# Supplementary material for: Comparing transcriptome expression profiles to reveal the mechanisms of salt tolerance and exogenous glycine betaine mitigation in maize seedlings
Source: PLoS One. 2020 May 29;15(5):e0233616. doi: 10.1371/journal.pone.0233616 (PMC7259585; doi:10.1371/journal.pone.0233616)
Supplement: S1 Table — (XLSX) [file pone.0233616.s001.xlsx]

## Sheet: Sheet1
Table S1. Primer sequences used for qRT-PCR analysis in this article
GeneID	Description	Forward primer	Reverse primert
100284352	seven-transmembrane-domain protein 1	AGTTGCCATTCATCGCTCTTC	TTCTTTGACACGACACGCAC
100383492	putative alpha-amylase family protein	TACTGCGTCTGGGAGAAAGC	CGTTATGCAGTGTCGTGCTG
100501464	Sulfate transporter 1.2	GCCTTGGAGGAGTTGCTGAA	TCTATGTTAGCGGGGTATCGC
103641785	POU domain, class 3, transcription factor 3	CACCGGTACCATCAGTTCGG	GCCACACCAAACGTTATCCA
103643513	glycine-rich cell wall structural protein 2-like	AAGATGGCGACCAAACACCT	ATAACCCAGTTTGCGGTTTGC
100281135	Protein P21	CCCACCGACTACTCCAAGTT	GAGCTCATGGGCAGAAGACG
103631966	probable carboxylesterase 15	GCAATGTGCCGACTGTAACG	ACACGTGGTACATCCATCGC
103643618	potassium transporter 21-like	GGGGAGAAGATGCTGTCGATT	CGGAAACATGTCCAGATCCCA
100280929	DNA binding protein	GATCCACCGCGACTCTACG	ATCTGAAGAGCACCGGGAAC
100279614	putative O-Glycosyl hydrolase superfamily protein	AGGCTTACTGCGTACTGGTAG	GACGACAGTGCTGAACAGAGA
	18s	CTACGTCCCTGCCCTTTGTACA	ACACTTCACCGGACCATTCAA
