# Supplementary material for: Comparing transcriptome expression profiles to reveal the mechanisms of salt tolerance and exogenous glycine betaine mitigation in maize seedlings
Source: PLoS One. 2020 May 29;15(5):e0233616. doi: 10.1371/journal.pone.0233616 (PMC7259585; doi:10.1371/journal.pone.0233616)
Supplement: S2 Table — (XLSX) [file pone.0233616.s002.xlsx]

## Sheet: Sheet1
Table S2. Quality control of the total RNA for RNA-Seq
Sample name	Concentration(ng/μL)	OD260/280	OD260/230	25S:18S	RIN value
P138-CK1	756	1.99	1.39	1.8	7.6
P138-CK2	576	2	1.54	1.8	7.8
P138-CK3	632	1.98	0.82	1.8	8.3
P138-S1	576	1.95	1.09	1.7	7.2
P138-S2	780	1.99	1.55	1.6	7.4
P138-S3	282	2	0.95	2.1	8.5
P138-T1	624	2.01	0.86	1.8	7.9
P138-T2	635	2.03	1.7	2.1	8.5
P138-T3	780	2.01	0.86	1.4	7.2
8723-CK1	476	2	1.02	2	8.6
8723-CK2	775	1.99	1.49	2	8.3
8723-CK3	441	2.05	1.16	2.1	8.3
8723-S1	549	1.99	1.3	2.1	7.7
8723-S2	1182	2.02	1.64	1.9	7.9
8723-S3	456	1.97	1	1.8	8.5
8723-T1	422	1.89	1.04	2	8.3
8723-T2	351	1.9	1.05	2.3	8.3
8723-T3	620	1.98	1	2	8
