# Supplementary material for: Comparing transcriptome expression profiles to reveal the mechanisms of salt tolerance and exogenous glycine betaine mitigation in maize seedlings
Source: PLoS One. 2020 May 29;15(5):e0233616. doi: 10.1371/journal.pone.0233616 (PMC7259585; doi:10.1371/journal.pone.0233616)
Supplement: S3 Table — (XLSX) [file pone.0233616.s003.xlsx]

## Sheet: Sheet1
Table S3. Summary of sequencing data
Sample	Raw Data Size (bp)	Raw Data Number	Clean Date Size (bp)	Clean Date Number	Clean Date Rate (%)
P138-CK1	12451167800	124511678	11054612400	110546124	88.78
P138-CK2	12202138200	122021382	11031789200	110317892	90.41
P138-CK3	12202246800	122022468	10911772800	109117728	89.42
P138-S1	11703961400	117039614	10934173000	109341730	93.42
P138-S2	12202408000	122024080	11106682000	111066820	91.02
P138-S3	12948988800	129489888	10909273400	109092734	84.25
P138-T1	13198132800	131981328	11038564800	110385648	83.64
P138-T2	13198282200	131982822	11110384800	111103848	84.18
P138-T3	12949219000	129492190	10943542000	109435420	84.51
8723-CK1	12451375600	124513756	10920490200	109204902	87.71
8723-CK2	12451058200	124510582	10983623400	109836234	88.21
8723-CK3	12451120000	124511200	11031418000	110314180	88.6
8723-S1	12451168600	124511686	11024357200	110243572	88.54
8723-S2	12700310200	127003102	11125751400	111257514	87.6
8723-S3	11953024800	119530248	11051799000	110517990	92.46
8723-T1	11952981200	119529812	11115469800	111154698	92.99
8723-T2	11953020600	119530206	11115021600	111150216	92.99
8723-T3	11952957000	119529570	11065156200	110651562	92.57
