# Supplementary material for: Comparing transcriptome expression profiles to reveal the mechanisms of salt tolerance and exogenous glycine betaine mitigation in maize seedlings
Source: PLoS One. 2020 May 29;15(5):e0233616. doi: 10.1371/journal.pone.0233616 (PMC7259585; doi:10.1371/journal.pone.0233616)
Supplement: S4 Table — (XLSX) [file pone.0233616.s004.xlsx]

## Sheet: Sheet1
Table S4. Summary of genome mapping information
Sample	Total clean Reads	Total Mapped Reads (%)	Unique Match (%)	Multi-position Match (%)	Total Unmapped Reads (%)
P138-CK1	110546124	77.59	53.89	23.7	22.41
P138-CK2	110317892	74.62	53.05	21.57	25.38
P138-CK3	109117728	75.28	52.86	22.42	24.72
P138-S1	109341730	74.87	52.1	22.77	25.13
P138-S2	111066820	76.09	53.01	23.08	23.91
P138-S3	109092734	74.59	52.1	22.49	25.41
P138-T1	110385648	73.97	52.06	21.92	26.03
P138-T2	111103848	71.03	50.19	20.84	28.97
P138-T3	109435420	71.59	50.72	20.87	28.41
8723-CK1	109204902	78.71	54.64	24.07	21.29
8723-CK2	109836234	78.48	54.89	23.59	21.52
8723-CK3	110314180	77.12	55.41	21.71	22.88
8723-S1	110243572	75.49	53.25	22.24	24.51
8723-S2	111257514	78.88	54.33	24.55	21.12
8723-S3	110517990	77.17	54.33	22.84	22.83
8723-T1	111154698	77.26	54.53	22.73	22.74
8723-T2	111150216	76.23	53.7	22.53	23.77
8723-T3	110651562	76.26	53.86	22.4	23.74
