# Supplementary material for: Comparing transcriptome expression profiles to reveal the mechanisms of salt tolerance and exogenous glycine betaine mitigation in maize seedlings
Source: PLoS One. 2020 May 29;15(5):e0233616. doi: 10.1371/journal.pone.0233616 (PMC7259585; doi:10.1371/journal.pone.0233616)
Supplement: S5 Table — (XLSX) [file pone.0233616.s005.xlsx]

## Sheet: Sheet1
Table S5. DEGs up-regulated in P138 seedling roots under S treatment
GeneID	Length	CK_P138-Expression	S_P138-Expression	log2Ratio(S_P138/CK_P138)	q-value(Storey et al. 2003)	Up-Down-Regulation(S_P138/CK_P138)	p-value	Symbol	Cellular Component	Molecular Function	Biological Process	Kegg Orthology	Nr Description
542525	1302	20874	71215	1.78486	0	Up	0	chn1	GO:0005576//extracellular region	GO:0008061//chitin binding;GO:0004568//chitinase activity	GO:0006032//chitin catabolic process;GO:0005975//carbohydrate metabolic process	K01183//chitinase [EC:3.2.1.14]	gi|525344103|ref|NP_001266396.1|//chitinase chem 5 precursor [Zea mays]
542373	881	25014	75390	1.60602	0	Up	0	dhn1	NA	NA	GO:0050896//response to stimulus	NA	CAM56275.1//RAB17 protein [Zea mays];gi|162461919|ref|NP_001105419.1|//dehydrin DHN1 [Zea mays]
100283098	1138	29534	80107.5	1.45394	0	Up	0	LOC100283098	NA	GO:0008061//chitin binding;GO:0004568//chitinase activity	GO:0006032//chitin catabolic process;GO:0016998//cell wall macromolecule catabolic process;GO:0006952//defense response;GO:0000272//polysaccharide catabolic process	K01183//chitinase [EC:3.2.1.14]	gi|259490577|ref|NP_001158904.1|//endochitinase A precursor [Zea mays]
100037765	1250	20574	63847	1.64818	0	Up	0	geb1	NA	GO:0004553//hydrolase activity, hydrolyzing O-glycosyl compounds	GO:0005975//carbohydrate metabolic process	K19893//glucan endo-1,3-beta-glucosidase 5/6 [EC:3.2.1.39]	gi|874507414|ref|NP_001105734.2|//glucan endo-1,3-beta-glucosidase, acidic isoform precursor [Zea mays]
103640644	845	41603.3	92175.3	1.16206	0	Up	0	LOC103640644	GO:0005576//extracellular region	NA	NA	K04733//interleukin-1 receptor-associated kinase 4 [EC:2.7.11.1]	gi|226507506|ref|NP_001151337.1|//uncharacterized protein LOC100284970 precursor [Zea mays]
100276695	1012	2083	20896	3.34087	0	Up	0	LOC100276695	NA	NA	NA	K04733//interleukin-1 receptor-associated kinase 4 [EC:2.7.11.1]	gi|998071574|ref|NP_001143894.2|//uncharacterized protein LOC100276695 precursor [Zea mays]
BGI_novel_G006578	1236	40530.5	86379.9	1.10607	0	Up	0	NA	NA	NA	NA	NA	XP_013442970.1//hypothetical protein MTR_0055s0130 [Medicago truncatula]
100281135	952	11265.7	38780.8	1.79778	0	Up	0	pco103560(319)	NA	NA	NA	K04733//interleukin-1 receptor-associated kinase 4 [EC:2.7.11.1]	gi|924442850|ref|NP_001147526.2|//protein P21 precursor [Zea mays]
103636527	2034	43177.3	87749.5	1.0375	0	Up	0	LOC103636527	NA	GO:0005506//iron ion binding;GO:0051213//dioxygenase activity	GO:0055114//oxidation-reduction process	K05278//flavonol synthase [EC:1.14.11.23]	AQK99587.1//jasmonate-regulated gene 21 [Zea mays];gi|670433215|ref|XP_008657097.1|//PREDICTED: leucoanthocyanidin dioxygenase-like [Zea mays]
100274481	1420	34978.9	71720.2	1.05028	0	Up	0	LOC100274481	GO:0005576//extracellular region	GO:0008061//chitin binding;GO:0004568//chitinase activity	GO:0045493//xylan catabolic process;GO:0006032//chitin catabolic process;GO:0006952//defense response	K01183//chitinase [EC:3.2.1.14]	gi|226491894|ref|NP_001142312.1|//uncharacterized protein LOC100274481 precursor [Zea mays]
542352	716	17405	44502	1.36875	0	Up	0	prp4	GO:0005576//extracellular region	NA	NA	K13449//pathogenesis-related protein 1	gi|75994041|gb|ABA34056.1|//pathogenesis-related protein 1, partial [Zea mays subsp. parviglumis]
103652813	806	9237.9	30779.7	1.75072	0	Up	0	LOC103652813	NA	NA	GO:0050832//defense response to fungus;GO:0042742//defense response to bacterium	NA	gi|670395211|ref|XP_008678011.1|//PREDICTED: barwin-like [Zea mays];gi|413920552|gb|AFW60484.1|//win1 [Zea mays]
100381655	1804	20159	48169	1.27106	0	Up	0	LOC100381655	NA	GO:0004351//glutamate decarboxylase activity;GO:0030170//pyridoxal phosphate binding	GO:0006536//glutamate metabolic process	K01580//glutamate decarboxylase [EC:4.1.1.15]	gi|293335575|ref|NP_001167941.1|//uncharacterized protein LOC100381655 [Zea mays]
BGI_novel_G006579	1193	20486.3	45250.7	1.15766	0	Up	0	NA	NA	NA	NA	NA	XP_022026266.1//uncharacterized protein LOC110926957, partial [Helianthus annuus]
100273163	1503	16773.1	36511.5	1.13659	0	Up	0	csu868(trp)	GO:0009507//chloroplast	GO:0033984//indole-3-glycerol-phosphate lyase activity;GO:0004834//tryptophan synthase activity;GO:0030170//pyridoxal phosphate binding	GO:0000162//tryptophan biosynthetic process	K13222//indole-3-glycerol-phosphate lyase [EC:4.1.2.8]	gi|226504364|ref|NP_001141081.1|//uncharacterized protein LOC100273163 [Zea mays];ACF82010.1//unknown [Zea mays]
542729	543	9647.44	25642.8	1.42472	0	Up	0	wip1	GO:0005576//extracellular region	GO:0004867//serine-type endopeptidase inhibitor activity;GO:0008233//peptidase activity	GO:0010951//negative regulation of endopeptidase activity	NA	NP_001170357.1//uncharacterized protein LOC100384335 [Zea mays];gi|214016852|gb|ACJ63041.1|//wound-induced serine protease inhibitor [Zea mays subsp. parviglumis]
100192522	1369	10778	26199.7	1.29584	0	Up	0	LOC100192522	GO:0005576//extracellular region	GO:0008061//chitin binding;GO:0004568//chitinase activity	GO:0006032//chitin catabolic process;GO:0005975//carbohydrate metabolic process	K05658//ATP-binding cassette, subfamily B (MDR/TAP), member 1 [EC:3.6.3.44];K14306//nuclear pore complex protein Nup62	NP_001131214.1//chitinase 1 [Zea mays];gi|212721998|ref|NP_001131214.1|//chitinase 1 [Zea mays]
542408	475	6130	18312	1.59321	0	Up	0	sci1	NA	GO:0004867//serine-type endopeptidase inhibitor activity;GO:0008233//peptidase activity	GO:0009611//response to wounding;GO:0010951//negative regulation of endopeptidase activity	NA	gi|350536017|ref|NP_001232814.1|//subtilisin-chymotrypsin inhibitor CI-1B [Zea mays];gi|214015183|gb|ACJ62208.1|//maize proteinase inhibitor [Zea mays subsp. parviglumis]
100284970	859	5747.66	17153.7	1.59186	0	Up	0	cl1774_-2(594)	GO:0005576//extracellular region	NA	NA	K04733//interleukin-1 receptor-associated kinase 4 [EC:2.7.11.1]	gi|226507506|ref|NP_001151337.1|//uncharacterized protein LOC100284970 precursor [Zea mays]
100272880	1250	6572	18465	1.50477	0	Up	0	LOC100272880	NA	GO:0004190//aspartic-type endopeptidase activity	GO:0006508//proteolysis;GO:0030163//protein catabolic process	NA	gi|414591869|tpg|DAA42440.1|//TPA: hypothetical protein ZEAMMB73_410724 [Zea mays]
103632803	2041	15393	31588	1.05148	0	Up	0	LOC103632803	GO:0005887//integral component of plasma membrane	GO:0005355//glucose transmembrane transporter activity;GO:0005351//sugar:proton symporter activity	GO:0046323//glucose import;GO:0015992//proton transport;GO:1904659//glucose transmembrane transport	K16055//trehalose 6-phosphate synthase/phosphatase [EC:2.4.1.15 3.1.3.12];K08150//MFS transporter, SP family, solute carrier family 2 (myo-inositol transporter), member 13	gi|670362593|ref|XP_008652761.1|//PREDICTED: sugar transport protein 13 isoform X1 [Zea mays]
542312	1219	6305	16930	1.4394	0	Up	0	xet1	GO:0048046//apoplast;GO:0005618//cell wall	GO:0016762//xyloglucan:xyloglucosyl transferase activity;GO:0004553//hydrolase activity, hydrolyzing O-glycosyl compounds	GO:0010411//xyloglucan metabolic process;GO:0042546//cell wall biogenesis;GO:0071555//cell wall organization	K08235//xyloglucan:xyloglucosyl transferase [EC:2.4.1.207];K14504//xyloglucan:xyloglucosyl transferase TCH4 [EC:2.4.1.207]	gi|413934723|gb|AFW69274.1|//Xyloglucan endo-transglycosylase Xyloglucan endotransglucosylase/hydrolase protein 23 [Zea mays]
542720	971	4778	14330	1.59894	0	Up	0	PR-5	NA	NA	NA	K04733//interleukin-1 receptor-associated kinase 4 [EC:2.7.11.1]	gi|3290006|gb|AAC25630.1|//pathogenesis related protein-5 [Zea mays]
103653994	2709	1571	8266	2.40989	0	Up	0	LOC103653994	GO:0016021//integral component of membrane	GO:0005215//transporter activity	GO:0006810//transport	K14638//solute carrier family 15 (peptide/histidine transporter), member 3/4	gi|670397894|ref|XP_008679033.1|//PREDICTED: protein NRT1/ PTR FAMILY 7.2-like isoform X1 [Zea mays];gi|670397896|ref|XP_008679034.1|//PREDICTED: protein NRT1/ PTR FAMILY 7.2-like isoform X2 [Zea mays];XP_008679033.1//protein NRT1/ PTR FAMILY 7.2 isoform X1 [Zea mays]
107305682	1054	1346	7712	2.53281	0	Up	0	LOC107305682	NA	NA	NA	K04733//interleukin-1 receptor-associated kinase 4 [EC:2.7.11.1]	gi|194703542|gb|ACF85855.1|//unknown [Zea mays]
100381459	2092	7780	18374	1.25421	0	Up	0	LOC100381459	GO:0016021//integral component of membrane	GO:0016174//NAD(P)H oxidase activity;GO:0050664//oxidoreductase activity, acting on NAD(P)H, oxygen as acceptor;GO:0004601//peroxidase activity;GO:0005509//calcium ion binding	GO:0098869//cellular oxidant detoxification;GO:0009845//seed germination;GO:0055114//oxidation-reduction process;GO:0009408//response to heat	K13447//respiratory burst oxidase [EC:1.6.3.- 1.11.1.-]	gi|670443369|ref|XP_008662098.1|//PREDICTED: uncharacterized protein LOC100381459 isoform X1 [Zea mays];gi|413916577|gb|AFW56509.1|//hypothetical protein ZEAMMB73_659141 [Zea mays]
100285638	1204	4763	13010	1.46406	0	Up	0	LOC100285638	NA	GO:0004568//chitinase activity	GO:0005975//carbohydrate metabolic process	NA	gi|226528230|ref|NP_001152001.1|//chitinase 2 precursor [Zea mays]
542216	1015	3075	9916	1.70355	0	Up	0	mlg3	NA	NA	NA	NA	gi|226532662|ref|NP_001146945.1|//late embryogenesis abundant protein, group 3 [Zea mays]
100281269	1885	9961.51	20444.8	1.05168	0	Up	0	LOC100281269	NA	NA	GO:0044710//single-organism metabolic process	K00318//proline dehydrogenase [EC:1.5.-.-]	NP_001147660.1//proline oxidase [Zea mays];gi|226505516|ref|NP_001147660.1|//proline oxidase [Zea mays]
100216890	1609	676.01	5028.54	2.9094	0	Up	0	LOC100216890	NA	GO:0008061//chitin binding;GO:0004568//chitinase activity	GO:0006032//chitin catabolic process;GO:0016998//cell wall macromolecule catabolic process;GO:0005975//carbohydrate metabolic process	K01183//chitinase [EC:3.2.1.14]	gi|223947367|gb|ACN27767.1|//unknown [Zea mays];NP_001340366.1//endochitinase B precursor [Zea mays]
103634525	835	6185	14818	1.27489	0	Up	0	LOC103634525	GO:0005634//nucleus;GO:0005737//cytoplasm	GO:0010427//abscisic acid binding;GO:0004864//protein phosphatase inhibitor activity;GO:0004872//receptor activity	GO:0080163//regulation of protein serine/threonine phosphatase activity;GO:0009738//abscisic acid-activated signaling pathway;GO:0006952//defense response;GO:0043086//negative regulation of catalytic activity;GO:0009607//response to biotic stimulus	K14496//abscisic acid receptor PYR/PYL family	gi|670363127|ref|XP_008654686.1|//PREDICTED: pathogenesis-related protein 1-like [Zea mays]
100191592	1012	206.55	3760.2	4.20063	0	Up	0	LOC100191592	GO:0016020//membrane	GO:0004568//chitinase activity	GO:0006032//chitin catabolic process;GO:0016998//cell wall macromolecule catabolic process;GO:0000272//polysaccharide catabolic process	K20547//basic endochitinase B [EC:3.2.1.14]	gi|212275494|ref|NP_001130494.1|//basic endochitinase precursor [Zea mays]
100281556	2223	6390	15094	1.25447	0	Up	0	LOC100281556	GO:0016021//integral component of membrane;GO:0005886//plasma membrane	GO:0030246//carbohydrate binding;GO:0004674//protein serine/threonine kinase activity;GO:0005524//ATP binding	GO:0006468//protein phosphorylation	K04733//interleukin-1 receptor-associated kinase 4 [EC:2.7.11.1]	gi|226502714|ref|NP_001147947.1|//lectin-like receptor kinase 7 precursor [Zea mays]
100282849	1848	7875.98	16892.8	1.11526	0	Up	0	uaz158(alt)	NA	GO:0004021//L-alanine:2-oxoglutarate aminotransferase activity;GO:0016847//1-aminocyclopropane-1-carboxylate synthase activity;GO:0030170//pyridoxal phosphate binding	GO:0042853//L-alanine catabolic process;GO:0009058//biosynthetic process	K00814//alanine transaminase [EC:2.6.1.2]	gi|226493655|ref|NP_001149227.1|//uncharacterized protein LOC100282849 [Zea mays]
542467	1471	4130	11134	1.44514	0	Up	0	prcw1	NA	NA	NA	NA	NA
542400	1532	8670	17877	1.05838	0	Up	0	gln2	GO:0009507//chloroplast	GO:0004356//glutamate-ammonia ligase activity;GO:0005524//ATP binding	GO:0009399//nitrogen fixation;GO:0006542//glutamine biosynthetic process	K01915//glutamine synthetase [EC:6.3.1.2]	gi|806638836|ref|NP_001105443.2|//glutamine synthetase root isozyme 2 isoform 1 [Zea mays];gi|806638800|ref|NP_001292797.1|//glutamine synthetase root isozyme 2 isoform 2 [Zea mays]
100279614	1828	5952.78	13781.7	1.2255	0	Up	0	LOC100279614	GO:0046658//anchored component of plasma membrane	GO:0004553//hydrolase activity, hydrolyzing O-glycosyl compounds;GO:0030247//polysaccharide binding	GO:0005975//carbohydrate metabolic process	K19891//glucan endo-1,3-beta-glucosidase 1/2/3 [EC:3.2.1.39]	gi|670428109|ref|XP_008654818.1|//PREDICTED: putative O-Glycosyl hydrolase superfamily protein isoform 1 isoform X1 [Zea mays]
100272820	704	3310	9409	1.52159	0	Up	0	TIDP2793	GO:0005576//extracellular region	NA	GO:0006952//defense response;GO:0009607//response to biotic stimulus	K13449//pathogenesis-related protein 1	gi|226499236|ref|NP_001140745.1|//uncharacterized protein LOC100272820 precursor [Zea mays]
100125656	638	2214	7332	1.74193	0	Up	0	LOC100125656	NA	NA	NA	K03695//ATP-dependent Clp protease ATP-binding subunit ClpB;K04506//E3 ubiquitin-protein ligase SIAH1 [EC:2.3.2.27]	gi|162463724|ref|NP_001106057.1|//PL3K2 [Zea mays]
100286063	811	1375.31	5609.41	2.04247	0	Up	0	LOC100286063	GO:0046658//anchored component of plasma membrane	GO:0009055//electron carrier activity	NA	K03006//DNA-directed RNA polymerase II subunit RPB1 [EC:2.7.7.6];K04733//interleukin-1 receptor-associated kinase 4 [EC:2.7.11.1]	gi|226493313|ref|NP_001152423.1|//chemocyanin precursor [Zea mays]
542376	2167	3033	8510	1.5028	0	Up	0	pdc1	GO:0009536//plastid	GO:0000287//magnesium ion binding;GO:0004737//pyruvate decarboxylase activity;GO:0030976//thiamine pyrophosphate binding	GO:0050832//defense response to fungus;GO:0031640//killing of cells of other organism	K01568//pyruvate decarboxylase [EC:4.1.1.1]	gi|821595451|ref|NP_001105422.2|//pyruvate decarboxylase 1 [Zea mays]
542184	1105	4276	10441.6	1.30239	0	Up	0	ERF1	NA	NA	NA	K09286//EREBP-like factor	gi|821325005|ref|NP_001105270.2|//ethylene-responsive factor-like protein 1 [Zea mays]
100280419	1709	4049.86	10074	1.32908	0	Up	0	LOC100280419	NA	NA	NA	K15095//(+)-neomenthol dehydrogenase [EC:1.1.1.208]	gi|414586127|tpg|DAA36698.1|//TPA: hypothetical protein ZEAMMB73_569025 [Zea mays];gi|414586126|tpg|DAA36697.1|//TPA: hypothetical protein ZEAMMB73_569025 [Zea mays];NP_001146814.1//uncharacterized protein LOC100280419 [Zea mays]
100273826	1378	2543	7620	1.59764	0	Up	0	cl27608_1	GO:0016021//integral component of membrane;GO:0009507//chloroplast	GO:0046872//metal ion binding;GO:0045300//acyl-[acyl-carrier-protein] desaturase activity	GO:0006633//fatty acid biosynthetic process;GO:0055114//oxidation-reduction process	K03921//acyl-[acyl-carrier-protein] desaturase [EC:1.14.19.2 1.14.19.11 1.14.19.26]	gi|239052653|ref|NP_001141697.2|//uncharacterized protein LOC100273826 [Zea mays]
103643254	4456	4034.22	10016.2	1.32635	0	Up	0	LOC103643254	GO:0016021//integral component of membrane	GO:0004674//protein serine/threonine kinase activity;GO:0005524//ATP binding	GO:0006468//protein phosphorylation	K20718//LRR receptor-like serine/threonine-protein kinase ERECTA [EC:2.7.11.1];K17422//large subunit ribosomal protein L41;K13420//LRR receptor-like serine/threonine-protein kinase FLS2 [EC:2.7.11.1]	XP_008664628.1//receptor-like protein kinase [Zea mays];gi|670366387|ref|XP_008664628.1|//PREDICTED: receptor-like protein kinase [Zea mays]
100281111	1095	4877	11142	1.20632	0	Up	0	LOC100281111	NA	NA	NA	K04733//interleukin-1 receptor-associated kinase 4 [EC:2.7.11.1]	gi|413942293|gb|AFW74942.1|//putative DUF26 domain family protein [Zea mays]
103644149	1899	7313	14630	1.01478	0	Up	0	LOC103644149	NA	NA	NA	K10523//speckle-type POZ protein;K14411//RNA-binding protein Musashi	gi|670368700|ref|XP_008665567.1|//PREDICTED: uncharacterized protein LOC103644149 [Zea mays]
100278059	634	3764	9398	1.33447	0	Up	0	LOC100278059	NA	NA	NA	NA	gi|226509378|ref|NP_001144932.1|//uncharacterized protein LOC100278059 [Zea mays]
100283053	1290	3615	9127	1.35053	0	Up	0	LOC100283053	NA	GO:0005506//iron ion binding;GO:0051213//dioxygenase activity	GO:0055114//oxidation-reduction process	K05933//aminocyclopropanecarboxylate oxidase [EC:1.14.17.4]	NP_001149427.2//1-aminocyclopropane-1-carboxylate oxidase 1 [Zea mays];gi|670428389|ref|XP_008654990.1|//PREDICTED: 1-aminocyclopropane-1-carboxylate oxidase 1 isoform X1 [Zea mays]
103638099	740	1539.02	5597.51	1.87715	0	Up	0	LOC103638099	GO:0016021//integral component of membrane	NA	NA	K14648//poly(U)-specific endoribonuclease [EC:3.1.-.-]	gi|670437401|ref|XP_008659310.1|//PREDICTED: uncharacterized protein LOC103638099 [Zea mays]
103645931	4019	4356	10168	1.23734	0	Up	0	LOC103645931	GO:0005768//endosome;GO:0016021//integral component of membrane;GO:0005886//plasma membrane	GO:0005524//ATP binding;GO:0004672//protein kinase activity	GO:0016045//detection of bacterium;GO:0010359//regulation of anion channel activity;GO:0006898//receptor-mediated endocytosis;GO:0006468//protein phosphorylation;GO:0042742//defense response to bacterium;GO:0052544//defense response by callose deposition in cell wall	K13420//LRR receptor-like serine/threonine-protein kinase FLS2 [EC:2.7.11.1]	XP_008668880.1//LRR receptor-like serine/threonine-protein kinase FLS2 [Zea mays];gi|670375086|ref|XP_008668880.1|//PREDICTED: LRR receptor-like serine/threonine-protein kinase FLS2 [Zea mays]
100285296	1378	1395	5234	1.92203	0	Up	0	LOC100285296	GO:0005576//extracellular region	GO:0008061//chitin binding;GO:0004568//chitinase activity	GO:0045493//xylan catabolic process;GO:0006032//chitin catabolic process	K01183//chitinase [EC:3.2.1.14]	ACN36264.1//unknown [Zea mays];gi|226496775|ref|NP_001151661.1|//xylanase inhibitor protein 1 precursor [Zea mays]
103630633	2310	6657	13427	1.02657	0	Up	0	LOC103630633	GO:0005737//cytoplasm	GO:0003872//6-phosphofructokinase activity;GO:0046872//metal ion binding;GO:0005524//ATP binding	GO:0006002//fructose 6-phosphate metabolic process;GO:0061615//glycolytic process through fructose-6-phosphate	K00850//6-phosphofructokinase 1 [EC:2.7.1.11]	gi|670418309|ref|XP_008649908.1|//PREDICTED: ATP-dependent 6-phosphofructokinase 6-like [Zea mays]
103650301	3066	5013	11050	1.15468	0	Up	0	LOC103650301	GO:0016021//integral component of membrane	NA	NA	K03021//DNA-directed RNA polymerase III subunit RPC2 [EC:2.7.7.6];K15601//lysine-specific demethylase 3 [EC:1.14.11.-]	ONM32702.1//CSC1-like protein RXW8 [Zea mays];gi|670386970|ref|XP_008674128.1|//PREDICTED: uncharacterized protein LOC103650301 isoform X1 [Zea mays];XP_008674128.1//CSC1-like protein RXW8 [Zea mays]
542299	957	4069	9640	1.25874	0	Up	0	sip1	NA	NA	GO:0050832//defense response to fungus;GO:0031640//killing of cells of other organism	K04733//interleukin-1 receptor-associated kinase 4 [EC:2.7.11.1]	gi|162458913|ref|NP_001105356.1|//zeamatin precursor [Zea mays]
100037814	668	4783.26	10705	1.1766	0	Up	0	umc1246	GO:0005576//extracellular region	GO:0004867//serine-type endopeptidase inhibitor activity;GO:0008233//peptidase activity	GO:0010951//negative regulation of endopeptidase activity	NA	gi|162458041|ref|NP_001105984.1|//putative Bowman-Birk serine protease inhibitor precursor [Zea mays]
542587	840	2167	6486	1.59601	0	Up	0	gst7	GO:0005737//cytoplasm	GO:0004364//glutathione transferase activity	GO:0006749//glutathione metabolic process;GO:0009407//toxin catabolic process	K00799//glutathione S-transferase [EC:2.5.1.18]	gi|195655691|gb|ACG47313.1|//glutathione S-transferase [Zea mays]
109941402	7775	5011.15	10825.8	1.12565	0	Up	0	LOC109941402	NA	NA	NA	K17302//coatomer subunit beta';K01191//alpha-mannosidase [EC:3.2.1.24];K08247//methionine S-methyltransferase [EC:2.1.1.12];K15255//ATP-dependent DNA helicase PIF1 [EC:3.6.4.12]	gi|670380679|ref|XP_008671052.1|//PREDICTED: extensin-like [Zea mays];ABQ44355.1//polyprotein [Zea mays];ACN30629.1//unknown [Zea mays]
103635602	1695	3367	8337.03	1.32245	0	Up	0	LOC103635602	NA	GO:0046872//metal ion binding	NA	K14794//ribosomal RNA-processing protein 12;K12309//beta-galactosidase [EC:3.2.1.23]	gi|670431172|ref|XP_008656238.1|//PREDICTED: protein TRANSPARENT TESTA 1-like [Zea mays]
103640631	1351	5232	10891	1.07208	0	Up	0	LOC103640631	NA	NA	GO:0018171//peptidyl-cysteine oxidation;GO:0070483//detection of hypoxia;GO:0009061//anaerobic respiration	K10712//cysteamine dioxygenase [EC:1.13.11.19]	gi|670365441|ref|XP_008662307.1|//PREDICTED: 2-aminoethanethiol dioxygenase-like [Zea mays];NP_001316771.1//2-aminoethanethiol dioxygenase-like [Zea mays]
541884	1387	1979.35	5886.96	1.58688	0	Up	0	nip2b	GO:0048226//Casparian strip;GO:0005887//integral component of plasma membrane	GO:0015250//water channel activity;GO:0015254//glycerol channel activity;GO:0015115//silicate transmembrane transporter activity	GO:0006833//water transport;GO:0034220//ion transmembrane transport;GO:0009992//cellular water homeostasis;GO:0015840//urea transport;GO:0015793//glycerol transport;GO:0015708//silicate transport	K09874//aquaporin NIP	gi|162458818|ref|NP_001105020.1|//aquaporin NIP2-2 [Zea mays]
103651628	2123	304	2562	3.08951	0	Up	0	LOC103651628	GO:0016021//integral component of membrane	GO:0005215//transporter activity	GO:0006857//oligopeptide transport	K14638//solute carrier family 15 (peptide/histidine transporter), member 3/4	gi|670390386|ref|XP_008675518.1|//PREDICTED: protein NRT1/ PTR FAMILY 6.2-like [Zea mays]
100281319	1316	2316	6382	1.47675	0	Up	0	TIDP3344	NA	GO:0008757//S-adenosylmethionine-dependent methyltransferase activity;GO:0008171//O-methyltransferase activity;GO:0046983//protein dimerization activity	GO:0032259//methylation	K13262//isoflavone-7-O-methyltransferase [EC:2.1.1.150];K16040//trans-resveratrol di-O-methyltransferase [EC:2.1.1.240];K13230//2,4,7-trihydroxy-1,4-benzoxazin-3-one-glucoside 7-O-methyltransferase [EC:2.1.1.241];K13259//2,7,4'-trihydroxyisoflavanone 4'-O-methyltransferase / isoflavone 4'-O-methyltransferase [EC:2.1.1.212 2.1.1.46]	gi|226495963|ref|NP_001147709.1|//uncharacterized protein LOC100281319 [Zea mays]
103633263	2314	3259	7850	1.28264	0	Up	0	LOC103633263	GO:0009506//plasmodesma;GO:0046658//anchored component of plasma membrane	GO:0004553//hydrolase activity, hydrolyzing O-glycosyl compounds;GO:0004674//protein serine/threonine kinase activity;GO:0004672//protein kinase activity;GO:0030247//polysaccharide binding	GO:0006952//defense response;GO:0006468//protein phosphorylation;GO:0044238//primary metabolic process;GO:0071704//organic substance metabolic process	K19891//glucan endo-1,3-beta-glucosidase 1/2/3 [EC:3.2.1.39]	gi|670425043|ref|XP_008653186.1|//PREDICTED: glucan endo-1,3-beta-glucosidase 13-like isoform X1 [Zea mays];gi|670425045|ref|XP_008653187.1|//PREDICTED: glucan endo-1,3-beta-glucosidase 3-like isoform X2 [Zea mays]
542653	1472	4290	9323	1.1342	0	Up	0	pco117817(260)	NA	GO:0045735//nutrient reservoir activity	NA	K03006//DNA-directed RNA polymerase II subunit RPB1 [EC:2.7.7.6];K13412//calcium-dependent protein kinase [EC:2.7.11.1]	ACG36012.1//legumin-like protein [Zea mays];gi|162458978|ref|NP_001105647.1|//uncharacterized protein LOC542653 [Zea mays]
103647967	2038	5082.01	10455	1.0551	0	Up	0	LOC103647967	GO:0016021//integral component of membrane	GO:0005345//purine nucleobase transmembrane transporter activity	GO:1904823//purine nucleobase transmembrane transport;GO:0015854//guanine transport;GO:0015853//adenine transport	K06901//putative MFS transporter, AGZA family, xanthine/uracil permease	gi|670379763|ref|XP_008670697.1|//PREDICTED: adenine/guanine permease AZG2-like [Zea mays]
103644182	1426	4238.94	9100.52	1.11663	0	Up	0	LOC103644182	GO:0009507//chloroplast	GO:0033984//indole-3-glycerol-phosphate lyase activity;GO:0004834//tryptophan synthase activity;GO:0030170//pyridoxal phosphate binding	GO:0000162//tryptophan biosynthetic process	K13222//indole-3-glycerol-phosphate lyase [EC:4.1.2.8]	gi|673921621|ref|NP_001288398.1|//indole-3-glycerol phosphate lyase, chloroplastic-like [Zea mays]
109945996	2829	4757	9809	1.05844	0	Up	0	LOC109945996	GO:0016020//membrane	NA	NA	NA	gi|992166930|gb|KXG28268.1|//hypothetical protein SORBI_005G105300 [Sorghum bicolor]
103648015	917	2093	5777	1.47913	0	Up	0	LOC103648015	NA	GO:0016301//kinase activity	GO:0016310//phosphorylation	K13418//somatic embryogenesis receptor kinase 1 [EC:2.7.10.1 2.7.11.1]	gi|670379869|ref|XP_008670739.1|//PREDICTED: somatic embryogenesis receptor kinase 1-like [Zea mays]
BGI_novel_G004434	3112	303.75	2387.44	2.98889	0	Up	0	NA	NA	NA	NA	K03018//DNA-directed RNA polymerase III subunit RPC1 [EC:2.7.7.6]	XP_020406276.1//uncharacterized protein LOC103651883 isoform X1 [Zea mays]
103647733	2209	2119	5817	1.47127	0	Up	0	LOC103647733	GO:0009506//plasmodesma;GO:0046658//anchored component of plasma membrane	GO:0004553//hydrolase activity, hydrolyzing O-glycosyl compounds;GO:0004674//protein serine/threonine kinase activity;GO:0030247//polysaccharide binding	GO:0006952//defense response;GO:0006468//protein phosphorylation	K19891//glucan endo-1,3-beta-glucosidase 1/2/3 [EC:3.2.1.39]	gi|670379195|ref|XP_008670470.1|//PREDICTED: glucan endo-1,3-beta-glucosidase 7-like [Zea mays]
100381690	1691	5225	10359	1.00176	0	Up	0	LOC100381690	NA	NA	NA	NA	gi|293333921|ref|NP_001167973.1|//uncharacterized protein LOC100381690 [Zea mays]
100273190	1300	1795.26	5193.22	1.54682	0	Up	0	LOC100273190	GO:0005887//integral component of plasma membrane	GO:0051119//sugar transmembrane transporter activity	GO:0034219//carbohydrate transmembrane transport	K15382//solute carrier family 50 (sugar transporter)	gi|226508826|ref|NP_001141106.1|//uncharacterized protein LOC100273190 [Zea mays]
100857058	2177	2729.66	6647.46	1.29846	0	Up	0	AR3	NA	GO:0016491//oxidoreductase activity	GO:0055114//oxidation-reduction process	K00011//aldehyde reductase [EC:1.1.1.21];K17917//sorting nexin-1/2	gi|363543269|ref|NP_001241850.1|//aldose reductase [Zea mays];NP_001144219.1//uncharacterized protein LOC100277081 [Zea mays]
100383323	1277	1928	5358	1.48897	0	Up	0	LOC100383323	GO:0005576//extracellular region	GO:0020037//heme binding;GO:0046872//metal ion binding;GO:0004601//peroxidase activity	GO:0006979//response to oxidative stress;GO:0098869//cellular oxidant detoxification;GO:0042744//hydrogen peroxide catabolic process;GO:0055114//oxidation-reduction process	K00430//peroxidase [EC:1.11.1.7]	gi|293335795|ref|NP_001169452.1|//uncharacterized protein LOC100383323 precursor [Zea mays]
100193855	1419	1103	3928	1.84674	0	Up	0	LOC100193855	GO:0016021//integral component of membrane	GO:0015171//amino acid transmembrane transporter activity	GO:0003333//amino acid transmembrane transport	K14207//solute carrier family 38 (sodium-coupled neutral amino acid transporter), member 2	gi|670402635|ref|XP_008681200.1|//PREDICTED: uncharacterized protein LOC100193855 isoform X1 [Zea mays]
100280927	2099	4816	9664	1.01917	0	Up	0	LOC100280927	NA	NA	NA	K12581//CCR4-NOT transcription complex subunit 7/8;K13126//polyadenylate-binding protein;K01054//acylglycerol lipase [EC:3.1.1.23]	gi|226509779|ref|NP_001147319.1|//NAM protein [Zea mays]
100501142	1479	1066	3838	1.86253	0	Up	0	LOC100501142	NA	GO:0046872//metal ion binding;GO:0051213//dioxygenase activity	GO:0055114//oxidation-reduction process	K05278//flavonol synthase [EC:1.14.11.23];K00475//naringenin 3-dioxygenase [EC:1.14.11.9]	gi|414585764|tpg|DAA36335.1|//TPA: hypothetical protein ZEAMMB73_926701 [Zea mays]
100141385	1959	4818	9603	1.00943	0	Up	0	LOC100141385	GO:0016021//integral component of membrane	GO:0004674//protein serine/threonine kinase activity;GO:0005524//ATP binding	GO:0007165//signal transduction;GO:0006468//protein phosphorylation	K07198//5'-AMP-activated protein kinase, catalytic alpha subunit [EC:2.7.11.11]	gi|194705800|gb|ACF86984.1|//unknown [Zea mays]
100384791	1640	2355	5891	1.33717	0	Up	0	IDP1951	NA	NA	NA	K03841//fructose-1,6-bisphosphatase I [EC:3.1.3.11];K12662//U4/U6 small nuclear ribonucleoprotein PRP4;K14963//COMPASS component SWD3	gi|670361215|ref|XP_008646636.1|//PREDICTED: uncharacterized protein LOC100384791 isoform X1 [Zea mays];NP_001170709.1//uncharacterized protein LOC100384791 [Zea mays]
100304441	1309	906	3369	1.90912	0	Up	0	LOC100304441	NA	GO:0042349//guiding stereospecific synthesis activity	GO:0009699//phenylpropanoid biosynthetic process	NA	gi|259489878|ref|NP_001159346.1|//uncharacterized protein LOC100304441 [Zea mays]
100280824	1305	880	3311	1.92607	0	Up	0	uaz235(px)	GO:0005576//extracellular region	GO:0020037//heme binding;GO:0046872//metal ion binding;GO:0004601//peroxidase activity	GO:0006979//response to oxidative stress;GO:0098869//cellular oxidant detoxification;GO:0042744//hydrogen peroxide catabolic process;GO:0055114//oxidation-reduction process	K00430//peroxidase [EC:1.11.1.7]	gi|226530815|ref|NP_001147216.1|//uncharacterized protein LOC100280824 precursor [Zea mays]
100281450	1432	1453	4239.32	1.55918	0	Up	0	LOC100281450	NA	GO:0043565//sequence-specific DNA binding;GO:0003700//transcription factor activity, sequence-specific DNA binding	GO:0006355//regulation of transcription, DNA-templated	K09060//plant G-box-binding factor	gi|223942739|gb|ACN25453.1|//unknown [Zea mays];ONM01132.1//Light-inducible protein CPRF-2 [Zea mays]
109943339	3385	378.64	2210.61	2.55993	0	Up	0	LOC109943339	NA	NA	NA	NA	gi|985468538|ref|XP_015389999.1|//PREDICTED: uncharacterized protein LOC107178872 [Citrus sinensis]
103649730	1523	1122.92	3661.02	1.71937	0	Up	0	LOC103649730	NA	NA	NA	NA	gi|670385762|ref|XP_008673687.1|//PREDICTED: transcription factor TGA6-like [Zea mays]
100273620	1910	2125.91	5249.75	1.31855	6.55829e-304	Up	2.1887e-305	LOC100273620	NA	GO:0005506//iron ion binding;GO:0051213//dioxygenase activity	GO:0055114//oxidation-reduction process	K05278//flavonol synthase [EC:1.14.11.23]	gi|670358927|ref|XP_008667799.1|//PREDICTED: uncharacterized protein LOC100273620 isoform X1 [Zea mays];ONL96901.1//jasmonate-regulated gene 21 [Zea mays]
100193279	1269	2629	6008.17	1.20679	7.181e-303	Up	2.43237e-304	LOC100193279	GO:0005829//cytosol;GO:0005886//plasma membrane	GO:0004459//L-lactate dehydrogenase activity	GO:0006096//glycolytic process;GO:0055114//oxidation-reduction process	K00016//L-lactate dehydrogenase [EC:1.1.1.27]	gi|212724068|ref|NP_001131896.1|//uncharacterized protein LOC100193279 [Zea mays]
541815	883	1136	3547	1.65702	1.85501e-288	Up	6.68018e-290	LOC541815	GO:0005618//cell wall;GO:0009506//plasmodesma;GO:0005829//cytosol;GO:0005886//plasma membrane	GO:0020037//heme binding;GO:0046872//metal ion binding;GO:0019825//oxygen binding	GO:0015671//oxygen transport	NA	gi|413956476|gb|AFW89125.1|//LOW QUALITY PROTEIN: non-symbiotic hemoglobin, partial [Zea mays]
BGI_novel_G001261	1323	411	2159	2.40753	9.13734e-286	Up	3.30353e-287	NA	NA	NA	NA	K02184//formin 2	OQU81549.1//hypothetical protein SORBI_3006G076201 [Sorghum bicolor]
100217274	1809	2018	4927	1.30216	7.31472e-280	Up	2.69152e-281	LOC100217274	NA	NA	NA	K06911//uncharacterized protein	gi|219362817|ref|NP_001137098.1|//uncharacterized protein LOC100217274 [Zea mays];NP_001137098.1//uncharacterized protein LOC100217274 [Zea mays]
103630306	946	2912	6183	1.10068	4.02091e-269	Up	1.53114e-270	LOC103630306	NA	NA	NA	NA	gi|670417552|ref|XP_008649590.1|//PREDICTED: uncharacterized protein LOC103630306 [Zea mays]
100273875	1618	2223.65	5139.59	1.2231	8.83671e-265	Up	3.41539e-266	LOC100273875	NA	NA	GO:0006351//transcription, DNA-templated	K09287//RAV-like factor	gi|226497110|ref|NP_001141742.1|//putative AP2/EREBP transcription factor superfamily protein [Zea mays]
103631918	862	2095	4936	1.25077	2.14588e-263	Up	8.33976e-265	LOC103631918	GO:0005576//extracellular region	NA	NA	K13449//pathogenesis-related protein 1	gi|670422115|ref|XP_008651988.1|//PREDICTED: pathogenesis-related protein PRB1-3-like [Zea mays]
103641458	646	1440.74	3841.98	1.42942	1.00279e-251	Up	3.9616e-253	LOC103641458	GO:0005576//extracellular region	GO:0004867//serine-type endopeptidase inhibitor activity;GO:0008233//peptidase activity	GO:0010951//negative regulation of endopeptidase activity	NA	gi|670445482|ref|XP_008663025.1|//PREDICTED: Bowman-Birk type trypsin inhibitor-like [Zea mays]
103643513	799	469	2092	2.1716	1.23012e-244	Up	5.0176e-246	LOC103643513	NA	NA	NA	NA	gi|670367059|ref|XP_008664914.1|//PREDICTED: glycine-rich cell wall structural protein 2-like [Zea mays]
BGI_novel_G000160	5672	415.12	1965.63	2.25777	3.6023e-241	Up	1.49504e-242	NA	NA	NA	NA	NA	ACN37021.1//unknown [Zea mays]
109943379	3400	21.42	1015.57	5.58157	1.15779e-240	Up	4.84641e-242	LOC109943379	NA	NA	NA	NA	gi|985468538|ref|XP_015389999.1|//PREDICTED: uncharacterized protein LOC107178872 [Citrus sinensis]
109943402	3400	21.42	1015.57	5.58157	1.15779e-240	Up	4.84641e-242	LOC109943402	NA	NA	NA	NA	gi|985468538|ref|XP_015389999.1|//PREDICTED: uncharacterized protein LOC107178872 [Citrus sinensis]
100216626	1305	355.4	1802.1	2.35654	8.13328e-233	Up	3.54951e-234	TIDP3567	GO:0005634//nucleus	GO:0003677//DNA binding;GO:0003700//transcription factor activity, sequence-specific DNA binding	GO:0006355//regulation of transcription, DNA-templated	K09286//EREBP-like factor	gi|219363661|ref|NP_001136511.1|//uncharacterized protein LOC100216626 [Zea mays]
BGI_novel_G001526	7208	955.01	2911.95	1.62278	4.55329e-230	Up	2.00662e-231	NA	NA	NA	NA	K01507//inorganic pyrophosphatase [EC:3.6.1.1]	XP_008655620.1//uncharacterized protein LOC103634808 isoform X2 [Zea mays]
103638999	1389	258	1567	2.61694	3.89974e-228	Up	1.73807e-229	LOC103638999	NA	GO:0008757//S-adenosylmethionine-dependent methyltransferase activity;GO:0008171//O-methyltransferase activity;GO:0046983//protein dimerization activity	GO:0019438//aromatic compound biosynthetic process;GO:0032259//methylation	K13262//isoflavone-7-O-methyltransferase [EC:2.1.1.150];K16040//trans-resveratrol di-O-methyltransferase [EC:2.1.1.240];K13230//2,4,7-trihydroxy-1,4-benzoxazin-3-one-glucoside 7-O-methyltransferase [EC:2.1.1.241];K13259//2,7,4'-trihydroxyisoflavanone 4'-O-methyltransferase / isoflavone 4'-O-methyltransferase [EC:2.1.1.212 2.1.1.46]	gi|670439228|ref|XP_008660003.1|//PREDICTED: 5-pentadecatrienyl resorcinol O-methyltransferase-like [Zea mays]
109941974	1257	1615.78	3956.14	1.30624	5.0023e-226	Up	2.24373e-227	LOC109941974	GO:0016021//integral component of membrane;GO:0005886//plasma membrane	GO:0015171//amino acid transmembrane transporter activity	GO:0080144//amino acid homeostasis;GO:0032973//amino acid export;GO:0003333//amino acid transmembrane transport;GO:0043090//amino acid import	K07874//Ras-related protein Rab-1A;K00801//farnesyl-diphosphate farnesyltransferase [EC:2.5.1.21]	gi|219362995|ref|NP_001137108.1|//uncharacterized protein LOC100217285 [Zea mays]
103650960	1191	1489.05	3678.34	1.31904	2.07905e-213	Up	9.77016e-215	LOC103650960	NA	NA	NA	K00430//peroxidase [EC:1.11.1.7];K09286//EREBP-like factor	gi|670388652|ref|XP_008674780.1|//PREDICTED: ethylene-responsive transcription factor ERF115-like [Zea mays];XP_021311254.1//ethylene-responsive transcription factor ABR1 [Sorghum bicolor]
100501166	1134	1044	2965	1.52029	3.99919e-213	Up	1.88791e-214	LOC100501166	GO:0005783//endoplasmic reticulum	NA	GO:0016036//cellular response to phosphate starvation;GO:0070417//cellular response to cold	NA	gi|414881934|tpg|DAA59065.1|//TPA: hypothetical protein ZEAMMB73_742097 [Zea mays]
109943374	3390	233.51	1444.74	2.64364	9.49487e-213	Up	4.48904e-214	LOC109943374	NA	NA	NA	NA	gi|985468538|ref|XP_015389999.1|//PREDICTED: uncharacterized protein LOC107178872 [Citrus sinensis]
103649832	1533	2058.72	4520.8	1.14921	3.52806e-211	Up	1.68059e-212	LOC103649832	NA	NA	NA	K10773//endonuclease III [EC:4.2.99.18]	gi|670385959|ref|XP_008673755.1|//PREDICTED: zinc finger protein STAMENLESS 1-like [Zea mays]
100037813	491	824	2579	1.66048	1.1371e-210	Up	5.45712e-212	IDP370	GO:0016020//membrane;GO:0005576//extracellular region	GO:0004867//serine-type endopeptidase inhibitor activity	GO:0006979//response to oxidative stress;GO:0010951//negative regulation of endopeptidase activity	NA	gi|162457877|ref|NP_001105983.1|//uncharacterized protein LOC100037813 precursor [Zea mays]
103652740	3185	991.43	2802.41	1.51347	3.50016e-200	Up	1.76964e-201	LOC103652740	GO:0031080//nuclear pore outer ring	GO:0005487//nucleocytoplasmic transporter activity;GO:0017056//structural constituent of nuclear pore	GO:0006406//mRNA export from nucleus;GO:0006355//regulation of transcription, DNA-templated;GO:0000973//posttranscriptional tethering of RNA polymerase II gene DNA at nuclear periphery;GO:0006606//protein import into nucleus	K14301//nuclear pore complex protein Nup107;K13428//LRR receptor-like serine/threonine-protein kinase EFR [EC:2.7.11.1]	gi|670394984|ref|XP_008677923.1|//PREDICTED: uncharacterized protein LOC103652740 isoform X3 [Zea mays];gi|670394988|ref|XP_008677925.1|//PREDICTED: nuclear pore complex protein Nup107-like isoform X5 [Zea mays];XP_008677920.1//probable LRR receptor-like serine/threonine-protein kinase At3g47570 [Zea mays];gi|670394982|ref|XP_008677922.1|//PREDICTED: nuclear pore complex protein Nup107-like isofo…
103652719	2031	1642	3807	1.22758	1.46544e-197	Up	7.50316e-199	LOC103652719	NA	GO:0004180//carboxypeptidase activity	GO:0006508//proteolysis	K09645//vitellogenic carboxypeptidase-like protein [EC:3.4.16.-]	gi|670394931|ref|XP_008677899.1|//PREDICTED: serine carboxypeptidase-like 50 [Zea mays]
103653427	3435	2634.46	5237.28	1.00569	5.3521e-197	Up	2.74794e-198	LOC103653427	NA	GO:0003824//catalytic activity	GO:0005992//trehalose biosynthetic process	K16055//trehalose 6-phosphate synthase/phosphatase [EC:2.4.1.15 3.1.3.12]	gi|670396621|ref|XP_008678555.1|//PREDICTED: probable alpha,alpha-trehalose-phosphate synthase [UDP-forming] 10 [Zea mays];XP_008664697.1//probable alpha,alpha-trehalose-phosphate synthase [UDP-forming] 9 [Zea mays]
100192609	1715	1286	3256	1.35459	6.96811e-197	Up	3.58262e-198	LOC100192609	NA	GO:0003677//DNA binding	NA	K09422//myb proto-oncogene protein, plant	gi|670371631|ref|XP_008667098.1|//PREDICTED: putative MYB DNA-binding domain superfamily protein isoform X1 [Zea mays];gi|212723654|ref|NP_001131296.1|//putative MYB DNA-binding domain superfamily protein [Zea mays]
103641409	1873	2084.94	4434.8	1.10324	4.3409e-194	Up	2.26591e-195	LOC103641409	GO:0009536//plastid	GO:0008422//beta-glucosidase activity	GO:1901657//glycosyl compound metabolic process	K01188//beta-glucosidase [EC:3.2.1.21]	gi|670445376|ref|XP_008662983.1|//PREDICTED: 4-hydroxy-7-methoxy-3-oxo-3,4-dihydro-2H-1,4-benzoxazin-2-yl glucoside beta-D-glucosidase 1, chloroplastic-like [Zea mays]
100273479	1349	2385	4852	1.03897	1.39714e-192	Up	7.39255e-194	gpm233	GO:0009505//plant-type cell wall;GO:0005576//extracellular region	GO:0020037//heme binding;GO:0046872//metal ion binding;GO:0004601//peroxidase activity	GO:0006979//response to oxidative stress;GO:0009664//plant-type cell wall organization;GO:0098869//cellular oxidant detoxification;GO:0042744//hydrogen peroxide catabolic process;GO:0055114//oxidation-reduction process	K00430//peroxidase [EC:1.11.1.7]	gi|226496763|ref|NP_001141388.1|//uncharacterized protein LOC100273479 precursor [Zea mays];gi|670412776|ref|XP_008647554.1|//PREDICTED: uncharacterized protein LOC100273479 isoform X1 [Zea mays]
100285577	1358	2264.26	4596.09	1.03575	1.42486e-181	Up	8.08793e-183	LOC100285577	GO:0005576//extracellular region	GO:0020037//heme binding;GO:0046872//metal ion binding;GO:0004601//peroxidase activity	GO:0006979//response to oxidative stress;GO:0098869//cellular oxidant detoxification;GO:0042744//hydrogen peroxide catabolic process;GO:0055114//oxidation-reduction process	K00430//peroxidase [EC:1.11.1.7]	gi|226493478|ref|NP_001151940.1|//peroxidase 52 precursor [Zea mays]
100286044	751	812.59	2383.99	1.56716	2.32129e-179	Up	1.33087e-180	LOC100286044	GO:0005737//cytoplasm	NA	GO:0009408//response to heat;GO:0051259//protein oligomerization	K13993//HSP20 family protein	gi|226500666|ref|NP_001152404.1|//16.9 kDa class I heat shock protein 1 [Zea mays];ONM30195.1//heat shock protein17.2 [Zea mays]
100272381	1373	940	2587	1.47493	5.22388e-178	Up	3.01737e-179	LOC100272381	GO:0005739//mitochondrion	GO:0016705//oxidoreductase activity, acting on paired donors, with incorporation or reduction of molecular oxygen;GO:0005506//iron ion binding;GO:0031418//L-ascorbic acid binding	GO:0055114//oxidation-reduction process	K00472//prolyl 4-hydroxylase [EC:1.14.11.2]	gi|363543295|ref|NP_001241863.1|//prolyl 4-hydroxylase 4 precursor [Zea mays]
107546763	778	445	1722	1.96659	1.1902e-177	Up	6.90866e-179	LOC107546763	NA	NA	NA	K02883//large subunit ribosomal protein L18e;K11855//ubiquitin carboxyl-terminal hydrolase 36/42 [EC:3.4.19.12]	gi|414864255|tpg|DAA42812.1|//TPA: hypothetical protein ZEAMMB73_664289 [Zea mays]
103626464	1450	1500	3441	1.21225	3.28183e-175	Up	1.92839e-176	LOC103626464	NA	NA	NA	K21026//acetylajmaline esterase [EC:3.1.1.80];K01188//beta-glucosidase [EC:3.2.1.21];K00679//phospholipid:diacylglycerol acyltransferase [EC:2.3.1.158];K10960//geranylgeranyl diphosphate/geranylgeranyl-bacteriochlorophyllide a reductase [EC:1.3.1.83 1.3.1.111]	gi|670407223|ref|XP_008645094.1|//PREDICTED: GDSL esterase/lipase At5g55050-like [Zea mays]
100278630	1171	377	1568	2.07067	5.13114e-173	Up	3.04431e-174	LOC100278630	NA	NA	NA	NA	gi|226495925|ref|NP_001145316.1|//uncharacterized protein LOC100278630 precursor [Zea mays]
100502316	1128	1766.43	3807.67	1.12245	1.67993e-171	Up	1.00269e-172	LOC100502316	NA	NA	NA	NA	gi|308081732|ref|NP_001183723.1|//uncharacterized protein LOC100502316 [Zea mays];NP_001183723.1//uncharacterized protein LOC100502316 [Zea mays]
103638673	647	230	1254	2.46121	9.37252e-171	Up	5.62755e-172	LOC103638673	NA	NA	NA	NA	gi|670438549|ref|XP_008659738.1|//PREDICTED: protein WIR1A-like [Zea mays]
100303908	1398	898.25	2457.11	1.46615	1.20338e-167	Up	7.34562e-169	LOC100303908	NA	GO:0008757//S-adenosylmethionine-dependent methyltransferase activity;GO:0008171//O-methyltransferase activity;GO:0046983//protein dimerization activity	GO:0019438//aromatic compound biosynthetic process;GO:0032259//methylation	K13262//isoflavone-7-O-methyltransferase [EC:2.1.1.150];K16040//trans-resveratrol di-O-methyltransferase [EC:2.1.1.240];K13259//2,7,4'-trihydroxyisoflavanone 4'-O-methyltransferase / isoflavone 4'-O-methyltransferase [EC:2.1.1.212 2.1.1.46]	gi|670394017|ref|XP_008677433.1|//PREDICTED: O-methyltransferase ZRP4 isoform X1 [Zea mays];gi|259490639|ref|NP_001158962.1|//O-methyltransferase ZRP4 [Zea mays]
100275439	732	1539	3422	1.16723	3.70531e-164	Up	2.29876e-165	LOC100275439	NA	NA	NA	NA	gi|413920941|gb|AFW60873.1|//hypothetical protein ZEAMMB73_683886 [Zea mays];XP_008676913.2//uncharacterized protein LOC100275439 isoform X1 [Zea mays]
100383722	1840	1666.16	3569.13	1.11343	9.02601e-159	Up	5.79924e-160	WRKY95	NA	NA	NA	K13424//WRKY transcription factor 33	gi|293335423|ref|NP_001169830.1|//putative WRKY DNA-binding domain superfamily protein [Zea mays];NP_001169830.1//putative WRKY DNA-binding domain superfamily protein [Zea mays]
109944628	1649	272.68	1269.29	2.23312	4.12993e-154	Up	2.71534e-155	LOC109944628	GO:0016020//membrane;GO:0005737//cytoplasm	GO:0004620//phospholipase activity;GO:0047372//acylglycerol lipase activity	GO:0016042//lipid catabolic process	K08360//cytochrome b-561 [EC:1.16.5.1];K04730//interleukin-1 receptor-associated kinase 1 [EC:2.7.11.1];K13412//calcium-dependent protein kinase [EC:2.7.11.1];K16815//calcium-independent phospholipase A2-gamma	gi|414591735|tpg|DAA42306.1|//TPA: patatin T5 [Zea mays];XP_020404300.1//patatin-like protein 1 [Zea mays]
103638604	1869	1714	3603	1.08621	5.08175e-154	Up	3.34839e-155	LOC103638604	GO:0005634//nucleus	GO:0016614//oxidoreductase activity, acting on CH-OH group of donors;GO:0003677//DNA binding;GO:0030284//estrogen receptor activity;GO:0050660//flavin adenine dinucleotide binding;GO:0005496//steroid binding	GO:0006355//regulation of transcription, DNA-templated;GO:0043401//steroid hormone mediated signaling pathway;GO:0055114//oxidation-reduction process	NA	gi|670438405|ref|XP_008659694.1|//PREDICTED: reticuline oxidase-like protein [Zea mays]
100283078	1968	1509	3281	1.13492	1.39578e-150	Up	9.38599e-152	si707033a12	GO:0012505//endomembrane system;GO:0016021//integral component of membrane	GO:0046527//glucosyltransferase activity	GO:0006664//glycolipid metabolic process	K13667//protein glucosyltransferase [EC:2.4.1.-]	gi|926657593|ref|NP_001149452.2|//uncharacterized protein LOC100283078 [Zea mays]
100285804	1798	1923.56	3864.44	1.02086	2.68081e-149	Up	1.81801e-150	LOC100285804	NA	GO:0016301//kinase activity	GO:0043562//cellular response to nitrogen levels;GO:0009744//response to sucrose;GO:0016310//phosphorylation	K07199//5'-AMP-activated protein kinase, regulatory beta subunit	gi|226501672|ref|NP_001152166.1|//SNF1-related protein kinase regulatory subunit beta-1 [Zea mays];NP_001337925.1//SNF1-related protein kinase regulatory subunit beta-1 isoform 1 [Zea mays];gi|670428565|ref|XP_008655113.1|//PREDICTED: SNF1-related protein kinase regulatory subunit beta-1 isoform X1 [Zea mays]
100502238	1604	853.14	2234.28	1.40334	6.37417e-143	Up	4.54088e-144	LOC100502238	NA	NA	NA	K19613//leucine-rich repeat protein SHOC2	NP_001183644.1//leucine-rich repeat-containing protein 40 [Zea mays];gi|308080012|ref|NP_001183644.1|//leucine-rich repeat-containing protein 40 [Zea mays]
109939243	1069	541	1694	1.66111	6.91042e-139	Up	5.05102e-140	LOC109939243	GO:0016021//integral component of membrane	NA	NA	NA	gi|670435056|ref|XP_008658093.1|//PREDICTED: uncharacterized protein LOC100193182 isoform X1 [Zea mays]
100281255	1830	1272	2849	1.17774	7.76797e-139	Up	5.69445e-140	LOC100281255	NA	GO:0052654//L-leucine transaminase activity;GO:0052656//L-isoleucine transaminase activity;GO:0052655//L-valine transaminase activity	GO:0009081//branched-chain amino acid metabolic process	K00826//branched-chain amino acid aminotransferase [EC:2.6.1.42]	gi|223949187|gb|ACN28677.1|//unknown [Zea mays];gi|226510492|ref|NP_001147646.1|//branched-chain-amino-acid aminotransferase [Zea mays];ACN28677.1//unknown [Zea mays];gi|670359835|ref|XP_008674369.1|//PREDICTED: branched-chain-amino-acid aminotransferase isoform X1 [Zea mays]
100281842	984	420	1476	1.82761	2.77822e-138	Up	2.05049e-139	LOC100281842	NA	GO:0016787//hydrolase activity	NA	NA	gi|226498106|ref|NP_001148234.1|//carboxylic ester hydrolase/ hydrolase, acting on ester bonds [Zea mays]
100284936	1061	1594	3303	1.06551	5.44709e-137	Up	4.06689e-138	LOC100284936	NA	NA	NA	K01188//beta-glucosidase [EC:3.2.1.21];K13420//LRR receptor-like serine/threonine-protein kinase FLS2 [EC:2.7.11.1]	gi|226496125|ref|NP_001151303.1|//polygalacturonase inhibitor 1 precursor [Zea mays]
100280929	1195	718	1949	1.45506	9.35417e-132	Up	7.24412e-133	LOC100280929	GO:0043231//intracellular membrane-bounded organelle	NA	GO:0006351//transcription, DNA-templated	K09286//EREBP-like factor	gi|226497382|ref|NP_001147321.1|//DNA binding protein [Zea mays]
100382179	1470	1418	2977	1.08438	3.85587e-127	Up	3.07133e-128	LOC100382179	NA	GO:0004190//aspartic-type endopeptidase activity	GO:0006508//proteolysis;GO:0030163//protein catabolic process	K00924//null;K02882//large subunit ribosomal protein L18Ae;K01381//saccharopepsin [EC:3.4.23.25]	gi|293333012|ref|NP_001168410.1|//uncharacterized protein LOC100382179 precursor [Zea mays]
103631700	2636	643	1782	1.48499	2.99122e-124	Up	2.43806e-125	LOC103631700	GO:0005739//mitochondrion	GO:0008270//zinc ion binding	NA	NA	gi|670361968|ref|XP_008650929.1|//PREDICTED: uncharacterized protein LOC103631700 isoform X2 [Zea mays];gi|670361966|ref|XP_008650925.1|//PREDICTED: uncharacterized protein LOC103631700 isoform X1 [Zea mays]
100284981	1392	1658	3290	1.00303	1.08913e-123	Up	8.91603e-125	LOC100284981	GO:0016021//integral component of membrane	NA	NA	NA	gi|414867075|tpg|DAA45632.1|//TPA: putative metacaspase family protein [Zea mays]
100286331	651	243	1041	2.11332	2.65368e-118	Up	2.28027e-119	LOC100286331	NA	NA	NA	K15692//E3 ubiquitin-protein ligase RNF13 [EC:2.3.2.27]	NP_001152690.1//senescence-associated protein DIN1 precursor [Zea mays];gi|226530522|ref|NP_001152690.1|//senescence-associated protein DIN1 precursor [Zea mays];AQK42908.1//Rhodanese-like domain-containing protein 19 mitochondrial [Zea mays];AQK42906.1//Rhodanese-like domain-containing protein 19 mitochondrial [Zea mays]
103646792	1781	973.08	2246.06	1.22115	3.93609e-116	Up	3.44117e-117	LOC103646792	GO:0043231//intracellular membrane-bounded organelle	GO:0080043//quercetin 3-O-glucosyltransferase activity;GO:0080044//quercetin 7-O-glucosyltransferase activity	GO:0009813//flavonoid biosynthetic process;GO:0052696//flavonoid glucuronidation	K13691//pathogen-inducible salicylic acid glucosyltransferase [EC:2.4.1.-]	gi|670377142|ref|XP_008669673.1|//PREDICTED: UDP-glycosyltransferase 74E1-like isoform X1 [Zea mays];gi|670377144|ref|XP_008669674.1|//PREDICTED: UDP-glycosyltransferase 74E1-like isoform X2 [Zea mays]
103653516	2184	653.39	1741.97	1.42908	8.58088e-115	Up	7.61819e-116	LOC103653516	NA	NA	NA	NA	XP_008678626.1//uncharacterized protein LOC103653516 [Zea mays];gi|670396798|ref|XP_008678626.1|//PREDICTED: uncharacterized protein LOC103653516 [Zea mays]
100382434	1957	883.46	2085.41	1.25348	2.17119e-112	Up	1.97096e-113	bHLH115	NA	NA	NA	K01681//aconitate hydratase [EC:4.2.1.3];K13422//transcription factor MYC2	NP_001168647.1//putative HLH DNA-binding domain superfamily protein [Zea mays];gi|293332753|ref|NP_001168647.1|//putative HLH DNA-binding domain superfamily protein [Zea mays]
103647708	3576	882.25	2070.22	1.24491	2.11406e-110	Up	1.94924e-111	LOC103647708	GO:0005737//cytoplasm	GO:0003994//aconitate hydratase activity;GO:0046872//metal ion binding;GO:0051539//4 iron, 4 sulfur cluster binding	GO:0006097//glyoxylate cycle	K01681//aconitate hydratase [EC:4.2.1.3]	PAN14151.1//hypothetical protein PAHAL_B04089 [Panicum hallii];gi|670379124|ref|XP_008670445.1|//PREDICTED: putative aconitate hydratase, cytoplasmic isoform X2 [Zea mays];gi|670379122|ref|XP_008670444.1|//PREDICTED: putative aconitate hydratase, cytoplasmic isoform X1 [Zea mays]
100272328	1312	1234	2576	1.07617	7.37034e-109	Up	6.87458e-110	LOC100272328	GO:0016020//membrane	NA	GO:0006810//transport	K00801//farnesyl-diphosphate farnesyltransferase [EC:2.5.1.21]	gi|226529359|ref|NP_001140284.1|//nodulin-like protein [Zea mays]
100277016	951	893	2072	1.22867	2.87995e-108	Up	2.70677e-109	LOC100277016	NA	NA	NA	NA	gi|226495291|ref|NP_001144161.1|//uncharacterized protein LOC100277016 [Zea mays]
103655014	2359	0	691	10.4469	5.66501e-107	Up	5.41727e-108	LOC103655014	NA	NA	NA	K13457//disease resistance protein RPM1	gi|670400462|ref|XP_008680057.1|//PREDICTED: putative disease resistance RPP13-like protein 3 [Zea mays];XP_020407361.1//putative disease resistance protein At1g59780 [Zea mays]
103643208	2636	529	1487.38	1.50582	4.49156e-106	Up	4.33677e-107	LOC103643208	NA	GO:0030246//carbohydrate binding;GO:0003824//catalytic activity	GO:0005975//carbohydrate metabolic process	K18195//rhamnogalacturonan endolyase [EC:4.2.2.23]	gi|670366276|ref|XP_008664578.1|//PREDICTED: probable rhamnogalacturonate lyase B isoform X1 [Zea mays];gi|670366278|ref|XP_008664579.1|//PREDICTED: probable rhamnogalacturonate lyase B isoform X2 [Zea mays]
103653099	1847	344	1155	1.76179	3.23228e-103	Up	3.18543e-104	LOC103653099	GO:0009536//plastid	GO:0016787//hydrolase activity	GO:0006629//lipid metabolic process	K16818//phospholipase A1 [EC:3.1.1.32]	gi|670395877|ref|XP_008678284.1|//PREDICTED: phospholipase A1-Ibeta2, chloroplastic-like [Zea mays]
103648314	4200	318	1108	1.81524	3.45828e-103	Up	3.41555e-104	LOC103648314	NA	NA	NA	K13457//disease resistance protein RPM1	gi|414592167|tpg|DAA42738.1|//TPA: hypothetical protein ZEAMMB73_263348 [Zea mays]
100280488	876	955	2124	1.16759	1.92049e-102	Up	1.91045e-103	LOC100280488	GO:0005739//mitochondrion	GO:0005516//calmodulin binding	GO:0009734//auxin-activated signaling pathway	K08790//serine/threonine kinase 38 [EC:2.7.11.1];K07441//beta-1,4-N-acetylglucosaminyltransferase [EC:2.4.1.141];K14488//SAUR family protein	gi|525344322|ref|NP_001266669.1|//SAUR33 - auxin-responsive SAUR family member [Zea mays]
103643292	1812	771.05	1822.54	1.25544	1.25125e-98	Up	1.28486e-99	LOC103643292	GO:0005739//mitochondrion	NA	NA	NA	gi|670366494|ref|XP_008664670.1|//PREDICTED: uncharacterized protein At1g66480-like isoform X2 [Zea mays];gi|670366492|ref|XP_008664669.1|//PREDICTED: uncharacterized protein At1g66480-like isoform X1 [Zea mays]
100193182	848	502.98	1400.49	1.49174	1.36413e-98	Up	1.40175e-99	LOC100193182	GO:0016021//integral component of membrane	NA	NA	K14648//poly(U)-specific endoribonuclease [EC:3.1.-.-]	gi|212721922|ref|NP_001131809.1|//uncharacterized protein LOC100193182 [Zea mays]
BGI_novel_G004489	3285	86.06	608.09	2.83525	4.28854e-97	Up	4.46186e-98	NA	NA	NA	NA	K12605//CCR4-NOT transcription complex subunit 2	AQK86820.1//putative NOT transcription complex subunit VIP2 [Zea mays]
100272659	1565	779	1819	1.23783	2.58883e-96	Up	2.71376e-97	LOC100272659	GO:0016021//integral component of membrane	NA	GO:0071705//nitrogen compound transport	NA	gi|670414486|ref|XP_008648446.1|//PREDICTED: ureide permease 1-like isoform X1 [Zea mays]
100282631	1215	23	432	4.24571	6.70105e-95	Up	7.10566e-96	IDP152	GO:0005887//integral component of plasma membrane	GO:0051119//sugar transmembrane transporter activity	GO:0034219//carbohydrate transmembrane transport	K15382//solute carrier family 50 (sugar transporter)	NP_001149011.1//uncharacterized protein LOC100282631 [Zea mays];gi|226491578|ref|NP_001149011.1|//uncharacterized protein LOC100282631 [Zea mays]
BGI_novel_G000161	1995	103.2	637.71	2.64184	1.43803e-94	Up	1.52896e-95	NA	NA	NA	NA	NA	ACN33708.1//unknown [Zea mays]
BGI_novel_G006602	1868	742.54	1751.07	1.25208	2.01903e-94	Up	2.14958e-95	NA	NA	NA	NA	NA	XP_013443323.1//hypothetical protein MTR_0021s0160 [Medicago truncatula]
103645275	795	148	732	2.32063	1.23257e-93	Up	1.32106e-94	LOC103645275	NA	NA	NA	NA	NA
103631833	2275	1024	2114	1.06014	1.92636e-87	Up	2.18829e-88	LOC103631833	NA	NA	NA	K18485//myogenic factor 6;K20558//transcription factor SPEECHLESS	XP_008651833.1//transcription factor bHLH96 [Zea mays];gi|670362337|ref|XP_008651833.1|//PREDICTED: transcription factor bHLH96-like [Zea mays]
103649798	766	1056.43	2158.88	1.04547	2.73943e-87	Up	3.11972e-88	LOC103649798	NA	NA	NA	NA	gi|670385888|ref|XP_008673732.1|//PREDICTED: metallothionein-like protein 2A [Zea mays]
100285579	1296	675	1598	1.25769	7.01856e-87	Up	8.02792e-88	TIDP2780	GO:0005634//nucleus	NA	GO:0034051//negative regulation of plant-type hypersensitive response;GO:0045595//regulation of cell differentiation	K12191//charged multivesicular body protein 2A	gi|226501062|ref|NP_001151942.1|//uncharacterized protein LOC100285579 [Zea mays];NP_001151942.1//uncharacterized protein LOC100285579 [Zea mays];gi|413921231|gb|AFW61163.1|//hypothetical protein ZEAMMB73_950191 [Zea mays]
103633577	1588	944	1993	1.09246	1.4049e-86	Up	1.61095e-87	LOC103633577	NA	NA	NA	K18490//homeobox protein OTX2;K09326//homeobox protein OTX1	XP_008653489.1//WUSCHEL-related homeobox 11 isoform X1 [Zea mays];gi|670425738|ref|XP_008653490.1|//PREDICTED: WUSCHEL-related homeobox 11-like isoform X2 [Zea mays];gi|670425736|ref|XP_008653489.1|//PREDICTED: WUSCHEL-related homeobox 11-like isoform X1 [Zea mays]
100381739	1136	507	1324	1.39923	7.32769e-85	Up	8.5226e-86	LOC100381739	NA	NA	NA	NA	gi|293333606|ref|NP_001168015.1|//uncharacterized protein LOC100381739 precursor [Zea mays]
103636298	1275	338	1043	1.64003	1.71016e-84	Up	2.00122e-85	LOC103636298	GO:0046658//anchored component of plasma membrane	GO:0004553//hydrolase activity, hydrolyzing O-glycosyl compounds;GO:0030247//polysaccharide binding	GO:0005975//carbohydrate metabolic process	K19891//glucan endo-1,3-beta-glucosidase 1/2/3 [EC:3.2.1.39]	gi|670432703|ref|XP_008656877.1|//PREDICTED: glucan endo-1,3-beta-glucosidase GV-like isoform X2 [Zea mays]
BGI_novel_G001531	7016	302.49	980.98	1.71172	1.9108e-84	Up	2.23738e-85	NA	NA	NA	NA	K01507//inorganic pyrophosphatase [EC:3.6.1.1]	XP_008655620.1//uncharacterized protein LOC103634808 isoform X2 [Zea mays]
BGI_novel_G003279	1714	705.67	1627.59	1.22005	2.10098e-84	Up	2.46305e-85	NA	NA	NA	NA	K00025//malate dehydrogenase [EC:1.1.1.37]	AQK65069.1//Malate dehydrogenase cytoplasmic 1 [Zea mays]
103654622	1309	61	493	3.02909	3.44042e-84	Up	4.04314e-85	LOC103654622	NA	NA	NA	NA	gi|670399494|ref|XP_008679690.1|//PREDICTED: basic proline-rich protein-like [Zea mays]
100286273	737	269	919	1.78684	5.34626e-84	Up	6.29812e-85	si605013h05	GO:0005739//mitochondrion	GO:0005516//calmodulin binding	GO:0009734//auxin-activated signaling pathway	K07441//beta-1,4-N-acetylglucosaminyltransferase [EC:2.4.1.141];K08790//serine/threonine kinase 38 [EC:2.7.11.1];K14488//SAUR family protein	gi|226496685|ref|NP_001152632.1|//uncharacterized protein LOC100286273 [Zea mays]
103635029	1877	214.56	813.52	1.93718	5.63412e-83	Up	6.70955e-84	LOC103635029	GO:0005634//nucleus	GO:0003677//DNA binding;GO:0003700//transcription factor activity, sequence-specific DNA binding	GO:0009736//cytokinin-activated signaling pathway;GO:0000160//phosphorelay signal transduction system;GO:0006355//regulation of transcription, DNA-templated	K14491//two-component response regulator ARR-B family;K10575//ubiquitin-conjugating enzyme E2 G1 [EC:2.3.2.23]	gi|414867469|tpg|DAA46026.1|//TPA: hypothetical protein ZEAMMB73_677852 [Zea mays];ONM22067.1//ubiquitin carrier protein 7 [Zea mays];XP_020398992.1//uncharacterized protein LOC103635029 [Zea mays];ONM22033.1//ubiquitin carrier protein 7 [Zea mays]
100384000	1023	102	584	2.53178	8.45276e-83	Up	1.00903e-83	LOC100384000	NA	GO:0008061//chitin binding;GO:0004568//chitinase activity	GO:0006032//chitin catabolic process;GO:0016998//cell wall macromolecule catabolic process;GO:0005975//carbohydrate metabolic process	K01183//chitinase [EC:3.2.1.14]	gi|293333405|ref|NP_001170082.1|//uncharacterized protein LOC100384000 precursor [Zea mays]
100502494	1815	320	998	1.65535	5.68223e-82	Up	6.85194e-83	LOC100502494	GO:0005887//integral component of plasma membrane	GO:0005315//inorganic phosphate transmembrane transporter activity;GO:0015293//symporter activity;GO:0022891//substrate-specific transmembrane transporter activity	GO:0055085//transmembrane transport;GO:0006817//phosphate ion transport	K08176//MFS transporter, PHS family, inorganic phosphate transporter	gi|308044205|ref|NP_001183901.1|//uncharacterized protein LOC100502494 [Zea mays]
541712	1698	135	651	2.28408	7.15359e-82	Up	8.64148e-83	rca1	GO:0009570//chloroplast stroma	GO:0005524//ATP binding;GO:0003700//transcription factor activity, sequence-specific DNA binding;GO:0016984//ribulose-bisphosphate carboxylase activity	NA	K13412//calcium-dependent protein kinase [EC:2.7.11.1];K14306//nuclear pore complex protein Nup62	gi|162458161|ref|NP_001104921.1|//ribulose bisphosphate carboxylase/oxygenase activase, chloroplastic precursor [Zea mays];PAN43861.1//hypothetical protein PAHAL_H00089 [Panicum hallii]
732794	1124	707	1598.08	1.19094	7.64932e-80	Up	9.46396e-81	IDP506	GO:0009536//plastid	GO:0004590//orotidine-5'-phosphate decarboxylase activity;GO:0004588//orotate phosphoribosyltransferase activity;GO:0005096//GTPase activator activity	GO:0044205//'de novo' UMP biosynthetic process;GO:0006207//'de novo' pyrimidine nucleobase biosynthetic process;GO:0043547//positive regulation of GTPase activity	K13421//uridine monophosphate synthetase [EC:2.4.2.10 4.1.1.23]	gi|162462458|ref|NP_001105881.1|//uridine monophosphate synthase [Zea mays]
100281232	1744	443	1184.09	1.43278	9.27232e-79	Up	1.15976e-79	WRKY64	NA	GO:0043565//sequence-specific DNA binding;GO:0003700//transcription factor activity, sequence-specific DNA binding	GO:0006355//regulation of transcription, DNA-templated	K18835//WRKY transcription factor 2;K13424//WRKY transcription factor 33	gi|226499378|ref|NP_001147623.1|//WRKY11 - superfamily of TFs having WRKY and zinc finger domains [Zea mays];NP_001147623.1//WRKY11 - superfamily of TFs having WRKY and zinc finger domains [Zea mays]
BGI_novel_G004697	6028	0	462.32	9.86713	2.03497e-78	Up	2.554e-79	NA	NA	NA	NA	K01507//inorganic pyrophosphatase [EC:3.6.1.1]	ONM26099.1//hypothetical protein ZEAMMB73_Zm00001d007131 [Zea mays]
103654685	2728	257.14	862.92	1.76105	2.07375e-77	Up	2.63373e-78	LOC103654685	GO:0005840//ribosome	GO:0003735//structural constituent of ribosome	GO:0006412//translation	K02987//small subunit ribosomal protein S4e	XP_008679751.1//40S ribosomal protein S4 isoform X1 [Zea mays];gi|670399656|ref|XP_008679753.1|//PREDICTED: 40S ribosomal protein S4-like isoform X2 [Zea mays];gi|670399652|ref|XP_008679751.1|//PREDICTED: 40S ribosomal protein S4-like isoform X1 [Zea mays]
BGI_novel_G001523	7276	2.97	330.87	6.81404	3.94462e-77	Up	5.0323e-78	NA	NA	NA	NA	K01507//inorganic pyrophosphatase [EC:3.6.1.1]	XP_008655620.1//uncharacterized protein LOC103634808 isoform X2 [Zea mays]
BGI_novel_G006376	1657	380.91	1070.4	1.50501	1.18899e-76	Up	1.52278e-77	NA	NA	NA	NA	K01303//acylaminoacyl-peptidase [EC:3.4.19.1];K05666//ATP-binding cassette, subfamily C (CFTR/MRP), member 2;K10592//E3 ubiquitin-protein ligase HUWE1 [EC:2.3.2.26];K01191//alpha-mannosidase [EC:3.2.1.24]	XP_020397058.1//uncharacterized protein LOC109941022 [Zea mays]
100383025	2142	327	979	1.5964	2.0085e-76	Up	2.57807e-77	LOC100383025	NA	GO:0016831//carboxy-lyase activity;GO:0030170//pyridoxal phosphate binding	GO:0006520//cellular amino acid metabolic process	K01592//tyrosine decarboxylase [EC:4.1.1.25]	gi|293335561|ref|NP_001169175.1|//uncharacterized protein LOC100383025 [Zea mays]
100276769	710	300.8	932.17	1.64617	4.64558e-76	Up	5.98948e-77	LOC100276769	GO:0097249//mitochondrial respiratory chain supercomplex;GO:0031305//integral component of mitochondrial inner membrane	NA	GO:0033617//mitochondrial respiratory chain complex IV assembly	K10523//speckle-type POZ protein	XP_021316760.1//BTB/POZ domain-containing protein At1g01640 [Sorghum bicolor];gi|226510220|ref|NP_001143955.1|//uncharacterized protein LOC100276769 [Zea mays]
BGI_novel_G000242	2138	434.43	1150.31	1.41921	1.75752e-75	Up	2.28349e-76	NA	NA	NA	NA	K11798//bromodomain and WD repeat domain containing protein 1/3	ACN34843.1//unknown [Zea mays]
100280135	797	251.27	838.08	1.75223	1.04767e-74	Up	1.37241e-75	LOC100280135	NA	GO:0008061//chitin binding;GO:0004568//chitinase activity	GO:0006032//chitin catabolic process;GO:0016998//cell wall macromolecule catabolic process;GO:0005975//carbohydrate metabolic process	K20547//basic endochitinase B [EC:3.2.1.14]	gi|413943079|gb|AFW75728.1|//hypothetical protein ZEAMMB73_827760 [Zea mays]
103655312	576	306	932	1.62118	1.99998e-74	Up	2.62703e-75	LOC103655312	NA	NA	NA	NA	gi|670400944|ref|XP_008680311.1|//PREDICTED: glycine-rich cell wall structural protein-like [Zea mays]
103647736	4143	505	1254	1.32656	2.91622e-74	Up	3.8451e-75	LOC103647736	GO:0016021//integral component of membrane	NA	NA	K19984//exocyst complex component 5;K02184//formin 2	ONM24207.1//Formin-like protein 5 [Zea mays];gi|670379202|ref|XP_008670473.1|//PREDICTED: formin-like protein 11 [Zea mays]
BGI_novel_G006561	690	72.31	476.58	2.73483	1.22283e-73	Up	1.62367e-74	NA	NA	NA	NA	NA	KOM48406.1//hypothetical protein LR48_Vigan07g211000 [Vigna angularis]
BGI_novel_G006018	1369	746	1607	1.1215	4.72585e-73	Up	6.32887e-74	NA	NA	NA	NA	K19892//glucan endo-1,3-beta-glucosidase 4 [EC:3.2.1.39];K19891//glucan endo-1,3-beta-glucosidase 1/2/3 [EC:3.2.1.39]	AQL07791.1//Putative O-Glycosyl hydrolase superfamily protein [Zea mays]
109945981	1234	43.55	400.92	3.21695	1.51365e-72	Up	2.0368e-73	LOC109945981	NA	GO:0003676//nucleic acid binding	NA	K04733//interleukin-1 receptor-associated kinase 4 [EC:2.7.11.1];K20098//DNA excision repair protein ERCC-6-like 2 [EC:3.6.4.-]	XP_020407977.1//zinc finger BED domain-containing protein RICESLEEPER 2-like [Zea mays];gi|835909400|ref|XP_012700871.1|//PREDICTED: zinc finger BED domain-containing protein RICESLEEPER 2-like [Setaria italica]
103630536	2390	388.14	1055.58	1.45777	3.58366e-72	Up	4.85036e-73	LOC103630536	GO:0009506//plasmodesma;GO:0005886//plasma membrane	GO:0004674//protein serine/threonine kinase activity	GO:0006952//defense response;GO:0006468//protein phosphorylation	K04733//interleukin-1 receptor-associated kinase 4 [EC:2.7.11.1]	gi|670418079|ref|XP_008649810.1|//PREDICTED: putative receptor-like protein kinase At4g00960 [Zea mays]
100280983	1270	313	931	1.587	3.88634e-72	Up	5.26279e-73	LOC100280983	NA	GO:0005488//binding	NA	K07560//D-tyrosyl-tRNA(Tyr) deacylase [EC:3.1.-.-];K15172//transcription elongation factor SPT5	gi|226507064|ref|NP_001147375.1|//CCCH transcription factor [Zea mays]
100281048	1671	509.43	1246.79	1.30564	4.36589e-72	Up	5.91842e-73	LOC100281048	GO:0016021//integral component of membrane	GO:0005215//transporter activity	GO:0034219//carbohydrate transmembrane transport	K15283//solute carrier family 35, member E1	gi|239985497|ref|NP_001147439.1|//glucose-6-phosphate/phosphate translocator 2 [Zea mays];gi|414886937|tpg|DAA62951.1|//TPA: glucose-6-phosphate/phosphate translocator 2 [Zea mays]
103647667	1295	582	1346	1.22397	2.19225e-70	Up	3.02341e-71	LOC103647667	GO:0016020//membrane;GO:0009505//plant-type cell wall;GO:0009506//plasmodesma;GO:0005576//extracellular region	NA	NA	K20628//expansin	gi|670378989|ref|XP_008670393.1|//PREDICTED: expansin-like A3 [Zea mays]
103643618	2465	318	928	1.55948	3.90264e-70	Up	5.39897e-71	HAK21	GO:0016021//integral component of membrane	GO:0015079//potassium ion transmembrane transporter activity	GO:0071805//potassium ion transmembrane transport	K03549//KUP system potassium uptake protein	gi|673921674|ref|NP_001288539.1|//potassium transporter 21-like [Zea mays];NP_001288539.1//potassium transporter 21-like [Zea mays]
100279973	1910	653.2	1448.72	1.16356	6.37293e-70	Up	8.84822e-71	sog1226c	GO:0016021//integral component of membrane	GO:0016709//oxidoreductase activity, acting on paired donors, with incorporation or reduction of molecular oxygen, NAD(P)H as one donor, and incorporation of one atom of oxygen;GO:0020037//heme binding;GO:0005506//iron ion binding	GO:0044550//secondary metabolite biosynthetic process;GO:0055114//oxidation-reduction process	K00512//steroid 17alpha-monooxygenase / 17alpha-hydroxyprogesterone deacetylase [EC:1.14.14.19 1.14.14.32]	gi|226501928|ref|NP_001146393.1|//uncharacterized protein LOC100279973 [Zea mays]
103641120	2223	317	925	1.55935	6.62656e-70	Up	9.20509e-71	LOC103641120	NA	GO:0046872//metal ion binding;GO:0004097//catechol oxidase activity	GO:0055114//oxidation-reduction process	K00422//polyphenol oxidase [EC:1.10.3.1]	gi|670444728|ref|XP_008662712.1|//PREDICTED: polyphenol oxidase I, chloroplastic-like [Zea mays]
BGI_novel_G002387	3101	0	394.78	9.63929	2.5603e-69	Up	3.58578e-70	NA	NA	NA	NA	K13457//disease resistance protein RPM1	AQK48307.1//Disease resistance protein RPM1 [Zea mays]
103654172	1226	558	1301	1.23567	4.37099e-69	Up	6.14976e-70	LOC103654172	GO:0043231//intracellular membrane-bounded organelle	NA	GO:0006351//transcription, DNA-templated	K09286//EREBP-like factor	gi|670398328|ref|XP_008679217.1|//PREDICTED: ethylene-responsive transcription factor ERF003 [Zea mays]
103626147	2005	494	1202	1.29724	7.20713e-69	Up	1.02017e-69	LOC103626147	NA	NA	NA	K15502//serine/threonine-protein phosphatase 6 regulatory ankyrin repeat subunit A;K01599//uroporphyrinogen decarboxylase [EC:4.1.1.37]	gi|670406379|ref|XP_008644752.1|//PREDICTED: peptide-N4-(N-acetyl-beta-glucosaminyl)asparagine amidase A-like [Zea mays]
BGI_novel_G005586	2322	225.88	755.65	1.75654	1.00575e-67	Up	1.44874e-68	NA	NA	NA	NA	K14685//solute carrier family 40 (iron-regulated transporter), member 1;K07213//copper chaperone	XP_020396680.1//uncharacterized protein LOC109940799 [Zea mays]
103636474	1986	527	1236	1.24419	2.09577e-66	Up	3.08165e-67	LOC103636474	NA	GO:0016747//transferase activity, transferring acyl groups other than amino-acyl groups	NA	K19747//BAHD acyltransferase [EC:2.3.1.-]	gi|670433110|ref|XP_008657044.1|//PREDICTED: uncharacterized acetyltransferase At3g50280-like [Zea mays]
103639796	2414	493	1184	1.27839	2.28969e-66	Up	3.37006e-67	LOC103639796	NA	NA	NA	K18835//WRKY transcription factor 2;K13424//WRKY transcription factor 33;K18834//WRKY transcription factor 1	gi|670440917|ref|XP_008660727.1|//PREDICTED: probable WRKY transcription factor 72 [Zea mays]
BGI_novel_G001842	934	386.41	1013	1.40481	1.20645e-65	Up	1.79979e-66	NA	NA	NA	NA	K13993//HSP20 family protein	ONM30195.1//heat shock protein17.2 [Zea mays]
100194015	925	844	1686	1.01267	4.72201e-65	Up	7.10494e-66	LOC100194015	NA	NA	GO:0006950//response to stress	NA	gi|212720783|ref|NP_001132550.1|//universal stress protein [Zea mays];gi|670427409|ref|XP_008654416.1|//PREDICTED: universal stress protein isoform X1 [Zea mays]
BGI_novel_G006603	381	94.39	481.21	2.36434	2.15946e-63	Up	3.33699e-64	NA	NA	NA	NA	NA	NP_001306636.1//uncharacterized protein LOC103626742 [Zea mays]
100304392	2700	381	990	1.39202	2.52647e-63	Up	3.90953e-64	LOC100304392	GO:0012505//endomembrane system;GO:0016021//integral component of membrane	GO:0005451//monovalent cation:proton antiporter activity	GO:1902600//hydrogen ion transmembrane transport;GO:0006885//regulation of pH	NA	gi|259490432|ref|NP_001159300.1|//uncharacterized protein LOC100304392 [Zea mays]
BGI_novel_G004889	2025	347.48	935.84	1.44371	3.01534e-63	Up	4.67677e-64	NA	NA	NA	NA	K04733//interleukin-1 receptor-associated kinase 4 [EC:2.7.11.1];K01601//ribulose-bisphosphate carboxylase large chain [EC:4.1.1.39];K14664//IAA-amino acid hydrolase [EC:3.5.1.-];K03353//anaphase-promoting complex subunit 6;K08472//mlo protein	XP_008657358.2//putative nuclease HARBI1 [Zea mays]
103636370	1063	457	1107	1.29077	4.61207e-63	Up	7.16974e-64	LOC103636370	NA	NA	NA	NA	gi|670432866|ref|XP_008656946.1|//PREDICTED: protein LIM3-like [Zea mays]
100281085	978	289.41	835.09	1.5432	2.54513e-62	Up	4.00737e-63	LOC100281085	GO:0009536//plastid	NA	NA	K03686//molecular chaperone DnaJ;K09506//DnaJ homolog subfamily A member 5;K09503//DnaJ homolog subfamily A member 2	gi|226500184|ref|NP_001147476.1|//chaperone protein dnaJ 11 [Zea mays]
103643401	838	508	1176	1.22537	8.6381e-62	Up	1.36871e-62	LOC103643401	NA	NA	NA	NA	NA
103630405	1851	242.04	735.73	1.61831	6.64388e-59	Up	1.08874e-59	LOC103630405	NA	GO:0046872//metal ion binding;GO:0003676//nucleic acid binding	NA	K14794//ribosomal RNA-processing protein 12;K12309//beta-galactosidase [EC:3.2.1.23]	gi|670417776|ref|XP_008649681.1|//PREDICTED: protein TRANSPARENT TESTA 1-like [Zea mays]
BGI_novel_G001518	7765	51.99	363.69	2.82078	2.49521e-58	Up	4.12451e-59	NA	NA	NA	NA	K01507//inorganic pyrophosphatase [EC:3.6.1.1]	XP_008655620.1//uncharacterized protein LOC103634808 isoform X2 [Zea mays]
BGI_novel_G004699	6205	0	315.53	9.31601	4.03249e-58	Up	6.70008e-59	NA	NA	NA	NA	K01507//inorganic pyrophosphatase [EC:3.6.1.1]	ONM26099.1//hypothetical protein ZEAMMB73_Zm00001d007131 [Zea mays]
100274682	1932	0	308.41	9.28309	4.42932e-57	Up	7.44786e-58	LOC100274682	NA	NA	NA	K10626//E3 ubiquitin-protein ligase UBR2 [EC:2.3.2.27]	gi|226532562|ref|NP_001142472.1|//uncharacterized protein LOC100274682 [Zea mays]
100274623	557	238	717	1.60539	8.52421e-57	Up	1.43881e-57	LOC100274623	NA	NA	NA	NA	gi|238011614|gb|ACR36842.1|//unknown [Zea mays]
541896	989	366	922	1.3473	2.8788e-56	Up	4.91047e-57	tip3a	GO:0042807//central vacuole;GO:0009705//plant-type vacuole membrane;GO:0005887//integral component of plasma membrane	GO:0015250//water channel activity;GO:0015254//glycerol channel activity	GO:0034220//ion transmembrane transport;GO:0009992//cellular water homeostasis;GO:0044765//single-organism transport	K09873//aquaporin TIP	gi|162460933|ref|NP_001105032.1|//aquaporin TIP3-1 [Zea mays]
BGI_novel_G004086	6003	28.5	295.29	3.38748	3.56604e-56	Up	6.09544e-57	NA	NA	NA	NA	K15292//syntaxin-binding protein 1;K04730//interleukin-1 receptor-associated kinase 1 [EC:2.7.11.1]	AQK53282.1//hypothetical protein ZEAMMB73_Zm00001d050936 [Zea mays]
100285831	707	135	528	1.98196	5.71415e-56	Up	9.79573e-57	LOC100285831	NA	NA	NA	K02883//large subunit ribosomal protein L18e;K11855//ubiquitin carboxyl-terminal hydrolase 36/42 [EC:3.4.19.12]	gi|226505260|ref|NP_001152193.1|//cortical cell-delineating protein precursor [Zea mays]
103642291	1147	174	599	1.79785	1.07053e-55	Up	1.84436e-56	LOC103642291	GO:0043231//intracellular membrane-bounded organelle	NA	NA	K09286//EREBP-like factor	gi|670447289|ref|XP_008663827.1|//PREDICTED: ethylene-responsive transcription factor ERF115-like [Zea mays]
100276191	1076	630	1300	1.05947	2.95058e-54	Up	5.19282e-55	LOC100276191	NA	NA	NA	NA	gi|195654777|gb|ACG46856.1|//hypothetical protein [Zea mays]
103629617	658	55	350	2.68423	2.04359e-53	Up	3.64758e-54	LOC103629617	NA	NA	NA	K20628//expansin;K14771//U3 small nucleolar RNA-associated protein 19	gi|670415884|ref|XP_008648924.1|//PREDICTED: EG45-like domain containing protein [Zea mays]
103654463	1428	436	1007	1.22205	6.86252e-53	Up	1.23712e-53	LOC103654463	NA	GO:0035251//UDP-glucosyltransferase activity	GO:0009812//flavonoid metabolic process	K13496//UDP-glucosyl transferase 73C [EC:2.4.1.-]	gi|670399075|ref|XP_008679515.1|//PREDICTED: UDP-glycosyltransferase 89B1-like [Zea mays]
BGI_novel_G002408	2065	85.72	414.73	2.28885	8.47448e-53	Up	1.53073e-53	NA	NA	NA	NA	K09495//T-complex protein 1 subunit gamma	AQK51908.1//Putative acyl-CoA oxidase family protein [Zea mays]
BGI_novel_G000539	11378	347.15	870.06	1.33994	9.58967e-53	Up	1.73422e-53	NA	NA	NA	NA	K10357//myosin V;K08247//methionine S-methyltransferase [EC:2.1.1.12]	AAK51582.1//Putative retroelement [Oryza sativa Japonica Group]
100282479	762	75	389	2.38919	3.91199e-52	Up	7.14428e-53	LOC100282479	GO:0043231//intracellular membrane-bounded organelle;GO:0005840//ribosome	GO:0003735//structural constituent of ribosome	GO:0006412//translation	K02977//small subunit ribosomal protein S27Ae	gi|226528449|ref|NP_001148860.1|//40S ribosomal protein S27a [Zea mays]
109939160	998	4.57	215.02	5.57051	5.14123e-52	Up	9.41117e-53	LOC109939160	GO:0005829//cytosol	GO:0016614//oxidoreductase activity, acting on CH-OH group of donors;GO:0009055//electron carrier activity;GO:0051537//2 iron, 2 sulfur cluster binding;GO:0005506//iron ion binding;GO:0004854//xanthine dehydrogenase activity;GO:0043546//molybdopterin cofactor binding;GO:0050302//indole-3-acetaldehyde oxidase activity;GO:0071949//FAD binding	GO:0009851//auxin biosynthetic process;GO:0055114//oxidation-reduction process;GO:0009115//xanthine catabolic process;GO:0009688//abscisic acid biosynthetic process	K11817//indole-3-acetaldehyde oxidase [EC:1.2.3.7]	gi|670368709|ref|XP_008665570.1|//PREDICTED: indole-3-acetaldehyde oxidase-like [Zea mays]
100193306	1963	508.19	1104.09	1.1338	1.66519e-51	Up	3.06956e-52	GLK5	NA	NA	NA	K14491//two-component response regulator ARR-B family;K08238//xyloglucan 6-xylosyltransferase [EC:2.4.2.39]	gi|239052139|ref|NP_001131917.2|//putative MYB DNA-binding domain superfamily protein [Zea mays];XP_008662468.1//probable glycosyltransferase 3 [Zea mays]
100193573	1494	510	1104	1.12855	3.96787e-51	Up	7.34536e-52	LOC100193573	NA	GO:0016702//oxidoreductase activity, acting on single donors with incorporation of molecular oxygen, incorporation of two atoms of oxygen	GO:0018171//peptidyl-cysteine oxidation;GO:0070483//detection of hypoxia;GO:0009061//anaerobic respiration	K10712//cysteamine dioxygenase [EC:1.13.11.19]	gi|670358183|ref|XP_008652468.1|//PREDICTED: hypothetical protein isoform X1 [Zea mays]
100281296	1187	305	790	1.38742	1.44076e-50	Up	2.70003e-51	LOC100281296	GO:0005783//endoplasmic reticulum;GO:0005887//integral component of plasma membrane	GO:0051119//sugar transmembrane transporter activity	GO:0034219//carbohydrate transmembrane transport	K15382//solute carrier family 50 (sugar transporter)	gi|226507480|ref|NP_001147686.1|//seven-transmembrane-domain protein 1 [Zea mays];AQK86083.1//sugars will eventually be exported transporter1b [Zea mays]
100278780	676	390	918	1.2494	5.29976e-50	Up	1.00188e-50	LOC100278780	NA	NA	NA	NA	gi|195607610|gb|ACG25635.1|//hypothetical protein [Zea mays]
100275365	1925	346.58	850.7	1.30984	7.08771e-50	Up	1.34241e-50	LOC100275365	GO:0016020//membrane	NA	NA	NA	gi|226500686|ref|NP_001142929.1|//uncharacterized protein LOC100275365 [Zea mays]
BGI_novel_G002023	4988	31.12	276.62	3.16637	8.35461e-50	Up	1.58593e-50	NA	NA	NA	NA	K04718//sphingosine kinase [EC:2.7.1.91]	AQK88083.1//AT5g56980/MHM17_10-like protein [Zea mays]
BGI_novel_G004866	5956	528.6	1117.54	1.09446	2.63533e-49	Up	5.0289e-50	NA	NA	NA	NA	K15255//ATP-dependent DNA helicase PIF1 [EC:3.6.4.12]	AQK66114.1//hypothetical protein ZEAMMB73_Zm00001d014394 [Zea mays]
109942912	1888	5	204.08	5.36544	2.98723e-49	Up	5.71531e-50	LOC109942912	NA	GO:0000166//nucleotide binding;GO:0003676//nucleic acid binding	NA	K10843//DNA excision repair protein ERCC-3 [EC:3.6.4.12]	ONM03961.1//Transcription initiation factor TFIID subunit 4b [Zea mays];gi|413918505|gb|AFW58437.1|//hypothetical protein ZEAMMB73_336478 [Zea mays]
BGI_novel_G001836	3047	276.01	734.02	1.42548	5.42291e-49	Up	1.04179e-49	NA	NA	NA	NA	K06195//ApaG protein	NP_001151326.1//uvrB/uvrC motif family protein [Zea mays]
100282866	996	190	591	1.65154	5.83368e-49	Up	1.12154e-49	LOC100282866	NA	NA	NA	K18470//Rho GTPase-activating protein 1	gi|670404089|ref|XP_008643691.1|//PREDICTED: cellular retinaldehyde-binding/triple function, C-terminal isoform X1 [Zea mays]
103637897	1809	591	1200.99	1.03738	1.41216e-48	Up	2.72598e-49	LOC103637897	NA	GO:0004190//aspartic-type endopeptidase activity	GO:0006508//proteolysis;GO:0030163//protein catabolic process	K02882//large subunit ribosomal protein L18Ae;K01381//saccharopepsin [EC:3.4.23.25];K19025//AP-5 complex subunit zeta-1	gi|670436982|ref|XP_008659133.1|//PREDICTED: aspartic proteinase nepenthesin-1-like [Zea mays]
100273016	1165	304	775	1.36451	2.00337e-48	Up	3.87438e-49	ZAR9	NA	NA	NA	NA	gi|226531834|ref|NP_001140938.1|//auxin regulated gene involved in organ size 9 [Zea mays]
103648814	3107	425.5	958.75	1.18638	3.53826e-48	Up	6.87555e-49	LOC103648814	NA	NA	NA	NA	gi|670381403|ref|XP_008671435.1|//PREDICTED: uncharacterized protein LOC103648814 [Zea mays];XP_008671435.1//uncharacterized protein LOC103648814 [Zea mays]
103627468	1800	251	687	1.467	6.66284e-48	Up	1.30422e-48	LOC103627468	NA	NA	NA	NA	gi|670409493|ref|XP_008645979.1|//PREDICTED: CBS domain-containing protein CBSX5-like [Zea mays]
100281647	662	321	796	1.32458	1.50168e-47	Up	2.96089e-48	LOC100281647	NA	NA	NA	NA	gi|226505790|ref|NP_001148038.1|//PVR3-like protein precursor [Zea mays]
BGI_novel_G003455	3844	2	200	6.65824	1.54422e-47	Up	3.04697e-48	NA	NA	NA	NA	K01528//dynamin GTPase [EC:3.6.5.5];K07232//cation transport protein ChaC	AQK68580.1//hypothetical protein ZEAMMB73_Zm00001d015286 [Zea mays]
100501819	2604	365.44	862.95	1.25402	2.35852e-47	Up	4.66716e-48	LOC100501819	NA	NA	NA	K09422//myb proto-oncogene protein, plant	gi|413946902|gb|AFW79551.1|//putative MYB DNA-binding domain superfamily protein [Zea mays];XP_002457638.1//transcription factor MYB117 [Sorghum bicolor]
100216839	1098	327	804	1.31229	2.38712e-47	Up	4.72886e-48	LOC100216839	NA	NA	NA	NA	gi|219362955|ref|NP_001136704.1|//uncharacterized protein LOC100216839 [Zea mays]
BGI_novel_G003764	1765	0	243.23	8.94056	2.8533e-47	Up	5.66662e-48	NA	NA	NA	NA	K02726//20S proteasome subunit alpha 2 [EC:3.4.25.1]	NP_001132248.1//proteasome subunit alpha type [Zea mays]
100274449	2024	414	926	1.17576	6.10122e-46	Up	1.2378e-46	LOC100274449	GO:0016021//integral component of membrane	GO:0016757//transferase activity, transferring glycosyl groups	NA	K18134//protein O-GlcNAc transferase [EC:2.4.1.255]	gi|226507655|ref|NP_001142280.1|//glycosyltransferase [Zea mays]
103637622	2955	263.26	693.88	1.41258	8.87156e-46	Up	1.80363e-46	LOC103637622	NA	GO:0004674//protein serine/threonine kinase activity;GO:0005524//ATP binding;GO:0004842//ubiquitin-protein transferase activity	GO:0006468//protein phosphorylation;GO:0016567//protein ubiquitination	K04733//interleukin-1 receptor-associated kinase 4 [EC:2.7.11.1];K04730//interleukin-1 receptor-associated kinase 1 [EC:2.7.11.1]	XP_020402012.1//U-box domain-containing protein 33 isoform X2 [Zea mays];XP_020402010.1//U-box domain-containing protein 33 isoform X1 [Zea mays];gi|670364163|ref|XP_008658128.1|//PREDICTED: U-box domain-containing protein 33-like [Zea mays]
103639274	1525	413	921	1.17144	1.92529e-45	Up	3.94442e-46	LOC103639274	NA	GO:0005506//iron ion binding;GO:0051213//dioxygenase activity	GO:0055114//oxidation-reduction process	K05278//flavonol synthase [EC:1.14.11.23]	gi|670439860|ref|XP_008660253.1|//PREDICTED: flavonol synthase/flavanone 3-hydroxylase-like [Zea mays]
100383780	4092	31.1	257.46	3.06374	4.16189e-45	Up	8.56224e-46	LOC100383780	GO:0005634//nucleus;GO:0016021//integral component of membrane;GO:0005886//plasma membrane;GO:0005737//cytoplasm	GO:0005524//ATP binding;GO:0004683//calmodulin-dependent protein kinase activity;GO:0005509//calcium ion binding;GO:0009931//calcium-dependent protein serine/threonine kinase activity;GO:0005516//calmodulin binding	GO:0009738//abscisic acid-activated signaling pathway;GO:0018105//peptidyl-serine phosphorylation;GO:0035556//intracellular signal transduction;GO:0046777//protein autophosphorylation	K04733//interleukin-1 receptor-associated kinase 4 [EC:2.7.11.1];K00799//glutathione S-transferase [EC:2.5.1.18];K13412//calcium-dependent protein kinase [EC:2.7.11.1]	gi|293331725|ref|NP_001169886.1|//uncharacterized protein LOC100383780 precursor [Zea mays];ACN35164.1//unknown [Zea mays]
100275378	1851	540.29	1100.59	1.04085	7.1244e-45	Up	1.47383e-45	LOC100275378	NA	NA	NA	NA	XP_020401606.1//uncharacterized protein LOC103641605 isoform X1 [Zea mays];gi|670445809|ref|XP_008663168.1|//PREDICTED: uncharacterized protein LOC103641605 isoform X3 [Zea mays]
103641356	877	424	932	1.15065	1.03699e-44	Up	2.1504e-45	LOC103641356	NA	NA	NA	NA	gi|670445267|ref|XP_008662934.1|//PREDICTED: uncharacterized protein LOC103641356 [Zea mays]
100384464	1228	566.8	1133.9	1.01476	2.32334e-44	Up	4.86429e-45	THX3	NA	NA	GO:0006351//transcription, DNA-templated	NA	gi|293333569|ref|NP_001170467.1|//hypothetical protein [Zea mays]
BGI_novel_G003561	1370	194.74	571.27	1.567	5.08945e-44	Up	1.06883e-44	NA	NA	NA	NA	NA	ACN34843.1//unknown [Zea mays]
BGI_novel_G000922	3250	0	221.31	8.80431	7.83534e-44	Up	1.65107e-44	NA	NA	NA	NA	K13421//uridine monophosphate synthetase [EC:2.4.2.10 4.1.1.23]	ONM08907.1//hypothetical protein ZEAMMB73_Zm00001d033907 [Zea mays]
103648212	1715	185	550	1.58629	3.60271e-43	Up	7.69443e-44	LOC103648212	NA	GO:0016787//hydrolase activity;GO:0003860//3-hydroxyisobutyryl-CoA hydrolase activity	NA	K05605//3-hydroxyisobutyryl-CoA hydrolase [EC:3.1.2.4]	gi|670380363|ref|XP_008670923.1|//PREDICTED: probable 3-hydroxyisobutyryl-CoA hydrolase 3 isoform X3 [Zea mays];gi|670380359|ref|XP_008670921.1|//PREDICTED: probable 3-hydroxyisobutyryl-CoA hydrolase 3 isoform X1 [Zea mays];XP_008670923.1//probable 3-hydroxyisobutyryl-CoA hydrolase 3 isoform X2 [Zea mays]
103645954	789	318	762	1.27515	4.72489e-43	Up	1.00979e-43	LOC103645954	NA	NA	NA	K02883//large subunit ribosomal protein L18e;K11855//ubiquitin carboxyl-terminal hydrolase 36/42 [EC:3.4.19.12]	gi|673921519|ref|NP_001288371.1|//36.4 kDa proline-rich protein-like precursor [Zea mays]
103642093	847	28.72	242.26	3.09081	7.24021e-43	Up	1.55148e-43	LOC103642093	GO:0016020//membrane;GO:0030529//intracellular ribonucleoprotein complex	GO:0003723//RNA binding	GO:0034645//cellular macromolecule biosynthetic process;GO:0044238//primary metabolic process	K02987//small subunit ribosomal protein S4e;K11000//callose synthase [EC:2.4.1.-]	gi|670396672|ref|XP_008678574.1|//PREDICTED: 40S ribosomal protein S4-like [Zea mays];gi|414881977|tpg|DAA59108.1|//TPA: hypothetical protein ZEAMMB73_566486 [Zea mays];ONM41821.1//Callose synthase 7 [Zea mays]
BGI_novel_G004662	3243	0	200.65	8.21931	1.82692e-42	Up	3.94481e-43	NA	NA	NA	NA	K09584//protein disulfide-isomerase A6 [EC:5.3.4.1]	AQK69414.1//Protein disulfide-isomerase like 2-1 [Zea mays]
103653543	3203	1	183	7.53008	2.58094e-41	Up	5.66865e-42	LOC103653543	NA	NA	NA	K18801//glucuronoxylan 4-O-methyltransferase [EC:2.1.1.112]	gi|33113968|gb|AAP94590.1|//Cinful1 polyprotein [Zea mays]
103655092	1008	87	362	2.07128	5.10013e-41	Up	1.12635e-41	LOC103655092	NA	NA	GO:0050832//defense response to fungus;GO:0042742//defense response to bacterium	NA	gi|413941854|gb|AFW74503.1|//hypothetical protein ZEAMMB73_639296 [Zea mays]
103642244	639	355	799	1.18476	2.65285e-40	Up	5.96468e-41	LOC103642244	NA	NA	NA	NA	gi|670447209|ref|XP_008663779.1|//PREDICTED: protein enabled homolog [Zea mays]
103626931	2121	166	499	1.60224	7.53795e-40	Up	1.70774e-40	LOC103626931	NA	GO:0005089//Rho guanyl-nucleotide exchange factor activity	GO:0043547//positive regulation of GTPase activity	K10418//dynein light chain LC8-type	gi|670408293|ref|XP_008645515.1|//PREDICTED: rop guanine nucleotide exchange factor 10-like [Zea mays]
100280184	1097	67	315	2.2475	1.37914e-39	Up	3.13529e-40	cl9766_1	NA	NA	NA	NA	gi|226505812|ref|NP_001146588.1|//uncharacterized protein LOC100280184 [Zea mays]
100383359	1931	102	381	1.9156	4.81587e-39	Up	1.10547e-39	LOC100383359	GO:0005783//endoplasmic reticulum;GO:0016021//integral component of membrane;GO:0005886//plasma membrane	GO:0020037//heme binding;GO:0005506//iron ion binding;GO:0008398//sterol 14-demethylase activity	GO:0016126//sterol biosynthetic process;GO:0055114//oxidation-reduction process	K05917//sterol 14-demethylase [EC:1.14.13.70]	gi|293333884|ref|NP_001169486.1|//putative cytochrome P450 superfamily protein [Zea mays]
103641595	1482	270.03	660.75	1.30537	7.43002e-39	Up	1.71349e-39	LOC103641595	NA	GO:0005509//calcium ion binding	NA	NA	gi|670365689|ref|XP_008663159.1|//PREDICTED: uncharacterized protein LOC103641595 [Zea mays]
100281551	2213	270	660	1.30389	9.52516e-39	Up	2.20209e-39	LOC100281551	GO:0048046//apoplast	GO:0016722//oxidoreductase activity, oxidizing metal ions;GO:0052716//hydroquinone:oxygen oxidoreductase activity;GO:0005507//copper ion binding	GO:0046274//lignin catabolic process;GO:0009809//lignin biosynthetic process;GO:0055114//oxidation-reduction process	K05909//laccase [EC:1.10.3.2]	gi|226503958|ref|NP_001147942.1|//L-ascorbate oxidase precursor [Zea mays]
100274970	1177	188.2	529.65	1.50715	1.01373e-38	Up	2.34506e-39	ZAR1	NA	NA	NA	NA	NA
100284302	2200	261.02	643.09	1.31524	2.77864e-38	Up	6.49322e-39	LOC100284302	GO:0016021//integral component of membrane	GO:0015171//amino acid transmembrane transporter activity	GO:0003333//amino acid transmembrane transport	K15015//solute carrier family 32 (vesicular inhibitory amino acid transporter)	gi|226528495|ref|NP_001150669.1|//amino acid permease [Zea mays];ACN33733.1//unknown [Zea mays]
100281088	1040	109.18	390.33	1.85237	2.91407e-38	Up	6.81176e-39	LOC100281088	GO:0005730//nucleolus;GO:0005829//cytosol;GO:0030687//preribosome, large subunit precursor	GO:0043022//ribosome binding;GO:0003743//translation initiation factor activity;GO:0043023//ribosomal large subunit binding	GO:0000470//maturation of LSU-rRNA;GO:0006413//translational initiation;GO:0000460//maturation of 5.8S rRNA;GO:1902626//assembly of large subunit precursor of preribosome;GO:0000054//ribosomal subunit export from nucleus;GO:0007229//integrin-mediated signaling pathway;GO:0042256//mature ribosome assembly	K03264//translation initiation factor 6	gi|226504598|ref|NP_001147479.1|//eukaryotic translation initiation factor 6 [Zea mays]
100276904	929	74.97	324.73	2.12924	3.26742e-38	Up	7.64938e-39	LOC100276904	NA	NA	NA	NA	gi|670436812|ref|XP_008659075.1|//PREDICTED: uncharacterized protein LOC103637808 [Zea mays];XP_020408371.1//uncharacterized protein LOC103654358 [Zea mays]
100286033	1086	478	960	1.02041	4.17074e-38	Up	9.79094e-39	LOC100286033	GO:0005634//nucleus;GO:0009536//plastid	GO:0005515//protein binding	GO:0080113//regulation of seed growth;GO:0009741//response to brassinosteroid;GO:0009987//cellular process	NA	gi|226498672|ref|NP_001152393.1|//DNA binding protein [Zea mays]
100284713	1472	491	976	1.00554	7.94244e-38	Up	1.87754e-38	LOC100284713	GO:0016020//membrane	NA	NA	NA	gi|308081648|ref|NP_001183315.1|//legume lectins beta domain containing protein [Zea mays]
100501464	2732	55	281.73	2.37119	7.99428e-38	Up	1.89036e-38	LOC100501464	GO:0005887//integral component of plasma membrane	GO:0008271//secondary active sulfate transmembrane transporter activity	GO:1902358//sulfate transmembrane transport	K17470//sulfate transporter 1, high-affinity	AQL09084.1//Sulfate transporter 1.2 [Zea mays];gi|413956713|gb|AFW89362.1|//hypothetical protein ZEAMMB73_695392 [Zea mays];XP_002468339.1//sulfate transporter 1.2 [Sorghum bicolor]
732720	856	304	705	1.22793	9.97138e-38	Up	2.36356e-38	Hb2	GO:0071944//cell periphery	GO:0020037//heme binding;GO:0046872//metal ion binding;GO:0019825//oxygen binding	GO:0015671//oxygen transport;GO:0006631//fatty acid metabolic process;GO:0019432//triglyceride biosynthetic process	NA	gi|162461616|ref|NP_001105819.1|//hemoglobin 2 [Zea mays]
542378	2693	462.78	934.62	1.02843	1.33692e-37	Up	3.17468e-38	ptk1	GO:0016021//integral component of membrane;GO:0005886//plasma membrane	GO:0005524//ATP binding;GO:0004674//protein serine/threonine kinase activity	GO:0048544//recognition of pollen;GO:0006468//protein phosphorylation	K04733//interleukin-1 receptor-associated kinase 4 [EC:2.7.11.1]	gi|162462707|ref|NP_001105424.1|//putative receptor protein kinase ZmPK1 precursor [Zea mays]
100281825	1058	205.45	549.8	1.4345	2.15901e-37	Up	5.1453e-38	LOC100281825	NA	GO:0004568//chitinase activity	GO:0006032//chitin catabolic process;GO:0016998//cell wall macromolecule catabolic process;GO:0000272//polysaccharide catabolic process	K20547//basic endochitinase B [EC:3.2.1.14]	ACN27592.1//unknown [Zea mays];gi|226493347|ref|NP_001148217.1|//basic endochitinase C precursor [Zea mays]
100382131	1013	402	846	1.08784	2.57688e-37	Up	6.1467e-38	LOC100382131	NA	NA	NA	NA	gi|293331041|ref|NP_001168363.1|//uncharacterized protein LOC100382131 [Zea mays];gi|970949395|ref|NP_001305183.1|//uncharacterized protein LOC100382131 [Zea mays]
103631966	1393	95.06	359	1.93145	2.89654e-37	Up	6.9195e-38	LOC103631966	NA	GO:0016787//hydrolase activity	GO:0008152//metabolic process	K14493//gibberellin receptor GID1 [EC:3.-.-.-]	gi|670422227|ref|XP_008652039.1|//PREDICTED: probable carboxylesterase 15 [Zea mays]
103652957	554	149.13	454.88	1.6233	4.06616e-37	Up	9.74259e-38	LOC103652957	NA	NA	NA	NA	gi|670395561|ref|XP_008678161.1|//PREDICTED: uncharacterized protein LOC103652957 [Zea mays]
103641743	906	472	942	1.01132	6.82921e-37	Up	1.64457e-37	LOC103641743	NA	NA	NA	NA	gi|670446112|ref|XP_008663297.1|//PREDICTED: uncharacterized protein LOC103641743 [Zea mays]
100278974	632	386	818	1.09788	1.19491e-36	Up	2.89712e-37	LOC100278974	NA	NA	NA	NA	gi|226530260|ref|NP_001145538.1|//uncharacterized protein LOC100278974 precursor [Zea mays]
109940524	5091	371.63	794.74	1.111	2.59777e-36	Up	6.35398e-37	LOC109940524	NA	NA	NA	K13421//uridine monophosphate synthetase [EC:2.4.2.10 4.1.1.23];K05933//aminocyclopropanecarboxylate oxidase [EC:1.14.17.4]	gi|670416665|ref|XP_008649248.1|//PREDICTED: uncharacterized protein LOC103629925 [Zea mays];XP_020395664.1//extensin-like [Zea mays]
103631056	2328	332.01	736.06	1.16298	3.37917e-36	Up	8.27728e-37	LOC103631056	NA	NA	NA	K09287//RAV-like factor	gi|670361763|ref|XP_008650288.1|//PREDICTED: B3 domain-containing protein Os03g0120900 [Zea mays]
100274079	2521	199	532	1.43304	3.55703e-36	Up	8.71547e-37	LOC100274079	GO:0016021//integral component of membrane	GO:0016301//kinase activity	NA	K13420//LRR receptor-like serine/threonine-protein kinase FLS2 [EC:2.7.11.1]	gi|239047375|ref|NP_001141930.2|//uncharacterized protein LOC100274079 [Zea mays];NP_001141930.2//uncharacterized LOC100274079 [Zea mays]
100284513	1020	171	486	1.52134	3.99575e-36	Up	9.79614e-37	LOC100284513	NA	GO:0016491//oxidoreductase activity	GO:0055114//oxidation-reduction process	K00059//3-oxoacyl-[acyl-carrier protein] reductase [EC:1.1.1.100]	gi|226498448|ref|NP_001150880.1|//estradiol 17-beta-dehydrogenase 8 [Zea mays]
100502499	1471	226	572	1.35407	1.04109e-35	Up	2.57315e-36	LOC100502499	NA	GO:0016747//transferase activity, transferring acyl groups other than amino-acyl groups	NA	K19861//benzyl alcohol O-benzoyltransferase [EC:2.3.1.196 2.3.1.232]	gi|413944641|gb|AFW77290.1|//hypothetical protein ZEAMMB73_996507 [Zea mays]
BGI_novel_G006250	1847	380.06	802.28	1.09226	1.09802e-35	Up	2.71623e-36	NA	NA	NA	NA	NA	XP_020408156.1//uncharacterized protein LOC103653462 isoform X3 [Zea mays]
103652911	1812	264	630	1.2692	1.36701e-35	Up	3.39139e-36	LOC103652911	NA	GO:0016491//oxidoreductase activity	NA	NA	gi|413920809|gb|AFW60741.1|//putative FAD-binding Berberine family protein [Zea mays]
BGI_novel_G000592	422	54.19	269.77	2.33001	1.45754e-35	Up	3.62015e-36	NA	NA	NA	NA	NA	XP_008663272.1//uncharacterized protein LOC103641729 [Zea mays]
BGI_novel_G005008	5560	72.12	305.29	2.09609	2.48882e-35	Up	6.21528e-36	NA	NA	NA	NA	K00928//aspartate kinase [EC:2.7.2.4]	ONM60721.1//hypothetical protein ZEAMMB73_Zm00001d022475 [Zea mays]
100285817	926	189	509	1.44366	4.81325e-35	Up	1.20921e-35	LOC100285817	GO:0009536//plastid	NA	NA	NA	gi|238010444|gb|ACR36257.1|//unknown [Zea mays]
BGI_novel_G001810	3848	0	166.33	8.39229	7.91009e-35	Up	1.99455e-35	NA	NA	NA	NA	K03129//transcription initiation factor TFIID subunit 4	ONM29848.1//Transcription initiation factor TFIID subunit 4b [Zea mays]
778428	936	379	793	1.0795	1.19071e-34	Up	3.01854e-35	NAR2.2	GO:0016021//integral component of membrane;GO:0005886//plasma membrane	GO:0015112//nitrate transmembrane transporter activity;GO:0005515//protein binding	GO:0042128//nitrate assimilation;GO:0010167//response to nitrate;GO:0015706//nitrate transport	K01517//manganese-dependent ADP-ribose/CDP-alcohol diphosphatase [EC:3.6.1.13 3.6.1.16 3.6.1.53]	gi|195616514|gb|ACG30087.1|//component of high affinity nitrate transporter [Zea mays]
BGI_novel_G001032	711	15.28	173.13	3.51652	1.67213e-34	Up	4.25328e-35	NA	NA	NA	NA	K08150//MFS transporter, SP family, solute carrier family 2 (myo-inositol transporter), member 13	BAS87119.1//Os03g0823200, partial [Oryza sativa Japonica Group]
BGI_novel_G003972	7167	0	164.29	8.37448	1.75233e-34	Up	4.45977e-35	NA	NA	NA	NA	K03255//protein TIF31	AQK78703.1//putative sucrose-phosphatase 2 [Zea mays]
103654272	609	91.98	339.13	1.89683	1.78903e-34	Up	4.55572e-35	LOC103654272	NA	NA	NA	K13944//null;K13945//null	gi|670398586|ref|XP_008679328.1|//PREDICTED: LOB domain-containing protein 12-like [Zea mays]
103641915	479	77.51	310.49	2.01647	3.11966e-34	Up	8.00423e-35	LOC103641915	NA	GO:0005509//calcium ion binding	NA	K17338//receptor expression-enhancing protein 1/2/3/4	gi|670365740|ref|XP_008663449.1|//PREDICTED: uncharacterized protein LOC103641915 [Zea mays]
100285360	959	82	318	1.96971	5.20383e-34	Up	1.34407e-34	LOC100285360	NA	NA	NA	K10773//endonuclease III [EC:4.2.99.18]	gi|226507154|ref|NP_001151724.1|//zinc finger protein 1 [Zea mays]
100286123	807	43	238	2.48293	7.29945e-34	Up	1.89471e-34	gpm254	GO:0009536//plastid	GO:0043565//sequence-specific DNA binding;GO:0003700//transcription factor activity, sequence-specific DNA binding	GO:1901700//response to oxygen-containing compound;GO:0033993//response to lipid;GO:0007165//signal transduction;GO:0001101//response to acid chemical;GO:0006355//regulation of transcription, DNA-templated;GO:0009725//response to hormone;GO:0048518//positive regulation of biological process;GO:0009639//response to red or far red light	K16241//transcription factor HY5	gi|226507544|ref|NP_001152483.1|//uncharacterized protein LOC100286123 [Zea mays]
103630119	2044	128	398	1.65101	1.99657e-33	Up	5.24938e-34	LOC103630119	GO:0043231//intracellular membrane-bounded organelle	GO:0080043//quercetin 3-O-glucosyltransferase activity;GO:0080044//quercetin 7-O-glucosyltransferase activity	GO:0009813//flavonoid biosynthetic process;GO:0052696//flavonoid glucuronidation	K13692//UDP-glucose:(indol-3-yl)acetate beta-D-glucosyltransferase [EC:2.4.1.121]	gi|670417146|ref|XP_008649430.1|//PREDICTED: cyanidin 3-O-rutinoside 5-O-glucosyltransferase-like [Zea mays]
100280602	693	210.93	533.15	1.35216	2.57228e-33	Up	6.77772e-34	LOC100280602	NA	NA	NA	NA	gi|308080458|ref|NP_001183858.1|//phytosulfokines 5 precursor [Zea mays];gi|226503823|ref|NP_001146993.1|//phytosulfokines 5 precursor [Zea mays]
103642813	4177	32.14	204.77	2.68594	7.24025e-32	Up	1.97073e-32	LOC103642813	NA	NA	NA	K13681//xyloglucan fucosyltransferase [EC:2.4.1.-];K03013//DNA-directed RNA polymerases I, II, and III subunit RPABC1;K18674//N-acetylgalactosamine kinase [EC:2.7.1.157];K17913//carlactone synthase / all-trans-10'-apo-beta-carotenal 13,14-cleaving dioxygenase [EC:1.13.11.69 1.13.11.70];K14300//nuclear pore complex protein Nup133	gi|670397312|ref|XP_008678805.1|//PREDICTED: uncharacterized protein LOC103653780 [Zea mays]
103625996	2599	353	729	1.06063	4.1514e-31	Up	1.15188e-31	LOC103625996	NA	GO:0004553//hydrolase activity, hydrolyzing O-glycosyl compounds	GO:0045493//xylan catabolic process	K01181//endo-1,4-beta-xylanase [EC:3.2.1.8]	gi|670406025|ref|XP_008644608.1|//PREDICTED: uncharacterized protein LOC103625996 [Zea mays]
BGI_novel_G001327	2656	151.5	423.83	1.49855	5.04455e-31	Up	1.40186e-31	NA	NA	NA	NA	K17604//zinc finger SWIM domain-containing protein 3	XP_020404574.1//uncharacterized protein LOC103648911 [Zea mays]
100280539	1065	311	668	1.11731	5.0624e-31	Up	1.40718e-31	cl46210_1	GO:0005774//vacuolar membrane;GO:0016021//integral component of membrane;GO:0000325//plant-type vacuole	GO:0015267//channel activity;GO:0022891//substrate-specific transmembrane transporter activity	GO:0006810//transport;GO:0044699//single-organism process	K09873//aquaporin TIP	gi|226533385|ref|NP_001146930.1|//uncharacterized protein LOC100280539 [Zea mays]
100216751	1703	185.78	478.26	1.37858	6.84354e-31	Up	1.90764e-31	LOC100216751	NA	NA	GO:0006351//transcription, DNA-templated	K14491//two-component response regulator ARR-B family	gi|219362697|ref|NP_001136626.1|//uncharacterized protein LOC100216751 [Zea mays]
BGI_novel_G000175	3050	236.65	556.7	1.24853	7.43465e-31	Up	2.07613e-31	NA	NA	NA	NA	K14833//nucleolar complex protein 2	ONM19903.1//Noc2p family [Zea mays]
100383631	2375	201	501	1.332	1.03791e-30	Up	2.90503e-31	LOC100383631	GO:0005887//integral component of plasma membrane	GO:0008271//secondary active sulfate transmembrane transporter activity	GO:1902358//sulfate transmembrane transport	K17470//sulfate transporter 1, high-affinity	gi|975830139|ref|NP_001305976.1|//uncharacterized protein LOC100383631 [Zea mays]
BGI_novel_G001359	4882	239.19	559.48	1.24031	1.0701e-30	Up	2.99664e-31	NA	NA	NA	NA	K00423//L-ascorbate oxidase [EC:1.10.3.3]	CDY47304.1//BnaA06g39000D [Brassica napus]
BGI_novel_G005728	2761	87	310.09	1.84798	1.33351e-30	Up	3.74666e-31	NA	NA	NA	NA	K14488//SAUR family protein	XP_020409112.1//uncharacterized protein LOC100383390 isoform X1 [Zea mays]
103633989	1992	29.65	193.2	2.71837	1.62082e-30	Up	4.5643e-31	LOC103633989	GO:0005634//nucleus	NA	NA	K05868//cyclin B	gi|162457975|ref|NP_001105394.1|//uncharacterized protein LOC542345 [Zea mays];ONM54127.1//Cyclin-B1-4 [Zea mays]
100273237	1062	263.63	593.88	1.18604	2.23853e-30	Up	6.31495e-31	LOC100273237	NA	NA	NA	K15095//(+)-neomenthol dehydrogenase [EC:1.1.1.208]	gi|226510393|ref|NP_001141151.1|//uncharacterized protein LOC100273237 [Zea mays]
BGI_novel_G004597	4625	117.96	363.68	1.63875	2.3411e-30	Up	6.60597e-31	NA	NA	NA	NA	K04733//interleukin-1 receptor-associated kinase 4 [EC:2.7.11.1];K13126//polyadenylate-binding protein	XP_020395084.1//zinc finger MYM-type protein 1-like [Zea mays]
103641546	2369	7	133	4.26231	2.9444e-30	Up	8.31881e-31	LOC103641546	NA	NA	NA	K20368//protein cornichon;K14500//BR-signaling kinase [EC:2.7.11.1];K00384//thioredoxin reductase (NADPH) [EC:1.8.1.9];K03083//glycogen synthase kinase 3 beta [EC:2.7.11.26]	gi|670445687|ref|XP_008663113.1|//PREDICTED: LETM1 and EF-hand domain-containing protein 1, mitochondrial-like [Zea mays]
BGI_novel_G001825	812	214	518	1.28972	3.12917e-30	Up	8.84754e-31	NA	NA	NA	NA	K14325//RNA-binding protein with serine-rich domain 1	KXG31856.1//hypothetical protein SORBI_3003G067800 [Sorghum bicolor]
103643135	1464	154.42	422.43	1.46623	5.51204e-30	Up	1.56911e-30	LOC103643135	GO:0005829//cytosol	GO:0016787//hydrolase activity	GO:0006541//glutamine metabolic process	K14317//nuclear pore complex protein Nup214;K14306//nuclear pore complex protein Nup62	NP_001140467.1//uncharacterized protein LOC100272526 [Zea mays];gi|414869862|tpg|DAA48419.1|//TPA: hypothetical protein ZEAMMB73_540771 [Zea mays]
100281336	1816	116.1	356.63	1.63344	1.15307e-29	Up	3.30876e-30	cl4921_1	NA	GO:0008270//zinc ion binding;GO:0016491//oxidoreductase activity	GO:0055114//oxidation-reduction process	K00083//cinnamyl-alcohol dehydrogenase [EC:1.1.1.195]	gi|226500712|ref|NP_001147726.1|//uncharacterized protein LOC100281336 [Zea mays]
100501591	2228	257	578	1.18368	1.6305e-29	Up	4.70318e-30	LOC100501591	GO:0016021//integral component of membrane	GO:0030246//carbohydrate binding;GO:0004674//protein serine/threonine kinase activity;GO:0005524//ATP binding	GO:0006468//protein phosphorylation	K04733//interleukin-1 receptor-associated kinase 4 [EC:2.7.11.1]	gi|414884268|tpg|DAA60282.1|//TPA: putative lectin-like receptor protein kinase family protein [Zea mays];gi|670421763|ref|XP_008651802.1|//PREDICTED: uncharacterized protein LOC100501591 isoform X1 [Zea mays]
100194247	2236	330	684	1.06591	1.67272e-29	Up	4.82732e-30	LOC100194247	NA	NA	NA	K20495//long-chain fatty acid omega-monooxygenase [EC:1.14.13.205]	gi|212721938|ref|NP_001132760.1|//uncharacterized protein LOC100194247 [Zea mays];gi|670358364|ref|XP_008662954.1|//PREDICTED: hypothetical protein isoform X2 [Zea mays]
103654348	1055	238	545	1.20968	7.74201e-29	Up	2.2663e-29	LOC103654348	NA	NA	NA	NA	gi|670398797|ref|XP_008679414.1|//PREDICTED: uncharacterized protein LOC103654348 [Zea mays]
542255	1640	130	375	1.54276	9.26313e-29	Up	2.71884e-29	rs1	GO:0005634//nucleus	GO:0043565//sequence-specific DNA binding;GO:0003700//transcription factor activity, sequence-specific DNA binding	GO:0006355//regulation of transcription, DNA-templated	K16670//homeobox protein Meis2;K15613//homeobox protein Meis1	gi|194688564|gb|ACF78366.1|//unknown [Zea mays];NP_001105331.2//homeobox protein rough sheath 1 [Zea mays]
103628228	1115	1.3	117.08	6.50722	1.34679e-28	Up	3.96355e-29	LOC103628228	GO:0016021//integral component of membrane	NA	NA	K14664//IAA-amino acid hydrolase [EC:3.5.1.-];K01601//ribulose-bisphosphate carboxylase large chain [EC:4.1.1.39];K04499//RuvB-like protein 1 (pontin 52);K18643//katanin p80 WD40 repeat-containing subunit B1;K08472//mlo protein;K05283//phosphatidylinositol glycan, class W [EC:2.3.-.-];K01247//DNA-3-methyladenine glycosylase II [EC:3.2.2.21]	gi|223944065|gb|ACN26116.1|//unknown [Zea mays];XP_020396335.1//uncharacterized protein LOC103649430 [Zea mays]
100284641	684	129	370	1.53454	3.48823e-28	Up	1.03677e-28	LOC100284641	NA	NA	NA	NA	gi|226528986|ref|NP_001151008.1|//PVR3-like protein precursor [Zea mays]
109940159	1557	210.65	498.49	1.2571	4.63092e-28	Up	1.3807e-28	LOC109940159	NA	NA	NA	NA	gi|413942799|gb|AFW75448.1|//hypothetical protein ZEAMMB73_535188 [Zea mays]
BGI_novel_G004674	2128	54	233.98	2.12974	6.06494e-28	Up	1.81257e-28	NA	NA	NA	NA	K13172//serine/arginine repetitive matrix protein 2	ACN34122.1//unknown [Zea mays]
103651868	2429	359.62	713.09	1.00199	7.19273e-28	Up	2.15321e-28	LOC103651868	GO:0016021//integral component of membrane	GO:0008270//zinc ion binding	GO:0006355//regulation of transcription, DNA-templated	K17604//zinc finger SWIM domain-containing protein 3	gi|670390893|ref|XP_008675775.1|//PREDICTED: protein FAR1-RELATED SEQUENCE 5-like [Zea mays];XP_002438310.2//protein FAR1-RELATED SEQUENCE 5 isoform X1 [Sorghum bicolor]
103632470	1650	120	352	1.56692	1.1358e-27	Up	3.41553e-28	LOC103632470	NA	GO:0010285//L,L-diaminopimelate aminotransferase activity;GO:0030170//pyridoxal phosphate binding	GO:0009089//lysine biosynthetic process via diaminopimelate;GO:0010150//leaf senescence;GO:0009862//systemic acquired resistance, salicylic acid mediated signaling pathway;GO:0042742//defense response to bacterium	K10206//LL-diaminopimelate aminotransferase [EC:2.6.1.83]	gi|670362517|ref|XP_008652505.1|//PREDICTED: aminotransferase ALD1 homolog [Zea mays]
103651045	1033	7.23	122.93	4.10208	1.61772e-27	Up	4.88548e-28	LOC103651045	GO:0005634//nucleus	GO:0003677//DNA binding	NA	K09326//homeobox protein OTX1	XP_020406750.1//uncharacterized protein LOC103651045 [Zea mays];gi|670386527|ref|XP_008673969.1|//PREDICTED: uncharacterized protein LOC103650087 isoform X1 [Zea mays]
103640406	1494	138	380	1.47571	2.30927e-27	Up	6.99205e-28	LOC103640406	GO:0005829//cytosol	GO:0008757//S-adenosylmethionine-dependent methyltransferase activity;GO:0008171//O-methyltransferase activity	GO:0019438//aromatic compound biosynthetic process;GO:0032259//methylation	K13066//caffeic acid 3-O-methyltransferase [EC:2.1.1.68];K05279//flavonol 3-O-methyltransferase [EC:2.1.1.76]	gi|242036501|ref|XP_002465645.1|//hypothetical protein SORBIDRAFT_01g042900 [Sorghum bicolor]
BGI_novel_G001515	8938	17.81	148.55	3.07457	1.02877e-26	Up	3.16627e-27	NA	NA	NA	NA	K01507//inorganic pyrophosphatase [EC:3.6.1.1]	XP_008655620.1//uncharacterized protein LOC103634808 isoform X2 [Zea mays]
100383492	1549	20	154	2.95924	1.05653e-26	Up	3.25397e-27	LOC100383492	NA	GO:0004556//alpha-amylase activity;GO:0005509//calcium ion binding	GO:0005975//carbohydrate metabolic process	K01176//alpha-amylase [EC:3.2.1.1]	gi|293334595|ref|NP_001169611.1|//putative alpha-amylase family protein precursor [Zea mays]
100284066	1834	283	595.01	1.08649	1.27828e-26	Up	3.94606e-27	LOC100284066	GO:0005576//extracellular region	GO:0004650//polygalacturonase activity	GO:0005975//carbohydrate metabolic process;GO:0071555//cell wall organization	K01213//galacturan 1,4-alpha-galacturonidase [EC:3.2.1.67]	gi|226491171|ref|NP_001150436.1|//polygalacturonase precursor [Zea mays]
103641693	455	263.61	566.32	1.11759	1.58807e-26	Up	4.91597e-27	LOC103641693	NA	GO:0005509//calcium ion binding	NA	K17338//receptor expression-enhancing protein 1/2/3/4	gi|670365736|ref|XP_008663430.1|//PREDICTED: uncharacterized protein LOC103641900 [Zea mays]
103633480	1553	124.68	352.81	1.51504	1.82964e-26	Up	5.67031e-27	LOC103633480	GO:0009505//plant-type cell wall;GO:0005576//extracellular region	GO:0020037//heme binding;GO:0046872//metal ion binding;GO:0004601//peroxidase activity	GO:0006979//response to oxidative stress;GO:0009664//plant-type cell wall organization;GO:0098869//cellular oxidant detoxification;GO:0042744//hydrogen peroxide catabolic process;GO:0055114//oxidation-reduction process	K00430//peroxidase [EC:1.11.1.7]	gi|414887823|tpg|DAA63837.1|//TPA: putative class III secretory plant peroxidase family protein [Zea mays]
100275539	1896	197.01	466.02	1.2565	2.62837e-26	Up	8.1869e-27	LOC100275539	GO:0043231//intracellular membrane-bounded organelle	GO:0080043//quercetin 3-O-glucosyltransferase activity;GO:0080044//quercetin 7-O-glucosyltransferase activity	GO:0009813//flavonoid biosynthetic process;GO:0052696//flavonoid glucuronidation	K12938//anthocyanidin 5,3-O-glucosyltransferase [EC:2.4.1.-];K08237//hydroquinone glucosyltransferase [EC:2.4.1.218]	gi|195611832|gb|ACG27746.1|//anthocyanidin 5,3-O-glucosyltransferase [Zea mays]
103642855	1068	262.14	561.11	1.11233	4.17705e-26	Up	1.30674e-26	LOC103642855	NA	NA	NA	K06662//cell cycle checkpoint protein	gi|670448060|ref|XP_008664252.1|//PREDICTED: uncharacterized protein LOC103642855 [Zea mays];XP_008664252.2//uncharacterized protein LOC103642855 [Zea mays]
100278276	610	139	374	1.44233	4.27551e-26	Up	1.33845e-26	LOC100278276	GO:0016020//membrane	NA	NA	NA	gi|226498876|ref|NP_001145076.1|//uncharacterized protein LOC100278276 [Zea mays]
100280277	1693	230	513.38	1.17277	5.23997e-26	Up	1.64524e-26	LOC100280277	NA	NA	NA	NA	gi|226506228|ref|NP_001146677.1|//uncharacterized protein LOC100280277 [Zea mays]
100193473	1557	201	470	1.23985	5.32794e-26	Up	1.67362e-26	csu649(scp)	NA	GO:0004185//serine-type carboxypeptidase activity	GO:0051603//proteolysis involved in cellular protein catabolic process	K16297//serine carboxypeptidase-like clade II [EC:3.4.16.-]	gi|242040751|ref|XP_002467770.1|//hypothetical protein SORBIDRAFT_01g033770 [Sorghum bicolor]
100275228	1321	97	301	1.64809	1.44811e-25	Up	4.60872e-26	LOC100275228	GO:0005634//nucleus;GO:0005886//plasma membrane	NA	NA	NA	gi|670427868|ref|XP_008654678.1|//PREDICTED: uncharacterized protein LOC100275228 isoform X1 [Zea mays];gi|195610980|gb|ACG27320.1|//hypothetical protein [Zea mays]
100286316	1244	89	284	1.6884	5.356e-25	Up	1.72826e-25	LOC100286316	NA	NA	NA	NA	gi|226501830|ref|NP_001152675.1|//plasma membrane associated protein [Zea mays]
BGI_novel_G006496	2692	132.82	357.15	1.44144	5.81124e-25	Up	1.87682e-25	NA	NA	NA	NA	K14641//apyrase [EC:3.6.1.5];K16546//FGFR1 oncogene partner	ONM58127.1//hypothetical protein ZEAMMB73_Zm00001d021728, partial [Zea mays]
109943973	908	8	114	3.84727	1.12954e-24	Up	3.67217e-25	LOC109943973	NA	NA	NA	K09503//DnaJ homolog subfamily A member 2	XP_020403793.1//uncharacterized protein LOC109943973 [Zea mays];gi|414585988|tpg|DAA36559.1|//TPA: hypothetical protein ZEAMMB73_585161 [Zea mays]
BGI_novel_G004652	2723	11.21	121.63	3.45402	2.45401e-24	Up	8.0428e-25	NA	NA	NA	NA	K15156//mediator of RNA polymerase II transcription subunit 14;K01358//ATP-dependent Clp protease, protease subunit [EC:3.4.21.92];K10357//myosin V;K08247//methionine S-methyltransferase [EC:2.1.1.12]	XP_020402266.1//uncharacterized protein LOC109943501 [Zea mays]
BGI_novel_G004131	1225	285.92	581.66	1.03895	2.55262e-24	Up	8.37508e-25	NA	NA	NA	NA	NA	XP_020408156.1//uncharacterized protein LOC103653462 isoform X3 [Zea mays]
BGI_novel_G004132	1225	285.92	581.66	1.03895	2.55262e-24	Up	8.37508e-25	NA	NA	NA	NA	NA	XP_020408156.1//uncharacterized protein LOC103653462 isoform X3 [Zea mays]
BGI_novel_G002956	2517	70.99	247.03	1.81338	4.49362e-24	Up	1.4862e-24	NA	NA	NA	NA	K01897//long-chain acyl-CoA synthetase [EC:6.2.1.3]	ACR38259.1//unknown [Zea mays]
BGI_novel_G003559	1311	66.59	238.95	1.85771	4.56652e-24	Up	1.51096e-24	NA	NA	NA	NA	NA	ACN34843.1//unknown [Zea mays]
100285751	1931	219.29	482.49	1.15204	7.04238e-24	Up	2.34323e-24	LOC100285751	GO:0016021//integral component of membrane;GO:0005773//vacuole	GO:0015369//calcium:proton antiporter activity	GO:0070588//calcium ion transmembrane transport	K07300//Ca2+:H+ antiporter	XP_008643841.1//vacuolar cation/proton exchanger 2 isoform X1 [Zea mays];gi|226530098|ref|NP_001152113.1|//vacuolar cation/proton exchanger 2 [Zea mays];gi|670404372|ref|XP_008643841.1|//PREDICTED: vacuolar cation/proton exchanger 2 isoform X1 [Zea mays]
100275953	626	33	170	2.37938	1.76869e-23	Up	5.93671e-24	LOC100275953	NA	NA	NA	NA	gi|226493043|ref|NP_001143344.1|//uncharacterized protein LOC100275953 [Zea mays]
100191533	1279	101	296	1.56562	1.81608e-23	Up	6.09837e-24	LOC100191533	NA	GO:0003677//DNA binding	NA	K09422//myb proto-oncogene protein, plant	gi|670357845|ref|XP_008667722.1|//PREDICTED: uncharacterized protein LOC100191533 isoform X1 [Zea mays];gi|212275644|ref|NP_001130436.1|//putative MYB DNA-binding domain superfamily protein [Zea mays]
100284098	765	267	548	1.05172	1.9758e-23	Up	6.65305e-24	LOC100284098	GO:0016020//membrane	NA	NA	NA	gi|226495799|ref|NP_001150468.1|//lysM domain containing protein [Zea mays]
BGI_novel_G004199	1447	49.34	202.6	2.05219	2.51991e-23	Up	8.51395e-24	NA	NA	NA	NA	NA	ACG32175.1//hypothetical protein [Zea mays]
103639115	1738	216	470	1.13601	8.23238e-23	Up	2.82196e-23	LOC103639115	GO:0016021//integral component of membrane	GO:0005524//ATP binding	NA	K08900//mitochondrial chaperone BCS1	gi|670439531|ref|XP_008660134.1|//PREDICTED: uncharacterized protein LOC103639115 [Zea mays]
103633252	2706	259.69	528.31	1.03898	3.20379e-22	Up	1.11855e-22	LOC103633252	GO:0009506//plasmodesma;GO:0016021//integral component of membrane;GO:0005886//plasma membrane	GO:0005524//ATP binding;GO:0004674//protein serine/threonine kinase activity	GO:0006952//defense response;GO:0006468//protein phosphorylation	K04733//interleukin-1 receptor-associated kinase 4 [EC:2.7.11.1]	gi|670425012|ref|XP_008653171.1|//PREDICTED: cysteine-rich receptor-like protein kinase 10 isoform X1 [Zea mays];XP_008653172.1//cysteine-rich receptor-like protein kinase 10 isoform X2 [Zea mays];XP_008653171.1//cysteine-rich receptor-like protein kinase 10 isoform X1 [Zea mays];gi|670425014|ref|XP_008653172.1|//PREDICTED: cysteine-rich receptor-like protein kinase 10 isoform X2 [Zea mays];XP_02…
103648003	1715	176	406	1.22029	3.967e-22	Up	1.38869e-22	LOC103648003	GO:0009536//plastid	GO:0043565//sequence-specific DNA binding;GO:0003700//transcription factor activity, sequence-specific DNA binding	GO:0006355//regulation of transcription, DNA-templated	K18835//WRKY transcription factor 2	gi|670379848|ref|XP_008670731.1|//PREDICTED: probable WRKY transcription factor 45 [Zea mays]
100286280	869	215	463	1.12106	4.76617e-22	Up	1.67287e-22	LOC100286280	NA	GO:0061630//ubiquitin protein ligase activity;GO:0046872//metal ion binding	GO:0043161//proteasome-mediated ubiquitin-dependent protein catabolic process	K19038//E3 ubiquitin-protein ligase ATL41 [EC:2.3.2.27]	gi|226504074|ref|NP_001152639.1|//RING-H2 finger protein ATL5H [Zea mays]
103646344	1244	176	405	1.21673	5.54198e-22	Up	1.95189e-22	LOC103646344	NA	NA	NA	NA	gi|670376140|ref|XP_008669299.1|//PREDICTED: uncharacterized protein LOC103646344 [Zea mays]
103653478	1095	263	531	1.02803	5.74505e-22	Up	2.02505e-22	LOC103653478	NA	GO:0004106//chorismate mutase activity	GO:0046417//chorismate metabolic process;GO:0009073//aromatic amino acid family biosynthetic process	K01850//chorismate mutase [EC:5.4.99.5]	gi|670396723|ref|XP_008678594.1|//PREDICTED: chorismate mutase 2-like [Zea mays]
BGI_novel_G003989	8819	55.38	206.85	1.91553	7.5008e-22	Up	2.65355e-22	NA	NA	NA	NA	K03255//protein TIF31	AQK78703.1//putative sucrose-phosphatase 2 [Zea mays]
103633299	1078	2.36	86.96	5.21787	1.0338e-21	Up	3.67568e-22	LOC103633299	GO:0005773//vacuole	GO:0004190//aspartic-type endopeptidase activity	GO:0006508//proteolysis;GO:0030163//protein catabolic process;GO:0006629//lipid metabolic process	K08245//phytepsin [EC:3.4.23.40]	gi|414887123|tpg|DAA63137.1|//TPA: hypothetical protein ZEAMMB73_794362 [Zea mays]
100191775	1710	98.45	281.42	1.52964	1.10717e-21	Up	3.93973e-22	LOC100191775	GO:0016021//integral component of membrane	NA	NA	NA	NP_001130672.1//uncharacterized protein LOC100191775 [Zea mays];gi|212275203|ref|NP_001130672.1|//uncharacterized protein LOC100191775 [Zea mays]
100273196	1683	24	142	2.57917	1.26705e-21	Up	4.51676e-22	IDP1438	GO:0009507//chloroplast	GO:0004332//fructose-bisphosphate aldolase activity	GO:0006096//glycolytic process	K01623//fructose-bisphosphate aldolase, class I [EC:4.1.2.13]	gi|226492201|ref|NP_001141112.1|//uncharacterized protein LOC100273196 [Zea mays]
103645899	2833	117.59	311.95	1.42193	1.44321e-21	Up	5.15711e-22	LOC103645899	GO:0016020//membrane	GO:0004672//protein kinase activity	GO:0016310//phosphorylation	K04733//interleukin-1 receptor-associated kinase 4 [EC:2.7.11.1]	XP_020403702.1//G-type lectin S-receptor-like serine/threonine-protein kinase At4g27290 [Zea mays];gi|414585295|tpg|DAA35866.1|//TPA: putative S-locus receptor-like protein kinase family protein [Zea mays]
BGI_novel_G005982	1369	266.92	532.98	1.01206	1.6102e-21	Up	5.76414e-22	NA	NA	NA	NA	NA	XP_020408156.1//uncharacterized protein LOC103653462 isoform X3 [Zea mays]
BGI_novel_G002156	707	0	91.92	7.53669	1.86939e-21	Up	6.70663e-22	NA	NA	NA	NA	NA	ACF81080.1//unknown [Zea mays]
103638887	1944	9.02	104.07	3.54266	1.99658e-21	Up	7.17293e-22	LOC103638887	NA	NA	NA	NA	gi|414868541|tpg|DAA47098.1|//TPA: hypothetical protein ZEAMMB73_291124 [Zea mays]
100285559	770	197	431	1.14387	2.94824e-21	Up	1.06549e-21	LOC100285559	GO:0016021//integral component of membrane	NA	NA	NA	gi|226503619|ref|NP_001151922.1|//low temperature and salt responsive protein [Zea mays]
BGI_novel_G005448	1888	0	90.76	7.51837	3.12354e-21	Up	1.12973e-21	NA	NA	NA	NA	K09487//heat shock protein 90kDa beta	XP_008656162.1//phosphatidylinositol 4,5-bisphosphate 5-phosphatase A isoform X1 [Zea mays]
103630667	3078	113.84	303.85	1.43073	3.15103e-21	Up	1.13991e-21	LOC103630667	NA	GO:0003677//DNA binding;GO:0004803//transposase activity;GO:0008270//zinc ion binding	GO:0006313//transposition, DNA-mediated	K17604//zinc finger SWIM domain-containing protein 3	gi|670418377|ref|XP_008649941.1|//PREDICTED: uncharacterized protein LOC103630667 [Zea mays]
100216851	1719	159.09	373.57	1.24592	4.13385e-21	Up	1.5034e-21	LOC100216851	GO:0016021//integral component of membrane	NA	NA	NA	gi|670435195|ref|XP_008658167.1|//PREDICTED: uncharacterized protein LOC100216851 isoform X1 [Zea mays]
103647706	2873	162.82	379.09	1.23364	4.30037e-21	Up	1.56519e-21	LOC103647706	GO:0005886//plasma membrane	GO:0004674//protein serine/threonine kinase activity;GO:0005524//ATP binding	GO:0006468//protein phosphorylation	K04733//interleukin-1 receptor-associated kinase 4 [EC:2.7.11.1]	gi|670379116|ref|XP_008670441.1|//PREDICTED: G-type lectin S-receptor-like serine/threonine-protein kinase At2g19130 [Zea mays]
BGI_novel_G005028	3511	0	89.81	7.50319	4.75415e-21	Up	1.7334e-21	NA	NA	NA	NA	K16278//E3 ubiquitin-protein ligase HOS1 [EC:2.3.2.27]	ONM08931.1//low phytic acid3 [Zea mays]
BGI_novel_G001161	2824	193.88	424.1	1.14362	6.20167e-21	Up	2.2718e-21	NA	NA	NA	NA	K20827//RNA polymerase II subunit B1 CTD phosphatase RPAP2 [EC:3.1.3.16]	ACG34967.1//hypothetical protein [Zea mays]
103654308	829	233	479	1.05408	9.80899e-21	Up	3.6233e-21	LOC103654308	NA	NA	NA	NA	gi|670398679|ref|XP_008679364.1|//PREDICTED: uncharacterized protein LOC103654308 isoform X1 [Zea mays];gi|670398681|ref|XP_008679365.1|//PREDICTED: uncharacterized protein LOC103654308 isoform X2 [Zea mays]
BGI_novel_G001537	8027	53.4	196.36	1.89297	1.63114e-20	Up	6.07406e-21	NA	NA	NA	NA	K01507//inorganic pyrophosphatase [EC:3.6.1.1]	XP_008655620.1//uncharacterized protein LOC103634808 isoform X2 [Zea mays]
BGI_novel_G003960	5062	0	85.75	7.43645	2.90585e-20	Up	1.09182e-20	NA	NA	NA	NA	K03255//protein TIF31	AQK78703.1//putative sucrose-phosphatase 2 [Zea mays]
BGI_novel_G005829	2236	210	439	1.07821	8.68911e-20	Up	3.30692e-20	NA	NA	NA	NA	K14007//protein transport protein SEC24;K05658//ATP-binding cassette, subfamily B (MDR/TAP), member 1 [EC:3.6.3.44];K04460//serine/threonine-protein phosphatase 5 [EC:3.1.3.16]	XP_008646191.2//uncharacterized protein LOC103627675 [Zea mays]
BGI_novel_G002407	2770	145.92	344.35	1.25308	9.79771e-20	Up	3.73582e-20	NA	NA	NA	NA	K09495//T-complex protein 1 subunit gamma	AQK51908.1//Putative acyl-CoA oxidase family protein [Zea mays]
BGI_novel_G002024	4543	21.8	128.76	2.57667	1.00625e-19	Up	3.84035e-20	NA	NA	NA	NA	NA	AQK88083.1//AT5g56980/MHM17_10-like protein [Zea mays]
100037822	1936	51	187	1.88885	1.50289e-19	Up	5.75723e-20	MAIT	GO:0016020//membrane	NA	GO:0015743//malate transport	K03695//ATP-dependent Clp protease ATP-binding subunit ClpB	gi|414587303|tpg|DAA37874.1|//TPA: hypothetical protein ZEAMMB73_603670 [Zea mays];gi|829569579|ref|NP_001105992.2|//aluminum-induced transporter [Zea mays]
BGI_novel_G005250	4639	80.39	237.3	1.57601	2.85907e-19	Up	1.10463e-19	NA	NA	NA	NA	K17255//Rab GDP dissociation inhibitor	AQK92702.1//Guanosine nucleotide diphosphate dissociation inhibitor 2 [Zea mays]
103653019	1068	192.53	409.72	1.10394	3.13677e-19	Up	1.21393e-19	LOC103653019	GO:0005618//cell wall;GO:0005576//extracellular region	GO:0045735//nutrient reservoir activity;GO:0030145//manganese ion binding;GO:0046564//oxalate decarboxylase activity	GO:0033609//oxalate metabolic process	K11426//SET and MYND domain-containing protein	gi|670395693|ref|XP_008678216.1|//PREDICTED: putative germin-like protein 12-4 [Zea mays];XP_008678216.1//putative germin-like protein 12-4 [Zea mays]
BGI_novel_G005335	923	0	80	7.33631	3.93727e-19	Up	1.52625e-19	NA	NA	NA	NA	NA	ONM55070.1//Squamosa promoter-binding-like protein 18 [Zea mays]
BGI_novel_G002422	1149	183	395	1.12439	4.17521e-19	Up	1.61997e-19	NA	NA	NA	NA	K13428//LRR receptor-like serine/threonine-protein kinase EFR [EC:2.7.11.1]	AQK48974.1//Putative leucine-rich repeat receptor-like protein kinase family protein [Zea mays]
BGI_novel_G005782	1636	53.49	188.39	1.83076	6.31403e-19	Up	2.46379e-19	NA	NA	NA	NA	K20043//clathrin coat assembly protein AP180	AQL03739.1//Putative ENTH/ANTH/VHS superfamily protein [Zea mays]
100284996	928	156	353	1.1925	8.78651e-19	Up	3.44048e-19	LOC100284996	NA	NA	NA	NA	gi|930697394|ref|NP_001151363.2|//TMV response-related protein [Zea mays]
BGI_novel_G001536	8375	57.4	194.58	1.77562	9.33247e-19	Up	3.66024e-19	NA	NA	NA	NA	K01507//inorganic pyrophosphatase [EC:3.6.1.1]	XP_008655620.1//uncharacterized protein LOC103634808 isoform X2 [Zea mays]
100193753	1554	5	82	4.05001	1.06085e-18	Up	4.17129e-19	gpm799	NA	GO:0016787//hydrolase activity	NA	NA	gi|212723744|ref|NP_001132311.1|//uncharacterized protein LOC100193753 precursor [Zea mays]
103647899	1989	57.96	194.82	1.76339	1.30072e-18	Up	5.12652e-19	LOC103647899	NA	GO:0003723//RNA binding;GO:0005524//ATP binding;GO:0004004//ATP-dependent RNA helicase activity	GO:0010501//RNA secondary structure unwinding;GO:0006364//rRNA processing	K14779//ATP-dependent RNA helicase DDX52/ROK1 [EC:3.6.4.13]	gi|670421574|ref|XP_008651692.1|//PREDICTED: uncharacterized protein LOC100383059 isoform X1 [Zea mays]
100383692	2034	205.48	423.44	1.05754	1.38614e-18	Up	5.47109e-19	LOC100383692	NA	NA	NA	K13412//calcium-dependent protein kinase [EC:2.7.11.1];K12309//beta-galactosidase [EC:3.2.1.23]	gi|293332267|ref|NP_001169801.1|//uncharacterized protein LOC100383692 [Zea mays];ONM55390.1//Protein SHOOT GRAVITROPISM 5 [Zea mays]
103641900	433	37.72	156.71	2.06908	1.51683e-18	Up	5.99345e-19	LOC103641900	NA	GO:0005509//calcium ion binding	NA	K17338//receptor expression-enhancing protein 1/2/3/4	gi|670365736|ref|XP_008663430.1|//PREDICTED: uncharacterized protein LOC103641900 [Zea mays]
103650809	934	137	322	1.24727	2.0171e-18	Up	8.02625e-19	LOC103650809	GO:0016021//integral component of membrane	GO:0015079//potassium ion transmembrane transporter activity	GO:0071805//potassium ion transmembrane transport	K03549//KUP system potassium uptake protein	gi|670388205|ref|XP_008674597.1|//PREDICTED: uncharacterized protein LOC103650809 isoform X1 [Zea mays]
BGI_novel_G000890	4676	120.15	295.16	1.31104	2.90522e-18	Up	1.1641e-18	NA	NA	NA	NA	K11303//histone acetyltransferase 1 [EC:2.3.1.48]	Q8LPU4.2//RecName: Full=Histone acetyltransferase type B catalytic subunit; AltName: Full=Histone acetyltransferase HAT B; AltName: Full=Histone acetyltransferase HAT-B-p50
103640304	1273	46	171	1.90867	3.11641e-18	Up	1.24983e-18	LOC103640304	NA	NA	NA	K15803//(-)-germacrene D synthase [EC:4.2.3.22 4.2.3.75];K14184//alpha-humulene/beta-caryophyllene synthase [EC:4.2.3.104 4.2.3.57];K14174//beta-farnesene synthase [EC:4.2.3.47];K14181//valencene/7-epi-alpha-selinene synthase [EC:4.2.3.73 4.2.3.86]	gi|413955666|gb|AFW88315.1|//hypothetical protein ZEAMMB73_987094 [Zea mays]
109941340	791	56.74	189.12	1.75125	5.95898e-18	Up	2.41321e-18	LOC109941340	NA	GO:0004674//protein serine/threonine kinase activity;GO:0005524//ATP binding;GO:0004842//ubiquitin-protein transferase activity	GO:0006468//protein phosphorylation;GO:0016567//protein ubiquitination	K04733//interleukin-1 receptor-associated kinase 4 [EC:2.7.11.1];K09553//stress-induced-phosphoprotein 1	gi|670364163|ref|XP_008658128.1|//PREDICTED: U-box domain-containing protein 33-like [Zea mays]
BGI_novel_G004249	2124	117.61	288.79	1.31039	6.90689e-18	Up	2.80447e-18	NA	NA	NA	NA	NA	XP_008678626.1//uncharacterized protein LOC103653516 [Zea mays]
103640916	1513	137.94	319.64	1.22679	7.27382e-18	Up	2.95761e-18	LOC103640916	NA	NA	NA	K11251//histone H2A;K00477//phytanoyl-CoA hydroxylase [EC:1.14.11.18]	gi|670444338|ref|XP_008662580.1|//PREDICTED: histone H2A.Y-like isoform X1 [Zea mays];XP_008662587.1//histone H2A.V-like isoform X2 [Zea mays];ONM34946.1//Phytanoyl-CoA dioxygenase [Zea mays];gi|670444352|ref|XP_008662587.1|//PREDICTED: histone H2A.V-like isoform X2 [Zea mays]
103635399	1242	88	241	1.46784	9.51861e-18	Up	3.89072e-18	LOC103635399	NA	GO:0003677//DNA binding	NA	K13425//WRKY transcription factor 22	gi|670430758|ref|XP_008656076.1|//PREDICTED: probable WRKY transcription factor 58 [Zea mays]
100284202	844	110	275	1.33631	1.39305e-17	Up	5.73184e-18	LOC100284202	NA	GO:0005524//ATP binding;GO:0016301//kinase activity;GO:0005516//calmodulin binding	GO:0016310//phosphorylation;GO:0009734//auxin-activated signaling pathway	K14488//SAUR family protein	gi|226507274|ref|NP_001150569.1|//SAUR20 - auxin-responsive SAUR family member [Zea mays]
BGI_novel_G005336	2784	5	77	3.95924	1.99614e-17	Up	8.26313e-18	NA	NA	NA	NA	K01873//valyl-tRNA synthetase [EC:6.1.1.9]	ONM55070.1//Squamosa promoter-binding-like protein 18 [Zea mays]
BGI_novel_G006521	1091	5.04	76.87	3.94531	2.30271e-17	Up	9.56337e-18	NA	NA	NA	NA	K04733//interleukin-1 receptor-associated kinase 4 [EC:2.7.11.1]	XP_020395133.1//probable inactive receptor kinase At5g58300 [Zea mays]
100193925	1646	197.99	403	1.03973	2.59984e-17	Up	1.08159e-17	LOC100193925	NA	GO:0003677//DNA binding	NA	K09422//myb proto-oncogene protein, plant	gi|670382816|ref|XP_008672180.1|//PREDICTED: putative MYB DNA-binding domain superfamily protein isoform X1 [Zea mays]
BGI_novel_G004291	3605	3.11	70.68	4.5207	3.45034e-17	Up	1.4428e-17	NA	NA	NA	NA	NA	AQK83934.1//WW domain-containing protein [Zea mays]
103629219	3028	19	111	2.56087	4.29041e-17	Up	1.80204e-17	LOC103629219	GO:0016021//integral component of membrane	GO:0005524//ATP binding;GO:0004674//protein serine/threonine kinase activity	GO:0048544//recognition of pollen;GO:0006468//protein phosphorylation	K04733//interleukin-1 receptor-associated kinase 4 [EC:2.7.11.1]	gi|670414990|ref|XP_008648615.1|//PREDICTED: G-type lectin S-receptor-like serine/threonine-protein kinase At2g19130 [Zea mays]
BGI_novel_G006111	2194	30.61	135.1	2.15633	5.54705e-17	Up	2.3432e-17	NA	NA	NA	NA	NA	AQK39508.1//hypothetical protein ZEAMMB73_Zm00001d023531 [Zea mays]
100280895	2561	93	244	1.40596	6.43555e-17	Up	2.72598e-17	LOC100280895	GO:0009506//plasmodesma;GO:0016021//integral component of membrane;GO:0005886//plasma membrane	GO:0004674//protein serine/threonine kinase activity;GO:0005524//ATP binding	GO:0006952//defense response;GO:0006468//protein phosphorylation	K04733//interleukin-1 receptor-associated kinase 4 [EC:2.7.11.1]	gi|670421043|ref|XP_008651392.1|//PREDICTED: receptor-like serine-threonine protein kinase isoform X1 [Zea mays]
542531	944	33.34	140	2.08448	7.18474e-17	Up	3.04793e-17	ypt1	GO:0032588//trans-Golgi network membrane;GO:0005789//endoplasmic reticulum membrane;GO:0005886//plasma membrane;GO:0000139//Golgi membrane;GO:0009507//chloroplast	GO:0080115//myosin XI tail binding;GO:0030742//GTP-dependent protein binding;GO:0005525//GTP binding	GO:0007264//small GTPase mediated signal transduction;GO:0006888//ER to Golgi vesicle-mediated transport;GO:0015031//protein transport	K07874//Ras-related protein Rab-1A	gi|670374528|ref|XP_008668645.1|//PREDICTED: GTP-binding protein YPTM1 isoform X1 [Zea mays];gi|162463546|ref|NP_001105546.1|//GTP-binding protein YPTM1 [Zea mays];gi|670374530|ref|XP_008668646.1|//PREDICTED: GTP-binding protein YPTM1 isoform X2 [Zea mays]
BGI_novel_G006008	3173	0	68.67	7.11599	7.30669e-17	Up	3.10019e-17	NA	NA	NA	NA	K07466//replication factor A1;K05658//ATP-binding cassette, subfamily B (MDR/TAP), member 1 [EC:3.6.3.44]	XP_020408294.1//zinc finger BED domain-containing protein RICESLEEPER 2-like [Zea mays]
100283277	1694	23	117	2.36118	1.79733e-16	Up	7.7298e-17	gnarley1	GO:0005634//nucleus	GO:0003677//DNA binding;GO:0003700//transcription factor activity, sequence-specific DNA binding	GO:0006355//regulation of transcription, DNA-templated;GO:0007275//multicellular organism development	K16670//homeobox protein Meis2;K15613//homeobox protein Meis1	gi|226508000|ref|NP_001149651.1|//homeobox protein rough sheath 1 [Zea mays]
BGI_novel_G001929	2034	0	66.6	7.07183	1.9362e-16	Up	8.3353e-17	NA	NA	NA	NA	K11372//HAT1-interacting factor 1	ACN28679.1//unknown [Zea mays]
100274860	2232	19	108	2.52134	2.08459e-16	Up	8.98899e-17	LOC100274860	NA	NA	NA	K07466//replication factor A1	NP_001142593.2//uncharacterized protein LOC100274860 [Zea mays];gi|815729247|ref|NP_001142593.2|//uncharacterized protein LOC100274860 [Zea mays]
103635292	1682	177.35	366.41	1.06124	2.31527e-16	Up	1.00019e-16	LOC103635292	GO:0005634//nucleus	GO:0003677//DNA binding;GO:0003700//transcription factor activity, sequence-specific DNA binding	GO:0006355//regulation of transcription, DNA-templated	K09287//RAV-like factor	gi|670430553|ref|XP_008656006.1|//PREDICTED: AP2/ERF and B3 domain-containing protein Os05g0549800-like [Zea mays]
100286034	1066	72	206	1.53096	2.82062e-16	Up	1.22272e-16	LOC100286034	NA	NA	NA	K02883//large subunit ribosomal protein L18e;K11855//ubiquitin carboxyl-terminal hydrolase 36/42 [EC:3.4.19.12]	gi|226502214|ref|NP_001152394.1|//36.4 kDa proline-rich protein precursor [Zea mays]
103651127	1034	29	128	2.1564	3.64491e-16	Up	1.58628e-16	LOC103651127	GO:0005622//intracellular	NA	GO:0006810//transport	K17265//Ras GTPase-activating protein-binding protein 1 [EC:3.6.4.12 3.6.4.13];K12669//oligosaccharyltransferase complex subunit gamma	gi|670389049|ref|XP_008674948.1|//PREDICTED: uncharacterized protein LOC103651127 [Zea mays]
BGI_novel_G003921	1108	37.79	145.07	1.95505	3.77921e-16	Up	1.64635e-16	NA	NA	NA	NA	NA	XP_013442970.1//hypothetical protein MTR_0055s0130 [Medicago truncatula]
BGI_novel_G003988	5247	0	64.99	7.03653	4.13846e-16	Up	1.80639e-16	NA	NA	NA	NA	K03255//protein TIF31	AQK78703.1//putative sucrose-phosphatase 2 [Zea mays]
109942311	2308	4.29	69.59	4.03421	4.68766e-16	Up	2.05079e-16	LOC109942311	NA	NA	NA	NA	gi|308081238|ref|NP_001183673.1|//uncharacterized protein LOC100502267 [Zea mays]
100279070	1942	163	343	1.08772	5.57492e-16	Up	2.4471e-16	LOC100279070	GO:0005634//nucleus	GO:0003677//DNA binding	GO:0006355//regulation of transcription, DNA-templated	K12133//MYB-related transcription factor LHY	gi|226499036|ref|NP_001145595.1|//uncharacterized protein LOC100279070 [Zea mays]
BGI_novel_G006494	2267	0	64.36	7.02247	5.57492e-16	Up	2.4473e-16	NA	NA	NA	NA	K14641//apyrase [EC:3.6.1.5];K16546//FGFR1 oncogene partner	ONM58127.1//hypothetical protein ZEAMMB73_Zm00001d021728, partial [Zea mays]
BGI_novel_G000973	3597	1.13	61.65	5.78409	5.92425e-16	Up	2.6053e-16	NA	NA	NA	NA	K14803//protein phosphatase PTC2/3 [EC:3.1.3.16]	XP_020409083.1//TSL-kinase interacting protein 1 isoform X2 [Zea mays]
BGI_novel_G006220	2538	66.88	195.34	1.56072	6.53671e-16	Up	2.87977e-16	NA	NA	NA	NA	K10523//speckle-type POZ protein	AQK62417.1//BTB/POZ and MATH domain-containing protein 4 [Zea mays]
BGI_novel_G005565	2961	6.59	75.11	3.52504	8.26686e-16	Up	3.65909e-16	NA	NA	NA	NA	K11276//nucleophosmin 1	AQK99339.1//hypothetical protein ZEAMMB73_Zm00001d012323 [Zea mays]
BGI_novel_G006523	947	6.92	75.78	3.46735	9.46806e-16	Up	4.20359e-16	NA	NA	NA	NA	K04733//interleukin-1 receptor-associated kinase 4 [EC:2.7.11.1]	ONM41063.1//Protein kinase protein with adenine nucleotide alpha hydrolase-like domain [Zea mays]
BGI_novel_G000279	1380	105	255	1.29449	1.08221e-15	Up	4.81633e-16	NA	NA	NA	NA	K05278//flavonol synthase [EC:1.14.11.23]	ONL98235.1//Protein SRG1 [Zea mays]
BGI_novel_G005599	2726	115.42	270	1.24045	1.47243e-15	Up	6.58451e-16	NA	NA	NA	NA	K10418//dynein light chain LC8-type	XP_021311003.1//rop guanine nucleotide exchange factor 9 isoform X2 [Sorghum bicolor]
100382351	2013	10	82.99	3.06732	1.58028e-15	Up	7.07806e-16	LOC100382351	GO:0005666//DNA-directed RNA polymerase III complex;GO:0009507//chloroplast	GO:0001056//RNA polymerase III activity	GO:0006359//regulation of transcription from RNA polymerase III promoter	K03025//DNA-directed RNA polymerase III subunit RPC6	gi|293332023|ref|NP_001168568.1|//uncharacterized protein LOC100382351 [Zea mays]
100281059	2566	36.87	140.21	1.94145	1.58623e-15	Up	7.10585e-16	LOC100281059	GO:0005829//cytosol;GO:0009536//plastid;GO:0005739//mitochondrion	GO:0003723//RNA binding;GO:0005524//ATP binding;GO:0004819//glutamine-tRNA ligase activity;GO:0004818//glutamate-tRNA ligase activity	GO:0006424//glutamyl-tRNA aminoacylation;GO:0006425//glutaminyl-tRNA aminoacylation	K01885//glutamyl-tRNA synthetase [EC:6.1.1.17]	gi|226530698|ref|NP_001147450.1|//glutamyl-tRNA synthetase, cytoplasmic [Zea mays];AQL09517.1//Glutamyl-tRNA synthetase, cytoplasmic [Zea mays];gi|670435900|ref|XP_008658555.1|//PREDICTED: glutamyl-tRNA synthetase, cytoplasmic isoform X1 [Zea mays]
100279096	644	185	370	1.01438	1.9644e-15	Up	8.84613e-16	pco068404	NA	NA	NA	NA	gi|226499732|ref|NP_001145613.1|//uncharacterized protein LOC100279096 [Zea mays]
BGI_novel_G001581	1648	79.17	212.58	1.43936	2.07006e-15	Up	9.33227e-16	NA	NA	NA	NA	K17604//zinc finger SWIM domain-containing protein 3	AAB48408.1//MURAZC [Zea mays]
100278048	916	155	327	1.0914	2.2236e-15	Up	1.00403e-15	LOC100278048	NA	NA	GO:0009733//response to auxin	NA	gi|670429158|ref|XP_008655460.1|//PREDICTED: uncharacterized protein LOC100278048 isoform X1 [Zea mays];gi|670429160|ref|XP_008655461.1|//PREDICTED: uncharacterized protein LOC100278048 isoform X2 [Zea mays]
103640815	1617	167	344	1.05694	2.33761e-15	Up	1.05601e-15	LOC103640815	NA	NA	NA	NA	gi|670444149|ref|XP_008662505.1|//PREDICTED: uncharacterized protein LOC103640815, partial [Zea mays]
103644422	2297	66	190	1.53984	3.05457e-15	Up	1.38665e-15	LOC103644422	GO:0016021//integral component of membrane	NA	NA	NA	gi|670369345|ref|XP_008665850.1|//PREDICTED: uncharacterized protein LOC103644422 [Zea mays]
BGI_novel_G006252	1778	40.13	144.01	1.8578	4.45154e-15	Up	2.03479e-15	NA	NA	NA	NA	NA	ACG38719.1//hypothetical protein [Zea mays]
103634498	1227	122	276	1.19217	5.37526e-15	Up	2.46622e-15	LOC103634498	NA	NA	NA	K20716//mitogen-activated protein kinase kinase kinase 17/18	gi|670363059|ref|XP_008654520.1|//PREDICTED: mitogen-activated protein kinase kinase kinase ANP1-like [Zea mays]
BGI_novel_G006046	3206	75.84	204.44	1.44503	5.91136e-15	Up	2.71724e-15	NA	NA	NA	NA	K00921//1-phosphatidylinositol-3-phosphate 5-kinase [EC:2.7.1.150]	AQL08629.1//NAD(P)-binding Rossmann-fold superfamily protein [Zea mays]
BGI_novel_G005256	1598	84.82	218.77	1.38132	5.97592e-15	Up	2.74777e-15	NA	NA	NA	NA	K16732//protein regulator of cytokinesis 1	KFK36558.1//hypothetical protein AALP_AA4G139000 [Arabis alpina]
103645419	1304	91	227	1.33314	1.02243e-14	Up	4.74568e-15	LOC103645419	GO:0005886//plasma membrane	NA	GO:0080113//regulation of seed growth;GO:0009630//gravitropism;GO:0060918//auxin transport;GO:0010929//positive regulation of auxin mediated signaling pathway	K09285//AP2-like factor, ANT lineage	gi|670370893|ref|XP_008666695.1|//PREDICTED: uncharacterized protein LOC103645419 [Zea mays]
100286142	997	31.46	125.65	2.0122	1.13426e-14	Up	5.27607e-15	LOC100286142	GO:0005622//intracellular	GO:0030170//pyridoxal phosphate binding	NA	K06997//PLP dependent protein	gi|226500772|ref|NP_001152502.1|//proline synthetase-like protein [Zea mays]
BGI_novel_G002158	2832	15.89	93.29	2.56798	1.22798e-14	Up	5.72338e-15	NA	NA	NA	NA	K09487//heat shock protein 90kDa beta	ONM35261.1//hypothetical protein ZEAMMB73_Zm00001d042400 [Zea mays]
BGI_novel_G003991	5147	0	57.79	6.86713	1.28908e-14	Up	6.01736e-15	NA	NA	NA	NA	K03255//protein TIF31	AQK78703.1//putative sucrose-phosphatase 2 [Zea mays]
100274796	1079	52	162	1.65379	1.73185e-14	Up	8.12744e-15	LOC100274796	GO:0016021//integral component of membrane	NA	NA	NA	gi|226498682|ref|NP_001142546.1|//uncharacterized protein LOC100274796 [Zea mays]
BGI_novel_G002825	5426	146.31	307.5	1.08594	1.92772e-14	Up	9.06452e-15	NA	NA	NA	NA	K13025//ATP-dependent RNA helicase [EC:3.6.4.13]	OAY81014.1//DEAD-box ATP-dependent RNA helicase 2 [Ananas comosus]
103638983	959	47	153	1.71718	1.94685e-14	Up	9.1572e-15	LOC103638983	NA	GO:0046872//metal ion binding	NA	NA	gi|670439181|ref|XP_008659992.1|//PREDICTED: zinc finger protein 2-like [Zea mays]
BGI_novel_G001168	2569	134.5	289.7	1.12133	2.42522e-14	Up	1.1473e-14	NA	NA	NA	NA	K00430//peroxidase [EC:1.11.1.7]	XP_020401699.1//uncharacterized protein LOC103642746 [Zea mays]
BGI_novel_G004264	210	89.49	222.14	1.32605	2.50588e-14	Up	1.18671e-14	NA	NA	NA	NA	K01649//2-isopropylmalate synthase [EC:2.3.3.13]	ONM28961.1//2-isopropylmalate synthase 1 chloroplastic, partial [Zea mays]
103649430	1662	0	55.94	6.82019	3.15597e-14	Up	1.50087e-14	LOC103649430	NA	NA	NA	K01601//ribulose-bisphosphate carboxylase large chain [EC:4.1.1.39];K18643//katanin p80 WD40 repeat-containing subunit B1;K08472//mlo protein;K05283//phosphatidylinositol glycan, class W [EC:2.3.-.-];K01247//DNA-3-methyladenine glycosylase II [EC:3.2.2.21]	XP_020396335.1//uncharacterized protein LOC103649430 [Zea mays];gi|670382328|ref|XP_008671923.1|//PREDICTED: uncharacterized protein LOC103649430 [Zea mays]
100282823	2167	99	236	1.26767	3.29842e-14	Up	1.57026e-14	LOC100282823	GO:0009507//chloroplast	GO:0008686//3,4-dihydroxy-2-butanone-4-phosphate synthase activity;GO:0046872//metal ion binding;GO:0003935//GTP cyclohydrolase II activity;GO:0005525//GTP binding	GO:0009231//riboflavin biosynthetic process	K14652//3,4-dihydroxy 2-butanone 4-phosphate synthase / GTP cyclohydrolase II [EC:4.1.99.12 3.5.4.25]	AQK94270.1//Riboflavin biosynthesis protein ribAB [Zea mays];gi|226494421|ref|NP_001149201.1|//riboflavin biosynthesis protein ribAB [Zea mays];NP_001149201.1//riboflavin biosynthesis protein ribAB [Zea mays]
103633769	882	18	96	2.42942	3.4131e-14	Up	1.62632e-14	LOC103633769	NA	NA	NA	K12412//pheromone receptor transcription factor;K09260//MADS-box transcription enhancer factor 2A	gi|670426100|ref|XP_008653676.1|//PREDICTED: agamous-like MADS-box protein AGL61 [Zea mays]
BGI_novel_G006374	1080	109.93	252.11	1.21185	3.78546e-14	Up	1.80645e-14	NA	NA	NA	NA	K19043//E3 ubiquitin-protein ligase RHF [EC:2.3.2.27];K11292//transcription elongation factor SPT6	XP_008678320.2//uncharacterized protein LOC103653141 isoform X1 [Zea mays]
BGI_novel_G004026	5859	161.05	325.7	1.03042	4.42556e-14	Up	2.12011e-14	NA	NA	NA	NA	K10357//myosin V;K13415//protein brassinosteroid insensitive 1 [EC:2.7.10.1 2.7.11.1];K08873//serine/threonine-protein kinase SMG1 [EC:2.7.11.1]	XP_020408873.1//uncharacterized protein LOC100280033 isoform X1 [Zea mays]
100279092	683	160	324	1.0323	4.71879e-14	Up	2.26496e-14	LOC100279092	NA	NA	NA	NA	gi|413933897|gb|AFW68448.1|//hypothetical protein ZEAMMB73_606791 [Zea mays]
103641729	423	22.85	105.22	2.21752	5.65786e-14	Up	2.72498e-14	LOC103641729	NA	GO:0005509//calcium ion binding	NA	K17338//receptor expression-enhancing protein 1/2/3/4	gi|670365711|ref|XP_008663272.1|//PREDICTED: uncharacterized protein LOC103641729 [Zea mays]
BGI_novel_G005218	1636	115.65	259.37	1.17963	5.73484e-14	Up	2.76329e-14	NA	NA	NA	NA	K03231//elongation factor 1-alpha	AQK92025.1//Polyadenylate-binding protein RBP45C [Zea mays]
109944870	3403	36.24	131.12	1.86961	5.76667e-14	Up	2.78027e-14	LOC109944870	NA	NA	NA	K01904//4-coumarate--CoA ligase [EC:6.2.1.12];K10084//ER degradation enhancer, mannosidase alpha-like 1	gi|670369201|ref|XP_008665777.1|//PREDICTED: uncharacterized protein LOC103644343 isoform X2 [Zea mays]
103626808	2111	87	215.58	1.32352	6.54378e-14	Up	3.16333e-14	LOC103626808	NA	NA	NA	NA	gi|670407965|ref|XP_008645382.1|//PREDICTED: uncharacterized protein LOC103626808 [Zea mays]
BGI_novel_G001104	1579	0	54.39	6.77965	6.70266e-14	Up	3.24205e-14	NA	NA	NA	NA	K07466//replication factor A1	ONM14179.1//hypothetical protein ZEAMMB73_Zm00001d002392 [Zea mays]
BGI_novel_G004055	979	28	115	2.05252	7.23635e-14	Up	3.50484e-14	NA	NA	NA	NA	NA	ONL99681.1//Protein NEN2 [Zea mays]
103646716	2185	87	215	1.31963	8.04224e-14	Up	3.90663e-14	LOC103646716	GO:0005789//endoplasmic reticulum membrane	GO:0003755//peptidyl-prolyl cis-trans isomerase activity;GO:0005528//FK506 binding	GO:0000413//protein peptidyl-prolyl isomerization;GO:0061077//chaperone-mediated protein folding	K09571//FK506-binding protein 4/5 [EC:5.2.1.8]	gi|670377020|ref|XP_008669632.1|//PREDICTED: 70 kDa peptidyl-prolyl isomerase-like [Zea mays]
100275846	622	33	124	1.92418	9.41663e-14	Up	4.59306e-14	LOC100275846	GO:0016021//integral component of membrane	NA	NA	NA	gi|226498762|ref|NP_001143298.1|//uncharacterized protein LOC100275846 [Zea mays]
BGI_novel_G005905	3003	60.63	172.34	1.52154	9.63248e-14	Up	4.70445e-14	NA	NA	NA	NA	K05747//Wiskott-Aldrich syndrome protein	XP_020400905.1//vegetative cell wall protein gp1-like [Zea mays]
BGI_novel_G004768	2325	147.17	302.7	1.05479	1.19629e-13	Up	5.87685e-14	NA	NA	NA	NA	K16803//cytoskeleton-associated protein 5	ONM54651.1//hypothetical protein ZEAMMB73_Zm00001d020287 [Zea mays]
103641785	812	3.94	58.35	3.90285	1.90184e-13	Up	9.42834e-14	LOC103641785	GO:0005634//nucleus;GO:0005739//mitochondrion	GO:0001228//transcriptional activator activity, RNA polymerase II transcription regulatory region sequence-specific binding;GO:0001046//core promoter sequence-specific DNA binding;GO:0046983//protein dimerization activity	GO:0045944//positive regulation of transcription from RNA polymerase II promoter	K00430//peroxidase [EC:1.11.1.7];K19984//exocyst complex component 5	gi|670446206|ref|XP_008663340.1|//PREDICTED: transcription factor bHLH129-like isoform X2 [Zea mays];XP_020401434.1//POU domain, class 3, transcription factor 3 isoform X2 [Zea mays]
100383628	1619	55.57	161.43	1.55291	2.586e-13	Up	1.28791e-13	LOC100383628	GO:0016021//integral component of membrane	NA	NA	NA	gi|293331303|ref|NP_001169747.1|//uncharacterized protein LOC100383628 [Zea mays]
103637753	1158	33.71	122.39	1.87462	3.56093e-13	Up	1.78739e-13	LOC103637753	NA	NA	NA	K11251//histone H2A	gi|670364458|ref|XP_008658906.1|//PREDICTED: histone H2A.V-like isoform X3 [Zea mays];gi|670364462|ref|XP_008658915.1|//PREDICTED: histone H2A.V-like isoform X5 [Zea mays];XP_020402047.1//histone H2A.V-like isoform X2 [Zea mays];XP_008658906.1//histone H2A.V-like isoform X1 [Zea mays]
100193833	972	139.75	288.52	1.0602	3.5682e-13	Up	1.79132e-13	lhcb7	GO:0010287//plastoglobule;GO:0009535//chloroplast thylakoid membrane;GO:0009523//photosystem II;GO:0016021//integral component of membrane;GO:0009941//chloroplast envelope;GO:0009522//photosystem I	GO:0031409//pigment binding;GO:0046872//metal ion binding;GO:0016168//chlorophyll binding	GO:0009768//photosynthesis, light harvesting in photosystem I;GO:0009416//response to light stimulus;GO:0018298//protein-chromophore linkage	K08912//light-harvesting complex II chlorophyll a/b binding protein 1	gi|162461878|ref|NP_001105427.1|//light harvesting chlorophyll a /b binding protein [Zea mays]
103652647	3205	135.6	282.07	1.07108	4.18682e-13	Up	2.11113e-13	LOC103652647	NA	NA	NA	K13466//EIX receptor 1/2;K04567//lysyl-tRNA synthetase, class II [EC:6.1.1.6];K13465//ethylene-1,4-beta-xylanase [EC:3.2.1.8]	gi|414882078|tpg|DAA59209.1|//TPA: hypothetical protein ZEAMMB73_309165 [Zea mays]
BGI_novel_G005296	1042	96	224	1.23677	4.21482e-13	Up	2.12586e-13	NA	NA	NA	NA	NA	XP_002439898.1//uncharacterized protein LOC8072525 [Sorghum bicolor]
103625874	1126	45	142	1.67228	4.61299e-13	Up	2.33293e-13	LOC103625874	GO:0009505//plant-type cell wall;GO:0046658//anchored component of plasma membrane	GO:0001872//(1->3)-beta-D-glucan binding;GO:0004553//hydrolase activity, hydrolyzing O-glycosyl compounds	GO:0052543//callose deposition in cell wall;GO:0009408//response to heat	K03006//DNA-directed RNA polymerase II subunit RPB1 [EC:2.7.7.6];K19891//glucan endo-1,3-beta-glucosidase 1/2/3 [EC:3.2.1.39]	gi|670405719|ref|XP_008644495.1|//PREDICTED: glucan endo-1,3-beta-glucosidase-like protein 2 [Zea mays]
BGI_novel_G002823	4974	104.42	236.18	1.19187	4.87437e-13	Up	2.4679e-13	NA	NA	NA	NA	K13025//ATP-dependent RNA helicase [EC:3.6.4.13]	OAY81014.1//DEAD-box ATP-dependent RNA helicase 2 [Ananas comosus]
103640005	363	105	237	1.18888	4.94018e-13	Up	2.50334e-13	LOC103640005	NA	NA	NA	NA	gi|670441210|ref|XP_008660890.1|//PREDICTED: CLAVATA3/ESR (CLE)-related protein ESR1-like [Zea mays]
BGI_novel_G004523	447	8.06	67.4	3.07828	6.35597e-13	Up	3.2407e-13	NA	NA	NA	NA	K01803//triosephosphate isomerase (TIM) [EC:5.3.1.1]	NP_001147215.1//triosephosphate isomerase, cytosolic [Zea mays]
100281315	1026	49	148	1.60912	6.63303e-13	Up	3.38575e-13	LOC100281315	GO:0005829//cytosol	NA	NA	K03626//nascent polypeptide-associated complex subunit alpha	gi|226500248|ref|NP_001147705.1|//nascent polypeptide-associated complex alpha subunit-like protein [Zea mays]
103641460	2230	89	212	1.26657	6.74702e-13	Up	3.44682e-13	LOC103641460	GO:0016021//integral component of membrane	GO:0004713//protein tyrosine kinase activity;GO:0004674//protein serine/threonine kinase activity;GO:0005524//ATP binding	GO:0006468//protein phosphorylation	K04733//interleukin-1 receptor-associated kinase 4 [EC:2.7.11.1]	gi|670445486|ref|XP_008663027.1|//PREDICTED: probable receptor-like protein kinase At5g39030 [Zea mays]
103648297	1714	0	49.62	6.64723	6.96385e-13	Up	3.56107e-13	LOC103648297	NA	NA	NA	NA	gi|413915876|gb|AFW55808.1|//hypothetical protein ZEAMMB73_980277 [Zea mays];gi|413916178|gb|AFW56110.1|//hypothetical protein ZEAMMB73_034381 [Zea mays]
BGI_novel_G005422	1865	0	49.2	6.63497	8.58694e-13	Up	4.40637e-13	NA	NA	NA	NA	K07374//tubulin alpha	ACN26372.1//unknown [Zea mays]
BGI_novel_G005146	1262	139.93	285.45	1.04291	9.63667e-13	Up	4.95946e-13	NA	NA	NA	NA	K03715//1,2-diacylglycerol 3-beta-galactosyltransferase [EC:2.4.1.46];K17662//cytochrome b pre-mRNA-processing protein 3	AQK91283.1//hypothetical protein ZEAMMB73_Zm00001d009054, partial [Zea mays]
BGI_novel_G006511	1117	57.78	161.37	1.49611	1.11864e-12	Up	5.77375e-13	NA	NA	NA	NA	NA	NP_001142943.1//uncharacterized protein LOC100275386 [Zea mays]
BGI_novel_G002987	2784	60	165	1.47381	1.12024e-12	Up	5.78283e-13	NA	NA	NA	NA	K11000//callose synthase [EC:2.4.1.-]	AQK46947.1//hypothetical protein ZEAMMB73_Zm00001d026524 [Zea mays]
103633803	1542	127	266	1.08098	1.31807e-12	Up	6.82287e-13	LOC103633803	GO:0009536//plastid	GO:0003868//4-hydroxyphenylpyruvate dioxygenase activity	GO:0016054//organic acid catabolic process;GO:0009072//aromatic amino acid family metabolic process;GO:1901565//organonitrogen compound catabolic process;GO:0055114//oxidation-reduction process	K00457//4-hydroxyphenylpyruvate dioxygenase [EC:1.13.11.27]	gi|670426145|ref|XP_008653702.1|//PREDICTED: 4-hydroxyphenylpyruvate dioxygenase-like [Zea mays]
BGI_novel_G002475	1841	0	48.18	6.60474	1.42615e-12	Up	7.40164e-13	NA	NA	NA	NA	K20279//synaptojanin [EC:3.1.3.36]	AQK50249.1//hypothetical protein ZEAMMB73_Zm00001d049398 [Zea mays]
BGI_novel_G002474	1841	0	48.18	6.60474	1.42615e-12	Up	7.40164e-13	NA	NA	NA	NA	K20279//synaptojanin [EC:3.1.3.36]	AQK50249.1//hypothetical protein ZEAMMB73_Zm00001d049398 [Zea mays]
BGI_novel_G005149	1185	0	48.15	6.60385	1.44752e-12	Up	7.51564e-13	NA	NA	NA	NA	NA	XP_008678892.1//MAP3K epsilon protein kinase 1-like [Zea mays]
100191526	1805	102	228	1.17485	2.19958e-12	Up	1.15239e-12	LOC100191526	GO:0016021//integral component of membrane;GO:0005739//mitochondrion	GO:0016491//oxidoreductase activity	GO:0055114//oxidation-reduction process	K19642//D-galacturonate reductase [EC:1.1.1.365];K00011//aldehyde reductase [EC:1.1.1.21]	gi|219886293|gb|ACL53521.1|//unknown [Zea mays];gi|670441969|ref|XP_008661318.1|//PREDICTED: uncharacterized protein LOC100191526 isoform X1 [Zea mays];gi|195629506|gb|ACG36394.1|//NAD(P)H-dependent oxidoreductase [Zea mays]
100381644	2169	8	65	3.03675	2.25285e-12	Up	1.18078e-12	LOC100381644	NA	GO:0016301//kinase activity	GO:0016310//phosphorylation	K14156//choline/ethanolamine kinase [EC:2.7.1.32 2.7.1.82]	gi|293332077|ref|NP_001167930.1|//uncharacterized protein LOC100381644 [Zea mays]
103632341	553	21.3	94.39	2.16216	2.44204e-12	Up	1.28203e-12	LOC103632341	NA	NA	NA	NA	gi|670423062|ref|XP_008652373.1|//PREDICTED: uncharacterized protein LOC103632341 [Zea mays]
109944032	3386	0	47	6.56897	2.57296e-12	Up	1.35205e-12	LOC109944032	NA	NA	NA	NA	gi|985468538|ref|XP_015389999.1|//PREDICTED: uncharacterized protein LOC107178872 [Citrus sinensis]
BGI_novel_G004135	1971	68.57	176.46	1.37807	2.65983e-12	Up	1.40016e-12	NA	NA	NA	NA	NA	NP_001169457.1//uncharacterized protein LOC100383328 [Zea mays]
100276897	820	135	275	1.04085	2.70923e-12	Up	1.42694e-12	LOC100276897	NA	NA	NA	NA	gi|414876266|tpg|DAA53397.1|//TPA: hypothetical protein ZEAMMB73_630296 [Zea mays]
103636008	1662	17	85.05	2.33716	3.06578e-12	Up	1.62129e-12	LOC103636008	NA	NA	NA	K09838//zeaxanthin epoxidase [EC:1.14.15.21]	gi|670368602|ref|XP_008665521.1|//PREDICTED: uncharacterized protein LOC103644113 isoform X1 [Zea mays];XP_020398936.1//uncharacterized protein LOC103636008 [Zea mays]
BGI_novel_G002144	1547	136.45	276.22	1.03183	3.45612e-12	Up	1.83388e-12	NA	NA	NA	NA	K01259//proline iminopeptidase [EC:3.4.11.5]	XP_020394418.1//uncharacterized protein LOC100272740 isoform X1 [Zea mays]
BGI_novel_G005587	2130	62.12	165.35	1.42677	3.61549e-12	Up	1.92128e-12	NA	NA	NA	NA	K14685//solute carrier family 40 (iron-regulated transporter), member 1;K07213//copper chaperone	XP_020396680.1//uncharacterized protein LOC109940799 [Zea mays]
100384067	1414	117.42	248.94	1.0985	3.61686e-12	Up	1.92227e-12	LOC100384067	NA	NA	NA	NA	gi|293334525|ref|NP_001170140.1|//uncharacterized protein LOC100384067 [Zea mays]
BGI_novel_G006233	616	139.91	280.9	1.01994	3.65151e-12	Up	1.94146e-12	NA	NA	NA	NA	K13126//polyadenylate-binding protein	XP_020401107.1//zinc finger MYM-type protein 1-like [Zea mays]
BGI_novel_G004625	432	80	193	1.28491	4.15426e-12	Up	2.21588e-12	NA	NA	NA	NA	NA	XP_018810017.1//PREDICTED: uncharacterized protein LOC108982976 [Juglans regia]
103638302	1293	118	249	1.09174	4.59601e-12	Up	2.45708e-12	LOC103638302	GO:0005783//endoplasmic reticulum;GO:0016021//integral component of membrane	GO:0045703//ketoreductase activity;GO:0018454//acetoacetyl-CoA reductase activity	GO:0042761//very long-chain fatty acid biosynthetic process;GO:0055114//oxidation-reduction process;GO:0009793//embryo development ending in seed dormancy	K10251//17beta-estradiol 17-dehydrogenase / very-long-chain 3-oxoacyl-CoA reductase [EC:1.1.1.62 1.1.1.330]	gi|670437809|ref|XP_008659475.1|//PREDICTED: very-long-chain 3-oxoacyl-CoA reductase-like protein At1g24470 [Zea mays]
BGI_novel_G004323	3076	43.07	132.91	1.64008	5.05302e-12	Up	2.70717e-12	NA	NA	NA	NA	K01858//myo-inositol-1-phosphate synthase [EC:5.5.1.4]	AQL09107.1//Inositol-3-phosphate synthase isozyme 1 [Zea mays]
BGI_novel_G003003	2240	28.22	106.12	1.92529	5.4744e-12	Up	2.93761e-12	NA	NA	NA	NA	K16276//zinc finger protein-like protein	AQK65471.1//hypothetical protein ZEAMMB73_Zm00001d014186 [Zea mays]
100273254	943	13	75	2.54276	6.13711e-12	Up	3.30329e-12	LOC100273254	NA	NA	NA	K02883//large subunit ribosomal protein L18e;K11855//ubiquitin carboxyl-terminal hydrolase 36/42 [EC:3.4.19.12]	gi|226494937|ref|NP_001141168.1|//cortical cell-delineating protein precursor [Zea mays]
BGI_novel_G005729	2678	70.61	176.47	1.33586	8.46184e-12	Up	4.59198e-12	NA	NA	NA	NA	K14325//RNA-binding protein with serine-rich domain 1;K02947//small subunit ribosomal protein S10e	XP_008656850.1//uncharacterized protein LOC103636266 [Zea mays]
100501661	1158	47	138	1.56832	9.66326e-12	Up	5.26325e-12	LOC100501661	NA	NA	NA	NA	gi|308044517|ref|NP_001183268.1|//uncharacterized protein LOC100501661 precursor [Zea mays]
BGI_novel_G000418	8013	14.65	77.74	2.42214	9.77889e-12	Up	5.32762e-12	NA	NA	NA	NA	K01534//Cd2+/Zn2+-exporting ATPase [EC:3.6.3.3 3.6.3.5];K08873//serine/threonine-protein kinase SMG1 [EC:2.7.11.1];K11000//callose synthase [EC:2.4.1.-]	ONM22445.1//hypothetical protein ZEAMMB73_Zm00001d005972 [Zea mays]
103640033	832	5.76	56.54	3.30951	1.01742e-11	Up	5.54661e-12	LOC103640033	NA	NA	NA	NA	gi|670441248|ref|XP_008660911.1|//PREDICTED: uncharacterized protein LOC103640033 [Zea mays]
BGI_novel_G001153	2243	77.42	186.41	1.28208	1.04106e-11	Up	5.6792e-12	NA	NA	NA	NA	K04733//interleukin-1 receptor-associated kinase 4 [EC:2.7.11.1];K16196//eukaryotic translation initiation factor 2-alpha kinase 4 [EC:2.7.11.1];K10268//F-box and leucine-rich repeat protein 2/20;K15923//alpha-L-fucosidase 2 [EC:3.2.1.51];K10406//kinesin family member C2/C3	XP_020398009.1//uncharacterized protein LOC103636591 isoform X1 [Zea mays]
100381859	861	98.86	218.48	1.15842	1.07155e-11	Up	5.85319e-12	LOC100381859	NA	NA	NA	K05283//phosphatidylinositol glycan, class W [EC:2.3.-.-]	ACL53943.1//unknown [Zea mays];gi|670396857|ref|XP_008678646.1|//PREDICTED: putative nuclease HARBI1 [Zea mays]
100286361	907	80	190	1.26231	1.1754e-11	Up	6.43216e-12	LOC100286361	NA	NA	NA	NA	gi|226496559|ref|NP_001152720.1|//AIR12 precursor [Zea mays]
100278414	997	26	100	1.9578	1.32507e-11	Up	7.27676e-12	LOC100278414	NA	NA	NA	NA	gi|226510564|ref|NP_001145175.1|//uncharacterized protein LOC100278414 [Zea mays]
BGI_novel_G003067	3601	27.43	102.65	1.91829	1.35408e-11	Up	7.43991e-12	NA	NA	NA	NA	K11817//indole-3-acetaldehyde oxidase [EC:1.2.3.7]	XP_020402578.1//LOW QUALITY PROTEIN: indole-3-acetaldehyde oxidase-like [Zea mays]
BGI_novel_G006480	558	9.44	65.09	2.79996	1.51195e-11	Up	8.33857e-12	NA	NA	NA	NA	K08829//male germ cell-associated kinase [EC:2.7.11.22]	ONM52574.1//hypothetical protein ZEAMMB73_Zm00001d019253 [Zea mays]
100381490	1446	94.89	211.52	1.17085	1.53261e-11	Up	8.45798e-12	LOC100381490	GO:0005618//cell wall	GO:0045330//aspartyl esterase activity;GO:0030599//pectinesterase activity	GO:0045490//pectin catabolic process;GO:0042545//cell wall modification	K01051//pectinesterase [EC:3.1.1.11]	gi|293335741|ref|NP_001167796.1|//pectinesterase precursor [Zea mays];gi|670384458|ref|XP_008673062.1|//PREDICTED: pectinesterase isoform X1 [Zea mays]
BGI_novel_G002022	4342	20.93	89.75	2.11472	1.6057e-11	Up	8.8751e-12	NA	NA	NA	NA	NA	AQK88083.1//AT5g56980/MHM17_10-like protein [Zea mays]
BGI_novel_G000058	2753	13.7	74.66	2.46054	1.64419e-11	Up	9.09252e-12	NA	NA	NA	NA	K16196//eukaryotic translation initiation factor 2-alpha kinase 4 [EC:2.7.11.1];K14289//exportin-5;K06207//GTP-binding protein;K11000//callose synthase [EC:2.4.1.-]	ONM31460.1//Retrovirus-related Pol polyprotein LINE-1 [Zea mays]
103647285	1452	114.44	239.52	1.07994	1.75274e-11	Up	9.71282e-12	LOC103647285	NA	GO:0008374//O-acyltransferase activity	GO:0006629//lipid metabolic process	K06129//lysophospholipase III [EC:3.1.1.5]	gi|670378146|ref|XP_008670055.1|//PREDICTED: lecithin-cholesterol acyltransferase-like 1 [Zea mays]
100304321	1513	59	156	1.41714	1.84262e-11	Up	1.0224e-11	LOC100304321	GO:0016021//integral component of membrane	GO:0005524//ATP binding;GO:0004672//protein kinase activity	GO:0006468//protein phosphorylation	K00924//null	gi|414885030|tpg|DAA61044.1|//TPA: putative leucine-rich repeat receptor-like protein kinase family protein [Zea mays]
103655896	919	46.5	135.5	1.55737	1.87515e-11	Up	1.04112e-11	LOC103655896	NA	NA	NA	K16911//ATP-dependent RNA helicase DDX21 [EC:3.6.4.13];K02987//small subunit ribosomal protein S4e	gi|413925548|gb|AFW65480.1|//hypothetical protein ZEAMMB73_772496 [Zea mays]
103637754	1946	67.3	168.98	1.34256	1.94559e-11	Up	1.08092e-11	LOC103637754	GO:0005886//plasma membrane	GO:0048244//phytanoyl-CoA dioxygenase activity	GO:0055114//oxidation-reduction process	K11251//histone H2A;K00477//phytanoyl-CoA hydroxylase [EC:1.14.11.18]	gi|670364474|ref|XP_008658940.1|//PREDICTED: phytanoyl-CoA dioxygenase 1-like isoform X2 [Zea mays];XP_020405970.1//phytanoyl-CoA dioxygenase 2 isoform X2 [Zea mays];XP_008658906.1//histone H2A.V-like isoform X1 [Zea mays];gi|413948205|gb|AFW80854.1|//hypothetical protein ZEAMMB73_216766 [Zea mays];XP_020402044.1//phytanoyl-CoA dioxygenase 2-like isoform X1 [Zea mays]
BGI_novel_G003072	2508	4.18	50.91	3.62076	2.18543e-11	Up	1.21776e-11	NA	NA	NA	NA	K11817//indole-3-acetaldehyde oxidase [EC:1.2.3.7]	ONM10088.1//aldehyde oxidase3 [Zea mays]
BGI_novel_G003032	1486	16	79	2.31816	2.23485e-11	Up	1.24614e-11	NA	NA	NA	NA	NA	XP_020401512.1//uncharacterized protein LOC109943101 [Zea mays]
103651941	1251	6.89	58.09	3.0901	2.24127e-11	Up	1.24999e-11	LOC103651941	NA	NA	NA	K08734//DNA mismatch repair protein MLH1;K14570//RNA exonuclease 1 [EC:3.1.-.-];K19951//TBC1 domain family member 8/9;K11991//tRNA(adenine34) deaminase [EC:3.5.4.33];K13457//disease resistance protein RPM1	gi|670390998|ref|XP_008675828.1|//PREDICTED: uncharacterized protein LOC103651941 [Zea mays]
103652317	926	10.93	67.76	2.64652	2.35767e-11	Up	1.31609e-11	LOC103652317	NA	NA	NA	K11251//histone H2A	gi|670364462|ref|XP_008658915.1|//PREDICTED: histone H2A.V-like isoform X5 [Zea mays];XP_020405971.1//histone H2A.V-like [Zea mays]
BGI_novel_G003120	1449	0	42.02	6.40739	3.15308e-11	Up	1.77314e-11	NA	NA	NA	NA	K00430//peroxidase [EC:1.11.1.7];K03263//translation initiation factor 5A;K03010//DNA-directed RNA polymerase II subunit RPB2 [EC:2.7.7.6];K11593//eukaryotic translation initiation factor 2C	AQK61359.1//hypothetical protein ZEAMMB73_Zm00001d054111 [Zea mays]
BGI_novel_G004740	720	0	42	6.4067	3.18415e-11	Up	1.79175e-11	NA	NA	NA	NA	K00162//pyruvate dehydrogenase E1 component beta subunit [EC:1.2.4.1]	ACG48167.1//hypothetical protein [Zea mays]
103650087	826	11.77	69.07	2.56733	3.24918e-11	Up	1.82857e-11	LOC103650087	GO:0005634//nucleus	GO:0003677//DNA binding	NA	K09326//homeobox protein OTX1	gi|670386527|ref|XP_008673969.1|//PREDICTED: uncharacterized protein LOC103650087 isoform X1 [Zea mays]
BGI_novel_G003930	1079	32.57	109.96	1.76974	3.44861e-11	Up	1.94326e-11	NA	NA	NA	NA	NA	XP_005822623.1//hypothetical protein GUITHDRAFT_79647 [Guillardia theta CCMP2712]
100501437	453	106	225	1.10024	3.65377e-11	Up	2.06252e-11	LOC100501437	NA	NA	NA	NA	gi|308080802|ref|NP_001183081.1|//uncharacterized protein LOC100501437 [Zea mays]
BGI_novel_G003899	329	73.34	176.31	1.27982	3.96625e-11	Up	2.24542e-11	NA	NA	NA	NA	K01904//4-coumarate--CoA ligase [EC:6.2.1.12]	AAL73444.1//putative non-LTR retroelement reverse transcriptase [Zea mays]
BGI_novel_G005412	2440	0	41.34	6.38385	4.45728e-11	Up	2.53008e-11	NA	NA	NA	NA	K07374//tubulin alpha	XP_020399981.1//tubulin alpha-2 chain [Zea mays]
103650629	1279	88.3	198.47	1.18282	4.49644e-11	Up	2.55294e-11	LOC103650629	GO:0009505//plant-type cell wall;GO:0005576//extracellular region	GO:0020037//heme binding;GO:0046872//metal ion binding;GO:0004601//peroxidase activity	GO:0006979//response to oxidative stress;GO:0009664//plant-type cell wall organization;GO:0098869//cellular oxidant detoxification;GO:0042744//hydrogen peroxide catabolic process;GO:0055114//oxidation-reduction process	K00430//peroxidase [EC:1.11.1.7]	gi|670387768|ref|XP_008674420.1|//PREDICTED: peroxidase 43 [Zea mays]
BGI_novel_G002020	5102	13.69	72.58	2.42083	4.76194e-11	Up	2.70742e-11	NA	NA	NA	NA	K04718//sphingosine kinase [EC:2.7.1.91]	AQK88083.1//AT5g56980/MHM17_10-like protein [Zea mays]
BGI_novel_G001034	2370	127.39	254.16	1.01087	5.27502e-11	Up	3.00929e-11	NA	NA	NA	NA	K08150//MFS transporter, SP family, solute carrier family 2 (myo-inositol transporter), member 13	BAS87119.1//Os03g0823200, partial [Oryza sativa Japonica Group]
BGI_novel_G001340	742	0	40.9	6.36841	5.57394e-11	Up	3.18618e-11	NA	NA	NA	NA	K02868//large subunit ribosomal protein L11e	ACG48340.1//hypothetical protein [Zea mays]
100382849	1129	97.31	211	1.13096	5.65631e-11	Up	3.23448e-11	LOC100382849	NA	NA	NA	NA	gi|293334401|ref|NP_001169016.1|//uncharacterized protein LOC100382849 [Zea mays]
100274662	675	119	242	1.03843	5.85379e-11	Up	3.35116e-11	LOC100274662	NA	NA	NA	NA	gi|226533494|ref|NP_001142457.1|//uncharacterized protein LOC100274662 [Zea mays]
100280954	745	61	156	1.36905	5.96454e-11	Up	3.41584e-11	cl22897_1a	GO:0005886//plasma membrane	NA	GO:0008283//cell proliferation;GO:0009651//response to salt stress;GO:2000377//regulation of reactive oxygen species metabolic process;GO:0009737//response to abscisic acid	K03860//phosphatidylinositol glycan, class Q;K20887//xyloglucan glycosyltransferase 4 [EC:2.4.1.-]	gi|226494167|ref|NP_001147346.1|//uncharacterized protein LOC100280954 precursor [Zea mays]
BGI_novel_G004525	3583	46.14	131.86	1.5293	6.26272e-11	Up	3.59375e-11	NA	NA	NA	NA	K15156//mediator of RNA polymerase II transcription subunit 14;K16196//eukaryotic translation initiation factor 2-alpha kinase 4 [EC:2.7.11.1];K10268//F-box and leucine-rich repeat protein 2/20;K15923//alpha-L-fucosidase 2 [EC:3.2.1.51]	XP_020407120.1//uncharacterized protein LOC100281298 isoform X1 [Zea mays]
BGI_novel_G004562	3228	105.26	221.74	1.08929	7.18527e-11	Up	4.13646e-11	NA	NA	NA	NA	K00434//L-ascorbate peroxidase [EC:1.11.1.11]	ONM52522.1//L-ascorbate peroxidase 2 cytosolic [Zea mays]
103641622	423	39.1	118.73	1.61683	1.051e-10	Up	6.10069e-11	LOC103641622	NA	GO:0005509//calcium ion binding	NA	K17338//receptor expression-enhancing protein 1/2/3/4	gi|670365696|ref|XP_008663183.1|//PREDICTED: uncharacterized protein LOC103641622 [Zea mays]
BGI_novel_G006488	3326	51.85	139.72	1.4445	1.11803e-10	Up	6.49771e-11	NA	NA	NA	NA	K14641//apyrase [EC:3.6.1.5];K16546//FGFR1 oncogene partner	ONM58188.1//hypothetical protein ZEAMMB73_Zm00001d021728, partial [Zea mays]
BGI_novel_G001293	3905	90.18	198.36	1.15162	1.14709e-10	Up	6.67559e-11	NA	NA	NA	NA	K03013//DNA-directed RNA polymerases I, II, and III subunit RPABC1;K18674//N-acetylgalactosamine kinase [EC:2.7.1.157];K17913//carlactone synthase / all-trans-10'-apo-beta-carotenal 13,14-cleaving dioxygenase [EC:1.13.11.69 1.13.11.70];K14300//nuclear pore complex protein Nup133	XP_008652464.1//uncharacterized protein LOC103632415 isoform X1 [Zea mays]
BGI_novel_G002751	974	0	39.24	6.30863	1.30701e-10	Up	7.63423e-11	NA	NA	NA	NA	NA	NP_001130419.1//uncharacterized LOC100191515 [Zea mays]
BGI_novel_G000826	1761	2.77	43.76	3.99604	1.38477e-10	Up	8.09736e-11	NA	NA	NA	NA	K11251//histone H2A;K00477//phytanoyl-CoA hydroxylase [EC:1.14.11.18]	AQK79171.1//Kinesin-like protein KIN-5D [Zea mays]
100279830	1580	6.66	54.07	3.03562	1.54919e-10	Up	9.08861e-11	LOC100279830	NA	NA	NA	NA	gi|413918358|gb|AFW58290.1|//hypothetical protein ZEAMMB73_922269 [Zea mays]
BGI_novel_G004767	2215	115.18	233.16	1.03181	1.62564e-10	Up	9.54522e-11	NA	NA	NA	NA	NA	ONM54651.1//hypothetical protein ZEAMMB73_Zm00001d020287 [Zea mays]
BGI_novel_G000515	872	46.3	129.55	1.49881	1.72399e-10	Up	1.0135e-10	NA	NA	NA	NA	K13525//transitional endoplasmic reticulum ATPase	AQL01229.1//Putative DUF1296 domain containing family protein [Zea mays]
BGI_novel_G004296	2703	0	38.65	6.28678	1.77298e-10	Up	1.04306e-10	NA	NA	NA	NA	K02868//large subunit ribosomal protein L11e	AQK58509.1//hypothetical protein ZEAMMB73_Zm00001d052991 [Zea mays]
BGI_novel_G001184	1665	0	38.64	6.2864	1.78218e-10	Up	1.0486e-10	NA	NA	NA	NA	K11137//telomere length regulation protein	NP_001146435.1//uncharacterized protein LOC100280018 [Zea mays]
100216787	1241	51.75	138.2	1.43151	1.87105e-10	Up	1.10195e-10	LOC100216787	GO:0016021//integral component of membrane	NA	NA	NA	gi|219363205|ref|NP_001136658.1|//uncharacterized protein LOC100216787 precursor [Zea mays]
100037778	982	20.34	83.41	2.05028	1.90602e-10	Up	1.12296e-10	hsp18c	GO:0005737//cytoplasm	NA	GO:0009408//response to heat	K13993//HSP20 family protein	gi|162459174|ref|NP_001105954.1|//17.8 kDa class II heat shock protein [Zea mays]
100273354	1025	94.61	203.21	1.11729	1.9189e-10	Up	1.13068e-10	ris2	GO:0009535//chloroplast thylakoid membrane;GO:0016021//integral component of membrane	GO:0009496//plastoquinol--plastocyanin reductase activity;GO:0051537//2 iron, 2 sulfur cluster binding;GO:0045158//electron transporter, transferring electrons within cytochrome b6/f complex of photosystem II activity;GO:0046872//metal ion binding	GO:0055114//oxidation-reduction process;GO:0015979//photosynthesis	K02636//cytochrome b6-f complex iron-sulfur subunit [EC:1.10.9.1]	gi|226503409|ref|NP_001141265.1|//iron-sulfur protein 2 [Zea mays]
BGI_novel_G003068	3892	0	38.26	6.27215	2.16837e-10	Up	1.28263e-10	NA	NA	NA	NA	K11817//indole-3-acetaldehyde oxidase [EC:1.2.3.7]	ONM10088.1//aldehyde oxidase3 [Zea mays]
103640734	2042	74.48	172.85	1.22898	2.35525e-10	Up	1.3963e-10	LOC103640734	GO:0016021//integral component of membrane	GO:0004674//protein serine/threonine kinase activity;GO:0005524//ATP binding	GO:0007165//signal transduction;GO:0006468//protein phosphorylation	K07198//5'-AMP-activated protein kinase, catalytic alpha subunit [EC:2.7.11.11]	gi|670444012|ref|XP_008662447.1|//PREDICTED: CBL-interacting protein kinase 14-like [Zea mays]
103650011	1403	68	163	1.27565	2.36924e-10	Up	1.40533e-10	LOC103650011	NA	GO:0003677//DNA binding	NA	K09422//myb proto-oncogene protein, plant	gi|670386371|ref|XP_008673911.1|//PREDICTED: transcription factor MYB44-like [Zea mays]
100285284	1294	19	80	2.08838	2.76339e-10	Up	1.64563e-10	LOC100285284	GO:0005739//mitochondrion	GO:0005516//calmodulin binding	GO:0009734//auxin-activated signaling pathway	K14488//SAUR family protein	gi|226510085|ref|NP_001151649.1|//SAUR23 - auxin-responsive SAUR family member [Zea mays]
BGI_novel_G005014	2790	61.71	152.87	1.32311	2.76443e-10	Up	1.64644e-10	NA	NA	NA	NA	NA	XP_020396825.1//L10-interacting MYB domain-containing protein-like [Zea mays]
BGI_novel_G001944	1301	29.99	100.3	1.75615	3.0716e-10	Up	1.83596e-10	NA	NA	NA	NA	K02894//large subunit ribosomal protein L23e	NP_001143706.1//uncharacterized protein LOC100276444 [Zea mays]
BGI_novel_G003954	5381	0	37.46	6.24166	3.27761e-10	Up	1.96237e-10	NA	NA	NA	NA	K03255//protein TIF31	AQK78703.1//putative sucrose-phosphatase 2 [Zea mays]
100383659	1229	60.64	150.35	1.32436	3.75532e-10	Up	2.25508e-10	LOC100383659	NA	NA	NA	NA	gi|293335181|ref|NP_001169774.1|//uncharacterized protein LOC100383659 [Zea mays];NP_001169774.1//uncharacterized protein LOC100383659 [Zea mays]
542080	1365	37	112	1.61228	3.81798e-10	Up	2.29325e-10	kip1	GO:0005634//nucleus	GO:0003677//DNA binding	GO:0006355//regulation of transcription, DNA-templated;GO:0009965//leaf morphogenesis	K16670//homeobox protein Meis2;K15613//homeobox protein Meis1	gi|162463376|ref|NP_001105184.1|//knotted interacting protein 1 [Zea mays]
103652655	1403	17.98	77.2	2.11659	4.02166e-10	Up	2.4176e-10	LOC103652655	GO:0005795//Golgi stack	GO:0005524//ATP binding;GO:0016887//ATPase activity	GO:0043001//Golgi to plasma membrane protein transport;GO:0048211//Golgi vesicle docking;GO:0006891//intra-Golgi vesicle-mediated transport	K06027//vesicle-fusing ATPase [EC:3.6.4.6]	gi|670392088|ref|XP_008676411.1|//PREDICTED: vesicle-fusing ATPase-like [Zea mays];ONM62730.1//Vesicle-fusing ATPase [Zea mays]
BGI_novel_G003932	1076	52.66	137.01	1.39388	5.03034e-10	Up	3.04476e-10	NA	NA	NA	NA	NA	XP_013442970.1//hypothetical protein MTR_0055s0130 [Medicago truncatula]
BGI_novel_G000642	934	59.59	147.89	1.32576	5.0488e-10	Up	3.0563e-10	NA	NA	NA	NA	NA	ONM35720.1//hypothetical protein ZEAMMB73_Zm00001d042537 [Zea mays]
BGI_novel_G000594	2611	13.95	68.46	2.30938	5.16402e-10	Up	3.12752e-10	NA	NA	NA	NA	K03255//protein TIF31	AQK54763.1//tola protein homolog1 [Zea mays]
109939194	1644	1.95	39.11	4.34037	5.35099e-10	Up	3.24343e-10	LOC109939194	NA	NA	NA	NA	gi|223975637|gb|ACN32006.1|//unknown [Zea mays]
BGI_novel_G005979	570	45.91	125.97	1.47058	5.3872e-10	Up	3.26614e-10	NA	NA	NA	NA	K01681//aconitate hydratase [EC:4.2.1.3]	ONM23992.1//aconitase5 [Zea mays]
103646767	631	3	41.82	3.81554	6.36408e-10	Up	3.87792e-10	LOC103646767	NA	NA	NA	NA	AQK44392.1//hypothetical protein ZEAMMB73_Zm00001d025733 [Zea mays];gi|413955849|gb|AFW88498.1|//hypothetical protein ZEAMMB73_687735 [Zea mays]
103629503	1018	96.22	201.59	1.0814	6.5147e-10	Up	3.97341e-10	LOC103629503	GO:0005634//nucleus;GO:0005737//cytoplasm	GO:0019904//protein domain specific binding	NA	K06630//14-3-3 protein epsilon	gi|413942913|gb|AFW75562.1|//hypothetical protein ZEAMMB73_734327 [Zea mays];ACG37387.1//14-3-3-like protein A [Zea mays]
103634233	1743	15.01	69.6	2.22754	8.78528e-10	Up	5.39791e-10	LOC103634233	GO:0005634//nucleus	NA	NA	K05868//cyclin B	ONM56055.1//Cyclin-B1-4 [Zea mays];gi|670426732|ref|XP_008654030.1|//PREDICTED: G2/mitotic-specific cyclin S13-7-like [Zea mays]
100277405	991	77	171	1.16545	1.50812e-09	Up	9.41869e-10	umc1321	GO:0005634//nucleus	GO:0003677//DNA binding	GO:0006355//regulation of transcription, DNA-templated	K06236//collagen, type I, alpha;K14491//two-component response regulator ARR-B family	gi|226509412|ref|NP_001144444.1|//uncharacterized protein LOC100277405 [Zea mays]
BGI_novel_G000684	2457	15.26	68.68	2.18452	1.77639e-09	Up	1.11461e-09	NA	NA	NA	NA	K12489//Arf-GAP with coiled-coil, ANK repeat and PH domain-containing protein	ONM04260.1//RNA-binding (RRM/RBD/RNP motifs) family protein [Zea mays]
109939358	1473	0	34.21	6.11073	1.78775e-09	Up	1.12225e-09	LOC109939358	NA	NA	NA	NA	gi|670370238|ref|XP_008666338.1|//PREDICTED: uncharacterized protein LOC103644977 [Zea mays]
103650089	2650	40	113	1.51263	1.92228e-09	Up	1.20944e-09	LOC103650089	NA	NA	NA	K01634//sphinganine-1-phosphate aldolase [EC:4.1.2.27]	gi|670386534|ref|XP_008673972.1|//PREDICTED: uncharacterized protein LOC103650089 [Zea mays]
BGI_novel_G004377	3895	45.34	121.44	1.43577	2.13064e-09	Up	1.34524e-09	NA	NA	NA	NA	K02880//large subunit ribosomal protein L17e	OQU80827.1//hypothetical protein SORBI_3007G194500, partial [Sorghum bicolor]
BGI_novel_G000864	4804	86.4	183.61	1.10192	2.1381e-09	Up	1.3501e-09	NA	NA	NA	NA	K13427//nitric-oxide synthase, plant [EC:1.14.13.39]	ONM07565.1//NO-associated protein 1 chloroplastic/mitochondrial [Zea mays]
103629454	2103	52	132	1.35834	2.15619e-09	Up	1.36214e-09	LOC103629454	GO:0009506//plasmodesma;GO:0016021//integral component of membrane;GO:0005886//plasma membrane	GO:0005524//ATP binding;GO:0004674//protein serine/threonine kinase activity	GO:0006952//defense response;GO:0006468//protein phosphorylation	K04733//interleukin-1 receptor-associated kinase 4 [EC:2.7.11.1]	gi|670415491|ref|XP_008648795.1|//PREDICTED: cysteine-rich receptor-like protein kinase 19 [Zea mays]
BGI_novel_G006211	3950	18.89	75.29	2.00922	2.32186e-09	Up	1.47028e-09	NA	NA	NA	NA	K08739//DNA mismatch repair protein MLH3	XP_020404715.1//uncharacterized protein LOC109944383, partial [Zea mays]
103644189	1252	23	83	1.86586	2.35845e-09	Up	1.49446e-09	LOC103644189	NA	NA	NA	NA	gi|670368786|ref|XP_008665605.1|//PREDICTED: uncharacterized protein LOC103644189 [Zea mays]
100278086	525	23	83	1.86586	2.35845e-09	Up	1.49446e-09	pco091786	NA	NA	GO:0050832//defense response to fungus	NA	gi|226528908|ref|NP_001144950.1|//uncharacterized protein LOC100278086 precursor [Zea mays]
BGI_novel_G005315	1187	78.83	172.15	1.14123	2.4692e-09	Up	1.56798e-09	NA	NA	NA	NA	K09422//myb proto-oncogene protein, plant	XP_020397824.1//uncharacterized protein LOC100382779 isoform X2 [Zea mays]
BGI_novel_G000060	4031	59.73	143.38	1.2777	2.66657e-09	Up	1.69769e-09	NA	NA	NA	NA	K14565//nucleolar protein 58;K14289//exportin-5	ONM31460.1//Retrovirus-related Pol polyprotein LINE-1 [Zea mays]
100277001	1375	37	107	1.5464	2.86913e-09	Up	1.83074e-09	LOC100277001	GO:0005618//cell wall	GO:0045330//aspartyl esterase activity;GO:0030599//pectinesterase activity	GO:0045490//pectin catabolic process;GO:0042545//cell wall modification	K01051//pectinesterase [EC:3.1.1.11]	gi|226497736|ref|NP_001144148.1|//pectinesterase precursor [Zea mays]
BGI_novel_G000645	7612	29.59	94.32	1.68684	2.91799e-09	Up	1.86337e-09	NA	NA	NA	NA	K20553//5'-3' exoribonuclease 4 [EC:3.1.13.-]	AQK43535.1//hypothetical protein ZEAMMB73_Zm00001d025328 [Zea mays]
103634369	1286	30	95	1.67735	2.96112e-09	Up	1.89155e-09	LOC103634369	NA	GO:0005488//binding	GO:0006366//transcription from RNA polymerase II promoter	K10863//aprataxin [EC:3.-.-.-];K17694//DNA-binding protein inhibitor ID3	gi|414887375|tpg|DAA63389.1|//TPA: putative HLH DNA-binding domain superfamily protein [Zea mays]
BGI_novel_G003340	1560	56.45	137.96	1.30359	3.04645e-09	Up	1.94714e-09	NA	NA	NA	NA	K01535//H+-transporting ATPase [EC:3.6.3.6]	AQK66008.1//H(+)-ATPase 5, partial [Zea mays]
BGI_novel_G005449	2201	4.57	43.42	3.26248	3.05756e-09	Up	1.95468e-09	NA	NA	NA	NA	K09487//heat shock protein 90kDa beta	AQK92908.1//40S ribosomal protein S4-3 [Zea mays]
100286333	578	44	118	1.43759	3.45134e-09	Up	2.21602e-09	LOC100286333	NA	GO:0004867//serine-type endopeptidase inhibitor activity	GO:0009611//response to wounding;GO:0010951//negative regulation of endopeptidase activity	NA	gi|226507138|ref|NP_001152692.1|//subtilisin-chymotrypsin inhibitor CI-1B [Zea mays]
100383621	2911	92	190	1.06068	3.52399e-09	Up	2.26367e-09	LOC100383621	GO:0005829//cytosol	GO:0008477//purine nucleosidase activity	GO:0006152//purine nucleoside catabolic process	K14319//Ran GTPase-activating protein 1	gi|293335697|ref|NP_001169740.1|//uncharacterized protein LOC100383621 [Zea mays];gi|670428870|ref|XP_008655288.1|//PREDICTED: hypothetical protein isoform X1 [Zea mays]
BGI_novel_G004005	4817	2	36	4.18431	3.6002e-09	Up	2.31417e-09	NA	NA	NA	NA	K15255//ATP-dependent DNA helicase PIF1 [EC:3.6.4.12]	PAN33317.1//hypothetical protein PAHAL_F00182 [Panicum hallii]
100127514	849	88	184	1.07851	3.84635e-09	Up	2.47678e-09	ZCN3	NA	GO:0008429//phosphatidylethanolamine binding	GO:0010229//inflorescence development;GO:0048510//regulation of timing of transition from vegetative to reproductive phase	K16223//protein FLOWERING LOCUS T	gi|163838714|ref|NP_001106242.1|//ZCN3 protein [Zea mays]
103638691	1788	83.55	177.6	1.1023	3.84668e-09	Up	2.47727e-09	LOC103638691	NA	GO:0003677//DNA binding	NA	K09422//myb proto-oncogene protein, plant	XP_020399944.1//transcription factor MYB29 [Zea mays];gi|670438582|ref|XP_008659753.1|//PREDICTED: myb-related protein B-like [Zea mays]
BGI_novel_G001509	2181	66.42	152.11	1.20981	4.27732e-09	Up	2.76649e-09	NA	NA	NA	NA	K10406//kinesin family member C2/C3	ONL96593.1//hAT dimerization domain-containing protein / transposase-related [Zea mays]
100193924	1496	12	60	2.33631	4.62114e-09	Up	2.99876e-09	LOC100193924	GO:0009705//plant-type vacuole membrane;GO:0016021//integral component of membrane	GO:0015140//malate transmembrane transporter activity	GO:0071423//malate transmembrane transport	K03695//ATP-dependent Clp protease ATP-binding subunit ClpB	gi|212723264|ref|NP_001132468.1|//uncharacterized protein LOC100193924 [Zea mays]
BGI_novel_G003982	12671	0	32.4	6.0323	4.62125e-09	Up	2.99916e-09	NA	NA	NA	NA	K05666//ATP-binding cassette, subfamily C (CFTR/MRP), member 2;K01191//alpha-mannosidase [EC:3.2.1.24];K08247//methionine S-methyltransferase [EC:2.1.1.12];K15255//ATP-dependent DNA helicase PIF1 [EC:3.6.4.12]	AEJ07934.1//Xilon1 gag-pol polyprotein [Zea mays subsp. mexicana]
109940474	759	75.7	165.42	1.14215	4.89759e-09	Up	3.18339e-09	LOC109940474	GO:0016020//membrane;GO:0005634//nucleus	GO:0003677//DNA binding	GO:0006351//transcription, DNA-templated	NA	gi|413943256|gb|AFW75905.1|//hypothetical protein ZEAMMB73_518971 [Zea mays];XP_020401817.1//uncharacterized protein LOC109943299 [Zea mays]
BGI_novel_G003511	3653	97.72	196.85	1.02475	5.09549e-09	Up	3.31675e-09	NA	NA	NA	NA	K15356//GDP-mannose transporter	XP_008661304.1//putative serine/threonine protein phosphatase superfamily protein isoform X1 [Zea mays]
100281908	555	4	41	3.37193	5.11983e-09	Up	3.33296e-09	LOC100281908	NA	GO:0030414//peptidase inhibitor activity	GO:0010466//negative regulation of peptidase activity	NA	gi|226505000|ref|NP_001148299.1|//Bowman-Birk type trypsin inhibitor precursor [Zea mays]
BGI_novel_G004201	1576	12.83	61.52	2.27592	5.16935e-09	Up	3.36704e-09	NA	NA	NA	NA	NA	ACG32175.1//hypothetical protein [Zea mays]
BGI_novel_G004200	1576	12.83	61.52	2.27592	5.16935e-09	Up	3.36704e-09	NA	NA	NA	NA	NA	ACG32175.1//hypothetical protein [Zea mays]
BGI_novel_G003173	1528	99.42	198.33	1.01068	6.63676e-09	Up	4.3569e-09	NA	NA	NA	NA	K08064//nuclear transcription factor Y, alpha	AQK63724.1//hypothetical protein ZEAMMB73_Zm00001d013501 [Zea mays]
100280260	1492	42	113	1.44224	6.74841e-09	Up	4.43116e-09	LOC100280260	NA	GO:0005488//binding	NA	K16189//phytochrome-interacting factor 4	gi|226502090|ref|NP_001146660.1|//putative HLH DNA-binding domain superfamily protein [Zea mays]
109939195	3547	49.57	124.76	1.346	7.45242e-09	Up	4.90565e-09	LOC109939195	GO:0009536//plastid	GO:0003723//RNA binding	GO:0000373//Group II intron splicing;GO:0000372//Group I intron splicing	K01148//poly(A)-specific ribonuclease [EC:3.1.13.4]	gi|819231685|ref|NP_001295439.1|//CFM family member 2 [Zea mays];gi|670446106|ref|XP_008663295.1|//PREDICTED: chloroplastic group IIA intron splicing facilitator CRS1, chloroplastic isoform X1 [Zea mays]
103637878	1470	7.01	47.81	2.78421	7.97506e-09	Up	5.25765e-09	LOC103637878	NA	NA	NA	K20368//protein cornichon;K13484//5-hydroxyisourate hydrolase / 2-oxo-4-hydroxy-4-carboxy-5-ureidoimidazoline decarboxylase [EC:3.5.2.17 4.1.1.97];K00384//thioredoxin reductase (NADPH) [EC:1.8.1.9];K03083//glycogen synthase kinase 3 beta [EC:2.7.11.26]	gi|670436955|ref|XP_008659121.1|//PREDICTED: uncharacterized protein LOC103637878 [Zea mays]
BGI_novel_G000059	3709	0	31.33	5.98385	8.16054e-09	Up	5.38516e-09	NA	NA	NA	NA	K14565//nucleolar protein 58;K14289//exportin-5	ONM31460.1//Retrovirus-related Pol polyprotein LINE-1 [Zea mays]
103636197	3130	31	94	1.61477	9.15835e-09	Up	6.06452e-09	LOC103636197	GO:0016020//membrane	GO:0005509//calcium ion binding;GO:0016491//oxidoreductase activity	GO:0022900//electron transport chain	K13411//dual oxidase [EC:1.6.3.1 1.11.1.-];K13447//respiratory burst oxidase [EC:1.6.3.- 1.11.1.-]	gi|670432454|ref|XP_008656769.1|//PREDICTED: respiratory burst oxidase homolog protein B-like isoform X1 [Zea mays]
BGI_novel_G000575	3348	0	30.9	5.96392	1.02575e-08	Up	6.81942e-09	NA	NA	NA	NA	K14652//3,4-dihydroxy 2-butanone 4-phosphate synthase / GTP cyclohydrolase II [EC:4.1.99.12 3.5.4.25]	OQU81037.1//hypothetical protein SORBI_3007G227000 [Sorghum bicolor]
BGI_novel_G003773	1677	42.27	112.26	1.42352	1.05304e-08	Up	7.00385e-09	NA	NA	NA	NA	K12135//zinc finger protein CONSTANS	AIB05888.1//orphans transcription factor, partial [Zea mays]
100191544	1023	10	54	2.44734	1.1061e-08	Up	7.36542e-09	LOC100191544	GO:0009507//chloroplast	GO:0051539//4 iron, 4 sulfur cluster binding;GO:0016992//lipoate synthase activity	GO:0009107//lipoate biosynthetic process;GO:0009249//protein lipoylation;GO:0015979//photosynthesis	K19674//WD repeat-containing protein 35;K03644//lipoyl synthase [EC:2.8.1.8]	gi|670409484|ref|XP_008645976.1|//PREDICTED: ferredoxin-thioredoxin reductase, variable chain, chloroplastic [Zea mays]
103630771	1231	29	90	1.64825	1.15852e-08	Up	7.72855e-09	LOC103630771	NA	GO:0005488//binding	GO:0006351//transcription, DNA-templated	K17895//GATA-binding protein 3	gi|670418622|ref|XP_008650055.1|//PREDICTED: GATA transcription factor 19-like [Zea mays]
BGI_novel_G002764	843	56.91	134.7	1.25738	1.21126e-08	Up	8.08987e-09	NA	NA	NA	NA	NA	ONM06898.1//putative E3 ubiquitin-protein ligase RHB1A [Zea mays]
BGI_novel_G003676	6585	3.74	38.68	3.38486	1.30572e-08	Up	8.73379e-09	NA	NA	NA	NA	K05933//aminocyclopropanecarboxylate oxidase [EC:1.14.17.4];K15176//RNA polymerase-associated protein CTR9	AQK71421.1//hypothetical protein ZEAMMB73_Zm00001d016679 [Zea mays]
100274526	960	96	191	1.00685	1.39235e-08	Up	9.32717e-09	AY112073	GO:0016020//membrane	NA	NA	NA	gi|224033287|gb|ACN35719.1|//unknown [Zea mays]
100501694	1806	71	155	1.14076	1.52377e-08	Up	1.02401e-08	LOC100501694	NA	GO:0000287//magnesium ion binding;GO:0010333//terpene synthase activity	GO:0008152//metabolic process	K12742//isoprene synthase [EC:4.2.3.27]	gi|308044359|ref|NP_001183298.1|//uncharacterized protein LOC100501694 [Zea mays]
100384645	1707	61.01	140.18	1.21454	1.54171e-08	Up	1.03651e-08	LOC100384645	NA	NA	NA	NA	gi|293335799|ref|NP_001170606.1|//uncharacterized protein LOC100384645 [Zea mays]
BGI_novel_G001554	967	4.27	39.78	3.23412	1.55939e-08	Up	1.04917e-08	NA	NA	NA	NA	NA	ONM22486.1//hypothetical protein ZEAMMB73_Zm00001d005983 [Zea mays]
BGI_novel_G000785	1304	26.81	85.48	1.6872	1.56803e-08	Up	1.0551e-08	NA	NA	NA	NA	K14305//nuclear pore complex protein Nup43	XP_008673721.1//uncharacterized protein LOC103649787 [Zea mays]
BGI_novel_G002592	889	0	30.08	5.92511	1.59139e-08	Up	1.07138e-08	NA	NA	NA	NA	NA	XP_020406714.1//uncharacterized protein LOC103650541 [Zea mays]
109943262	1903	76.48	162.48	1.10149	1.77203e-08	Up	1.19755e-08	LOC109943262	NA	GO:0046872//metal ion binding;GO:0004721//phosphoprotein phosphatase activity	GO:0006470//protein dephosphorylation	K06269//serine/threonine-protein phosphatase PP1 catalytic subunit [EC:3.1.3.16]	XP_020401752.1//uncharacterized protein LOC109943262 [Zea mays];gi|413926042|gb|AFW65974.1|//putative serine/threonine protein phosphatase superfamily protein [Zea mays]
BGI_novel_G005330	453	45	115	1.36802	1.90896e-08	Up	1.29295e-08	NA	NA	NA	NA	NA	NP_001136629.1//uncharacterized protein LOC100216755 [Zea mays]
103640179	1271	87	176.99	1.03896	2.07167e-08	Up	1.40669e-08	LOC103640179	GO:0005634//nucleus;GO:0009524//phragmoplast;GO:0005819//spindle	GO:0008353//RNA polymerase II carboxy-terminal domain kinase activity;GO:0004693//cyclin-dependent protein serine/threonine kinase activity;GO:0005524//ATP binding	GO:0051301//cell division;GO:0006468//protein phosphorylation;GO:0051726//regulation of cell cycle;GO:0007067//mitotic nuclear division	K07760//cyclin-dependent kinase [EC:2.7.11.22]	gi|242096590|ref|XP_002438785.1|//hypothetical protein SORBIDRAFT_10g026160 [Sorghum bicolor]
BGI_novel_G002718	3456	1.17	30.61	4.7238	2.17457e-08	Up	1.47951e-08	NA	NA	NA	NA	NA	AQK53225.1//hypothetical protein ZEAMMB73_Zm00001d050911 [Zea mays]
BGI_novel_G005580	11856	0	29.49	5.89654	2.18174e-08	Up	1.4847e-08	NA	NA	NA	NA	K05658//ATP-binding cassette, subfamily B (MDR/TAP), member 1 [EC:3.6.3.44];K17917//sorting nexin-1/2	ABC59221.1//transposase [Zea mays]
BGI_novel_G004749	1990	14.8	62.53	2.09333	2.23587e-08	Up	1.52265e-08	NA	NA	NA	NA	NA	AQK68496.1//hypothetical protein ZEAMMB73_Zm00001d015252 [Zea mays]
BGI_novel_G005958	3646	12.55	57.93	2.221	2.31824e-08	Up	1.58024e-08	NA	NA	NA	NA	K11838//ubiquitin carboxyl-terminal hydrolase 7 [EC:3.4.19.12]	XP_008661730.1//MATH domain-containing protein At5g43560 [Zea mays]
542290	1898	46	116	1.3488	2.34988e-08	Up	1.60247e-08	gpb1	GO:0009536//plastid	GO:0050661//NADP binding;GO:0051287//NAD binding;GO:0004365//glyceraldehyde-3-phosphate dehydrogenase (NAD+) (phosphorylating) activity	GO:0006006//glucose metabolic process;GO:0006096//glycolytic process;GO:0055114//oxidation-reduction process	K05298//glyceraldehyde-3-phosphate dehydrogenase (NADP+) (phosphorylating) [EC:1.2.1.13]	gi|803378376|ref|NP_001292788.1|//glyceraldehyde phosphate dehydrogenase B1 [Zea mays]
BGI_novel_G000842	3895	50.38	122.56	1.29695	2.56089e-08	Up	1.75148e-08	NA	NA	NA	NA	K04733//interleukin-1 receptor-associated kinase 4 [EC:2.7.11.1]	XP_021314387.1//L-type lectin-domain containing receptor kinase IX.1 [Sorghum bicolor]
BGI_novel_G003831	4053	68.59	149.5	1.13846	2.86353e-08	Up	1.9648e-08	NA	NA	NA	NA	K20869//putative beta-1,4-xylosyltransferase IRX9 [EC:2.4.2.-]	AQK74883.1//Protein POLLEN DEFECTIVE IN GUIDANCE 1 [Zea mays]
100282558	911	71	153	1.12202	2.87433e-08	Up	1.97262e-08	LOC100282558	NA	GO:0005524//ATP binding;GO:0016301//kinase activity;GO:0005516//calmodulin binding	GO:0016310//phosphorylation;GO:0009734//auxin-activated signaling pathway	K14488//SAUR family protein	gi|226530568|ref|NP_001148938.1|//SAUR20 - auxin-responsive SAUR family member [Zea mays]
BGI_novel_G001486	1178	76.82	161.33	1.08484	2.94372e-08	Up	2.02108e-08	NA	NA	NA	NA	K17839//polyamine oxidase [EC:1.5.3.17 1.5.3.-]	AQK81235.1//hypothetical protein ZEAMMB73_Zm00001d036513, partial [Zea mays]
103650605	1602	37	101	1.46314	2.99641e-08	Up	2.05875e-08	LOC103650605	NA	NA	NA	K05609//ubiquitin carboxyl-terminal hydrolase L3 [EC:3.4.19.12]	gi|670387703|ref|XP_008674398.1|//PREDICTED: uncharacterized protein LOC103650605 [Zea mays]
100281949	1666	61.15	137.96	1.18821	3.45756e-08	Up	2.38595e-08	pco084394	NA	GO:0050281//serine-glyoxylate transaminase activity	NA	K00830//alanine-glyoxylate transaminase / serine-glyoxylate transaminase / serine-pyruvate transaminase [EC:2.6.1.44 2.6.1.45 2.6.1.51]	gi|226502835|ref|NP_001148339.1|//uncharacterized protein LOC100281949 [Zea mays]
100277081	1625	41.06	107.12	1.3978	3.49749e-08	Up	2.4145e-08	si614027e10	GO:0005768//endosome;GO:0019898//extrinsic component of membrane	GO:0035091//phosphatidylinositol binding	GO:0016050//vesicle organization;GO:0006897//endocytosis	K17917//sorting nexin-1/2	gi|670412992|ref|XP_008647670.1|//PREDICTED: uncharacterized protein LOC100277081 isoform X1 [Zea mays];gi|226506346|ref|NP_001144219.1|//uncharacterized protein LOC100277081 [Zea mays]
BGI_novel_G003933	1615	13.06	57.91	2.16304	3.89868e-08	Up	2.70231e-08	NA	NA	NA	NA	NA	XP_013443000.1//rRNA intron-encoded homing endonuclease, putative [Medicago truncatula]
100280744	646	6	42	2.82174	5.12273e-08	Up	3.58106e-08	pco122672	NA	NA	GO:0050832//defense response to fungus;GO:0031640//killing of cells of other organism	NA	gi|226494490|ref|NP_001147137.1|//uncharacterized protein LOC100280744 precursor [Zea mays]
BGI_novel_G000726	4086	14.14	59.32	2.08312	5.58556e-08	Up	3.91495e-08	NA	NA	NA	NA	K12398//AP-3 complex subunit mu	ONM23677.1//AP-3 complex subunit mu [Zea mays]
100280572	775	63	139	1.15604	6.01176e-08	Up	4.2244e-08	LOC100280572	NA	NA	GO:0050832//defense response to fungus;GO:0031640//killing of cells of other organism	NA	gi|226496355|ref|NP_001146963.1|//flower-specific gamma-thionin precursor [Zea mays]
BGI_novel_G001182	1604	21	72	1.79199	6.15342e-08	Up	4.32789e-08	NA	NA	NA	NA	K14306//nuclear pore complex protein Nup62	ONM15971.1//hypothetical protein ZEAMMB73_Zm00001d003060 [Zea mays]
BGI_novel_G002646	1836	2	31.17	3.97647	6.16655e-08	Up	4.33844e-08	NA	NA	NA	NA	K00913//inositol-1,3,4-trisphosphate 5/6-kinase / inositol-tetrakisphosphate 1-kinase [EC:2.7.1.159 2.7.1.134]	ONM08907.1//hypothetical protein ZEAMMB73_Zm00001d033907 [Zea mays]
BGI_novel_G000773	2560	17.51	65.53	1.91836	6.30577e-08	Up	4.44089e-08	NA	NA	NA	NA	K01209//alpha-N-arabinofuranosidase [EC:3.2.1.55]	ONM05938.1//Alpha-L-arabinofuranosidase 1 [Zea mays]
100216948	1688	46	113	1.311	6.88612e-08	Up	4.86974e-08	LOC100216948	GO:0005773//vacuole	GO:0004185//serine-type carboxypeptidase activity	GO:0051603//proteolysis involved in cellular protein catabolic process	K16297//serine carboxypeptidase-like clade II [EC:3.4.16.-]	gi|219363203|ref|NP_001136802.1|//uncharacterized protein LOC100216948 precursor [Zea mays];gi|670427548|ref|XP_008654490.1|//PREDICTED: hypothetical protein isoform X1 [Zea mays]
BGI_novel_G001286	2498	57.93	131.07	1.19234	6.91435e-08	Up	4.89069e-08	NA	NA	NA	NA	K14664//IAA-amino acid hydrolase [EC:3.5.1.-];K01601//ribulose-bisphosphate carboxylase large chain [EC:4.1.1.39];K02469//DNA gyrase subunit A [EC:5.99.1.3];K05283//phosphatidylinositol glycan, class W [EC:2.3.-.-];K01247//DNA-3-methyladenine glycosylase II [EC:3.2.2.21]	XP_020408178.1//putative nuclease HARBI1 isoform X1 [Zea mays]
BGI_novel_G003011	3318	24	77	1.69621	7.0786e-08	Up	5.01192e-08	NA	NA	NA	NA	K04733//interleukin-1 receptor-associated kinase 4 [EC:2.7.11.1];K00872//homoserine kinase [EC:2.7.1.39];K17479//glutaredoxin domain-containing cysteine-rich protein 1;K10398//kinesin family member 11;K05658//ATP-binding cassette, subfamily B (MDR/TAP), member 1 [EC:3.6.3.44]	AAG13541.1//putative Tam3-transposase [Oryza sativa Japonica Group]
103654158	1363	0	27.22	5.78098	7.41698e-08	Up	5.26102e-08	LOC103654158	GO:0009570//chloroplast stroma	GO:0043022//ribosome binding;GO:0016149//translation release factor activity, codon specific	GO:0009657//plastid organization;GO:0006396//RNA processing;GO:0006415//translational termination	K02836//peptide chain release factor 2	gi|670368284|ref|XP_008665391.1|//PREDICTED: peptide chain release factor 1, mitochondrial-like isoform X2 [Zea mays];gi|670430792|ref|XP_008656092.1|//PREDICTED: peptide chain release factor 1, mitochondrial-like isoform X2 [Zea mays];gi|670368282|ref|XP_008665390.1|//PREDICTED: peptide chain release factor 1, mitochondrial-like isoform X1 [Zea mays];gi|670430790|ref|XP_008656091.1|//PREDICTED: …
BGI_novel_G001978	1374	16	62	1.96858	8.59925e-08	Up	6.1309e-08	NA	NA	NA	NA	K03250//translation initiation factor 3 subunit E	ONM32400.1//hypothetical protein ZEAMMB73_Zm00001d041095 [Zea mays]
BGI_novel_G002025	5010	70.91	148.94	1.08505	9.75657e-08	Up	6.99499e-08	NA	NA	NA	NA	K04718//sphingosine kinase [EC:2.7.1.91]	AQK88083.1//AT5g56980/MHM17_10-like protein [Zea mays]
BGI_novel_G001098	1208	0	26.64	5.7499	1.01514e-07	Up	7.28749e-08	NA	NA	NA	NA	NA	ACN35478.1//unknown [Zea mays]
100501983	611	43	107	1.32958	1.11163e-07	Up	8e-08	LOC100501983	NA	NA	NA	NA	gi|308080046|ref|NP_001183509.1|//uncharacterized protein LOC100501983 [Zea mays]
100273712	2340	79	160	1.03253	1.11826e-07	Up	8.0493e-08	CER1	GO:0016021//integral component of membrane	GO:0005506//iron ion binding;GO:0016491//oxidoreductase activity	GO:0006633//fatty acid biosynthetic process;GO:0055114//oxidation-reduction process	K15404//aldehyde decarbonylase [EC:4.1.99.5]	gi|670392888|ref|XP_008676841.1|//PREDICTED: uncharacterized protein LOC100273712 isoform X2 [Zea mays];gi|670392886|ref|XP_008676840.1|//PREDICTED: uncharacterized protein LOC100273712 isoform X1 [Zea mays]
BGI_novel_G000323	435	3.38	33.91	3.341	1.16784e-07	Up	8.41615e-08	NA	NA	NA	NA	K13528//mediator of RNA polymerase II transcription subunit 20	XP_020400391.1//L10-interacting MYB domain-containing protein-like [Zea mays]
BGI_novel_G002472	557	0	26.2	5.72588	1.29062e-07	Up	9.33781e-08	NA	NA	NA	NA	K13421//uridine monophosphate synthetase [EC:2.4.2.10 4.1.1.23]	NP_001105881.1//uridine monophosphate synthase [Zea mays]
100272468	1357	0	26	5.71482	1.44033e-07	Up	1.04538e-07	LOC100272468	GO:0016021//integral component of membrane	NA	NA	NA	gi|226506344|ref|NP_001140412.1|//uncharacterized protein LOC100272468 [Zea mays]
100275015	685	52	120	1.22083	1.44342e-07	Up	1.04793e-07	ZAR8	NA	NA	NA	NA	gi|226497222|ref|NP_001142702.1|//auxin regulated gene involved in organ size 8 [Zea mays]
BGI_novel_G002202	2872	65.41	139.69	1.10903	1.47257e-07	Up	1.06983e-07	NA	NA	NA	NA	K07513//acetyl-CoA acyltransferase 1 [EC:2.3.1.16]	ACG41027.1//hypothetical protein [Zea mays]
103647055	1053	0	25.88	5.70815	1.53775e-07	Up	1.11872e-07	LOC103647055	NA	NA	NA	NA	gi|670391146|ref|XP_008675907.1|//PREDICTED: uncharacterized protein LOC103652027 [Zea mays]
BGI_novel_G006493	2947	0	25.82	5.7048	1.5894e-07	Up	1.15732e-07	NA	NA	NA	NA	K14641//apyrase [EC:3.6.1.5];K16546//FGFR1 oncogene partner	ONM58130.1//hypothetical protein ZEAMMB73_Zm00001d021728, partial [Zea mays]
BGI_novel_G000226	1188	4	35	3.14366	1.58963e-07	Up	1.1576e-07	NA	NA	NA	NA	NA	NP_001170533.1//uncharacterized protein LOC100384547 precursor [Zea mays]
BGI_novel_G004399	306	0	29.72	8.22967	1.62309e-07	Up	1.18289e-07	NA	NA	NA	NA	NA	XP_008657112.2//GDSL esterase/lipase At5g45920-like [Zea mays]
BGI_novel_G005866	3371	55.29	124.16	1.18149	1.8537e-07	Up	1.35611e-07	NA	NA	NA	NA	K01092//myo-inositol-1(or 4)-monophosphatase [EC:3.1.3.25]	AQK53113.1//Protein REDUCED WALL ACETYLATION 3 [Zea mays]
BGI_novel_G002208	1438	53.57	121.58	1.19679	1.8682e-07	Up	1.36725e-07	NA	NA	NA	NA	K14292//trimethylguanosine synthase [EC:2.1.1.-]	XP_020404652.1//uncharacterized protein LOC109944338 [Zea mays]
BGI_novel_G004079	5689	51.73	118.73	1.21299	1.93246e-07	Up	1.41594e-07	NA	NA	NA	NA	K15292//syntaxin-binding protein 1;K04730//interleukin-1 receptor-associated kinase 1 [EC:2.7.11.1]	AQK53282.1//hypothetical protein ZEAMMB73_Zm00001d050936 [Zea mays]
103647499	1790	3	32.01	3.42987	1.93907e-07	Up	1.42106e-07	LOC103647499	NA	NA	NA	NA	gi|670378651|ref|XP_008670254.1|//PREDICTED: putative DNA-binding protein ESCAROLA [Zea mays]
BGI_novel_G001465	1491	71.44	147.4	1.05931	1.96907e-07	Up	1.44416e-07	NA	NA	NA	NA	K06129//lysophospholipase III [EC:3.1.1.5]	XP_008670055.1//lecithin-cholesterol acyltransferase-like 1 [Zea mays]
BGI_novel_G001124	924	48	113	1.2496	2.00567e-07	Up	1.47143e-07	NA	NA	NA	NA	K14007//protein transport protein SEC24;K01230//mannosyl-oligosaccharide alpha-1,2-mannosidase [EC:3.2.1.113]	ONM14562.1//hypothetical protein ZEAMMB73_Zm00001d002506 [Zea mays]
103656037	432	1.1	26.59	4.60969	2.02468e-07	Up	1.4861e-07	LOC103656037	GO:0009536//plastid	GO:0016491//oxidoreductase activity	GO:0055114//oxidation-reduction process	K00011//aldehyde reductase [EC:1.1.1.21]	gi|670402080|ref|XP_008680907.1|//PREDICTED: NADPH-dependent codeinone reductase 1-2-like [Zea mays]
BGI_novel_G005278	1431	42.38	104.24	1.31283	2.1136e-07	Up	1.55498e-07	NA	NA	NA	NA	NA	XP_008656191.1//uncharacterized protein LOC103635540 isoform X1 [Zea mays]
BGI_novel_G002316	1390	15.74	59.46	1.93187	2.21215e-07	Up	1.63049e-07	NA	NA	NA	NA	NA	ACN35478.1//unknown [Zea mays]
103639832	1104	24.51	75.15	1.63078	2.22181e-07	Up	1.63793e-07	LOC103639832	NA	NA	NA	K17604//zinc finger SWIM domain-containing protein 3	gi|670369748|ref|XP_008666066.1|//PREDICTED: protein FAR1-RELATED SEQUENCE 5-like [Zea mays]
103654736	3598	76	153	1.02384	2.53361e-07	Up	1.87809e-07	LOC103654736	GO:0016021//integral component of membrane	GO:0005524//ATP binding;GO:0004672//protein kinase activity	GO:0006468//protein phosphorylation	K00924//null	gi|670399749|ref|XP_008679785.1|//PREDICTED: receptor-like protein kinase 5 [Zea mays]
BGI_novel_G000049	379	0	24.88	5.6513	2.65503e-07	Up	1.97206e-07	NA	NA	NA	NA	K18932//palmitoyltransferase [EC:2.3.1.225];K02987//small subunit ribosomal protein S4e	AQK73420.1//Protein S-acyltransferase 10 [Zea mays]
103631728	1354	31.52	86.4	1.46915	2.65706e-07	Up	1.97376e-07	LOC103631728	NA	NA	NA	K08734//DNA mismatch repair protein MLH1;K14570//RNA exonuclease 1 [EC:3.1.-.-];K19951//TBC1 domain family member 8/9;K11991//tRNA(adenine34) deaminase [EC:3.5.4.33];K13457//disease resistance protein RPM1	gi|670362022|ref|XP_008651105.1|//PREDICTED: uncharacterized protein LOC103631728 [Zea mays]
103635551	980	52	118	1.19658	2.81508e-07	Up	2.09476e-07	LOC103635551	NA	NA	NA	NA	gi|670431078|ref|XP_008656200.1|//PREDICTED: uncharacterized protein LOC103635551 [Zea mays]
103643381	2190	0	24.75	5.64374	2.8525e-07	Up	2.12342e-07	LOC103643381	NA	NA	NA	K14007//protein transport protein SEC24;K01230//mannosyl-oligosaccharide alpha-1,2-mannosidase [EC:3.2.1.113];K05658//ATP-binding cassette, subfamily B (MDR/TAP), member 1 [EC:3.6.3.44];K00026//malate dehydrogenase [EC:1.1.1.37];K20182//vacuolar protein sorting-associated protein 33	gi|670388583|ref|XP_008674752.1|//PREDICTED: uncharacterized protein LOC103650931 [Zea mays]
BGI_novel_G006427	3462	48.68	112.73	1.22585	3.11593e-07	Up	2.32485e-07	NA	NA	NA	NA	K20306//trafficking protein particle complex subunit 9	XP_021318308.1//trafficking protein particle complex II-specific subunit 120 homolog [Sorghum bicolor]
103635440	395	63.99	135.01	1.09153	3.33759e-07	Up	2.49809e-07	LOC103635440	NA	NA	NA	K15697//RING finger protein 114 [EC:2.3.2.27]	gi|414877239|tpg|DAA54370.1|//TPA: hypothetical protein ZEAMMB73_771334 [Zea mays]
109939894	534	39.7	98.77	1.32932	3.37248e-07	Up	2.52564e-07	LOC109939894	NA	GO:1901363//heterocyclic compound binding;GO:0097159//organic cyclic compound binding	NA	K13201//nucleolysin TIA-1/TIAR;K03231//elongation factor 1-alpha	gi|670430589|ref|XP_008656019.1|//PREDICTED: polyadenylate-binding protein RBP47-like [Zea mays]
BGI_novel_G004622	392	2.73	30.13	3.47861	3.76159e-07	Up	2.82698e-07	NA	NA	NA	NA	K08065//nuclear transcription Y subunit beta	AQK68102.1//hypothetical protein ZEAMMB73_Zm00001d015108 [Zea mays]
100272737	1262	71.11	144.63	1.03862	3.91998e-07	Up	2.95216e-07	LOC100272737	NA	NA	NA	K15095//(+)-neomenthol dehydrogenase [EC:1.1.1.208]	gi|226510393|ref|NP_001141151.1|//uncharacterized protein LOC100273237 [Zea mays];NP_001141151.1//uncharacterized LOC100273237 [Zea mays]
541897	1261	37	94	1.35952	4.11083e-07	Up	3.10146e-07	tip4a	GO:0042807//central vacuole;GO:0009705//plant-type vacuole membrane;GO:0005887//integral component of plasma membrane	GO:0015250//water channel activity;GO:0015254//glycerol channel activity	GO:0006833//water transport;GO:0034220//ion transmembrane transport;GO:0009992//cellular water homeostasis;GO:0015793//glycerol transport	K09873//aquaporin TIP	gi|162461119|ref|NP_001105033.1|//aquaporin TIP4-1 [Zea mays];gi|670414113|ref|XP_008648279.1|//PREDICTED: aquaporin TIP4-1 isoform X1 [Zea mays]
100285839	1927	73	147	1.02423	4.27578e-07	Up	3.2317e-07	LOC100285839	GO:0043231//intracellular membrane-bounded organelle	GO:0080043//quercetin 3-O-glucosyltransferase activity;GO:0080044//quercetin 7-O-glucosyltransferase activity	GO:0009813//flavonoid biosynthetic process;GO:0052696//flavonoid glucuronidation	K13496//UDP-glucosyl transferase 73C [EC:2.4.1.-]	gi|226496938|ref|NP_001152201.1|//cytokinin-O-glucosyltransferase 3 [Zea mays]
BGI_novel_G003364	482	22.45	70	1.65502	4.32118e-07	Up	3.26714e-07	NA	NA	NA	NA	K17867//diphthamide biosynthesis protein 4;K02943//large subunit ribosomal protein LP2	NP_001144484.1//DNAJ heat shock N-terminal domain-containing protein [Zea mays]
103640425	885	6	38	2.67735	4.50414e-07	Up	3.41104e-07	LOC103640425	GO:0005783//endoplasmic reticulum;GO:0016021//integral component of membrane	GO:0016747//transferase activity, transferring acyl groups other than amino-acyl groups	GO:0006633//fatty acid biosynthetic process	K15397//3-ketoacyl-CoA synthase [EC:2.3.1.199]	gi|926657609|ref|NP_001149405.2|//uncharacterized protein LOC100283031 [Zea mays]
BGI_novel_G004642	3314	53.49	118.05	1.15644	5.70955e-07	Up	4.35689e-07	NA	NA	NA	NA	NA	AEJ07934.1//Xilon1 gag-pol polyprotein [Zea mays subsp. mexicana]
103654236	3731	5.21	35.63	2.78812	5.95808e-07	Up	4.55547e-07	LOC103654236	GO:0016021//integral component of membrane;GO:0009941//chloroplast envelope;GO:0005739//mitochondrion	GO:0005524//ATP binding;GO:0004222//metalloendopeptidase activity;GO:0008270//zinc ion binding;GO:0004176//ATP-dependent peptidase activity	GO:0006508//proteolysis	K03798//cell division protease FtsH [EC:3.4.24.-]	gi|413921123|gb|AFW61055.1|//hypothetical protein ZEAMMB73_705730 [Zea mays]
BGI_novel_G003785	873	57.36	123.53	1.12113	6.0354e-07	Up	4.61803e-07	NA	NA	NA	NA	NA	XP_020407446.1//uncharacterized protein LOC103655397 isoform X1 [Zea mays]
BGI_novel_G002519	534	8.72	43.43	2.33067	6.10379e-07	Up	4.6721e-07	NA	NA	NA	NA	NA	XP_002444991.1//uncharacterized protein LOC8074068 [Sorghum bicolor]
BGI_novel_G004551	255	3	30	3.33631	6.18581e-07	Up	4.73797e-07	NA	NA	NA	NA	K01510//apyrase [EC:3.6.1.5]	XP_008675048.1//uncharacterized protein LOC100281594 isoform X1 [Zea mays]
BGI_novel_G005585	674	26.7	76.23	1.5279	6.39364e-07	Up	4.9049e-07	NA	NA	NA	NA	K13126//polyadenylate-binding protein	AQK99626.1//Polyadenylate-binding protein-interacting protein 9 [Zea mays]
109942539	691	16.42	58.15	1.83871	7.07947e-07	Up	5.45325e-07	LOC109942539	NA	NA	NA	K11446//histone demethylase JARID1 [EC:1.14.11.-];K01507//inorganic pyrophosphatase [EC:3.6.1.1];K13336//peroxin-3;K05605//3-hydroxyisobutyryl-CoA hydrolase [EC:3.1.2.4];K00963//UTP--glucose-1-phosphate uridylyltransferase [EC:2.7.7.9]	gi|34015087|gb|AAQ56285.1|//putative gag-pol protein [Oryza sativa Japonica Group]
BGI_novel_G002757	494	0	23.03	5.53982	7.36245e-07	Up	5.68016e-07	NA	NA	NA	NA	K10398//kinesin family member 11	AQK79172.1//Kinesin-like protein KIN-5D [Zea mays]
103640860	2450	61	128	1.08364	7.70566e-07	Up	5.95429e-07	LOC103640860	GO:0048046//apoplast	GO:0016722//oxidoreductase activity, oxidizing metal ions;GO:0052716//hydroquinone:oxygen oxidoreductase activity;GO:0005507//copper ion binding	GO:0046274//lignin catabolic process;GO:0055114//oxidation-reduction process	K05909//laccase [EC:1.10.3.2]	gi|670444230|ref|XP_008662540.1|//PREDICTED: laccase-25-like [Zea mays]
103632840	711	41.62	99.29	1.26875	7.97327e-07	Up	6.1679e-07	LOC103632840	NA	NA	NA	NA	gi|670424434|ref|XP_008652924.1|//PREDICTED: uncharacterized protein LOC103633011 isoform X1 [Zea mays]
BGI_novel_G001106	1836	15.86	56.72	1.85285	8.48592e-07	Up	6.57535e-07	NA	NA	NA	NA	K19613//leucine-rich repeat protein SHOC2	ONM14207.1//Plant intracellular Ras-group-related LRR protein 7 [Zea mays]
103654307	3135	49	110	1.18103	9.07943e-07	Up	7.05337e-07	LOC103654307	NA	NA	NA	K15559//regulator of Ty1 transposition protein 103	gi|992166188|gb|EES09166.2|//hypothetical protein SORBI_005G018400 [Sorghum bicolor]
103634696	2835	7.97	40.89	2.37348	9.88399e-07	Up	7.70346e-07	LOC103634696	NA	NA	NA	K13681//xyloglucan fucosyltransferase [EC:2.4.1.-];K03013//DNA-directed RNA polymerases I, II, and III subunit RPABC1;K18674//N-acetylgalactosamine kinase [EC:2.7.1.157];K17913//carlactone synthase / all-trans-10'-apo-beta-carotenal 13,14-cleaving dioxygenase [EC:1.13.11.69 1.13.11.70];K14300//nuclear pore complex protein Nup133	gi|670364716|ref|XP_008659783.1|//PREDICTED: uncharacterized protein LOC103638724 [Zea mays]
100280544	877	19	62	1.72065	9.98148e-07	Up	7.7826e-07	LOC100280544	GO:0016021//integral component of membrane	NA	NA	NA	gi|351735919|gb|AEQ59625.1|//auxin regulated gene involved in organ size 4 [Zea mays]
100384581	1865	65.09	132.82	1.04335	1.04716e-06	Up	8.18044e-07	LOC100384581	NA	NA	NA	NA	gi|670426469|ref|XP_008653888.1|//PREDICTED: uncharacterized protein LOC103634036 [Zea mays]
100502518	1630	0	22.3	5.49335	1.10524e-06	Up	8.65226e-07	LOC100502518	NA	NA	NA	NA	gi|308081022|ref|NP_001183925.1|//uncharacterized protein LOC100502518 [Zea mays]
BGI_novel_G002800	3177	0	22.28	5.49206	1.11687e-06	Up	8.75285e-07	NA	NA	NA	NA	K03879//NADH-ubiquinone oxidoreductase chain 2 [EC:1.6.5.3];K02256//cytochrome c oxidase subunit 1 [EC:1.9.3.1];K02262//cytochrome c oxidase subunit 3	YP_588420.1//hypothetical protein ZeamMp175 (mitochondrion) [Zea mays subsp. mays]
BGI_novel_G000482	1467	0	22.19	5.48622	1.17416e-06	Up	9.2203e-07	NA	NA	NA	NA	K01102//pyruvate dehydrogenase phosphatase [EC:3.1.3.43]	ONM01398.1//Chaperone protein dnaJ 10 [Zea mays]
100277587	686	17	58	1.7849	1.20484e-06	Up	9.47409e-07	LOC100277587	NA	NA	NA	NA	gi|226531704|ref|NP_001144577.1|//uncharacterized protein LOC100277587 [Zea mays]
BGI_novel_G004457	586	63.43	129.91	1.04866	1.236e-06	Up	9.7306e-07	NA	NA	NA	NA	NA	XP_020404572.1//uncharacterized protein LOC109944281 [Zea mays]
100217043	1657	0	22	5.47381	1.30398e-06	Up	1.02918e-06	LOC100217043	GO:0043231//intracellular membrane-bounded organelle	GO:0080043//quercetin 3-O-glucosyltransferase activity;GO:0080044//quercetin 7-O-glucosyltransferase activity	GO:0009813//flavonoid biosynthetic process;GO:0052696//flavonoid glucuronidation	K13496//UDP-glucosyl transferase 73C [EC:2.4.1.-]	gi|413945912|gb|AFW78561.1|//UDP glucosyltransferase-1 [Zea mays]
BGI_novel_G006556	1140	3.66	30.26	3.06188	1.41924e-06	Up	1.12491e-06	NA	NA	NA	NA	NA	KGN53991.1//hypothetical protein Csa_4G243390 [Cucumis sativus]
BGI_novel_G002161	311	6.65	37.31	2.50252	1.42206e-06	Up	1.12724e-06	NA	NA	NA	NA	NA	AQL05296.1//hypothetical protein ZEAMMB73_Zm00001d046980 [Zea mays]
103655820	1039	4	31	2.96858	1.51254e-06	Up	1.20198e-06	LOC103655820	NA	NA	NA	K18485//myogenic factor 6;K20558//transcription factor SPEECHLESS	gi|670401746|ref|XP_008680733.1|//PREDICTED: transcription factor bHLH57-like [Zea mays];XP_020407882.1//transcription factor bHLH57-like [Zea mays]
103645994	1588	33	84	1.3623	1.59124e-06	Up	1.26668e-06	LOC103645994	NA	GO:0003677//DNA binding	GO:0044707//single-multicellular organism process;GO:0048856//anatomical structure development;GO:0044767//single-organism developmental process	NA	gi|670375267|ref|XP_008668956.1|//PREDICTED: probable transcription factor FL [Zea mays]
103646142	842	11	46	2.07851	1.69707e-06	Up	1.35347e-06	LOC103646142	NA	NA	NA	K14611//solute carrier family 23 (nucleobase transporter), member 1/2	gi|242073854|ref|XP_002446863.1|//hypothetical protein SORBIDRAFT_06g023890 [Sorghum bicolor]
103638296	3759	0	21.49	5.43998	1.73258e-06	Up	1.3834e-06	LOC103638296	NA	NA	NA	K03013//DNA-directed RNA polymerases I, II, and III subunit RPABC1;K18674//N-acetylgalactosamine kinase [EC:2.7.1.157];K17913//carlactone synthase / all-trans-10'-apo-beta-carotenal 13,14-cleaving dioxygenase [EC:1.13.11.69 1.13.11.70];K14300//nuclear pore complex protein Nup133	gi|670396273|ref|XP_008678433.1|//PREDICTED: uncharacterized protein LOC103653272 [Zea mays]
100284437	862	0	21.42	5.43527	1.80065e-06	Up	1.44083e-06	cl4541_1b	GO:0016021//integral component of membrane;GO:0009536//plastid	NA	NA	K15223//upstream activation factor subunit UAF30	gi|226532221|ref|NP_001150804.1|//uncharacterized protein LOC100284437 [Zea mays]
103652493	1197	66.73	133.18	1.01135	1.85737e-06	Up	1.48767e-06	LOC103652493	GO:0005737//cytoplasm	GO:0003872//6-phosphofructokinase activity;GO:0005524//ATP binding;GO:0047334//diphosphate-fructose-6-phosphate 1-phosphotransferase activity	GO:0046835//carbohydrate phosphorylation;GO:0006002//fructose 6-phosphate metabolic process;GO:0061615//glycolytic process through fructose-6-phosphate	K00895//diphosphate-dependent phosphofructokinase [EC:2.7.1.90]	gi|219885381|gb|ACL53065.1|//unknown [Zea mays];ONM38478.1//Pyrophosphate--fructose 6-phosphate 1-phosphotransferase subunit alpha 2 [Zea mays]
BGI_novel_G001699	4159	50.07	109.28	1.14039	1.90805e-06	Up	1.53016e-06	NA	NA	NA	NA	K20827//RNA polymerase II subunit B1 CTD phosphatase RPAP2 [EC:3.1.3.16]	XP_008665151.2//uncharacterized protein LOC103643762 [Zea mays]
103636314	715	29.92	78.48	1.4056	2.01563e-06	Up	1.6209e-06	LOC103636314	GO:0016282//eukaryotic 43S preinitiation complex;GO:0033290//eukaryotic 48S preinitiation complex;GO:0005852//eukaryotic translation initiation factor 3 complex	GO:0003743//translation initiation factor activity	GO:0006446//regulation of translational initiation;GO:0001731//formation of translation preinitiation complex	K03250//translation initiation factor 3 subunit E	gi|670363840|ref|XP_008656891.1|//PREDICTED: eukaryotic translation initiation factor 3 subunit E-like isoform X1 [Zea mays]
BGI_novel_G004259	505	0	21.14	5.41628	2.10457e-06	Up	1.69572e-06	NA	NA	NA	NA	K12349//neutral ceramidase [EC:3.5.1.23]	AQK82777.1//Neutral/alkaline non-lysosomal ceramidase [Zea mays]
BGI_novel_G000272	573	52.45	112.38	1.11375	2.14086e-06	Up	1.72603e-06	NA	NA	NA	NA	K08592//sentrin-specific protease 1 [EC:3.4.22.68]	AQK60684.1//hypothetical protein ZEAMMB73_Zm00001d053903 [Zea mays]
BGI_novel_G000119	3392	13.47	50.19	1.91203	2.18706e-06	Up	1.76483e-06	NA	NA	NA	NA	K03129//transcription initiation factor TFIID subunit 4	XP_020401999.1//transcription initiation factor TFIID subunit 4b isoform X3 [Zea mays]
BGI_novel_G002001	398	16.07	54.89	1.78655	2.25666e-06	Up	1.82342e-06	NA	NA	NA	NA	K19043//E3 ubiquitin-protein ligase RHF [EC:2.3.2.27]	XP_008678322.2//uncharacterized protein LOC103653141 isoform X2 [Zea mays]
109942412	1389	33	83	1.34503	2.28806e-06	Up	1.84993e-06	LOC109942412	GO:0016020//membrane;GO:0005794//Golgi apparatus	GO:0016413//O-acetyltransferase activity	GO:0071554//cell wall organization or biogenesis	K16573//gamma-tubulin complex component 6	gi|413953671|gb|AFW86320.1|//hypothetical protein ZEAMMB73_404173 [Zea mays]
BGI_novel_G006216	2371	21.37	64.03	1.59754	2.36552e-06	Up	1.91441e-06	NA	NA	NA	NA	K10523//speckle-type POZ protein;K02987//small subunit ribosomal protein S4e	AQK62417.1//BTB/POZ and MATH domain-containing protein 4 [Zea mays]
103638724	3441	11.65	46.46	2.01004	2.48468e-06	Up	2.01492e-06	LOC103638724	NA	NA	NA	K13681//xyloglucan fucosyltransferase [EC:2.4.1.-];K03013//DNA-directed RNA polymerases I, II, and III subunit RPABC1;K18674//N-acetylgalactosamine kinase [EC:2.7.1.157];K17913//carlactone synthase / all-trans-10'-apo-beta-carotenal 13,14-cleaving dioxygenase [EC:1.13.11.69 1.13.11.70];K14300//nuclear pore complex protein Nup133	gi|670364716|ref|XP_008659783.1|//PREDICTED: uncharacterized protein LOC103638724 [Zea mays]
100284370	1300	1.01	22.02	4.46077	2.53221e-06	Up	2.05473e-06	LOC100284370	NA	GO:0046872//metal ion binding;GO:0051213//dioxygenase activity	GO:0044710//single-organism metabolic process	K04125//gibberellin 2-oxidase [EC:1.14.11.13]	gi|413947724|gb|AFW80373.1|//gibberellin 2-beta-dioxygenase, mRNA [Zea mays]
BGI_novel_G002015	5998	0	20.81	5.39359	2.53284e-06	Up	2.05542e-06	NA	NA	NA	NA	K00053//ketol-acid reductoisomerase [EC:1.1.1.86]	AQK92331.1//Ketol-acid reductoisomerase chloroplastic [Zea mays]
BGI_novel_G002018	1975	12	47	1.98401	2.64322e-06	Up	2.14895e-06	NA	NA	NA	NA	K04120//ent-copalyl diphosphate synthase [EC:5.5.1.13];K00620//glutamate N-acetyltransferase / amino-acid N-acetyltransferase [EC:2.3.1.35 2.3.1.1];K00815//tyrosine aminotransferase [EC:2.6.1.5];K18195//rhamnogalacturonan endolyase [EC:4.2.2.23];K11000//callose synthase [EC:2.4.1.-]	XP_020149268.1//uncharacterized protein LOC109734470 [Aegilops tauschii subsp. tauschii]
BGI_novel_G005333	1069	15.09	52.75	1.81996	2.65299e-06	Up	2.15747e-06	NA	NA	NA	NA	NA	NP_001167682.1//uncharacterized protein LOC100381343 [Zea mays]
100272626	1531	36.58	87.89	1.27903	2.88136e-06	Up	2.35263e-06	LOC100272626	NA	NA	NA	NA	gi|226529451|ref|NP_001140561.1|//uncharacterized protein LOC100272626 [Zea mays]
100280945	761	29	76	1.40433	2.94026e-06	Up	2.40387e-06	LOC100280945	GO:0016021//integral component of membrane	NA	NA	NA	gi|414887514|tpg|DAA63528.1|//TPA: b12D protein [Zea mays];gi|670421051|ref|XP_008651396.1|//PREDICTED: B12D protein isoform X1 [Zea mays]
100382219	2108	40	93	1.23161	2.96469e-06	Up	2.42469e-06	LOC100382219	GO:0016021//integral component of membrane	GO:0030246//carbohydrate binding;GO:0005524//ATP binding;GO:0004672//protein kinase activity	GO:0006468//protein phosphorylation	K04733//interleukin-1 receptor-associated kinase 4 [EC:2.7.11.1]	gi|992281735|gb|KXG39745.1|//hypothetical protein SORBI_001G431600 [Sorghum bicolor]
103644496	444	0	20.45	5.36841	3.09562e-06	Up	2.53663e-06	LOC103644496	GO:0005788//endoplasmic reticulum lumen	GO:0003756//protein disulfide isomerase activity	GO:0034975//protein folding in endoplasmic reticulum;GO:0034976//response to endoplasmic reticulum stress;GO:0009960//endosperm development	K09580//protein disulfide-isomerase A1 [EC:5.3.4.1]	gi|670369455|ref|XP_008665914.1|//PREDICTED: protein disulfide-isomerase-like [Zea mays]
BGI_novel_G003024	1614	21.15	62.78	1.58403	3.38001e-06	Up	2.77762e-06	NA	NA	NA	NA	K13448//calcium-binding protein CML	NP_001167949.1//uncharacterized protein LOC100381663 [Zea mays]
100285811	1383	33.79	83.04	1.31159	3.50722e-06	Up	2.88615e-06	LOC100285811	NA	NA	GO:0006351//transcription, DNA-templated	K09286//EREBP-like factor	gi|226508146|ref|NP_001152173.1|//AP2 domain containing protein [Zea mays]
103651346	2166	56.35	116.15	1.05788	3.76129e-06	Up	3.10596e-06	LOC103651346	NA	GO:0003677//DNA binding;GO:0046983//protein dimerization activity	NA	K13963//serpin B;K14007//protein transport protein SEC24;K05658//ATP-binding cassette, subfamily B (MDR/TAP), member 1 [EC:3.6.3.44];K04460//serine/threonine-protein phosphatase 5 [EC:3.1.3.16]	gi|670426477|ref|XP_008653892.1|//PREDICTED: uncharacterized protein LOC103634041 [Zea mays]
BGI_novel_G006375	654	6	34	2.51688	3.78902e-06	Up	3.12967e-06	NA	NA	NA	NA	K07305//peptide-methionine (R)-S-oxide reductase [EC:1.8.4.12];K03549//KUP system potassium uptake protein;K07739//elongator complex protein 3 [EC:2.3.1.48];K13420//LRR receptor-like serine/threonine-protein kinase FLS2 [EC:2.7.11.1];K01592//tyrosine decarboxylase [EC:4.1.1.25]	AAP21414.1//putative polyprotein [Oryza sativa Japonica Group]
BGI_novel_G006342	1122	0	20.07	5.34135	3.83409e-06	Up	3.16908e-06	NA	NA	NA	NA	NA	ACG48380.1//hypothetical protein [Zea mays]
103639517	759	35.31	85	1.28177	4.00579e-06	Up	3.31957e-06	LOC103639517	GO:0016020//membrane	NA	NA	K00430//peroxidase [EC:1.11.1.7]	XP_008660485.1//uncharacterized protein LOC103639517 [Zea mays];gi|670364870|ref|XP_008660485.1|//PREDICTED: uncharacterized protein LOC103639517 [Zea mays]
BGI_novel_G005113	2675	23.96	67.03	1.49856	4.01033e-06	Up	3.32391e-06	NA	NA	NA	NA	K20855//beta-1,3-galactosyltransferase 1/2/3/4/5/7/8 [EC:2.4.1.-]	PAN46345.1//hypothetical protein PAHAL_I02691 [Panicum hallii]
103640716	1796	30.54	77.59	1.35955	4.01979e-06	Up	3.33232e-06	LOC103640716	NA	NA	NA	K01681//aconitate hydratase [EC:4.2.1.3];K13422//transcription factor MYC2	gi|670365483|ref|XP_008662429.1|//PREDICTED: transcription factor MYC3-like [Zea mays]
BGI_novel_G004757	815	0	19.98	5.33487	4.02914e-06	Up	3.34094e-06	NA	NA	NA	NA	NA	XP_020408371.1//uncharacterized protein LOC103654358 [Zea mays]
103647391	2456	43.3	96.72	1.17383	4.43233e-06	Up	3.68727e-06	LOC103647391	NA	GO:0035251//UDP-glucosyltransferase activity	GO:0009812//flavonoid metabolic process	K13496//UDP-glucosyl transferase 73C [EC:2.4.1.-]	gi|670378415|ref|XP_008670155.1|//PREDICTED: UDP-glycosyltransferase 90A1-like [Zea mays]
BGI_novel_G005508	2651	0	19.77	5.31962	4.5374e-06	Up	3.77953e-06	NA	NA	NA	NA	K00979//3-deoxy-manno-octulosonate cytidylyltransferase (CMP-KDO synthetase) [EC:2.7.7.38];K20279//synaptojanin [EC:3.1.3.36]	XP_020399306.1//type I inositol-1,4,5-trisphosphate 5-phosphatase CVP2 isoform X1 [Zea mays]
BGI_novel_G003499	637	43.57	96.97	1.16858	4.65009e-06	Up	3.87936e-06	NA	NA	NA	NA	NA	ONM38828.1//hypothetical protein ZEAMMB73_Zm00001d043688 [Zea mays]
100276366	726	30	76.31	1.36129	4.70311e-06	Up	3.92729e-06	LOC100276366	GO:0009535//chloroplast thylakoid membrane	NA	NA	NA	gi|226510097|ref|NP_001143644.1|//uncharacterized protein LOC100276366 [Zea mays]
BGI_novel_G000229	854	0	19.61	5.3079	4.95964e-06	Up	4.15247e-06	NA	NA	NA	NA	K01102//pyruvate dehydrogenase phosphatase [EC:3.1.3.43]	ONL96886.1//Chaperone protein dnaJ 10 [Zea mays]
BGI_novel_G001532	8431	33.1	80.72	1.30048	5.45893e-06	Up	4.59089e-06	NA	NA	NA	NA	K01507//inorganic pyrophosphatase [EC:3.6.1.1]	XP_008655620.1//uncharacterized protein LOC103634808 isoform X2 [Zea mays]
103638741	1677	27.02	71.16	1.41142	5.50189e-06	Up	4.63e-06	LOC103638741	GO:0000932//P-body;GO:0030015//CCR4-NOT core complex	GO:0032947//protein complex scaffold	GO:0017148//negative regulation of translation;GO:0000288//nuclear-transcribed mRNA catabolic process, deadenylation-dependent decay	K12604//CCR4-NOT transcription complex subunit 1	gi|670396478|ref|XP_008678506.1|//PREDICTED: CCR4-NOT transcription complex subunit 1-like [Zea mays]
103646847	4556	60	120	1.01438	5.52984e-06	Up	4.65392e-06	LOC103646847	GO:0016021//integral component of membrane	GO:0000166//nucleotide binding;GO:0042626//ATPase activity, coupled to transmembrane movement of substances	GO:0055085//transmembrane transport	K05658//ATP-binding cassette, subfamily B (MDR/TAP), member 1 [EC:3.6.3.44]	gi|414588090|tpg|DAA38661.1|//TPA: hypothetical protein ZEAMMB73_035779 [Zea mays]
100280248	1484	49	103.91	1.09886	6.34124e-06	Up	5.37568e-06	LOC100280248	NA	GO:0043565//sequence-specific DNA binding;GO:0003700//transcription factor activity, sequence-specific DNA binding	GO:0006355//regulation of transcription, DNA-templated	K13424//WRKY transcription factor 33	gi|670428179|ref|XP_008654860.1|//PREDICTED: uncharacterized protein LOC100280248 isoform X1 [Zea mays];gi|413950687|gb|AFW83336.1|//putative WRKY DNA-binding domain superfamily protein [Zea mays]
BGI_novel_G006268	243	0	19.07	5.26761	6.71777e-06	Up	5.70925e-06	NA	NA	NA	NA	K01011//thiosulfate/3-mercaptopyruvate sulfurtransferase [EC:2.8.1.1 2.8.1.2]	XP_021301794.1//thiosulfate/3-mercaptopyruvate sulfurtransferase 2 isoform X1 [Sorghum bicolor]
100282012	872	29.07	73.85	1.35945	6.76027e-06	Up	5.74682e-06	LOC100282012	NA	NA	GO:0009408//response to heat;GO:0051259//protein oligomerization	K13993//HSP20 family protein	gi|308081297|ref|NP_001183377.1|//uncharacterized protein LOC100501790 [Zea mays]
BGI_novel_G004008	776	0	19	5.26231	6.99207e-06	Up	5.95035e-06	NA	NA	NA	NA	K07466//replication factor A1	ONM41516.1//hypothetical protein ZEAMMB73_Zm00001d044531 [Zea mays]
BGI_novel_G005591	2257	0	19	5.26231	6.99207e-06	Up	5.95035e-06	NA	NA	NA	NA	K17604//zinc finger SWIM domain-containing protein 3	XP_020406595.1//uncharacterized protein LOC103652464 [Zea mays]
100282331	904	20	59	1.5751	7.10301e-06	Up	6.0478e-06	LOC100282331	NA	GO:0005488//binding	NA	K14664//IAA-amino acid hydrolase [EC:3.5.1.-]	gi|226510431|ref|NP_001148715.1|//zinc finger protein 2 [Zea mays]
BGI_novel_G002669	435	2.68	24.89	3.22964	7.13041e-06	Up	6.07266e-06	NA	NA	NA	NA	NA	XP_020399842.1//uncharacterized protein LOC103638887 [Zea mays]
BGI_novel_G002483	1707	8	37	2.22383	7.22179e-06	Up	6.15357e-06	NA	NA	NA	NA	K11308//histone acetyltransferase MYST1 [EC:2.3.1.48]	AQK78403.1//hypothetical protein ZEAMMB73_Zm00001d035131 [Zea mays]
100284352	1132	9	39	2.12986	7.3036e-06	Up	6.22901e-06	LOC100284352	GO:0005887//integral component of plasma membrane	GO:0051119//sugar transmembrane transporter activity	GO:0034219//carbohydrate transmembrane transport	K15382//solute carrier family 50 (sugar transporter)	gi|226532940|ref|NP_001150719.1|//seven-transmembrane-domain protein 1 [Zea mays];NP_001150719.1//seven-transmembrane-domain protein 1 [Zea mays]
BGI_novel_G005341	1057	49.78	104.51	1.08438	7.45969e-06	Up	6.36532e-06	NA	NA	NA	NA	NA	AQK93954.1//hypothetical protein ZEAMMB73_Zm00001d010383 [Zea mays]
BGI_novel_G001004	1354	52.31	108.05	1.06092	7.63657e-06	Up	6.52333e-06	NA	NA	NA	NA	K04733//interleukin-1 receptor-associated kinase 4 [EC:2.7.11.1]	ONM09950.1//Protein kinase superfamily protein [Zea mays]
103630467	1388	5.9	32.41	2.47203	7.74634e-06	Up	6.61932e-06	LOC103630467	NA	GO:0004674//protein serine/threonine kinase activity;GO:0005524//ATP binding	GO:0006468//protein phosphorylation	K08269//serine/threonine-protein kinase ULK/ATG1 [EC:2.7.11.1]	ONL96438.1//Serine/threonine-protein kinase ATG1c [Zea mays];AQK93658.1//Serine/threonine-protein kinase ATG1c [Zea mays];gi|414866030|tpg|DAA44587.1|//TPA: putative protein kinase superfamily protein [Zea mays]
BGI_novel_G006291	1229	58.72	116.63	1.0044	8.76222e-06	Up	7.52238e-06	NA	NA	NA	NA	K14407//cleavage stimulation factor subunit 2	AQK42043.1//Cleavage stimulating factor 64 [Zea mays]
100193729	1679	0	18.6	5.23161	8.78189e-06	Up	7.53989e-06	LOC100193729	NA	NA	NA	K10278//F-box and leucine-rich repeat protein 12	gi|212721378|ref|NP_001132289.1|//uncharacterized protein LOC100193729 [Zea mays]
103649028	740	0	18.56	5.22851	8.98516e-06	Up	7.72083e-06	LOC103649028	GO:0005622//intracellular	GO:0005525//GTP binding	GO:0009306//protein secretion;GO:0007264//small GTPase mediated signal transduction;GO:0006904//vesicle docking involved in exocytosis	K07901//Ras-related protein Rab-8A	gi|670381723|ref|XP_008671601.1|//PREDICTED: ras-related protein RABE1c-like [Zea mays]
103632346	2416	31	76	1.30811	9.22831e-06	Up	7.93765e-06	LOC103632346	NA	NA	GO:0044763//single-organism cellular process;GO:0019637//organophosphate metabolic process;GO:0044710//single-organism metabolic process;GO:0006796//phosphate-containing compound metabolic process	K20279//synaptojanin [EC:3.1.3.36]	gi|414884585|tpg|DAA60599.1|//TPA: putative inositol polyphosphate phosphatase (synaptogenin-like) family protein [Zea mays];gi|670423074|ref|XP_008652380.1|//PREDICTED: type I inositol 1,4,5-trisphosphate 5-phosphatase 2 isoform X1 [Zea mays];gi|670423078|ref|XP_008652382.1|//PREDICTED: type I inositol 1,4,5-trisphosphate 5-phosphatase 2 isoform X3 [Zea mays];XP_008652380.1//type I inositol poly…
100126898	1024	33	79	1.27377	9.46711e-06	Up	8.15521e-06	kin1	GO:0005874//microtubule	GO:0003723//RNA binding;GO:0005524//ATP binding;GO:0003777//microtubule motor activity;GO:0033897//ribonuclease T2 activity;GO:0008017//microtubule binding	GO:0007018//microtubule-based movement;GO:0090502//RNA phosphodiester bond hydrolysis, endonucleolytic	K01166//ribonuclease T2 [EC:3.1.27.1]	gi|414888340|tpg|DAA64354.1|//TPA: S-like RNase [Zea mays]
109943388	1509	0	18.4	5.21602	9.83416e-06	Up	8.48963e-06	LOC109943388	NA	NA	NA	K04733//interleukin-1 receptor-associated kinase 4 [EC:2.7.11.1];K19613//leucine-rich repeat protein SHOC2;K15078//structure-specific endonuclease subunit SLX1 [EC:3.6.1.-]	gi|670434011|ref|XP_008657510.1|//PREDICTED: putative disease resistance protein At3g14460 [Zea mays]
100279648	1498	16.85	52.77	1.66135	1.00939e-05	Up	8.72681e-06	LOC100279648	NA	NA	NA	NA	gi|226528738|ref|NP_001146111.1|//uncharacterized protein LOC100279648 [Zea mays]
103636729	1103	3.58	26.53	2.90397	1.02348e-05	Up	8.85666e-06	LOC103636729	NA	NA	NA	K04733//interleukin-1 receptor-associated kinase 4 [EC:2.7.11.1];K20368//protein cornichon;K00384//thioredoxin reductase (NADPH) [EC:1.8.1.9];K03083//glycogen synthase kinase 3 beta [EC:2.7.11.26]	gi|670380487|ref|XP_008670977.1|//PREDICTED: ribonuclease 3-like [Zea mays]
BGI_novel_G003673	3394	20.98	59.71	1.52334	1.02988e-05	Up	8.915e-06	NA	NA	NA	NA	K05933//aminocyclopropanecarboxylate oxidase [EC:1.14.17.4];K13171//serine/arginine repetitive matrix protein 1	AQK71429.1//hypothetical protein ZEAMMB73_Zm00001d016679 [Zea mays]
103627513	1200	20.91	59.57	1.52477	1.03981e-05	Up	9.00391e-06	LOC103627513	NA	NA	NA	K15198//transcription factor TFIIIB component B''	XP_020394221.1//uncharacterized protein LOC100304161 isoform X4 [Zea mays];XP_008646030.2//uncharacterized protein LOC100304161 isoform X2 [Zea mays];gi|670409649|ref|XP_008646029.1|//PREDICTED: uncharacterized protein LOC103627515 isoform X2 [Zea mays]
100383482	2012	25	66	1.41492	1.13402e-05	Up	9.87305e-06	LOC100383482	NA	GO:0016740//transferase activity	NA	K11717//cysteine desulfurase / selenocysteine lyase [EC:2.8.1.7 4.4.1.16]	gi|293334103|ref|NP_001169601.1|//uncharacterized protein LOC100383482 [Zea mays]
BGI_novel_G006271	1400	56.84	112.94	1.00496	1.19014e-05	Up	1.03862e-05	NA	NA	NA	NA	K07390//monothiol glutaredoxin	AQK43028.1//hypothetical protein ZEAMMB73_Zm00001d025121, partial [Zea mays]
BGI_novel_G000093	418	43.48	93.88	1.12485	1.20198e-05	Up	1.04913e-05	NA	NA	NA	NA	NA	NP_001169090.1//uncharacterized protein LOC100382933 [Zea mays]
100281082	2205	57	113	1.00167	1.24791e-05	Up	1.09145e-05	LOC100281082	GO:0016021//integral component of membrane	GO:0030246//carbohydrate binding;GO:0004674//protein serine/threonine kinase activity;GO:0005524//ATP binding	GO:0006468//protein phosphorylation	K04733//interleukin-1 receptor-associated kinase 4 [EC:2.7.11.1];K04730//interleukin-1 receptor-associated kinase 1 [EC:2.7.11.1]	gi|670435912|ref|XP_008658562.1|//PREDICTED: lectin-like receptor kinase 7 isoform X1 [Zea mays]
100217314	1554	2	22.03	3.47578	1.29846e-05	Up	1.13816e-05	LOC100217314	GO:0016021//integral component of membrane	GO:0046872//metal ion binding;GO:0016597//amino acid binding;GO:0004072//aspartate kinase activity	GO:0016310//phosphorylation;GO:0008652//cellular amino acid biosynthetic process	K00928//aspartate kinase [EC:2.7.2.4]	gi|223973043|gb|ACN30709.1|//unknown [Zea mays]
BGI_novel_G004028	569	0	17.85	5.17223	1.34131e-05	Up	1.17753e-05	NA	NA	NA	NA	K13806//sn1-specific diacylglycerol lipase [EC:3.1.1.-]	NP_001148142.2//triacylglycerol lipase precursor [Zea mays]
100284772	925	53	107	1.02793	1.39827e-05	Up	1.23053e-05	LOC100284772	GO:0005788//endoplasmic reticulum lumen;GO:0016020//membrane	NA	GO:0009408//response to heat	K13993//HSP20 family protein	gi|930697375|ref|NP_001151139.2|//22.0 kDa class IV heat shock protein precursor [Zea mays]
103641873	1888	4.21	27.45	2.7193	1.41163e-05	Up	1.24279e-05	LOC103641873	NA	GO:0016301//kinase activity	GO:0009987//cellular process	K04733//interleukin-1 receptor-associated kinase 4 [EC:2.7.11.1]	gi|670365699|ref|XP_008663197.1|//PREDICTED: G-type lectin S-receptor-like serine/threonine-protein kinase At2g19130 [Zea mays]
103649505	1271	17.52	53	1.61137	1.47616e-05	Up	1.30213e-05	LOC103649505	NA	NA	NA	K09422//myb proto-oncogene protein, plant	gi|670382449|ref|XP_008671987.1|//PREDICTED: uncharacterized protein LOC103649505 [Zea mays];XP_020404330.1//uncharacterized protein LOC103649505 [Zea mays]
BGI_novel_G006535	881	18.08	53.88	1.58974	1.5197e-05	Up	1.34249e-05	NA	NA	NA	NA	NA	AQK52142.1//Long chain base biosynthesis protein 1 [Zea mays]
BGI_novel_G004606	2663	41.74	90.41	1.12943	1.61822e-05	Up	1.43286e-05	NA	NA	NA	NA	NA	XP_008670133.1//uncharacterized protein LOC103647366 [Zea mays]
109941960	354	5	29	2.55043	1.62482e-05	Up	1.43917e-05	LOC109941960	NA	NA	NA	NA	gi|530279678|gb|AGT17452.1|//Bifunctional inhibitor/plant lipid transfer protein/seed storage helical domain [Saccharum hybrid cultivar R570]
103638939	396	45.33	95.58	1.09062	1.63142e-05	Up	1.44525e-05	LOC103638939	GO:0005960//glycine cleavage complex;GO:0005739//mitochondrion	GO:0005524//ATP binding	GO:0019464//glycine decarboxylation via glycine cleavage system	K02437//glycine cleavage system H protein	gi|670439084|ref|XP_008659953.1|//PREDICTED: glycine cleavage system H protein 2, mitochondrial-like [Zea mays]
103646714	1646	12	43	1.85568	1.64554e-05	Up	1.45823e-05	LOC103646714	NA	NA	NA	K04733//interleukin-1 receptor-associated kinase 4 [EC:2.7.11.1];K04730//interleukin-1 receptor-associated kinase 1 [EC:2.7.11.1]	gi|414587887|tpg|DAA38458.1|//TPA: putative protein kinase superfamily protein [Zea mays]
BGI_novel_G003341	1476	14.93	48.24	1.7064	1.66107e-05	Up	1.47282e-05	NA	NA	NA	NA	K01535//H+-transporting ATPase [EC:3.6.3.6]	AQK66007.1//H(+)-ATPase 5, partial [Zea mays]
BGI_novel_G004188	876	46.68	97.37	1.07505	1.70632e-05	Up	1.51525e-05	NA	NA	NA	NA	NA	XP_020401817.1//uncharacterized protein LOC109943299 [Zea mays]
109940275	3202	3.79	25.97	2.79096	1.84187e-05	Up	1.64232e-05	LOC109940275	NA	NA	NA	NA	gi|947068945|gb|KRH17836.1|//hypothetical protein GLYMA_13G020100 [Glycine max]
100501625	1434	18	53	1.57238	2.05609e-05	Up	1.84318e-05	LOC100501625	GO:0016021//integral component of membrane;GO:0005886//plasma membrane	GO:0022857//transmembrane transporter activity	GO:0006810//transport;GO:0055085//transmembrane transport	K00801//farnesyl-diphosphate farnesyltransferase [EC:2.5.1.21]	gi|670436617|ref|XP_008658967.1|//PREDICTED: hypothetical protein isoform X1 [Zea mays];gi|308044239|ref|NP_001183237.1|//uncharacterized protein LOC100501625 [Zea mays]
103642583	4142	18	53	1.57238	2.05609e-05	Up	1.84318e-05	LOC103642583	NA	NA	NA	K13466//EIX receptor 1/2;K10406//kinesin family member C2/C3	gi|514793806|ref|XP_004972904.1|//PREDICTED: receptor-like protein 12 isoform X2 [Setaria italica]
BGI_novel_G006572	769	0	17.07	5.10777	2.09209e-05	Up	1.87707e-05	NA	NA	NA	NA	NA	KRH17766.1//hypothetical protein GLYMA_13G013900 [Glycine max]
BGI_novel_G002401	3729	42.58	90.73	1.10579	2.14806e-05	Up	1.92943e-05	NA	NA	NA	NA	K12309//beta-galactosidase [EC:3.2.1.23]	AQL09739.1//Beta-galactosidase 5 [Zea mays]
BGI_novel_G000589	541	0	17	5.10184	2.17781e-05	Up	1.95756e-05	NA	NA	NA	NA	K09422//myb proto-oncogene protein, plant	ONM02765.1//hypothetical protein ZEAMMB73_Zm00001d031352 [Zea mays]
BGI_novel_G005790	222	0	17	5.10184	2.17781e-05	Up	1.95756e-05	NA	NA	NA	NA	NA	AQK83849.1//Transmembrane protein20 [Zea mays]
100283756	1429	0	17	5.10184	2.17781e-05	Up	1.95756e-05	LOC100283756	GO:0016021//integral component of membrane	NA	NA	NA	gi|670384225|ref|XP_008672930.1|//PREDICTED: wax synthase isoform X1 [Zea mays]
BGI_novel_G003990	5161	0	16.91	5.09419	2.29322e-05	Up	2.06619e-05	NA	NA	NA	NA	K03255//protein TIF31	AQK78703.1//putative sucrose-phosphatase 2 [Zea mays]
BGI_novel_G002975	1497	33.77	77.45	1.2119	2.39124e-05	Up	2.15826e-05	NA	NA	NA	NA	K13171//serine/arginine repetitive matrix protein 1	AQK58141.1//Fasciclin-like arabinogalactan protein 2 [Zea mays]
109940324	3391	11.71	41.59	1.84288	2.43864e-05	Up	2.20331e-05	LOC109940324	NA	NA	NA	NA	gi|985468538|ref|XP_015389999.1|//PREDICTED: uncharacterized protein LOC107178872 [Citrus sinensis]
100382509	1341	2.73	22.83	3.07834	2.47903e-05	Up	2.24192e-05	LOC100382509	GO:0005739//mitochondrion;GO:0009536//plastid	GO:0003690//double-stranded DNA binding	GO:0006355//regulation of transcription, DNA-templated	K15032//mTERF domain-containing protein, mitochondrial	gi|293334265|ref|NP_001168717.1|//uncharacterized protein LOC100382509 [Zea mays]
BGI_novel_G002817	2380	0	16.75	5.08047	2.51382e-05	Up	2.27464e-05	NA	NA	NA	NA	K13025//ATP-dependent RNA helicase [EC:3.6.4.13]	AQK76436.1//DEAD-box ATP-dependent RNA helicase 34 [Zea mays]
100381770	1513	35.12	79.22	1.18795	2.59318e-05	Up	2.35014e-05	LOC100381770	NA	NA	NA	K19788//obg-like ATPase 1;K11111//telomeric repeat-binding factor 2	gi|414586322|tpg|DAA36893.1|//TPA: hypothetical protein ZEAMMB73_023321 [Zea mays]
103653780	4089	17.34	51.19	1.57614	2.72841e-05	Up	2.4797e-05	LOC103653780	NA	NA	NA	K13681//xyloglucan fucosyltransferase [EC:2.4.1.-];K03013//DNA-directed RNA polymerases I, II, and III subunit RPABC1;K18674//N-acetylgalactosamine kinase [EC:2.7.1.157];K17913//carlactone synthase / all-trans-10'-apo-beta-carotenal 13,14-cleaving dioxygenase [EC:1.13.11.69 1.13.11.70];K14300//nuclear pore complex protein Nup133	gi|670397312|ref|XP_008678805.1|//PREDICTED: uncharacterized protein LOC103653780 [Zea mays]
103647520	1728	11	40	1.87688	2.76874e-05	Up	2.51775e-05	LOC103647520	NA	GO:0004185//serine-type carboxypeptidase activity	GO:0051603//proteolysis involved in cellular protein catabolic process	K16297//serine carboxypeptidase-like clade II [EC:3.4.16.-]	gi|670378689|ref|XP_008670269.1|//PREDICTED: serine carboxypeptidase-like 28 [Zea mays]
BGI_novel_G002206	1617	0	16.54	5.06227	2.83468e-05	Up	2.58094e-05	NA	NA	NA	NA	K14292//trimethylguanosine synthase [EC:2.1.1.-]	NP_001170681.1//uncharacterized protein LOC100384746 [Zea mays]
100272674	1883	3	23.17	2.96361	2.99961e-05	Up	2.73881e-05	LOC100272674	GO:0005634//nucleus;GO:0016021//integral component of membrane	NA	GO:0006351//transcription, DNA-templated	K15691//E3 ubiquitin-protein ligase RFWD3 [EC:2.3.2.27]	gi|226493291|ref|NP_001140603.1|//uncharacterized protein LOC100272674 [Zea mays]
103651756	405	0	16.43	5.05264	3.02011e-05	Up	2.75774e-05	LOC103651756	NA	NA	NA	K12471//epsin;K01209//alpha-N-arabinofuranosidase [EC:3.2.1.55];K09833//homogentisate phytyltransferase / homogentisate geranylgeranyltransferase [EC:2.5.1.115 2.5.1.116];K19788//obg-like ATPase 1	gi|670434796|ref|XP_008657945.1|//PREDICTED: uncharacterized protein LOC103637560 [Zea mays]
107305675	1458	28	68	1.29449	3.0394e-05	Up	2.776e-05	LOC107305675	GO:0005615//extracellular space;GO:0005764//lysosome	GO:0004197//cysteine-type endopeptidase activity	GO:0051603//proteolysis involved in cellular protein catabolic process	K01373//cathepsin F [EC:3.4.22.41]	gi|414590229|tpg|DAA40800.1|//TPA: putative cysteine protease family protein [Zea mays]
103652675	2297	45	93	1.06169	3.11329e-05	Up	2.84704e-05	LOC103652675	NA	NA	NA	K03136//transcription initiation factor TFIIE subunit alpha;K01528//dynamin GTPase [EC:3.6.5.5];K17302//coatomer subunit beta';K01265//methionyl aminopeptidase [EC:3.4.11.18];K05387//glutamate receptor, ionotropic, plant	gi|670394802|ref|XP_008677838.1|//PREDICTED: uncharacterized protein LOC103652675 [Zea mays]
103629673	1311	4.49	26.61	2.58156	3.13985e-05	Up	2.87312e-05	LOC103629673	NA	GO:0004519//endonuclease activity	GO:0006281//DNA repair;GO:0090305//nucleic acid phosphodiester bond hydrolysis	NA	gi|413943467|gb|AFW76116.1|//hypothetical protein ZEAMMB73_174289 [Zea mays]
109944907	879	0	16.25	5.03675	3.34765e-05	Up	3.07392e-05	LOC109944907	NA	NA	NA	K20368//protein cornichon;K03083//glycogen synthase kinase 3 beta [EC:2.7.11.26]	gi|670440822|ref|XP_008660677.1|//PREDICTED: uncharacterized protein LOC103639731 [Zea mays]
109943427	2732	2.59	21.92	3.09561	3.39028e-05	Up	3.1163e-05	LOC109943427	NA	NA	NA	K04733//interleukin-1 receptor-associated kinase 4 [EC:2.7.11.1];K01601//ribulose-bisphosphate carboxylase large chain [EC:4.1.1.39];K14664//IAA-amino acid hydrolase [EC:3.5.1.-];K03353//anaphase-promoting complex subunit 6;K08472//mlo protein	gi|670369505|ref|XP_008665940.1|//PREDICTED: uncharacterized protein LOC103644529 [Zea mays]
BGI_novel_G000429	590	24.73	62.58	1.35382	3.43258e-05	Up	3.15641e-05	NA	NA	NA	NA	NA	XP_020402064.1//uncharacterized protein LOC109943445 [Zea mays]
BGI_novel_G003858	432	0	16.18	5.03052	3.48526e-05	Up	3.20659e-05	NA	NA	NA	NA	K13169//splicing factor, arginine/serine-rich 17	ACG34683.1//ZCW7 [Zea mays]
100303985	1714	12.06	41.28	1.78959	3.70976e-05	Up	3.4244e-05	LOC100303985	NA	NA	NA	NA	gi|413918358|gb|AFW58290.1|//hypothetical protein ZEAMMB73_922269 [Zea mays]
103641866	2418	49	98	1.01438	3.77751e-05	Up	3.4919e-05	LOC103641866	GO:0009536//plastid	NA	GO:0006351//transcription, DNA-templated	K09286//EREBP-like factor	gi|670446362|ref|XP_008663401.1|//PREDICTED: ethylene-responsive transcription factor ERF053-like [Zea mays]
100280695	1340	0	16.01	5.01528	3.83877e-05	Up	3.55346e-05	LOC100280695	NA	GO:0008234//cysteine-type peptidase activity	GO:0006508//proteolysis	K16292//KDEL-tailed cysteine endopeptidase [EC:3.4.22.-];K01365//cathepsin L [EC:3.4.22.15]	gi|413953046|gb|AFW85695.1|//thiol protease SEN102 [Zea mays]
100285902	1256	12	41	1.78697	3.99703e-05	Up	3.70765e-05	LOC100285902	NA	GO:0005488//binding	NA	NA	gi|226531041|ref|NP_001152263.1|//ZF-HD homeobox protein [Zea mays]
100192730	2061	40	85	1.10184	4.01504e-05	Up	3.72586e-05	LOC100192730	NA	NA	NA	K20718//LRR receptor-like serine/threonine-protein kinase ERECTA [EC:2.7.11.1]	gi|413951157|gb|AFW83806.1|//too many mouths protein [Zea mays]
BGI_novel_G005363	5150	0	15.82	4.99806	4.27943e-05	Up	3.98639e-05	NA	NA	NA	NA	K02184//formin 2	OUS43456.1//patched family-domain-containing protein [Ostreococcus tauri]
BGI_novel_G003458	1068	34	76	1.17485	4.32876e-05	Up	4.0342e-05	NA	NA	NA	NA	NA	AQK64766.1//OSJNBb0004G23.8-like protein [Zea mays]
BGI_novel_G000481	929	0	15.72	4.98891	4.53488e-05	Up	4.23534e-05	NA	NA	NA	NA	K01102//pyruvate dehydrogenase phosphatase [EC:3.1.3.43]	ONL96886.1//Chaperone protein dnaJ 10 [Zea mays]
BGI_novel_G004474	322	5	27	2.44734	4.63977e-05	Up	4.33695e-05	NA	NA	NA	NA	K20184//vacuolar protein sorting-associated protein 41	ONM50859.1//Vacuolar protein sorting-associated protein 41-like protein [Zea mays]
BGI_novel_G004067	2214	0	15.68	4.98524	4.64192e-05	Up	4.33928e-05	NA	NA	NA	NA	K01657//anthranilate synthase component I [EC:4.1.3.27];K20871//putative beta-1,4-xylosyltransferase IRX14 [EC:2.4.2.-]	ACF84622.1//unknown [Zea mays]
BGI_novel_G005527	2300	24.28	60.95	1.34224	4.79917e-05	Up	4.49655e-05	NA	NA	NA	NA	K20184//vacuolar protein sorting-associated protein 41	ONM05091.1//Vacuolar protein sorting-associated protein 41-like protein [Zea mays]
103637247	420	13.73	43.51	1.6784	5.06874e-05	Up	4.76249e-05	LOC103637247	NA	GO:0000166//nucleotide binding;GO:0003676//nucleic acid binding	NA	K13201//nucleolysin TIA-1/TIAR;K03231//elongation factor 1-alpha	gi|670434356|ref|XP_008657702.1|//PREDICTED: polyadenylate-binding protein RBP47-like [Zea mays]
103651329	755	5.68	28.28	2.3302	5.08988e-05	Up	4.78345e-05	LOC103651329	GO:0016021//integral component of membrane	NA	NA	NA	gi|223975567|gb|ACN31971.1|//unknown [Zea mays]
103649309	645	2.06	19.82	3.28062	5.11856e-05	Up	4.81259e-05	LOC103649309	NA	NA	NA	K20368//protein cornichon;K00384//thioredoxin reductase (NADPH) [EC:1.8.1.9];K03083//glycogen synthase kinase 3 beta [EC:2.7.11.26]	gi|670382154|ref|XP_008671831.1|//PREDICTED: uncharacterized protein LOC103649309 [Zea mays]
BGI_novel_G000047	483	7.69	32.32	2.08575	5.23237e-05	Up	4.92706e-05	NA	NA	NA	NA	K03935//NADH dehydrogenase (ubiquinone) Fe-S protein 2 [EC:1.6.5.3 1.6.99.3]	KQL29377.1//hypothetical protein SETIT_019166mg [Setaria italica]
BGI_novel_G003840	532	0	15.41	4.96018	5.41881e-05	Up	5.11189e-05	NA	NA	NA	NA	K13806//sn1-specific diacylglycerol lipase [EC:3.1.1.-]	AQK40153.1//Putative lipase class 3 family protein [Zea mays]
103651937	941	2.68	21.29	3.00425	5.49646e-05	Up	5.18906e-05	LOC103651937	GO:0000347//THO complex;GO:0042555//MCM complex	GO:0003677//DNA binding;GO:0005524//ATP binding;GO:0003678//DNA helicase activity	GO:0006270//DNA replication initiation;GO:0007049//cell cycle;GO:0032508//DNA duplex unwinding	K02541//DNA replication licensing factor MCM3 [EC:3.6.4.12]	gi|670430487|ref|XP_008655977.1|//PREDICTED: DNA replication licensing factor MCM3 homolog 1-like [Zea mays]
100273000	1382	15.19	45.79	1.60629	5.58367e-05	Up	5.27379e-05	LOC100273000	GO:0005615//extracellular space;GO:0016021//integral component of membrane;GO:0005764//lysosome	GO:0004197//cysteine-type endopeptidase activity	GO:0051603//proteolysis involved in cellular protein catabolic process	K01365//cathepsin L [EC:3.4.22.15]	gi|226502454|ref|NP_001140922.1|//uncharacterized protein LOC100273000 [Zea mays]
103655573	1389	0	15.3	4.94984	5.77604e-05	Up	5.46536e-05	LOC103655573	NA	NA	NA	NA	gi|413955094|gb|AFW87743.1|//hypothetical protein ZEAMMB73_342838 [Zea mays]
BGI_novel_G005909	1442	20.86	54.98	1.41255	5.91246e-05	Up	5.60162e-05	NA	NA	NA	NA	NA	ACR34887.1//unknown [Zea mays]
BGI_novel_G001079	459	0	15.25	4.94512	5.94454e-05	Up	5.63413e-05	NA	NA	NA	NA	NA	XP_020399257.1//pantothenate kinase 4 isoform X1 [Zea mays]
BGI_novel_G006112	2807	19.61	52.86	1.44497	6.16363e-05	Up	5.85497e-05	NA	NA	NA	NA	NA	AQK39508.1//hypothetical protein ZEAMMB73_Zm00001d023531 [Zea mays]
100273778	1441	41	85	1.06622	6.24659e-05	Up	5.93867e-05	LOC100273778	GO:0005829//cytosol;GO:0016021//integral component of membrane;GO:0009536//plastid	GO:0030267//glyoxylate reductase (NADP) activity;GO:0016618//hydroxypyruvate reductase activity	NA	NA	gi|226530987|ref|NP_001141653.1|//uncharacterized protein LOC100273778 [Zea mays]
BGI_novel_G005357	4756	0	15.14	4.93467	6.33375e-05	Up	6.02425e-05	NA	NA	NA	NA	K02184//formin 2	OUS43456.1//patched family-domain-containing protein [Ostreococcus tauri]
100284980	866	43.99	89	1.03101	6.716e-05	Up	6.40793e-05	LOC100284980	GO:0005634//nucleus;GO:0005739//mitochondrion	GO:0003677//DNA binding	NA	NA	gi|238012066|gb|ACR37068.1|//unknown [Zea mays]
BGI_novel_G005740	1240	36.9	78.87	1.11024	6.72831e-05	Up	6.42015e-05	NA	NA	NA	NA	K13457//disease resistance protein RPM1	XP_008649401.1//putative disease resistance RPP13-like protein 3 [Zea mays]
BGI_novel_G004782	1168	9.6	35.43	1.89825	6.76189e-05	Up	6.45446e-05	NA	NA	NA	NA	NA	ONM54839.1//milkweed pod1 [Zea mays]
BGI_novel_G005434	1947	0	15	4.92127	6.86632e-05	Up	6.56065e-05	NA	NA	NA	NA	K03006//DNA-directed RNA polymerase II subunit RPB1 [EC:2.7.7.6];K01528//dynamin GTPase [EC:3.6.5.5];K17302//coatomer subunit beta';K03549//KUP system potassium uptake protein;K12447//UDP-sugar pyrophosphorylase [EC:2.7.7.64]	XP_020406861.1//uncharacterized protein LOC100193058 isoform X1 [Zea mays]
100281236	1591	20	53	1.42037	7.42482e-05	Up	7.11812e-05	LOC100281236	NA	NA	GO:0006351//transcription, DNA-templated	K06236//collagen, type I, alpha;K14491//two-component response regulator ARR-B family	gi|670413208|ref|XP_008647790.1|//PREDICTED: myb-like DNA-binding domain, SHAQKYF class family protein isoform X1 [Zea mays];gi|226495485|ref|NP_001147627.1|//myb-like DNA-binding domain, SHAQKYF class family protein [Zea mays];gi|670413210|ref|XP_008647792.1|//PREDICTED: myb-like DNA-binding domain, SHAQKYF class family protein isoform X2 [Zea mays]
100280087	1877	8.98	33.98	1.93428	7.7216e-05	Up	7.42025e-05	LOC100280087	GO:0016020//membrane	GO:0016709//oxidoreductase activity, acting on paired donors, with incorporation or reduction of molecular oxygen, NAD(P)H as one donor, and incorporation of one atom of oxygen;GO:0020037//heme binding;GO:0005506//iron ion binding	GO:0044550//secondary metabolite biosynthetic process;GO:0055114//oxidation-reduction process	K00512//steroid 17alpha-monooxygenase / 17alpha-hydroxyprogesterone deacetylase [EC:1.14.14.19 1.14.14.32];K15472//premnaspirodiene oxygenase [EC:1.14.13.121];K07408//cytochrome P450 family 1 subfamily A polypeptide 1 [EC:1.14.14.1]	gi|226492195|ref|NP_001146497.1|//putative cytochrome P450 superfamily protein [Zea mays]
100381309	595	0	14.68	4.89016	8.2753e-05	Up	7.97595e-05	bZIP45	NA	NA	NA	NA	gi|223942739|gb|ACN25453.1|//unknown [Zea mays]
BGI_novel_G006155	356	9.02	33.8	1.92021	8.69024e-05	Up	8.39943e-05	NA	NA	NA	NA	K18213//proteinaceous RNase P [EC:3.1.26.5]	XP_020405357.1//antiporter/ drug transporter/ transporter isoform X1 [Zea mays]
109942995	2339	0	15.92	4.0363	8.7228e-05	Up	8.43215e-05	LOC109942995	NA	NA	NA	NA	gi|413918466|gb|AFW58398.1|//hypothetical protein ZEAMMB73_899905 [Zea mays]
109940988	1896	7.86	31.57	2.02033	8.77814e-05	Up	8.48877e-05	LOC109940988	NA	GO:0042802//identical protein binding;GO:0016747//transferase activity, transferring acyl groups other than amino-acyl groups	GO:0009813//flavonoid biosynthetic process	K17212//bisdemethoxycurcumin synthase [EC:2.3.1.211]	gi|226509606|ref|NP_001140848.1|//uncharacterized protein LOC100272924 [Zea mays]
BGI_novel_G002416	1538	14.31	43.13	1.60605	9.00962e-05	Up	8.72611e-05	NA	NA	NA	NA	NA	ACF78582.1//unknown [Zea mays]
103633154	809	21	54	1.37695	9.26897e-05	Up	8.98875e-05	LOC103633154	NA	NA	GO:0046620//regulation of organ growth;GO:0009733//response to auxin;GO:0009926//auxin polar transport	K14488//SAUR family protein;K09494//T-complex protein 1 subunit beta	gi|670424757|ref|XP_008653056.1|//PREDICTED: uncharacterized protein LOC103633154 [Zea mays]
BGI_novel_G004009	761	2	18.61	3.23239	9.38928e-05	Up	9.10856e-05	NA	NA	NA	NA	K07466//replication factor A1	AQK78917.1//hypothetical protein ZEAMMB73_Zm00001d035371 [Zea mays]
BGI_novel_G002398	3323	32.62	71.47	1.14596	9.78464e-05	Up	9.50535e-05	NA	NA	NA	NA	K12309//beta-galactosidase [EC:3.2.1.23]	AQL09735.1//Beta-galactosidase 5 [Zea mays]
103627833	1810	25	60	1.27742	0.000100329	Up	9.76157e-05	LOC103627833	NA	NA	NA	K09422//myb proto-oncogene protein, plant	XP_008646370.1//transcription factor MYB36 [Zea mays];gi|670410464|ref|XP_008646370.1|//PREDICTED: uncharacterized protein LOC103627833 [Zea mays]
BGI_novel_G004628	330	15	44	1.56692	0.00010178	Up	9.91502e-05	NA	NA	NA	NA	K01528//dynamin GTPase [EC:3.6.5.5];K13428//LRR receptor-like serine/threonine-protein kinase EFR [EC:2.7.11.1];K13420//LRR receptor-like serine/threonine-protein kinase FLS2 [EC:2.7.11.1];K11718//UDP-glucose:glycoprotein glucosyltransferase [EC:2.4.1.-];K02259//cytochrome c oxidase assembly protein subunit 15	CAH67640.1//H0102C09.1 [Oryza sativa]
103628847	430	0	14.24	4.84626	0.000106827	Up	0.000104426	LOC103628847	NA	NA	NA	K12471//epsin;K01209//alpha-N-arabinofuranosidase [EC:3.2.1.55];K09833//homogentisate phytyltransferase / homogentisate geranylgeranyltransferase [EC:2.5.1.115 2.5.1.116];K19788//obg-like ATPase 1	gi|670412100|ref|XP_008647194.1|//PREDICTED: uncharacterized protein LOC103628847 [Zea mays]
100382206	2283	20	52	1.39289	0.000108131	Up	0.000105777	LOC100382206	GO:0009536//plastid	GO:0016161//beta-amylase activity	GO:0000272//polysaccharide catabolic process	K01177//beta-amylase [EC:3.2.1.2]	gi|293335321|ref|NP_001168436.1|//beta-amylase [Zea mays]
542497	1300	32.65	71.04	1.13593	0.000113794	Up	0.00011165	NIP2-3	GO:0048226//Casparian strip;GO:0005887//integral component of plasma membrane	GO:0015250//water channel activity;GO:0015254//glycerol channel activity;GO:0015115//silicate transmembrane transporter activity	GO:0006833//water transport;GO:0034220//ion transmembrane transport;GO:0009992//cellular water homeostasis;GO:0015840//urea transport;GO:0015793//glycerol transport;GO:0015708//silicate transport	K09874//aquaporin NIP	gi|162460002|ref|NP_001105517.1|//aquaporin NIP2-3 [Zea mays]
BGI_novel_G000297	3858	0	14.11	4.83303	0.000115207	Up	0.000113101	NA	NA	NA	NA	K00234//succinate dehydrogenase (ubiquinone) flavoprotein subunit [EC:1.3.5.1]	PAN44750.1//hypothetical protein PAHAL_I01514 [Panicum hallii]
103647947	1758	14	42	1.59934	0.000115405	Up	0.000113337	LOC103647947	NA	NA	NA	NA	gi|670379694|ref|XP_008670669.1|//PREDICTED: uncharacterized protein LOC103647947 [Zea mays]
103650790	672	25.77	60.74	1.25134	0.00011648	Up	0.000114434	LOC103650790	GO:0005634//nucleus;GO:0005737//cytoplasm	GO:0005524//ATP binding;GO:0004674//protein serine/threonine kinase activity	GO:0009738//abscisic acid-activated signaling pathway;GO:0006468//protein phosphorylation;GO:0035556//intracellular signal transduction	K14498//serine/threonine-protein kinase SRK2 [EC:2.7.11.1]	gi|670358461|ref|XP_008664891.1|//PREDICTED: snRK2.3 isoform X1 [Zea mays]
BGI_novel_G005597	274	0	14.08	4.82996	0.000117205	Up	0.000115205	NA	NA	NA	NA	NA	XP_021306439.1//zinc finger BED domain-containing protein RICESLEEPER 2-like [Sorghum bicolor]
BGI_novel_G000194	2288	28.12	64.18	1.20491	0.000120454	Up	0.000118502	NA	NA	NA	NA	K13412//calcium-dependent protein kinase [EC:2.7.11.1];K03509//DNA polymerase eta [EC:2.7.7.7];K13675//UDP-glucose:O-linked fucose beta-1,3-glucosyltransferase [EC:2.4.1.-];K14306//nuclear pore complex protein Nup62	NP_001152262.2//transferase, transferring glycosyl groups [Zea mays]
107303345	1216	28	64	1.20703	0.000120465	Up	0.00011853	LOC107303345	GO:0009507//chloroplast	NA	NA	K15692//E3 ubiquitin-protein ligase RNF13 [EC:2.3.2.27]	gi|195646462|gb|ACG42699.1|//senescence-associated protein DIN1 [Zea mays]
100383219	1113	1.6	17.03	3.42632	0.000126431	Up	0.000124625	LOC100383219	NA	NA	NA	NA	gi|293331889|ref|NP_001169352.1|//uncharacterized protein LOC100383219 [Zea mays]
BGI_novel_G005205	2128	2.26	18.71	3.0638	0.000130195	Up	0.000128512	NA	NA	NA	NA	K00679//phospholipid:diacylglycerol acyltransferase [EC:2.3.1.158]	ONM22217.1//Phospholipid:diacylglycerol acyltransferase 1 [Zea mays]
BGI_novel_G005505	2652	15.21	43.73	1.53798	0.000130728	Up	0.000129094	NA	NA	NA	NA	K00979//3-deoxy-manno-octulosonate cytidylyltransferase (CMP-KDO synthetase) [EC:2.7.7.38];K20279//synaptojanin [EC:3.1.3.36]	XP_020399306.1//type I inositol-1,4,5-trisphosphate 5-phosphatase CVP2 isoform X1 [Zea mays]
103627676	1013	16	45	1.50623	0.000132712	Up	0.000131205	LOC103627676	GO:0016021//integral component of membrane;GO:0046658//anchored component of plasma membrane	GO:0009055//electron carrier activity	NA	K04733//interleukin-1 receptor-associated kinase 4 [EC:2.7.11.1];K03006//DNA-directed RNA polymerase II subunit RPB1 [EC:2.7.7.6];K10860//mRNA N1-methyladenine demethylase [EC:1.14.11.54]	gi|670410037|ref|XP_008646192.1|//PREDICTED: early nodulin-like protein 1 [Zea mays]
100275279	635	7	29	2.06501	0.000134688	Up	0.000133235	LOC100275279	NA	NA	NA	NA	gi|670372664|ref|XP_008667637.1|//PREDICTED: uncharacterized protein LOC100275279 isoform X1 [Zea mays]
103647484	1954	32.99	71	1.12017	0.000135134	Up	0.000133715	LOC103647484	GO:0016021//integral component of membrane	GO:0020037//heme binding;GO:0005506//iron ion binding;GO:0010295//(+)-abscisic acid 8'-hydroxylase activity	GO:0010268//brassinosteroid homeostasis;GO:0007275//multicellular organism development;GO:0016132//brassinosteroid biosynthetic process;GO:0016125//sterol metabolic process;GO:0046345//abscisic acid catabolic process;GO:0055114//oxidation-reduction process	K09843//(+)-abscisic acid 8'-hydroxylase [EC:1.14.13.93]	gi|670378617|ref|XP_008670237.1|//PREDICTED: abscisic acid 8'-hydroxylase 3 [Zea mays]
100281020	868	23	56	1.29817	0.000139296	Up	0.000137982	LOC100281020	GO:0016021//integral component of membrane;GO:0009512//cytochrome b6f complex	NA	NA	NA	gi|238015338|gb|ACR38704.1|//unknown [Zea mays]
BGI_novel_G003804	1098	30.48	67.24	1.15584	0.000139307	Up	0.000138003	NA	NA	NA	NA	K15216//RNA polymerase I-specific transcription initiation factor RRN3;K01079//phosphoserine phosphatase [EC:3.1.3.3]	AQK73621.1//RNA polymerase I specific transcription initiation factor RRN3 protein [Zea mays]
103633566	1398	38	78	1.05186	0.000143524	Up	0.000142385	LOC103633566	NA	NA	NA	K20728//vegetative storage protein 2;K02866//large subunit ribosomal protein L10e	gi|670425709|ref|XP_008653476.1|//PREDICTED: acid phosphatase 1 isoform X2 [Zea mays]
BGI_novel_G005139	1292	36.27	75.4	1.07017	0.000149682	Up	0.000148772	NA	NA	NA	NA	NA	ACN36819.1//unknown [Zea mays]
BGI_novel_G000527	3050	4.82	24.33	2.35001	0.000151294	Up	0.000150428	NA	NA	NA	NA	K14664//IAA-amino acid hydrolase [EC:3.5.1.-];K01601//ribulose-bisphosphate carboxylase large chain [EC:4.1.1.39];K04499//RuvB-like protein 1 (pontin 52);K08472//mlo protein;K01247//DNA-3-methyladenine glycosylase II [EC:3.2.2.21]	XP_008671296.1//uncharacterized protein LOC103648644 [Zea mays]
BGI_novel_G002548	4355	28.6	64.12	1.17914	0.000156137	Up	0.000155588	NA	NA	NA	NA	K04733//interleukin-1 receptor-associated kinase 4 [EC:2.7.11.1];K01188//beta-glucosidase [EC:3.2.1.21];K02540//DNA replication licensing factor MCM2 [EC:3.6.4.12];K00919//4-diphosphocytidyl-2-C-methyl-D-erythritol kinase [EC:2.7.1.148]	XP_020408355.1//uncharacterized protein LOC103654304 isoform X1 [Zea mays]
100382160	1550	20	51	1.36488	0.000156991	Up	0.00015647	LOC100382160	GO:0016021//integral component of membrane	GO:0016709//oxidoreductase activity, acting on paired donors, with incorporation or reduction of molecular oxygen, NAD(P)H as one donor, and incorporation of one atom of oxygen;GO:0020037//heme binding;GO:0005506//iron ion binding	GO:0044550//secondary metabolite biosynthetic process;GO:0055114//oxidation-reduction process	K07418//cytochrome P450 family 2 subfamily J [EC:1.14.14.1];K14985//26-hydroxylase [EC:1.14.-.-];K00512//steroid 17alpha-monooxygenase / 17alpha-hydroxyprogesterone deacetylase [EC:1.14.14.19 1.14.14.32]	gi|413935935|gb|AFW70486.1|//putative cytochrome P450 superfamily protein [Zea mays]
BGI_novel_G006430	3433	0	13.58	4.77779	0.000157247	Up	0.00015674	NA	NA	NA	NA	K20306//trafficking protein particle complex subunit 9	XP_021318308.1//trafficking protein particle complex II-specific subunit 120 homolog [Sorghum bicolor]
103652507	1064	38.22	77.95	1.0426	0.000160097	Up	0.000159774	LOC103652507	GO:0016021//integral component of membrane	GO:0015171//amino acid transmembrane transporter activity	GO:0003333//amino acid transmembrane transport	K15015//solute carrier family 32 (vesicular inhibitory amino acid transporter)	XP_020406616.1//amino acid transporter ANTL2-like [Zea mays];gi|670391875|ref|XP_008676296.1|//PREDICTED: vesicular inhibitory amino acid transporter-like [Zea mays]
100281244	1037	39	79	1.03276	0.000162607	Up	0.00016243	WRKY104	NA	GO:0043565//sequence-specific DNA binding;GO:0003700//transcription factor activity, sequence-specific DNA binding	GO:0006355//regulation of transcription, DNA-templated	K13424//WRKY transcription factor 33;K18834//WRKY transcription factor 1	gi|226506524|ref|NP_001147635.1|//WRKY62 - superfamily of TFs having WRKY and zinc finger domains [Zea mays]
100279967	1020	39	79	1.03276	0.000162607	Up	0.00016243	LOC100279967	GO:0016020//membrane	GO:0061630//ubiquitin protein ligase activity;GO:0046872//metal ion binding	GO:0043161//proteasome-mediated ubiquitin-dependent protein catabolic process	K19041//E3 ubiquitin-protein ligase RNF38/44 [EC:2.3.2.27]	gi|226497858|ref|NP_001146387.1|//putative RING zinc finger domain superfamily protein [Zea mays]
BGI_novel_G000096	1549	0	13.47	4.76606	0.000167662	Up	0.000167755	NA	NA	NA	NA	K07374//tubulin alpha	XP_020407644.1//uncharacterized protein LOC103653233 [Zea mays]
103635067	2215	5.54	25.57	2.22088	0.000172627	Up	0.000173116	LOC103635067	NA	NA	NA	NA	gi|670430146|ref|XP_008655846.1|//PREDICTED: uncharacterized protein LOC103635067 [Zea mays]
103639625	1589	0	13.41	4.75962	0.000173549	Up	0.00017409	LOC103639625	NA	NA	NA	K17604//zinc finger SWIM domain-containing protein 3	gi|670368780|ref|XP_008665602.1|//PREDICTED: protein FAR1-RELATED SEQUENCE 5-like [Zea mays]
100281625	921	14	41	1.56458	0.000173791	Up	0.00017437	LOC100281625	NA	NA	NA	K03006//DNA-directed RNA polymerase II subunit RPB1 [EC:2.7.7.6]	gi|308081188|ref|NP_001183948.1|//meiosis 5 precursor [Zea mays]
100127528	744	3	20	2.75135	0.000174019	Up	0.000174624	ZCN19	NA	NA	NA	K16223//protein FLOWERING LOCUS T	gi|163838742|ref|NP_001106256.1|//ZCN19 protein [Zea mays]
103642115	985	11	35.81	1.71724	0.000176263	Up	0.000177064	LOC103642115	NA	NA	NA	NA	gi|670446924|ref|XP_008663650.1|//PREDICTED: uncharacterized protein LOC103642115 [Zea mays]
103636871	1524	3.06	20.08	2.72854	0.000179901	Up	0.000180937	LOC103636871	NA	NA	NA	K17604//zinc finger SWIM domain-containing protein 3	gi|670433821|ref|XP_008657407.1|//PREDICTED: uncharacterized protein LOC103636871 [Zea mays]
103640706	7298	0	13.34	4.75207	0.000180698	Up	0.00018179	LOC103640706	NA	GO:0043531//ADP binding	NA	K15078//structure-specific endonuclease subunit SLX1 [EC:3.6.1.-]	gi|670443938|ref|XP_008662412.1|//PREDICTED: putative disease resistance protein RGA3 isoform X1 [Zea mays]
BGI_novel_G005532	2682	8.01	30.25	1.93144	0.000186231	Up	0.000187755	NA	NA	NA	NA	K01074//palmitoyl-protein thioesterase [EC:3.1.2.22];K17710//pentatricopeptide repeat domain-containing protein 1;K11000//callose synthase [EC:2.4.1.-]	AQK98742.1//Pentatricopeptide repeat-containing protein [Zea mays]
BGI_novel_G006606	1172	36.6	75.14	1.05212	0.000186614	Up	0.000188193	NA	NA	NA	NA	NA	XP_018505181.1//PREDICTED: uncharacterized protein LOC108867878 [Pyrus x bretschneideri]
100501654	2009	13	39	1.59934	0.000197156	Up	0.000199465	LOC100501654	NA	GO:0004553//hydrolase activity, hydrolyzing O-glycosyl compounds	GO:0005975//carbohydrate metabolic process	K01179//endoglucanase [EC:3.2.1.4]	gi|670397205|ref|XP_008678767.1|//PREDICTED: uncharacterized protein LOC100501654 isoform X1 [Zea mays];gi|670397207|ref|XP_008678768.1|//PREDICTED: uncharacterized protein LOC100501654 isoform X2 [Zea mays]
BGI_novel_G001662	2216	8.29	30.63	1.89988	0.000198982	Up	0.000201447	NA	NA	NA	NA	K17964//leucine-rich PPR motif-containing protein, mitochondrial	XP_008670649.2//pentatricopeptide repeat-containing protein At2g32630 [Zea mays]
103645020	750	2.62	18.74	2.85286	0.000211134	Up	0.000214443	LOC103645020	GO:0016021//integral component of membrane	GO:0005524//ATP binding;GO:0004672//protein kinase activity	GO:0006468//protein phosphorylation	K04730//interleukin-1 receptor-associated kinase 1 [EC:2.7.11.1]	gi|670370307|ref|XP_008666374.1|//PREDICTED: probable LRR receptor-like serine/threonine-protein kinase At3g47570 [Zea mays]
103638936	3639	18	47	1.39905	0.000213654	Up	0.000217154	LOC103638936	NA	NA	NA	NA	gi|670439076|ref|XP_008659949.1|//PREDICTED: two-component response regulator-like PRR37 [Zea mays]
100194190	1825	39	78	1.01438	0.000218232	Up	0.00022218	LOC100194190	NA	NA	NA	K07151//dolichyl-diphosphooligosaccharide--protein glycosyltransferase [EC:2.4.99.18];K06694//26S proteasome non-ATPase regulatory subunit 10;K09553//stress-induced-phosphoprotein 1	gi|212720597|ref|NP_001132707.1|//uncharacterized protein LOC100194190 [Zea mays]
103637179	312	1	14.42	3.86438	0.000219414	Up	0.000223446	LOC103637179	GO:0005622//intracellular	NA	GO:0000160//phosphorelay signal transduction system	K14492//two-component response regulator ARR-A family	gi|670434263|ref|XP_008657651.1|//PREDICTED: two-component response regulator ARR15-like [Zea mays]
BGI_novel_G004819	821	31.98	67.91	1.10084	0.000225782	Up	0.000230221	NA	NA	NA	NA	NA	XP_020404512.1//uncharacterized protein LOC109944230 [Zea mays]
BGI_novel_G005183	1005	15	42	1.49981	0.000226145	Up	0.00023064	NA	NA	NA	NA	NA	PAN08329.1//hypothetical protein PAHAL_A03843 [Panicum hallii]
BGI_novel_G002370	1134	0	12.94	4.70815	0.000228246	Up	0.000232913	NA	NA	NA	NA	K12830//splicing factor 3B subunit 3	PAN03925.1//hypothetical protein PAHAL_A00232 [Panicum hallii]
103637557	585	16.78	44.87	1.43339	0.000228418	Up	0.000233104	LOC103637557	NA	GO:0005524//ATP binding;GO:0004672//protein kinase activity	GO:0006468//protein phosphorylation	K03030//26S proteasome regulatory subunit N11	gi|670434792|ref|XP_008657943.1|//PREDICTED: uncharacterized protein LOC103637557 [Zea mays]
BGI_novel_G005081	2631	0	12.89	4.70256	0.000235064	Up	0.000240256	NA	NA	NA	NA	K00083//cinnamyl-alcohol dehydrogenase [EC:1.1.1.195]	NP_001145349.1//uncharacterized protein LOC100278678 [Zea mays]
103653278	1273	2	17	3.10184	0.000236122	Up	0.000241455	LOC103653278	NA	NA	NA	NA	gi|413935948|gb|AFW70499.1|//hypothetical protein ZEAMMB73_226947 [Zea mays]
541974	1937	24.39	56.48	1.22583	0.000245484	Up	0.000251887	tps1	GO:0005737//cytoplasm	GO:0000287//magnesium ion binding;GO:0016787//hydrolase activity;GO:0010333//terpene synthase activity	GO:0008152//metabolic process;GO:0006952//defense response	K04121//ent-kaurene synthase [EC:4.2.3.19];K15793//acyclic sesquiterpene synthase [EC:4.2.3.49 4.2.3.47 3.1.7.6]	NP_001141888.1//ent-kaurene synthase B [Zea mays];gi|414585500|tpg|DAA36071.1|//TPA: kaurene synthase [Zea mays];gi|670374486|ref|XP_008668623.1|//PREDICTED: acyclic sesquiterpene synthase isoform X1 [Zea mays]
100276192	727	17	45	1.41877	0.000248342	Up	0.000255049	LOC100276192	NA	NA	NA	K07019//uncharacterized protein	gi|226532856|ref|NP_001143509.1|//uncharacterized protein LOC100276192 [Zea mays]
100125649	2026	33	69	1.07851	0.000253442	Up	0.000260648	tps26	NA	GO:0000287//magnesium ion binding;GO:0010333//terpene synthase activity	GO:0008152//metabolic process	K15797//(S)-beta-macrocarpene synthase [EC:5.5.1.17];K14184//alpha-humulene/beta-caryophyllene synthase [EC:4.2.3.104 4.2.3.57];K14174//beta-farnesene synthase [EC:4.2.3.47]	gi|413943949|gb|AFW76598.1|//monoterpene synthase [Zea mays]
100281866	1533	33	69	1.07851	0.000253442	Up	0.000260648	si707035f08	GO:0005829//cytosol;GO:0009507//chloroplast	GO:0005524//ATP binding;GO:0004849//uridine kinase activity;GO:0008974//phosphoribulokinase activity	GO:0006222//UMP biosynthetic process;GO:0016310//phosphorylation;GO:0043097//pyrimidine nucleoside salvage;GO:0005975//carbohydrate metabolic process;GO:0006206//pyrimidine nucleobase metabolic process	K00855//phosphoribulokinase [EC:2.7.1.19]	gi|226531442|ref|NP_001148258.1|//uncharacterized protein LOC100281866 [Zea mays]
109942651	1802	20	49.63	1.32559	0.000257926	Up	0.00026548	LOC109942651	NA	NA	NA	K16222//Dof zinc finger protein DOF5.5	NP_001141540.1//uncharacterized protein LOC100273654 [Zea mays];XP_020399136.1//uncharacterized protein LOC100273654 isoform X1 [Zea mays]
103635891	2487	19.36	48.57	1.34137	0.000263823	Up	0.000271945	LOC103635891	NA	NA	NA	K08065//nuclear transcription Y subunit beta	gi|413949961|gb|AFW82610.1|//hypothetical protein ZEAMMB73_497950 [Zea mays]
103655245	1216	1	14.1	3.832	0.000264898	Up	0.000273148	LOC103655245	NA	NA	NA	K18643//katanin p80 WD40 repeat-containing subunit B1;K01247//DNA-3-methyladenine glycosylase II [EC:3.2.2.21]	gi|670400826|ref|XP_008680248.1|//PREDICTED: uncharacterized protein LOC103655245 [Zea mays]
109943116	1418	15.67	42.51	1.45418	0.000283587	Up	0.000293538	LOC109943116	NA	GO:0061630//ubiquitin protein ligase activity;GO:0005515//protein binding;GO:0008270//zinc ion binding;GO:0016874//ligase activity	GO:0043161//proteasome-mediated ubiquitin-dependent protein catabolic process;GO:0040008//regulation of growth;GO:0016567//protein ubiquitination	K10635//E3 ubiquitin-protein ligase Arkadia [EC:2.3.2.27]	gi|226506600|ref|NP_001147890.1|//uncharacterized protein LOC100281500 [Zea mays]
BGI_novel_G000858	682	14.04	39.77	1.51652	0.000291627	Up	0.000302444	NA	NA	NA	NA	K09495//T-complex protein 1 subunit gamma	AQK68654.1//Type I inositol polyphosphate 5-phosphatase 10 [Zea mays]
BGI_novel_G000587	1111	33.82	69.61	1.0558	0.000301066	Up	0.000312645	NA	NA	NA	NA	NA	ACL54290.1//unknown [Zea mays]
109939893	561	0	12.35	4.64082	0.000322744	Up	0.000336247	LOC109939893	NA	GO:0046872//metal ion binding;GO:0019135//deoxyhypusine monooxygenase activity	GO:0055114//oxidation-reduction process;GO:0008612//peptidyl-lysine modification to peptidyl-hypusine	K06072//deoxyhypusine monooxygenase [EC:1.14.99.29]	gi|219887881|gb|ACL54315.1|//unknown [Zea mays]
103641834	1668	8	29	1.87236	0.000327556	Up	0.000341518	LOC103641834	GO:0016021//integral component of membrane	NA	NA	NA	gi|670446303|ref|XP_008663377.1|//PREDICTED: protein GPR107-like [Zea mays]
BGI_novel_G002668	266	0	12.28	4.63262	0.000336147	Up	0.000351266	NA	NA	NA	NA	NA	AQL06977.1//hypothetical protein ZEAMMB73_Zm00001d047557 [Zea mays]
103628612	1551	36.93	73.57	1.00871	0.000341975	Up	0.000357771	LOC103628612	NA	GO:0016758//transferase activity, transferring hexosyl groups	GO:0008152//metabolic process	K13496//UDP-glucosyl transferase 73C [EC:2.4.1.-]	gi|413936822|gb|AFW71373.1|//hypothetical protein ZEAMMB73_844056 [Zea mays]
BGI_novel_G003680	2431	0	12.23	4.62673	0.00034589	Up	0.000362409	NA	NA	NA	NA	K05933//aminocyclopropanecarboxylate oxidase [EC:1.14.17.4];K13171//serine/arginine repetitive matrix protein 1	AQK71421.1//hypothetical protein ZEAMMB73_Zm00001d016679 [Zea mays]
BGI_novel_G003415	4497	0	12.23	4.62673	0.00034589	Up	0.000362409	NA	NA	NA	NA	K02291//15-cis-phytoene/all-trans-phytoene synthase [EC:2.5.1.32 2.5.1.99]	XP_008666799.1//phytoene synthase 2, chloroplastic [Zea mays]
BGI_novel_G002471	1257	0	12.23	4.62673	0.00034589	Up	0.000362409	NA	NA	NA	NA	K13421//uridine monophosphate synthetase [EC:2.4.2.10 4.1.1.23]	PAN26524.1//hypothetical protein PAHAL_E00194 [Panicum hallii]
BGI_novel_G005142	1304	10.19	32.76	1.69916	0.000353475	Up	0.000371113	NA	NA	NA	NA	K03715//1,2-diacylglycerol 3-beta-galactosyltransferase [EC:2.4.1.46];K17662//cytochrome b pre-mRNA-processing protein 3	AQK91283.1//hypothetical protein ZEAMMB73_Zm00001d009054, partial [Zea mays]
103628171	984	19.1	47.35	1.32417	0.000354326	Up	0.000372056	LOC103628171	GO:0005773//vacuole	GO:0004190//aspartic-type endopeptidase activity	GO:0006508//proteolysis;GO:0030163//protein catabolic process;GO:0006629//lipid metabolic process	K08245//phytepsin [EC:3.4.23.40]	gi|670411061|ref|XP_008646647.1|//PREDICTED: aspartic proteinase oryzasin-1-like [Zea mays]
100281878	1680	5	23	2.21602	0.000357232	Up	0.000375389	LOC100281878	GO:0016021//integral component of membrane	GO:0016747//transferase activity, transferring acyl groups other than amino-acyl groups	GO:0006633//fatty acid biosynthetic process	K15397//3-ketoacyl-CoA synthase [EC:2.3.1.199]	gi|226508820|ref|NP_001148270.1|//acyltransferase [Zea mays]
103629356	712	5	23	2.21602	0.000357232	Up	0.000375389	LOC103629356	GO:0009535//chloroplast thylakoid membrane	GO:0009055//electron carrier activity;GO:0005507//copper ion binding	GO:0055114//oxidation-reduction process	K02638//plastocyanin	gi|670415268|ref|XP_008648719.1|//PREDICTED: plastocyanin, chloroplastic-like [Zea mays]
BGI_novel_G005405	1777	11.56	35.03	1.61383	0.000368219	Up	0.000387721	NA	NA	NA	NA	K03032//26S proteasome regulatory subunit N2	XP_020406980.1//uncharacterized protein LOC100274443 isoform X1 [Zea mays]
103642631	828	29	62	1.1106	0.000373155	Up	0.000393211	LOC103642631	NA	NA	NA	NA	gi|670447754|ref|XP_008664080.1|//PREDICTED: basic proline-rich protein-like [Zea mays]
103649274	2741	9.02	30.46	1.7701	0.000390128	Up	0.000412126	LOC103649274	NA	NA	NA	K08734//DNA mismatch repair protein MLH1;K14570//RNA exonuclease 1 [EC:3.1.-.-];K19951//TBC1 domain family member 8/9;K11991//tRNA(adenine34) deaminase [EC:3.5.4.33];K13457//disease resistance protein RPM1	gi|670437205|ref|XP_008659225.1|//PREDICTED: uncharacterized protein LOC103638006 [Zea mays]
103633853	717	27.9	60.23	1.1246	0.000394466	Up	0.000416962	LOC103633853	GO:0005751//mitochondrial respiratory chain complex IV	GO:0004129//cytochrome-c oxidase activity	GO:1902600//hydrogen ion transmembrane transport;GO:0006123//mitochondrial electron transport, cytochrome c to oxygen;GO:0009060//aerobic respiration	K02265//cytochrome c oxidase subunit 5b	XP_008653746.1//cytochrome c oxidase subunit 5b-1, mitochondrial [Zea mays];gi|670426216|ref|XP_008653746.1|//PREDICTED: cytochrome c oxidase subunit 5b-1, mitochondrial-like [Zea mays]
103632591	2138	2	16	3.01438	0.00041651	Up	0.000441452	LOC103632591	NA	NA	NA	K06699//proteasome activator subunit 4;K12472//epidermal growth factor receptor substrate 15	gi|670423601|ref|XP_008652571.1|//PREDICTED: BURP domain-containing protein 14-like [Zea mays]
BGI_novel_G003065	5629	4.06	20.59	2.35677	0.000448946	Up	0.000477942	NA	NA	NA	NA	K11817//indole-3-acetaldehyde oxidase [EC:1.2.3.7];K09842//abscisic-aldehyde oxidase [EC:1.2.3.14]	ONM10084.1//aldehyde oxidase3 [Zea mays]
BGI_novel_G003378	416	7.53	27.41	1.87836	0.000454068	Up	0.000483848	NA	NA	NA	NA	K02877//large subunit ribosomal protein L15e	BAS93107.1//Os05g0274900, partial [Oryza sativa Japonica Group]
103628684	870	6.03	24.56	2.04046	0.000455181	Up	0.000485164	LOC103628684	NA	NA	NA	K19001//ATP-dependent DNA helicase;K02469//DNA gyrase subunit A [EC:5.99.1.3]	gi|670363268|ref|XP_008654995.1|//PREDICTED: uncharacterized protein LOC103634574 isoform X2 [Zea mays]
100384316	5027	21.13	49.7	1.24833	0.000464468	Up	0.000495759	LOC100384316	NA	NA	NA	K03013//DNA-directed RNA polymerases I, II, and III subunit RPABC1;K13111//WD40 repeat-containing protein SMU1;K18674//N-acetylgalactosamine kinase [EC:2.7.1.157];K17913//carlactone synthase / all-trans-10'-apo-beta-carotenal 13,14-cleaving dioxygenase [EC:1.13.11.69 1.13.11.70];K14300//nuclear pore complex protein Nup133	gi|670443623|ref|XP_008662248.1|//PREDICTED: uncharacterized protein LOC100384316 isoform X1 [Zea mays];gi|670381855|ref|XP_008671672.1|//PREDICTED: uncharacterized protein LOC103649107 [Zea mays]
BGI_novel_G000870	1596	24	54	1.18431	0.000464818	Up	0.000496198	NA	NA	NA	NA	K07437//cytochrome P450 family 26 subfamily A	KXG37894.1//hypothetical protein SORBI_3001G147650 [Sorghum bicolor]
BGI_novel_G000281	1239	3.12	18.42	2.57604	0.00047536	Up	0.000508247	NA	NA	NA	NA	NA	XP_008655933.1//uncharacterized protein LOC103635194 isoform X1 [Zea mays]
BGI_novel_G003666	2571	0	11.69	4.56158	0.00047536	Up	0.000508265	NA	NA	NA	NA	K05933//aminocyclopropanecarboxylate oxidase [EC:1.14.17.4];K13171//serine/arginine repetitive matrix protein 1	AQK71429.1//hypothetical protein ZEAMMB73_Zm00001d016679 [Zea mays]
103640849	728	1	13	3.71482	0.000508532	Up	0.000545619	LOC103640849	NA	GO:0004620//phospholipase activity;GO:0008081//phosphoric diester hydrolase activity	GO:0006629//lipid metabolic process	K01115//phospholipase D1/2 [EC:3.1.4.4]	gi|414884193|tpg|DAA60207.1|//TPA: lactate/malate dehydrogenase family protein [Zea mays]
BGI_novel_G006297	677	17.68	44.07	1.33206	0.000522605	Up	0.000561837	NA	NA	NA	NA	K04733//interleukin-1 receptor-associated kinase 4 [EC:2.7.11.1]	AQK42238.1//Basic blue protein [Zea mays]
BGI_novel_G004118	3109	5.27	22.77	2.12564	0.000524763	Up	0.000564269	NA	NA	NA	NA	K18857//alcohol dehydrogenase class-P [EC:1.1.1.1];K00963//UTP--glucose-1-phosphate uridylyltransferase [EC:2.7.7.9];K13832//3-dehydroquinate dehydratase / shikimate dehydrogenase [EC:4.2.1.10 1.1.1.25]	NP_001130672.1//uncharacterized protein LOC100191775 [Zea mays]
BGI_novel_G005498	674	15.27	40.25	1.41267	0.000526137	Up	0.000565785	NA	NA	NA	NA	K03129//transcription initiation factor TFIID subunit 4	XP_020401999.1//transcription initiation factor TFIID subunit 4b isoform X3 [Zea mays]
103645896	2679	1.41	14.05	3.33118	0.00053163	Up	0.000571957	LOC103645896	GO:0016020//membrane	GO:0016301//kinase activity	GO:0009987//cellular process	K04733//interleukin-1 receptor-associated kinase 4 [EC:2.7.11.1]	gi|670374989|ref|XP_008668841.1|//PREDICTED: S-locus-specific glycoprotein BS29-2-like [Zea mays]
BGI_novel_G003759	235	1.66	14.69	3.15996	0.000536925	Up	0.000577998	NA	NA	NA	NA	K01904//4-coumarate--CoA ligase [EC:6.2.1.12]	AAL73444.1//putative non-LTR retroelement reverse transcriptase [Zea mays]
BGI_novel_G002679	1274	32.69	66.07	1.02953	0.000540166	Up	0.000581756	NA	NA	NA	NA	K05768//gelsolin	AQK66065.1//Villin-4 [Zea mays]
BGI_novel_G003943	998	27.18	58.13	1.11112	0.000552746	Up	0.000595857	NA	NA	NA	NA	K14305//nuclear pore complex protein Nup43	ONM03872.1//Putative dual specificity protein phosphatase DSP8 [Zea mays]
100384580	1685	32.18	65.23	1.03375	0.000560377	Up	0.000604563	LOC100384580	NA	NA	NA	NA	gi|293334833|ref|NP_001170557.1|//uncharacterized protein LOC100384580 [Zea mays]
606458	1460	24.45	54	1.15751	0.00057927	Up	0.000626598	LOC606458	GO:0005634//nucleus	GO:0043565//sequence-specific DNA binding	GO:0006355//regulation of transcription, DNA-templated	K16670//homeobox protein Meis2;K15613//homeobox protein Meis1	gi|985567476|ref|NP_001306699.1|//knotted related homeobox 8 [Zea mays];gi|670368531|ref|XP_008665499.1|//PREDICTED: homeobox protein knotted-1-like 12 isoform X2 [Zea mays]
BGI_novel_G003104	672	10.24	31.66	1.64283	0.000585651	Up	0.000633835	NA	NA	NA	NA	K00122//formate dehydrogenase [EC:1.2.1.2]	XP_020398759.1//formate dehydrogenase 1, mitochondrial-like [Zea mays]
100280618	1148	5	22	2.15188	0.000587694	Up	0.00063617	IDP1627	NA	GO:0042349//guiding stereospecific synthesis activity	GO:0009699//phenylpropanoid biosynthetic process	NA	gi|670413180|ref|XP_008647775.1|//PREDICTED: LOC100280618 isoform X1 [Zea mays];gi|226506174|ref|NP_001147008.1|//uncharacterized protein LOC100280618 [Zea mays];gi|670413182|ref|XP_008647776.1|//PREDICTED: LOC100280618 isoform X2 [Zea mays]
100275108	814	5	22	2.15188	0.000587694	Up	0.00063617	LOC100275108	NA	NA	NA	NA	gi|226529666|ref|NP_001142756.1|//uncharacterized protein LOC100275108 [Zea mays]
109945042	1042	6.59	25.01	1.93854	0.000611143	Up	0.000663167	LOC109945042	NA	NA	NA	NA	gi|670415767|ref|XP_008648882.1|//PREDICTED: uncharacterized protein LOC103629590 [Zea mays]
103633600	1168	8.3	28.15	1.77633	0.000612038	Up	0.000664312	LOC103633600	NA	NA	NA	K06662//cell cycle checkpoint protein	gi|670362767|ref|XP_008653526.1|//PREDICTED: uncharacterized protein LOC103633600 isoform X1 [Zea mays]
100502035	646	0	11.26	4.50752	0.0006137	Up	0.000666204	LOC100502035	GO:0005737//cytoplasm	GO:0003723//RNA binding;GO:0000166//nucleotide binding	NA	K13126//polyadenylate-binding protein	gi|414588971|tpg|DAA39542.1|//TPA: hypothetical protein ZEAMMB73_983793 [Zea mays]
103627407	2008	26	56	1.1213	0.00063128	Up	0.000686593	LOC103627407	GO:0009536//plastid	GO:0005509//calcium ion binding	NA	NA	gi|670409356|ref|XP_008645921.1|//PREDICTED: calcium uptake protein 1, mitochondrial-like isoform X1 [Zea mays]
100502256	1434	4.27	20.35	2.2671	0.000636181	Up	0.000692332	LOC100502256	NA	NA	NA	NA	gi|308080758|ref|NP_001183662.1|//uncharacterized protein LOC100502256 [Zea mays]
103650142	2489	24	53	1.15734	0.000647141	Up	0.000704998	LOC103650142	NA	NA	NA	NA	gi|33321041|gb|AAQ06285.1|//hypothetical protein [Zea mays]
103626112	2993	10	31	1.64665	0.000649526	Up	0.000707827	LOC103626112	GO:0009506//plasmodesma;GO:0005886//plasma membrane	GO:0004674//protein serine/threonine kinase activity	GO:0006952//defense response;GO:0006468//protein phosphorylation	K04733//interleukin-1 receptor-associated kinase 4 [EC:2.7.11.1]	gi|670406283|ref|XP_008644708.1|//PREDICTED: putative G-type lectin S-receptor-like serine/threonine-protein kinase At1g61610 isoform X1 [Zea mays]
BGI_novel_G000048	460	10	31	1.64665	0.000649526	Up	0.000707827	NA	NA	NA	NA	NA	AAN40028.1//putative RIRE2 orf3 [Zea mays]
103627212	1080	20.24	47.29	1.23871	0.000671345	Up	0.000732897	LOC103627212	NA	NA	NA	K13484//5-hydroxyisourate hydrolase / 2-oxo-4-hydroxy-4-carboxy-5-ureidoimidazoline decarboxylase [EC:3.5.2.17 4.1.1.97];K07478//putative ATPase;K06662//cell cycle checkpoint protein	gi|670377118|ref|XP_008669664.1|//PREDICTED: uncharacterized protein LOC103646776 [Zea mays]
100275143	470	13.06	36	1.47722	0.000684322	Up	0.00074765	LOC100275143	NA	NA	NA	NA	gi|195609516|gb|ACG26588.1|//hypothetical protein [Zea mays]
103641428	786	0	11.07	4.48296	0.00068726	Up	0.000751089	LOC103641428	NA	NA	NA	K04733//interleukin-1 receptor-associated kinase 4 [EC:2.7.11.1];K01601//ribulose-bisphosphate carboxylase large chain [EC:4.1.1.39];K14664//IAA-amino acid hydrolase [EC:3.5.1.-];K03353//anaphase-promoting complex subunit 6;K08472//mlo protein	gi|670431231|ref|XP_008656260.1|//PREDICTED: uncharacterized protein LOC103635627 isoform X2 [Zea mays]
103652851	737	12.64	35.29	1.49564	0.000690277	Up	0.000754622	LOC103652851	GO:0016021//integral component of membrane;GO:0031985//Golgi cisterna;GO:0000139//Golgi membrane	NA	GO:0007030//Golgi organization;GO:0000301//retrograde transport, vesicle recycling within Golgi	NA	ONM12871.1//Golgin candidate 2 [Zea mays];gi|670395304|ref|XP_008678053.1|//PREDICTED: golgin candidate 2-like isoform X1 [Zea mays]
BGI_novel_G003679	3894	0	11.02	4.47643	0.000708061	Up	0.000775201	NA	NA	NA	NA	K05933//aminocyclopropanecarboxylate oxidase [EC:1.14.17.4];K13171//serine/arginine repetitive matrix protein 1	AQK71429.1//hypothetical protein ZEAMMB73_Zm00001d016679 [Zea mays]
100501198	1469	14.25	37.83	1.42295	0.00071021	Up	0.000777757	LOC100501198	NA	NA	NA	NA	gi|308081399|ref|NP_001182912.1|//uncharacterized protein LOC100501198 [Zea mays]
103634644	881	0	11	4.47381	0.000716277	Up	0.000785065	LOC103634644	NA	NA	NA	NA	gi|670363478|ref|XP_008655466.1|//PREDICTED: phylloplanin-like [Zea mays]
BGI_novel_G002493	1898	0	10.98	4.47119	0.000724873	Up	0.000795056	NA	NA	NA	NA	K09487//heat shock protein 90kDa beta	AQK50455.1//Serine/threonine protein phosphatase 2A 55 kDa regulatory subunit B' delta isoform [Zea mays]
103644170	1435	4.12	19.71	2.27259	0.000751591	Up	0.000826611	LOC103644170	NA	NA	NA	K04733//interleukin-1 receptor-associated kinase 4 [EC:2.7.11.1];K20368//protein cornichon;K00384//thioredoxin reductase (NADPH) [EC:1.8.1.9];K03083//glycogen synthase kinase 3 beta [EC:2.7.11.26]	gi|670368747|ref|XP_008665586.1|//PREDICTED: uncharacterized protein LOC103644170 [Zea mays]
103652393	759	8.26	27.53	1.75117	0.000779285	Up	0.00085907	LOC103652393	GO:0005634//nucleus;GO:0005737//cytoplasm	NA	NA	K08332//null	gi|414879556|tpg|DAA56687.1|//TPA: putative ARM repeat-containing protein containing family protein [Zea mays]
BGI_novel_G000061	2905	7.19	25.52	1.84195	0.000806489	Up	0.000891474	NA	NA	NA	NA	K16196//eukaryotic translation initiation factor 2-alpha kinase 4 [EC:2.7.11.1];K14289//exportin-5;K06207//GTP-binding protein;K11000//callose synthase [EC:2.4.1.-]	ONM31460.1//Retrovirus-related Pol polyprotein LINE-1 [Zea mays]
100284551	1899	0	10.79	4.446	0.000810814	Up	0.00089666	pco117429	NA	GO:0004351//glutamate decarboxylase activity;GO:0030170//pyridoxal phosphate binding	GO:0006536//glutamate metabolic process	K01580//glutamate decarboxylase [EC:4.1.1.15]	gi|226532026|ref|NP_001150918.1|//uncharacterized protein LOC100284551 [Zea mays]
100275808	2056	5.36	21.93	2.04698	0.000860301	Up	0.000954761	LOC100275808	NA	NA	NA	K05909//laccase [EC:1.10.3.2];K01534//Cd2+/Zn2+-exporting ATPase [EC:3.6.3.3 3.6.3.5];K00620//glutamate N-acetyltransferase / amino-acid N-acetyltransferase [EC:2.3.1.35 2.3.1.1];K08873//serine/threonine-protein kinase SMG1 [EC:2.7.11.1];K11000//callose synthase [EC:2.4.1.-]	gi|670429024|ref|XP_008655384.1|//PREDICTED: uncharacterized protein LOC100502147 isoform X4 [Zea mays]
103653902	1644	16	40.03	1.33739	0.000877487	Up	0.000975148	LOC103653902	GO:0005654//nucleoplasm;GO:0005737//cytoplasm	GO:0003677//DNA binding;GO:0000981//RNA polymerase II transcription factor activity, sequence-specific DNA binding;GO:0046983//protein dimerization activity	GO:0006357//regulation of transcription from RNA polymerase II promoter	K12524//bifunctional aspartokinase / homoserine dehydrogenase 1 [EC:2.7.2.4 1.1.1.3]	gi|670397639|ref|XP_008678930.1|//PREDICTED: uncharacterized protein LOC103653902 [Zea mays]
100383957	1249	3	17	2.51688	0.000880338	Up	0.000978567	LOC100383957	NA	GO:0043565//sequence-specific DNA binding;GO:0003700//transcription factor activity, sequence-specific DNA binding	GO:0006355//regulation of transcription, DNA-templated	K13426//WRKY transcription factor 29;K13425//WRKY transcription factor 22;K13459//disease resistance protein RPS2;K16225//probable WRKY transcription factor 52	gi|293335135|ref|NP_001170045.1|//putative WRKY DNA-binding domain superfamily protein [Zea mays]
BGI_novel_G002110	770	4.1	19.3	2.24929	0.000905305	Up	0.00100871	NA	NA	NA	NA	K00799//glutathione S-transferase [EC:2.5.1.18]	XP_020395507.1//glutathione S-transferase T1, partial [Zea mays]
103641570	821	14.13	36.99	1.40276	0.000907419	Up	0.00101119	LOC103641570	GO:0009536//plastid	GO:0003723//RNA binding;GO:0004000//adenosine deaminase activity	GO:0006396//RNA processing	K15440//tRNA-specific adenosine deaminase 1 [EC:3.5.4.34]	gi|670445735|ref|XP_008663134.1|//PREDICTED: tRNA-specific adenosine deaminase 1-like [Zea mays]
100283299	799	6	23	1.95298	0.000927624	Up	0.0010351	LOC100283299	GO:0016020//membrane	NA	GO:0006511//ubiquitin-dependent protein catabolic process	K03094//S-phase kinase-associated protein 1	gi|226529147|ref|NP_001149673.1|//SKP1-like protein 1A [Zea mays]
BGI_novel_G002559	374	4	19	2.26231	0.000948526	Up	0.00106065	NA	NA	NA	NA	K14777//ATP-dependent RNA helicase DDX47/RRP3 [EC:3.6.4.13]	AQK51613.1//hypothetical protein ZEAMMB73_Zm00001d049935 [Zea mays]
107603303	711	1	11.87	3.58363	0.000992856	Up	0.0011132	LOC107603303	GO:0005576//extracellular region	GO:0004867//serine-type endopeptidase inhibitor activity	GO:0010951//negative regulation of endopeptidase activity	NA	gi|413920216|gb|AFW60148.1|//hypothetical protein ZEAMMB73_429844 [Zea mays]
