# Supplementary material for: Comparing transcriptome expression profiles to reveal the mechanisms of salt tolerance and exogenous glycine betaine mitigation in maize seedlings
Source: PLoS One. 2020 May 29;15(5):e0233616. doi: 10.1371/journal.pone.0233616 (PMC7259585; doi:10.1371/journal.pone.0233616)
Supplement: S6 Table — (XLSX) [file pone.0233616.s006.xlsx]

## Sheet: Sheet1
Table S6. DEGs down-regulated in P138 seedling roots under S treatment
GeneID	Length	CK_P138-Expression	S_P138-Expression	log2Ratio(S_P138/CK_P138)	q-value(Storey et al. 2003)	Up-Down-Regulation(S_P138/CK_P138)	p-value	Symbol	Cellular Component	Molecular Function	Biological Process	Kegg Orthology	Nr Description
542324	2567	61935	25809	-1.2485	0	Down	0	LOC542324	GO:0016021//integral component of membrane	GO:0004575//sucrose alpha-glucosidase activity	GO:0005975//carbohydrate metabolic process	K01193//beta-fructofuranosidase [EC:3.2.1.26]	gi|803378378|ref|NP_001292789.1|//invertase 2 [Zea mays]
100284911	1540	62764	26424	-1.23371	0	Down	0	cl13598_-2	GO:0005615//extracellular space;GO:0016021//integral component of membrane;GO:0005764//lysosome	GO:0004197//cysteine-type endopeptidase activity	GO:0051603//proteolysis involved in cellular protein catabolic process	K16292//KDEL-tailed cysteine endopeptidase [EC:3.4.22.-]	gi|414870137|tpg|DAA48694.1|//TPA: vignain [Zea mays]
100193251	2626	53585	23799	-1.15655	0	Down	0	LOC100193251	NA	NA	NA	K00430//peroxidase [EC:1.11.1.7]	XP_008650884.1//uncharacterized protein LOC100193251 isoform X1 [Zea mays];gi|670420134|ref|XP_008650884.1|//PREDICTED: uncharacterized protein LOC100193251 isoform X1 [Zea mays]
100281138	1145	36840	16214	-1.16965	0	Down	0	LOC100281138	NA	NA	GO:0006351//transcription, DNA-templated	K09286//EREBP-like factor	gi|226497214|ref|NP_001147529.1|//ethylene-responsive element binding protein 2 [Zea mays]
100279381	2059	35535	16684	-1.07639	0	Down	0	LOC100279381	GO:0016021//integral component of membrane	GO:0016757//transferase activity, transferring glycosyl groups	NA	K18134//protein O-GlcNAc transferase [EC:2.4.1.255]	gi|226492060|ref|NP_001145867.1|//uncharacterized protein LOC100279381 [Zea mays]
100282094	2040	28753.1	12512.6	-1.18596	0	Down	0	LOC100282094	GO:0048046//apoplast	GO:0016722//oxidoreductase activity, oxidizing metal ions;GO:0052716//hydroquinone:oxygen oxidoreductase activity;GO:0005507//copper ion binding	GO:0046274//lignin catabolic process;GO:0055114//oxidation-reduction process	K05909//laccase [EC:1.10.3.2]	gi|226531656|ref|NP_001148479.1|//L-ascorbate oxidase precursor [Zea mays]
103629296	1459	32061	15211	-1.06132	0	Down	0	LOC103629296	NA	NA	NA	K01188//beta-glucosidase [EC:3.2.1.21];K13420//LRR receptor-like serine/threonine-protein kinase FLS2 [EC:2.7.11.1]	gi|670415165|ref|XP_008648683.1|//PREDICTED: polygalacturonase inhibitor-like [Zea mays]
100276059	894	22257	8808	-1.32299	0	Down	0	LOC100276059	GO:0005634//nucleus	NA	NA	K07019//uncharacterized protein	gi|226494001|ref|NP_001143412.1|//uncharacterized protein LOC100276059 [Zea mays]
103650717	1420	34479	17013	-1.0047	0	Down	0	LOC103650717	NA	GO:0046872//metal ion binding	NA	K13448//calcium-binding protein CML	gi|670387977|ref|XP_008674504.1|//PREDICTED: putative calcium-binding protein CML19 [Zea mays]
541805	4200	30263.5	14546.1	-1.04256	0	Down	0	cesa7	GO:0016021//integral component of membrane;GO:0005886//plasma membrane	GO:0016760//cellulose synthase (UDP-forming) activity;GO:0008270//zinc ion binding	GO:0030244//cellulose biosynthetic process;GO:0071555//cell wall organization	K10999//cellulose synthase A [EC:2.4.1.12]	gi|162460818|ref|NP_001104957.1|//cellulose synthase 7 [Zea mays];AMQ81247.1//cellulose synthase catalytic subunit 7 [Miscanthus x giganteus]
100284056	1690	24273	10907.2	-1.13968	0	Down	0	LOC100284056	NA	GO:0016747//transferase activity, transferring acyl groups other than amino-acyl groups	NA	K15400//omega-hydroxypalmitate O-feruloyl transferase [EC:2.3.1.188]	gi|226492004|ref|NP_001150426.1|//transferase [Zea mays]
100194091	1086	15750	5586	-1.48108	0	Down	0	cl32321_1	NA	NA	NA	K12741//heterogeneous nuclear ribonucleoprotein A1/A3;K14297//nuclear pore complex protein Nup98-Nup96;K00430//peroxidase [EC:1.11.1.7]	ACG28141.1//vegetative cell wall protein gp1 precursor [Zea mays];gi|212721832|ref|NP_001132617.1|//uncharacterized protein LOC100194091 precursor [Zea mays]
103637625	1922	12542	3891	-1.67417	0	Down	0	LOC103637625	GO:0016021//integral component of membrane	GO:0005215//transporter activity	GO:0098656//anion transmembrane transport	NA	gi|670364173|ref|XP_008658158.1|//PREDICTED: putative transporter arsB [Zea mays]
100281002	784	23641	11183	-1.0656	0	Down	0	pco108588	NA	NA	NA	NA	gi|226502160|ref|NP_001147393.1|//uncharacterized protein LOC100281002 precursor [Zea mays]
100273498	735	16038	6291.75	-1.33558	0	Down	0	LOC100273498	NA	GO:0016747//transferase activity, transferring acyl groups other than amino-acyl groups	NA	K15400//omega-hydroxypalmitate O-feruloyl transferase [EC:2.3.1.188]	gi|670383306|ref|XP_008672444.1|//PREDICTED: uncharacterized protein LOC100273498 isoform X1 [Zea mays];XP_008672444.1//uncharacterized protein LOC100273498 isoform X1 [Zea mays]
100285894	1369	22936	10954	-1.05178	0	Down	0	LOC100285894	GO:0009505//plant-type cell wall;GO:0005576//extracellular region	GO:0020037//heme binding;GO:0046872//metal ion binding;GO:0004601//peroxidase activity	GO:0006979//response to oxidative stress;GO:0009664//plant-type cell wall organization;GO:0098869//cellular oxidant detoxification;GO:0042744//hydrogen peroxide catabolic process;GO:0055114//oxidation-reduction process	K00430//peroxidase [EC:1.11.1.7]	gi|226491562|ref|NP_001152255.1|//peroxidase 1 precursor [Zea mays]
100285138	2737	13954	5090	-1.44056	0	Down	0	LOC100285138	GO:0048226//Casparian strip;GO:0016021//integral component of membrane;GO:0048225//suberin network;GO:0005886//plasma membrane	GO:0005524//ATP binding;GO:0042626//ATPase activity, coupled to transmembrane movement of substances	GO:0071456//cellular response to hypoxia;GO:0055085//transmembrane transport;GO:0009733//response to auxin;GO:0055075//potassium ion homeostasis;GO:0009739//response to gibberellin;GO:1901002//positive regulation of response to salt stress;GO:0009753//response to jasmonic acid;GO:0009408//response to heat;GO:0009737//response to abscisic acid;GO:0010345//suberin biosynthetic process;GO:2000032//r…	K05681//ATP-binding cassette, subfamily G (WHITE), member 2	gi|930944782|ref|NP_001151504.2|//ATPase, coupled to transmembrane movement of substances [Zea mays]
100283965	1695	9683	2730	-1.81217	0	Down	0	LOC100283965	NA	GO:0004190//aspartic-type endopeptidase activity	GO:0006508//proteolysis;GO:0030163//protein catabolic process	K00924//null;K02882//large subunit ribosomal protein L18Ae;K01381//saccharopepsin [EC:3.4.23.25]	gi|413923784|gb|AFW63716.1|//aspartic proteinase nepenthesin-2 [Zea mays]
100191217	1388	16151	6658	-1.26408	0	Down	0	TIDP3136	GO:0005576//extracellular region	GO:0020037//heme binding;GO:0046872//metal ion binding;GO:0004601//peroxidase activity	GO:0006979//response to oxidative stress;GO:0098869//cellular oxidant detoxification;GO:0042744//hydrogen peroxide catabolic process;GO:0055114//oxidation-reduction process	K00430//peroxidase [EC:1.11.1.7]	gi|832626247|ref|NP_001130123.2|//uncharacterized protein LOC100191217 precursor [Zea mays]
100284455	1238	20383	9558	-1.0782	0	Down	0	LOC100284455	GO:0005618//cell wall;GO:0005576//extracellular region	GO:0045735//nutrient reservoir activity;GO:0046564//oxalate decarboxylase activity;GO:0030145//manganese ion binding	GO:0033609//oxalate metabolic process	K13172//serine/arginine repetitive matrix protein 2;K11426//SET and MYND domain-containing protein	gi|226495903|ref|NP_001150822.1|//germin-like protein subfamily 1 member 11 precursor [Zea mays];ONM13857.1//Germin-like protein subfamily 1 member 11 [Zea mays]
100280778	1038	13130.1	4931.1	-1.39852	0	Down	0	LOC100280778	GO:0043231//intracellular membrane-bounded organelle	NA	NA	K09286//EREBP-like factor	gi|414886338|tpg|DAA62352.1|//TPA: putative AP2/EREBP transcription factor superfamily protein [Zea mays]
100282431	1307	20658	9928	-1.04274	0	Down	0	TIDP3438	GO:0005576//extracellular region	GO:0020037//heme binding;GO:0046872//metal ion binding;GO:0004601//peroxidase activity	GO:0006979//response to oxidative stress;GO:0098869//cellular oxidant detoxification;GO:0042744//hydrogen peroxide catabolic process;GO:0055114//oxidation-reduction process	K00430//peroxidase [EC:1.11.1.7]	gi|226532756|ref|NP_001148814.1|//uncharacterized protein LOC100282431 precursor [Zea mays]
100285339	1331	18940	8882	-1.0781	0	Down	0	cl4013_1	GO:0005886//plasma membrane	GO:0048032//galacturonate binding	GO:0007267//cell-cell signaling	NA	gi|226531838|ref|NP_001151703.1|//uncharacterized protein LOC100285339 [Zea mays];NP_001151703.2//uncharacterized protein LOC100285339 [Zea mays]
100283518	1429	11267	4132	-1.43281	0	Down	0	LOC100283518	NA	GO:0016787//hydrolase activity	NA	K14759//isochorismate synthase / 2-succinyl-5-enolpyruvyl-6-hydroxy-3-cyclohexene-1-carboxylate synthase / 2-succinyl-6-hydroxy-2,4-cyclohexadiene-1-carboxylate synthase / O-succinylbenzoate synthase [EC:5.4.4.2 2.2.1.9 4.2.99.20 4.2.1.113]	gi|226510018|ref|NP_001149890.1|//catalytic/ hydrolase [Zea mays]
100282844	973	10927	3933	-1.45981	0	Down	0	umc2111	GO:0009506//plasmodesma;GO:0016021//integral component of membrane;GO:0046658//anchored component of plasma membrane	GO:0004871//signal transducer activity	GO:0007165//signal transduction;GO:0006952//defense response	NA	gi|226498066|ref|NP_001149607.1|//uncharacterized protein LOC100282844 [Zea mays]
542416	1686	17069.3	8161.48	-1.05012	0	Down	0	tub3	GO:0005874//microtubule;GO:0005737//cytoplasm	GO:0005525//GTP binding;GO:0005200//structural constituent of cytoskeleton;GO:0003924//GTPase activity	GO:0007018//microtubule-based movement	K07375//tubulin beta	gi|195627782|gb|ACG35721.1|//tubulin beta-8 chain [Zea mays]
103636512	1640	12863.1	5356.64	-1.24946	0	Down	0	LOC103636512	NA	GO:0004190//aspartic-type endopeptidase activity	GO:0006508//proteolysis;GO:0030163//protein catabolic process	K00924//null;K02882//large subunit ribosomal protein L18Ae	gi|670433176|ref|XP_008657076.1|//PREDICTED: aspartic proteinase PCS1-like [Zea mays]
100276273	844	8820	2971	-1.55545	0	Down	0	IDP1474	GO:0016021//integral component of membrane	NA	NA	NA	gi|226492359|ref|NP_001143575.1|//uncharacterized protein LOC100276273 [Zea mays]
103633557	1270	13652	6017	-1.16761	0	Down	0	LOC103633557	GO:0005576//extracellular region	GO:0020037//heme binding;GO:0046872//metal ion binding;GO:0004601//peroxidase activity	GO:0006979//response to oxidative stress;GO:0098869//cellular oxidant detoxification;GO:0042744//hydrogen peroxide catabolic process;GO:0055114//oxidation-reduction process	K00430//peroxidase [EC:1.11.1.7]	gi|670425689|ref|XP_008653466.1|//PREDICTED: cationic peroxidase 1-like [Zea mays]
100217087	1398	12956.9	5758	-1.15569	0	Down	0	LOC100217087	GO:0012506//vesicle membrane;GO:0032588//trans-Golgi network membrane;GO:0005887//integral component of plasma membrane	GO:0008515//sucrose transmembrane transporter activity	GO:0015770//sucrose transport;GO:0034219//carbohydrate transmembrane transport;GO:0071836//nectar secretion	K15382//solute carrier family 50 (sugar transporter)	gi|219362527|ref|NP_001136928.1|//uncharacterized protein LOC100217087 [Zea mays]
100191740	2044	12679.5	5607.07	-1.16279	0	Down	0	LOC100191740	GO:0016021//integral component of membrane	GO:0090447//glycerol-3-phosphate 2-O-acyltransferase activity;GO:0016791//phosphatase activity	GO:0010143//cutin biosynthetic process;GO:0016311//dephosphorylation	K13508//glycerol-3-phosphate acyltransferase [EC:2.3.1.15]	gi|212275754|ref|NP_001130640.1|//uncharacterized protein LOC100191740 [Zea mays];gi|670412291|ref|XP_008647298.1|//PREDICTED: uncharacterized protein LOC100191740 isoform X1 [Zea mays]
541674	1344	8600	3067	-1.47313	0	Down	0	LOC541674	GO:0005576//extracellular region	GO:0020037//heme binding;GO:0046872//metal ion binding;GO:0004601//peroxidase activity	GO:0006979//response to oxidative stress;GO:0098869//cellular oxidant detoxification;GO:0042744//hydrogen peroxide catabolic process;GO:0055114//oxidation-reduction process	K00430//peroxidase [EC:1.11.1.7]	gi|15011986|gb|AAC79954.2|//putative peroxidase P7X [Zea mays]
103634563	2275	5095.91	1147.14	-2.13692	0	Down	0	LOC103634563	NA	GO:0030410//nicotianamine synthase activity	GO:0006826//iron ion transport;GO:0030418//nicotianamine biosynthetic process	K05953//nicotianamine synthase [EC:2.5.1.43]	gi|670363232|ref|XP_008654928.1|//PREDICTED: nicotianamine synthase 2-like [Zea mays];NP_001104862.2//nicotianamine synthase 2 [Zea mays]
103626205	995	3471.12	448.47	-2.93794	0	Down	0	LOC103626205	NA	GO:0003824//catalytic activity;GO:0030170//pyridoxal phosphate binding	NA	K04382//serine/threonine-protein phosphatase 2A catalytic subunit [EC:3.1.3.16]	ONM09438.1//hypothetical protein ZEAMMB73_Zm00001d034052 [Zea mays];gi|670368372|ref|XP_008665430.1|//PREDICTED: uncharacterized protein LOC103644019 [Zea mays];XP_020397162.1//uncharacterized protein LOC103632481 [Zea mays]
100279446	1562	12258	5492.93	-1.14369	0	Down	0	LOC100279446	NA	NA	NA	K14399//polyribonucleotide 5'-hydroxyl-kinase [EC:2.7.1.78];K19996//phosphatidylinositol transfer protein SFH5	gi|224028803|gb|ACN33477.1|//unknown [Zea mays]
100273145	1376	13576	6387	-1.07347	0	Down	0	LOC100273145	GO:0016021//integral component of membrane	GO:0016627//oxidoreductase activity, acting on the CH-CH group of donors	GO:0055114//oxidation-reduction process;GO:0006629//lipid metabolic process	NA	gi|226502496|ref|NP_001141064.1|//membrane protein [Zea mays]
100502522	2089	6161	1752	-1.79978	0	Down	0	CCD8	GO:0009507//chloroplast	GO:0046872//metal ion binding;GO:0102251//all-trans-beta-apo-10'-carotenal cleavage oxygenase activity	GO:0010223//secondary shoot formation;GO:0016121//carotene catabolic process;GO:0055114//oxidation-reduction process;GO:1901601//strigolactone biosynthetic process	K17913//carlactone synthase / all-trans-10'-apo-beta-carotenal 13,14-cleaving dioxygenase [EC:1.13.11.69 1.13.11.70]	gi|308081194|ref|NP_001183929.1|//carotenoid cleavage dioxygenase [Zea mays]
100284831	843	11703	5328	-1.12083	0	Down	0	pco105720b	GO:0016020//membrane	GO:0005509//calcium ion binding	NA	K02183//calmodulin	gi|226499308|ref|NP_001151198.1|//uncharacterized protein LOC100284831 [Zea mays]
100282365	924	7435	2618	-1.49149	0	Down	0	LOC100282365	NA	NA	NA	NA	gi|226500560|ref|NP_001148749.1|//membrane protein precursor [Zea mays]
107546767	1448	12537	5968	-1.05649	0	Down	0	LOC107546767	GO:0005739//mitochondrion	NA	GO:0006511//ubiquitin-dependent protein catabolic process;GO:0016567//protein ubiquitination	K11982//E3 ubiquitin-protein ligase RNF115/126 [EC:2.3.2.27]	gi|413942336|gb|AFW74985.1|//putative RING zinc finger domain superfamily protein [Zea mays]
542332	2031	9318.99	3914	-1.23715	0	Down	0	LPE1	GO:0016021//integral component of membrane	GO:0005215//transporter activity	GO:0055085//transmembrane transport	K14611//solute carrier family 23 (nucleobase transporter), member 1/2	gi|414872225|tpg|DAA50782.1|//TPA: nucleobase-ascorbate transporter LPE1 [Zea mays];gi|162462794|ref|NP_001105384.1|//nucleobase-ascorbate transporter LPE1 [Zea mays]
100192044	1804	4907.57	1293.88	-1.90892	0	Down	0	cl308_1	GO:0016021//integral component of membrane;GO:0005773//vacuole	GO:0020037//heme binding;GO:0070330//aromatase activity;GO:0005506//iron ion binding;GO:0018685//alkane 1-monooxygenase activity	GO:0006631//fatty acid metabolic process;GO:0055114//oxidation-reduction process;GO:0010345//suberin biosynthetic process	K15401//fatty acid omega-hydroxylase [EC:1.14.-.-]	gi|953768305|ref|NP_001130939.2|//uncharacterized protein LOC100192044 [Zea mays]
100383538	1043	8798.62	3633.92	-1.26137	0	Down	0	LOC100383538	NA	NA	NA	K00430//peroxidase [EC:1.11.1.7];K20318//protein SYS1	XP_008670541.1//vegetative cell wall protein gp1 [Zea mays];NP_001169657.1//uncharacterized protein LOC100383538 precursor [Zea mays]
103644115	812	5993.89	1941.01	-1.6123	0	Down	0	LOC103644115	NA	NA	NA	NA	NA
100384154	798	8047.39	3194.34	-1.31862	0	Down	0	LOC100384154	NA	GO:0008289//lipid binding;GO:0008233//peptidase activity	GO:0006508//proteolysis;GO:0006869//lipid transport	NA	gi|293336427|ref|NP_001170204.1|//uncharacterized protein LOC100384154 [Zea mays]
100281240	1357	10520	4816	-1.11285	0	Down	0	pco081562	NA	GO:0003677//DNA binding	NA	K09422//myb proto-oncogene protein, plant	gi|226491167|ref|NP_001147631.1|//uncharacterized protein LOC100281240 [Zea mays]
BGI_novel_G005388	22079	4879.65	1369.71	-1.81853	0	Down	0	NA	NA	NA	NA	K04733//interleukin-1 receptor-associated kinase 4 [EC:2.7.11.1]	ONM29087.1//Protein ALWAYS EARLY 3 [Zea mays]
103642777	2025	7353	2816	-1.3703	0	Down	0	LOC103642777	GO:0009536//plastid	GO:0004190//aspartic-type endopeptidase activity	GO:0006508//proteolysis;GO:0030163//protein catabolic process	K02882//large subunit ribosomal protein L18Ae;K01381//saccharopepsin [EC:3.4.23.25];K19025//AP-5 complex subunit zeta-1	gi|670447941|ref|XP_008664185.1|//PREDICTED: aspartic proteinase nepenthesin-1 [Zea mays]
100501739	2101	7346.14	2827.2	-1.36323	0	Down	0	LOC100501739	NA	GO:0016705//oxidoreductase activity, acting on paired donors, with incorporation or reduction of molecular oxygen;GO:0020037//heme binding;GO:0005506//iron ion binding;GO:0004497//monooxygenase activity	GO:0055114//oxidation-reduction process	K15402//fatty acid omega-hydroxylase [EC:1.14.-.-]	gi|413933982|gb|AFW68533.1|//putative cytochrome P450 superfamily protein [Zea mays]
100281623	752	11159	5367	-1.04164	0	Down	0	pco142893	GO:0005874//microtubule	NA	NA	K18635//protein SPIRAL1 and related proteins	gi|413920379|gb|AFW60311.1|//hypothetical protein ZEAMMB73_920496 [Zea mays]
100273063	1852	9646	4367	-1.12891	0	Down	0	LOC100273063	NA	GO:0016705//oxidoreductase activity, acting on paired donors, with incorporation or reduction of molecular oxygen;GO:0020037//heme binding;GO:0005506//iron ion binding;GO:0004497//monooxygenase activity	GO:0022900//electron transport chain	K15402//fatty acid omega-hydroxylase [EC:1.14.-.-];K15405//midchain alkane hydroxylase	gi|238014800|gb|ACR38435.1|//unknown [Zea mays]
100191831	1309	3721.8	814.61	-2.17744	0	Down	0	LOC100191831	NA	GO:0030410//nicotianamine synthase activity	GO:0006826//iron ion transport;GO:0030418//nicotianamine biosynthetic process	K05953//nicotianamine synthase [EC:2.5.1.43]	gi|212274933|ref|NP_001130727.1|//uncharacterized protein LOC100191831 [Zea mays];AQL07182.1//nicotianamine synthase6 [Zea mays]
103627532	1830	10211.9	4803.26	-1.07378	0	Down	0	LOC103627532	GO:0009705//plant-type vacuole membrane;GO:0016021//integral component of membrane	GO:0015140//malate transmembrane transporter activity	GO:0015743//malate transport	K03695//ATP-dependent Clp protease ATP-binding subunit ClpB	gi|670409688|ref|XP_008646045.1|//PREDICTED: aluminum-activated malate transporter 10-like [Zea mays]
100278478	2916	10491.9	5001	-1.05461	0	Down	0	LOC100278478	GO:0016020//membrane;GO:0005737//cytoplasm	GO:0016157//sucrose synthase activity	GO:0005985//sucrose metabolic process	K00695//sucrose synthase [EC:2.4.1.13]	gi|670407280|ref|XP_008645119.1|//PREDICTED: sucrose synthase 7 isoform X1 [Zea mays]
103648012	1772	6760	2550.99	-1.39158	0	Down	0	LOC103648012	GO:0016021//integral component of membrane	GO:0016491//oxidoreductase activity	GO:0055114//oxidation-reduction process	K11165//dehydrogenase/reductase SDR family member 7 [EC:1.1.-.-];K09841//xanthoxin dehydrogenase [EC:1.1.1.288]	gi|670379863|ref|XP_008670737.1|//PREDICTED: 11-beta-hydroxysteroid dehydrogenase 1B-like [Zea mays]
100281846	1066	8797	3860	-1.17403	0	Down	0	TIDP3455	GO:0005576//extracellular region	GO:0008289//lipid binding;GO:0005509//calcium ion binding;GO:0004623//phospholipase A2 activity	GO:0016042//lipid catabolic process	K01047//secretory phospholipase A2 [EC:3.1.1.4]	NP_001148238.1//uncharacterized protein LOC100281846 precursor [Zea mays];gi|670359988|ref|XP_008675577.1|//PREDICTED: LOC100281846 isoform X1 [Zea mays];gi|226493199|ref|NP_001148238.1|//uncharacterized protein LOC100281846 precursor [Zea mays];PAN50493.1//hypothetical protein PAHAL_H02472 [Panicum hallii]
100286319	753	9539.07	4412.96	-1.09772	0	Down	0	LOC100286319	GO:0046658//anchored component of plasma membrane	GO:0009055//electron carrier activity	NA	K03006//DNA-directed RNA polymerase II subunit RPB1 [EC:2.7.7.6];K04733//interleukin-1 receptor-associated kinase 4 [EC:2.7.11.1]	gi|226528760|ref|NP_001152678.1|//blue copper protein precursor [Zea mays]
100304398	1659	4563	1311	-1.78493	0	Down	0	LOC100304398	NA	NA	NA	NA	gi|259490482|ref|NP_001159306.1|//uncharacterized protein LOC100304398 [Zea mays]
100282930	1816	4754	1416	-1.73294	0	Down	0	umc2266	GO:0016021//integral component of membrane	GO:0090447//glycerol-3-phosphate 2-O-acyltransferase activity;GO:0016791//phosphatase activity	GO:0009908//flower development;GO:0010143//cutin biosynthetic process;GO:0016311//dephosphorylation	K13508//glycerol-3-phosphate acyltransferase [EC:2.3.1.15]	gi|926459513|ref|NP_001149307.2|//uncharacterized protein LOC100282930 [Zea mays]
100279936	1780	10608	5168	-1.02309	0	Down	0	cl30502_1(105)	NA	NA	NA	K10523//speckle-type POZ protein	gi|226497162|ref|NP_001146358.1|//uncharacterized protein LOC100279936 [Zea mays];PAN35987.1//hypothetical protein PAHAL_F01569 [Panicum hallii];gi|226506842|ref|NP_001150189.1|//BTB/POZ domain containing protein [Zea mays]
103629707	1881	5284.49	1743.91	-1.58506	0	Down	0	LOC103629707	GO:0016021//integral component of membrane	NA	GO:0009788//negative regulation of abscisic acid-activated signaling pathway	K07297//adiponectin receptor	gi|670416145|ref|XP_008649040.1|//PREDICTED: adiponectin receptor protein 1 [Zea mays]
100284647	1601	7748	3276	-1.22751	0	Down	0	si496011d04	NA	GO:0016790//thiolester hydrolase activity	GO:0006633//fatty acid biosynthetic process	K10781//fatty acyl-ACP thioesterase B [EC:3.1.2.14 3.1.2.21]	gi|670373500|ref|XP_008668087.1|//PREDICTED: LOC100284647 isoform X1 [Zea mays];gi|226529781|ref|NP_001151014.1|//uncharacterized protein LOC100284647 [Zea mays]
103647602	1257	6930.54	2786.2	-1.30029	0	Down	0	LOC103647602	NA	NA	GO:0006351//transcription, DNA-templated	K09286//EREBP-like factor	gi|670378846|ref|XP_008670333.1|//PREDICTED: dehydration-responsive element-binding protein 1H-like [Zea mays]
100286065	859	8424.31	3764.98	-1.14753	0	Down	0	AY110426	NA	NA	NA	NA	gi|413932831|gb|AFW67382.1|//putative bifunctional inhibitor/LTP/seed storage protein family [Zea mays]
100284531	1176	7382.93	3099.04	-1.23799	0	Down	0	LOC100284531	GO:0046658//anchored component of plasma membrane	GO:0009055//electron carrier activity	NA	K03006//DNA-directed RNA polymerase II subunit RPB1 [EC:2.7.7.6];K04733//interleukin-1 receptor-associated kinase 4 [EC:2.7.11.1]	gi|226507761|ref|NP_001150898.1|//blue copper protein precursor [Zea mays]
100280461	1722	6047.88	2278.88	-1.39372	0	Down	0	LOC100280461	GO:0005634//nucleus	GO:0008270//zinc ion binding;GO:0003676//nucleic acid binding	GO:0009867//jasmonic acid mediated signaling pathway;GO:0010150//leaf senescence	K15172//transcription elongation factor SPT5;K07560//D-tyrosyl-tRNA(Tyr) deacylase [EC:3.1.-.-]	gi|226507142|ref|NP_001146853.1|//nucleic acid binding protein [Zea mays]
100284848	1575	9508	4635	-1.02219	0	Down	0	pco081097b	NA	GO:0016788//hydrolase activity, acting on ester bonds	NA	K21026//acetylajmaline esterase [EC:3.1.1.80]	gi|226506994|ref|NP_001151215.1|//uncharacterized protein LOC100284848 precursor [Zea mays]
100284926	2145	4467.86	1414.39	-1.64502	0	Down	0	LOC100284926	GO:0005615//extracellular space;GO:0005764//lysosome	GO:0004197//cysteine-type endopeptidase activity	GO:0051603//proteolysis involved in cellular protein catabolic process	K16292//KDEL-tailed cysteine endopeptidase [EC:3.4.22.-];K01365//cathepsin L [EC:3.4.22.15]	gi|226504984|ref|NP_001151293.1|//cysteine protease 1 precursor [Zea mays];AQK62794.1//Cysteine protease 1 [Zea mays]
103654071	1534	5179	1831	-1.48566	0	Down	0	LOC103654071	NA	GO:0016788//hydrolase activity, acting on ester bonds	NA	K21026//acetylajmaline esterase [EC:3.1.1.80];K01188//beta-glucosidase [EC:3.2.1.21];K00679//phospholipid:diacylglycerol acyltransferase [EC:2.3.1.158];K10960//geranylgeranyl diphosphate/geranylgeranyl-bacteriochlorophyllide a reductase [EC:1.3.1.83 1.3.1.111]	gi|670398049|ref|XP_008679095.1|//PREDICTED: GDSL esterase/lipase At5g37690-like [Zea mays]
100279407	1989	5726	2169	-1.38612	0	Down	0	LOC100279407	GO:0048046//apoplast	GO:0016722//oxidoreductase activity, oxidizing metal ions;GO:0052716//hydroquinone:oxygen oxidoreductase activity;GO:0005507//copper ion binding	GO:0046274//lignin catabolic process;GO:0055114//oxidation-reduction process	K05909//laccase [EC:1.10.3.2]	gi|226528200|ref|NP_001145891.1|//putative laccase family protein precursor [Zea mays]
103637357	775	4074	1210	-1.73706	0	Down	0	LOC103637357	NA	NA	NA	NA	gi|670434518|ref|XP_008657792.1|//PREDICTED: mulatexin [Zea mays]
100281231	1209	4153.02	1266.51	-1.69892	0	Down	0	LOC100281231	GO:0016021//integral component of membrane	NA	NA	NA	gi|226495555|ref|NP_001147622.1|//NHL25 [Zea mays]
100280952	1365	6807	2903	-1.21509	0	Down	0	LOC100280952	GO:0016020//membrane	NA	NA	K20716//mitogen-activated protein kinase kinase kinase 17/18	gi|226506046|ref|NP_001147344.1|//inner membrane transport protein [Zea mays]
100281882	686	4831	1668	-1.51982	0	Down	0	LOC100281882	GO:0016021//integral component of membrane;GO:0005886//plasma membrane	GO:0003824//catalytic activity	GO:0009733//response to auxin;GO:0009826//unidimensional cell growth;GO:0009741//response to brassinosteroid;GO:0035264//multicellular organism growth	K11000//callose synthase [EC:2.4.1.-]	gi|226504214|ref|NP_001148274.1|//CASP-like protein 1C2 [Zea mays]
103647486	866	5916.53	2345.85	-1.32026	0	Down	0	LOC103647486	NA	NA	GO:0009902//chloroplast relocation	K06674//structural maintenance of chromosome 2;K17618//ubiquitin-like domain-containing CTD phosphatase 1 [EC:3.1.3.16];K20283//golgin subfamily A member 4;K09286//EREBP-like factor;K10400//kinesin family member 15;K20478//golgin subfamily B member 1	gi|670378621|ref|XP_008670239.1|//PREDICTED: protein WEAK CHLOROPLAST MOVEMENT UNDER BLUE LIGHT 1-like [Zea mays];NP_001144222.2//ethylene-responsive transcription factor ERF109-like [Zea mays]
103644330	2602	3557	961	-1.87367	0	Down	0	LOC103644330	NA	GO:0016788//hydrolase activity, acting on ester bonds	GO:0008152//metabolic process	K01114//phospholipase C [EC:3.1.4.3]	gi|670369166|ref|XP_008665763.1|//PREDICTED: non-specific phospholipase C2-like [Zea mays]
100283110	727	6983	3040	-1.18539	0	Down	0	LOC100283110	GO:0005938//cell cortex;GO:0015629//actin cytoskeleton	GO:0003785//actin monomer binding	GO:0042989//sequestering of actin monomers	K05759//profilin	ONM38364.1//Profilin [Zea mays];gi|226492807|ref|NP_001149484.1|//profilin A [Zea mays]
100281707	2525	6533	2756	-1.23079	0	Down	0	LOC100281707	GO:0016021//integral component of membrane	GO:0005524//ATP binding;GO:0016887//ATPase activity	NA	K05681//ATP-binding cassette, subfamily G (WHITE), member 2	gi|226496471|ref|NP_001148099.1|//ATPase, coupled to transmembrane movement of substances [Zea mays]
100285369	957	4167	1309	-1.65616	0	Down	0	gpm266	NA	NA	NA	NA	gi|226531201|ref|NP_001151734.1|//uncharacterized protein LOC100285369 precursor [Zea mays]
103636476	1683	2987.13	695.41	-2.08844	0	Down	0	LOC103636476	GO:0043231//intracellular membrane-bounded organelle	GO:0050502//cis-zeatin O-beta-D-glucosyltransferase activity	GO:0009813//flavonoid biosynthetic process;GO:0052696//flavonoid glucuronidation	K13495//cis-zeatin O-glucosyltransferase [EC:2.4.1.215]	gi|670433112|ref|XP_008657045.1|//PREDICTED: cis-zeatin O-glucosyltransferase 2 [Zea mays];XP_008657045.1//cis-zeatin O-glucosyltransferase 2 [Zea mays]
BGI_novel_G005377	18006	3128.54	0	-12.5969	0	Down	0	NA	NA	NA	NA	K04733//interleukin-1 receptor-associated kinase 4 [EC:2.7.11.1]	ONM29087.1//Protein ALWAYS EARLY 3 [Zea mays]
103643196	1993	7011	3115	-1.15601	0	Down	0	LOC103643196	GO:0043231//intracellular membrane-bounded organelle	GO:1901363//heterocyclic compound binding;GO:0097159//organic cyclic compound binding;GO:0080019//fatty-acyl-CoA reductase (alcohol-forming) activity	GO:0035336//long-chain fatty-acyl-CoA metabolic process;GO:0055114//oxidation-reduction process;GO:0010345//suberin biosynthetic process	K13356//alcohol-forming fatty acyl-CoA reductase [EC:1.2.1.84]	gi|670366256|ref|XP_008664571.1|//PREDICTED: fatty acyl-CoA reductase 1-like [Zea mays];XP_008664571.1//fatty acyl-CoA reductase 1 [Zea mays]
100384443	880	8317	4020	-1.03449	0	Down	0	LOC100384443	NA	NA	NA	NA	gi|326510099|dbj|BAJ87266.1|//predicted protein, partial [Hordeum vulgare subsp. vulgare]
BGI_novel_G001513	7334	1720.52	157.23	-3.43751	0	Down	0	NA	NA	NA	NA	K01507//inorganic pyrophosphatase [EC:3.6.1.1]	XP_008655620.1//uncharacterized protein LOC103634808 isoform X2 [Zea mays]
BGI_novel_G005525	1772	4851	1778	-1.43365	0	Down	0	NA	NA	NA	NA	K15400//omega-hydroxypalmitate O-feruloyl transferase [EC:2.3.1.188]	ACF85295.1//unknown [Zea mays]
103645962	1677	3204	839	-1.91875	0	Down	0	LOC103645962	GO:0016020//membrane	GO:0016740//transferase activity	NA	K13065//shikimate O-hydroxycinnamoyltransferase [EC:2.3.1.133]	gi|670375157|ref|XP_008668908.1|//PREDICTED: shikimate O-hydroxycinnamoyltransferase-like [Zea mays]
100283154	1455	7649	3618	-1.0657	0	Down	0	LOC100283154	NA	GO:0016491//oxidoreductase activity	GO:0055114//oxidation-reduction process	K00306//sarcosine oxidase / L-pipecolate oxidase [EC:1.5.3.1 1.5.3.7]	gi|226494213|ref|NP_001149528.1|//sarcosine oxidase [Zea mays]
100273770	1111	3914	1258	-1.62313	7.09225e-306	Down	2.32139e-307	LOC100273770	NA	NA	NA	NA	gi|238908851|gb|ACF86781.2|//unknown [Zea mays]
100283065	1720	5106.1	1973.88	-1.35681	8.48663e-306	Down	2.78989e-307	LOC100283065	NA	NA	NA	K04733//interleukin-1 receptor-associated kinase 4 [EC:2.7.11.1]	gi|226530991|ref|NP_001149439.1|//thaumatin-like protein 1 precursor [Zea mays]
103644166	1032	6075	2595	-1.21277	1.46478e-305	Down	4.8362e-307	LOC103644166	NA	GO:0008233//peptidase activity	GO:0006508//proteolysis	NA	gi|670368735|ref|XP_008665580.1|//PREDICTED: uncharacterized protein LOC103644166 isoform X1 [Zea mays]
100281899	1454	5156	2014	-1.34181	1.38229e-303	Down	4.64811e-305	LOC100281899	NA	GO:0016788//hydrolase activity, acting on ester bonds	NA	K21026//acetylajmaline esterase [EC:3.1.1.80];K01188//beta-glucosidase [EC:3.2.1.21];K00679//phospholipid:diacylglycerol acyltransferase [EC:2.3.1.158];K10960//geranylgeranyl diphosphate/geranylgeranyl-bacteriochlorophyllide a reductase [EC:1.3.1.83 1.3.1.111]	gi|226510379|ref|NP_001148291.1|//anther-specific proline-rich protein APG precursor [Zea mays]
103631809	1037	5272	2087	-1.32254	1.38229e-303	Down	4.65255e-305	LOC103631809	NA	NA	NA	NA	gi|670362272|ref|XP_008651674.1|//PREDICTED: uncharacterized protein LOC103631809 [Zea mays]
100191494	2970	6884	3155	-1.11123	3.90965e-301	Down	1.32986e-302	LOC100191494	GO:0016021//integral component of membrane	NA	GO:0055085//transmembrane transport	K03006//DNA-directed RNA polymerase II subunit RPB1 [EC:2.7.7.6];K13412//calcium-dependent protein kinase [EC:2.7.11.1];K14306//nuclear pore complex protein Nup62	AQL02469.1//Oligopeptide transporter 7 [Zea mays];gi|212274413|ref|NP_001130398.1|//oligopeptide transporter 9 [Zea mays];PAN26082.1//hypothetical protein PAHAL_H01241 [Panicum hallii]
103634623	3022	2890.76	719.28	-1.99244	1.5232e-299	Down	5.21374e-301	LOC103634623	NA	GO:0016157//sucrose synthase activity	GO:0005985//sucrose metabolic process	K00695//sucrose synthase [EC:2.4.1.13]	gi|670363456|ref|XP_008655408.1|//PREDICTED: sucrose synthase 4-like [Zea mays]
541637	1806	2000.77	310.24	-2.67472	5.83248e-295	Down	2.03798e-296	nas2	NA	GO:0030410//nicotianamine synthase activity	GO:0006826//iron ion transport;GO:0030418//nicotianamine biosynthetic process	K05953//nicotianamine synthase [EC:2.5.1.43]	gi|162460235|ref|NP_001104862.1|//nicotianamine synthase 2 [Zea mays]
100279230	2655	2611	592	-2.12655	3.15804e-294	Down	1.10573e-295	LOC100279230	GO:0005887//integral component of plasma membrane	GO:0005249//voltage-gated potassium channel activity	GO:0034765//regulation of ion transmembrane transport;GO:0071805//potassium ion transmembrane transport;GO:0042391//regulation of membrane potential	K20032//palmitoyltransferase ZDHHC13/17 [EC:2.3.1.225];K04908//potassium voltage-gated channel Eag-related subfamily H member 5;K08867//WNK lysine deficient protein kinase [EC:2.7.11.1]	gi|414587050|tpg|DAA37621.1|//TPA: hypothetical protein ZEAMMB73_388919 [Zea mays]
103655094	2163	5563	2315	-1.25047	1.14637e-293	Down	4.03018e-295	LOC103655094	GO:0016021//integral component of membrane;GO:0005739//mitochondrion	GO:0016747//transferase activity, transferring acyl groups other than amino-acyl groups	GO:0006633//fatty acid biosynthetic process	K15397//3-ketoacyl-CoA synthase [EC:2.3.1.199]	gi|992167504|gb|KXG28804.1|//hypothetical protein SORBI_005G168700 [Sorghum bicolor]
BGI_novel_G001218	5476	1306.88	8.73	-7.21155	1.02646e-290	Down	3.65251e-292	NA	NA	NA	NA	K16196//eukaryotic translation initiation factor 2-alpha kinase 4 [EC:2.7.11.1];K15923//alpha-L-fucosidase 2 [EC:3.2.1.51];K08247//methionine S-methyltransferase [EC:2.1.1.12]	XP_020408779.1//uncharacterized protein LOC100274541 isoform X1 [Zea mays]
100856943	1445	5400	2232	-1.26024	1.40786e-288	Down	5.0599e-290	LOC100856943	GO:0016021//integral component of membrane	GO:0004497//monooxygenase activity	GO:0055114//oxidation-reduction process	NA	gi|363543495|ref|NP_001241758.1|//dopamine beta-monooxygenase precursor [Zea mays]
103644114	822	1928.26	300.14	-2.66921	1.09701e-283	Down	3.98179e-285	LOC103644114	NA	NA	NA	NA	NA
100384312	1091	4949	1976	-1.31017	5.69558e-281	Down	2.08356e-282	LOC100384312	NA	NA	GO:0006629//lipid metabolic process	NA	gi|414871791|tpg|DAA50348.1|//TPA: hypothetical protein ZEAMMB73_447128 [Zea mays]
103630242	894	3485	1106	-1.64143	6.94287e-277	Down	2.58936e-278	LOC103630242	NA	NA	NA	NA	gi|413945062|gb|AFW77711.1|//hypothetical protein ZEAMMB73_642926 [Zea mays]
103647879	1402	2583.66	623.87	-2.03572	2.05576e-275	Down	7.71097e-277	LOC103647879	GO:0009505//plant-type cell wall	GO:0004601//peroxidase activity	GO:0009664//plant-type cell wall organization	K00430//peroxidase [EC:1.11.1.7]	XP_008670598.1//peroxidase 2-like [Zea mays];gi|670379539|ref|XP_008670598.1|//PREDICTED: peroxidase 2-like [Zea mays]
100502492	2156	6316.86	2912.39	-1.10262	5.48817e-273	Down	2.07813e-274	LOC100502492	GO:0048046//apoplast	GO:0016722//oxidoreductase activity, oxidizing metal ions;GO:0052716//hydroquinone:oxygen oxidoreductase activity;GO:0005507//copper ion binding	GO:0046274//lignin catabolic process;GO:0055114//oxidation-reduction process	K05909//laccase [EC:1.10.3.2]	gi|308081989|ref|NP_001183899.1|//putative laccase family protein precursor [Zea mays]
100304363	1794	1946	351	-2.45659	3.90643e-261	Down	1.52377e-262	LOC100304363	NA	NA	NA	NA	gi|670394090|ref|XP_008677471.1|//PREDICTED: hypothetical protein isoform X1 [Zea mays];gi|259490072|ref|NP_001159273.1|//uncharacterized protein LOC100304363 [Zea mays]
100272362	1323	4827	1983.4	-1.26877	8.58545e-261	Down	3.35502e-262	si605018e07b	GO:0016020//membrane	NA	GO:0006810//transport	K03006//DNA-directed RNA polymerase II subunit RPB1 [EC:2.7.7.6];K07874//Ras-related protein Rab-1A;K13680//beta-mannan synthase [EC:2.4.1.32]	NP_001140317.1//uncharacterized protein LOC100272362 [Zea mays];gi|226532118|ref|NP_001140317.1|//uncharacterized protein LOC100272362 [Zea mays]
100273295	967	5805.92	2652.85	-1.1156	9.30433e-256	Down	3.66911e-257	LOC100273295	NA	NA	NA	K05747//Wiskott-Aldrich syndrome protein;K14306//nuclear pore complex protein Nup62	NP_001141208.1//Plasma membrane-associated cation-binding protein 1 [Zea mays];gi|226493400|ref|NP_001141208.1|//uncharacterized protein LOC100273295 [Zea mays]
100286117	2049	4233	1648	-1.34658	8.62069e-251	Down	3.41182e-252	LOC100286117	GO:0009536//plastid	GO:0016702//oxidoreductase activity, acting on single donors with incorporation of molecular oxygen, incorporation of two atoms of oxygen	GO:0055114//oxidation-reduction process	K11159//carotenoid cleavage dioxygenase	gi|414885009|tpg|DAA61023.1|//TPA: carotenoid cleavage dioxygenase [Zea mays]
100273028	1419	2874.4	846.09	-1.75	4.2994e-250	Down	1.70771e-251	LOC100273028	NA	GO:0016788//hydrolase activity, acting on ester bonds	NA	K21026//acetylajmaline esterase [EC:3.1.1.80];K01188//beta-glucosidase [EC:3.2.1.21];K00679//phospholipid:diacylglycerol acyltransferase [EC:2.3.1.158];K10960//geranylgeranyl diphosphate/geranylgeranyl-bacteriochlorophyllide a reductase [EC:1.3.1.83 1.3.1.111]	gi|226510482|ref|NP_001140949.1|//anther-specific proline-rich protein APG precursor [Zea mays]
100192116	1359	4791.74	2016.66	-1.2342	5.64934e-248	Down	2.27613e-249	LOC100192116	NA	NA	NA	NA	gi|413932831|gb|AFW67382.1|//putative bifunctional inhibitor/LTP/seed storage protein family [Zea mays];NP_001339089.1//putative bifunctional inhibitor/LTP/seed storage protein family precursor [Zea mays]
100501698	1301	3612.56	1293.87	-1.46695	1.1618e-243	Down	4.75548e-245	LOC100501698	GO:0016020//membrane	NA	NA	NA	gi|414880995|tpg|DAA58126.1|//TPA: hypothetical protein ZEAMMB73_217515 [Zea mays]
103643257	1203	5875	2766	-1.07241	8.25736e-243	Down	3.38579e-244	LOC103643257	GO:0016020//membrane	NA	NA	K17345//tetraspanin-5;K17294//tetraspanin-4	gi|242079331|ref|XP_002444434.1|//hypothetical protein SORBIDRAFT_07g021870 [Sorghum bicolor]
542706	1268	5768	2695	-1.0834	2.21737e-242	Down	9.1552e-244	zrp4	NA	GO:0008757//S-adenosylmethionine-dependent methyltransferase activity;GO:0008171//O-methyltransferase activity;GO:0046983//protein dimerization activity	GO:0019438//aromatic compound biosynthetic process;GO:0032259//methylation	K13262//isoflavone-7-O-methyltransferase [EC:2.1.1.150];K16040//trans-resveratrol di-O-methyltransferase [EC:2.1.1.240];K13230//2,4,7-trihydroxy-1,4-benzoxazin-3-one-glucoside 7-O-methyltransferase [EC:2.1.1.241];K13259//2,7,4'-trihydroxyisoflavanone 4'-O-methyltransferase / isoflavone 4'-O-methyltransferase [EC:2.1.1.212 2.1.1.46]	gi|162460240|ref|NP_001105689.1|//O-methyltransferase ZRP4 [Zea mays]
103626049	1548	3948	1508.87	-1.37327	4.43899e-241	Down	1.84546e-242	LOC103626049	NA	NA	GO:0008152//metabolic process	NA	gi|242033577|ref|XP_002464183.1|//hypothetical protein SORBIDRAFT_01g013740 [Sorghum bicolor]
100281639	627	4186	1667	-1.31394	7.02889e-239	Down	2.98733e-240	pco143001(71)	GO:0005886//plasma membrane	GO:0061630//ubiquitin protein ligase activity;GO:0008270//zinc ion binding	GO:0043161//proteasome-mediated ubiquitin-dependent protein catabolic process;GO:0051301//cell division;GO:0042787//protein ubiquitination involved in ubiquitin-dependent protein catabolic process;GO:0048364//root development;GO:0000209//protein polyubiquitination	K16282//E3 ubiquitin-protein ligase RHA2 [EC:2.3.2.27]	gi|226495069|ref|NP_001148030.1|//uncharacterized protein LOC100281639 [Zea mays]
103649704	1939	3740	1393	-1.41046	7.49184e-238	Down	3.20546e-239	LOC103649704	GO:0016020//membrane	GO:0016709//oxidoreductase activity, acting on paired donors, with incorporation or reduction of molecular oxygen, NAD(P)H as one donor, and incorporation of one atom of oxygen;GO:0020037//heme binding;GO:0005506//iron ion binding	GO:0044550//secondary metabolite biosynthetic process;GO:0055114//oxidation-reduction process	K20770//(+)-delta-cadinene 8-hydroxylase [EC:1.14.-.-];K20618//cytochrome P450 family 76 subfamily A;K00512//steroid 17alpha-monooxygenase / 17alpha-hydroxyprogesterone deacetylase [EC:1.14.14.19 1.14.14.32]	gi|670385714|ref|XP_008673660.1|//PREDICTED: flavonoid 3',5'-hydroxylase-like [Zea mays]
103648195	1313	3787.58	1423.24	-1.39772	1.36e-237	Down	5.82858e-239	LOC103648195	NA	NA	NA	K09841//xanthoxin dehydrogenase [EC:1.1.1.288]	gi|670380314|ref|XP_008670903.1|//PREDICTED: short-chain dehydrogenase reductase 3a-like [Zea mays]
100283627	1130	5627	2629	-1.08347	1.62097e-236	Down	7.00483e-238	umc1162	GO:0046658//anchored component of plasma membrane	NA	GO:0051716//cellular response to stimulus	NA	gi|226492259|ref|NP_001150000.1|//uncharacterized protein LOC100283627 [Zea mays]
100274045	1329	4558.75	1918.57	-1.23423	5.43446e-236	Down	2.35232e-237	LOC100274045	GO:0016021//integral component of membrane	NA	NA	NA	gi|226504090|ref|NP_001141898.1|//putative RING zinc finger domain superfamily protein [Zea mays]
103639455	2574	5552.31	2595.38	-1.08276	3.82866e-233	Down	1.66817e-234	LOC103639455	GO:0009536//plastid	NA	NA	NA	gi|670440260|ref|XP_008660426.1|//PREDICTED: QWRF motif-containing protein 2-like [Zea mays]
542253	2789	3324	1182	-1.47731	1.1905e-226	Down	5.3144e-228	an1	GO:0009507//chloroplast	GO:0000287//magnesium ion binding;GO:0009905//ent-copalyl diphosphate synthase activity;GO:0010333//terpene synthase activity	GO:0051504//diterpene phytoalexin precursor biosynthetic process pathway;GO:0009686//gibberellin biosynthetic process	K04120//ent-copalyl diphosphate synthase [EC:5.5.1.13]	gi|414871411|tpg|DAA49968.1|//TPA: anther ear1 [Zea mays]
100383946	1406	3908	1548	-1.32164	4.1827e-225	Down	1.88208e-226	LOC100383946	GO:0005634//nucleus	GO:0003677//DNA binding	GO:0006355//regulation of transcription, DNA-templated	K12581//CCR4-NOT transcription complex subunit 7/8;K13126//polyadenylate-binding protein;K05941//glutathione gamma-glutamylcysteinyltransferase [EC:2.3.2.15];K01054//acylglycerol lipase [EC:3.1.1.23]	gi|293331741|ref|NP_001170034.1|//putative NAC domain transcription factor superfamily protein [Zea mays];NP_001170034.1//putative NAC domain transcription factor superfamily protein [Zea mays]
103639296	1255	5640	2701	-1.04782	1.5582e-224	Down	7.04469e-226	LOC103639296	GO:0016020//membrane	GO:0042349//guiding stereospecific synthesis activity	GO:0009699//phenylpropanoid biosynthetic process;GO:0050790//regulation of catalytic activity	K01870//isoleucyl-tRNA synthetase [EC:6.1.1.5];K19027//zinc finger FYVE domain-containing protein 26;K14440//SWI/SNF-related matrix-associated actin-dependent regulator of chromatin subfamily A-like protein 1 [EC:3.6.4.12]	gi|670439918|ref|XP_008660283.1|//PREDICTED: dirigent protein 24-like [Zea mays]
103631856	1966	2282	602	-1.90808	1.3632e-223	Down	6.18254e-225	LOC103631856	GO:0048046//apoplast	GO:0016722//oxidoreductase activity, oxidizing metal ions;GO:0052716//hydroquinone:oxygen oxidoreductase activity;GO:0005507//copper ion binding	GO:0046274//lignin catabolic process;GO:0055114//oxidation-reduction process	K05909//laccase [EC:1.10.3.2]	gi|670421941|ref|XP_008651902.1|//PREDICTED: laccase-14-like [Zea mays];XP_008651902.1//laccase-14 [Zea mays]
100284482	1369	2842	919	-1.61439	1.0367e-220	Down	4.76089e-222	LOC100284482	NA	GO:0016298//lipase activity	GO:0006629//lipid metabolic process	K21026//acetylajmaline esterase [EC:3.1.1.80];K01188//beta-glucosidase [EC:3.2.1.21];K00679//phospholipid:diacylglycerol acyltransferase [EC:2.3.1.158];K10960//geranylgeranyl diphosphate/geranylgeranyl-bacteriochlorophyllide a reductase [EC:1.3.1.83 1.3.1.111]	gi|226500128|ref|NP_001150849.1|//anther-specific proline-rich protein APG precursor [Zea mays]
100191595	2117	3946.45	1593.6	-1.29388	5.25841e-220	Down	2.4261e-221	LOC100191595	GO:0016021//integral component of membrane	GO:0016747//transferase activity, transferring acyl groups other than amino-acyl groups	GO:0006633//fatty acid biosynthetic process	K15397//3-ketoacyl-CoA synthase [EC:2.3.1.199]	gi|670357861|ref|XP_008668455.1|//PREDICTED: uncharacterized protein LOC100191595 isoform X1 [Zea mays];gi|212275590|ref|NP_001130497.1|//uncharacterized protein LOC100191595 [Zea mays]
103649962	1116	1795	371	-2.26011	1.91874e-218	Down	8.90734e-220	LOC103649962	NA	GO:0003824//catalytic activity	GO:0008152//metabolic process	K00953//FAD synthetase [EC:2.7.7.2]	gi|414876876|tpg|DAA54007.1|//TPA: hypothetical protein ZEAMMB73_776808 [Zea mays]
100272853	1111	5724	2813.01	-1.01053	9.46691e-215	Down	4.41506e-216	umc2501	NA	GO:0003677//DNA binding	NA	K09422//myb proto-oncogene protein, plant	gi|670412708|ref|XP_008647513.1|//PREDICTED: uncharacterized protein LOC100272853 isoform X1 [Zea mays];NP_001340477.1//uncharacterized protein LOC100272853 [Zea mays]
100273292	1839	2105.36	543.57	-1.93915	7.66984e-211	Down	3.66995e-212	LOC100273292	GO:0016021//integral component of membrane	NA	GO:0055085//transmembrane transport	NA	gi|226501682|ref|NP_001141205.1|//uncharacterized protein LOC100273292 [Zea mays]
100276859	1174	3046	1074	-1.48954	2.42034e-210	Down	1.16501e-211	LOC100276859	NA	NA	NA	K03768//peptidyl-prolyl cis-trans isomerase B (cyclophilin B) [EC:5.2.1.8]	gi|998429211|ref|NP_001144035.2|//uncharacterized protein LOC100276859 [Zea mays]
BGI_novel_G002935	1500	4248	1833	-1.1982	5.47568e-210	Down	2.64739e-211	NA	NA	NA	NA	K15292//syntaxin-binding protein 1;K14848//ribosome assembly protein RRB1	ACL53325.1//unknown [Zea mays]
100279833	1440	4399	1944	-1.16377	1.30057e-207	Down	6.37152e-209	LOC100279833	NA	GO:0008171//O-methyltransferase activity;GO:0046983//protein dimerization activity	GO:0032259//methylation	K13262//isoflavone-7-O-methyltransferase [EC:2.1.1.150];K16040//trans-resveratrol di-O-methyltransferase [EC:2.1.1.240];K13230//2,4,7-trihydroxy-1,4-benzoxazin-3-one-glucoside 7-O-methyltransferase [EC:2.1.1.241];K13259//2,7,4'-trihydroxyisoflavanone 4'-O-methyltransferase / isoflavone 4'-O-methyltransferase [EC:2.1.1.212 2.1.1.46]	gi|226499800|ref|NP_001146259.1|//uncharacterized protein LOC100279833 [Zea mays]
103650460	4433	3270	1221	-1.40685	2.60373e-207	Down	1.27742e-208	LOC103650460	NA	NA	NA	K19041//E3 ubiquitin-protein ligase RNF38/44 [EC:2.3.2.27]	gi|670387361|ref|XP_008674274.1|//PREDICTED: RING-H2 finger protein ATL65-like [Zea mays]
100304367	1475	2768	930	-1.55916	1.7963e-204	Down	8.90255e-206	LOC100304367	NA	NA	NA	K15032//mTERF domain-containing protein, mitochondrial	gi|259490106|ref|NP_001159277.1|//uncharacterized protein LOC100304367 [Zea mays]
100217237	1794	3480.82	1364	-1.3372	2.94827e-204	Down	1.46538e-205	EREB85	GO:0005634//nucleus	GO:0003677//DNA binding;GO:0003700//transcription factor activity, sequence-specific DNA binding	GO:0006355//regulation of transcription, DNA-templated;GO:0007275//multicellular organism development	K09285//AP2-like factor, ANT lineage	gi|219362363|ref|NP_001137064.1|//WRI1 transcription factor 1 [Zea mays]
100279953	1435	3775	1559	-1.26147	2.15688e-202	Down	1.07819e-203	LOC100279953	NA	GO:0016787//hydrolase activity	GO:0006725//cellular aromatic compound metabolic process	K14759//isochorismate synthase / 2-succinyl-5-enolpyruvyl-6-hydroxy-3-cyclohexene-1-carboxylate synthase / 2-succinyl-6-hydroxy-2,4-cyclohexadiene-1-carboxylate synthase / O-succinylbenzoate synthase [EC:5.4.4.2 2.2.1.9 4.2.99.20 4.2.1.113]	gi|226502929|ref|NP_001146375.1|//uncharacterized protein LOC100279953 [Zea mays]
103627198	1640	3992	1703	-1.21465	1.10063e-201	Down	5.52542e-203	LOC103627198	GO:0009536//plastid	GO:0005516//calmodulin binding	GO:0009734//auxin-activated signaling pathway	K14488//SAUR family protein	gi|670408859|ref|XP_008645719.1|//PREDICTED: uncharacterized protein LOC103627198 [Zea mays]
100383885	1210	5116	2469	-1.03671	2.82892e-200	Down	1.42825e-201	LOC100383885	NA	GO:0008270//zinc ion binding;GO:0016491//oxidoreductase activity	GO:0055114//oxidation-reduction process	K07119//uncharacterized protein	gi|413920643|gb|AFW60575.1|//putative alcohol dehydrogenase superfamily protein [Zea mays]
100284467	1475	2723	919	-1.55268	5.90754e-200	Down	2.99521e-201	IDP1425	GO:0009536//plastid	NA	NA	NA	gi|226501894|ref|NP_001150834.1|//uncharacterized protein LOC100284467 [Zea mays]
103637830	1450	3421	1346	-1.33136	1.9835e-199	Down	1.01132e-200	LOC103637830	NA	GO:0016635//oxidoreductase activity, acting on the CH-CH group of donors, quinone or related compound as acceptor;GO:0016788//hydrolase activity, acting on ester bonds	GO:0044710//single-organism metabolic process	K21026//acetylajmaline esterase [EC:3.1.1.80];K01188//beta-glucosidase [EC:3.2.1.21];K00679//phospholipid:diacylglycerol acyltransferase [EC:2.3.1.158];K10960//geranylgeranyl diphosphate/geranylgeranyl-bacteriochlorophyllide a reductase [EC:1.3.1.83 1.3.1.111]	gi|670436849|ref|XP_008659089.1|//PREDICTED: GDSL esterase/lipase At1g74460 [Zea mays]
100283159	1436	3994	1740	-1.18437	6.38903e-194	Down	3.33956e-195	umc2690	NA	GO:0008757//S-adenosylmethionine-dependent methyltransferase activity;GO:0008171//O-methyltransferase activity;GO:0046983//protein dimerization activity	GO:0019438//aromatic compound biosynthetic process;GO:0032259//methylation	K13262//isoflavone-7-O-methyltransferase [EC:2.1.1.150];K16040//trans-resveratrol di-O-methyltransferase [EC:2.1.1.240];K13230//2,4,7-trihydroxy-1,4-benzoxazin-3-one-glucoside 7-O-methyltransferase [EC:2.1.1.241];K13259//2,7,4'-trihydroxyisoflavanone 4'-O-methyltransferase / isoflavone 4'-O-methyltransferase [EC:2.1.1.212 2.1.1.46]	gi|226493133|ref|NP_001149533.1|//uncharacterized protein LOC100283159 [Zea mays]
100280923	2428	2890	1044	-1.45457	9.86914e-193	Down	5.18678e-194	LOC100280923	GO:0016021//integral component of membrane	GO:0016757//transferase activity, transferring glycosyl groups	NA	K04733//interleukin-1 receptor-associated kinase 4 [EC:2.7.11.1]	gi|226495161|ref|NP_001147315.1|//phosphoribosylanthranilate transferase [Zea mays]
100277925	1107	2970.88	1105.66	-1.4116	2.04507e-189	Down	1.09521e-190	LOC100277925	GO:0009507//chloroplast	GO:0005506//iron ion binding;GO:0016859//cis-trans isomerase activity	GO:0010223//secondary shoot formation;GO:1901601//strigolactone biosynthetic process	K17911//beta-carotene isomerase [EC:5.2.1.14]	gi|226501302|ref|NP_001144840.1|//uncharacterized protein LOC100277925 precursor [Zea mays];ONM27078.1//Beta-carotene isomerase D27 chloroplastic [Zea mays];XP_008667720.1//uncharacterized protein LOC100277925 isoform X1 [Zea mays];gi|670372825|ref|XP_008667720.1|//PREDICTED: hypothetical protein isoform X1 [Zea mays]
100217282	1882	4548.57	2140.42	-1.07314	1.77831e-188	Down	9.58695e-190	si603009f05(73)	NA	GO:0016705//oxidoreductase activity, acting on paired donors, with incorporation or reduction of molecular oxygen;GO:0020037//heme binding;GO:0005506//iron ion binding;GO:0004497//monooxygenase activity	GO:0055114//oxidation-reduction process	K15402//fatty acid omega-hydroxylase [EC:1.14.-.-]	gi|414870996|tpg|DAA49553.1|//TPA: putative cytochrome P450 superfamily protein [Zea mays];ACL53534.1//unknown [Zea mays]
103655027	606	2497	826	-1.5816	1.98279e-188	Down	1.07034e-189	LOC103655027	NA	NA	NA	NA	gi|670400484|ref|XP_008680069.1|//PREDICTED: CASP-like protein Sb05g025800 [Zea mays]
100283521	788	4747	2282	-1.04234	1.43716e-187	Down	7.81954e-189	LOC100283521	GO:0016020//membrane	NA	NA	NA	gi|226501916|ref|NP_001149893.1|//lipid transfer protein precursor [Zea mays]
103651476	4364	1280.56	211.28	-2.58517	2.252e-182	Down	1.26706e-183	LOC103651476	GO:0016021//integral component of membrane;GO:0009941//chloroplast envelope	NA	NA	K08869//aarF domain-containing kinase;K01599//uroporphyrinogen decarboxylase [EC:4.1.1.37];K13457//disease resistance protein RPM1	XP_008675334.1//uncharacterized protein LOC103651476 isoform X2 [Zea mays];PAN29629.1//hypothetical protein PAHAL_E02423 [Panicum hallii];gi|670365351|ref|XP_008662084.1|//PREDICTED: uncharacterized protein LOC103640607 isoform X1 [Zea mays];XP_020405476.1//uncharacterized protein LOC100383208 isoform X2 [Zea mays];XP_008675333.1//uncharacterized protein LOC103651476 isoform X1 [Zea mays];ONM4016…
103646920	2070	3706	1614	-1.18484	3.78833e-180	Down	2.16657e-181	LOC103646920	GO:0009505//plant-type cell wall;GO:0016021//integral component of membrane	GO:0046556//alpha-L-arabinofuranosidase activity;GO:0009044//xylan 1,4-beta-xylosidase activity	GO:0045493//xylan catabolic process;GO:0031222//arabinan catabolic process	K15920//beta-D-xylosidase 4 [EC:3.2.1.37]	XP_008669758.1//probable beta-D-xylosidase 7 [Zea mays];gi|670377391|ref|XP_008669758.1|//PREDICTED: probable beta-D-xylosidase 7 [Zea mays]
100275230	1281	4142	1910	-1.10237	2.38632e-179	Down	1.36986e-180	LOC100275230	GO:0016021//integral component of membrane	NA	NA	NA	gi|414869510|tpg|DAA48067.1|//TPA: hypothetical protein ZEAMMB73_728170 [Zea mays];gi|670359159|ref|XP_008669307.1|//PREDICTED: uncharacterized protein LOC100275230 isoform X1 [Zea mays]
103654805	2110	2441	829	-1.54365	7.23197e-178	Down	4.18242e-179	LOC103654805	NA	GO:0016705//oxidoreductase activity, acting on paired donors, with incorporation or reduction of molecular oxygen;GO:0020037//heme binding;GO:0005506//iron ion binding;GO:0047987//hydroperoxide dehydratase activity;GO:0004497//monooxygenase activity	GO:0016125//sterol metabolic process;GO:0006633//fatty acid biosynthetic process;GO:0055114//oxidation-reduction process;GO:0031408//oxylipin biosynthetic process	K01723//hydroperoxide dehydratase [EC:4.2.1.92]	gi|670399897|ref|XP_008679839.1|//PREDICTED: allene oxide synthase 3-like [Zea mays]
542117	1044	1232	201	-2.60135	1.04083e-176	Down	6.0639e-178	bx1	GO:0009507//chloroplast	GO:0033984//indole-3-glycerol-phosphate lyase activity;GO:0004834//tryptophan synthase activity;GO:0030170//pyridoxal phosphate binding	GO:0008652//cellular amino acid biosynthetic process;GO:0000162//tryptophan biosynthetic process	K13222//indole-3-glycerol-phosphate lyase [EC:4.1.2.8]	gi|162461896|ref|NP_001105219.1|//indole-3-glycerol phosphate lyase, chloroplastic precursor [Zea mays]
103639316	1939	3649	1593	-1.18137	1.40897e-176	Down	8.21878e-178	LOC103639316	GO:0005783//endoplasmic reticulum;GO:0016021//integral component of membrane	GO:0020037//heme binding;GO:0005506//iron ion binding;GO:0051777//ent-kaurenoate oxidase activity	GO:0010268//brassinosteroid homeostasis;GO:0007275//multicellular organism development;GO:0016132//brassinosteroid biosynthetic process;GO:0016125//sterol metabolic process;GO:0055114//oxidation-reduction process;GO:0009686//gibberellin biosynthetic process	K04123//ent-kaurenoic acid hydroxylase [EC:1.14.13.79]	gi|670439951|ref|XP_008660301.1|//PREDICTED: cytochrome P450 88A1-like [Zea mays]
103648255	1944	2644	961.01	-1.44572	7.603e-175	Down	4.47291e-176	LOC103648255	GO:0016020//membrane	NA	NA	NA	gi|414591995|tpg|DAA42566.1|//TPA: putative bifunctional inhibitor/LTP/seed storage protein family [Zea mays]
100192011	2103	2215.51	711.96	-1.62339	1.04145e-173	Down	6.16405e-175	LOC100192011	GO:0016021//integral component of membrane	GO:0016705//oxidoreductase activity, acting on paired donors, with incorporation or reduction of molecular oxygen;GO:0020037//heme binding;GO:0005506//iron ion binding;GO:0004497//monooxygenase activity	GO:0055114//oxidation-reduction process	K15398//fatty acid omega-hydroxylase [EC:1.14.-.-]	gi|224030165|gb|ACN34158.1|//unknown [Zea mays];XP_008667081.1//putative cytochrome P450 superfamily protein isoform X2 [Zea mays];gi|670371598|ref|XP_008667081.1|//PREDICTED: uncharacterized protein LOC100192011 isoform X1 [Zea mays]
103642918	1657	2449.51	857.53	-1.49985	3.97549e-171	Down	2.38133e-172	LOC103642918	GO:0005739//mitochondrion;GO:0005777//peroxisome	GO:0030151//molybdenum ion binding;GO:0008482//sulfite oxidase activity	GO:0010477//response to sulfur dioxide;GO:0042128//nitrate assimilation;GO:0006790//sulfur compound metabolic process;GO:0015994//chlorophyll metabolic process;GO:0055114//oxidation-reduction process	K00387//sulfite oxidase [EC:1.8.3.1]	gi|670365956|ref|XP_008664305.1|//PREDICTED: sulfite oxidase-like isoform X2 [Zea mays];gi|670365954|ref|XP_008664299.1|//PREDICTED: sulfite oxidase-like isoform X1 [Zea mays]
541909	1268	3117	1279	-1.27076	3.00001e-169	Down	1.81841e-170	expB4	GO:0005576//extracellular region	NA	GO:0019953//sexual reproduction	K20628//expansin	gi|162463154|ref|NP_001105043.1|//beta-expansin 4 precursor [Zea mays]
100273463	1856	1439.43	313.12	-2.18633	1.86326e-168	Down	1.13337e-169	LOC100273463	GO:0016021//integral component of membrane;GO:0005773//vacuole	GO:0020037//heme binding;GO:0005506//iron ion binding;GO:0018685//alkane 1-monooxygenase activity	GO:0006631//fatty acid metabolic process;GO:0055114//oxidation-reduction process;GO:0010345//suberin biosynthetic process	K15401//fatty acid omega-hydroxylase [EC:1.14.-.-]	gi|226494618|ref|NP_001141372.1|//putative cytochrome P450 superfamily protein [Zea mays]
103635193	3082	733.51	24.87	-4.86796	5.16037e-168	Down	3.1426e-169	LOC103635193	GO:0005829//cytosol	GO:0008732//L-allo-threonine aldolase activity	GO:0006545//glycine biosynthetic process;GO:0006567//threonine catabolic process	K01620//threonine aldolase [EC:4.1.2.48]	gi|670363594|ref|XP_008655940.1|//PREDICTED: probable low-specificity L-threonine aldolase 2 isoform X2 [Zea mays];ONL98300.1//putative low-specificity L-threonine aldolase 1 [Zea mays];ONL98296.1//putative low-specificity L-threonine aldolase 1 [Zea mays];XP_020401975.1//probable low-specificity L-threonine aldolase 2 isoform X2 [Zea mays];ONL98294.1//putative low-specificity L-threonine aldolas…
103626342	1346	731.26	25.58	-4.82291	5.21886e-167	Down	3.208e-168	LOC103626342	NA	GO:0046983//protein dimerization activity;GO:0003676//nucleic acid binding	NA	K14007//protein transport protein SEC24;K01230//mannosyl-oligosaccharide alpha-1,2-mannosidase [EC:3.2.1.113];K01301//N-acetylated-alpha-linked acidic dipeptidase [EC:3.4.17.21];K05658//ATP-binding cassette, subfamily B (MDR/TAP), member 1 [EC:3.6.3.44]	gi|670396022|ref|XP_008678343.1|//PREDICTED: uncharacterized protein LOC103653157 isoform X3 [Zea mays];AQK66478.1//hypothetical protein ZEAMMB73_Zm00001d014527 [Zea mays];XP_008644965.2//uncharacterized protein LOC103626342 [Zea mays]
103655620	1008	3839	1778	-1.09609	8.50126e-165	Down	5.25597e-166	LOC103655620	NA	GO:0008146//sulfotransferase activity	NA	K01016//estrone sulfotransferase [EC:2.8.2.4];K01025//null	gi|242062914|ref|XP_002452746.1|//hypothetical protein SORBIDRAFT_04g031660 [Sorghum bicolor]
103653643	1337	4356	2141	-1.01034	1.11807e-163	Down	6.96834e-165	LOC103653643	GO:0016020//membrane	GO:0046872//metal ion binding;GO:0004842//ubiquitin-protein transferase activity	GO:0044699//single-organism process;GO:0016567//protein ubiquitination	K16286//E3 ubiquitin-protein ligase EL5 [EC:2.3.2.27]	gi|670397037|ref|XP_008678705.1|//PREDICTED: E3 ubiquitin-protein ligase EL5-like [Zea mays]
103633664	985	2845	1135	-1.31135	2.93024e-162	Down	1.84299e-163	LOC103633664	NA	GO:0003677//DNA binding	NA	NA	gi|670362785|ref|XP_008653602.1|//PREDICTED: protein RADIALIS-like 3 [Zea mays]
100280710	1785	2633	1010	-1.36797	2.96789e-160	Down	1.8836e-161	TIDP3391	NA	GO:0003677//DNA binding	NA	K09422//myb proto-oncogene protein, plant	gi|226500070|ref|NP_001147101.1|//uncharacterized protein LOC100280710 [Zea mays]
103651440	837	2906	1184	-1.28098	7.65466e-160	Down	4.87994e-161	LOC103651440	NA	NA	NA	NA	gi|939320294|ref|NP_001144321.2|//extensin-like precursor [Zea mays]
100282047	1228	3656	1685	-1.10314	1.26044e-158	Down	8.11634e-160	LOC100282047	GO:0048046//apoplast;GO:0005618//cell wall	GO:0016762//xyloglucan:xyloglucosyl transferase activity;GO:0004553//hydrolase activity, hydrolyzing O-glycosyl compounds	GO:0010411//xyloglucan metabolic process;GO:0042546//cell wall biogenesis;GO:0071555//cell wall organization	K08235//xyloglucan:xyloglucosyl transferase [EC:2.4.1.207]	gi|414867609|tpg|DAA46166.1|//TPA: xyloglucan endotransglucosylase/hydrolase protein 32 [Zea mays]
100278096	1051	2530	956	-1.38967	9.70587e-158	Down	6.26374e-159	LOC100278096	GO:0016020//membrane;GO:0016021//integral component of membrane	NA	NA	K17553//protein phosphatase 1 regulatory subunit 11	gi|226492676|ref|NP_001144959.1|//uncharacterized protein LOC100278096 [Zea mays];gi|670359441|ref|XP_008671902.1|//PREDICTED: uncharacterized protein LOC100278096 isoform X1 [Zea mays]
100283128	741	2163	738	-1.53696	9.32942e-157	Down	6.04741e-158	LOC100283128	NA	NA	NA	NA	gi|223974861|gb|ACN31618.1|//unknown [Zea mays]
542480	984	1098.12	181.07	-2.58603	1.26091e-156	Down	8.1913e-158	nas1	NA	GO:0030410//nicotianamine synthase activity	GO:0006826//iron ion transport;GO:0030418//nicotianamine biosynthetic process	K05953//nicotianamine synthase [EC:2.5.1.43]	gi|162458224|ref|NP_001105504.1|//nicotianamine synthase 1 [Zea mays]
100284523	1226	2373	865	-1.44156	2.22454e-156	Down	1.4499e-157	LOC100284523	NA	GO:0016491//oxidoreductase activity	GO:0051504//diterpene phytoalexin precursor biosynthetic process pathway;GO:0055114//oxidation-reduction process	K13070//momilactone-A synthase [EC:1.1.1.295];K09841//xanthoxin dehydrogenase [EC:1.1.1.288]	gi|195642674|gb|ACG40805.1|//sex determination protein tasselseed-2 [Zea mays]
100274399	959	2170	753	-1.51259	1.23836e-153	Down	8.1773e-155	LOC100274399	GO:0016020//membrane	NA	NA	NA	gi|226503495|ref|NP_001142231.1|//putative bifunctional inhibitor/LTP/seed storage protein family precursor [Zea mays]
107548105	1428	3948	1912	-1.03166	1.30041e-153	Down	8.59632e-155	LOC107548105	NA	NA	NA	K11426//SET and MYND domain-containing protein	gi|414865015|tpg|DAA43572.1|//TPA: hypothetical protein ZEAMMB73_579729 [Zea mays]
100285064	987	654.76	17.13	-5.24199	7.06565e-153	Down	4.6959e-154	csu869(cah)	NA	GO:0004089//carbonate dehydratase activity;GO:0008270//zinc ion binding	GO:0015976//carbon utilization	K01673//carbonic anhydrase [EC:4.2.1.1]	gi|226509016|ref|NP_001151431.1|//uncharacterized protein LOC100285064 [Zea mays]
103644612	1520	3569	1658	-1.09169	2.62897e-152	Down	1.75099e-153	LOC103644612	GO:0009536//plastid	NA	NA	NA	gi|670369645|ref|XP_008666012.1|//PREDICTED: ocs element-binding factor 1-like [Zea mays]
100383021	2803	3242	1441	-1.15543	1.34447e-151	Down	8.98342e-153	LOC100383021	GO:0016021//integral component of membrane	NA	GO:0055085//transmembrane transport	K13412//calcium-dependent protein kinase [EC:2.7.11.1];K13680//beta-mannan synthase [EC:2.4.1.32];K13171//serine/arginine repetitive matrix protein 1	OQU75731.1//hypothetical protein SORBI_3010G017100 [Sorghum bicolor];gi|670413783|ref|XP_008648099.1|//PREDICTED: uncharacterized protein LOC100383021 isoform X1 [Zea mays]
103637658	1098	3865.69	1870.91	-1.0326	1.16588e-150	Down	7.8317e-152	LOC103637658	GO:0005618//cell wall;GO:0005576//extracellular region;GO:0016021//integral component of membrane	NA	GO:0019953//sexual reproduction;GO:0071555//cell wall organization	K20628//expansin	gi|670364252|ref|XP_008658382.1|//PREDICTED: expansin-B3-like [Zea mays]
100281299	1058	3145	1392	-1.16152	2.48817e-148	Down	1.69979e-149	LOC100281299	GO:0016021//integral component of membrane	NA	NA	NA	gi|226498864|ref|NP_001147689.1|//lipid binding protein precursor [Zea mays]
103650749	2107	1330.38	312.42	-2.0759	5.23538e-146	Down	3.64002e-147	LOC103650749	NA	GO:0008146//sulfotransferase activity	NA	K01016//estrone sulfotransferase [EC:2.8.2.4];K01025//null	gi|670388054|ref|XP_008674533.1|//PREDICTED: cytosolic sulfotransferase 8-like isoform X1 [Zea mays];gi|670388056|ref|XP_008674534.1|//PREDICTED: cytosolic sulfotransferase 8-like isoform X2 [Zea mays];XP_020405952.1//cytosolic sulfotransferase 8 isoform X2 [Zea mays];gi|670383206|ref|XP_008672387.1|//PREDICTED: uncharacterized protein LOC100273019 isoform X2 [Zea mays]
100383597	2607	1645	480.2	-1.762	5.05485e-145	Down	3.53252e-146	LOC100383597	NA	NA	NA	K07466//replication factor A1	XP_008650708.1//replication factor A 51 kDa subunit-like [Zea mays];ACL54027.1//unknown [Zea mays];gi|413953822|gb|AFW86471.1|//hypothetical protein ZEAMMB73_862151 [Zea mays]
100284687	1591	1933.41	643.7	-1.57231	6.0048e-145	Down	4.20067e-146	LOC100284687	GO:0005739//mitochondrion	GO:0004674//protein serine/threonine kinase activity;GO:0005524//ATP binding	GO:0006468//protein phosphorylation	K04733//interleukin-1 receptor-associated kinase 4 [EC:2.7.11.1];K04730//interleukin-1 receptor-associated kinase 1 [EC:2.7.11.1]	gi|226502732|ref|NP_001151054.1|//receptor protein kinase CRINKLY4 [Zea mays]
100283744	652	3488.03	1654.99	-1.06121	3.10205e-142	Down	2.2165e-143	rps15	NA	NA	NA	NA	NA
109617026	1078	2955	1298	-1.17249	1.5539e-141	Down	1.11363e-142	LOC109617026	NA	NA	NA	NA	gi|414866368|tpg|DAA44925.1|//TPA: hypothetical protein ZEAMMB73_311719 [Zea mays]
103641623	2096	3082	1384	-1.14064	2.91841e-141	Down	2.09569e-142	LOC103641623	GO:0016021//integral component of membrane	NA	NA	NA	gi|670445840|ref|XP_008663180.1|//PREDICTED: probable F-box protein At1g60180 [Zea mays]
100283963	1014	3806.69	1882	-1.00189	3.04357e-141	Down	2.18774e-142	LOC100283963	NA	GO:0004725//protein tyrosine phosphatase activity	GO:0035335//peptidyl-tyrosine dephosphorylation	K18045//tyrosine-protein phosphatase SIW14 [EC:3.1.3.48]	gi|226493145|ref|NP_001150333.1|//tyrosine specific protein phosphatase family protein [Zea mays];gi|413939112|gb|AFW73663.1|//tyrosine specific protein phosphatase family protein [Zea mays]
606425	1633	3326.55	1552.28	-1.08526	1.05283e-140	Down	7.6053e-142	SGR1	GO:0016020//membrane;GO:0044434//chloroplast part	NA	GO:0010304//PSII associated light-harvesting complex II catabolic process;GO:0015996//chlorophyll catabolic process	K18213//proteinaceous RNase P [EC:3.1.26.5]	gi|806638822|ref|NP_001105770.2|//senescence-inducible chloroplast stay-green protein 1 [Zea mays]
BGI_novel_G006001	1419	1285.45	303.69	-2.06722	2.26295e-140	Down	1.63792e-141	NA	NA	NA	NA	K05953//nicotianamine synthase [EC:2.5.1.43]	NP_001105504.2//nicotianamine synthase 1 [Zea mays]
100284584	1175	3357	1580	-1.07287	2.22774e-139	Down	1.62673e-140	LOC100284584	NA	NA	NA	K13993//HSP20 family protein	gi|226495639|ref|NP_001150951.1|//cell envelope integrity inner membrane protein TolA [Zea mays]
100285312	753	1210.55	271.18	-2.14396	1.77834e-138	Down	1.30871e-139	magi93868	NA	NA	NA	NA	NA
103646915	981	2203.06	832.6	-1.38943	1.73505e-137	Down	1.28676e-138	LOC103646915	NA	GO:0008080//N-acetyltransferase activity	GO:0006474//N-terminal protein amino acid acetylation	NA	gi|670390179|ref|XP_008675436.1|//PREDICTED: uncharacterized protein LOC103651557 [Zea mays]
103637608	1723	1389	366	-1.90975	9.48493e-137	Down	7.09513e-138	LOC103637608	NA	GO:0004185//serine-type carboxypeptidase activity	GO:0006508//proteolysis	K16297//serine carboxypeptidase-like clade II [EC:3.4.16.-]	gi|242035223|ref|XP_002465006.1|//hypothetical protein SORBIDRAFT_01g030370 [Sorghum bicolor]
100502286	1842	2539	1049	-1.26086	1.92574e-136	Down	1.44191e-137	LOC100502286	GO:0005576//extracellular region	GO:0042973//glucan endo-1,3-beta-D-glucosidase activity;GO:0033907//beta-D-fucosidase activity;GO:0004565//beta-galactosidase activity;GO:0080079//cellobiose glucosidase activity;GO:0102483//scopolin beta-glucosidase activity;GO:0080083//beta-gentiobiose beta-glucosidase activity	GO:1901657//glycosyl compound metabolic process;GO:0005975//carbohydrate metabolic process	K01188//beta-glucosidase [EC:3.2.1.21]	gi|670436638|ref|XP_008658979.1|//PREDICTED: uncharacterized protein LOC100502286 isoform X1 [Zea mays];XP_002465652.2//beta-glucosidase 6 [Sorghum bicolor]
109943525	2351	3632	1795	-1.0024	6.17396e-135	Down	4.67121e-136	LOC109943525	GO:0005737//cytoplasm	GO:0045548//phenylalanine ammonia-lyase activity	GO:0009800//cinnamic acid biosynthetic process;GO:0006559//L-phenylalanine catabolic process	K10775//phenylalanine ammonia-lyase [EC:4.3.1.24]	gi|77555961|gb|ABA98757.1|//Phenylalanine ammonia-lyase, putative, expressed [Oryza sativa Japonica Group]
103643397	2879	2613	1109	-1.22207	1.00871e-133	Down	7.71823e-135	LOC103643397	GO:0016021//integral component of membrane	NA	NA	K19984//exocyst complex component 5;K02184//formin 2	gi|670366759|ref|XP_008664791.1|//PREDICTED: formin-like protein 4 [Zea mays]
103640688	2175	1619	500	-1.68072	1.10272e-133	Down	8.44543e-135	LOC103640688	NA	GO:0016787//hydrolase activity;GO:0000166//nucleotide binding	NA	K14641//apyrase [EC:3.6.1.5]	gi|413915959|gb|AFW55891.1|//putative apyrase family protein [Zea mays];XP_020401654.1//probable apyrase 3 isoform X1 [Zea mays]
100277892	922	1022	195	-2.37547	1.64626e-132	Down	1.26434e-133	LOC100277892	NA	NA	NA	K12486//stromal membrane-associated protein	gi|670424836|ref|XP_008653092.1|//PREDICTED: LOW QUALITY PROTEIN: probable ADP-ribosylation factor GTPase-activating protein AGD11 [Zea mays]
100281131	898	2207	857	-1.35034	6.40229e-132	Down	4.95354e-133	gpm680	NA	NA	NA	NA	gi|226510147|ref|NP_001147522.1|//uncharacterized protein LOC100281131 precursor [Zea mays]
100281815	1002	3093	1458	-1.07063	4.3378e-128	Down	3.43974e-129	LOC100281815	NA	GO:0016301//kinase activity	GO:0016310//phosphorylation	K04733//interleukin-1 receptor-associated kinase 4 [EC:2.7.11.1]	gi|226494584|ref|NP_001148207.1|//serine/threonine kinase-like protein precursor [Zea mays]
103649150	1714	2792	1253.98	-1.1404	4.73852e-128	Down	3.76088e-129	LOC103649150	NA	GO:0008725//DNA-3-methyladenine glycosylase activity	GO:0006284//base-excision repair	K01246//DNA-3-methyladenine glycosylase I [EC:3.2.2.20]	gi|670381920|ref|XP_008671706.1|//PREDICTED: uncharacterized protein LOC103649150 [Zea mays]
BGI_novel_G002174	861	1892.49	680.35	-1.46156	1.49367e-127	Down	1.18763e-128	NA	NA	NA	NA	K03006//DNA-directed RNA polymerase II subunit RPB1 [EC:2.7.7.6]	NP_001149536.2//src2-like protein [Zea mays]
100285793	1445	2059	785	-1.3768	7.98941e-127	Down	6.37523e-128	LOC100285793	NA	GO:0016788//hydrolase activity, acting on ester bonds	NA	K21026//acetylajmaline esterase [EC:3.1.1.80]	gi|226530321|ref|NP_001152155.1|//esterase precursor [Zea mays]
103644122	818	2557.13	1109.4	-1.19036	1.3064e-125	Down	1.05363e-126	LOC103644122	NA	NA	NA	NA	NA
100192667	1768	1636.14	536.54	-1.59416	2.53787e-125	Down	2.05226e-126	LOC100192667	NA	GO:0004197//cysteine-type endopeptidase activity	GO:0051603//proteolysis involved in cellular protein catabolic process;GO:0006624//vacuolar protein processing	K01369//legumain [EC:3.4.22.34]	gi|670427229|ref|XP_008654306.1|//PREDICTED: uncharacterized protein LOC100192667 isoform X1 [Zea mays];gi|212721614|ref|NP_001131347.1|//uncharacterized protein LOC100192667 precursor [Zea mays]
100192082	1961	541.52	17.93	-4.90219	1.22716e-124	Down	9.94975e-126	pco067113e	GO:0016021//integral component of membrane	GO:0046872//metal ion binding;GO:0016597//amino acid binding;GO:0004072//aspartate kinase activity	GO:0016310//phosphorylation;GO:0008652//cellular amino acid biosynthetic process	K00928//aspartate kinase [EC:2.7.2.4]	AQK64499.1//Aspartokinase [Zea mays];gi|212274783|ref|NP_001130977.1|//uncharacterized protein LOC100192082 [Zea mays];gi|223973043|gb|ACN30709.1|//unknown [Zea mays];XP_008681044.1//aspartokinase isoform X2 [Zea mays];NP_001130977.1//Aspartokinase [Zea mays];AQK57589.1//hypothetical protein ZEAMMB73_Zm00001d052656 [Zea mays]
100286240	898	3317	1633	-1.00797	1.82223e-124	Down	1.48006e-125	LOC100286240	GO:0016021//integral component of membrane	NA	NA	NA	gi|226509140|ref|NP_001152600.1|//plasma membrane associated protein [Zea mays]
100272560	1902	2019	770	-1.37633	2.53868e-124	Down	2.06559e-125	LOC100272560	NA	GO:0016747//transferase activity, transferring acyl groups other than amino-acyl groups	NA	K13065//shikimate O-hydroxycinnamoyltransferase [EC:2.3.1.133]	gi|226503559|ref|NP_001140499.1|//transferase [Zea mays]
100282380	892	3175	1537	-1.03226	6.60119e-124	Down	5.39458e-125	LOC100282380	NA	NA	NA	NA	gi|226510137|ref|NP_001148763.1|//phytosulfokines 2 precursor [Zea mays]
103638214	1485	1407.6	413.91	-1.75147	2.90719e-123	Down	2.3986e-124	LOC103638214	NA	GO:0016788//hydrolase activity, acting on ester bonds	NA	K21026//acetylajmaline esterase [EC:3.1.1.80];K01188//beta-glucosidase [EC:3.2.1.21];K00679//phospholipid:diacylglycerol acyltransferase [EC:2.3.1.158];K10960//geranylgeranyl diphosphate/geranylgeranyl-bacteriochlorophyllide a reductase [EC:1.3.1.83 1.3.1.111]	gi|670437665|ref|XP_008659426.1|//PREDICTED: LOW QUALITY PROTEIN: GDSL esterase/lipase At5g37690 [Zea mays]
103629944	2177	2049	793	-1.35515	3.12986e-123	Down	2.58455e-124	LOC103629944	GO:0005794//Golgi apparatus	GO:0016413//O-acetyltransferase activity	GO:0010411//xyloglucan metabolic process	K16573//gamma-tubulin complex component 6	gi|670416708|ref|XP_008649266.1|//PREDICTED: protein ALTERED XYLOGLUCAN 4-like [Zea mays]
103630397	3585	2538	1108	-1.18135	3.33811e-123	Down	2.76365e-124	LOC103630397	NA	GO:0004674//protein serine/threonine kinase activity;GO:0005524//ATP binding	GO:0006468//protein phosphorylation	K08857//NIMA (never in mitosis gene a)-related kinase 1/4/5 [EC:2.7.11.1]	gi|670417757|ref|XP_008649672.1|//PREDICTED: serine/threonine-protein kinase Nek4-like [Zea mays]
103627649	1354	1938	729	-1.3962	5.47238e-122	Down	4.55405e-123	LOC103627649	GO:0005615//extracellular space;GO:0005764//lysosome	GO:0004197//cysteine-type endopeptidase activity;GO:0016491//oxidoreductase activity	GO:0051603//proteolysis involved in cellular protein catabolic process	K16290//xylem cysteine proteinase [EC:3.4.22.-]	gi|670409977|ref|XP_008646166.1|//PREDICTED: xylem cysteine proteinase 1-like [Zea mays]
103628889	859	2376.55	1009.63	-1.22066	1.60842e-121	Down	1.34309e-122	LOC103628889	NA	NA	GO:0006351//transcription, DNA-templated	K09286//EREBP-like factor	gi|670412162|ref|XP_008647233.1|//PREDICTED: ethylene-responsive transcription factor ERF017-like [Zea mays];XP_008647233.1//ethylene-responsive transcription factor ERF017-like [Zea mays]
103651606	2363	2576	1146.02	-1.15412	1.65612e-120	Down	1.39355e-121	LOC103651606	GO:0009536//plastid;GO:0043190//ATP-binding cassette (ABC) transporter complex	GO:0005524//ATP binding;GO:0042626//ATPase activity, coupled to transmembrane movement of substances	GO:0055085//transmembrane transport	K05681//ATP-binding cassette, subfamily G (WHITE), member 2	gi|670390319|ref|XP_008675495.1|//PREDICTED: ABC transporter G family member 10-like [Zea mays]
103636341	6194	774.25	110.38	-2.79594	2.47054e-120	Down	2.08238e-121	LOC103636341	NA	GO:0003824//catalytic activity;GO:0030170//pyridoxal phosphate binding	NA	K04382//serine/threonine-protein phosphatase 2A catalytic subunit [EC:3.1.3.16];K20184//vacuolar protein sorting-associated protein 41	gi|670432806|ref|XP_008656922.1|//PREDICTED: uncharacterized protein LOC103636341 [Zea mays];AQK98536.1//hypothetical protein ZEAMMB73_Zm00001d011989 [Zea mays]
100282577	889	1899	713	-1.39888	6.63045e-120	Down	5.60762e-121	IDP844	GO:0016021//integral component of membrane;GO:0005886//plasma membrane	NA	GO:0071555//cell wall organization	NA	gi|226528346|ref|NP_001148957.1|//casparian strip membrane protein 1 [Zea mays]
100279823	1287	2658	1209	-1.12215	7.05322e-119	Down	6.02553e-120	LOC100279823	NA	GO:0005524//ATP binding;GO:0004672//protein kinase activity	GO:0006468//protein phosphorylation	K04733//interleukin-1 receptor-associated kinase 4 [EC:2.7.11.1]	gi|226531025|ref|NP_001146250.1|//putative protein kinase superfamily protein [Zea mays]
100282949	1451	1931	737	-1.37523	8.0631e-119	Down	6.89402e-120	LOC100282949	GO:0016020//membrane;GO:0005737//cytoplasm	GO:0004620//phospholipase activity;GO:0047372//acylglycerol lipase activity	GO:0016042//lipid catabolic process;GO:0006952//defense response	K13412//calcium-dependent protein kinase [EC:2.7.11.1];K13680//beta-mannan synthase [EC:2.4.1.32];K16815//calcium-independent phospholipase A2-gamma;K14306//nuclear pore complex protein Nup62	gi|226528218|ref|NP_001149326.1|//patatin class 1 [Zea mays];ACN33435.1//unknown [Zea mays];gi|414869914|tpg|DAA48471.1|//TPA: patatin class 1 [Zea mays]
100285622	1972	2269	953	-1.23713	1.58231e-118	Down	1.35514e-119	LOC100285622	NA	GO:0016597//amino acid binding	GO:0008152//metabolic process	NA	gi|226510421|ref|NP_001151985.1|//ACR8 [Zea mays]
100192089	1493	2692	1235	-1.10979	2.83291e-118	Down	2.4363e-119	LOC100192089	NA	GO:0008270//zinc ion binding	GO:1902456//regulation of stomatal opening	K10144//RING finger and CHY zinc finger domain-containing protein 1 [EC:2.3.2.27]	gi|414864790|tpg|DAA43347.1|//TPA: putative RING zinc finger domain superfamily protein [Zea mays];gi|414864792|tpg|DAA43349.1|//TPA: putative RING zinc finger domain superfamily protein [Zea mays];gi|414864795|tpg|DAA43352.1|//TPA: putative RING zinc finger domain superfamily protein [Zea mays];gi|414864794|tpg|DAA43351.1|//TPA: putative RING zinc finger domain superfamily protein [Zea mays];XP_…
BGI_novel_G004362	2259	3138.53	1544.34	-1.00872	5.51094e-118	Down	4.7512e-119	NA	NA	NA	NA	K04733//interleukin-1 receptor-associated kinase 4 [EC:2.7.11.1];K08734//DNA mismatch repair protein MLH1;K19951//TBC1 domain family member 8/9;K00033//6-phosphogluconate dehydrogenase [EC:1.1.1.44 1.1.1.343];K13457//disease resistance protein RPM1	XP_020397728.1//uncharacterized protein LOC109941367 [Zea mays]
100281997	708	2037	807	-1.32142	6.46504e-118	Down	5.58298e-119	si614077a01(277)	NA	GO:0046914//transition metal ion binding	GO:0030001//metal ion transport;GO:0046916//cellular transition metal ion homeostasis	K14292//trimethylguanosine synthase [EC:2.1.1.-];K07213//copper chaperone	gi|670428318|ref|XP_008654945.1|//PREDICTED: LOC100281997 isoform X3 [Zea mays]
BGI_novel_G000949	4056	978.84	207.26	-2.22525	1.78809e-117	Down	1.54923e-118	NA	NA	NA	NA	K06997//PLP dependent protein	ONM09437.1//hypothetical protein ZEAMMB73_Zm00001d034052 [Zea mays]
100274879	2744	2804	1324	-1.0682	8.053e-116	Down	7.06914e-117	LOC100274879	GO:0016020//membrane;GO:0044464//cell part	NA	NA	K03006//DNA-directed RNA polymerase II subunit RPB1 [EC:2.7.7.6]	gi|670403339|ref|XP_008681581.1|//PREDICTED: uncharacterized protein LOC100274879 isoform X2 [Zea mays];gi|670403341|ref|XP_008681583.1|//PREDICTED: uncharacterized protein LOC100274879 isoform X3 [Zea mays];gi|226501616|ref|NP_001142611.1|//uncharacterized protein LOC100274879 precursor [Zea mays]
100383840	1878	3061	1507	-1.00794	5.83614e-115	Down	5.17306e-116	LOC100383840	GO:0016021//integral component of membrane	NA	NA	K13993//HSP20 family protein	gi|293330987|ref|NP_001169942.1|//uncharacterized protein LOC100383840 [Zea mays]
100273678	2092	1852.58	704.91	-1.37964	1.33236e-114	Down	1.18573e-115	LOC100273678	NA	GO:0000287//magnesium ion binding;GO:0010333//terpene synthase activity	GO:0008152//metabolic process	K15797//(S)-beta-macrocarpene synthase [EC:5.5.1.17];K15803//(-)-germacrene D synthase [EC:4.2.3.22 4.2.3.75];K14184//alpha-humulene/beta-caryophyllene synthase [EC:4.2.3.104 4.2.3.57];K14181//valencene/7-epi-alpha-selinene synthase [EC:4.2.3.73 4.2.3.86];K14174//beta-farnesene synthase [EC:4.2.3.47]	gi|670358945|ref|XP_008667880.1|//PREDICTED: uncharacterized protein LOC100273678 isoform X1 [Zea mays];XP_020403493.1//uncharacterized protein LOC100273678 isoform X2 [Zea mays];gi|226495973|ref|NP_001141562.1|//uncharacterized protein LOC100273678 [Zea mays]
103654335	2962	2966	1443	-1.02507	1.55916e-114	Down	1.38979e-115	LOC103654335	GO:0016020//membrane	NA	NA	K11267//sister chromatid cohesion protein PDS5	gi|670398757|ref|XP_008679397.1|//PREDICTED: uncharacterized protein LOC103654335 [Zea mays]
103641890	1460	1984	788	-1.31776	2.12275e-114	Down	1.89671e-115	LOC103641890	NA	GO:0004674//protein serine/threonine kinase activity;GO:0005524//ATP binding	GO:0006468//protein phosphorylation	K04733//interleukin-1 receptor-associated kinase 4 [EC:2.7.11.1]	gi|195616944|gb|ACG30302.1|//leucine-rich repeat receptor protein kinase EXS precursor [Zea mays]
100274574	2567	2867	1377	-1.04363	4.99681e-114	Down	4.47898e-115	si606042h11b	GO:0016021//integral component of membrane;GO:0009536//plastid	GO:0046577//long-chain-alcohol oxidase activity;GO:0050660//flavin adenine dinucleotide binding	GO:0055114//oxidation-reduction process	K17756//long-chain-alcohol oxidase [EC:1.1.3.20]	gi|670359114|ref|XP_008668721.1|//PREDICTED: uncharacterized protein LOC100274574 isoform X1 [Zea mays]
BGI_novel_G002503	742	752	0	-10.5402	1.63979e-113	Down	1.47336e-114	NA	NA	NA	NA	K16196//eukaryotic translation initiation factor 2-alpha kinase 4 [EC:2.7.11.1];K10268//F-box and leucine-rich repeat protein 2/20;K04730//interleukin-1 receptor-associated kinase 1 [EC:2.7.11.1];K15923//alpha-L-fucosidase 2 [EC:3.2.1.51]	XP_002451181.2//uncharacterized protein LOC8079158 [Sorghum bicolor]
100273368	1026	1346	411	-1.69709	6.984e-113	Down	6.29011e-114	LOC100273368	GO:0046658//anchored component of plasma membrane	GO:0009055//electron carrier activity	NA	K03006//DNA-directed RNA polymerase II subunit RPB1 [EC:2.7.7.6];K04733//interleukin-1 receptor-associated kinase 4 [EC:2.7.11.1]	gi|414586029|tpg|DAA36600.1|//TPA: blue copper protein [Zea mays]
100277421	1453	1390	436	-1.6583	8.198e-113	Down	7.39519e-114	LOC100277421	NA	NA	NA	NA	gi|226493098|ref|NP_001144457.1|//uncharacterized protein LOC100277421 [Zea mays]
100278708	1054	2049	837	-1.27724	1.39202e-112	Down	1.25967e-113	LOC100278708	GO:0016021//integral component of membrane;GO:0009536//plastid	NA	NA	NA	gi|226530900|ref|NP_001145367.1|//uncharacterized protein LOC100278708 [Zea mays]
BGI_novel_G000948	4235	642.13	71.49	-3.15267	3.14929e-112	Down	2.86559e-113	NA	NA	NA	NA	K04382//serine/threonine-protein phosphatase 2A catalytic subunit [EC:3.1.3.16]	ONM17324.1//Glutathione S-transferase TCHQD [Zea mays]
103648116	1294	1742.12	647.34	-1.41387	7.03746e-112	Down	6.40852e-113	LOC103648116	GO:0009507//chloroplast	GO:0005506//iron ion binding;GO:0016859//cis-trans isomerase activity	GO:0010223//secondary shoot formation;GO:1901601//strigolactone biosynthetic process	K17911//beta-carotene isomerase [EC:5.2.1.14]	gi|670380135|ref|XP_008670838.1|//PREDICTED: LOW QUALITY PROTEIN: beta-carotene isomerase D27, chloroplastic-like [Zea mays];ONM27078.1//Beta-carotene isomerase D27 chloroplastic [Zea mays];ONM27081.1//Beta-carotene isomerase D27 chloroplastic [Zea mays];gi|670372825|ref|XP_008667720.1|//PREDICTED: hypothetical protein isoform X1 [Zea mays];XP_020404288.1//beta-carotene isomerase D27, chloroplast…
100280269	1917	2242	966	-1.20031	9.59114e-112	Down	8.74081e-113	LOC100280269	NA	GO:0016705//oxidoreductase activity, acting on paired donors, with incorporation or reduction of molecular oxygen;GO:0020037//heme binding;GO:0005506//iron ion binding;GO:0004497//monooxygenase activity	GO:0055114//oxidation-reduction process	K10717//cytokinin trans-hydroxylase	XP_002445526.1//cytokinin hydroxylase [Sorghum bicolor];gi|992162720|gb|KXG25188.1|//hypothetical protein SORBI_007G133600 [Sorghum bicolor]
100280191	2839	2322	1025	-1.16536	1.95249e-110	Down	1.79856e-111	LOC100280191	GO:0016021//integral component of membrane;GO:0005886//plasma membrane	GO:0005524//ATP binding;GO:0004672//protein kinase activity	GO:0006468//protein phosphorylation	K04733//interleukin-1 receptor-associated kinase 4 [EC:2.7.11.1]	gi|226528717|ref|NP_001146595.1|//uncharacterized protein LOC100280191 [Zea mays]
109943959	1812	1533	529	-1.52064	9.08749e-110	Down	8.42438e-111	LOC109943959	GO:0016020//membrane	GO:0008324//cation transmembrane transporter activity	GO:0098655//cation transmembrane transport	NA	gi|992165201|gb|KXG27071.1|//hypothetical protein SORBI_006G208100 [Sorghum bicolor]
100275855	621	681	91	-2.88933	1.49145e-109	Down	1.38475e-110	umc1768	NA	NA	NA	NA	ONM59436.1//hydroxyproline-rich glycoprotein family protein [Zea mays];gi|226494095|ref|NP_001143301.1|//uncharacterized protein LOC100275855 precursor [Zea mays]
103649860	2439	2374	1069	-1.13668	1.62687e-108	Down	1.52208e-109	LOC103649860	NA	GO:0016722//oxidoreductase activity, oxidizing metal ions;GO:0005507//copper ion binding	GO:0055114//oxidation-reduction process	NA	gi|670386026|ref|XP_008673781.1|//PREDICTED: multicopper oxidase LPR1-like [Zea mays]
100191568	1204	2461	1128	-1.1111	1.91561e-108	Down	1.79495e-109	umc2617	NA	NA	NA	K10523//speckle-type POZ protein	gi|670412269|ref|XP_008647287.1|//PREDICTED: uncharacterized protein LOC100191568 isoform X1 [Zea mays];gi|670412271|ref|XP_008647288.1|//PREDICTED: uncharacterized protein LOC100191568 isoform X2 [Zea mays]
103639140	2650	2208	959	-1.18876	2.04976e-108	Down	1.92211e-109	LOC103639140	NA	NA	NA	K10523//speckle-type POZ protein	gi|670439585|ref|XP_008660159.1|//PREDICTED: BTB/POZ domain-containing protein At1g03010-like isoform X1 [Zea mays];gi|670439587|ref|XP_008660160.1|//PREDICTED: BTB/POZ domain-containing protein At1g03010-like isoform X2 [Zea mays]
103626885	2181	1432	478	-1.56857	2.45709e-107	Down	2.33562e-108	LOC103626885	GO:0005634//nucleus;GO:0005886//plasma membrane;GO:0005737//cytoplasm	GO:0004674//protein serine/threonine kinase activity;GO:0000166//nucleotide binding	GO:0016310//phosphorylation;GO:0035556//intracellular signal transduction	K08286//protein-serine/threonine kinase [EC:2.7.11.-]	XP_008645458.1//serine/threonine-protein kinase AGC1-5 [Zea mays];gi|670408167|ref|XP_008645458.1|//PREDICTED: protein kinase PVPK-1-like [Zea mays]
103629234	1399	864.99	177.09	-2.27382	1.04032e-106	Down	9.96309e-108	LOC103629234	GO:0000790//nuclear chromatin;GO:0000786//nucleosome	GO:0003677//DNA binding;GO:0046982//protein heterodimerization activity	GO:0006342//chromatin silencing	K11251//histone H2A	gi|670415027|ref|XP_008648632.1|//PREDICTED: histone H2A.2.1-like [Zea mays];XP_008648632.1//histone H2A.2.1 [Zea mays]
103638029	2754	1445.25	489.8	-1.54667	3.82029e-106	Down	3.67774e-107	LOC103638029	NA	NA	NA	K11159//carotenoid cleavage dioxygenase	gi|670437269|ref|XP_008659260.1|//PREDICTED: carotenoid 9,10(9',10')-cleavage dioxygenase 1-like [Zea mays]
109943284	5566	442	9	-5.6036	1.83086e-104	Down	1.78343e-105	LOC109943284	NA	NA	NA	K15156//mediator of RNA polymerase II transcription subunit 14;K00430//peroxidase [EC:1.11.1.7];K16196//eukaryotic translation initiation factor 2-alpha kinase 4 [EC:2.7.11.1];K14513//ethylene-insensitive protein 2;K15923//alpha-L-fucosidase 2 [EC:3.2.1.51];K13457//disease resistance protein RPM1;K08247//methionine S-methyltransferase [EC:2.1.1.12]	XP_020408779.1//uncharacterized protein LOC100274541 isoform X1 [Zea mays];gi|670419454|ref|XP_008650508.1|//PREDICTED: uncharacterized protein LOC103631357 [Zea mays]
103626173	1766	1486	521	-1.4977	4.12287e-104	Down	4.02783e-105	LOC103626173	NA	NA	NA	NA	gi|670406459|ref|XP_008644790.1|//PREDICTED: uncharacterized protein LOC103626173 [Zea mays]
100281624	828	2253	1011	-1.14168	8.97507e-104	Down	8.78097e-105	IDP833	GO:0005737//cytoplasm	GO:0015035//protein disulfide oxidoreductase activity;GO:0009055//electron carrier activity;GO:0051536//iron-sulfur cluster binding	GO:0055114//oxidation-reduction process;GO:0045454//cell redox homeostasis	K03676//glutaredoxin 3	gi|226529674|ref|NP_001148015.1|//uncharacterized protein LOC100281624 [Zea mays]
BGI_novel_G000078	3670	663.52	0	-10.3596	3.96433e-103	Down	3.921e-104	NA	NA	NA	NA	K12741//heterogeneous nuclear ribonucleoprotein A1/A3;K00895//diphosphate-dependent phosphofructokinase [EC:2.7.1.90]	ONL93224.1//hypothetical protein ZEAMMB73_Zm00001d027470 [Zea mays]
103636584	1041	882.9	197.19	-2.14828	1.30001e-101	Down	1.30434e-102	LOC103636584	NA	GO:0016787//hydrolase activity	GO:0006629//lipid metabolic process	K08233//polyneuridine-aldehyde esterase [EC:3.1.1.78]	ONM37252.1//Methylesterase 3 [Zea mays];gi|670433339|ref|XP_008657158.1|//PREDICTED: salicylic acid-binding protein 2-like isoform X1 [Zea mays]
542666	2270	1668	642	-1.36309	1.84695e-101	Down	1.85706e-102	LOC542666	NA	GO:0005488//binding	NA	K20641//Rho GTPase-activating protein 20;K13415//protein brassinosteroid insensitive 1 [EC:2.7.10.1 2.7.11.1]	gi|818213441|ref|NP_001295407.1|//squamosa promoter-binding-like protein 17 [Zea mays];NP_001295407.1//squamosa promoter-binding-like protein 17 [Zea mays]
100383326	2811	433.52	4.75	-6.49765	4.21485e-101	Down	4.24993e-102	LOC100383326	GO:0016021//integral component of membrane	NA	NA	NA	gi|293336746|ref|NP_001169455.1|//uncharacterized protein LOC100383326 [Zea mays]
103636179	1943	1265.44	408.13	-1.61816	2.5273e-99	Down	2.57717e-100	LOC103636179	NA	NA	NA	NA	gi|670432401|ref|XP_008656754.1|//PREDICTED: probable purine permease 4 [Zea mays]
100284361	921	1232.74	392.15	-1.63801	1.77008e-98	Down	1.82268e-99	LOC100284361	NA	GO:0005509//calcium ion binding;GO:0004623//phospholipase A2 activity	GO:0016042//lipid catabolic process	K01047//secretory phospholipase A2 [EC:3.1.1.4]	gi|226502484|ref|NP_001150728.1|//phospholipase A2 [Zea mays]
100274968	718	2382	1128	-1.06402	5.66962e-98	Down	5.85428e-99	LOC100274968	NA	NA	NA	NA	gi|226529161|ref|NP_001142673.1|//uncharacterized protein LOC100274968 [Zea mays]
BGI_novel_G004424	955	1422	505.15	-1.47876	7.62312e-98	Down	7.88227e-99	NA	NA	NA	NA	K20184//vacuolar protein sorting-associated protein 41	ONM12211.1//Vacuolar protein sorting-associated protein 41-like protein [Zea mays]
103639224	1422	763.73	148.94	-2.34395	7.94834e-98	Down	8.22422e-99	LOC103639224	NA	GO:0030410//nicotianamine synthase activity	GO:0006826//iron ion transport;GO:0030418//nicotianamine biosynthetic process	K05953//nicotianamine synthase [EC:2.5.1.43]	gi|413955955|gb|AFW88604.1|//zmNAS1 protein [Zea mays];XP_020399929.1//nicotianamine synthase 2-like [Zea mays];NP_001105504.2//nicotianamine synthase 1 [Zea mays]
103640746	4740	1705	684	-1.30332	7.3782e-97	Down	7.69743e-98	LOC103640746	GO:0016021//integral component of membrane;GO:0005886//plasma membrane	GO:0005524//ATP binding;GO:0042626//ATPase activity, coupled to transmembrane movement of substances	GO:0055085//transmembrane transport	K05681//ATP-binding cassette, subfamily G (WHITE), member 2	gi|670444037|ref|XP_008662458.1|//PREDICTED: pleiotropic drug resistance protein 3-like isoform X2 [Zea mays];gi|670444035|ref|XP_008662457.1|//PREDICTED: pleiotropic drug resistance protein 3-like isoform X1 [Zea mays]
BGI_novel_G002120	3328	412.04	10.47	-5.28407	7.82581e-97	Down	8.16998e-98	NA	NA	NA	NA	NA	ONM34543.1//Actin-interacting protein 1-2 [Zea mays]
103647881	1389	1295.34	434.13	-1.56275	1.05824e-96	Down	1.10629e-97	LOC103647881	GO:0009505//plant-type cell wall	GO:0004601//peroxidase activity	GO:0009664//plant-type cell wall organization	K00430//peroxidase [EC:1.11.1.7]	gi|670379543|ref|XP_008670600.1|//PREDICTED: peroxidase 2-like [Zea mays]
103655056	3894	1281.91	428.05	-1.56806	3.51365e-96	Down	3.68823e-97	LOC103655056	GO:0009536//plastid	GO:0051498//syn-copalyl diphosphate synthase activity;GO:0009905//ent-copalyl diphosphate synthase activity	GO:0051504//diterpene phytoalexin precursor biosynthetic process pathway;GO:0009685//gibberellin metabolic process	K04120//ent-copalyl diphosphate synthase [EC:5.5.1.13]	gi|670400527|ref|XP_008680090.1|//PREDICTED: ent-copalyl diphosphate synthase 2-like [Zea mays];gi|413920471|gb|AFW60403.1|//hypothetical protein ZEAMMB73_968516 [Zea mays];XP_020408032.1//ent-copalyl diphosphate synthase 2-like isoform X1 [Zea mays]
103642193	2213	921	232	-1.97469	3.39348e-95	Down	3.5887e-96	LOC103642193	NA	GO:0030246//carbohydrate binding;GO:0008810//cellulase activity	GO:0030245//cellulose catabolic process	K01179//endoglucanase [EC:3.2.1.4]	gi|673921712|ref|NP_001288435.1|//endoglucanase 13 precursor [Zea mays];XP_002448763.1//endoglucanase 13 [Sorghum bicolor]
100193196	1627	1201	391	-1.60461	3.26486e-93	Down	3.51322e-94	LOC100193196	NA	GO:0003677//DNA binding	NA	K09422//myb proto-oncogene protein, plant	gi|212723126|ref|NP_001131823.1|//putative MYB DNA-binding domain superfamily protein [Zea mays]
100192939	1992	2307	1111	-1.03978	1.82394e-91	Down	1.9939e-92	LOC100192939	GO:0048046//apoplast;GO:0005576//extracellular region;GO:0009507//chloroplast	GO:0042973//glucan endo-1,3-beta-D-glucosidase activity;GO:0033907//beta-D-fucosidase activity;GO:0004565//beta-galactosidase activity;GO:0080079//cellobiose glucosidase activity;GO:0102483//scopolin beta-glucosidase activity;GO:0080083//beta-gentiobiose beta-glucosidase activity	GO:1901657//glycosyl compound metabolic process;GO:0005975//carbohydrate metabolic process	K01188//beta-glucosidase [EC:3.2.1.21]	XP_008644530.1//uncharacterized protein LOC100192939 isoform X1 [Zea mays];gi|414865498|tpg|DAA44055.1|//TPA: hypothetical protein ZEAMMB73_095768 [Zea mays];gi|670358067|ref|XP_008644530.1|//PREDICTED: hypothetical protein isoform X1 [Zea mays]
542230	1887	1944	864	-1.15554	1.89888e-91	Down	2.07718e-92	cat2	GO:0005777//peroxisome	GO:0020037//heme binding;GO:0046872//metal ion binding;GO:0004096//catalase activity	GO:0098869//cellular oxidant detoxification;GO:0042744//hydrogen peroxide catabolic process;GO:0055114//oxidation-reduction process;GO:0042542//response to hydrogen peroxide	K03781//catalase [EC:1.11.1.6]	gi|806776638|ref|NP_001105310.2|//catalase isozyme 2 [Zea mays]
103634749	1185	1762.8	745.59	-1.22703	3.23012e-91	Down	3.54263e-92	LOC103634749	NA	NA	NA	K02184//formin 2	gi|670429417|ref|XP_008655560.1|//PREDICTED: leucine-rich repeat extensin-like protein 1 [Zea mays];XP_008655560.1//leucine-rich repeat extensin-like protein 5 [Zea mays]
103631967	1499	2212	1050	-1.06058	1.33874e-90	Down	1.47304e-91	LOC103631967	NA	NA	NA	K14493//gibberellin receptor GID1 [EC:3.-.-.-]	gi|670422229|ref|XP_008652040.1|//PREDICTED: probable carboxylesterase 15 [Zea mays]
100191755	1883	2131	997	-1.08148	4.15323e-90	Down	4.58466e-91	pco062034(27)	NA	GO:0005524//ATP binding;GO:0004674//protein serine/threonine kinase activity	GO:0007165//signal transduction;GO:0007275//multicellular organism development;GO:0006468//protein phosphorylation;GO:0042538//hyperosmotic salinity response;GO:0010540//basipetal auxin transport	K07198//5'-AMP-activated protein kinase, catalytic alpha subunit [EC:2.7.11.11]	gi|212274589|ref|NP_001130654.1|//uncharacterized protein LOC100191755 [Zea mays]
103654450	1921	1719	724	-1.23313	1.14444e-89	Down	1.26822e-90	LOC103654450	NA	NA	NA	NA	gi|670399045|ref|XP_008679500.1|//PREDICTED: UPF0481 protein At3g47200-like [Zea mays]
103650939	1510	1462.62	562.69	-1.36376	3.42866e-89	Down	3.81173e-90	LOC103650939	NA	NA	NA	NA	gi|670388610|ref|XP_008674764.1|//PREDICTED: putative F-box protein At3g23970 [Zea mays]
100382162	1168	2078	969	-1.08625	1.60938e-88	Down	1.80296e-89	LOC100382162	NA	GO:0016787//hydrolase activity	GO:0008152//metabolic process	K17872//NADH:ubiquinone reductase (non-electrogenic) [EC:1.6.5.9];K20506//tuliposide A-converting enzyme [EC:4.2.99.22]	gi|414885736|tpg|DAA61750.1|//TPA: hypothetical protein ZEAMMB73_506846 [Zea mays]
109939228	4709	2059.01	957.58	-1.0901	3.20094e-88	Down	3.5928e-89	LOC109939228	GO:0005739//mitochondrion	NA	NA	K11450//lysine-specific histone demethylase 1A [EC:1.-.-.-]	gi|670442620|ref|XP_008661669.1|//PREDICTED: uncharacterized protein LOC100274691 isoform X1 [Zea mays]
100383501	1997	1644	682	-1.25499	3.56212e-88	Down	4.00328e-89	TIDP3746	NA	GO:0016779//nucleotidyltransferase activity	GO:0008152//metabolic process	K13291//terminal uridylyltransferase [EC:2.7.7.52]	gi|293331075|ref|NP_001169620.1|//uncharacterized protein LOC100383501 [Zea mays]
103648073	5489	807	192	-2.05708	4.55304e-88	Down	5.12016e-89	LOC103648073	NA	NA	NA	K17592//sacsin	XP_008670793.1//uncharacterized protein LOC103648073 [Zea mays];gi|670380019|ref|XP_008670793.1|//PREDICTED: uncharacterized protein LOC103648073 [Zea mays]
103653139	2254	1231	428	-1.50977	1.72924e-87	Down	1.9619e-88	LOC103653139	GO:0016021//integral component of membrane	GO:0016709//oxidoreductase activity, acting on paired donors, with incorporation or reduction of molecular oxygen, NAD(P)H as one donor, and incorporation of one atom of oxygen;GO:0020037//heme binding;GO:0005506//iron ion binding	GO:0044550//secondary metabolite biosynthetic process;GO:0055114//oxidation-reduction process	K00512//steroid 17alpha-monooxygenase / 17alpha-hydroxyprogesterone deacetylase [EC:1.14.14.19 1.14.14.32];K07408//cytochrome P450 family 1 subfamily A polypeptide 1 [EC:1.14.14.1]	AQK51072.1//Putative cytochrome P450 superfamily protein [Zea mays];gi|670395971|ref|XP_008678319.1|//PREDICTED: cytochrome P450 89A2-like [Zea mays];XP_020408108.1//cytochrome P450 89A2 [Zea mays]
109942380	2298	1546.4	624.47	-1.29383	5.39889e-87	Down	6.15608e-88	LOC109942380	NA	GO:0003824//catalytic activity	GO:0008152//metabolic process	K00666//fatty-acyl-CoA synthase [EC:6.2.1.-];K10526//OPC-8:0 CoA ligase 1 [EC:6.2.1.-]	gi|992155705|gb|KXG19752.1|//hypothetical protein SORBI_010G110500 [Sorghum bicolor]
BGI_novel_G006408	3166	379.81	17.09	-4.45967	9.00089e-85	Down	1.04879e-85	NA	NA	NA	NA	K02993//small subunit ribosomal protein S7e;K20279//synaptojanin [EC:3.1.3.36]	ONM15225.1//40S ribosomal protein S7-2 [Zea mays]
100279514	1288	2183.98	1062.07	-1.0257	9.05156e-85	Down	1.05534e-85	LOC100279514	GO:0016021//integral component of membrane;GO:0005789//endoplasmic reticulum membrane	NA	NA	K20721//reticulon-1	gi|226505686|ref|NP_001145985.1|//uncharacterized protein LOC100279514 [Zea mays]
103627094	1202	2030.55	959.72	-1.0668	4.59359e-84	Down	5.40817e-85	LOC103627094	NA	NA	NA	NA	gi|670408624|ref|XP_008645639.1|//PREDICTED: uncharacterized protein LOC103627094 [Zea mays]
103652828	918	1139	386	-1.54671	6.17649e-84	Down	7.28057e-85	LOC103652828	NA	NA	NA	NA	gi|670395251|ref|XP_008678026.1|//PREDICTED: uncharacterized protein LOC103652828 [Zea mays]
541734	1478	1770	787	-1.15493	2.59313e-83	Down	3.07331e-84	LOC541734	NA	GO:0003677//DNA binding	NA	K09422//myb proto-oncogene protein, plant	gi|670424840|ref|XP_008653094.1|//PREDICTED: transcription factor MYB21 [Zea mays]
103632764	2604	754.35	181.06	-2.04438	9.05437e-82	Down	1.09699e-82	LOC103632764	NA	GO:0008725//DNA-3-methyladenine glycosylase activity	GO:0006284//base-excision repair	K01246//DNA-3-methyladenine glycosylase I [EC:3.2.2.20]	ONM55021.1//DNA glycosylase superfamily protein [Zea mays];gi|414885482|tpg|DAA61496.1|//TPA: hypothetical protein ZEAMMB73_098263 [Zea mays]
100278788	2931	2179	1077	-1.00227	1.80264e-81	Down	2.18914e-82	LOC100278788	GO:0043190//ATP-binding cassette (ABC) transporter complex	GO:0005524//ATP binding;GO:0042626//ATPase activity, coupled to transmembrane movement of substances	GO:0006810//transport	K05681//ATP-binding cassette, subfamily G (WHITE), member 2	gi|670388829|ref|XP_008674853.1|//PREDICTED: ABC transporter G family member 16 [Zea mays]
103632640	4028	1242.26	458.82	-1.42259	6.74626e-81	Down	8.25527e-82	LOC103632640	GO:0016021//integral component of membrane	NA	GO:0016192//vesicle-mediated transport	K08518//syntaxin-binding protein 5	ONM54573.1//transducin family protein / WD-40 repeat family protein [Zea mays];ONM61093.1//transducin family protein / WD-40 repeat family protein [Zea mays];XP_008652608.1//uncharacterized protein LOC103632640 [Zea mays];gi|670423690|ref|XP_008652608.1|//PREDICTED: uncharacterized protein LOC103632640 [Zea mays]
109946011	1043	1319.86	507	-1.36595	8.1453e-81	Down	9.98467e-82	LOC109946011	NA	NA	NA	NA	gi|413921209|gb|AFW61141.1|//hypothetical protein ZEAMMB73_943069, partial [Zea mays]
BGI_novel_G004695	6117	1538.65	647.05	-1.23533	1.25407e-80	Down	1.54084e-81	NA	NA	NA	NA	K01507//inorganic pyrophosphatase [EC:3.6.1.1]	ONM26099.1//hypothetical protein ZEAMMB73_Zm00001d007131 [Zea mays]
BGI_novel_G001546	2223	382.43	23.95	-3.98272	2.18492e-80	Down	2.69234e-81	NA	NA	NA	NA	K10268//F-box and leucine-rich repeat protein 2/20;K13424//WRKY transcription factor 33	XP_020401364.1//WRKY transcription factor SUSIBA2-like isoform X1 [Zea mays]
100501485	1711	988.9	311.12	-1.65397	2.36494e-80	Down	2.91585e-81	LOC100501485	NA	NA	NA	K04733//interleukin-1 receptor-associated kinase 4 [EC:2.7.11.1]	gi|413956361|gb|AFW89010.1|//putative thaumatin domain family protein [Zea mays]
100285715	945	2144	1061	-1.0005	5.91959e-80	Down	7.31123e-81	LOC100285715	GO:0016021//integral component of membrane	NA	NA	K00703//starch synthase [EC:2.4.1.21];K13993//HSP20 family protein	gi|226498350|ref|NP_001152078.1|//small heat shock-like protein [Zea mays]
103650590	1207	2053	999	-1.0248	1.17445e-79	Down	1.45809e-80	LOC103650590	GO:0005739//mitochondrion	NA	NA	NA	gi|670387662|ref|XP_008674380.1|//PREDICTED: myosin-11-like [Zea mays]
103649993	2437	350.96	15.3	-4.50532	8.65065e-79	Down	1.08139e-79	LOC103649993	GO:0016021//integral component of membrane	GO:0004674//protein serine/threonine kinase activity;GO:0005524//ATP binding	GO:0006468//protein phosphorylation	K04733//interleukin-1 receptor-associated kinase 4 [EC:2.7.11.1];K04730//interleukin-1 receptor-associated kinase 1 [EC:2.7.11.1]	XP_020405780.1//proline-rich receptor-like protein kinase PERK1 [Zea mays];gi|670365479|ref|XP_008662401.1|//PREDICTED: proline-rich receptor-like protein kinase PERK1 [Zea mays]
103638141	2614	1012	332	-1.59357	5.47875e-78	Down	6.91521e-79	LOC103638141	GO:0009986//cell surface	GO:0042973//glucan endo-1,3-beta-D-glucosidase activity;GO:0052861//glucan endo-1,3-beta-glucanase activity, C-3 substituted reducing group	GO:0006076//(1->3)-beta-D-glucan catabolic process	K01180//endo-1,3(4)-beta-glucanase [EC:3.2.1.6]	gi|670437485|ref|XP_008659345.1|//PREDICTED: LOW QUALITY PROTEIN: putative endo-1,3(4)-beta-glucanase 2 [Zea mays]
103627631	1526	1139	407	-1.47029	5.56633e-78	Down	7.02973e-79	LOC103627631	GO:0005739//mitochondrion	GO:0008863//formate dehydrogenase (NAD+) activity;GO:0051287//NAD binding;GO:0004617//phosphoglycerate dehydrogenase activity	GO:0042183//formate catabolic process;GO:0055114//oxidation-reduction process;GO:0009070//serine family amino acid biosynthetic process	K00122//formate dehydrogenase [EC:1.2.1.2]	gi|670409932|ref|XP_008646146.1|//PREDICTED: formate dehydrogenase 2, mitochondrial-like [Zea mays]
100275681	1836	1894	898	-1.06227	5.71121e-78	Down	7.21676e-79	LOC100275681	NA	NA	NA	K11426//SET and MYND domain-containing protein	gi|226491794|ref|NP_001143181.1|//uncharacterized protein LOC100275681 [Zea mays]
100283710	1002	1089	378	-1.51216	9.83443e-78	Down	1.2462e-78	LOC100283710	GO:0016020//membrane;GO:0005739//mitochondrion	GO:0005509//calcium ion binding	NA	K17991//peroxygenase [EC:1.11.2.3]	gi|226504072|ref|NP_001150081.1|//ABA-induced protein precursor [Zea mays]
103647358	1193	1665	747	-1.14196	4.52469e-77	Down	5.77877e-78	LOC103647358	GO:0005874//microtubule;GO:0005819//spindle;GO:0009536//plastid	NA	GO:0060236//regulation of mitotic spindle organization;GO:0032147//activation of protein kinase activity	K17732//mitochondrial-processing peptidase subunit beta [EC:3.4.24.64];K16812//targeting protein for Xklp2	gi|670378316|ref|XP_008670122.1|//PREDICTED: uncharacterized protein LOC103647358 [Zea mays]
BGI_novel_G005383	21046	1996.42	976.08	-1.01796	1.15633e-76	Down	1.47929e-77	NA	NA	NA	NA	K04733//interleukin-1 receptor-associated kinase 4 [EC:2.7.11.1]	ONM29087.1//Protein ALWAYS EARLY 3 [Zea mays]
BGI_novel_G002500	911	323	5	-5.99908	1.19266e-76	Down	1.52832e-77	NA	NA	NA	NA	NA	XP_020401789.1//uncharacterized protein LOC109943284 [Zea mays]
100501587	2996	1908	916	-1.04426	2.08216e-76	Down	2.6741e-77	LOC100501587	GO:0005618//cell wall	GO:0004252//serine-type endopeptidase activity	GO:0006508//proteolysis	K04733//interleukin-1 receptor-associated kinase 4 [EC:2.7.11.1];K14325//RNA-binding protein with serine-rich domain 1;K13199//plasminogen activator inhibitor 1 RNA-binding protein;K12663//Delta(3,5)-Delta(2,4)-dienoyl-CoA isomerase [EC:5.3.3.-];K13171//serine/arginine repetitive matrix protein 1	gi|670361271|ref|XP_008647207.1|//PREDICTED: uncharacterized protein LOC100501587 isoform X3 [Zea mays];gi|670361269|ref|XP_008647202.1|//PREDICTED: uncharacterized protein LOC100501587 isoform X2 [Zea mays];gi|670361267|ref|XP_008647197.1|//PREDICTED: uncharacterized protein LOC100501587 isoform X1 [Zea mays];XP_008647207.1//uncharacterized protein LOC100501587 isoform X3 [Zea mays]
103638133	2211	1654	744	-1.1382	3.57749e-76	Down	4.60475e-77	LOC103638133	GO:0016020//membrane	GO:0016787//hydrolase activity	GO:0065007//biological regulation	NA	gi|670437467|ref|XP_008659337.1|//PREDICTED: uncharacterized protein LOC103638133 [Zea mays]
103638487	1011	1030	349	-1.54696	4.72218e-76	Down	6.09498e-77	LOC103638487	GO:0005737//cytoplasm	GO:0046914//transition metal ion binding	GO:0030001//metal ion transport;GO:0046916//cellular transition metal ion homeostasis	K18081//myotubularin-related protein 1/2 [EC:3.1.3.64 3.1.3.95];K07213//copper chaperone;K10752//histone-binding protein RBBP4	gi|670438189|ref|XP_008659608.1|//PREDICTED: heavy metal-associated isoprenylated plant protein 26-like isoform X1 [Zea mays]
BGI_novel_G002412	2093	435.33	0	-9.75158	2.14963e-74	Down	2.82668e-75	NA	NA	NA	NA	K09495//T-complex protein 1 subunit gamma	AQK51908.1//Putative acyl-CoA oxidase family protein [Zea mays]
BGI_novel_G000304	1780	378.23	31.12	-3.58897	4.15405e-74	Down	5.48609e-75	NA	NA	NA	NA	K13679//granule-bound starch synthase [EC:2.4.1.242]	ONM08430.1//Granule-bound starch synthase 1 chloroplastic/amyloplastic [Zea mays]
BGI_novel_G005399	2403	316.8	3.06	-6.67952	1.12665e-73	Down	1.49516e-74	NA	NA	NA	NA	K02964//small subunit ribosomal protein S18e	AQK62393.1//40S ribosomal protein S18 [Zea mays]
103650331	2015	1884	916	-1.026	2.3837e-73	Down	3.17356e-74	LOC103650331	GO:0009507//chloroplast	GO:0008422//beta-glucosidase activity;GO:0102483//scopolin beta-glucosidase activity	GO:0009736//cytokinin-activated signaling pathway;GO:1901657//glycosyl compound metabolic process;GO:0005975//carbohydrate metabolic process	K20835//avenacosidase [EC:3.2.1.188];K01188//beta-glucosidase [EC:3.2.1.21]	gi|670387052|ref|XP_008674149.1|//PREDICTED: 4-hydroxy-7-methoxy-3-oxo-3,4-dihydro-2H-1,4-benzoxazin-2-yl glucoside beta-D-glucosidase 2, chloroplastic-like [Zea mays]
100272827	1251	1243	490	-1.32859	4.48831e-73	Down	6.00756e-74	LOC100272827	GO:0016021//integral component of membrane	GO:0090447//glycerol-3-phosphate 2-O-acyltransferase activity;GO:0016791//phosphatase activity	GO:0010143//cutin biosynthetic process;GO:0016311//dephosphorylation	K13508//glycerol-3-phosphate acyltransferase [EC:2.3.1.15]	gi|414871433|tpg|DAA49990.1|//TPA: hypothetical protein ZEAMMB73_898628 [Zea mays]
103629440	2190	1603.66	725.87	-1.1292	5.60016e-73	Down	7.51173e-74	LOC103629440	NA	NA	NA	NA	gi|670415462|ref|XP_008648785.1|//PREDICTED: uncharacterized protein LOC103629440 [Zea mays]
103643215	834	961	321	-1.56758	2.07447e-72	Down	2.79589e-73	LOC103643215	NA	NA	NA	NA	gi|195651039|gb|ACG44987.1|//hypothetical protein [Zea mays]
100285335	709	1871	914	-1.01916	4.51463e-72	Down	6.12327e-73	umc2681	GO:0016021//integral component of membrane	NA	NA	NA	gi|226508392|ref|NP_001151699.1|//uncharacterized protein LOC100285335 [Zea mays]
BGI_novel_G002304	3975	503.93	84.51	-2.56165	7.40535e-72	Down	1.00704e-72	NA	NA	NA	NA	K06997//PLP dependent protein	ONM09438.1//hypothetical protein ZEAMMB73_Zm00001d034052 [Zea mays]
103647221	1593	1752	833	-1.05823	8.66018e-72	Down	1.18015e-72	LOC103647221	NA	GO:0005488//binding	NA	K16190//glucuronokinase [EC:2.7.1.43];K13422//transcription factor MYC2	gi|670376708|ref|XP_008669521.1|//PREDICTED: transcription factor FER-LIKE IRON DEFICIENCY-INDUCED TRANSCRIPTION FACTOR-like [Zea mays]
103651053	1266	840.17	255	-1.7058	1.79028e-71	Down	2.44351e-72	LOC103651053	NA	GO:0003824//catalytic activity;GO:0050662//coenzyme binding	NA	K09753//cinnamoyl-CoA reductase [EC:1.2.1.44]	gi|414879888|tpg|DAA57019.1|//TPA: hypothetical protein ZEAMMB73_592422 [Zea mays];EES01690.2//hypothetical protein SORBI_3003G342300 [Sorghum bicolor]
103648193	1450	303	8	-5.22879	1.9577e-71	Down	2.67621e-72	LOC103648193	NA	NA	NA	NA	gi|670380311|ref|XP_008670902.1|//PREDICTED: uncharacterized protein LOC103648193 [Zea mays]
103646010	1382	1074	392	-1.43969	2.25968e-71	Down	3.09062e-72	LOC103646010	GO:0005737//cytoplasm	GO:0046914//transition metal ion binding	GO:0030001//metal ion transport;GO:0046916//cellular transition metal ion homeostasis	NA	gi|670375299|ref|XP_008668971.1|//PREDICTED: nucleolar protein 58-like [Zea mays]
100275607	1812	1599	731	-1.11485	2.58919e-71	Down	3.54499e-72	LOC100275607	GO:0016021//integral component of membrane	GO:0015238//drug transmembrane transporter activity;GO:0015297//antiporter activity	GO:0006855//drug transmembrane transport	K03327//multidrug resistance protein, MATE family	gi|994311132|ref|NP_001143129.2|//uncharacterized protein LOC100275607 [Zea mays]
100284991	1108	1710	808	-1.06719	4.73237e-71	Down	6.49283e-72	LOC100284991	NA	NA	NA	K13993//HSP20 family protein	gi|226508366|ref|NP_001151358.1|//hsp20/alpha crystallin family protein [Zea mays]
100193349	605	1081	399	-1.42352	1.21714e-70	Down	1.67426e-71	si603038d03	NA	NA	NA	NA	gi|212720879|ref|NP_001131954.1|//uncharacterized protein LOC100193349 [Zea mays]
100284974	1576	1871	922	-1.00659	1.22541e-70	Down	1.68651e-71	LOC100284974	GO:0030136//clathrin-coated vesicle;GO:0005739//mitochondrion	GO:0030276//clathrin binding;GO:0005545//1-phosphatidylinositol binding	GO:0048268//clathrin coat assembly	K20043//clathrin coat assembly protein AP180;K20044//phosphatidylinositol-binding clathrin assembly protein	gi|414869846|tpg|DAA48403.1|//TPA: putative ENTH/ANTH/VHS superfamily protein [Zea mays]
BGI_novel_G000081	3949	403.35	0	-9.64151	4.40202e-70	Down	6.09924e-71	NA	NA	NA	NA	K00895//diphosphate-dependent phosphofructokinase [EC:2.7.1.90]	ONL93224.1//hypothetical protein ZEAMMB73_Zm00001d027470 [Zea mays]
103647718	1764	969	339	-1.50083	1.43558e-68	Down	2.03923e-69	LOC103647718	GO:0016020//membrane	NA	NA	NA	gi|670379157|ref|XP_008670458.1|//PREDICTED: uncharacterized protein LOC103647718 [Zea mays]
100383466	2624	1331	566	-1.21926	1.56208e-68	Down	2.22004e-69	LOC100383466	GO:0016021//integral component of membrane	GO:0005524//ATP binding;GO:0004672//protein kinase activity	GO:0006468//protein phosphorylation	K04733//interleukin-1 receptor-associated kinase 4 [EC:2.7.11.1]	gi|293335395|ref|NP_001169585.1|//uncharacterized protein LOC100383466 [Zea mays]
103648197	1127	1230.42	501.76	-1.2797	2.3821e-68	Down	3.40414e-69	LOC103648197	NA	NA	NA	K09841//xanthoxin dehydrogenase [EC:1.1.1.288]	XP_008670903.1//short-chain dehydrogenase reductase ATA1 [Zea mays];gi|670380314|ref|XP_008670903.1|//PREDICTED: short-chain dehydrogenase reductase 3a-like [Zea mays]
100285021	1702	1311	554	-1.22833	2.65137e-68	Down	3.79652e-69	LOC100285021	GO:0043231//intracellular membrane-bounded organelle	GO:0080019//fatty-acyl-CoA reductase (alcohol-forming) activity	GO:0035336//long-chain fatty-acyl-CoA metabolic process;GO:0055114//oxidation-reduction process;GO:0010345//suberin biosynthetic process	K13356//alcohol-forming fatty acyl-CoA reductase [EC:1.2.1.84]	gi|226503767|ref|NP_001151388.1|//male sterility protein 2 [Zea mays]
100277824	956	1436	637	-1.15831	3.63257e-68	Down	5.21185e-69	LOC100277824	GO:0016021//integral component of membrane	NA	NA	NA	gi|195646708|gb|ACG42822.1|//hypothetical protein [Zea mays]
100277562	1470	964	338	-1.49763	5.16697e-68	Down	7.41704e-69	pco136884	GO:0005634//nucleus	GO:0008270//zinc ion binding;GO:0003676//nucleic acid binding	GO:0009867//jasmonic acid mediated signaling pathway;GO:0010150//leaf senescence	K15172//transcription elongation factor SPT5;K07560//D-tyrosyl-tRNA(Tyr) deacylase [EC:3.1.-.-]	gi|226507354|ref|NP_001144558.1|//uncharacterized protein LOC100277562 [Zea mays]
103646110	1038	1240.78	512	-1.26265	1.62504e-67	Down	2.34776e-68	LOC103646110	GO:0042807//central vacuole;GO:0009705//plant-type vacuole membrane;GO:0005887//integral component of plasma membrane	GO:0015250//water channel activity;GO:0015254//glycerol channel activity	GO:0006833//water transport;GO:0034220//ion transmembrane transport;GO:0009992//cellular water homeostasis;GO:0015793//glycerol transport	K09873//aquaporin TIP	gi|670375515|ref|XP_008669054.1|//PREDICTED: aquaporin TIP2-3-like [Zea mays]
100501810	3065	1305	556	-1.21651	5.45974e-67	Down	7.95021e-68	LOC100501810	GO:0016021//integral component of membrane	GO:0016705//oxidoreductase activity, acting on paired donors, with incorporation or reduction of molecular oxygen;GO:0020037//heme binding;GO:0005506//iron ion binding;GO:0004497//monooxygenase activity	GO:0055114//oxidation-reduction process	K15398//fatty acid omega-hydroxylase [EC:1.14.-.-]	gi|413938153|gb|AFW72704.1|//putative cytochrome P450 superfamily protein [Zea mays]
103630535	2237	1777	878	-1.00277	9.4303e-67	Down	1.38059e-67	LOC103630535	GO:0005634//nucleus	GO:0043565//sequence-specific DNA binding;GO:0003700//transcription factor activity, sequence-specific DNA binding	GO:0030154//cell differentiation;GO:0006355//regulation of transcription, DNA-templated	K14494//DELLA protein	gi|670361640|ref|XP_008649813.1|//PREDICTED: scarecrow-like protein 6 [Zea mays]
103651152	2656	646	165	-1.95469	2.64166e-66	Down	3.89187e-67	LOC103651152	NA	NA	NA	NA	gi|670389144|ref|XP_008674992.1|//PREDICTED: uncharacterized protein LOC103651152 isoform X2 [Zea mays];gi|670389142|ref|XP_008674991.1|//PREDICTED: uncharacterized protein LOC103651152 isoform X1 [Zea mays]
100280959	1111	866	288	-1.57392	9.01612e-66	Down	1.3431e-66	LOC100280959	GO:0016021//integral component of membrane	NA	NA	NA	gi|226493474|ref|NP_001147351.1|//plant viral-response family protein [Zea mays]
100383351	2015	1125	446	-1.32043	1.16297e-65	Down	1.7341e-66	LOC100383351	NA	NA	NA	NA	gi|670360948|ref|XP_008644759.1|//PREDICTED: uncharacterized protein LOC100383351 isoform X1 [Zea mays]
BGI_novel_G000600	5494	275	4	-6.08891	2.22012e-65	Down	3.3215e-66	NA	NA	NA	NA	K16196//eukaryotic translation initiation factor 2-alpha kinase 4 [EC:2.7.11.1];K15923//alpha-L-fucosidase 2 [EC:3.2.1.51];K08247//methionine S-methyltransferase [EC:2.1.1.12]	XP_020408779.1//uncharacterized protein LOC100274541 isoform X1 [Zea mays]
103653100	2062	1312	568	-1.19342	2.25096e-65	Down	3.36924e-66	LOC103653100	GO:0016020//membrane	GO:0016705//oxidoreductase activity, acting on paired donors, with incorporation or reduction of molecular oxygen;GO:0020037//heme binding;GO:0005506//iron ion binding;GO:0004497//monooxygenase activity	GO:0055114//oxidation-reduction process	K00512//steroid 17alpha-monooxygenase / 17alpha-hydroxyprogesterone deacetylase [EC:1.14.14.19 1.14.14.32];K07408//cytochrome P450 family 1 subfamily A polypeptide 1 [EC:1.14.14.1]	gi|670395879|ref|XP_008678285.1|//PREDICTED: cytochrome P450 89A2-like [Zea mays]
100192846	1205	1319	576	-1.18092	1.19152e-64	Down	1.80896e-65	pco127689	GO:0016021//integral component of membrane	GO:0008270//zinc ion binding	NA	K19041//E3 ubiquitin-protein ligase RNF38/44 [EC:2.3.2.27]	gi|195608114|gb|ACG25887.1|//RING-H2 finger protein ATL1Q [Zea mays];gi|242066006|ref|XP_002454292.1|//hypothetical protein SORBIDRAFT_04g028130 [Sorghum bicolor];gi|224032329|gb|ACN35240.1|//unknown [Zea mays]
103628296	2595	1160	473	-1.27983	1.56282e-64	Down	2.37823e-65	LOC103628296	NA	NA	NA	K04733//interleukin-1 receptor-associated kinase 4 [EC:2.7.11.1];K04730//interleukin-1 receptor-associated kinase 1 [EC:2.7.11.1]	XP_020394011.1//LOW QUALITY PROTEIN: protein STRUBBELIG [Zea mays];gi|670411236|ref|XP_008646743.1|//PREDICTED: protein STRUBBELIG-like [Zea mays]
100283132	1864	1517	710	-1.08095	1.68808e-64	Down	2.57125e-65	LOC100283132	GO:0005887//integral component of plasma membrane	GO:0005355//glucose transmembrane transporter activity;GO:0005351//sugar:proton symporter activity	GO:0035428//hexose transmembrane transport;GO:0046323//glucose import	K16055//trehalose 6-phosphate synthase/phosphatase [EC:2.4.1.15 3.1.3.12];K08150//MFS transporter, SP family, solute carrier family 2 (myo-inositol transporter), member 13	gi|226529828|ref|NP_001149506.1|//sugar transport protein 5 [Zea mays]
100284218	1428	945	341	-1.45616	4.92593e-64	Down	7.57334e-65	LOC100284218	GO:0016021//integral component of membrane;GO:0005739//mitochondrion	GO:0016788//hydrolase activity, acting on ester bonds	NA	K21026//acetylajmaline esterase [EC:3.1.1.80];K01188//beta-glucosidase [EC:3.2.1.21];K00679//phospholipid:diacylglycerol acyltransferase [EC:2.3.1.158];K10960//geranylgeranyl diphosphate/geranylgeranyl-bacteriochlorophyllide a reductase [EC:1.3.1.83 1.3.1.111]	gi|226509150|ref|NP_001150585.1|//anther-specific proline-rich protein APG [Zea mays]
100191420	3247	1645.42	801.91	-1.02256	6.70744e-64	Down	1.03267e-64	LOC100191420	GO:0016021//integral component of membrane	GO:0005524//ATP binding;GO:0004672//protein kinase activity	GO:0006468//protein phosphorylation	K04733//interleukin-1 receptor-associated kinase 4 [EC:2.7.11.1];K13415//protein brassinosteroid insensitive 1 [EC:2.7.10.1 2.7.11.1]	gi|219884201|gb|ACL52475.1|//unknown [Zea mays];NP_001338984.1//uncharacterized protein LOC100191420 precursor [Zea mays]
100276043	1213	724	214	-1.744	1.07283e-63	Down	1.65401e-64	LOC100276043	NA	NA	NA	NA	gi|226492286|ref|NP_001143400.1|//uncharacterized protein LOC100276043 precursor [Zea mays]
100382397	1835	669.07	185.8	-1.83403	4.13052e-63	Down	6.41525e-64	LOC100382397	GO:0043231//intracellular membrane-bounded organelle	GO:0080043//quercetin 3-O-glucosyltransferase activity;GO:0080044//quercetin 7-O-glucosyltransferase activity	GO:0009813//flavonoid biosynthetic process;GO:0052696//flavonoid glucuronidation	K13496//UDP-glucosyl transferase 73C [EC:2.4.1.-]	gi|293334043|ref|NP_001168613.1|//uncharacterized protein LOC100382397 [Zea mays]
103645762	2160	817	269	-1.58835	6.08558e-63	Down	9.48643e-64	LOC103645762	NA	GO:0004190//aspartic-type endopeptidase activity	GO:0006508//proteolysis;GO:0030163//protein catabolic process	K00924//null;K02882//large subunit ribosomal protein L18Ae;K01381//saccharopepsin [EC:3.4.23.25]	gi|670374623|ref|XP_008668690.1|//PREDICTED: protein ASPARTIC PROTEASE IN GUARD CELL 2 [Zea mays]
BGI_novel_G002292	5655	350.47	0	-9.43877	9.11087e-63	Down	1.42414e-63	NA	NA	NA	NA	K03509//DNA polymerase eta [EC:2.7.7.7];K13675//UDP-glucose:O-linked fucose beta-1,3-glucosyltransferase [EC:2.4.1.-]	ONM39374.1//hypothetical protein ZEAMMB73_Zm00001d043896 [Zea mays]
100383514	3326	263.63	6	-5.44303	1.03304e-62	Down	1.61624e-63	LOC100383514	GO:0005576//extracellular region	GO:0008061//chitin binding;GO:0004568//chitinase activity	GO:0006032//chitin catabolic process;GO:0005975//carbohydrate metabolic process	K01183//chitinase [EC:3.2.1.14]	XP_008670178.1//uncharacterized protein LOC103647416 [Zea mays];ONL94716.1//hypothetical protein ZEAMMB73_Zm00001d028100 [Zea mays];gi|670378471|ref|XP_008670178.1|//PREDICTED: uncharacterized protein LOC103647416 isoform X1 [Zea mays]
100304242	3197	977.91	367.32	-1.39828	2.24029e-62	Down	3.5242e-63	LOC100304242	NA	GO:0008889//glycerophosphodiester phosphodiesterase activity	GO:0006629//lipid metabolic process	K03006//DNA-directed RNA polymerase II subunit RPB1 [EC:2.7.7.6];K01126//glycerophosphoryl diester phosphodiesterase [EC:3.1.4.46];K14007//protein transport protein SEC24;K20093//DNA excision repair protein ERCC-6-like [EC:3.6.4.12];K01904//4-coumarate--CoA ligase [EC:6.2.1.12]	XP_020407207.1//uncharacterized protein LOC100304242 isoform X3 [Zea mays];XP_008677441.1//uncharacterized protein LOC100304242 isoform X1 [Zea mays];gi|670394032|ref|XP_008677441.1|//PREDICTED: uncharacterized protein LOC100304242 isoform X4 [Zea mays];XP_020407209.1//uncharacterized protein LOC100304242 isoform X5 [Zea mays]
100192905	1509	1198	507	-1.22619	2.24953e-62	Down	3.54034e-63	LOC100192905	NA	NA	NA	NA	gi|670358065|ref|XP_008644249.1|//PREDICTED: uncharacterized protein LOC100192905 isoform X1 [Zea mays]
100284780	1439	1247	542	-1.18772	9.53282e-62	Down	1.5132e-62	LOC100284780	NA	GO:0016747//transferase activity, transferring acyl groups other than amino-acyl groups	NA	K13065//shikimate O-hydroxycinnamoyltransferase [EC:2.3.1.133]	gi|413923307|gb|AFW63239.1|//transferase family protein [Zea mays]
100278584	781	763	242	-1.64229	1.04453e-61	Down	1.65953e-62	LOC100278584	GO:0005675//holo TFIIH complex;GO:0016020//membrane;GO:0000439//core TFIIH complex	GO:0008353//RNA polymerase II carboxy-terminal domain kinase activity;GO:0008135//translation factor activity, RNA binding;GO:0003684//damaged DNA binding;GO:0008094//DNA-dependent ATPase activity	GO:0070816//phosphorylation of RNA polymerase II C-terminal domain;GO:0006289//nucleotide-excision repair	K03143//transcription initiation factor TFIIH subunit 3	gi|226530541|ref|NP_001145287.1|//uncharacterized protein LOC100278584 [Zea mays]
100274009	1529	905	326	-1.45866	1.5468e-61	Down	2.46195e-62	LOC100274009	GO:0005739//mitochondrion	GO:0004674//protein serine/threonine kinase activity;GO:0005524//ATP binding	GO:0006468//protein phosphorylation	K04733//interleukin-1 receptor-associated kinase 4 [EC:2.7.11.1]	gi|413934692|gb|AFW69243.1|//putative protein kinase superfamily protein [Zea mays];gi|226505646|ref|NP_001141866.1|//putative protein kinase superfamily protein [Zea mays]
100194326	1487	1140	477	-1.24259	1.20649e-60	Down	1.93493e-61	LOC100194326	GO:0005887//integral component of plasma membrane	GO:0008515//sucrose transmembrane transporter activity	GO:0015770//sucrose transport;GO:0034219//carbohydrate transmembrane transport	K15382//solute carrier family 50 (sugar transporter)	gi|212723300|ref|NP_001132836.1|//uncharacterized protein LOC100194326 [Zea mays]
BGI_novel_G005468	5035	312	28	-3.46367	9.58303e-60	Down	1.55397e-60	NA	NA	NA	NA	K16196//eukaryotic translation initiation factor 2-alpha kinase 4 [EC:2.7.11.1];K15923//alpha-L-fucosidase 2 [EC:3.2.1.51];K08247//methionine S-methyltransferase [EC:2.1.1.12]	XP_020408779.1//uncharacterized protein LOC100274541 isoform X1 [Zea mays]
BGI_novel_G005380	17708	325.96	0	-9.33417	2.83014e-59	Down	4.61355e-60	NA	NA	NA	NA	K04733//interleukin-1 receptor-associated kinase 4 [EC:2.7.11.1]	ONM29087.1//Protein ALWAYS EARLY 3 [Zea mays]
100278056	898	812	279	-1.52683	3.90824e-59	Down	6.38494e-60	LOC100278056	NA	NA	NA	K09597//signal peptide peptidase-like 2B [EC:3.4.23.-]	gi|226497896|ref|NP_001144930.1|//uncharacterized protein LOC100278056 [Zea mays]
100278069	2002	584	152	-1.92752	5.3724e-59	Down	8.79229e-60	LOC100278069	NA	NA	NA	K13171//serine/arginine repetitive matrix protein 1	NP_001144939.1//uncharacterized protein LOC100278069 [Zea mays];gi|226532820|ref|NP_001144939.1|//uncharacterized protein LOC100278069 [Zea mays]
100282228	1282	1011	403	-1.31255	1.28624e-58	Down	2.11327e-59	LOC100282228	NA	GO:0003824//catalytic activity;GO:0050662//coenzyme binding	NA	K09753//cinnamoyl-CoA reductase [EC:1.2.1.44]	gi|226491155|ref|NP_001148612.1|//dihydroflavonol-4-reductase [Zea mays];gi|670421132|ref|XP_008651445.1|//PREDICTED: dihydroflavonol-4-reductase isoform X1 [Zea mays];NP_001148612.1//dihydroflavonol-4-reductase [Zea mays]
100384734	1257	1128	479	-1.22129	1.90393e-58	Down	3.1417e-59	LOC100384734	NA	NA	NA	NA	NA
103632763	767	1344.55	624.02	-1.09308	2.40172e-58	Down	3.96825e-59	LOC103632763	NA	NA	NA	NA	gi|670423935|ref|XP_008652715.1|//PREDICTED: uncharacterized protein LOC103632763 [Zea mays]
100274594	3096	1431	684	-1.05057	3.23218e-58	Down	5.35651e-59	LOC100274594	GO:0016021//integral component of membrane	GO:0004713//protein tyrosine kinase activity;GO:0004674//protein serine/threonine kinase activity;GO:0005524//ATP binding	GO:0006468//protein phosphorylation	K00924//null;K20718//LRR receptor-like serine/threonine-protein kinase ERECTA [EC:2.7.11.1]	gi|992319516|ref|NP_001142419.2|//uncharacterized protein LOC100274594 precursor [Zea mays]
100384497	6167	853.42	309.75	-1.44777	1.79332e-57	Down	2.99626e-58	LOC100384497	NA	GO:0046872//metal ion binding;GO:0005524//ATP binding;GO:0031072//heat shock protein binding;GO:0051082//unfolded protein binding	GO:0006457//protein folding;GO:0009408//response to heat	K03686//molecular chaperone DnaJ	gi|747046124|ref|XP_011097809.1|//PREDICTED: dnaJ homolog 1, mitochondrial-like [Sesamum indicum];ONL99483.1//hypothetical protein ZEAMMB73_Zm00001d029722 [Zea mays]
103627791	1504	1060.16	439.89	-1.25469	2.45389e-57	Down	4.11044e-58	LOC103627791	GO:0005739//mitochondrion	GO:0061630//ubiquitin protein ligase activity;GO:0008270//zinc ion binding	GO:0043161//proteasome-mediated ubiquitin-dependent protein catabolic process;GO:0042787//protein ubiquitination involved in ubiquitin-dependent protein catabolic process;GO:0000209//protein polyubiquitination	K11982//E3 ubiquitin-protein ligase RNF115/126 [EC:2.3.2.27]	gi|670410340|ref|XP_008646313.1|//PREDICTED: E3 ubiquitin-protein ligase RING1-like [Zea mays]
100279169	810	1315	611	-1.09144	5.85979e-57	Down	9.87408e-58	LOC100279169	NA	NA	NA	NA	gi|226500676|ref|NP_001145669.1|//uncharacterized protein LOC100279169 [Zea mays]
103635334	1116	980	392	-1.30755	1.54835e-56	Down	2.62562e-57	LOC103635334	GO:0016021//integral component of membrane	NA	NA	NA	gi|670430637|ref|XP_008656036.1|//PREDICTED: uncharacterized protein LOC103635334 [Zea mays]
100286028	1239	633	186	-1.75252	3.09783e-56	Down	5.2885e-57	AUX32	GO:0005634//nucleus	NA	GO:0006355//regulation of transcription, DNA-templated;GO:0009734//auxin-activated signaling pathway	K14484//auxin-responsive protein IAA	gi|226498822|ref|NP_001152388.1|//IAA14 - auxin-responsive Aux/IAA family member [Zea mays]
109943407	4993	448.77	92.18	-2.26907	6.89724e-56	Down	1.18288e-56	LOC109943407	NA	NA	NA	NA	gi|985468538|ref|XP_015389999.1|//PREDICTED: uncharacterized protein LOC107178872 [Citrus sinensis]
BGI_novel_G001156	2903	1202.7	541.36	-1.13724	1.06201e-55	Down	1.82893e-56	NA	NA	NA	NA	K20827//RNA polymerase II subunit B1 CTD phosphatase RPAP2 [EC:3.1.3.16]	XP_008665151.2//uncharacterized protein LOC103643762 [Zea mays]
100283216	732	1093	469	-1.20625	1.31573e-55	Down	2.27244e-56	LOC100283216	GO:0016020//membrane	NA	NA	NA	gi|413916845|gb|AFW56777.1|//retrotransposon protein SINE subclass [Zea mays]
BGI_novel_G000301	3637	233.46	3.04	-6.24858	1.59537e-55	Down	2.75768e-56	NA	NA	NA	NA	K00234//succinate dehydrogenase (ubiquinone) flavoprotein subunit [EC:1.3.5.1]	PAN33299.1//hypothetical protein PAHAL_F00198 [Panicum hallii]
109941685	921	1044	438	-1.23874	2.15994e-55	Down	3.74128e-56	LOC109941685	GO:0016021//integral component of membrane	NA	NA	NA	gi|242055435|ref|XP_002456863.1|//hypothetical protein SORBIDRAFT_03g044200 [Sorghum bicolor]
103629301	1363	1153	510	-1.16244	2.56757e-55	Down	4.45101e-56	LOC103629301	NA	GO:0003676//nucleic acid binding	NA	NA	gi|670415175|ref|XP_008648687.1|//PREDICTED: uncharacterized protein LOC103629301 [Zea mays]
103630195	1369	270.1	19.84	-3.75263	4.86395e-55	Down	8.46658e-56	LOC103630195	NA	GO:0003723//RNA binding;GO:0046872//metal ion binding;GO:0000166//nucleotide binding	NA	K10706//senataxin [EC:3.6.4.-]	XP_008665330.1//zinc finger CCCH domain-containing protein 22-like [Zea mays];gi|670368141|ref|XP_008665330.1|//PREDICTED: zinc finger CCCH domain-containing protein 22-like [Zea mays]
100278997	3246	526	133	-1.96926	9.02949e-55	Down	1.57818e-55	LOC100278997	GO:0005886//plasma membrane	GO:0004674//protein serine/threonine kinase activity	GO:0007166//cell surface receptor signaling pathway	K04733//interleukin-1 receptor-associated kinase 4 [EC:2.7.11.1];K13436//pto-interacting protein 1 [EC:2.7.11.1]	gi|670445253|ref|XP_008662927.1|//PREDICTED: uncharacterized protein TIDP3651 isoform X2 [Zea mays];AQK41948.1//PTI1-like tyrosine-protein kinase 3 [Zea mays];gi|670445249|ref|XP_008662924.1|//PREDICTED: uncharacterized protein TIDP3651 isoform X1 [Zea mays]
103626267	1386	1311	620	-1.06595	1.05637e-54	Down	1.84708e-55	LOC103626267	NA	NA	NA	K14299//nucleoporin SEH1	gi|670406699|ref|XP_008644882.1|//PREDICTED: uncharacterized protein LOC103626267 [Zea mays]
BGI_novel_G002291	5621	294.44	0	-9.18745	1.08521e-54	Down	1.89906e-55	NA	NA	NA	NA	K03509//DNA polymerase eta [EC:2.7.7.7];K13675//UDP-glucose:O-linked fucose beta-1,3-glucosyltransferase [EC:2.4.1.-]	ONM39374.1//hypothetical protein ZEAMMB73_Zm00001d043896 [Zea mays]
BGI_novel_G004943	5803	227.43	4.33	-5.70053	1.84e-54	Down	3.23303e-55	NA	NA	NA	NA	K14724//solute carrier family 9 (sodium/hydrogen exchanger), member 8	ONL95448.1//Sodium/hydrogen exchanger 2 [Zea mays]
BGI_novel_G004501	3300	458.31	100.54	-2.17417	3.37516e-54	Down	5.95197e-55	NA	NA	NA	NA	K12605//CCR4-NOT transcription complex subunit 2	AQK86820.1//putative NOT transcription complex subunit VIP2 [Zea mays]
100192689	4986	1062.87	457.42	-1.20199	8.09174e-54	Down	1.43506e-54	LOC100192689	NA	GO:0003723//RNA binding	NA	K13162//poly(rC)-binding protein 2/3/4	gi|670402364|ref|XP_008681057.1|//PREDICTED: hypothetical protein isoform X1 [Zea mays];NP_001131366.1//uncharacterized protein LOC100192689 [Zea mays];XP_008681057.1//uncharacterized protein LOC100192689 isoform X1 [Zea mays];gi|212723546|ref|NP_001131366.1|//uncharacterized protein LOC100192689 [Zea mays]
BGI_novel_G000158	989	226	6	-5.22084	1.25817e-53	Down	2.23942e-54	NA	NA	NA	NA	K00573//protein-L-isoaspartate(D-aspartate) O-methyltransferase [EC:2.1.1.77]	OQU80724.1//hypothetical protein SORBI_3007G171950 [Sorghum bicolor]
BGI_novel_G001783	2202	272.56	22.98	-3.55374	2.08758e-53	Down	3.72758e-54	NA	NA	NA	NA	K15501//serine/threonine-protein phosphatase 6 regulatory subunit 3	ONM28962.1//SIT4 phosphatase-associated family protein [Zea mays]
103640575	1455	688	226	-1.5917	2.20795e-53	Down	3.94409e-54	LOC103640575	NA	NA	NA	K06699//proteasome activator subunit 4	gi|670365279|ref|XP_008661909.1|//PREDICTED: BURP domain-containing protein 3-like [Zea mays]
103629231	2448	652.38	206.18	-1.64743	3.42029e-53	Down	6.12192e-54	LOC103629231	NA	GO:0016787//hydrolase activity	GO:0046856//phosphatidylinositol dephosphorylation	K20279//synaptojanin [EC:3.1.3.36];K01099//inositol polyphosphate 5-phosphatase INPP5B/F [EC:3.1.3.36]	XP_008648630.1//type I inositol polyphosphate 5-phosphatase 8 isoform X2 [Zea mays];gi|670415022|ref|XP_008648630.1|//PREDICTED: type I inositol 1,4,5-trisphosphate 5-phosphatase CVP2-like [Zea mays];XP_020395783.1//type I inositol polyphosphate 5-phosphatase 8 isoform X1 [Zea mays]
100273344	1663	588.92	171	-1.76969	4.10168e-53	Down	7.35323e-54	LOC100273344	GO:0016021//integral component of membrane	GO:0016709//oxidoreductase activity, acting on paired donors, with incorporation or reduction of molecular oxygen, NAD(P)H as one donor, and incorporation of one atom of oxygen;GO:0016705//oxidoreductase activity, acting on paired donors, with incorporation or reduction of molecular oxygen;GO:0020037//heme binding;GO:0005506//iron ion binding;GO:0004497//monooxygenase activity	GO:0098542//defense response to other organism;GO:0042343//indole glucosinolate metabolic process;GO:0044550//secondary metabolite biosynthetic process;GO:0055114//oxidation-reduction process	K00517//null;K13260//isoflavone 2'-hydroxylase [EC:1.14.13.89]	gi|670358887|ref|XP_008667626.1|//PREDICTED: putative cytochrome P450 superfamily protein isoform X1 [Zea mays];XP_008667626.1//putative cytochrome P450 superfamily protein isoform X1 [Zea mays]
100285207	2948	644.53	202.22	-1.65794	4.9044e-53	Down	8.79929e-54	LOC100285207	GO:0005634//nucleus	NA	GO:0006355//regulation of transcription, DNA-templated;GO:0009734//auxin-activated signaling pathway	K14484//auxin-responsive protein IAA	XP_008668125.1//IAA27 - auxin-responsive Aux/IAA family member isoform X3 [Zea mays];gi|414588332|tpg|DAA38903.1|//TPA: hypothetical protein ZEAMMB73_864525 [Zea mays];gi|670373574|ref|XP_008668125.1|//PREDICTED: IAA27 - auxin-responsive Aux/IAA family member isoform X1 [Zea mays];XP_020403382.1//IAA27 - auxin-responsive Aux/IAA family member isoform X1 [Zea mays];ONM19432.1//IAA27-auxin-responsi…
BGI_novel_G000295	3252	240.6	12.52	-4.24995	5.54408e-53	Down	9.97465e-54	NA	NA	NA	NA	K00234//succinate dehydrogenase (ubiquinone) flavoprotein subunit [EC:1.3.5.1]	PAN33299.1//hypothetical protein PAHAL_F00198 [Panicum hallii]
100192050	1943	1158.82	526	-1.12514	7.89877e-53	Down	1.42618e-53	EREB208	NA	NA	GO:0006351//transcription, DNA-templated	K13434//pathogenesis-related genes transcriptional activator PTI6	gi|212275820|ref|NP_001130945.1|//putative AP2/EREBP transcription factor superfamily protein [Zea mays]
103637600	3347	506	129	-1.95738	2.46126e-52	Down	4.48435e-53	LOC103637600	NA	NA	NA	NA	gi|670364130|ref|XP_008658002.1|//PREDICTED: uncharacterized protein LOC103637600 [Zea mays]
100277599	767	984	413	-1.23814	2.98578e-52	Down	5.44213e-53	LOC100277599	NA	NA	NA	NA	gi|226533160|ref|NP_001144586.1|//uncharacterized protein LOC100277599 [Zea mays]
103634987	2382	696	238	-1.53374	3.22613e-51	Down	5.96304e-52	LOC103634987	NA	GO:0030246//carbohydrate binding;GO:0008810//cellulase activity	GO:0030245//cellulose catabolic process	K01179//endoglucanase [EC:3.2.1.4]	gi|670429953|ref|XP_008655783.1|//PREDICTED: endoglucanase 2-like isoform X1 [Zea mays];gi|673921619|ref|NP_001288408.1|//endoglucanase 2-like precursor [Zea mays];gi|670429955|ref|XP_008655784.1|//PREDICTED: endoglucanase 2-like isoform X2 [Zea mays]
BGI_novel_G005359	6657	270.44	0	-9.06478	4.05033e-51	Down	7.50379e-52	NA	NA	NA	NA	K02184//formin 2	OUS43456.1//patched family-domain-containing protein [Ostreococcus tauri]
103648141	3282	812.78	309.68	-1.37771	5.97567e-51	Down	1.11006e-51	LOC103648141	NA	GO:0000155//phosphorelay sensor kinase activity;GO:0005524//ATP binding	GO:0016310//phosphorylation;GO:0007165//signal transduction	K00898//pyruvate dehydrogenase kinase 2/3/4 [EC:2.7.11.2];K01611//S-adenosylmethionine decarboxylase [EC:4.1.1.50]	gi|413955758|gb|AFW88407.1|//putative pyruvate dehydrogenase kinase family protein [Zea mays];ABO32297.1//S-adenosylmethionine decarboxylase [Saccharum arundinaceum]
103635614	1819	660	218	-1.58376	6.6032e-51	Down	1.2271e-51	LOC103635614	NA	NA	NA	K04733//interleukin-1 receptor-associated kinase 4 [EC:2.7.11.1];K04730//interleukin-1 receptor-associated kinase 1 [EC:2.7.11.1]	gi|670431199|ref|XP_008656248.1|//PREDICTED: putative receptor-like protein kinase At4g00960 [Zea mays]
100274602	1598	772	285	-1.42326	7.67588e-51	Down	1.42972e-51	LOC100274602	GO:0016021//integral component of membrane	NA	NA	NA	gi|226500842|ref|NP_001142426.1|//uncharacterized protein LOC100274602 [Zea mays]
BGI_novel_G000865	4396	226.35	10.69	-4.38984	1.00251e-50	Down	1.8723e-51	NA	NA	NA	NA	K13427//nitric-oxide synthase, plant [EC:1.14.13.39]	ONM07564.1//NO-associated protein 1 chloroplastic/mitochondrial [Zea mays]
100281892	1359	492	126	-1.95085	1.04492e-50	Down	1.95225e-51	LOC100281892	GO:0016020//membrane;GO:0005618//cell wall;GO:0005576//extracellular region	NA	GO:0019953//sexual reproduction;GO:0071555//cell wall organization	K20628//expansin	gi|670403990|ref|XP_008643641.1|//PREDICTED: beta-expansin 4 isoform X1 [Zea mays]
100383500	1720	1057.31	468.53	-1.1598	1.15287e-50	Down	2.15558e-51	LOC100383500	NA	NA	NA	NA	gi|293337109|ref|NP_001169619.1|//uncharacterized protein LOC100383500 [Zea mays]
100281973	898	1092	492	-1.13586	1.31133e-50	Down	2.45466e-51	umc1318	NA	GO:0008289//lipid binding	GO:0006869//lipid transport	NA	gi|226494865|ref|NP_001148362.1|//uncharacterized protein LOC100281973 precursor [Zea mays]
103647804	3881	1117	509	-1.11951	1.41876e-50	Down	2.65778e-51	LOC103647804	NA	NA	NA	K19613//leucine-rich repeat protein SHOC2;K15078//structure-specific endonuclease subunit SLX1 [EC:3.6.1.-]	gi|670379355|ref|XP_008670534.1|//PREDICTED: putative disease resistance RPP13-like protein 1 [Zea mays]
103636515	3207	851.52	336.23	-1.32621	2.26421e-50	Down	4.26096e-51	LOC103636515	NA	NA	NA	K14325//RNA-binding protein with serine-rich domain 1;K13172//serine/arginine repetitive matrix protein 2	XP_020398447.1//protein UPSTREAM OF FLC-like isoform X1 [Zea mays];gi|413951993|gb|AFW84642.1|//hypothetical protein ZEAMMB73_096878 [Zea mays]
103630849	4789	1036	456	-1.16954	2.54381e-50	Down	4.79257e-51	LOC103630849	GO:0005634//nucleus;GO:0005737//cytoplasm	NA	NA	K08332//null	gi|414864384|tpg|DAA42941.1|//TPA: putative ARM repeat-containing protein containing family protein [Zea mays]
109945297	1879	397	81	-2.27876	7.44635e-50	Down	1.4114e-50	LOC109945297	GO:0016021//integral component of membrane	GO:0016709//oxidoreductase activity, acting on paired donors, with incorporation or reduction of molecular oxygen, NAD(P)H as one donor, and incorporation of one atom of oxygen;GO:0020037//heme binding;GO:0005506//iron ion binding	GO:0044550//secondary metabolite biosynthetic process;GO:0055114//oxidation-reduction process	K07408//cytochrome P450 family 1 subfamily A polypeptide 1 [EC:1.14.14.1]	gi|242070321|ref|XP_002450437.1|//hypothetical protein SORBIDRAFT_05g005480 [Sorghum bicolor]
103644130	3783	615.73	197.53	-1.62584	2.27799e-49	Down	4.34211e-50	LOC103644130	NA	NA	NA	K01354//oligopeptidase B [EC:3.4.21.83]	gi|670368654|ref|XP_008665549.1|//PREDICTED: uncharacterized protein LOC103644130 [Zea mays];ACF87036.2//unknown [Zea mays]
103627003	1460	421	94	-2.14871	3.42239e-49	Down	6.55521e-50	LOC103627003	GO:0005576//extracellular region	GO:0020037//heme binding;GO:0046872//metal ion binding;GO:0004601//peroxidase activity	GO:0006979//response to oxidative stress;GO:0098869//cellular oxidant detoxification;GO:0042744//hydrogen peroxide catabolic process;GO:0055114//oxidation-reduction process	K00430//peroxidase [EC:1.11.1.7]	gi|670408450|ref|XP_008645579.1|//PREDICTED: peroxidase P7-like [Zea mays]
BGI_novel_G002287	5189	256.8	0	-8.99012	4.6927e-49	Down	9.00507e-50	NA	NA	NA	NA	K13675//UDP-glucose:O-linked fucose beta-1,3-glucosyltransferase [EC:2.4.1.-]	ONM39374.1//hypothetical protein ZEAMMB73_Zm00001d043896 [Zea mays]
100501444	2310	1020	452	-1.15979	6.32069e-49	Down	1.21562e-49	LOC100501444	GO:0009570//chloroplast stroma	GO:0046872//metal ion binding;GO:0045549//9-cis-epoxycarotenoid dioxygenase activity	GO:0055114//oxidation-reduction process;GO:0009688//abscisic acid biosynthetic process	K09840//9-cis-epoxycarotenoid dioxygenase [EC:1.13.11.51]	gi|226533288|ref|NP_001147527.1|//viviparous-14 [Zea mays]
BGI_novel_G000298	3947	370.41	71.83	-2.35208	2.35166e-48	Down	4.54961e-49	NA	NA	NA	NA	K00234//succinate dehydrogenase (ubiquinone) flavoprotein subunit [EC:1.3.5.1]	PAN44750.1//hypothetical protein PAHAL_I01514 [Panicum hallii]
100276146	780	1234	603	-1.01873	5.53568e-48	Down	1.08004e-48	LOC100276146	NA	NA	NA	NA	gi|226492708|ref|NP_001143475.1|//uncharacterized protein LOC100276146 [Zea mays]
103629711	2108	1082	499	-1.10221	7.51205e-48	Down	1.47153e-48	LOC103629711	GO:0016021//integral component of membrane	GO:0016709//oxidoreductase activity, acting on paired donors, with incorporation or reduction of molecular oxygen, NAD(P)H as one donor, and incorporation of one atom of oxygen;GO:0020037//heme binding;GO:0005506//iron ion binding	GO:0044550//secondary metabolite biosynthetic process;GO:0055114//oxidation-reduction process	K07418//cytochrome P450 family 2 subfamily J [EC:1.14.14.1];K14985//26-hydroxylase [EC:1.14.-.-];K00512//steroid 17alpha-monooxygenase / 17alpha-hydroxyprogesterone deacetylase [EC:1.14.14.19 1.14.14.32];K07408//cytochrome P450 family 1 subfamily A polypeptide 1 [EC:1.14.14.1]	gi|670416157|ref|XP_008649046.1|//PREDICTED: premnaspirodiene oxygenase-like [Zea mays]
100272506	1450	222.39	13.26	-4.05356	7.86731e-48	Down	1.5428e-48	LOC100272506	NA	NA	NA	K06662//cell cycle checkpoint protein	gi|226492070|ref|NP_001140447.1|//uncharacterized protein LOC100272506 [Zea mays];gi|670358716|ref|XP_008666616.1|//PREDICTED: uncharacterized protein LOC100272506 isoform X1 [Zea mays]
100216943	1420	749	283	-1.38978	1.12914e-47	Down	2.22153e-48	LOC100216943	GO:0016021//integral component of membrane	NA	NA	K08360//cytochrome b-561 [EC:1.16.5.1];K13412//calcium-dependent protein kinase [EC:2.7.11.1];K13680//beta-mannan synthase [EC:2.4.1.32]	gi|219363119|ref|NP_001136798.1|//uncharacterized protein LOC100216943 [Zea mays];NP_001136798.1//uncharacterized protein LOC100216943 [Zea mays]
BGI_novel_G004703	4501	1071.48	493.24	-1.10486	1.40439e-47	Down	2.76707e-48	NA	NA	NA	NA	K01507//inorganic pyrophosphatase [EC:3.6.1.1]	ONM26099.1//hypothetical protein ZEAMMB73_Zm00001d007131 [Zea mays]
103644119	647	711.17	260.27	-1.4358	1.49276e-47	Down	2.94225e-48	LOC103644119	NA	NA	NA	NA	NA
100279904	1217	291	39	-2.88509	1.52595e-47	Down	3.00985e-48	cl58136_1	GO:0048046//apoplast;GO:0005618//cell wall	GO:0016762//xyloglucan:xyloglucosyl transferase activity;GO:0004553//hydrolase activity, hydrolyzing O-glycosyl compounds	GO:0010411//xyloglucan metabolic process;GO:0042546//cell wall biogenesis;GO:0071555//cell wall organization	K08235//xyloglucan:xyloglucosyl transferase [EC:2.4.1.207]	gi|226493388|ref|NP_001146328.1|//uncharacterized protein LOC100279904 precursor [Zea mays]
103632787	3729	655.24	227.39	-1.51247	2.38698e-47	Down	4.72689e-48	LOC103632787	GO:0016021//integral component of membrane	GO:0016747//transferase activity, transferring acyl groups other than amino-acyl groups	NA	K09338//homeobox-leucine zipper protein;K13457//disease resistance protein RPM1	ONM55115.1//hypothetical protein ZEAMMB73_Zm00001d020554 [Zea mays];gi|414885543|tpg|DAA61557.1|//TPA: hypothetical protein ZEAMMB73_442579 [Zea mays]
103652960	1996	1094	510.03	-1.08658	2.71485e-47	Down	5.38584e-48	LOC103652960	NA	NA	NA	K16190//glucuronokinase [EC:2.7.1.43];K13171//serine/arginine repetitive matrix protein 1;K13422//transcription factor MYC2	XP_008678166.2//transcription factor SCREAM2-like [Zea mays];gi|670395571|ref|XP_008678166.1|//PREDICTED: transcription factor SCREAM2-like [Zea mays]
103636080	663	212.34	10.57	-4.31395	2.79871e-47	Down	5.55621e-48	LOC103636080	GO:0005622//intracellular	GO:0000166//nucleotide binding;GO:0003676//nucleic acid binding	GO:0006810//transport	NA	gi|670432193|ref|XP_008656659.1|//PREDICTED: uncharacterized protein LOC103636080 isoform X3 [Zea mays];gi|670432189|ref|XP_008656657.1|//PREDICTED: uncharacterized protein LOC103636080 isoform X1 [Zea mays];gi|670432191|ref|XP_008656658.1|//PREDICTED: uncharacterized protein LOC103636080 isoform X2 [Zea mays];gi|670432195|ref|XP_008656660.1|//PREDICTED: uncharacterized protein LOC103636080 isofo…
103637402	2089	722	268	-1.41538	2.94826e-47	Down	5.85941e-48	LOC103637402	GO:0016021//integral component of membrane	GO:0016787//hydrolase activity	NA	NA	gi|670364072|ref|XP_008657829.1|//PREDICTED: uncharacterized protein LOC103637402 [Zea mays]
BGI_novel_G004497	3372	340.18	60.49	-2.47715	3.31557e-47	Down	6.59886e-48	NA	NA	NA	NA	K12605//CCR4-NOT transcription complex subunit 2	AQK86820.1//putative NOT transcription complex subunit VIP2 [Zea mays]
103632851	972	856	355	-1.25541	1.30588e-46	Down	2.62139e-47	LOC103632851	NA	NA	NA	NA	gi|670424119|ref|XP_008652795.1|//PREDICTED: uncharacterized protein LOC103632851 [Zea mays]
BGI_novel_G002285	4939	240.39	0	-8.89485	1.5453e-46	Down	3.10641e-47	NA	NA	NA	NA	K03509//DNA polymerase eta [EC:2.7.7.7];K13675//UDP-glucose:O-linked fucose beta-1,3-glucosyltransferase [EC:2.4.1.-]	AQK46369.1//hypothetical protein ZEAMMB73_Zm00001d026359 [Zea mays]
BGI_novel_G000494	6673	652.93	229.05	-1.49688	1.71809e-46	Down	3.45742e-47	NA	NA	NA	NA	K01534//Cd2+/Zn2+-exporting ATPase [EC:3.6.3.3 3.6.3.5];K18195//rhamnogalacturonan endolyase [EC:4.2.2.23];K13415//protein brassinosteroid insensitive 1 [EC:2.7.10.1 2.7.11.1];K11000//callose synthase [EC:2.4.1.-];K08873//serine/threonine-protein kinase SMG1 [EC:2.7.11.1]	CAD41563.3//OSJNBa0006A01.18 [Oryza sativa Japonica Group]
100277681	1698	875	368	-1.2352	1.87893e-46	Down	3.78379e-47	LOC100277681	GO:0009536//plastid	NA	NA	K18081//myotubularin-related protein 1/2 [EC:3.1.3.64 3.1.3.95]	gi|238011722|gb|ACR36896.1|//unknown [Zea mays]
103651003	2536	1085	509.04	-1.07746	2.68574e-46	Down	5.42961e-47	LOC103651003	NA	NA	NA	NA	gi|670388751|ref|XP_008674819.1|//PREDICTED: LOW QUALITY PROTEIN: UPF0503 protein At3g09070, chloroplastic [Zea mays]
103654139	1835	597	197	-1.58515	3.04988e-46	Down	6.1701e-47	LOC103654139	GO:0005634//nucleus	GO:0003677//DNA binding	GO:0006355//regulation of transcription, DNA-templated	K12581//CCR4-NOT transcription complex subunit 7/8;K13126//polyadenylate-binding protein;K05941//glutathione gamma-glutamylcysteinyltransferase [EC:2.3.2.15];K01054//acylglycerol lipase [EC:3.1.1.23]	gi|670398259|ref|XP_008679189.1|//PREDICTED: NAC domain-containing protein 21/22-like [Zea mays]
103640483	903	768.84	301.39	-1.33667	3.71858e-46	Down	7.52824e-47	LOC103640483	NA	GO:0008289//lipid binding;GO:0008233//peptidase activity	GO:0006508//proteolysis;GO:0006869//lipid transport	NA	gi|670365090|ref|XP_008661296.1|//PREDICTED: non-specific lipid-transfer protein-like protein At5g64080 [Zea mays]
103643728	1760	522	155	-1.7374	4.42312e-46	Down	8.96404e-47	LOC103643728	GO:0005634//nucleus	GO:0003677//DNA binding	GO:0006355//regulation of transcription, DNA-templated	K12581//CCR4-NOT transcription complex subunit 7/8;K13126//polyadenylate-binding protein;K05941//glutathione gamma-glutamylcysteinyltransferase [EC:2.3.2.15];K01054//acylglycerol lipase [EC:3.1.1.23]	gi|670367595|ref|XP_008665121.1|//PREDICTED: protein CUP-SHAPED COTYLEDON 1-like [Zea mays]
100856985	2446	208.48	1	-7.68938	7.97536e-46	Down	1.61972e-46	LOC100856985	GO:0005737//cytoplasm	NA	NA	K12856//pre-mRNA-processing factor 8	AQK90873.1//Pre-mRNA-processing-splicing factor 8A [Zea mays];XP_008655729.1//uncharacterized protein At1g04910 [Zea mays];AQK88773.1//root hair specific 17 [Zea mays];gi|670429820|ref|XP_008655729.1|//PREDICTED: uncharacterized protein At1g04910 [Zea mays]
103649988	4442	792.17	318.69	-1.29927	1.54223e-45	Down	3.15412e-46	LOC103649988	NA	NA	NA	K17964//leucine-rich PPR motif-containing protein, mitochondrial	gi|670386324|ref|XP_008673895.1|//PREDICTED: pentatricopeptide repeat-containing protein At5g57250, mitochondrial [Zea mays];XP_008673895.1//pentatricopeptide repeat-containing protein At5g57250, mitochondrial isoform X1 [Zea mays]
BGI_novel_G004495	2739	241.67	24.02	-3.31635	5.27031e-45	Down	1.08651e-45	NA	NA	NA	NA	K12605//CCR4-NOT transcription complex subunit 2	AQK86820.1//putative NOT transcription complex subunit VIP2 [Zea mays]
103649941	1109	440	114	-1.93409	5.37376e-45	Down	1.10861e-45	LOC103649941	GO:0016020//membrane;GO:0005618//cell wall;GO:0005576//extracellular region	NA	GO:0009664//plant-type cell wall organization	K20628//expansin	gi|670386209|ref|XP_008673851.1|//PREDICTED: expansin-A9-like [Zea mays]
103641578	1554	680	251	-1.42347	5.82135e-45	Down	1.20136e-45	LOC103641578	NA	NA	NA	K16190//glucuronokinase [EC:2.7.1.43];K13422//transcription factor MYC2	gi|670445746|ref|XP_008663139.1|//PREDICTED: transcription factor FER-LIKE IRON DEFICIENCY-INDUCED TRANSCRIPTION FACTOR-like [Zea mays]
103653410	1156	612.58	211.11	-1.52252	8.85468e-45	Down	1.8343e-45	LOC103653410	NA	GO:0004190//aspartic-type endopeptidase activity	GO:0006508//proteolysis;GO:0030163//protein catabolic process	K04733//interleukin-1 receptor-associated kinase 4 [EC:2.7.11.1];K20359//PRA1 family protein 1;K02882//large subunit ribosomal protein L18Ae	gi|670396590|ref|XP_008678546.1|//PREDICTED: aspartic proteinase PCS1-like [Zea mays]
103637736	4067	931	413	-1.15826	1.08794e-44	Down	2.25993e-45	LOC103637736	GO:0016021//integral component of membrane;GO:0000139//Golgi membrane	GO:0016760//cellulose synthase (UDP-forming) activity	GO:0030244//cellulose biosynthetic process;GO:0071555//cell wall organization	K20924//cellulose synthase-like protein [EC:2.4.1.-]	gi|670364420|ref|XP_008658791.1|//PREDICTED: cellulose synthase-like protein D1 [Zea mays]
100279627	1477	994	457	-1.10667	2.34633e-44	Down	4.9141e-45	LOC100279627	NA	NA	NA	NA	gi|414886481|tpg|DAA62495.1|//TPA: collagen, type IV, alpha 5 [Zea mays]
103636958	2029	427	110	-1.94235	5.99e-44	Down	1.26008e-44	LOC103636958	GO:0016021//integral component of membrane	GO:0004674//protein serine/threonine kinase activity;GO:0005524//ATP binding	GO:0006468//protein phosphorylation	K04733//interleukin-1 receptor-associated kinase 4 [EC:2.7.11.1]	gi|670433947|ref|XP_008657477.1|//PREDICTED: lysM domain receptor-like kinase 3 [Zea mays]
103655426	1581	432	113	-1.92033	8.46389e-44	Down	1.78473e-44	LOC103655426	GO:0016021//integral component of membrane	GO:0016709//oxidoreductase activity, acting on paired donors, with incorporation or reduction of molecular oxygen, NAD(P)H as one donor, and incorporation of one atom of oxygen;GO:0020037//heme binding;GO:0005506//iron ion binding	GO:0044550//secondary metabolite biosynthetic process;GO:0055114//oxidation-reduction process	K07418//cytochrome P450 family 2 subfamily J [EC:1.14.14.1];K14985//26-hydroxylase [EC:1.14.-.-];K00512//steroid 17alpha-monooxygenase / 17alpha-hydroxyprogesterone deacetylase [EC:1.14.14.19 1.14.14.32]	gi|670401121|ref|XP_008680404.1|//PREDICTED: cytochrome P450 71D8-like [Zea mays]
100283700	941	1089	526	-1.03549	1.24883e-43	Down	2.64045e-44	LOC100283700	NA	NA	NA	NA	gi|413937178|gb|AFW71729.1|//NF-180 [Zea mays]
BGI_novel_G003965	5146	544.34	175.39	-1.61956	1.41709e-43	Down	3.00026e-44	NA	NA	NA	NA	K03255//protein TIF31	AQK78703.1//putative sucrose-phosphatase 2 [Zea mays]
103641884	1454	833	355	-1.21612	2.98651e-43	Down	6.35497e-44	LOC103641884	GO:0016020//membrane;GO:0005623//cell	GO:0046915//transition metal ion transmembrane transporter activity	GO:0055072//iron ion homeostasis;GO:0000041//transition metal ion transport;GO:0098662//inorganic cation transmembrane transport;GO:0046916//cellular transition metal ion homeostasis	K00430//peroxidase [EC:1.11.1.7]	gi|670446404|ref|XP_008663417.1|//PREDICTED: vacuolar iron transporter homolog 2-like [Zea mays]
100277730	1070	620	221	-1.47384	3.04817e-43	Down	6.49052e-44	LOC100277730	NA	NA	NA	NA	gi|226496037|ref|NP_001144695.1|//uncharacterized protein LOC100277730 [Zea mays]
BGI_novel_G000173	4534	826.67	351.1	-1.22105	3.36248e-43	Down	7.16938e-44	NA	NA	NA	NA	K14833//nucleolar complex protein 2	ONM19898.1//Noc2p family [Zea mays]
BGI_novel_G000292	1842	217.21	0	-8.74857	6.60013e-43	Down	1.41338e-43	NA	NA	NA	NA	K05677//ATP-binding cassette, subfamily D (ALD), member 3	ONM27678.1//Plant Tudor-like RNA-binding protein [Zea mays]
BGI_novel_G002073	3610	306.48	54.28	-2.48292	8.88283e-43	Down	1.90664e-43	NA	NA	NA	NA	K15501//serine/threonine-protein phosphatase 6 regulatory subunit 3	AQK88924.1//DNA damage-binding protein 1a [Zea mays]
BGI_novel_G002043	5779	314.15	57.86	-2.42643	1.04654e-42	Down	2.25081e-43	NA	NA	NA	NA	K11547//kinetochore protein NDC80	ONM04265.1//HEC/Ndc80p family protein [Zea mays]
100383483	3337	826.73	353.43	-1.21161	1.07754e-42	Down	2.31825e-43	LOC100383483	GO:0005634//nucleus;GO:0016021//integral component of membrane	GO:0000287//magnesium ion binding;GO:0003677//DNA binding;GO:0008270//zinc ion binding;GO:0000014//single-stranded DNA endodeoxyribonuclease activity;GO:0010333//terpene synthase activity;GO:0008327//methyl-CpG binding	GO:0006979//response to oxidative stress;GO:0000122//negative regulation of transcription from RNA polymerase II promoter;GO:0006346//methylation-dependent chromatin silencing;GO:0009725//response to hormone;GO:0090305//nucleic acid phosphodiester bond hydrolysis;GO:0000724//double-strand break repair via homologous recombination;GO:0006289//nucleotide-excision repair	K19476//vacuolar protein sorting-associated protein IST1;K12897//transformer-2 protein;K00001//alcohol dehydrogenase [EC:1.1.1.1];K07297//adiponectin receptor;K10848//DNA excision repair protein ERCC-4 [EC:3.1.-.-]	gi|670384735|ref|XP_008673199.1|//PREDICTED: hypothetical protein isoform X1 [Zea mays];gi|670384751|ref|XP_008673207.1|//PREDICTED: hypothetical protein isoform X2 [Zea mays];ONM28650.1//Serine/arginine-rich splicing factor SR45a [Zea mays];NP_001169602.1//uncharacterized protein LOC100383483 [Zea mays];ONM28639.1//Serine/arginine-rich splicing factor SR45a [Zea mays];ONM28606.1//Serine/arginine…
109943953	1574	300.19	51.91	-2.51741	1.44221e-42	Down	3.10692e-43	LOC109943953	GO:0005829//cytosol	GO:0004620//phospholipase activity;GO:0008374//O-acyltransferase activity	GO:0009395//phospholipid catabolic process	K06129//lysophospholipase III [EC:3.1.1.5]	gi|238006630|gb|ACR34350.1|//unknown [Zea mays]
103640530	791	639	235	-1.42877	1.44789e-42	Down	3.12019e-43	LOC103640530	NA	NA	NA	NA	gi|670365198|ref|XP_008661687.1|//PREDICTED: uncharacterized protein LOC103640530 [Zea mays]
103644742	1614	176	3	-5.86009	1.83425e-42	Down	3.96194e-43	LOC103644742	GO:0016021//integral component of membrane	NA	NA	NA	gi|670369855|ref|XP_008666123.1|//PREDICTED: putative UPF0481 protein At3g02645 [Zea mays]
103637808	2481	343.76	73.55	-2.21022	8.04646e-42	Down	1.75351e-42	LOC103637808	NA	NA	NA	K04733//interleukin-1 receptor-associated kinase 4 [EC:2.7.11.1];K03006//DNA-directed RNA polymerase II subunit RPB1 [EC:2.7.7.6];K03517//quinolinate synthase [EC:2.5.1.72];K12447//UDP-sugar pyrophosphorylase [EC:2.7.7.64]	XP_008659075.1//uncharacterized protein LOC103637808 [Zea mays];gi|670436812|ref|XP_008659075.1|//PREDICTED: uncharacterized protein LOC103637808 [Zea mays]
100277719	939	738	301	-1.27948	1.50092e-41	Down	3.28371e-42	LOC100277719	NA	NA	NA	NA	gi|922304289|ref|NP_001144687.2|//uncharacterized protein LOC100277719 [Zea mays]
BGI_novel_G001534	7233	173.72	2.07	-6.37661	1.59541e-41	Down	3.49271e-42	NA	NA	NA	NA	K01507//inorganic pyrophosphatase [EC:3.6.1.1]	XP_008655620.1//uncharacterized protein LOC103634808 isoform X2 [Zea mays]
BGI_novel_G001165	3175	207.41	0	-8.68196	2.41626e-41	Down	5.30523e-42	NA	NA	NA	NA	K20827//RNA polymerase II subunit B1 CTD phosphatase RPAP2 [EC:3.1.3.16]	XP_008665151.2//uncharacterized protein LOC103643762 [Zea mays]
100274759	741	1003	479	-1.05184	2.63727e-41	Down	5.79426e-42	LOC100274759	NA	NA	NA	NA	gi|226497146|ref|NP_001142521.1|//uncharacterized protein LOC100274759 [Zea mays]
103628997	1818	660	253	-1.36895	3.00272e-41	Down	6.60573e-42	LOC103628997	GO:0016020//membrane	GO:0016985//mannan endo-1,4-beta-mannosidase activity	GO:0046355//mannan catabolic process	K19355//mannan endo-1,4-beta-mannosidase [EC:3.2.1.78]	gi|670414423|ref|XP_008648425.1|//PREDICTED: LOW QUALITY PROTEIN: putative mannan endo-1,4-beta-mannosidase 5 [Zea mays]
100501668	958	1034	501	-1.03097	3.28938e-41	Down	7.24106e-42	LOC100501668	NA	NA	NA	NA	gi|308081874|ref|NP_001183274.1|//uncharacterized protein LOC100501668 [Zea mays]
100283414	901	820	357	-1.18532	5.8807e-41	Down	1.30083e-41	LOC100283414	GO:0016021//integral component of membrane;GO:0046658//anchored component of plasma membrane	GO:0009055//electron carrier activity	NA	K03006//DNA-directed RNA polymerase II subunit RPB1 [EC:2.7.7.6];K04733//interleukin-1 receptor-associated kinase 4 [EC:2.7.11.1]	gi|226509294|ref|NP_001149787.1|//blue copper protein precursor [Zea mays]
BGI_novel_G006237	3552	236.29	28.52	-3.03613	8.8805e-41	Down	1.97263e-41	NA	NA	NA	NA	K08907//light-harvesting complex I chlorophyll a/b binding protein 1	AQK41087.1//Chlorophyll a-b binding protein 6 chloroplastic [Zea mays]
542063	2042	726	297	-1.27513	1.09023e-40	Down	2.4264e-41	LOC542063	GO:0016021//integral component of membrane;GO:0005886//plasma membrane	GO:0005516//calmodulin binding	GO:0006952//defense response;GO:0009607//response to biotic stimulus	K08472//mlo protein	gi|803378357|ref|NP_001292778.1|//barley mlo defense gene homolog 5 [Zea mays]
100281345	1871	209.92	18.91	-3.45824	1.30762e-40	Down	2.91301e-41	LOC100281345	GO:0016020//membrane	GO:0008375//acetylglucosaminyltransferase activity	NA	K20891//beta-glucuronosyltransferase [EC:2.4.1.-]	gi|226508426|ref|NP_001147735.1|//BGGP Beta-1-3-galactosyl-O-glycosyl-glycoprotein [Zea mays]
BGI_novel_G004490	2495	202.79	0	-8.64946	1.33374e-40	Down	2.97217e-41	NA	NA	NA	NA	K12605//CCR4-NOT transcription complex subunit 2	AQK86820.1//putative NOT transcription complex subunit VIP2 [Zea mays]
103642155	656	585	210	-1.46367	1.78918e-40	Down	3.99474e-41	LOC103642155	GO:0005737//cytoplasm	GO:0046914//transition metal ion binding	GO:0030001//metal ion transport;GO:0046916//cellular transition metal ion homeostasis	K10878//meiotic recombination protein SPO11;K10572//inositol-pentakisphosphate 2-kinase [EC:2.7.1.158];K12823//ATP-dependent RNA helicase DDX5/DBP2 [EC:3.6.4.13];K18081//myotubularin-related protein 1/2 [EC:3.1.3.64 3.1.3.95]	gi|670447020|ref|XP_008663693.1|//PREDICTED: uncharacterized protein LOC103642155 [Zea mays]
100280651	763	963	456	-1.06412	1.89967e-40	Down	4.24684e-41	LOC100280651	NA	NA	NA	NA	NA
BGI_novel_G003959	5583	359.01	84.51	-2.07245	2.48247e-40	Down	5.57275e-41	NA	NA	NA	NA	K03255//protein TIF31	AQK78703.1//putative sucrose-phosphatase 2 [Zea mays]
BGI_novel_G001529	7223	376.6	93.43	-1.99669	2.56779e-40	Down	5.77161e-41	NA	NA	NA	NA	K01507//inorganic pyrophosphatase [EC:3.6.1.1]	XP_008655620.1//uncharacterized protein LOC103634808 isoform X2 [Zea mays]
100382841	2292	644	247	-1.36817	2.98874e-40	Down	6.72417e-41	LOC100382841	GO:0016020//membrane	NA	GO:0044710//single-organism metabolic process	K15404//aldehyde decarbonylase [EC:4.1.99.5]	AQK72673.1//Protein ECERIFERUM 1 [Zea mays];NP_001336949.1//uncharacterized protein LOC100382841 [Zea mays];gi|293332021|ref|NP_001169009.1|//uncharacterized protein LOC100382841 [Zea mays]
103633479	1385	569.71	202.15	-1.48042	4.18247e-40	Down	9.43968e-41	LOC103633479	GO:0009505//plant-type cell wall;GO:0005576//extracellular region	GO:0020037//heme binding;GO:0046872//metal ion binding;GO:0004601//peroxidase activity	GO:0006979//response to oxidative stress;GO:0009664//plant-type cell wall organization;GO:0098869//cellular oxidant detoxification;GO:0042744//hydrogen peroxide catabolic process;GO:0055114//oxidation-reduction process	K00430//peroxidase [EC:1.11.1.7]	gi|670425517|ref|XP_008653396.1|//PREDICTED: peroxidase 2-like [Zea mays]
BGI_novel_G002627	1192	826.41	366.8	-1.15748	8.72356e-40	Down	1.97821e-40	NA	NA	NA	NA	K16292//KDEL-tailed cysteine endopeptidase [EC:3.4.22.-]	PAN40458.1//hypothetical protein PAHAL_G02566 [Panicum hallii]
103654693	1267	495	160	-1.61498	1.35099e-39	Down	3.07032e-40	LOC103654693	GO:0016020//membrane;GO:0048046//apoplast;GO:0005618//cell wall	GO:0016762//xyloglucan:xyloglucosyl transferase activity;GO:0004553//hydrolase activity, hydrolyzing O-glycosyl compounds	GO:0010411//xyloglucan metabolic process;GO:0042546//cell wall biogenesis;GO:0071555//cell wall organization	K08235//xyloglucan:xyloglucosyl transferase [EC:2.4.1.207]	gi|670399676|ref|XP_008679761.1|//PREDICTED: probable xyloglucan endotransglucosylase/hydrolase protein 12 [Zea mays]
100281845	969	937	443	-1.06636	1.59213e-39	Down	3.62403e-40	LOC100281845	NA	NA	NA	K14488//SAUR family protein	gi|226509128|ref|NP_001148237.1|//SAUR25 - auxin-responsive SAUR family member [Zea mays]
100277266	661	1011	496	-1.01299	3.25935e-39	Down	7.45385e-40	LOC100277266	GO:0016020//membrane	NA	NA	NA	gi|998429199|ref|NP_001307228.1|//uncharacterized protein LOC100277266 [Zea mays]
BGI_novel_G002075	3686	338.89	78.03	-2.10433	7.14775e-39	Down	1.64635e-39	NA	NA	NA	NA	K09338//homeobox-leucine zipper protein	AQK68718.1//hypothetical protein ZEAMMB73_Zm00001d015359, partial [Zea mays]
100193942	1673	871.81	402.12	-1.10201	8.08828e-39	Down	1.86818e-39	LOC100193942	GO:0016021//integral component of membrane;GO:0009941//chloroplast envelope;GO:0005778//peroxisomal membrane	GO:0015036//disulfide oxidoreductase activity;GO:0050660//flavin adenine dinucleotide binding;GO:0016656//monodehydroascorbate reductase (NADH) activity	GO:0022900//electron transport chain;GO:0042744//hydrogen peroxide catabolic process;GO:0045454//cell redox homeostasis	K08232//monodehydroascorbate reductase (NADH) [EC:1.6.5.4]	gi|413938487|gb|AFW73038.1|//hypothetical protein ZEAMMB73_674243 [Zea mays]
103637787	2723	162.89	5	-5.01144	1.06691e-38	Down	2.47112e-39	LOC103637787	GO:0016021//integral component of membrane	GO:0005524//ATP binding;GO:0004672//protein kinase activity	GO:0006468//protein phosphorylation	K04733//interleukin-1 receptor-associated kinase 4 [EC:2.7.11.1];K02996//small subunit ribosomal protein S9;K09187//histone-lysine N-methyltransferase MLL2 [EC:2.1.1.43];K00234//succinate dehydrogenase (ubiquinone) flavoprotein subunit [EC:1.3.5.1]	AQL00769.1//hypothetical protein ZEAMMB73_Zm00001d044740 [Zea mays];gi|670436780|ref|XP_008659062.1|//PREDICTED: uncharacterized protein LOC103637787 [Zea mays]
103631412	928	599.12	225.41	-1.39591	1.1541e-38	Down	2.67472e-39	LOC103631412	NA	NA	NA	K07466//replication factor A1	gi|670378852|ref|XP_008670336.1|//PREDICTED: uncharacterized protein LOC103647605 [Zea mays]
100384404	1208	616	236	-1.36976	1.25472e-38	Down	2.9097e-39	LOC100384404	NA	GO:0003677//DNA binding	NA	K09422//myb proto-oncogene protein, plant	gi|413938942|gb|AFW73493.1|//putative MYB DNA-binding domain superfamily protein [Zea mays]
103646916	1082	555.68	201.43	-1.44959	5.50606e-38	Down	1.29531e-38	LOC103646916	NA	GO:0008080//N-acetyltransferase activity	GO:0006474//N-terminal protein amino acid acetylation	NA	gi|670390179|ref|XP_008675436.1|//PREDICTED: uncharacterized protein LOC103651557 [Zea mays]
109939433	1412	545	195	-1.4684	5.57234e-38	Down	1.3113e-38	LOC109939433	GO:0005634//nucleus	GO:0003677//DNA binding	GO:0006355//regulation of transcription, DNA-templated	K12581//CCR4-NOT transcription complex subunit 7/8;K13126//polyadenylate-binding protein;K05941//glutathione gamma-glutamylcysteinyltransferase [EC:2.3.2.15];K01054//acylglycerol lipase [EC:3.1.1.23]	gi|242038799|ref|XP_002466794.1|//hypothetical protein SORBIDRAFT_01g014310 [Sorghum bicolor]
103648252	4558	814.02	367.77	-1.13188	7.01589e-38	Down	1.65701e-38	LOC103648252	GO:0009506//plasmodesma;GO:0005874//microtubule;GO:0005618//cell wall;GO:0005777//peroxisome;GO:0009507//chloroplast	GO:0003729//mRNA binding;GO:0018812//3-hydroxyacyl-CoA dehydratase activity;GO:0003857//3-hydroxyacyl-CoA dehydrogenase activity;GO:0004165//dodecenoyl-CoA delta-isomerase activity;GO:0008692//3-hydroxybutyryl-CoA epimerase activity;GO:0008017//microtubule binding;GO:0004300//enoyl-CoA hydratase activity	GO:0009908//flower development;GO:0006635//fatty acid beta-oxidation;GO:0009695//jasmonic acid biosynthetic process	K10527//enoyl-CoA hydratase/3-hydroxyacyl-CoA dehydrogenase [EC:4.2.1.17 1.1.1.35 1.1.1.211];K00485//dimethylaniline monooxygenase (N-oxide forming) [EC:1.14.13.8]	ONM27700.1//putative flavin-containing monooxygenase 1 [Zea mays];XP_008670963.1//uncharacterized protein LOC103648252 [Zea mays];gi|670380458|ref|XP_008670963.1|//PREDICTED: uncharacterized protein LOC103648252 [Zea mays]
BGI_novel_G006071	847	174.16	10.38	-4.05415	9.07798e-38	Down	2.14856e-38	NA	NA	NA	NA	K20889//probable glucuronoxylan glucuronosyltransferase IRX7 [EC2.4.1.-]	NP_001167834.1//uncharacterized protein LOC100381534 [Zea mays]
BGI_novel_G002077	1638	336.98	81.15	-2.03962	3.35167e-37	Down	8.0211e-38	NA	NA	NA	NA	K00889//1-phosphatidylinositol-4-phosphate 5-kinase [EC:2.7.1.68]	ONM36751.1//hypothetical protein ZEAMMB73_Zm00001d043034, partial [Zea mays]
BGI_novel_G000940	2873	289.42	58.43	-2.294	5.14963e-37	Down	1.23827e-37	NA	NA	NA	NA	K02728//20S proteasome subunit alpha 3 [EC:3.4.25.1]	XP_020400729.1//uncharacterized protein LOC100279920 isoform X1 [Zea mays]
103640775	2232	708	303	-1.21005	1.07611e-36	Down	2.60523e-37	LOC103640775	NA	NA	NA	NA	gi|413916156|gb|AFW56088.1|//hypothetical protein ZEAMMB73_550984 [Zea mays]
BGI_novel_G004945	4857	269.73	50.28	-2.40908	1.41805e-36	Down	3.44419e-37	NA	NA	NA	NA	K03424//TatD DNase family protein [EC:3.1.21.-];K14724//solute carrier family 9 (sodium/hydrogen exchanger), member 8	XP_020401105.1//LOW QUALITY PROTEIN: putative deoxyribonuclease TATDN1 [Zea mays]
103643020	1146	791	360	-1.1213	2.55667e-36	Down	6.2498e-37	LOC103643020	GO:0005794//Golgi apparatus;GO:0016021//integral component of membrane;GO:0005739//mitochondrion	NA	NA	NA	gi|944222540|gb|KQK86944.1|//hypothetical protein SETIT_036225mg [Setaria italica]
103639086	1257	360	96	-1.89251	4.72378e-36	Down	1.15911e-36	LOC103639086	GO:0009505//plant-type cell wall;GO:0005576//extracellular region;GO:0005739//mitochondrion	GO:0020037//heme binding;GO:0046872//metal ion binding;GO:0004601//peroxidase activity	GO:0006979//response to oxidative stress;GO:0009664//plant-type cell wall organization;GO:0098869//cellular oxidant detoxification;GO:0042744//hydrogen peroxide catabolic process;GO:0055114//oxidation-reduction process	K00430//peroxidase [EC:1.11.1.7]	gi|670439465|ref|XP_008660104.1|//PREDICTED: peroxidase 5-like [Zea mays]
103627795	1722	810	375	-1.09665	6.76847e-36	Down	1.66759e-36	LOC103627795	GO:0016020//membrane	NA	NA	NA	gi|670410349|ref|XP_008646317.1|//PREDICTED: uncharacterized protein LOC103627795 [Zea mays]
BGI_novel_G005846	2327	900.51	437.59	-1.02678	7.63102e-36	Down	1.88337e-36	NA	NA	NA	NA	NA	NP_001146503.1//uncharacterized protein LOC100280093 [Zea mays]
103649349	7938	496.58	174.13	-1.49748	1.0194e-35	Down	2.51883e-36	LOC103649349	NA	NA	NA	K15255//ATP-dependent DNA helicase PIF1 [EC:3.6.4.12]	gi|670434179|ref|XP_008657604.1|//PREDICTED: protein FAR1-RELATED SEQUENCE 5-like [Zea mays];ONM31451.1//hypothetical protein ZEAMMB73_Zm00001d040499 [Zea mays]
103635347	1594	146.78	3.18	-5.5141	1.37507e-35	Down	3.41236e-36	LOC103635347	NA	GO:0016811//hydrolase activity, acting on carbon-nitrogen (but not peptide) bonds, in linear amides	NA	K01455//formamidase [EC:3.5.1.49]	gi|219363391|ref|NP_001136897.1|//uncharacterized protein LOC100217054 [Zea mays];XP_020398405.1//putative formamidase C869.04 isoform X1 [Zea mays]
109939414	1329	808.82	376.57	-1.08852	1.96149e-35	Down	4.89139e-36	LOC109939414	NA	GO:0005509//calcium ion binding	NA	K02183//calmodulin	gi|293336536|ref|NP_001167734.1|//uncharacterized protein LOC100381422 [Zea mays]
BGI_novel_G000084	3692	171.06	0	-8.40398	2.14462e-35	Down	5.35113e-36	NA	NA	NA	NA	K12741//heterogeneous nuclear ribonucleoprotein A1/A3;K00895//diphosphate-dependent phosphofructokinase [EC:2.7.1.90]	ONL93224.1//hypothetical protein ZEAMMB73_Zm00001d027470 [Zea mays]
103640776	2228	467	158	-1.54912	2.51015e-35	Down	6.27033e-36	LOC103640776	NA	NA	NA	NA	gi|670444083|ref|XP_008662481.1|//PREDICTED: putative protein TPRXL [Zea mays]
BGI_novel_G002289	5423	170.57	0	-8.39984	2.59097e-35	Down	6.47593e-36	NA	NA	NA	NA	K03509//DNA polymerase eta [EC:2.7.7.7];K13675//UDP-glucose:O-linked fucose beta-1,3-glucosyltransferase [EC:2.4.1.-]	ONM39374.1//hypothetical protein ZEAMMB73_Zm00001d043896 [Zea mays]
100276983	716	607	245	-1.29453	4.9134e-35	Down	1.23472e-35	LOC100276983	GO:0016020//membrane	NA	NA	NA	gi|226495741|ref|NP_001144134.1|//uncharacterized protein LOC100276983 [Zea mays]
103640822	1736	144	3	-5.57058	5.7271e-35	Down	1.44165e-35	LOC103640822	NA	NA	NA	K20241//WD repeat-containing protein 44;K14439//SWI/SNF-related matrix-associated actin-dependent regulator of chromatin subfamily A containing DEAD/H box 1 [EC:3.6.4.12]	PAN17282.1//hypothetical protein PAHAL_C01354 [Panicum hallii];gi|670432173|ref|XP_008656650.1|//PREDICTED: uncharacterized protein LOC103636071 isoform X1 [Zea mays]
103635655	1826	908	449	-1.0016	9.72844e-35	Down	2.46137e-35	LOC103635655	GO:0005783//endoplasmic reticulum;GO:0005886//plasma membrane	GO:0020037//heme binding;GO:0005506//iron ion binding;GO:0008398//sterol 14-demethylase activity	GO:0016126//sterol biosynthetic process;GO:0055114//oxidation-reduction process	K05917//sterol 14-demethylase [EC:1.14.13.70]	gi|670431283|ref|XP_008656282.1|//PREDICTED: obtusifoliol 14-alpha demethylase-like [Zea mays]
103652484	2065	194	22	-3.1261	1.2524e-34	Down	3.17762e-35	LOC103652484	GO:0016020//membrane	NA	NA	K14638//solute carrier family 15 (peptide/histidine transporter), member 3/4	gi|414880513|tpg|DAA57644.1|//TPA: hypothetical protein ZEAMMB73_431416 [Zea mays]
100381506	1338	787.09	366.19	-1.08955	1.42987e-34	Down	3.63196e-35	LOC100381506	NA	NA	NA	K13944//null;K13945//null	gi|293334059|ref|NP_001167808.1|//putative LOB domain-containing family protein [Zea mays]
103654517	1194	383	113	-1.74664	1.96602e-34	Down	5.01204e-35	LOC103654517	NA	NA	NA	NA	gi|670399209|ref|XP_008679569.1|//PREDICTED: 21 kDa protein-like [Zea mays]
100382018	1054	266.27	53.45	-2.30225	2.60001e-34	Down	6.65426e-35	LOC100382018	GO:0016021//integral component of membrane	GO:0016491//oxidoreductase activity	GO:0055114//oxidation-reduction process	K08360//cytochrome b-561 [EC:1.16.5.1]	gi|670404642|ref|XP_008643983.1|//PREDICTED: uncharacterized protein LOC100382018 isoform X1 [Zea mays];gi|293334111|ref|NP_001168255.1|//uncharacterized protein LOC100382018 [Zea mays]
BGI_novel_G002278	3358	156.33	9	-4.10414	2.76423e-34	Down	7.07849e-35	NA	NA	NA	NA	K11838//ubiquitin carboxyl-terminal hydrolase 7 [EC:3.4.19.12];K03348//anaphase-promoting complex subunit 1	XP_020395119.1//anaphase-promoting complex subunit 1 isoform X3 [Zea mays]
100193615	1639	808	382	-1.0664	2.76699e-34	Down	7.08753e-35	IDP1980	GO:0005634//nucleus;GO:0005739//mitochondrion	GO:0003677//DNA binding;GO:0016597//amino acid binding;GO:0046983//protein dimerization activity	GO:0008152//metabolic process	K18485//myogenic factor 6;K20558//transcription factor SPEECHLESS	gi|670392376|ref|XP_008676570.1|//PREDICTED: uncharacterized protein LOC100193615 isoform X1 [Zea mays];gi|239047829|ref|NP_001132188.2|//uncharacterized protein LOC100193615 [Zea mays]
103627859	1593	873.88	427.86	-1.01591	3.01094e-34	Down	7.72097e-35	LOC103627859	NA	NA	NA	K06889//uncharacterized protein	gi|670410529|ref|XP_008646393.1|//PREDICTED: alpha/beta hydrolase domain-containing protein 17C-like [Zea mays]
BGI_novel_G003258	2877	156.05	9	-4.10156	3.24972e-34	Down	8.34489e-35	NA	NA	NA	NA	K11273//chromosome transmission fidelity protein 1 [EC:3.6.4.13]	AQK64662.1//hypothetical protein ZEAMMB73_Zm00001d013872 [Zea mays]
103641772	4353	794	373	-1.07558	3.60172e-34	Down	9.26674e-35	LOC103641772	GO:0016021//integral component of membrane	GO:0005524//ATP binding;GO:0042626//ATPase activity, coupled to transmembrane movement of substances	GO:0055085//transmembrane transport	K05658//ATP-binding cassette, subfamily B (MDR/TAP), member 1 [EC:3.6.3.44]	gi|670446178|ref|XP_008663328.1|//PREDICTED: ABC transporter B family member 15-like [Zea mays]
100500955	1684	198.66	24.75	-2.99042	4.87349e-34	Down	1.25771e-34	LOC100500955	GO:0030529//intracellular ribonucleoprotein complex;GO:0019013//viral nucleocapsid	GO:0000166//nucleotide binding;GO:0003676//nucleic acid binding	NA	K04733//interleukin-1 receptor-associated kinase 4 [EC:2.7.11.1];K17302//coatomer subunit beta';K04730//interleukin-1 receptor-associated kinase 1 [EC:2.7.11.1];K11294//nucleolin	NP_001182783.1//hypothetical protein [Zea mays];gi|194694222|gb|ACF81195.1|//unknown [Zea mays];gi|308081915|ref|NP_001182783.1|//uncharacterized protein LOC100500955 [Zea mays]
BGI_novel_G002121	2289	150.96	7.53	-4.31099	5.15455e-34	Down	1.33098e-34	NA	NA	NA	NA	NA	ACN36725.1//unknown [Zea mays]
103633275	2469	707.99	316	-1.14942	6.29714e-34	Down	1.63026e-34	LOC103633275	NA	NA	NA	K10523//speckle-type POZ protein;K13412//calcium-dependent protein kinase [EC:2.7.11.1]	XP_008653194.2//BTB/POZ domain-containing protein At3g22104 isoform X1 [Zea mays];gi|670425065|ref|XP_008653196.1|//PREDICTED: BTB/POZ domain-containing protein At3g22104-like isoform X2 [Zea mays];gi|670425063|ref|XP_008653194.1|//PREDICTED: BTB/POZ domain-containing protein At3g22104-like isoform X1 [Zea mays]
103654358	1626	161.95	0	-8.32502	7.30651e-34	Down	1.89706e-34	LOC103654358	NA	NA	NA	NA	gi|670436812|ref|XP_008659075.1|//PREDICTED: uncharacterized protein LOC103637808 [Zea mays]
BGI_novel_G004302	1467	234	40	-2.53406	9.73151e-34	Down	2.5364e-34	NA	NA	NA	NA	K05277//leucoanthocyanidin dioxygenase [EC:1.14.11.19]	AQK84092.1//2-oxoglutarate (2OG) and Fe(II)-dependent oxygenase superfamily protein [Zea mays]
109945605	1313	157.28	0	-8.09378	1.09652e-33	Down	2.85952e-34	LOC109945605	NA	NA	NA	NA	gi|670436812|ref|XP_008659075.1|//PREDICTED: uncharacterized protein LOC103637808 [Zea mays]
BGI_novel_G003059	3261	234.11	40.25	-2.52574	1.23623e-33	Down	3.22914e-34	NA	NA	NA	NA	NA	NP_001337094.1//uncharacterized protein LOC100276434 [Zea mays]
103643128	2027	365	106	-1.76945	1.857e-33	Down	4.87447e-34	LOC103643128	NA	NA	NA	K09338//homeobox-leucine zipper protein	gi|670366058|ref|XP_008664503.1|//PREDICTED: homeobox-leucine zipper protein HOX27-like [Zea mays]
100280355	2365	169.1	14.59	-3.52044	1.91502e-33	Down	5.02951e-34	LOC100280355	GO:0044611//nuclear pore inner ring	GO:0017056//structural constituent of nuclear pore	GO:0006999//nuclear pore organization;GO:0000059//protein import into nucleus, docking	K18211//synaptosomal-associated protein 25	ONM02857.1//hypothetical protein ZEAMMB73_Zm00001d031430 [Zea mays];gi|670360842|ref|XP_008643808.1|//PREDICTED: uncharacterized protein LOC100382159 isoform X1 [Zea mays];NP_001168390.1//uncharacterized protein LOC100382159 [Zea mays]
103632177	961	640.68	274.09	-1.21057	2.28476e-33	Down	6.01361e-34	LOC103632177	NA	NA	NA	NA	XP_008652223.1//uncharacterized protein LOC103632177 isoform X1 [Zea mays];gi|670422710|ref|XP_008652224.1|//PREDICTED: uncharacterized protein LOC103632177 isoform X2 [Zea mays];gi|670422708|ref|XP_008652223.1|//PREDICTED: uncharacterized protein LOC103632177 isoform X1 [Zea mays]
100502484	2485	811.08	389.69	-1.04314	3.03189e-33	Down	8.00388e-34	LOC100502484	NA	GO:0016787//hydrolase activity	GO:0006629//lipid metabolic process	NA	gi|670385085|ref|XP_008673392.1|//PREDICTED: uncharacterized protein LOC100502484 isoform X1 [Zea mays]
100281143	1194	635	271	-1.21408	3.13928e-33	Down	8.28961e-34	LOC100281143	NA	NA	NA	NA	gi|226496681|ref|NP_001147534.1|//DNA-binding WRKY [Zea mays]
100275733	1318	632.46	269.56	-1.21599	3.51216e-33	Down	9.28427e-34	LOC100275733	GO:0005634//nucleus	GO:0003677//DNA binding	GO:0006355//regulation of transcription, DNA-templated	NA	gi|413946506|gb|AFW79155.1|//putative NAC domain transcription factor superfamily protein [Zea mays];gi|407232742|gb|AFT82713.1|//NAC87 NAC type transcription factor, partial [Zea mays subsp. mays]
100191542	1804	564.86	226.13	-1.30636	3.77437e-33	Down	9.98279e-34	LOC100191542	NA	NA	NA	K20718//LRR receptor-like serine/threonine-protein kinase ERECTA [EC:2.7.11.1];K13415//protein brassinosteroid insensitive 1 [EC:2.7.10.1 2.7.11.1]	gi|413946734|gb|AFW79383.1|//polygalacturonase inhibitor 1 [Zea mays]
103650434	1817	497	184	-1.41916	4.19297e-33	Down	1.11019e-33	LOC103650434	GO:0016021//integral component of membrane	GO:0005215//transporter activity	GO:0055085//transmembrane transport	K17866//diphthamide biosynthesis protein 2;K12818//ATP-dependent RNA helicase DHX8/PRP22 [EC:3.6.4.13]	gi|670387255|ref|XP_008674224.1|//PREDICTED: protein ZINC INDUCED FACILITATOR-LIKE 1-like [Zea mays]
103637538	1094	849	417	-1.01134	4.43589e-33	Down	1.17514e-33	LOC103637538	GO:0009536//plastid	GO:0003677//DNA binding	NA	NA	gi|670434762|ref|XP_008657926.1|//PREDICTED: zinc finger protein ZAT8-like [Zea mays]
100192114	1594	731	336	-1.10703	5.12732e-33	Down	1.36087e-33	LOC100192114	GO:0043231//intracellular membrane-bounded organelle	GO:0080043//quercetin 3-O-glucosyltransferase activity;GO:0080044//quercetin 7-O-glucosyltransferase activity	GO:0009813//flavonoid biosynthetic process;GO:0052696//flavonoid glucuronidation	K17193//anthocyanidin 3-O-glucoside 2'''-O-xylosyltransferase [EC:2.4.2.51]	gi|212275846|ref|NP_001131009.1|//uncharacterized protein LOC100192114 precursor [Zea mays]
100217103	1917	349.84	99.65	-1.79737	8.45934e-33	Down	2.2555e-33	LOC100217103	NA	NA	NA	K07466//replication factor A1	AQK94745.1//hypothetical protein ZEAMMB73_Zm00001d010725 [Zea mays];AQK94746.1//hypothetical protein ZEAMMB73_Zm00001d010725 [Zea mays];gi|219363087|ref|NP_001136944.1|//uncharacterized protein LOC100217103 [Zea mays];gi|226491956|ref|NP_001145241.1|//uncharacterized protein LOC100278523 [Zea mays]
107403146	1203	375	114	-1.70348	1.2419e-32	Down	3.32099e-33	LOC107403146	NA	NA	NA	K19042//E3 ubiquitin-protein ligase BOI and related proteins [EC:2.3.2.27]	gi|413918224|gb|AFW58156.1|//putative RING zinc finger domain superfamily protein [Zea mays]
100304413	2766	153	0	-8.24301	2.45186e-32	Down	6.60905e-33	LOC100304413	GO:0043231//intracellular membrane-bounded organelle;GO:0016021//integral component of membrane	GO:0080043//quercetin 3-O-glucosyltransferase activity;GO:0080044//quercetin 7-O-glucosyltransferase activity	GO:0009813//flavonoid biosynthetic process;GO:0052696//flavonoid glucuronidation	K13496//UDP-glucosyl transferase 73C [EC:2.4.1.-];K02995//small subunit ribosomal protein S8e	gi|670377026|ref|XP_008669634.1|//PREDICTED: LOW QUALITY PROTEIN: uncharacterized protein LOC100194383 [Zea mays]
100382585	1029	153	0	-8.24301	2.45186e-32	Down	6.60905e-33	LOC100382585	NA	NA	NA	NA	gi|293331995|ref|NP_001168786.1|//uncharacterized protein LOC100382585 [Zea mays]
100277810	688	356.84	104.94	-1.75133	2.68798e-32	Down	7.24742e-33	LOC100277810	GO:0005739//mitochondrion	NA	NA	NA	gi|414883933|tpg|DAA59947.1|//TPA: hypothetical protein ZEAMMB73_539967 [Zea mays]
103644992	8198	555.97	224.7	-1.29263	3.82951e-32	Down	1.03662e-32	LOC103644992	NA	NA	NA	K18674//N-acetylgalactosamine kinase [EC:2.7.1.157];K17913//carlactone synthase / all-trans-10'-apo-beta-carotenal 13,14-cleaving dioxygenase [EC:1.13.11.69 1.13.11.70];K14300//nuclear pore complex protein Nup133	ABA97584.2//transposon protein, putative, CACTA, En/Spm sub-class, expressed [Oryza sativa Japonica Group];gi|670394821|ref|XP_008677846.1|//PREDICTED: uncharacterized protein LOC103652683 [Zea mays]
BGI_novel_G003890	2214	258.95	54.99	-2.22105	4.81691e-32	Down	1.30596e-32	NA	NA	NA	NA	K02880//large subunit ribosomal protein L17e	ONM23876.1//NHL domain-containing protein [Zea mays]
100273194	980	807.28	395.04	-1.01669	8.70452e-32	Down	2.37239e-32	EREB93	GO:0005634//nucleus	GO:0003677//DNA binding;GO:0003700//transcription factor activity, sequence-specific DNA binding	GO:0006355//regulation of transcription, DNA-templated	K03021//DNA-directed RNA polymerase III subunit RPC2 [EC:2.7.7.6];K09286//EREBP-like factor	gi|226504294|ref|NP_001141110.1|//putative AP2/EREBP transcription factor superfamily protein [Zea mays]
BGI_novel_G000776	995	278.57	65.18	-2.08116	8.80845e-32	Down	2.40197e-32	NA	NA	NA	NA	NA	XP_020404899.1//tetraspanin-2-like [Zea mays]
100283895	872	359	108	-1.71857	1.1285e-31	Down	3.08375e-32	LOC100283895	GO:0016020//membrane	GO:0046872//metal ion binding	NA	K16281//RING-H2 zinc finger protein RHA1	gi|226497496|ref|NP_001150265.1|//RING-H2 finger protein ATL2L [Zea mays]
BGI_novel_G002502	511	149	0	-8.20479	1.19925e-31	Down	3.2805e-32	NA	NA	NA	NA	K01303//acylaminoacyl-peptidase [EC:3.4.19.1];K00430//peroxidase [EC:1.11.1.7];K05666//ATP-binding cassette, subfamily C (CFTR/MRP), member 2;K01191//alpha-mannosidase [EC:3.2.1.24];K15255//ATP-dependent DNA helicase PIF1 [EC:3.6.4.12]	XP_008661187.1//uncharacterized protein LOC103640371 [Zea mays]
BGI_novel_G000293	1770	206.69	32.55	-2.65236	1.94056e-31	Down	5.33322e-32	NA	NA	NA	NA	K05677//ATP-binding cassette, subfamily D (ALD), member 3	AQK95653.1//ABC transporter D family member 1 [Zea mays]
103631179	1677	744	354	-1.05717	2.93941e-31	Down	8.11398e-32	LOC103631179	NA	NA	NA	NA	gi|670419222|ref|XP_008650375.1|//PREDICTED: LOW QUALITY PROTEIN: UPF0392 protein Os08g0121900 [Zea mays]
103626329	2132	657	295	-1.1408	3.16559e-31	Down	8.74511e-32	LOC103626329	GO:0005634//nucleus;GO:0005737//cytoplasm	NA	NA	K08332//null	gi|670406859|ref|XP_008644947.1|//PREDICTED: vacuolar protein 8-like [Zea mays]
BGI_novel_G003788	724	146.32	0	-8.1786	3.48481e-31	Down	9.64932e-32	NA	NA	NA	NA	NA	AQK62346.1//Guanylate-binding family protein [Zea mays]
BGI_novel_G003783	863	127.49	2.66	-5.56843	3.98374e-31	Down	1.10479e-31	NA	NA	NA	NA	NA	AQK73337.1//O-fucosyltransferase family protein [Zea mays]
100193801	2046	345.38	102.16	-1.74297	4.15796e-31	Down	1.154e-31	LOC100193801	NA	GO:0003677//DNA binding;GO:0046983//protein dimerization activity	NA	K04733//interleukin-1 receptor-associated kinase 4 [EC:2.7.11.1];K00872//homoserine kinase [EC:2.7.1.39];K17479//glutaredoxin domain-containing cysteine-rich protein 1;K10398//kinesin family member 11;K05658//ATP-binding cassette, subfamily B (MDR/TAP), member 1 [EC:3.6.3.44]	ACF81168.1//unknown [Zea mays];gi|212721956|ref|NP_001132357.1|//uncharacterized protein LOC100193801 [Zea mays]
BGI_novel_G004947	6482	145.79	0	-8.17337	4.3048e-31	Down	1.19506e-31	NA	NA	NA	NA	K14724//solute carrier family 9 (sodium/hydrogen exchanger), member 8	ONL95495.1//Sodium/hydrogen exchanger 2 [Zea mays]
100281052	1396	603	262	-1.18821	1.29358e-30	Down	3.63262e-31	LOC100281052	GO:0005576//extracellular region	GO:0020037//heme binding;GO:0046872//metal ion binding;GO:0004601//peroxidase activity	GO:0006979//response to oxidative stress;GO:0098869//cellular oxidant detoxification;GO:0042744//hydrogen peroxide catabolic process;GO:0055114//oxidation-reduction process	K00430//peroxidase [EC:1.11.1.7]	gi|226493966|ref|NP_001147443.1|//peroxidase 52 precursor [Zea mays]
103646618	2525	390	129	-1.58172	1.29505e-30	Down	3.63766e-31	LOC103646618	NA	NA	NA	K04733//interleukin-1 receptor-associated kinase 4 [EC:2.7.11.1];K04730//interleukin-1 receptor-associated kinase 1 [EC:2.7.11.1]	gi|414587710|tpg|DAA38281.1|//TPA: putative lectin-domain receptor-like protein kinase family protein [Zea mays]
100285465	968	695	324	-1.08664	1.4328e-30	Down	4.02766e-31	LOC100285465	NA	GO:0003677//DNA binding	NA	K01870//isoleucyl-tRNA synthetase [EC:6.1.1.5]	gi|226501490|ref|NP_001151830.1|//plant-specific domain TIGR01568 family protein [Zea mays]
100304406	1873	549	227	-1.25973	1.45025e-30	Down	4.07774e-31	LOC100304406	GO:0016021//integral component of membrane	NA	NA	K14794//ribosomal RNA-processing protein 12	gi|670413605|ref|XP_008648002.1|//PREDICTED: uncharacterized protein LOC100304406 isoform X1 [Zea mays]
BGI_novel_G006173	1296	141.9	0	-8.13435	2.04808e-30	Down	5.77475e-31	NA	NA	NA	NA	K17302//coatomer subunit beta';K07513//acetyl-CoA acyltransferase 1 [EC:2.3.1.16]	ACR34448.1//unknown [Zea mays]
103626372	1956	636	286	-1.13863	3.47455e-30	Down	9.83647e-31	LOC103626372	NA	NA	GO:0044267//cellular protein metabolic process	K19041//E3 ubiquitin-protein ligase RNF38/44 [EC:2.3.2.27]	gi|670406992|ref|XP_008645000.1|//PREDICTED: RING-H2 finger protein ATL43 [Zea mays]
100281285	1019	740	360	-1.02515	1.22255e-29	Down	3.51074e-30	LOC100281285	NA	NA	GO:0044699//single-organism process;GO:0050789//regulation of biological process;GO:0065007//biological regulation	NA	gi|226506378|ref|NP_001147675.1|//F-box protein GID2 [Zea mays]
100276136	749	590	258	-1.17896	1.2413e-29	Down	3.56635e-30	LOC100276136	NA	NA	NA	NA	gi|226493253|ref|NP_001143468.1|//uncharacterized protein LOC100276136 [Zea mays]
103626650	1209	212.66	39	-2.43262	1.85685e-29	Down	5.36667e-30	LOC103626650	GO:0016021//integral component of membrane;GO:0046658//anchored component of plasma membrane	GO:0009055//electron carrier activity	NA	K04733//interleukin-1 receptor-associated kinase 4 [EC:2.7.11.1];K03006//DNA-directed RNA polymerase II subunit RPB1 [EC:2.7.7.6]	gi|670407643|ref|XP_008645272.1|//PREDICTED: early nodulin-like protein 2 [Zea mays]
103629542	857	595	263	-1.16345	2.81527e-29	Down	8.15475e-30	LOC103629542	NA	NA	NA	NA	gi|413943040|gb|AFW75689.1|//hypothetical protein ZEAMMB73_168155, partial [Zea mays]
103627395	2591	655	304	-1.09304	3.72409e-29	Down	1.08165e-29	LOC103627395	NA	NA	NA	K11968//ariadne-1 [EC:2.3.2.27]	gi|670409325|ref|XP_008645905.1|//PREDICTED: uncharacterized protein YFL042C-like [Zea mays]
103652202	4754	356.42	114.47	-1.62423	3.84208e-29	Down	1.11619e-29	LOC103652202	GO:0090406//pollen tube;GO:0005802//trans-Golgi network	GO:0005086//ARF guanyl-nucleotide exchange factor activity	GO:0009846//pollen germination;GO:0032012//regulation of ARF protein signal transduction;GO:0043547//positive regulation of GTPase activity;GO:0016192//vesicle-mediated transport	K18443//golgi-specific brefeldin A-resistance guanine nucleotide exchange factor 1	gi|242085552|ref|XP_002443201.1|//hypothetical protein SORBIDRAFT_08g015320 [Sorghum bicolor]
BGI_novel_G004795	3058	134.4	0	-8.05601	4.25224e-29	Down	1.23778e-29	NA	NA	NA	NA	K14801//pre-rRNA-processing protein TSR4	AQL07300.1//zinc finger (MYND type) family protein / programmed cell death 2 C-terminal domain-containing protein [Zea mays]
BGI_novel_G000750	1942	352.88	112.67	-1.63269	4.50451e-29	Down	1.31281e-29	NA	NA	NA	NA	K20184//vacuolar protein sorting-associated protein 41	ONM12211.1//Vacuolar protein sorting-associated protein 41-like protein [Zea mays]
BGI_novel_G002074	2578	255.27	61.28	-2.04415	1.31233e-28	Down	3.85934e-29	NA	NA	NA	NA	K09338//homeobox-leucine zipper protein	ONM36751.1//hypothetical protein ZEAMMB73_Zm00001d043034, partial [Zea mays]
BGI_novel_G002293	5627	131.61	0	-8.02574	1.32875e-28	Down	3.90856e-29	NA	NA	NA	NA	K03509//DNA polymerase eta [EC:2.7.7.7];K13675//UDP-glucose:O-linked fucose beta-1,3-glucosyltransferase [EC:2.4.1.-]	ONM39374.1//hypothetical protein ZEAMMB73_Zm00001d043896 [Zea mays]
BGI_novel_G003651	5107	168.8	21.92	-2.93061	1.34325e-28	Down	3.95217e-29	NA	NA	NA	NA	K05933//aminocyclopropanecarboxylate oxidase [EC:1.14.17.4];K15176//RNA polymerase-associated protein CTR9	AQK71421.1//hypothetical protein ZEAMMB73_Zm00001d016679 [Zea mays]
103636741	1233	612.92	278.81	-1.12204	1.7024e-28	Down	5.0259e-29	LOC103636741	NA	GO:0005488//binding	NA	NA	gi|414867327|tpg|DAA45884.1|//TPA: hypothetical protein ZEAMMB73_647543 [Zea mays]
BGI_novel_G000712	1444	130.59	0	-8.01452	2.01359e-28	Down	5.95896e-29	NA	NA	NA	NA	K13525//transitional endoplasmic reticulum ATPase	ONM06231.1//Cell division control protein 48 homolog D [Zea mays]
BGI_novel_G000574	1419	137.32	0	-8.52142	2.39249e-28	Down	7.09048e-29	NA	NA	NA	NA	K14652//3,4-dihydroxy 2-butanone 4-phosphate synthase / GTP cyclohydrolase II [EC:4.1.99.12 3.5.4.25]	PAN35865.1//hypothetical protein PAHAL_F01682 [Panicum hallii]
100281099	1112	544.75	234.34	-1.20261	2.65197e-28	Down	7.86518e-29	LOC100281099	NA	NA	NA	NA	NP_001147490.1//lipid binding protein precursor [Zea mays];gi|226506244|ref|NP_001147490.1|//lipid binding protein precursor [Zea mays]
BGI_novel_G002284	5391	128.36	0	-7.98967	5.03457e-28	Down	1.50212e-28	NA	NA	NA	NA	K03509//DNA polymerase eta [EC:2.7.7.7];K13675//UDP-glucose:O-linked fucose beta-1,3-glucosyltransferase [EC:2.4.1.-]	AQK46365.1//hypothetical protein ZEAMMB73_Zm00001d026359 [Zea mays]
BGI_novel_G000626	2258	127.96	0	-7.98517	5.93645e-28	Down	1.77375e-28	NA	NA	NA	NA	K20723//reticulon-3	ACF79619.1//unknown [Zea mays]
100275804	1139	699	341	-1.02114	6.64883e-28	Down	1.98802e-28	LOC100275804	NA	NA	GO:0009902//chloroplast relocation	K00627//pyruvate dehydrogenase E2 component (dihydrolipoamide acetyltransferase) [EC:2.3.1.12]	gi|226497602|ref|NP_001143273.1|//uncharacterized protein LOC100275804 [Zea mays]
BGI_novel_G000122	3571	172.45	24.58	-2.79624	6.66219e-28	Down	1.99249e-28	NA	NA	NA	NA	K13418//somatic embryogenesis receptor kinase 1 [EC:2.7.10.1 2.7.11.1]	ONL93923.1//hypothetical protein ZEAMMB73_Zm00001d027788 [Zea mays]
100194065	1757	587	265	-1.13299	9.29351e-28	Down	2.79006e-28	LOC100194065	GO:0005774//vacuolar membrane;GO:0005739//mitochondrion;GO:0005886//plasma membrane	GO:0022857//transmembrane transporter activity	GO:0044763//single-organism cellular process;GO:0006810//transport;GO:0010817//regulation of hormone levels;GO:0031325//positive regulation of cellular metabolic process;GO:0071840//cellular component organization or biogenesis	K07874//Ras-related protein Rab-1A;K00801//farnesyl-diphosphate farnesyltransferase [EC:2.5.1.21]	gi|212722740|ref|NP_001132593.1|//uncharacterized protein LOC100194065 [Zea mays]
109942771	652	304.56	89.74	-1.74852	1.02806e-27	Down	3.08861e-28	LOC109942771	GO:0016021//integral component of membrane	NA	NA	K03715//1,2-diacylglycerol 3-beta-galactosyltransferase [EC:2.4.1.46];K12471//epsin	gi|670371195|ref|XP_008666858.1|//PREDICTED: serine/threonine-protein phosphatase 7 long form homolog [Zea mays];XP_008668209.1//uncharacterized protein LOC100304227 isoform X2 [Zea mays]
100281724	2701	538.82	233.32	-1.19311	1.11987e-27	Down	3.36601e-28	LOC100281724	GO:0016020//membrane	GO:0000166//nucleotide binding;GO:0004672//protein kinase activity	GO:0016310//phosphorylation	K04733//interleukin-1 receptor-associated kinase 4 [EC:2.7.11.1]	gi|226502146|ref|NP_001148116.1|//carbohydrate binding protein precursor [Zea mays]
100281824	959	660	316	-1.04816	1.60322e-27	Down	4.84055e-28	LOC100281824	NA	NA	NA	NA	gi|226509432|ref|NP_001148216.1|//octicosapeptide/Phox/Bem1p [Zea mays]
BGI_novel_G005563	2942	153.65	17.97	-3.0816	2.22877e-27	Down	6.74515e-28	NA	NA	NA	NA	K11276//nucleophosmin 1	AQK99340.1//hypothetical protein ZEAMMB73_Zm00001d012323 [Zea mays]
100281006	626	487	201	-1.26234	2.34574e-27	Down	7.10585e-28	LOC100281006	GO:0016020//membrane;GO:0005739//mitochondrion	NA	NA	NA	gi|226497938|ref|NP_001147397.1|//thioredoxin-related [Zea mays]
109944513	615	475.34	193.65	-1.28113	2.52088e-27	Down	7.64178e-28	LOC109944513	NA	NA	NA	NA	gi|413920569|gb|AFW60501.1|//hypothetical protein ZEAMMB73_250795 [Zea mays]
BGI_novel_G000082	3941	124.12	0	-7.94121	2.89865e-27	Down	8.79934e-28	NA	NA	NA	NA	K00895//diphosphate-dependent phosphofructokinase [EC:2.7.1.90]	ONL93222.1//hypothetical protein ZEAMMB73_Zm00001d027470 [Zea mays]
BGI_novel_G001193	2150	123.5	0	-7.93399	3.74906e-27	Down	1.14076e-27	NA	NA	NA	NA	K00029//malate dehydrogenase (oxaloacetate-decarboxylating)(NADP+) [EC:1.1.1.40]	ONM16057.1//NADP-dependent malic enzyme 4 chloroplastic [Zea mays]
BGI_novel_G001555	7080	539.11	236.13	-1.17662	4.07635e-27	Down	1.2418e-27	NA	NA	NA	NA	K05909//laccase [EC:1.10.3.2];K01681//aconitate hydratase [EC:4.2.1.3];K18195//rhamnogalacturonan endolyase [EC:4.2.2.23]	ABA91475.1//retrotransposon protein, putative, unclassified [Oryza sativa Japonica Group]
BGI_novel_G000693	3665	121.46	0	-7.90996	8.74624e-27	Down	2.68563e-27	NA	NA	NA	NA	K08592//sentrin-specific protease 1 [EC:3.4.22.68]	XP_021312509.1//uncharacterized protein LOC8079474 isoform X2 [Sorghum bicolor]
BGI_novel_G004854	4684	121.42	0	-7.90948	8.89047e-27	Down	2.73119e-27	NA	NA	NA	NA	K03231//elongation factor 1-alpha	ONM57740.1//Polyadenylate-binding protein RBP45C [Zea mays]
103633187	1393	631	300	-1.0583	9.05082e-27	Down	2.78174e-27	LOC103633187	GO:0009505//plant-type cell wall	GO:0004601//peroxidase activity;GO:0005488//binding	GO:0009664//plant-type cell wall organization;GO:0008152//metabolic process;GO:0050896//response to stimulus	K00430//peroxidase [EC:1.11.1.7]	gi|670424838|ref|XP_008653093.1|//PREDICTED: peroxidase 7 [Zea mays]
100279083	816	222	50	-2.13618	1.9766e-26	Down	6.13137e-27	LOC100279083	NA	NA	NA	NA	gi|226509533|ref|NP_001145605.1|//uncharacterized protein LOC100279083 precursor [Zea mays]
BGI_novel_G003338	1508	203.16	41.38	-2.28123	3.04988e-26	Down	9.50855e-27	NA	NA	NA	NA	K01535//H+-transporting ATPase [EC:3.6.3.6]	AQK66007.1//H(+)-ATPase 5, partial [Zea mays]
BGI_novel_G005400	3374	358.37	125.65	-1.49766	3.51735e-26	Down	1.0976e-26	NA	NA	NA	NA	K02964//small subunit ribosomal protein S18e	AQK62393.1//40S ribosomal protein S18 [Zea mays]
BGI_novel_G005485	1965	215.59	47.5	-2.16791	3.67194e-26	Down	1.14662e-26	NA	NA	NA	NA	NA	AQK97170.1//Putative NAC domain transcription factor superfamily protein [Zea mays]
100274284	1865	458	189	-1.26258	8.07596e-26	Down	2.54835e-26	LOC100274284	GO:0016021//integral component of membrane	GO:0016757//transferase activity, transferring glycosyl groups	NA	K18134//protein O-GlcNAc transferase [EC:2.4.1.255];K18207//protein O-mannose beta-1,4-N-acetylglucosaminyltransferase [EC:2.4.1.312]	gi|226498526|ref|NP_001142120.1|//uncharacterized protein LOC100274284 [Zea mays]
103631001	1316	187.01	34.91	-2.40702	8.96743e-26	Down	2.83476e-26	LOC103631001	GO:0000790//nuclear chromatin;GO:0000786//nucleosome	GO:0003677//DNA binding;GO:0046982//protein heterodimerization activity	GO:0006342//chromatin silencing	K11251//histone H2A	gi|670418983|ref|XP_008650243.1|//PREDICTED: histone H2A.2.1-like [Zea mays]
100382247	1664	478.89	203.06	-1.22341	1.0593e-25	Down	3.35618e-26	LOC100382247	NA	GO:0046872//metal ion binding	GO:0030001//metal ion transport	K10878//meiotic recombination protein SPO11;K14685//solute carrier family 40 (iron-regulated transporter), member 1;K07213//copper chaperone	gi|293332467|ref|NP_001168471.1|//putative heavy metal transport/detoxification superfamily protein [Zea mays]
542522	1627	403	155	-1.36413	1.29122e-25	Down	4.1011e-26	LOC542522	NA	GO:0004556//alpha-amylase activity;GO:0005509//calcium ion binding	GO:0005987//sucrose catabolic process;GO:0005983//starch catabolic process	K01176//alpha-amylase [EC:3.2.1.1]	gi|162462658|ref|NP_001105539.1|//alpha-amylase precursor [Zea mays]
103650487	1103	242.4	62.32	-1.94524	1.29152e-25	Down	4.10298e-26	LOC103650487	GO:0005654//nucleoplasm;GO:0005643//nuclear pore;GO:0005829//cytosol	GO:0008565//protein transporter activity;GO:0008139//nuclear localization sequence binding	GO:0006607//NLS-bearing protein import into nucleus	NA	ONM30656.1//Importin subunit alpha-2, partial [Zea mays];gi|413948798|gb|AFW81447.1|//hypothetical protein ZEAMMB73_731576 [Zea mays];XP_008674296.1//importin subunit alpha-1b-like [Zea mays]
BGI_novel_G003979	5222	113.65	0	-7.81407	2.29524e-25	Down	7.3375e-26	NA	NA	NA	NA	K03255//protein TIF31	AQK78703.1//putative sucrose-phosphatase 2 [Zea mays]
103637216	1380	476	203	-1.2151	2.68815e-25	Down	8.61081e-26	LOC103637216	NA	NA	NA	K09286//EREBP-like factor	gi|670364036|ref|XP_008657683.1|//PREDICTED: ethylene-responsive transcription factor ERF027-like [Zea mays]
BGI_novel_G005801	1942	175.18	30.57	-2.50427	2.69557e-25	Down	8.63843e-26	NA	NA	NA	NA	K01094//phosphatidylglycerophosphatase GEP4 [EC:3.1.3.27]	AQL03790.1//haloacid dehalogenase (HAD) superfamily protein [Zea mays]
103630630	1028	425	171	-1.29909	4.34545e-25	Down	1.39939e-25	LOC103630630	NA	GO:0043565//sequence-specific DNA binding;GO:0003700//transcription factor activity, sequence-specific DNA binding	GO:0006355//regulation of transcription, DNA-templated	K18835//WRKY transcription factor 2	gi|413946139|gb|AFW78788.1|//putative WRKY DNA-binding domain superfamily protein [Zea mays]
103644829	3382	303	97	-1.62888	4.38945e-25	Down	1.41419e-25	LOC103644829	NA	NA	NA	K12811//ATP-dependent RNA helicase DDX46/PRP5 [EC:3.6.4.13];K20478//golgin subfamily B member 1	gi|670369994|ref|XP_008666206.1|//PREDICTED: WEB family protein At3g02930, chloroplastic-like [Zea mays]
103643065	2201	607	294	-1.0315	8.38939e-25	Down	2.71844e-25	LOC103643065	NA	NA	NA	NA	gi|195640612|gb|ACG39774.1|//hypothetical protein [Zea mays]
BGI_novel_G000866	3865	548.65	253.98	-1.09679	8.82391e-25	Down	2.86238e-25	NA	NA	NA	NA	K13427//nitric-oxide synthase, plant [EC:1.14.13.39]	ONM07565.1//NO-associated protein 1 chloroplastic/mitochondrial [Zea mays]
103637618	987	404	159	-1.33095	8.91317e-25	Down	2.89261e-25	LOC103637618	NA	NA	NA	NA	gi|670364156|ref|XP_008658104.1|//PREDICTED: uncharacterized protein LOC103637618 [Zea mays]
BGI_novel_G002016	4836	110.35	0	-7.77156	9.27819e-25	Down	3.01239e-25	NA	NA	NA	NA	K00053//ketol-acid reductoisomerase [EC:1.1.1.86]	AQK92331.1//Ketol-acid reductoisomerase chloroplastic [Zea mays]
103641269	4050	340.33	119.96	-1.49	9.33031e-25	Down	3.02998e-25	LOC103641269	NA	NA	NA	K01872//alanyl-tRNA synthetase [EC:6.1.1.7]	XP_004961081.2//PREDICTED: uncharacterized protein LOC101754965 isoform X1 [Setaria italica];gi|944249859|gb|KQL14122.1|//hypothetical protein SETIT_021037mg [Setaria italica];XP_020402161.1//uncharacterized protein LOC103641258 isoform X3 [Zea mays];XP_020402153.1//uncharacterized protein LOC103641258 isoform X2 [Zea mays];gi|944259566|gb|KQL23823.1|//hypothetical protein SETIT_032976mg, partial…
BGI_novel_G002288	5341	108.95	0	-7.75314	1.68311e-24	Down	5.49943e-25	NA	NA	NA	NA	K03509//DNA polymerase eta [EC:2.7.7.7];K13675//UDP-glucose:O-linked fucose beta-1,3-glucosyltransferase [EC:2.4.1.-]	AQK46370.1//hypothetical protein ZEAMMB73_Zm00001d026359 [Zea mays]
100280956	1985	533.12	245.79	-1.10265	2.57441e-24	Down	8.4484e-25	LOC100280956	GO:0016021//integral component of membrane	NA	NA	NA	gi|414875596|tpg|DAA52727.1|//TPA: harpin-induced protein [Zea mays]
100275706	2002	107.93	0	-7.73957	2.5998e-24	Down	8.53544e-25	LOC100275706	GO:0016021//integral component of membrane	NA	NA	K07466//replication factor A1	gi|413923515|gb|AFW63447.1|//hypothetical protein ZEAMMB73_293789 [Zea mays]
BGI_novel_G003971	6373	107.24	0	-7.73032	3.48524e-24	Down	1.14971e-24	NA	NA	NA	NA	K03255//protein TIF31	AQK78703.1//putative sucrose-phosphatase 2 [Zea mays]
100281534	2403	326.91	114.25	-1.50232	4.12189e-24	Down	1.36237e-24	LOC100281534	GO:0009536//plastid;GO:0043190//ATP-binding cassette (ABC) transporter complex	GO:0005524//ATP binding;GO:0042626//ATPase activity, coupled to transmembrane movement of substances	GO:0006810//transport;GO:0055085//transmembrane transport	K05681//ATP-binding cassette, subfamily G (WHITE), member 2	gi|413950605|gb|AFW83254.1|//ATPase, coupled to transmembrane movement of substance [Zea mays];gi|670428268|ref|XP_008654916.1|//PREDICTED: ATPase, coupled to transmembrane movement of substances isoform X1 [Zea mays]
BGI_novel_G004545	4414	106.58	0	-7.72141	4.62097e-24	Down	1.52931e-24	NA	NA	NA	NA	K20606//mitogen-activated protein kinase kinase kinase ANP1 [EC:2.7.11.25];K11253//histone H3;K11279//nucleosome assembly protein 1-like 1	ONM52310.1//Transcription factor bHLH76 [Zea mays]
103647455	1268	216	53	-2.01259	5.75652e-24	Down	1.9121e-24	LOC103647455	NA	NA	NA	NA	gi|670378564|ref|XP_008670217.1|//PREDICTED: auxin-repressed 12.5 kDa protein-like isoform X2 [Zea mays];gi|670378562|ref|XP_008670216.1|//PREDICTED: auxin-repressed 12.5 kDa protein-like isoform X1 [Zea mays]
103633266	983	526	243	-1.09973	6.49704e-24	Down	2.15992e-24	LOC103633266	GO:0046658//anchored component of plasma membrane	GO:0009055//electron carrier activity	NA	K03006//DNA-directed RNA polymerase II subunit RPB1 [EC:2.7.7.6];K04733//interleukin-1 receptor-associated kinase 4 [EC:2.7.11.1]	gi|670425051|ref|XP_008653191.1|//PREDICTED: uclacyanin-2-like [Zea mays]
103641134	1046	557	265	-1.0573	9.19791e-24	Down	3.067e-24	LOC103641134	GO:0005634//nucleus	GO:0003677//DNA binding	GO:0006355//regulation of transcription, DNA-templated	K12581//CCR4-NOT transcription complex subunit 7/8;K13126//polyadenylate-binding protein;K05941//glutathione gamma-glutamylcysteinyltransferase [EC:2.3.2.15];K01054//acylglycerol lipase [EC:3.1.1.23]	gi|673921734|ref|NP_001288410.1|//NAC domain-containing protein 21/22-like [Zea mays]
BGI_novel_G005372	2242	95.88	2	-5.56878	9.25411e-24	Down	3.0864e-24	NA	NA	NA	NA	K20098//DNA excision repair protein ERCC-6-like 2 [EC:3.6.4.-]	AQK94481.1//Zinc finger BED domain-containing protein DAYSLEEPER [Zea mays]
BGI_novel_G004668	3408	519.25	239.31	-1.10317	9.75393e-24	Down	3.25589e-24	NA	NA	NA	NA	K09584//protein disulfide-isomerase A6 [EC:5.3.4.1]	AQK69414.1//Protein disulfide-isomerase like 2-1 [Zea mays]
100279879	1437	104	0	-7.68606	1.39848e-23	Down	4.68213e-24	LOC100279879	GO:0016021//integral component of membrane	NA	NA	K04733//interleukin-1 receptor-associated kinase 4 [EC:2.7.11.1];K14664//IAA-amino acid hydrolase [EC:3.5.1.-];K04499//RuvB-like protein 1 (pontin 52)	gi|670398082|ref|XP_008679109.1|//PREDICTED: putative nuclease HARBI1 [Zea mays]
BGI_novel_G000064	9960	505.94	231.33	-1.11463	1.56932e-23	Down	5.25969e-24	NA	NA	NA	NA	K14289//exportin-5;K05285//phosphatidylinositol glycan, class N [EC:2.7.-.-];K01444//N4-(beta-N-acetylglucosaminyl)-L-asparaginase [EC:3.5.1.26]	ONM38170.1//Retrovirus-related Pol polyprotein LINE-1 [Zea mays]
103636683	1461	506.06	231.73	-1.11248	1.81618e-23	Down	6.10001e-24	LOC103636683	NA	NA	NA	K03178//ubiquitin-activating enzyme E1 [EC:6.2.1.45]	gi|670363926|ref|XP_008657260.1|//PREDICTED: 3-oxo-Delta(4,5)-steroid 5-beta-reductase-like [Zea mays]
BGI_novel_G005528	3529	296.36	98.58	-1.5736	1.94166e-23	Down	6.53671e-24	NA	NA	NA	NA	K20184//vacuolar protein sorting-associated protein 41	ONM12214.1//Vacuolar protein sorting-associated protein 41-like protein [Zea mays]
100284872	1667	382	151	-1.32464	2.41543e-23	Down	8.15577e-24	LOC100284872	GO:0030136//clathrin-coated vesicle;GO:0005739//mitochondrion	GO:0030276//clathrin binding;GO:0005545//1-phosphatidylinositol binding	GO:0048268//clathrin coat assembly	K20043//clathrin coat assembly protein AP180;K20044//phosphatidylinositol-binding clathrin assembly protein	gi|226498934|ref|NP_001151239.1|//clathrin assembly protein [Zea mays]
BGI_novel_G002021	5689	102.72	0	-7.66819	2.4206e-23	Down	8.17497e-24	NA	NA	NA	NA	K04718//sphingosine kinase [EC:2.7.1.91]	AQK88083.1//AT5g56980/MHM17_10-like protein [Zea mays]
103637864	764	377	148	-1.33459	2.62644e-23	Down	8.8795e-24	LOC103637864	NA	NA	NA	NA	gi|670436905|ref|XP_008659110.1|//PREDICTED: uncharacterized protein LOC103637864 [Zea mays]
103654309	2360	522.38	244.19	-1.08271	3.35533e-23	Down	1.13701e-23	LOC103654309	NA	NA	NA	K03257//translation initiation factor 4A;K02960//small subunit ribosomal protein S16e;K19613//leucine-rich repeat protein SHOC2;K15078//structure-specific endonuclease subunit SLX1 [EC:3.6.1.-]	XP_008651610.1//uncharacterized protein LOC100381355 isoform X1 [Zea mays];NP_001335285.1//uncharacterized protein LOC100381355 [Zea mays];gi|670421423|ref|XP_008651610.1|//PREDICTED: uncharacterized protein LOC100381355 isoform X1 [Zea mays];XP_008679366.1//uncharacterized protein LOC103654309 isoform X1 [Zea mays];XP_008679367.1//uncharacterized protein LOC103654309 isoform X2 [Zea mays];gi|670…
100382128	1965	541	257.02	-1.05937	3.43733e-23	Down	1.16528e-23	LOC100382128	GO:0016021//integral component of membrane	GO:0015238//drug transmembrane transporter activity;GO:0015297//antiporter activity	GO:0006855//drug transmembrane transport	K03327//multidrug resistance protein, MATE family	gi|414590015|tpg|DAA40586.1|//TPA: putative MATE efflux family protein [Zea mays]
100193212	1291	223	59	-1.90388	4.75215e-23	Down	1.61847e-23	LOC100193212	NA	NA	NA	NA	gi|212720914|ref|NP_001131837.1|//uncharacterized protein LOC100193212 [Zea mays];ACL54762.1//unknown [Zea mays]
BGI_novel_G003058	3264	391.27	158.57	-1.28866	6.13669e-23	Down	2.09483e-23	NA	NA	NA	NA	NA	NP_001337094.1//uncharacterized protein LOC100276434 [Zea mays]
100281220	1792	517	242	-1.08078	6.49967e-23	Down	2.22013e-23	LOC100281220	NA	GO:0016747//transferase activity, transferring acyl groups other than amino-acyl groups	NA	K13065//shikimate O-hydroxycinnamoyltransferase [EC:2.3.1.133]	gi|226492539|ref|NP_001147611.1|//agmatine coumaroyltransferase [Zea mays]
BGI_novel_G004949	5279	93.67	2.92	-4.98917	7.77736e-23	Down	2.66265e-23	NA	NA	NA	NA	K14724//solute carrier family 9 (sodium/hydrogen exchanger), member 8	AQK45625.1//Sodium/hydrogen exchanger 2 [Zea mays]
109939332	3684	500.99	231.52	-1.09926	7.89475e-23	Down	2.70397e-23	LOC109939332	NA	NA	NA	K13457//disease resistance protein RPM1	ONM26910.1//hypothetical protein ZEAMMB73_Zm00001d007457 [Zea mays];gi|670415635|ref|XP_008648845.1|//PREDICTED: disease resistance RPP13-like protein 4 isoform X1 [Zea mays];gi|414591554|tpg|DAA42125.1|//TPA: hypothetical protein ZEAMMB73_852544 [Zea mays];XP_020404256.1//disease resistance RPP13-like protein 4 isoform X1 [Zea mays]
100382833	1131	92	1.27	-6.16435	8.68454e-23	Down	2.97881e-23	LOC100382833	NA	GO:0000287//magnesium ion binding;GO:0016829//lyase activity;GO:0030976//thiamine pyrophosphate binding	NA	K12261//2-hydroxyacyl-CoA lyase 1 [EC:4.1.-.-]	gi|293333853|ref|NP_001169189.1|//uncharacterized protein LOC100383041 [Zea mays]
BGI_novel_G000079	3517	131.94	17	-2.94189	9.61838e-23	Down	3.30392e-23	NA	NA	NA	NA	K00895//diphosphate-dependent phosphofructokinase [EC:2.7.1.90]	ONL93224.1//hypothetical protein ZEAMMB73_Zm00001d027470 [Zea mays]
103626029	2727	133.91	17.81	-2.89612	9.93962e-23	Down	3.4171e-23	LOC103626029	GO:0016020//membrane	NA	NA	K13993//HSP20 family protein	gi|670406098|ref|XP_008644636.1|//PREDICTED: uncharacterized protein LOC103626029 [Zea mays]
BGI_novel_G005876	2383	123.44	13.78	-3.14878	1.07998e-22	Down	3.71665e-23	NA	NA	NA	NA	NA	AQL05009.1//Glutathione synthetase chloroplastic [Zea mays]
100285488	1267	390	159	-1.28007	1.20042e-22	Down	4.138e-23	MYB51	GO:0005634//nucleus	GO:0003677//DNA binding	GO:2000652//regulation of secondary cell wall biogenesis;GO:0045893//positive regulation of transcription, DNA-templated	K09422//myb proto-oncogene protein, plant	gi|226528110|ref|NP_001151853.1|//myb-like DNA-binding domain containing protein [Zea mays]
BGI_novel_G002822	4945	98.34	0	-7.60533	1.60938e-22	Down	5.56724e-23	NA	NA	NA	NA	K13025//ATP-dependent RNA helicase [EC:3.6.4.13]	OAY81014.1//DEAD-box ATP-dependent RNA helicase 2 [Ananas comosus]
103652312	1072	489	225	-1.10553	1.64511e-22	Down	5.69438e-23	LOC103652312	NA	NA	GO:0006413//translational initiation;GO:0006952//defense response;GO:0065007//biological regulation	K03239//translation initiation factor eIF-2B subunit alpha	gi|670391598|ref|XP_008676148.1|//PREDICTED: protein LURP-one-related 11-like [Zea mays]
103635916	1697	497	231	-1.09097	2.11954e-22	Down	7.36224e-23	LOC103635916	NA	GO:0003677//DNA binding	NA	K09422//myb proto-oncogene protein, plant	gi|413950056|gb|AFW82705.1|//putative MYB DNA-binding domain superfamily protein [Zea mays]
100277210	1628	213.82	56.13	-1.91517	2.52765e-22	Down	8.78882e-23	LOC100277210	NA	GO:0008236//serine-type peptidase activity	GO:0006508//proteolysis	K03942//NADH dehydrogenase (ubiquinone) flavoprotein 1 [EC:1.6.5.3 1.6.99.3]	ACN34462.1//unknown [Zea mays];gi|226532098|ref|NP_001144317.1|//uncharacterized protein LOC100277210 [Zea mays]
BGI_novel_G000934	3479	149.55	25.1	-2.56049	2.57346e-22	Down	8.94995e-23	NA	NA	NA	NA	K02728//20S proteasome subunit alpha 3 [EC:3.4.25.1]	XP_020400729.1//uncharacterized protein LOC100279920 isoform X1 [Zea mays]
100384589	1227	463.34	209	-1.13419	3.03147e-22	Down	1.05666e-22	LOC100384589	GO:0016021//integral component of membrane;GO:0046658//anchored component of plasma membrane	GO:0009055//electron carrier activity	NA	K04733//interleukin-1 receptor-associated kinase 4 [EC:2.7.11.1];K03006//DNA-directed RNA polymerase II subunit RPB1 [EC:2.7.7.6]	gi|293331345|ref|NP_001170565.1|//uncharacterized protein LOC100384589 precursor [Zea mays]
103640594	1335	382	156	-1.27765	3.76786e-22	Down	1.31764e-22	LOC103640594	NA	NA	NA	K05305//fucokinase [EC:2.7.1.52]	gi|670365321|ref|XP_008662017.1|//PREDICTED: CASP-like protein 2 isoform X1 [Zea mays];gi|670365323|ref|XP_008662021.1|//PREDICTED: CASP-like protein 2 isoform X2 [Zea mays]
103650192	1735	425	184	-1.19338	3.87547e-22	Down	1.35582e-22	LOC103650192	GO:0005634//nucleus	GO:0043565//sequence-specific DNA binding;GO:0003700//transcription factor activity, sequence-specific DNA binding	GO:0009863//salicylic acid mediated signaling pathway;GO:0009938//negative regulation of gibberellic acid mediated signaling pathway;GO:0009867//jasmonic acid mediated signaling pathway;GO:0010187//negative regulation of seed germination;GO:0006355//regulation of transcription, DNA-templated;GO:2000033//regulation of seed dormancy process;GO:0042538//hyperosmotic salinity response;GO:2000377//reg…	K14494//DELLA protein	gi|670386753|ref|XP_008674050.1|//PREDICTED: DELLA protein SLN1-like [Zea mays]
100381896	2204	88.98	2	-5.46103	4.06713e-22	Down	1.4252e-22	LOC100381896	GO:0005874//microtubule;GO:0005739//mitochondrion	NA	NA	K00430//peroxidase [EC:1.11.1.7];K13412//calcium-dependent protein kinase [EC:2.7.11.1]	gi|670404610|ref|XP_008643967.1|//PREDICTED: uncharacterized protein LOC100381896 isoform X1 [Zea mays];XP_020409056.1//uncharacterized protein LOC100381896 isoform X1 [Zea mays]
BGI_novel_G000109	1742	107.43	8.9	-3.57907	5.01606e-22	Down	1.76201e-22	NA	NA	NA	NA	K20279//synaptojanin [EC:3.1.3.36]	ONM29276.1//Type I inositol polyphosphate 5-phosphatase 1 [Zea mays]
100284821	999	270	88	-1.603	5.01795e-22	Down	1.76303e-22	LOC100284821	GO:0005739//mitochondrion	GO:0016491//oxidoreductase activity	GO:0055114//oxidation-reduction process	K08081//tropinone reductase I [EC:1.1.1.206]	gi|226500456|ref|NP_001151188.1|//tropinone reductase 2 [Zea mays]
100285411	1287	533	258	-1.03238	5.55021e-22	Down	1.95518e-22	LOC100285411	GO:0016021//integral component of membrane	NA	GO:0007165//signal transduction	K11267//sister chromatid cohesion protein PDS5	gi|226501474|ref|NP_001151776.1|//embryogenesis transmembrane protein [Zea mays]
103639023	2409	464	211.05	-1.12216	6.38948e-22	Down	2.25539e-22	LOC103639023	GO:0016021//integral component of membrane;GO:0000148//1,3-beta-D-glucan synthase complex	GO:0003843//1,3-beta-D-glucan synthase activity	GO:0006075//(1->3)-beta-D-glucan biosynthetic process	K13115//coiled-coil domain-containing protein 130;K11000//callose synthase [EC:2.4.1.-]	AQL05934.1//hypothetical protein ZEAMMB73_Zm00001d047234 [Zea mays];AQL05935.1//hypothetical protein ZEAMMB73_Zm00001d047234 [Zea mays];XP_020400419.1//uncharacterized protein LOC103639023 [Zea mays];gi|670439270|ref|XP_008660019.1|//PREDICTED: uncharacterized protein LOC103639023 [Zea mays];AQL05936.1//hypothetical protein ZEAMMB73_Zm00001d047234 [Zea mays]
BGI_novel_G004326	3400	331.76	125.74	-1.38531	8.21074e-22	Down	2.90822e-22	NA	NA	NA	NA	K01858//myo-inositol-1-phosphate synthase [EC:5.5.1.4]	AQL09108.1//Inositol-3-phosphate synthase isozyme 1 [Zea mays]
100285801	1274	519.32	249.51	-1.04314	8.47647e-22	Down	3.00355e-22	LOC100285801	GO:0005829//cytosol	GO:0004126//cytidine deaminase activity;GO:0008270//zinc ion binding	GO:0009972//cytidine deamination	K01489//cytidine deaminase [EC:3.5.4.5]	gi|226509860|ref|NP_001152163.1|//CDA1 [Zea mays]
100382484	1186	373	152	-1.28072	9.70943e-22	Down	3.44875e-22	MYB164	NA	GO:0003677//DNA binding	NA	K09422//myb proto-oncogene protein, plant	gi|293332975|ref|NP_001168694.1|//putative MYB DNA-binding domain superfamily protein [Zea mays]
BGI_novel_G005583	13668	241.5	73.27	-1.70635	1.43264e-21	Down	5.11729e-22	NA	NA	NA	NA	K18195//rhamnogalacturonan endolyase [EC:4.2.2.23];K13415//protein brassinosteroid insensitive 1 [EC:2.7.10.1 2.7.11.1];K11000//callose synthase [EC:2.4.1.-];K08873//serine/threonine-protein kinase SMG1 [EC:2.7.11.1]	AAX95233.1//retrotransposon protein, putative, unclassified, partial [Oryza sativa Japonica Group]
100274739	977	297	106	-1.47202	2.01057e-21	Down	7.22603e-22	LOC100274739	NA	NA	NA	K09597//signal peptide peptidase-like 2B [EC:3.4.23.-]	gi|226499428|ref|NP_001142505.1|//uncharacterized protein LOC100274739 [Zea mays]
100382199	2183	169.32	36.11	-2.2149	2.23248e-21	Down	8.02838e-22	LOC100382199	NA	GO:0004462//lactoylglutathione lyase activity;GO:0046872//metal ion binding	NA	K01759//lactoylglutathione lyase [EC:4.4.1.5]	gi|670373934|ref|XP_008668322.1|//PREDICTED: uncharacterized protein LOC100382199 isoform X1 [Zea mays];XP_008668322.1//uncharacterized protein LOC100382199 isoform X1 [Zea mays]
BGI_novel_G005120	1778	155.27	29.56	-2.37868	2.30618e-21	Down	8.29833e-22	NA	NA	NA	NA	K03103//multiple inositol-polyphosphate phosphatase / 2,3-bisphosphoglycerate 3-phosphatase [EC:3.1.3.62 3.1.3.80]	ONM13381.1//Testis intracellular mediator protein [Zea mays]
103643212	974	318	119	-1.40368	2.31562e-21	Down	8.3356e-22	LOC103643212	NA	NA	NA	NA	gi|670366285|ref|XP_008664582.1|//PREDICTED: golgin subfamily A member 3-like [Zea mays]
BGI_novel_G000855	3042	98.76	6.85	-3.83537	2.51068e-21	Down	9.05748e-22	NA	NA	NA	NA	K02996//small subunit ribosomal protein S9;K03347//cullin 1	AQL00769.1//hypothetical protein ZEAMMB73_Zm00001d044740 [Zea mays]
100277731	638	288	101	-1.49733	2.57999e-21	Down	9.30937e-22	LOC100277731	NA	NA	NA	NA	gi|414880806|tpg|DAA57937.1|//TPA: hypothetical protein ZEAMMB73_501905 [Zea mays]
100381774	1178	343	134.99	-1.33097	2.97572e-21	Down	1.07585e-21	LOC100381774	NA	NA	NA	NA	gi|293331393|ref|NP_001168045.1|//uncharacterized protein LOC100381774 [Zea mays]
BGI_novel_G003174	3213	296.89	106.98	-1.45821	3.88436e-21	Down	1.41073e-21	NA	NA	NA	NA	K08064//nuclear transcription factor Y, alpha	AQK63724.1//hypothetical protein ZEAMMB73_Zm00001d013501 [Zea mays]
BGI_novel_G002427	939	88.99	4.03	-4.45041	6.16684e-21	Down	2.25834e-21	NA	NA	NA	NA	NA	AQK79057.1//E3 SUMO-protein ligase SIZ1 [Zea mays]
103647762	1335	475	224	-1.07005	7.45924e-21	Down	2.73938e-21	LOC103647762	NA	NA	NA	K21026//acetylajmaline esterase [EC:3.1.1.80];K00679//phospholipid:diacylglycerol acyltransferase [EC:2.3.1.158];K20888//xyloglucan galactosyltransferase MUR3 [EC:2.4.1.-]	gi|670379255|ref|XP_008670497.1|//PREDICTED: GDSL esterase/lipase At5g03600-like isoform X1 [Zea mays];XP_008670498.1//GDSL esterase/lipase At5g03600 [Zea mays]
103630839	1798	463.35	216.05	-1.08636	7.53687e-21	Down	2.76843e-21	LOC103630839	GO:0016021//integral component of membrane	GO:0030246//carbohydrate binding	NA	K19747//BAHD acyltransferase [EC:2.3.1.-]	NP_001306643.1//hypothetical protein [Zea mays];gi|670418755|ref|XP_008650113.1|//PREDICTED: ER membrane protein complex subunit 7 homolog [Zea mays]
103626757	1245	414	183	-1.16341	8.33208e-21	Down	3.06884e-21	LOC103626757	NA	GO:0016788//hydrolase activity, acting on ester bonds	NA	K21026//acetylajmaline esterase [EC:3.1.1.80];K01188//beta-glucosidase [EC:3.2.1.21];K00679//phospholipid:diacylglycerol acyltransferase [EC:2.3.1.158];K10960//geranylgeranyl diphosphate/geranylgeranyl-bacteriochlorophyllide a reductase [EC:1.3.1.83 1.3.1.111]	gi|670407863|ref|XP_008645352.1|//PREDICTED: GDSL esterase/lipase At2g04570-like [Zea mays]
BGI_novel_G002286	5355	95.81	6.61	-3.84307	9.26318e-21	Down	3.41442e-21	NA	NA	NA	NA	K03509//DNA polymerase eta [EC:2.7.7.7];K13675//UDP-glucose:O-linked fucose beta-1,3-glucosyltransferase [EC:2.4.1.-]	ONM39374.1//hypothetical protein ZEAMMB73_Zm00001d043896 [Zea mays]
100285295	1432	327	127	-1.35008	9.51504e-21	Down	3.51065e-21	LOC100285295	NA	NA	NA	K05953//nicotianamine synthase [EC:2.5.1.43]	gi|413933572|gb|AFW68123.1|//nicotianamine synthase 3 [Zea mays]
103641545	3599	392	169	-1.19945	1.0895e-20	Down	4.03613e-21	LOC103641545	NA	NA	NA	K03695//ATP-dependent Clp protease ATP-binding subunit ClpB	gi|670445685|ref|XP_008663112.1|//PREDICTED: uncharacterized protein LOC103641545 isoform X2 [Zea mays];gi|670445683|ref|XP_008663111.1|//PREDICTED: uncharacterized protein LOC103641545 isoform X1 [Zea mays]
BGI_novel_G005076	2394	87.48	0	-7.4365	1.87935e-20	Down	7.01712e-21	NA	NA	NA	NA	K00083//cinnamyl-alcohol dehydrogenase [EC:1.1.1.195]	NP_001145349.1//uncharacterized protein LOC100278678 [Zea mays]
BGI_novel_G003986	5242	133.47	22.14	-2.57741	3.27002e-20	Down	1.23098e-20	NA	NA	NA	NA	K03255//protein TIF31	AQK78703.1//putative sucrose-phosphatase 2 [Zea mays]
100216782	1162	81.22	1	-6.32938	3.29828e-20	Down	1.24256e-20	LOC100216782	GO:0005856//cytoskeleton;GO:0005634//nucleus	GO:0003677//DNA binding	GO:0030036//actin cytoskeleton organization;GO:0006355//regulation of transcription, DNA-templated;GO:0009734//auxin-activated signaling pathway	K14486//auxin response factor	gi|223945529|gb|ACN26848.1|//unknown [Zea mays]
100384015	1193	427.48	195.39	-1.11512	4.02461e-20	Down	1.52021e-20	LOC100384015	NA	NA	NA	NA	gi|293331675|ref|NP_001170097.1|//uncharacterized protein LOC100384015 [Zea mays]
100383362	1229	114.18	14.32	-2.98083	4.0697e-20	Down	1.53753e-20	LOC100383362	GO:0016021//integral component of membrane	GO:0004713//protein tyrosine kinase activity;GO:0004674//protein serine/threonine kinase activity;GO:0005524//ATP binding	GO:0006468//protein phosphorylation	K04733//interleukin-1 receptor-associated kinase 4 [EC:2.7.11.1];K04730//interleukin-1 receptor-associated kinase 1 [EC:2.7.11.1];K13415//protein brassinosteroid insensitive 1 [EC:2.7.10.1 2.7.11.1];K02987//small subunit ribosomal protein S4e	ONM54203.1//Leucine-rich repeat receptor kinase-like protein [Zea mays];NP_001169489.1//putative leucine-rich repeat receptor-like protein kinase family protein [Zea mays];gi|293334737|ref|NP_001169489.1|//putative leucine-rich repeat receptor-like protein kinase family protein [Zea mays]
103636675	1111	356	149	-1.24218	6.5127e-20	Down	2.47165e-20	LOC103636675	NA	GO:0043565//sequence-specific DNA binding;GO:0003700//transcription factor activity, sequence-specific DNA binding	GO:0006355//regulation of transcription, DNA-templated	K18835//WRKY transcription factor 2	gi|670433542|ref|XP_008657250.1|//PREDICTED: probable WRKY transcription factor 75 [Zea mays]
BGI_novel_G005832	5418	99	9	-3.44505	7.44445e-20	Down	2.82898e-20	NA	NA	NA	NA	K16196//eukaryotic translation initiation factor 2-alpha kinase 4 [EC:2.7.11.1];K00430//peroxidase [EC:1.11.1.7];K15923//alpha-L-fucosidase 2 [EC:3.2.1.51];K08247//methionine S-methyltransferase [EC:2.1.1.12]	AAG13508.1//putative gag-pol polyprotein [Oryza sativa Japonica Group]
BGI_novel_G001641	3037	84.19	0	-7.3812	8.1801e-20	Down	3.11145e-20	NA	NA	NA	NA	K11593//eukaryotic translation initiation factor 2C	ONM25375.1//hypothetical protein ZEAMMB73_Zm00001d006876 [Zea mays]
BGI_novel_G003362	1085	84.22	4	-4.38171	9.3251e-20	Down	3.55295e-20	NA	NA	NA	NA	K10746//exonuclease 1 [EC:3.1.-.-]	AQK54735.1//DNA-binding protein [Zea mays]
103639431	2476	403.49	181.07	-1.1416	9.46358e-20	Down	3.60707e-20	LOC103639431	GO:0016021//integral component of membrane;GO:0005886//plasma membrane	GO:0004674//protein serine/threonine kinase activity;GO:0005524//ATP binding	GO:0006468//protein phosphorylation	K04733//interleukin-1 receptor-associated kinase 4 [EC:2.7.11.1]	gi|670440176|ref|XP_008660396.1|//PREDICTED: somatic embryogenesis receptor kinase 2-like [Zea mays]
100274202	1764	322	128	-1.31654	9.90358e-20	Down	3.77901e-20	LOC100274202	GO:0016021//integral component of membrane	NA	NA	NA	gi|670412854|ref|XP_008647594.1|//PREDICTED: uncharacterized protein LOC100274202 isoform X1 [Zea mays];gi|226531336|ref|NP_001142046.1|//uncharacterized protein LOC100274202 [Zea mays];NP_001142046.1//uncharacterized protein LOC100274202 [Zea mays]
100383738	2095	79	2	-5.2894	1.0152e-19	Down	3.87598e-20	LOC100383738	GO:0033178//proton-transporting two-sector ATPase complex, catalytic domain	GO:0046961//proton-transporting ATPase activity, rotational mechanism	GO:0015991//ATP hydrolysis coupled proton transport	K02150//V-type H+-transporting ATPase subunit E;K01881//prolyl-tRNA synthetase [EC:6.1.1.15]	gi|293334127|ref|NP_001169846.1|//uncharacterized protein LOC100383738 [Zea mays];NP_001169846.1//uncharacterized protein LOC100383738 [Zea mays]
BGI_novel_G000012	2565	101.47	10.17	-3.30428	1.13692e-19	Down	4.34314e-20	NA	NA	NA	NA	K02886//large subunit ribosomal protein L2	ALT16945.1//ribosomal protein L23 (chloroplast) [Endiandra globosa]
100280474	918	264	93	-1.49085	1.52972e-19	Down	5.8633e-20	LOC100280474	GO:0005739//mitochondrion	NA	NA	K14488//SAUR family protein	gi|226498922|ref|NP_001146866.1|//SAUR25 - auxin-responsive SAUR family member [Zea mays]
BGI_novel_G001837	4160	82.63	0	-7.35421	1.64954e-19	Down	6.33078e-20	NA	NA	NA	NA	K06195//ApaG protein	NP_001151326.1//uvrB/uvrC motif family protein [Zea mays]
103634704	1550	197	55	-1.82631	1.74121e-19	Down	6.68633e-20	LOC103634704	NA	NA	NA	NA	gi|413947045|gb|AFW79694.1|//hypothetical protein ZEAMMB73_466429 [Zea mays]
BGI_novel_G005925	2625	87.59	5.57	-3.96064	1.89565e-19	Down	7.28208e-20	NA	NA	NA	NA	K19791//iron transport multicopper oxidase	AQK41543.1//Monocopper oxidase [Zea mays]
BGI_novel_G001880	1117	82	0	-7.34317	2.19562e-19	Down	8.44069e-20	NA	NA	NA	NA	NA	PAN18440.1//hypothetical protein PAHAL_C02190 [Panicum hallii]
100191153	1357	360	154	-1.21069	2.23466e-19	Down	8.59234e-20	LOC100191153	GO:0009505//plant-type cell wall	GO:0004601//peroxidase activity;GO:0005488//binding	GO:0009664//plant-type cell wall organization;GO:0008152//metabolic process;GO:0050896//response to stimulus	K00430//peroxidase [EC:1.11.1.7]	gi|212275424|ref|NP_001130061.1|//uncharacterized protein LOC100191153 [Zea mays]
100192476	1346	393	176	-1.14457	2.39561e-19	Down	9.22366e-20	LOC100192476	NA	NA	NA	NA	gi|992164938|gb|EES12595.2|//hypothetical protein SORBI_006G166600 [Sorghum bicolor]
103650216	909	120	18	-2.72258	2.40652e-19	Down	9.26861e-20	LOC103650216	NA	NA	NA	K03327//multidrug resistance protein, MATE family	gi|670386786|ref|XP_008674058.1|//PREDICTED: uncharacterized protein LOC103650216 [Zea mays]
103651770	633	218	67	-1.68771	2.48242e-19	Down	9.56446e-20	LOC103651770	NA	NA	NA	NA	gi|670390742|ref|XP_008675692.1|//PREDICTED: uncharacterized protein LOC103651770 [Zea mays]
109942391	1427	161.68	37.3	-2.10151	2.88984e-19	Down	1.11734e-19	LOC109942391	NA	GO:0030410//nicotianamine synthase activity	GO:0006826//iron ion transport;GO:0030418//nicotianamine biosynthetic process	K05953//nicotianamine synthase [EC:2.5.1.43]	gi|413955956|gb|AFW88605.1|//hypothetical protein ZEAMMB73_150327 [Zea mays];NP_001105504.2//nicotianamine synthase 1 [Zea mays]
BGI_novel_G004986	4610	448.29	214.3	-1.05042	3.24717e-19	Down	1.25712e-19	NA	NA	NA	NA	K00423//L-ascorbate oxidase [EC:1.10.3.3]	PAN15113.1//hypothetical protein PAHAL_C04305 [Panicum hallii]
100276179	927	450	216	-1.04451	4.05842e-19	Down	1.57408e-19	LOC100276179	NA	NA	NA	NA	gi|226497638|ref|NP_001143500.1|//uncharacterized protein LOC100276179 [Zea mays]
103650032	1537	273.78	100.57	-1.43044	4.37069e-19	Down	1.69676e-19	LOC103650032	NA	GO:0016746//transferase activity, transferring acyl groups	GO:0008152//metabolic process	K17212//bisdemethoxycurcumin synthase [EC:2.3.1.211]	gi|670386405|ref|XP_008673924.1|//PREDICTED: bisdemethoxycurcumin synthase-like [Zea mays]
103638591	759	465	227	-1.02016	5.17078e-19	Down	2.01215e-19	LOC103638591	NA	GO:0008270//zinc ion binding	NA	NA	gi|670438382|ref|XP_008659686.1|//PREDICTED: mitogen-activated protein kinase kinase kinase 1 [Zea mays]
103636425	1303	381	170	-1.14987	6.28004e-19	Down	2.45008e-19	LOC103636425	GO:0016021//integral component of membrane	NA	NA	NA	gi|670432989|ref|XP_008656999.1|//PREDICTED: uncharacterized protein LOC103636425 [Zea mays]
BGI_novel_G002357	4465	82.27	4.46	-4.19087	6.33149e-19	Down	2.47151e-19	NA	NA	NA	NA	K10706//senataxin [EC:3.6.4.-];K15340//DNA cross-link repair 1A protein	AQK86626.1//DNA repair metallo-beta-lactamase family protein [Zea mays]
100193066	2221	141.12	28.2	-2.30877	6.45954e-19	Down	2.52195e-19	LOC100193066	NA	NA	NA	NA	gi|670426746|ref|XP_008654038.1|//PREDICTED: uncharacterized protein LOC103634243 [Zea mays]
100284396	1024	194	55	-1.80417	6.48492e-19	Down	2.53232e-19	LOC100284396	GO:0044424//intracellular part	GO:0015035//protein disulfide oxidoreductase activity;GO:0009055//electron carrier activity	GO:0055114//oxidation-reduction process;GO:0045454//cell redox homeostasis	K03676//glutaredoxin 3	gi|226496431|ref|NP_001150763.1|//Grx_C8 - glutaredoxin subgroup III [Zea mays]
100275380	1381	80.84	4	-4.32262	6.66924e-19	Down	2.60525e-19	LOC100275380	NA	NA	NA	K18485//myogenic factor 6	gi|226499932|ref|NP_001142939.1|//uncharacterized protein LOC100275380 [Zea mays]
BGI_novel_G000851	1287	90.19	7.41	-3.59104	9.14742e-19	Down	3.58506e-19	NA	NA	NA	NA	K07466//replication factor A1	OEL21772.1//Uncharacterized protein BAE44_0017205 [Dichanthelium oligosanthes]
103642210	1113	287	110	-1.36917	9.46632e-19	Down	3.71409e-19	LOC103642210	NA	NA	NA	NA	gi|670447152|ref|XP_008663749.1|//PREDICTED: uncharacterized protein LOC103642210 [Zea mays]
100382180	1762	396	181	-1.11513	9.64975e-19	Down	3.78812e-19	LOC100382180	NA	NA	NA	K16221//transcription factor TCP21 (protein CCA1 HIKING EXPEDITION)	gi|970949390|ref|NP_001305184.1|//uncharacterized protein LOC100382180 [Zea mays]
BGI_novel_G004078	6160	148.17	31.93	-2.19989	9.69982e-19	Down	3.80847e-19	NA	NA	NA	NA	K15292//syntaxin-binding protein 1;K04730//interleukin-1 receptor-associated kinase 1 [EC:2.7.11.1]	AQK53282.1//hypothetical protein ZEAMMB73_Zm00001d050936 [Zea mays]
100217088	1850	347.84	149	-1.20873	1.00032e-18	Down	3.93045e-19	LOC100217088	NA	GO:0008757//S-adenosylmethionine-dependent methyltransferase activity;GO:0008171//O-methyltransferase activity;GO:0046983//protein dimerization activity	GO:0043248//proteasome assembly;GO:0019438//aromatic compound biosynthetic process;GO:0032259//methylation	K11878//proteasome assembly chaperone 4	gi|670383018|ref|XP_008672290.1|//PREDICTED: hypothetical protein isoform X1 [Zea mays];ACR34135.1//unknown [Zea mays];XP_008672290.1//uncharacterized protein LOC100217088 isoform X1 [Zea mays]
BGI_novel_G001048	3489	74.45	1.03	-6.16117	1.02487e-18	Down	4.02838e-19	NA	NA	NA	NA	K09422//myb proto-oncogene protein, plant	AQK72136.1//hypothetical protein ZEAMMB73_Zm00001d017024 [Zea mays]
BGI_novel_G004494	2743	307.03	122.87	-1.30687	1.11353e-18	Down	4.38082e-19	NA	NA	NA	NA	K12605//CCR4-NOT transcription complex subunit 2	AQK86820.1//putative NOT transcription complex subunit VIP2 [Zea mays]
103644745	2236	78.02	0	-7.27139	1.33104e-18	Down	5.24982e-19	LOC103644745	NA	GO:0000166//nucleotide binding	NA	K03696//ATP-dependent Clp protease ATP-binding subunit ClpC	gi|670369859|ref|XP_008666125.1|//PREDICTED: chaperone protein ClpC1, chloroplastic-like [Zea mays];ONL99341.1//Chaperone protein ClpC1 chloroplastic [Zea mays]
103638415	1377	253	90	-1.47676	1.5287e-18	Down	6.04142e-19	LOC103638415	GO:0016020//membrane;GO:0048046//apoplast;GO:0005618//cell wall	GO:0016762//xyloglucan:xyloglucosyl transferase activity;GO:0004553//hydrolase activity, hydrolyzing O-glycosyl compounds	GO:0010411//xyloglucan metabolic process;GO:0042546//cell wall biogenesis;GO:0071555//cell wall organization	K08235//xyloglucan:xyloglucosyl transferase [EC:2.4.1.207]	gi|670438043|ref|XP_008659560.1|//PREDICTED: probable xyloglucan endotransglucosylase/hydrolase protein 26 [Zea mays]
103627060	1650	345	148	-1.20662	1.54356e-18	Down	6.10898e-19	LOC103627060	NA	NA	NA	NA	gi|670408559|ref|XP_008645617.1|//PREDICTED: uncharacterized protein LOC103627060 [Zea mays]
100382270	2249	435.01	209	-1.04316	1.71296e-18	Down	6.79159e-19	LOC100382270	GO:0016021//integral component of membrane	GO:0016705//oxidoreductase activity, acting on paired donors, with incorporation or reduction of molecular oxygen;GO:0020037//heme binding;GO:0005506//iron ion binding;GO:0004497//monooxygenase activity	GO:0010268//brassinosteroid homeostasis;GO:0040008//regulation of growth;GO:0016131//brassinosteroid metabolic process;GO:0055114//oxidation-reduction process	K15639//PHYB activation tagged suppressor 1 [EC:1.14.-.-]	gi|670384571|ref|XP_008673122.1|//PREDICTED: putative cytochrome P450 superfamily protein isoform X1 [Zea mays];gi|293332906|ref|NP_001168492.1|//putative cytochrome P450 superfamily protein [Zea mays]
BGI_novel_G004944	5698	78.56	3.89	-4.32157	2.0802e-18	Down	8.28604e-19	NA	NA	NA	NA	K14724//solute carrier family 9 (sodium/hydrogen exchanger), member 8	ONL95448.1//Sodium/hydrogen exchanger 2 [Zea mays]
100284850	919	344	148	-1.20243	2.14202e-18	Down	8.53861e-19	LOC100284850	NA	NA	NA	NA	gi|195657367|gb|ACG48151.1|//hypothetical protein [Zea mays]
103628973	1512	262	96	-1.43408	2.1604e-18	Down	8.61493e-19	LOC103628973	GO:0009536//plastid	GO:0008810//cellulase activity	GO:0030245//cellulose catabolic process	K01179//endoglucanase [EC:3.2.1.4]	gi|985567248|ref|NP_001306644.1|//endoglucanase 19-like precursor [Zea mays]
100191608	1460	218	70	-1.62452	2.20009e-18	Down	8.77791e-19	LOC100191608	NA	GO:0016747//transferase activity, transferring acyl groups other than amino-acyl groups	NA	K15400//omega-hydroxypalmitate O-feruloyl transferase [EC:2.3.1.188];K13065//shikimate O-hydroxycinnamoyltransferase [EC:2.3.1.133]	gi|212275986|ref|NP_001130509.1|//uncharacterized protein LOC100191608 [Zea mays]
100191623	1260	295	117	-1.31982	2.92777e-18	Down	1.17334e-18	LOC100191623	NA	GO:0004190//aspartic-type endopeptidase activity	GO:0006508//proteolysis;GO:0030163//protein catabolic process	K00924//null;K02882//large subunit ribosomal protein L18Ae;K01381//saccharopepsin [EC:3.4.23.25];K19025//AP-5 complex subunit zeta-1	gi|414589628|tpg|DAA40199.1|//TPA: hypothetical protein ZEAMMB73_627989 [Zea mays]
100282485	766	441	215	-1.02206	3.7048e-18	Down	1.49003e-18	LOC100282485	GO:0005739//mitochondrion	GO:0005509//calcium ion binding	NA	K13448//calcium-binding protein CML	gi|226529213|ref|NP_001148866.1|//polcalcin Jun o 2 [Zea mays]
BGI_novel_G005612	1904	224.98	74.82	-1.57392	3.82158e-18	Down	1.53727e-18	NA	NA	NA	NA	K12938//anthocyanidin 5,3-O-glucosyltransferase [EC:2.4.1.-];K08237//hydroquinone glucosyltransferase [EC:2.4.1.218]	AQL00704.1//Anthocyanidin 53-O-glucosyltransferase [Zea mays]
BGI_novel_G006242	5266	352.16	154.83	-1.17116	4.37309e-18	Down	1.76099e-18	NA	NA	NA	NA	K08907//light-harvesting complex I chlorophyll a/b binding protein 1	AQK41087.1//Chlorophyll a-b binding protein 6 chloroplastic [Zea mays]
103627989	2231	73.75	2.65	-4.7842	4.53447e-18	Down	1.82727e-18	LOC103627989	NA	NA	NA	K17604//zinc finger SWIM domain-containing protein 3;K17086//transmembrane 9 superfamily member 2/4;K14808//ATP-dependent RNA helicase DDX54/DBP10 [EC:3.6.4.13]	XP_008646505.1//uncharacterized protein LOC103627989 [Zea mays];gi|670410792|ref|XP_008646505.1|//PREDICTED: uncharacterized protein LOC103627989 [Zea mays]
103644029	2943	143	31	-2.19129	4.68479e-18	Down	1.88918e-18	LOC103644029	GO:0009705//plant-type vacuole membrane;GO:0016021//integral component of membrane	GO:0005524//ATP binding;GO:0004674//protein serine/threonine kinase activity	GO:0051924//regulation of calcium ion transport;GO:0006468//protein phosphorylation;GO:0097275//cellular ammonia homeostasis;GO:0080147//root hair cell development	K04733//interleukin-1 receptor-associated kinase 4 [EC:2.7.11.1]	gi|414872943|tpg|DAA51500.1|//TPA: putative receptor-like protein kinase family protein [Zea mays]
BGI_novel_G001569	1013	75.03	0	-7.21501	5.19481e-18	Down	2.09818e-18	NA	NA	NA	NA	K13691//pathogen-inducible salicylic acid glucosyltransferase [EC:2.4.1.-]	XP_008670325.1//crocetin glucosyltransferase 2 [Zea mays]
100272992	1184	180.6	50.35	-1.82835	5.23859e-18	Down	2.11662e-18	LOC100272992	NA	GO:0005506//iron ion binding;GO:0045431//flavonol synthase activity	GO:0051555//flavonol biosynthetic process;GO:0055114//oxidation-reduction process	K05278//flavonol synthase [EC:1.14.11.23]	gi|226491830|ref|NP_001140915.1|//uncharacterized protein LOC100272992 [Zea mays]
100384860	1842	428.66	207.31	-1.03366	5.40371e-18	Down	2.18449e-18	LOC100384860	NA	NA	NA	K05747//Wiskott-Aldrich syndrome protein;K16221//transcription factor TCP21 (protein CCA1 HIKING EXPEDITION)	gi|293336248|ref|NP_001170767.1|//uncharacterized protein LOC100384860 [Zea mays];XP_008646257.1//transcription factor TCP14 [Zea mays]
BGI_novel_G003983	8552	74.61	0	-7.20692	6.29418e-18	Down	2.5512e-18	NA	NA	NA	NA	K03255//protein TIF31	AQK78703.1//putative sucrose-phosphatase 2 [Zea mays]
103653367	1291	111.1	16.87	-2.70495	6.66269e-18	Down	2.70294e-18	LOC103653367	GO:0009507//chloroplast	GO:0046872//metal ion binding;GO:0052923//all-trans-nonaprenyl-diphosphate synthase (geranyl-diphosphate specific) activity;GO:0050347//trans-octaprenyltranstransferase activity	GO:0008299//isoprenoid biosynthetic process;GO:0015979//photosynthesis	K05356//all-trans-nonaprenyl-diphosphate synthase [EC:2.5.1.84 2.5.1.85]	gi|670396503|ref|XP_008678518.1|//PREDICTED: probable solanesyl-diphosphate synthase 3, chloroplastic [Zea mays];XP_008678518.1//probable solanesyl-diphosphate synthase 3, chloroplastic [Zea mays];AQK52042.1//Solanesyl diphosphate synthase 2 chloroplastic [Zea mays]
BGI_novel_G003244	3823	74.37	0	-7.20227	7.02518e-18	Down	2.853e-18	NA	NA	NA	NA	K03063//26S proteasome regulatory subunit T3	AQK64270.1//Fcf2 pre-rRNA processing protein [Zea mays]
109940229	1753	305	125	-1.2725	7.14538e-18	Down	2.90436e-18	LOC109940229	GO:0043231//intracellular membrane-bounded organelle	GO:0080043//quercetin 3-O-glucosyltransferase activity;GO:0080044//quercetin 7-O-glucosyltransferase activity	GO:0009813//flavonoid biosynthetic process;GO:0052696//flavonoid glucuronidation	K13496//UDP-glucosyl transferase 73C [EC:2.4.1.-]	gi|413945912|gb|AFW78561.1|//UDP glucosyltransferase-1 [Zea mays]
BGI_novel_G005558	4190	74.5	3.25	-4.50435	7.54811e-18	Down	3.0729e-18	NA	NA	NA	NA	K11276//nucleophosmin 1	AQK99339.1//hypothetical protein ZEAMMB73_Zm00001d012323 [Zea mays]
BGI_novel_G003339	1526	191.7	57	-1.73544	8.3936e-18	Down	3.4219e-18	NA	NA	NA	NA	K01535//H+-transporting ATPase [EC:3.6.3.6]	AQK66008.1//H(+)-ATPase 5, partial [Zea mays]
109939526	2117	115.29	18.94	-2.59138	9.48677e-18	Down	3.87703e-18	LOC109939526	NA	NA	NA	K13484//5-hydroxyisourate hydrolase / 2-oxo-4-hydroxy-4-carboxy-5-ureidoimidazoline decarboxylase [EC:3.5.2.17 4.1.1.97];K15601//lysine-specific demethylase 3 [EC:1.14.11.-]	gi|670411150|ref|XP_008646696.1|//PREDICTED: uncharacterized protein LOC103628235 [Zea mays];XP_020393303.1//L10-interacting MYB domain-containing protein-like [Zea mays]
BGI_novel_G003241	4642	73.44	0	-7.18411	1.0744e-17	Down	4.40311e-18	NA	NA	NA	NA	K03063//26S proteasome regulatory subunit T3	AQK64270.1//Fcf2 pre-rRNA processing protein [Zea mays]
103649932	957	134.85	28	-2.25348	1.16995e-17	Down	4.80051e-18	LOC103649932	NA	NA	NA	NA	gi|670386183|ref|XP_008673838.1|//PREDICTED: DEAD-box ATP-dependent RNA helicase 52B-like [Zea mays]
100382689	1377	408	195	-1.05071	1.26334e-17	Down	5.19002e-18	LOC100382689	NA	GO:0046872//metal ion binding	NA	NA	gi|293332461|ref|NP_001168884.1|//uncharacterized protein LOC100382689 [Zea mays]
100193840	1319	358.97	162.05	-1.13304	1.56025e-17	Down	6.43423e-18	LOC100193840	NA	NA	GO:0045492//xylan biosynthetic process	K18801//glucuronoxylan 4-O-methyltransferase [EC:2.1.1.112]	gi|212722350|ref|NP_001132394.1|//uncharacterized protein LOC100193840 [Zea mays]
100217235	1440	166	44	-1.90123	1.69895e-17	Down	7.01593e-18	Orphan88	GO:0005622//intracellular	GO:0000156//phosphorelay response regulator activity	GO:0000160//phosphorelay signal transduction system;GO:0006355//regulation of transcription, DNA-templated;GO:0009735//response to cytokinin	K14492//two-component response regulator ARR-A family	gi|219363715|ref|NP_001137062.1|//RR1-Corn type-A response regulator [Zea mays]
103647628	2212	388	182	-1.07774	1.75339e-17	Down	7.24447e-18	LOC103647628	GO:0009536//plastid	NA	GO:0050794//regulation of cellular process	K11584//serine/threonine-protein phosphatase 2A regulatory subunit B'	gi|670378908|ref|XP_008670359.1|//PREDICTED: serine/threonine protein phosphatase 2A 57 kDa regulatory subunit B' alpha isoform-like [Zea mays]
BGI_novel_G001739	3975	72.22	0	-7.15995	1.88322e-17	Down	7.79302e-18	NA	NA	NA	NA	K01937//CTP synthase [EC:6.3.4.2];K02836//peptide chain release factor 2	ONM27290.1//hypothetical protein ZEAMMB73_Zm00001d007655 [Zea mays]
103651102	2036	399	190	-1.05601	2.1296e-17	Down	8.81863e-18	LOC103651102	NA	NA	NA	NA	gi|670389003|ref|XP_008674927.1|//PREDICTED: EID1-like F-box protein 3 [Zea mays]
BGI_novel_G004066	2467	106.45	15.88	-2.73051	2.25902e-17	Down	9.37549e-18	NA	NA	NA	NA	K01657//anthranilate synthase component I [EC:4.1.3.27];K20871//putative beta-1,4-xylosyltransferase IRX14 [EC:2.4.2.-]	ACF84622.1//unknown [Zea mays]
100217164	1703	200	63	-1.65219	2.29306e-17	Down	9.52002e-18	LOC100217164	NA	NA	NA	K06636//structural maintenance of chromosome 1	gi|219362659|ref|NP_001137001.1|//putative domain of unknown function (DUF641) containing family protein [Zea mays]
103631341	1023	430	212	-1.00589	2.55974e-17	Down	1.06454e-17	LOC103631341	GO:0016020//membrane	GO:0008270//zinc ion binding	GO:0006511//ubiquitin-dependent protein catabolic process;GO:0016567//protein ubiquitination	K11982//E3 ubiquitin-protein ligase RNF115/126 [EC:2.3.2.27]	gi|670419434|ref|XP_008650496.1|//PREDICTED: E3 ubiquitin-protein ligase RING1-like [Zea mays]
BGI_novel_G006610	1135	71.49	0	-7.14529	2.63798e-17	Down	1.09765e-17	NA	NA	NA	NA	NA	XP_020393752.1//uncharacterized protein LOC103628670 [Zea mays]
BGI_novel_G006058	3958	180.53	52.44	-1.76912	2.87461e-17	Down	1.19836e-17	NA	NA	NA	NA	K00898//pyruvate dehydrogenase kinase 2/3/4 [EC:2.7.11.2];K01611//S-adenosylmethionine decarboxylase [EC:4.1.1.50]	XP_020399533.1//pyruvate dehydrogenase (acetyl-transferring) kinase, mitochondrial-like [Zea mays]
BGI_novel_G006056	5697	219.37	74.64	-1.54096	3.11709e-17	Down	1.30056e-17	NA	NA	NA	NA	K01611//S-adenosylmethionine decarboxylase [EC:4.1.1.50]	ABO32297.1//S-adenosylmethionine decarboxylase [Saccharum arundinaceum]
BGI_novel_G003782	958	119.65	21.96	-2.43149	3.42873e-17	Down	1.43328e-17	NA	NA	NA	NA	NA	XP_008645342.1//uncharacterized protein At1g04910-like [Zea mays]
103635016	2926	347	156	-1.13901	3.96279e-17	Down	1.66048e-17	LOC103635016	NA	NA	NA	K12397//AP-3 complex subunit beta;K13457//disease resistance protein RPM1	gi|670430007|ref|XP_008655806.1|//PREDICTED: uncharacterized protein LOC103635016 [Zea mays]
BGI_novel_G002290	5787	71.31	3.2	-4.46358	4.3962e-17	Down	1.84773e-17	NA	NA	NA	NA	K03509//DNA polymerase eta [EC:2.7.7.7];K13675//UDP-glucose:O-linked fucose beta-1,3-glucosyltransferase [EC:2.4.1.-]	AQK46370.1//hypothetical protein ZEAMMB73_Zm00001d026359 [Zea mays]
BGI_novel_G001584	5191	287	117	-1.28016	4.75583e-17	Down	2.00228e-17	NA	NA	NA	NA	K16196//eukaryotic translation initiation factor 2-alpha kinase 4 [EC:2.7.11.1];K10268//F-box and leucine-rich repeat protein 2/20;K15923//alpha-L-fucosidase 2 [EC:3.2.1.51];K08247//methionine S-methyltransferase [EC:2.1.1.12]	XP_015649277.1//PREDICTED: uncharacterized protein LOC107281950 [Oryza sativa Japonica Group]
103640479	4312	82	7	-3.53582	5.2202e-17	Down	2.2015e-17	LOC103640479	GO:0016020//membrane	GO:0000166//nucleotide binding	NA	K05681//ATP-binding cassette, subfamily G (WHITE), member 2	gi|514728467|ref|XP_004956469.1|//PREDICTED: ABC transporter G family member 45-like isoform X1 [Setaria italica]
103650488	1152	76	5	-3.91162	6.06398e-17	Down	2.56643e-17	LOC103650488	NA	NA	NA	K08790//serine/threonine kinase 38 [EC:2.7.11.1]	gi|670387425|ref|XP_008674297.1|//PREDICTED: uncharacterized protein LOC103650488 isoform X1 [Zea mays];gi|670387427|ref|XP_008674298.1|//PREDICTED: uncharacterized protein LOC103650488 isoform X2 [Zea mays]
BGI_novel_G001676	3874	69.63	0	-7.10726	6.22504e-17	Down	2.63548e-17	NA	NA	NA	NA	K14500//BR-signaling kinase [EC:2.7.11.1]	OEL29780.1//putative serine/threonine-protein kinase [Dichanthelium oligosanthes]
BGI_novel_G000625	1715	68.58	0	-7.08533	1.01657e-16	Down	4.32994e-17	NA	NA	NA	NA	K17302//coatomer subunit beta';K00679//phospholipid:diacylglycerol acyltransferase [EC:2.3.1.158]	NP_001130857.1//uncharacterized protein LOC100191961 [Zea mays]
103639404	2404	412.01	203	-1.00682	1.11981e-16	Down	4.77926e-17	LOC103639404	GO:0016021//integral component of membrane	GO:0004713//protein tyrosine kinase activity;GO:0004674//protein serine/threonine kinase activity;GO:0005524//ATP binding	GO:0006468//protein phosphorylation	K04733//interleukin-1 receptor-associated kinase 4 [EC:2.7.11.1]	gi|413956471|gb|AFW89120.1|//putative lysM-domain receptor-like protein kinase family protein [Zea mays]
100282019	1629	189	59	-1.66522	1.16614e-16	Down	4.98195e-17	LOC100282019	NA	GO:0005488//binding	NA	K18753//butyrate response factor 1	gi|670413288|ref|XP_008647834.1|//PREDICTED: nucleic acid binding f isoform X1 [Zea mays];gi|226494411|ref|NP_001148404.1|//nucleic acid binding f [Zea mays];NP_001148404.1//nucleic acid binding f [Zea mays]
BGI_novel_G004160	2933	211.53	72.14	-1.53761	1.27923e-16	Down	5.46692e-17	NA	NA	NA	NA	K02731//20S proteasome subunit alpha 4 [EC:3.4.25.1]	ONM11836.1//Proteasome subunit alpha type-7-A [Zea mays]
103633337	1858	67.74	0	-7.06755	1.50485e-16	Down	6.4483e-17	LOC103633337	NA	NA	NA	K13162//poly(rC)-binding protein 2/3/4	gi|670425238|ref|XP_008653277.1|//PREDICTED: trichohyalin-like [Zea mays]
BGI_novel_G004328	3798	140.26	33.27	-2.06143	1.57965e-16	Down	6.78009e-17	NA	NA	NA	NA	K01858//myo-inositol-1-phosphate synthase [EC:5.5.1.4]	AQL09104.1//Inositol-3-phosphate synthase isozyme 1 [Zea mays]
103638313	1257	344	157	-1.11726	1.61626e-16	Down	6.94185e-17	LOC103638313	GO:0009505//plant-type cell wall;GO:0005576//extracellular region	GO:0020037//heme binding;GO:0046872//metal ion binding;GO:0004601//peroxidase activity	GO:0006979//response to oxidative stress;GO:0009664//plant-type cell wall organization;GO:0098869//cellular oxidant detoxification;GO:0042744//hydrogen peroxide catabolic process;GO:0055114//oxidation-reduction process	K00430//peroxidase [EC:1.11.1.7]	gi|670437829|ref|XP_008659484.1|//PREDICTED: peroxidase 1-like [Zea mays]
BGI_novel_G002958	2449	215.27	74.98	-1.50719	1.93435e-16	Down	8.32596e-17	NA	NA	NA	NA	K01897//long-chain acyl-CoA synthetase [EC:6.2.1.3];K03010//DNA-directed RNA polymerase II subunit RPB2 [EC:2.7.7.6]	ACR38259.1//unknown [Zea mays]
103653016	584	144.9	36.03	-1.99341	2.31011e-16	Down	9.97795e-17	LOC103653016	GO:0005618//cell wall;GO:0005576//extracellular region	GO:0045735//nutrient reservoir activity;GO:0030145//manganese ion binding;GO:0046564//oxalate decarboxylase activity	GO:0033609//oxalate metabolic process	K00384//thioredoxin reductase (NADPH) [EC:1.8.1.9];K11426//SET and MYND domain-containing protein	gi|670395703|ref|XP_008678221.1|//PREDICTED: putative germin-like protein 12-4 [Zea mays]
103647212	880	254	99	-1.34495	2.3858e-16	Down	1.03151e-16	LOC103647212	NA	NA	NA	NA	gi|670378021|ref|XP_008670009.1|//PREDICTED: uncharacterized protein LOC103647212 [Zea mays]
BGI_novel_G003658	3963	66.47	0	-7.04025	2.72348e-16	Down	1.17964e-16	NA	NA	NA	NA	K00430//peroxidase [EC:1.11.1.7];K05933//aminocyclopropanecarboxylate oxidase [EC:1.14.17.4]	AQK71429.1//hypothetical protein ZEAMMB73_Zm00001d016679 [Zea mays]
103632885	922	239.39	90.2	-1.39378	2.81651e-16	Down	1.22074e-16	LOC103632885	GO:0009505//plant-type cell wall;GO:0005576//extracellular region	GO:0020037//heme binding;GO:0046872//metal ion binding;GO:0004601//peroxidase activity	GO:0006979//response to oxidative stress;GO:0009664//plant-type cell wall organization;GO:0098869//cellular oxidant detoxification;GO:0042744//hydrogen peroxide catabolic process;GO:0055114//oxidation-reduction process	K00430//peroxidase [EC:1.11.1.7]	gi|670434173|ref|XP_008657600.1|//PREDICTED: peroxidase 1-like [Zea mays]
109940758	2134	239	90	-1.39463	2.88549e-16	Down	1.25105e-16	LOC109940758	NA	NA	NA	NA	gi|242047400|ref|XP_002461446.1|//hypothetical protein SORBIDRAFT_02g002800 [Sorghum bicolor]
BGI_novel_G003644	2921	172.49	50.99	-1.74385	2.90809e-16	Down	1.26105e-16	NA	NA	NA	NA	K05933//aminocyclopropanecarboxylate oxidase [EC:1.14.17.4]	AQK71421.1//hypothetical protein ZEAMMB73_Zm00001d016679 [Zea mays]
BGI_novel_G001568	1314	173.6	51.71	-1.73287	3.15743e-16	Down	1.37098e-16	NA	NA	NA	NA	K13691//pathogen-inducible salicylic acid glucosyltransferase [EC:2.4.1.-]	XP_008670325.1//crocetin glucosyltransferase 2 [Zea mays]
BGI_novel_G004325	3161	194.26	63.46	-1.59969	3.30471e-16	Down	1.4361e-16	NA	NA	NA	NA	K01858//myo-inositol-1-phosphate synthase [EC:5.5.1.4]	AQL09107.1//Inositol-3-phosphate synthase isozyme 1 [Zea mays]
100273516	1519	295	126	-1.21291	3.50881e-16	Down	1.52555e-16	gpm282	GO:0016020//membrane;GO:0005618//cell wall;GO:0005576//extracellular region	NA	GO:0019953//sexual reproduction;GO:0071555//cell wall organization	K20628//expansin	gi|226498300|ref|NP_001141406.1|//uncharacterized protein LOC100273516 precursor [Zea mays]
103625935	1733	230	85	-1.42172	3.95721e-16	Down	1.72587e-16	LOC103625935	GO:0009536//plastid	GO:0004713//protein tyrosine kinase activity;GO:0005524//ATP binding	GO:0018108//peptidyl-tyrosine phosphorylation	K13436//pto-interacting protein 1 [EC:2.7.11.1]	AQK63346.1//putative protein kinase [Zea mays];gi|670405885|ref|XP_008644558.1|//PREDICTED: probable protein kinase At2g41970 [Zea mays]
100283619	1497	376	181.13	-1.03933	4.31418e-16	Down	1.88402e-16	LOC100283619	GO:0005634//nucleus;GO:0009536//plastid	GO:0003677//DNA binding;GO:0003700//transcription factor activity, sequence-specific DNA binding	GO:0006355//regulation of transcription, DNA-templated	K09286//EREBP-like factor	gi|195635911|gb|ACG37424.1|//dehydration-responsive element-binding protein 1C [Zea mays]
103638697	2072	176.67	53.88	-1.69885	4.48013e-16	Down	1.95776e-16	LOC103638697	NA	NA	NA	K01601//ribulose-bisphosphate carboxylase large chain [EC:4.1.1.39];K18643//katanin p80 WD40 repeat-containing subunit B1;K08472//mlo protein;K05283//phosphatidylinositol glycan, class W [EC:2.3.-.-];K01247//DNA-3-methyladenine glycosylase II [EC:3.2.2.21]	XP_020400245.1//uncharacterized protein LOC103638697 [Zea mays];gi|670369988|ref|XP_008666203.1|//PREDICTED: uncharacterized protein LOC103644826 [Zea mays]
100278083	693	285	120	-1.23355	4.57845e-16	Down	2.00203e-16	pco081680(259)	NA	NA	NA	NA	gi|226502286|ref|NP_001144948.1|//uncharacterized protein LOC100278083 precursor [Zea mays]
103636004	2210	392.97	193.23	-1.00972	4.83584e-16	Down	2.11665e-16	LOC103636004	NA	NA	NA	NA	XP_020398333.1//uncharacterized protein LOC103636004 [Zea mays];gi|670445384|ref|XP_008662987.1|//PREDICTED: uncharacterized protein LOC103641413 [Zea mays]
100282798	1978	172.62	51.78	-1.72275	5.0445e-16	Down	2.20978e-16	LOC100282798	GO:0016021//integral component of membrane	GO:0015238//drug transmembrane transporter activity;GO:0015297//antiporter activity	GO:0006855//drug transmembrane transport	K03327//multidrug resistance protein, MATE family	gi|226498472|ref|NP_001149176.1|//transparent testa 12 protein [Zea mays];gi|670360157|ref|XP_008676828.1|//PREDICTED: transparent testa 12 protein isoform X1 [Zea mays]
100273672	1238	65.06	0	-7.00932	5.27255e-16	Down	2.31269e-16	LOC100273672	GO:0005795//Golgi stack;GO:0005783//endoplasmic reticulum;GO:0005829//cytosol;GO:0012507//ER to Golgi transport vesicle membrane;GO:0000139//Golgi membrane	GO:0008565//protein transporter activity	GO:0032527//protein exit from endoplasmic reticulum;GO:0009791//post-embryonic development;GO:0048280//vesicle fusion with Golgi apparatus;GO:0048211//Golgi vesicle docking;GO:0006888//ER to Golgi vesicle-mediated transport;GO:0045056//transcytosis	K20361//intracellular protein transport protein USO1	gi|226493127|ref|NP_001141556.1|//uncharacterized protein LOC100273672 [Zea mays]
BGI_novel_G006378	549	65	0	-7.00799	5.42435e-16	Down	2.38005e-16	NA	NA	NA	NA	K03259//translation initiation factor 4E	NP_001105612.1//eukaryotic translation initiation factor 4E-1 [Zea mays]
103626839	2623	382	186	-1.02389	5.78362e-16	Down	2.54098e-16	LOC103626839	GO:0005634//nucleus	GO:0043565//sequence-specific DNA binding;GO:0003700//transcription factor activity, sequence-specific DNA binding	GO:0010014//meristem initiation;GO:0006355//regulation of transcription, DNA-templated	K14494//DELLA protein	gi|670408025|ref|XP_008645406.1|//PREDICTED: protein MONOCULM 1-like [Zea mays]
100274995	932	319.45	143.24	-1.14277	5.84329e-16	Down	2.56887e-16	LOC100274995	GO:0016020//membrane	NA	NA	NA	gi|226530516|ref|NP_001142692.1|//uncharacterized protein LOC100274995 [Zea mays]
541789	746	82.1	8.71	-3.22226	7.16351e-16	Down	3.16102e-16	tha9	GO:0009535//chloroplast thylakoid membrane;GO:0031361//integral component of thylakoid membrane;GO:0033281//TAT protein transport complex;GO:0009941//chloroplast envelope	GO:0009977//proton motive force dependent protein transmembrane transporter activity	GO:0009306//protein secretion;GO:0043953//protein transport by the Tat complex;GO:0045038//protein import into chloroplast thylakoid membrane	K03116//sec-independent protein translocase protein TatA	gi|162459022|ref|NP_001104943.1|//tha9 protein [Zea mays]
BGI_novel_G006611	733	72.11	5.2	-3.77923	8.15086e-16	Down	3.606e-16	NA	NA	NA	NA	NA	XP_020393752.1//uncharacterized protein LOC103628670 [Zea mays]
100279730	1617	261	106	-1.2856	9.93867e-16	Down	4.41608e-16	LOC100279730	NA	GO:0016787//hydrolase activity	GO:0008152//metabolic process	K17872//NADH:ubiquinone reductase (non-electrogenic) [EC:1.6.5.9];K20506//tuliposide A-converting enzyme [EC:4.2.99.22]	gi|226493412|ref|NP_001146161.1|//uncharacterized protein LOC100279730 [Zea mays]
109940795	1877	285	122	-1.2097	1.26952e-15	Down	5.66083e-16	LOC109940795	GO:0005634//nucleus	GO:0043565//sequence-specific DNA binding;GO:0003700//transcription factor activity, sequence-specific DNA binding	GO:0006355//regulation of transcription, DNA-templated	K09419//heat shock transcription factor, other eukaryote	gi|514730705|ref|XP_004957003.1|//PREDICTED: heat stress transcription factor B-4c-like [Setaria italica]
BGI_novel_G003865	572	62.85	0	-6.95946	1.49334e-15	Down	6.68119e-16	NA	NA	NA	NA	K05283//phosphatidylinositol glycan, class W [EC:2.3.-.-]	PAN30993.1//hypothetical protein PAHAL_H01137 [Panicum hallii]
BGI_novel_G003130	4348	187.33	61.63	-1.5895	1.50082e-15	Down	6.7168e-16	NA	NA	NA	NA	K00430//peroxidase [EC:1.11.1.7];K03263//translation initiation factor 5A;K03010//DNA-directed RNA polymerase II subunit RPB2 [EC:2.7.7.6];K11593//eukaryotic translation initiation factor 2C	AQK61359.1//hypothetical protein ZEAMMB73_Zm00001d054111 [Zea mays]
BGI_novel_G001191	1757	62.65	0	-6.95486	1.64178e-15	Down	7.35702e-16	NA	NA	NA	NA	K00029//malate dehydrogenase (oxaloacetate-decarboxylating)(NADP+) [EC:1.1.1.40]	ONM16057.1//NADP-dependent malic enzyme 4 chloroplastic [Zea mays]
100191537	1623	85.42	10.56	-3.00158	1.66739e-15	Down	7.47536e-16	LOC100191537	GO:0016021//integral component of membrane;GO:0005886//plasma membrane	GO:0005524//ATP binding;GO:0004674//protein serine/threonine kinase activity	GO:0048544//recognition of pollen;GO:0006468//protein phosphorylation	K04733//interleukin-1 receptor-associated kinase 4 [EC:2.7.11.1]	gi|414865571|tpg|DAA44128.1|//TPA: putative S-locus receptor-like protein kinase family protein [Zea mays]
109944839	1436	62.6	0	-6.95371	1.68022e-15	Down	7.53647e-16	LOC109944839	NA	NA	NA	K14664//IAA-amino acid hydrolase [EC:3.5.1.-];K01601//ribulose-bisphosphate carboxylase large chain [EC:4.1.1.39];K05283//phosphatidylinositol glycan, class W [EC:2.3.-.-];K08472//mlo protein;K01247//DNA-3-methyladenine glycosylase II [EC:3.2.2.21]	gi|670438506|ref|XP_008659723.1|//PREDICTED: uncharacterized protein LOC103638649 [Zea mays]
BGI_novel_G003199	2891	71.63	5.5	-3.68868	1.774e-15	Down	7.96849e-16	NA	NA	NA	NA	K14833//nucleolar complex protein 2	ACR35731.1//unknown [Zea mays]
BGI_novel_G005049	1604	103	18	-2.50219	1.87808e-15	Down	8.44937e-16	NA	NA	NA	NA	K04733//interleukin-1 receptor-associated kinase 4 [EC:2.7.11.1];K00872//homoserine kinase [EC:2.7.1.39];K17479//glutaredoxin domain-containing cysteine-rich protein 1;K05658//ATP-binding cassette, subfamily B (MDR/TAP), member 1 [EC:3.6.3.44];K17917//sorting nexin-1/2	XP_021318063.1//zinc finger BED domain-containing protein RICESLEEPER 2 isoform X1 [Sorghum bicolor]
100192090	1109	201	70	-1.50739	1.89202e-15	Down	8.51347e-16	LOC100192090	NA	NA	NA	K04733//interleukin-1 receptor-associated kinase 4 [EC:2.7.11.1];K12173//BRCA1-A complex subunit BRE	gi|670442019|ref|XP_008661346.1|//PREDICTED: putative thaumatin domain family protein isoform X1 [Zea mays];gi|212275037|ref|NP_001130985.1|//putative thaumatin domain family protein [Zea mays]
103655054	1428	202.47	71.16	-1.49419	2.27437e-15	Down	1.02712e-15	LOC103655054	GO:0009536//plastid	GO:0009905//ent-copalyl diphosphate synthase activity	GO:0051504//diterpene phytoalexin precursor biosynthetic process pathway;GO:0009685//gibberellin metabolic process	K04120//ent-copalyl diphosphate synthase [EC:5.5.1.13]	gi|670400523|ref|XP_008680088.1|//PREDICTED: ent-copalyl diphosphate synthase 2-like [Zea mays]
BGI_novel_G000120	3922	150.71	41.78	-1.83651	2.37204e-15	Down	1.0719e-15	NA	NA	NA	NA	K03129//transcription initiation factor TFIID subunit 4	XP_020401999.1//transcription initiation factor TFIID subunit 4b isoform X3 [Zea mays]
BGI_novel_G003172	2041	185.82	61.6	-1.57852	2.68976e-15	Down	1.21797e-15	NA	NA	NA	NA	K08064//nuclear transcription factor Y, alpha	AQK63724.1//hypothetical protein ZEAMMB73_Zm00001d013501 [Zea mays]
103639850	1153	181	59	-1.60282	3.06869e-15	Down	1.3935e-15	LOC103639850	GO:0016020//membrane;GO:0005618//cell wall;GO:0005576//extracellular region	NA	GO:0009664//plant-type cell wall organization	K20628//expansin	gi|670440986|ref|XP_008660764.1|//PREDICTED: expansin-A17-like [Zea mays]
103626715	1831	229	88	-1.36539	3.38981e-15	Down	1.54222e-15	LOC103626715	NA	GO:0016740//transferase activity	NA	NA	gi|670407782|ref|XP_008645325.1|//PREDICTED: probable N-acetyltransferase HLS1 [Zea mays]
103640218	1374	131	32	-2.01904	3.69267e-15	Down	1.68238e-15	LOC103640218	GO:0009505//plant-type cell wall;GO:0005576//extracellular region	GO:0020037//heme binding;GO:0046872//metal ion binding;GO:0004601//peroxidase activity	GO:0006979//response to oxidative stress;GO:0009664//plant-type cell wall organization;GO:0098869//cellular oxidant detoxification;GO:0042744//hydrogen peroxide catabolic process;GO:0055114//oxidation-reduction process	K00430//peroxidase [EC:1.11.1.7]	gi|670441536|ref|XP_008661070.1|//PREDICTED: peroxidase 57-like [Zea mays]
BGI_novel_G004938	3244	60.88	0	-6.91352	3.79726e-15	Down	1.73057e-15	NA	NA	NA	NA	K14724//solute carrier family 9 (sodium/hydrogen exchanger), member 8	ONL95563.1//Sodium/hydrogen exchanger 2 [Zea mays]
103654922	3629	181	59.38	-1.59356	3.99871e-15	Down	1.8258e-15	LOC103654922	NA	NA	GO:0009733//response to auxin	K14488//SAUR family protein	gi|670400203|ref|XP_008679951.1|//PREDICTED: uncharacterized protein LOC103654922 [Zea mays]
100127513	968	185	62	-1.5628	4.90401e-15	Down	2.24511e-15	ZCN2	NA	GO:0008429//phosphatidylethanolamine binding	GO:0010229//inflorescence development;GO:0048510//regulation of timing of transition from vegetative to reproductive phase	K16223//protein FLOWERING LOCUS T	gi|163838712|ref|NP_001106241.1|//ZCN2 protein [Zea mays]
100381355	1010	198.52	70.27	-1.48392	5.8587e-15	Down	2.69262e-15	LOC100381355	NA	NA	NA	K16196//eukaryotic translation initiation factor 2-alpha kinase 4 [EC:2.7.11.1];K03257//translation initiation factor 4A;K15923//alpha-L-fucosidase 2 [EC:3.2.1.51];K08247//methionine S-methyltransferase [EC:2.1.1.12]	gi|670379769|ref|XP_008670700.1|//PREDICTED: uncharacterized protein LOC103647970 isoform X2 [Zea mays];gi|293334975|ref|NP_001167688.1|//uncharacterized protein LOC100381355 [Zea mays];gi|670379767|ref|XP_008670699.1|//PREDICTED: uncharacterized protein LOC103647970 isoform X1 [Zea mays]
103627158	1115	365	180	-1.00552	6.54472e-15	Down	3.01403e-15	LOC103627158	GO:0016021//integral component of membrane	NA	NA	NA	gi|670408759|ref|XP_008645685.1|//PREDICTED: uncharacterized protein LOC103627158 [Zea mays]
103653695	3741	59.68	0	-6.88479	6.72618e-15	Down	3.09898e-15	LOC103653695	NA	NA	NA	K11000//callose synthase [EC:2.4.1.-];K08873//serine/threonine-protein kinase SMG1 [EC:2.7.11.1]	gi|670397142|ref|XP_008678744.1|//PREDICTED: putative ribonuclease H protein At1g65750 [Zea mays]
BGI_novel_G004568	4079	57.71	1.03	-5.79372	6.83333e-15	Down	3.14932e-15	NA	NA	NA	NA	K20223//importin-7;K02987//small subunit ribosomal protein S4e;K01409//N6-L-threonylcarbamoyladenine synthase [EC:2.3.1.234]	XP_020407045.1//uncharacterized protein LOC100277820 isoform X1 [Zea mays]
103641978	2545	258	108	-1.24196	8.00894e-15	Down	3.70027e-15	LOC103641978	NA	NA	NA	K05765//cofilin	gi|670446597|ref|XP_008663500.1|//PREDICTED: uncharacterized protein LOC103641978 isoform X1 [Zea mays]
103626666	1172	339	163	-1.04203	1.04599e-14	Down	4.85801e-15	LOC103626666	GO:0005739//mitochondrion	NA	GO:0009733//response to auxin	K14488//SAUR family protein	gi|670407667|ref|XP_008645280.1|//PREDICTED: uncharacterized protein LOC103626666 [Zea mays]
BGI_novel_G005926	1927	58.48	0	-6.85549	1.19386e-14	Down	5.56183e-15	NA	NA	NA	NA	K19791//iron transport multicopper oxidase	AQK41541.1//Monocopper oxidase [Zea mays]
103635161	754	58.4	0	-6.85352	1.23991e-14	Down	5.78343e-15	LOC103635161	NA	NA	NA	NA	gi|670436812|ref|XP_008659075.1|//PREDICTED: uncharacterized protein LOC103637808 [Zea mays]
100278307	700	187	65	-1.51015	1.65154e-14	Down	7.73875e-15	LOC100278307	GO:0016021//integral component of membrane	NA	NA	NA	gi|226498504|ref|NP_001145095.1|//uncharacterized protein LOC100278307 [Zea mays]
541729	1356	190	67	-1.48938	1.89378e-14	Down	8.90219e-15	LOC541729	NA	NA	NA	K09422//myb proto-oncogene protein, plant	gi|670396517|ref|XP_008678522.1|//PREDICTED: myb-related protein Myb4 [Zea mays]
103627636	914	164	52	-1.64273	2.15085e-14	Down	1.0152e-14	LOC103627636	NA	NA	NA	NA	gi|670409950|ref|XP_008646155.1|//PREDICTED: uncharacterized protein LOC103627636 [Zea mays]
BGI_novel_G004794	2403	72.79	7.56	-3.2529	2.42024e-14	Down	1.14477e-14	NA	NA	NA	NA	K14801//pre-rRNA-processing protein TSR4	XP_020399414.1//programmed cell death protein 2-like isoform X1 [Zea mays]
100217207	1645	247.39	103.28	-1.24584	2.45349e-14	Down	1.16173e-14	LOC100217207	NA	GO:0016798//hydrolase activity, acting on glycosyl bonds	GO:0008152//metabolic process	K07964//heparanase [EC:3.2.1.166]	XP_008681321.1//uncharacterized protein LOC100217207 isoform X1 [Zea mays];gi|670402860|ref|XP_008681322.1|//PREDICTED: uncharacterized protein LOC100217207 isoform X2 [Zea mays];gi|670402858|ref|XP_008681321.1|//PREDICTED: uncharacterized protein LOC100217207 isoform X1 [Zea mays];AQK62450.1//hypothetical protein ZEAMMB73_Zm00001d013101 [Zea mays]
100501473	1664	56.57	0	-6.80758	2.98349e-14	Down	1.41757e-14	LOC100501473	GO:0005887//integral component of plasma membrane;GO:0005739//mitochondrion	GO:0015179//L-amino acid transmembrane transporter activity;GO:0015297//antiporter activity	GO:0015807//L-amino acid transport;GO:1902475//L-alpha-amino acid transmembrane transport	K03294//basic amino acid/polyamine antiporter, APA family;K13865//solute carrier family 7 (cationic amino acid transporter), member 3	gi|992160149|gb|KXG22987.1|//hypothetical protein SORBI_008G040900 [Sorghum bicolor]
109943005	1063	152.76	46.12	-1.71342	3.00091e-14	Down	1.42606e-14	LOC109943005	GO:0005829//cytosol	NA	NA	NA	gi|195614600|gb|ACG29130.1|//hypothetical protein [Zea mays]
BGI_novel_G003668	5598	56.31	0	-6.80094	3.38215e-14	Down	1.61085e-14	NA	NA	NA	NA	K05933//aminocyclopropanecarboxylate oxidase [EC:1.14.17.4];K15176//RNA polymerase-associated protein CTR9	AQK71429.1//hypothetical protein ZEAMMB73_Zm00001d016679 [Zea mays]
103650813	2780	159	50	-1.65465	3.9556e-14	Down	1.8899e-14	LOC103650813	GO:0009536//plastid	NA	NA	K16277//E3 ubiquitin-protein ligase DRIP [EC:2.3.2.27]	gi|670388223|ref|XP_008674605.1|//PREDICTED: uncharacterized protein LOC103650813 isoform X1 [Zea mays];gi|670388229|ref|XP_008674608.1|//PREDICTED: uncharacterized protein LOC103650813 isoform X4 [Zea mays];gi|670388235|ref|XP_008674611.1|//PREDICTED: uncharacterized protein LOC103650813 isoform X6 [Zea mays];ONM34875.1//RING finger protein [Zea mays];XP_008674611.1//uncharacterized protein LOC1…
103632364	3066	188	67	-1.47412	4.06727e-14	Down	1.94412e-14	LOC103632364	GO:0016020//membrane	GO:0016301//kinase activity	GO:0016310//phosphorylation	K04733//interleukin-1 receptor-associated kinase 4 [EC:2.7.11.1]	gi|670423130|ref|XP_008652405.1|//PREDICTED: probable LRR receptor-like serine/threonine-protein kinase At4g37250 [Zea mays]
100273870	1988	334.86	163.58	-1.01918	4.45817e-14	Down	2.13701e-14	LOC100273870	NA	GO:0008173//RNA methyltransferase activity	GO:0001510//RNA methylation;GO:0006364//rRNA processing	K06941//23S rRNA (adenine2503-C2)-methyltransferase [EC:2.1.1.192]	ONM39902.1//hypothetical protein ZEAMMB73_Zm00001d044092, partial [Zea mays];AQK96951.1//Radical SAM superfamily protein [Zea mays];gi|659105255|ref|XP_008453050.1|//PREDICTED: uncharacterized protein LOC103493873 isoform X1 [Cucumis melo];ACF84494.1//unknown [Zea mays]
BGI_novel_G004573	3606	113.08	25.71	-2.12256	4.55872e-14	Down	2.18651e-14	NA	NA	NA	NA	K20223//importin-7;K02987//small subunit ribosomal protein S4e;K01409//N6-L-threonylcarbamoyladenine synthase [EC:2.3.1.234]	AQK48294.1//ARM repeat superfamily protein [Zea mays]
BGI_novel_G004535	5617	55.48	0	-6.77951	5.04621e-14	Down	2.42428e-14	NA	NA	NA	NA	K20606//mitogen-activated protein kinase kinase kinase ANP1 [EC:2.7.11.25];K11253//histone H3;K11279//nucleosome assembly protein 1-like 1	ONM52310.1//Transcription factor bHLH76 [Zea mays]
BGI_novel_G005058	866	124.34	31.5	-1.96649	5.08196e-14	Down	2.44218e-14	NA	NA	NA	NA	K04733//interleukin-1 receptor-associated kinase 4 [EC:2.7.11.1]	AQK89952.1//hypothetical protein ZEAMMB73_Zm00001d008478 [Zea mays]
100281445	2340	316	151	-1.05099	5.54631e-14	Down	2.66928e-14	LOC100281445	GO:0016021//integral component of membrane;GO:0005739//mitochondrion	GO:0030246//carbohydrate binding;GO:0004674//protein serine/threonine kinase activity;GO:0005524//ATP binding	GO:0006468//protein phosphorylation	K04733//interleukin-1 receptor-associated kinase 4 [EC:2.7.11.1];K04730//interleukin-1 receptor-associated kinase 1 [EC:2.7.11.1]	gi|226528693|ref|NP_001147835.1|//lectin-like receptor kinase 7 precursor [Zea mays]
103648466	681	308	146	-1.06258	6.92026e-14	Down	3.34928e-14	LOC103648466	GO:0005634//nucleus;GO:0009536//plastid	GO:0003677//DNA binding;GO:0003700//transcription factor activity, sequence-specific DNA binding	GO:0006355//regulation of transcription, DNA-templated	K09286//EREBP-like factor	gi|670380875|ref|XP_008671157.1|//PREDICTED: ethylene-responsive transcription factor ERF023-like [Zea mays]
BGI_novel_G001041	1538	118.35	28.79	-2.02504	6.96808e-14	Down	3.37292e-14	NA	NA	NA	NA	K07904//Ras-related protein Rab-11A	ONM11436.1//Ras-related protein RABA2a [Zea mays]
BGI_novel_G003282	2976	54.68	0	-6.75856	7.42389e-14	Down	3.59885e-14	NA	NA	NA	NA	K00025//malate dehydrogenase [EC:1.1.1.37]	AQK65069.1//Malate dehydrogenase cytoplasmic 1 [Zea mays]
BGI_novel_G005910	2463	127.59	33.73	-1.90503	8.12871e-14	Down	3.94979e-14	NA	NA	NA	NA	K05747//Wiskott-Aldrich syndrome protein;K02184//formin 2	XP_020400152.1//uncharacterized protein LOC109942501 [Zea mays]
103652672	1751	272	122	-1.14234	8.48775e-14	Down	4.12849e-14	LOC103652672	GO:0005794//Golgi apparatus;GO:0016021//integral component of membrane;GO:0005739//mitochondrion	GO:0016413//O-acetyltransferase activity	GO:0071554//cell wall organization or biogenesis	K16573//gamma-tubulin complex component 6	gi|670394780|ref|XP_008677827.1|//PREDICTED: protein ALTERED XYLOGLUCAN 4-like [Zea mays]
BGI_novel_G006128	1079	52.97	1	-5.71272	8.69052e-14	Down	4.22836e-14	NA	NA	NA	NA	NA	NP_001148642.1//uncharacterized protein LOC100282258 [Zea mays]
103635595	1953	120	30	-1.98562	9.72855e-14	Down	4.75422e-14	LOC103635595	GO:0016021//integral component of membrane;GO:0005737//cytoplasm	NA	NA	NA	XP_008656231.1//uncharacterized protein At1g04910 isoform X2 [Zea mays];gi|670431154|ref|XP_008656229.1|//PREDICTED: uncharacterized protein At1g04910-like isoform X2 [Zea mays]
103626008	762	66	6	-3.44505	1.01831e-13	Down	4.98216e-14	LOC103626008	NA	NA	NA	NA	gi|670406045|ref|XP_008644614.1|//PREDICTED: uncharacterized protein LOC103626008 [Zea mays]
BGI_novel_G001428	622	79	11	-2.82997	1.02944e-13	Down	5.03734e-14	NA	NA	NA	NA	NA	NP_001147931.1//uncharacterized protein LOC100281540 [Zea mays]
BGI_novel_G002501	256	54	0	-6.74051	1.0297e-13	Down	5.03936e-14	NA	NA	NA	NA	K15156//mediator of RNA polymerase II transcription subunit 14;K01358//ATP-dependent Clp protease, protease subunit [EC:3.4.21.92];K10357//myosin V;K08247//methionine S-methyltransferase [EC:2.1.1.12]	XP_008650508.1//uncharacterized protein LOC103631357 [Zea mays]
BGI_novel_G001405	2086	124.51	32.52	-1.92248	1.14735e-13	Down	5.62743e-14	NA	NA	NA	NA	K04730//interleukin-1 receptor-associated kinase 1 [EC:2.7.11.1];K13680//beta-mannan synthase [EC:2.4.1.32]	XP_004974201.1//PREDICTED: uncharacterized protein LOC101777766 [Setaria italica]
103631403	2643	259	114	-1.16954	1.16709e-13	Down	5.72921e-14	LOC103631403	GO:0016021//integral component of membrane;GO:0009536//plastid	GO:0004713//protein tyrosine kinase activity;GO:0004674//protein serine/threonine kinase activity;GO:0005524//ATP binding	GO:0006468//protein phosphorylation	K04733//interleukin-1 receptor-associated kinase 4 [EC:2.7.11.1]	gi|955717733|ref|XP_014660517.1|//PREDICTED: proline-rich receptor-like protein kinase PERK8 [Setaria italica]
103637354	1183	54.17	2	-4.74504	1.266e-13	Down	6.22471e-14	LOC103637354	GO:0005737//cytoplasm	GO:0005096//GTPase activator activity	GO:0007165//signal transduction;GO:0043547//positive regulation of GTPase activity	K20642//Rho GTPase-activating protein 22/24/25	gi|670362829|ref|XP_008653741.1|//PREDICTED: rho GTPase-activating protein REN1-like isoform X10 [Zea mays];AQK96451.1//Rho GTPase activation protein (RhoGAP) with PH domain [Zea mays]
BGI_novel_G000852	1301	74.81	9.59	-2.94925	1.49372e-13	Down	7.36697e-14	NA	NA	NA	NA	K07466//replication factor A1	OEL21772.1//Uncharacterized protein BAE44_0017205 [Dichanthelium oligosanthes]
103636318	1018	174.37	60.97	-1.5016	1.58335e-13	Down	7.81891e-14	LOC103636318	NA	NA	GO:1901566//organonitrogen compound biosynthetic process;GO:0044238//primary metabolic process;GO:0044249//cellular biosynthetic process	K03239//translation initiation factor eIF-2B subunit alpha	gi|670432737|ref|XP_008656892.1|//PREDICTED: protein LURP-one-related 11-like [Zea mays]
100383989	1236	308	148	-1.04295	1.63148e-13	Down	8.06126e-14	LOC100383989	NA	GO:0008146//sulfotransferase activity	NA	K01016//estrone sulfotransferase [EC:2.8.2.4];K01025//null	gi|226496149|ref|NP_001150618.1|//flavonol 4-sulfotransferase [Zea mays]
100279210	3619	324.36	160.02	-1.00496	2.1116e-13	Down	1.04802e-13	LOC100279210	NA	NA	NA	K11674//microspherule protein 1;K10268//F-box and leucine-rich repeat protein 2/20	gi|992276057|gb|KXG34601.1|//hypothetical protein SORBI_002G064900 [Sorghum bicolor];ONM52047.1//Forkhead-associated (FHA) domain-containing protein [Zea mays]
100279950	1889	251	110	-1.1758	2.20701e-13	Down	1.09648e-13	LOC100279950	NA	GO:0016831//carboxy-lyase activity;GO:0030170//pyridoxal phosphate binding	GO:0006520//cellular amino acid metabolic process	K01592//tyrosine decarboxylase [EC:4.1.1.25]	gi|226528118|ref|NP_001146372.1|//uncharacterized protein LOC100279950 [Zea mays]
BGI_novel_G000155	1301	142.31	43.16	-1.70689	2.60779e-13	Down	1.29931e-13	NA	NA	NA	NA	NA	XP_020401606.1//uncharacterized protein LOC103641605 isoform X1 [Zea mays]
103632352	2541	189.14	70.71	-1.40509	2.61249e-13	Down	1.30184e-13	LOC103632352	NA	NA	GO:0007276//gamete generation	K13096//splicing factor 4	gi|670423099|ref|XP_008652393.1|//PREDICTED: uncharacterized protein LOC103632352 isoform X4 [Zea mays];XP_008661215.1//uncharacterized protein LOC103640373 isoform X7 [Zea mays];gi|670423093|ref|XP_008652390.1|//PREDICTED: uncharacterized protein LOC103632352 isoform X1 [Zea mays];gi|670365053|ref|XP_008661215.1|//PREDICTED: uncharacterized protein LOC103640373 isoform X6 [Zea mays];gi|670423095…
100383237	1637	221	91	-1.26573	2.988e-13	Down	1.49344e-13	LOC100383237	NA	NA	NA	K04733//interleukin-1 receptor-associated kinase 4 [EC:2.7.11.1];K20718//LRR receptor-like serine/threonine-protein kinase ERECTA [EC:2.7.11.1]	gi|293334881|ref|NP_001169370.1|//uncharacterized protein LOC100383237 precursor [Zea mays]
BGI_novel_G003642	6114	51.57	0	-6.67408	3.37111e-13	Down	1.68925e-13	NA	NA	NA	NA	K05933//aminocyclopropanecarboxylate oxidase [EC:1.14.17.4];K15176//RNA polymerase-associated protein CTR9	AQK71429.1//hypothetical protein ZEAMMB73_Zm00001d016679 [Zea mays]
103632221	2516	74	10	-2.87314	4.09097e-13	Down	2.06105e-13	LOC103632221	GO:0016021//integral component of membrane;GO:0009536//plastid;GO:0005886//plasma membrane	GO:0005524//ATP binding;GO:0042626//ATPase activity, coupled to transmembrane movement of substances	NA	K05681//ATP-binding cassette, subfamily G (WHITE), member 2	gi|670422806|ref|XP_008652263.1|//PREDICTED: ABC transporter G family member 11-like isoform X2 [Zea mays];gi|670422804|ref|XP_008652262.1|//PREDICTED: ABC transporter G family member 11-like isoform X1 [Zea mays]
103642022	2055	241	105	-1.18426	4.86657e-13	Down	2.4636e-13	LOC103642022	GO:0016021//integral component of membrane	GO:0005215//transporter activity	GO:0006810//transport	K14638//solute carrier family 15 (peptide/histidine transporter), member 3/4	gi|670446708|ref|XP_008663556.1|//PREDICTED: protein NRT1/ PTR FAMILY 8.3-like [Zea mays]
BGI_novel_G000984	3039	62.61	5.79	-3.42038	5.07279e-13	Down	2.57274e-13	NA	NA	NA	NA	K14803//protein phosphatase PTC2/3 [EC:3.1.3.16]	XP_020409083.1//TSL-kinase interacting protein 1 isoform X2 [Zea mays]
103643069	1414	291	139	-1.05155	5.29405e-13	Down	2.6868e-13	LOC103643069	NA	NA	NA	K19519//transforming growth factor-beta-induced protein	gi|670448398|ref|XP_008664451.1|//PREDICTED: fasciclin-like arabinogalactan protein 11 [Zea mays]
103635706	1586	313.49	154.84	-1.00326	5.70815e-13	Down	2.90266e-13	LOC103635706	GO:0005622//intracellular	GO:0005215//transporter activity	GO:0006810//transport	K10406//kinesin family member C2/C3;K02433//aspartyl-tRNA(Asn)/glutamyl-tRNA(Gln) amidotransferase subunit A [EC:6.3.5.6 6.3.5.7]	gi|413949383|gb|AFW82032.1|//putative CRAL/TRIO domain containing, Sec14p-like phosphatidylinositol transfer family protein, partial [Zea mays];XP_008656314.2//phosphatidylinositol/phosphatidylcholine transfer protein SFH8 [Zea mays]
BGI_novel_G006051	1231	69.25	8.53	-3.00681	7.26703e-13	Down	3.71817e-13	NA	NA	NA	NA	K06627//cyclin A	AQL08907.1//Putative cyclin-A3-1 [Zea mays]
103625705	1109	123	34	-1.84067	7.84367e-13	Down	4.01769e-13	LOC103625705	GO:0000783//nuclear telomere cap complex	GO:0003691//double-stranded telomeric DNA binding;GO:0046872//metal ion binding	GO:0031627//telomeric loop formation	NA	gi|670405298|ref|XP_008644310.1|//PREDICTED: uncharacterized protein LOC103625705 isoform X1 [Zea mays];gi|670405300|ref|XP_008644311.1|//PREDICTED: uncharacterized protein LOC103625705 isoform X2 [Zea mays]
BGI_novel_G000719	1704	49.67	0	-6.61992	8.53939e-13	Down	4.38136e-13	NA	NA	NA	NA	K16196//eukaryotic translation initiation factor 2-alpha kinase 4 [EC:2.7.11.1];K04730//interleukin-1 receptor-associated kinase 1 [EC:2.7.11.1];K15923//alpha-L-fucosidase 2 [EC:3.2.1.51]	XP_020408779.1//uncharacterized protein LOC100274541 isoform X1 [Zea mays]
103645429	1266	139	43	-1.67829	9.20698e-13	Down	4.73373e-13	LOC103645429	GO:0016021//integral component of membrane	NA	NA	K04708//3-dehydrosphinganine reductase [EC:1.1.1.102];K11165//dehydrogenase/reductase SDR family member 7 [EC:1.1.-.-]	gi|670370909|ref|XP_008666705.1|//PREDICTED: 11-beta-hydroxysteroid dehydrogenase 1B-like [Zea mays]
BGI_novel_G000986	3408	79.99	13.25	-2.57945	1.05715e-12	Down	5.44886e-13	NA	NA	NA	NA	K14803//protein phosphatase PTC2/3 [EC:3.1.3.16]	XP_020409083.1//TSL-kinase interacting protein 1 isoform X2 [Zea mays]
100193589	1449	132.31	39.48	-1.73035	1.08401e-12	Down	5.59272e-13	LOC100193589	GO:0009579//thylakoid;GO:0042644//chloroplast nucleoid	GO:0004784//superoxide dismutase activity;GO:0046872//metal ion binding	GO:0019430//removal of superoxide radicals;GO:0055114//oxidation-reduction process	K04564//superoxide dismutase, Fe-Mn family [EC:1.15.1.1]	gi|670442161|ref|XP_008661422.1|//PREDICTED: uncharacterized protein LOC100193589 isoform X2 [Zea mays];gi|670442165|ref|XP_008661424.1|//PREDICTED: uncharacterized protein LOC100193589 isoform X3 [Zea mays];gi|670442159|ref|XP_008661421.1|//PREDICTED: uncharacterized protein LOC100193589 isoform X1 [Zea mays];XP_008661422.1//uncharacterized protein LOC100193589 isoform X2 [Zea mays]
103634477	578	88	17	-2.35759	1.28577e-12	Down	6.65016e-13	LOC103634477	NA	NA	NA	NA	gi|414866180|tpg|DAA44737.1|//TPA: hypothetical protein ZEAMMB73_966637 [Zea mays]
100273192	1426	220	93.26	-1.22379	1.35732e-12	Down	7.03379e-13	LOC100273192	NA	NA	NA	K09286//EREBP-like factor	gi|226529699|ref|NP_001141108.1|//putative AP2/EREBP transcription factor superfamily protein [Zea mays]
103638995	1936	200.99	81.23	-1.29266	1.53194e-12	Down	7.96488e-13	LOC103638995	NA	GO:0000155//phosphorelay sensor kinase activity;GO:0005524//ATP binding	GO:0016310//phosphorylation;GO:0007165//signal transduction	K00898//pyruvate dehydrogenase kinase 2/3/4 [EC:2.7.11.2]	gi|413955758|gb|AFW88407.1|//putative pyruvate dehydrogenase kinase family protein [Zea mays];XP_020399533.1//pyruvate dehydrogenase (acetyl-transferring) kinase, mitochondrial-like [Zea mays];ONM27117.1//[Pyruvate dehydrogenase (acetyl-transferring)] kinase mitochondrial [Zea mays];AQL08968.1//[Pyruvate dehydrogenase (acetyl-transferring)] kinase mitochondrial [Zea mays]
BGI_novel_G000570	724	53.41	3.31	-3.99783	1.72699e-12	Down	9.00238e-13	NA	NA	NA	NA	K01872//alanyl-tRNA synthetase [EC:6.1.1.7]	ONM02493.1//Alanine--tRNA ligase [Zea mays]
103634250	657	211	88	-1.24729	1.83777e-12	Down	9.59033e-13	LOC103634250	NA	NA	GO:0006351//transcription, DNA-templated	K09286//EREBP-like factor	gi|670426754|ref|XP_008654042.1|//PREDICTED: ethylene-responsive transcription factor 1-like [Zea mays]
BGI_novel_G000694	2354	165.02	59.39	-1.45997	2.06496e-12	Down	1.08068e-12	NA	NA	NA	NA	K08592//sentrin-specific protease 1 [EC:3.4.22.68]	ONM26155.1//Ubiquitin-like-specific protease ESD4 [Zea mays]
100274746	751	58.69	5.32	-3.44924	2.27078e-12	Down	1.19034e-12	LOC100274746	NA	NA	NA	NA	gi|670369063|ref|XP_008665723.1|//PREDICTED: uncharacterized protein LOC100274746 [Zea mays]
BGI_novel_G000166	2359	47.61	0	-6.55881	2.36482e-12	Down	1.24065e-12	NA	NA	NA	NA	K02877//large subunit ribosomal protein L15e	ONM07262.1//NAD(P)-linked oxidoreductase superfamily protein [Zea mays]
103638374	754	248	113	-1.11964	2.37362e-12	Down	1.24544e-12	LOC103638374	GO:0016020//membrane	NA	NA	NA	gi|670437949|ref|XP_008659530.1|//PREDICTED: uncharacterized protein LOC103638374 [Zea mays]
100193959	1294	230	101	-1.1729	2.42575e-12	Down	1.27331e-12	LOC100193959	NA	NA	GO:0006950//response to stress	NA	gi|212722734|ref|NP_001132500.1|//uncharacterized protein LOC100193959 [Zea mays]
BGI_novel_G003175	1810	243.27	109.94	-1.13146	2.51798e-12	Down	1.32262e-12	NA	NA	NA	NA	K08064//nuclear transcription factor Y, alpha	AQK63724.1//hypothetical protein ZEAMMB73_Zm00001d013501 [Zea mays]
103648352	1120	107	27	-1.9722	2.60993e-12	Down	1.37241e-12	LOC103648352	NA	NA	NA	K04733//interleukin-1 receptor-associated kinase 4 [EC:2.7.11.1]	gi|670380691|ref|XP_008671058.1|//PREDICTED: uncharacterized protein LOC103648352 [Zea mays]
BGI_novel_G005096	1473	61.29	6.38	-3.24964	2.6841e-12	Down	1.41332e-12	NA	NA	NA	NA	K16911//ATP-dependent RNA helicase DDX21 [EC:3.6.4.13];K02987//small subunit ribosomal protein S4e	ACF81032.1//unknown [Zea mays]
103630784	1158	122	35	-1.78707	2.72608e-12	Down	1.43659e-12	LOC103630784	GO:0005739//mitochondrion	NA	NA	NA	gi|670418652|ref|XP_008650069.1|//PREDICTED: uncharacterized protein LOC103630784 [Zea mays]
103650740	932	122	35	-1.78707	2.72608e-12	Down	1.43659e-12	LOC103650740	GO:0005737//cytoplasm	GO:0004364//glutathione transferase activity	GO:0006749//glutathione metabolic process;GO:0009407//toxin catabolic process	K00799//glutathione S-transferase [EC:2.5.1.18]	gi|670388032|ref|XP_008674526.1|//PREDICTED: probable glutathione S-transferase [Zea mays]
BGI_novel_G003353	3309	47.16	0	-6.54511	2.95128e-12	Down	1.55906e-12	NA	NA	NA	NA	NA	NP_001142802.1//putative domain of unknown function (DUF641) containing family protein [Zea mays]
BGI_novel_G003683	2079	47.15	0	-6.5448	2.96551e-12	Down	1.567e-12	NA	NA	NA	NA	K00416//ubiquinol-cytochrome c reductase subunit 6	PAN06388.1//hypothetical protein PAHAL_A02057, partial [Panicum hallii]
BGI_novel_G002125	1748	136.67	43.35	-1.64221	3.10901e-12	Down	1.64504e-12	NA	NA	NA	NA	K01070//S-formylglutathione hydrolase [EC:3.1.2.12]	ONM34651.1//S-formylglutathione hydrolase [Zea mays]
BGI_novel_G000675	1162	86	17	-2.32442	3.5004e-12	Down	1.85813e-12	NA	NA	NA	NA	NA	PAN36626.1//hypothetical protein PAHAL_F00413 [Panicum hallii]
BGI_novel_G005273	3943	46.78	0	-6.53344	3.56157e-12	Down	1.89136e-12	NA	NA	NA	NA	K00895//diphosphate-dependent phosphofructokinase [EC:2.7.1.90]	AQL00827.1//Pyrophosphate--fructose 6-phosphate 1-phosphotransferase subunit beta 2 [Zea mays]
100275689	2506	48.36	2	-4.58136	3.5718e-12	Down	1.89704e-12	LOC100275689	GO:0009536//plastid	GO:1901363//heterocyclic compound binding;GO:0097159//organic cyclic compound binding	NA	K04733//interleukin-1 receptor-associated kinase 4 [EC:2.7.11.1];K11294//nucleolin	gi|670408382|ref|XP_008645554.1|//PREDICTED: uncharacterized protein LOC100275689 isoform X1 [Zea mays];XP_020394067.1//uncharacterized protein LOC100275689 isoform X2 [Zea mays];AQK70027.1//hypothetical protein ZEAMMB73_Zm00001d016080 [Zea mays];gi|670408384|ref|XP_008645555.1|//PREDICTED: uncharacterized protein LOC100275689 isoform X2 [Zea mays]
BGI_novel_G003281	3387	46.01	0	-5.8135	3.61281e-12	Down	1.9196e-12	NA	NA	NA	NA	K00025//malate dehydrogenase [EC:1.1.1.37]	AQK65069.1//Malate dehydrogenase cytoplasmic 1 [Zea mays]
BGI_novel_G001640	3633	46.65	0	-6.52942	3.79653e-12	Down	2.02073e-12	NA	NA	NA	NA	K11593//eukaryotic translation initiation factor 2C	ONM25375.1//hypothetical protein ZEAMMB73_Zm00001d006876 [Zea mays]
100284342	1429	208	88	-1.22663	5.02365e-12	Down	2.69108e-12	LOC100284342	GO:0031004//potassium ion-transporting ATPase complex;GO:0009705//plant-type vacuole membrane	GO:0005242//inward rectifier potassium channel activity	GO:0030007//cellular potassium ion homeostasis;GO:0071805//potassium ion transmembrane transport	K05389//potassium channel subfamily K, other eukaryote	gi|226510038|ref|NP_001150709.1|//calcium-activated outward-rectifying potassium channel 1 [Zea mays]
BGI_novel_G000601	2222	281.65	137.92	-1.01569	5.16901e-12	Down	2.77042e-12	NA	NA	NA	NA	K11446//histone demethylase JARID1 [EC:1.14.11.-];K03113//translation initiation factor 1	ONM02980.1//putative lysine-specific demethylase ELF6, partial [Zea mays]
103635750	944	150	52	-1.514	5.74918e-12	Down	3.08752e-12	LOC103635750	NA	NA	NA	NA	gi|670431474|ref|XP_008656354.1|//PREDICTED: KNR4/SMI1 homolog [Zea mays]
100194192	1156	267	128	-1.04631	5.78459e-12	Down	3.10736e-12	si486043g09(3)	GO:0048046//apoplast;GO:0005618//cell wall	GO:0016762//xyloglucan:xyloglucosyl transferase activity;GO:0004553//hydrolase activity, hydrolyzing O-glycosyl compounds	GO:0010411//xyloglucan metabolic process;GO:0042546//cell wall biogenesis;GO:0071555//cell wall organization	K08235//xyloglucan:xyloglucosyl transferase [EC:2.4.1.207]	gi|212720754|ref|NP_001132709.1|//uncharacterized protein LOC100194192 precursor [Zea mays]
103632579	1158	242	111	-1.11007	6.08674e-12	Down	3.27444e-12	LOC103632579	NA	NA	NA	NA	gi|670423582|ref|XP_008652567.1|//PREDICTED: splicing factor, arginine/serine-rich 19-like [Zea mays]
100283289	910	141	47	-1.57058	6.99122e-12	Down	3.77149e-12	LOC100283289	GO:0016021//integral component of membrane;GO:0046658//anchored component of plasma membrane	GO:0009055//electron carrier activity	NA	K04733//interleukin-1 receptor-associated kinase 4 [EC:2.7.11.1]	gi|670443153|ref|XP_008661974.1|//PREDICTED: uclacyanin-2 isoform X1 [Zea mays]
100217032	1318	163.64	60.55	-1.41995	7.07988e-12	Down	3.82184e-12	LOC100217032	GO:0048046//apoplast;GO:0005618//cell wall	GO:0004553//hydrolase activity, hydrolyzing O-glycosyl compounds;GO:0016762//xyloglucan:xyloglucosyl transferase activity	GO:0010411//xyloglucan metabolic process;GO:0042546//cell wall biogenesis;GO:0071555//cell wall organization	K08235//xyloglucan:xyloglucosyl transferase [EC:2.4.1.207]	gi|223975465|gb|ACN31920.1|//unknown [Zea mays]
103634994	3114	161	59	-1.43389	7.34391e-12	Down	3.97013e-12	LOC103634994	GO:0016021//integral component of membrane;GO:0005886//plasma membrane	GO:0004674//protein serine/threonine kinase activity;GO:0005524//ATP binding	GO:0006468//protein phosphorylation;GO:0048544//recognition of pollen	K04733//interleukin-1 receptor-associated kinase 4 [EC:2.7.11.1]	gi|670429967|ref|XP_008655789.1|//PREDICTED: G-type lectin S-receptor-like serine/threonine-protein kinase At2g19130 [Zea mays]
103641190	4175	144	49	-1.54083	8.23876e-12	Down	4.46459e-12	LOC103641190	NA	NA	NA	K19613//leucine-rich repeat protein SHOC2;K15078//structure-specific endonuclease subunit SLX1 [EC:3.6.1.-]	gi|670444894|ref|XP_008662778.1|//PREDICTED: putative disease resistance protein RGA4 [Zea mays]
BGI_novel_G000708	3556	45.06	0	-6.47939	8.38895e-12	Down	4.55123e-12	NA	NA	NA	NA	NA	ACN27060.1//unknown [Zea mays]
BGI_novel_G005166	1392	44.94	0	-6.47555	8.90804e-12	Down	4.83984e-12	NA	NA	NA	NA	K13941//2-amino-4-hydroxy-6-hydroxymethyldihydropteridine diphosphokinase / dihydropteroate synthase [EC:2.7.6.3 2.5.1.15]	AQK91391.1//hypothetical protein ZEAMMB73_Zm00001d009145 [Zea mays]
100276888	792	108	29	-1.88253	9.38765e-12	Down	5.10778e-12	LOC100276888	NA	NA	NA	NA	gi|413953866|gb|AFW86515.1|//hypothetical protein ZEAMMB73_595364 [Zea mays]
BGI_novel_G000433	911	150.94	53.33	-1.48657	9.45546e-12	Down	5.14535e-12	NA	NA	NA	NA	K10863//aprataxin [EC:3.-.-.-];K10746//exonuclease 1 [EC:3.1.-.-]	AQK62635.1//putative beta-14-xylosyltransferase IRX10L [Zea mays]
BGI_novel_G006104	778	262.88	126.34	-1.04271	9.60279e-12	Down	5.22758e-12	NA	NA	NA	NA	K05658//ATP-binding cassette, subfamily B (MDR/TAP), member 1 [EC:3.6.3.44]	XP_020408294.1//zinc finger BED domain-containing protein RICESLEEPER 2-like [Zea mays]
BGI_novel_G001908	2658	44.74	0	-6.46911	9.84149e-12	Down	5.36243e-12	NA	NA	NA	NA	K20854//hydroxyproline O-galactosyltransferase HPGT [EC:2.4.1.-]	NA
103653992	1472	173	67	-1.35416	1.04641e-11	Down	5.70912e-12	LOC103653992	GO:0005856//cytoskeleton;GO:0009524//phragmoplast	GO:0046872//metal ion binding;GO:0016301//kinase activity	GO:0016310//phosphorylation	K06685//MOB kinase activator 1	gi|670397890|ref|XP_008679030.1|//PREDICTED: MOB kinase activator-like 1 [Zea mays];XP_008679030.1//MOB kinase activator-like 1A [Zea mays]
BGI_novel_G003643	2707	44.6	0	-6.46459	1.05564e-11	Down	5.76176e-12	NA	NA	NA	NA	K05933//aminocyclopropanecarboxylate oxidase [EC:1.14.17.4]	AQK71429.1//hypothetical protein ZEAMMB73_Zm00001d016679 [Zea mays]
109942192	1093	72.73	12.02	-2.58273	1.07072e-11	Down	5.8479e-12	LOC109942192	GO:0005737//cytoplasm	GO:0003872//6-phosphofructokinase activity;GO:0046872//metal ion binding;GO:0005524//ATP binding;GO:0004124//cysteine synthase activity;GO:0030170//pyridoxal phosphate binding	GO:0006002//fructose 6-phosphate metabolic process;GO:0006535//cysteine biosynthetic process from serine;GO:0061615//glycolytic process through fructose-6-phosphate	K01738//cysteine synthase A [EC:2.5.1.47]	gi|670437356|ref|XP_008659290.1|//PREDICTED: putative inactive cysteine synthase 2 [Zea mays]
100304221	974	138	46	-1.57058	1.16349e-11	Down	6.3662e-12	LOC100304221	NA	NA	NA	NA	gi|259490054|ref|NP_001159142.1|//uncharacterized protein LOC100304221 [Zea mays]
103630493	1102	257	123	-1.04873	1.30918e-11	Down	7.18762e-12	LOC103630493	GO:0016020//membrane	GO:0046872//metal ion binding	NA	K19040//E3 ubiquitin-protein ligase ATL10/75/76/77/78 [EC:2.3.2.27]	gi|223973979|gb|ACN31177.1|//unknown [Zea mays]
103641948	2467	257	123	-1.04873	1.30918e-11	Down	7.18762e-12	LOC103641948	GO:0005794//Golgi apparatus;GO:0016021//integral component of membrane;GO:0005739//mitochondrion;GO:0009536//plastid	GO:0008378//galactosyltransferase activity	GO:0009969//xyloglucan biosynthetic process	K20888//xyloglucan galactosyltransferase MUR3 [EC:2.4.1.-];K16911//ATP-dependent RNA helicase DDX21 [EC:3.6.4.13]	XP_008663471.1//xyloglucan galactosyltransferase XLT2 [Zea mays];gi|670446531|ref|XP_008663471.1|//PREDICTED: xyloglucan galactosyltransferase KATAMARI1 homolog [Zea mays]
BGI_novel_G001545	2673	163.84	61.8	-1.39223	1.39064e-11	Down	7.64576e-12	NA	NA	NA	NA	K18835//WRKY transcription factor 2;K10268//F-box and leucine-rich repeat protein 2/20;K13424//WRKY transcription factor 33	ONM24747.1//putative WRKY transcription factor 20 [Zea mays]
109943730	947	218.74	97.24	-1.15521	1.45998e-11	Down	8.03948e-12	LOC109943730	NA	NA	NA	NA	gi|670366285|ref|XP_008664582.1|//PREDICTED: golgin subfamily A member 3-like [Zea mays]
100192870	1290	215	95	-1.16396	1.64498e-11	Down	9.09804e-12	LOC100192870	NA	NA	NA	NA	gi|212720608|ref|NP_001131531.1|//uncharacterized protein LOC100192870 [Zea mays]
BGI_novel_G004549	5507	43.67	0	-6.43419	1.67956e-11	Down	9.2941e-12	NA	NA	NA	NA	K20606//mitogen-activated protein kinase kinase kinase ANP1 [EC:2.7.11.25];K11253//histone H3;K11279//nucleosome assembly protein 1-like 1	ONM52310.1//Transcription factor bHLH76 [Zea mays]
100277409	1198	253	121	-1.04975	1.81275e-11	Down	1.00531e-11	cl20369_1	GO:0016020//membrane	NA	NA	NA	gi|413938491|gb|AFW73042.1|//hypothetical protein ZEAMMB73_858205 [Zea mays]
100273182	1240	213	94	-1.16574	1.92828e-11	Down	1.07117e-11	LOC100273182	GO:0005634//nucleus	GO:0003677//DNA binding	GO:0006355//regulation of transcription, DNA-templated	K12581//CCR4-NOT transcription complex subunit 7/8;K03094//S-phase kinase-associated protein 1;K13126//polyadenylate-binding protein;K05941//glutathione gamma-glutamylcysteinyltransferase [EC:2.3.2.15];K01054//acylglycerol lipase [EC:3.1.1.23]	gi|226497666|ref|NP_001141099.1|//uncharacterized protein LOC100273182 [Zea mays]
BGI_novel_G003138	672	194.62	81.96	-1.23329	1.97321e-11	Down	1.09669e-11	NA	NA	NA	NA	K15361//WD repeat-containing protein 48	AQK39467.1//Transducin/WD40 repeat-like superfamily protein [Zea mays]
103626919	6733	133.07	44	-1.58223	2.10454e-11	Down	1.17148e-11	LOC103626919	NA	GO:0003964//RNA-directed DNA polymerase activity;GO:0003723//RNA binding	GO:0006278//RNA-dependent DNA biosynthetic process	K05909//laccase [EC:1.10.3.2];K18195//rhamnogalacturonan endolyase [EC:4.2.2.23];K13415//protein brassinosteroid insensitive 1 [EC:2.7.10.1 2.7.11.1];K11000//callose synthase [EC:2.4.1.-];K08873//serine/threonine-protein kinase SMG1 [EC:2.7.11.1]	gi|670408242|ref|XP_008645487.1|//PREDICTED: uncharacterized protein LOC103626919 [Zea mays]
BGI_novel_G002349	2246	51.21	4.06	-3.64249	2.1684e-11	Down	1.20796e-11	NA	NA	NA	NA	K17637//exocyst complex component 2	AQK53479.1//Exocyst complex component SEC5A [Zea mays]
BGI_novel_G003178	3385	59.14	7	-3.06433	2.23485e-11	Down	1.24625e-11	NA	NA	NA	NA	K14803//protein phosphatase PTC2/3 [EC:3.1.3.16]	AQK63729.1//hypothetical protein ZEAMMB73_Zm00001d013503 [Zea mays]
100285235	1222	250.73	120.33	-1.04476	2.66453e-11	Down	1.49118e-11	LOC100285235	NA	NA	NA	NA	gi|226502124|ref|NP_001151601.1|//plant-specific domain TIGR01570 family protein [Zea mays]
BGI_novel_G003645	3864	91.86	21.87	-2.0561	2.69922e-11	Down	1.51079e-11	NA	NA	NA	NA	K05933//aminocyclopropanecarboxylate oxidase [EC:1.14.17.4]	AQK71429.1//hypothetical protein ZEAMMB73_Zm00001d016679 [Zea mays]
100286114	739	109	31	-1.79961	3.1279e-11	Down	1.75675e-11	LOC100286114	GO:0016021//integral component of membrane;GO:0005743//mitochondrial inner membrane	NA	GO:0006850//mitochondrial pyruvate transport	NA	gi|226491776|ref|NP_001152474.1|//brain protein 44-like protein [Zea mays]
109941013	531	198.86	85.81	-1.19815	3.40896e-11	Down	1.92068e-11	LOC109941013	GO:0016020//membrane	NA	NA	NA	gi|414866415|tpg|DAA44972.1|//TPA: hypothetical protein ZEAMMB73_888315 [Zea mays];XP_020397046.1//hypersensitive-induced response protein 1-like [Zea mays]
109941165	1988	47.34	3.01	-3.96084	3.51596e-11	Down	1.98222e-11	LOC109941165	GO:0005634//nucleus;GO:0009524//phragmoplast;GO:0005819//spindle	GO:0008353//RNA polymerase II carboxy-terminal domain kinase activity;GO:0004693//cyclin-dependent protein serine/threonine kinase activity;GO:0005524//ATP binding	GO:0051301//cell division;GO:0006468//protein phosphorylation;GO:0051726//regulation of cell cycle;GO:0007067//mitotic nuclear division	K06617//raffinose synthase [EC:2.4.1.82];K07760//cyclin-dependent kinase [EC:2.7.11.22]	XP_020397268.1//cyclin-dependent kinase B2-1-like [Zea mays];gi|242096590|ref|XP_002438785.1|//hypothetical protein SORBIDRAFT_10g026160 [Sorghum bicolor];XP_020397290.1//cyclin-dependent kinase B2-1-like [Zea mays]
BGI_novel_G003477	740	48.44	3.4	-3.81821	3.59053e-11	Down	2.0258e-11	NA	NA	NA	NA	K20043//clathrin coat assembly protein AP180	AQK88183.1//Putative clathrin assembly protein [Zea mays]
100194292	1077	150	55	-1.43308	3.83474e-11	Down	2.16905e-11	LOC100194292	NA	GO:0016787//hydrolase activity	NA	NA	gi|212723018|ref|NP_001132803.1|//uncharacterized protein LOC100194292 [Zea mays]
BGI_novel_G005270	4741	52.24	4.78	-3.43569	3.83888e-11	Down	2.17167e-11	NA	NA	NA	NA	K00895//diphosphate-dependent phosphofructokinase [EC:2.7.1.90]	AQL00827.1//Pyrophosphate--fructose 6-phosphate 1-phosphotransferase subunit beta 2 [Zea mays]
BGI_novel_G003183	2604	41.98	0	-6.37725	3.93377e-11	Down	2.22619e-11	NA	NA	NA	NA	NA	AQK63743.1//Protein DEFECTIVE IN MERISTEM SILENCING 3 [Zea mays]
BGI_novel_G003468	2204	130.19	43.29	-1.57413	4.07897e-11	Down	2.31066e-11	NA	NA	NA	NA	NA	XP_008670018.1//uncharacterized protein LOC103647228 isoform X2 [Zea mays]
103642880	1184	57.45	6.83	-3.05797	4.4834e-11	Down	2.54522e-11	LOC103642880	GO:0016021//integral component of membrane;GO:0005886//plasma membrane	GO:0005516//calmodulin binding	GO:0006952//defense response;GO:0009607//response to biotic stimulus	K08472//mlo protein	XP_020401102.1//MLO-like protein 4 [Zea mays];gi|162460948|ref|NP_001105169.1|//barley mlo defense gene homolog 4 [Zea mays]
BGI_novel_G005272	3945	53.11	5.22	-3.33248	4.66112e-11	Down	2.64877e-11	NA	NA	NA	NA	K00895//diphosphate-dependent phosphofructokinase [EC:2.7.1.90]	AQL00827.1//Pyrophosphate--fructose 6-phosphate 1-phosphotransferase subunit beta 2 [Zea mays]
103643211	1028	226.74	105.16	-1.09407	4.70392e-11	Down	2.67343e-11	LOC103643211	NA	NA	NA	NA	gi|670366285|ref|XP_008664582.1|//PREDICTED: golgin subfamily A member 3-like [Zea mays]
103641413	1534	139.01	48.77	-1.49674	4.9202e-11	Down	2.80021e-11	LOC103641413	NA	NA	NA	NA	XP_020398333.1//uncharacterized protein LOC103636004 [Zea mays];gi|670445384|ref|XP_008662987.1|//PREDICTED: uncharacterized protein LOC103641413 [Zea mays]
BGI_novel_G003303	300	41.52	0	-6.36135	4.96484e-11	Down	2.82668e-11	NA	NA	NA	NA	NA	ONM09317.1//Tetratricopeptide repeat (TPR)-like superfamily protein [Zea mays]
100283401	1234	201	88	-1.17724	5.00025e-11	Down	2.84794e-11	LOC100283401	NA	GO:0003677//DNA binding	NA	K09422//myb proto-oncogene protein, plant	gi|226499416|ref|NP_001149774.1|//odorant 1 protein [Zea mays]
BGI_novel_G004394	429	156.42	59.52	-1.3796	5.41796e-11	Down	3.09277e-11	NA	NA	NA	NA	NA	ONM28089.1//Tetratricopeptide repeat (TPR)-like superfamily protein [Zea mays]
BGI_novel_G005952	2343	41.19	0	-6.34984	5.86053e-11	Down	3.35585e-11	NA	NA	NA	NA	K03453//bile acid:Na+ symporter, BASS family	XP_020396190.1//bile acid sodium symporter isoform X1 [Zea mays]
103644581	1044	127	42	-1.58199	6.00234e-11	Down	3.4392e-11	LOC103644581	NA	NA	NA	NA	gi|670369595|ref|XP_008665987.1|//PREDICTED: putative protein TPRXL [Zea mays]
BGI_novel_G005800	1946	41.01	0	-6.34352	6.42024e-11	Down	3.68551e-11	NA	NA	NA	NA	K01094//phosphatidylglycerophosphatase GEP4 [EC:3.1.3.27]	AQL03790.1//haloacid dehalogenase (HAD) superfamily protein [Zea mays]
BGI_novel_G002153	826	80.5	17.19	-2.21304	6.44501e-11	Down	3.70019e-11	NA	NA	NA	NA	K14611//solute carrier family 23 (nucleobase transporter), member 1/2	XP_008679973.2//LOW QUALITY PROTEIN: nucleobase-ascorbate transporter 11-like [Zea mays]
BGI_novel_G000501	1099	72.28	13.37	-2.42022	6.51957e-11	Down	3.74439e-11	NA	NA	NA	NA	K01537//Ca2+-transporting ATPase [EC:3.6.3.8];K03511//DNA polymerase kappa [EC:2.7.7.7]	ONM14750.1//DNA repair protein REV1 [Zea mays]
BGI_novel_G001108	2530	52.84	5.36	-3.28694	6.72746e-11	Down	3.86859e-11	NA	NA	NA	NA	K17604//zinc finger SWIM domain-containing protein 3;K17086//transmembrane 9 superfamily member 2/4;K14808//ATP-dependent RNA helicase DDX54/DBP10 [EC:3.6.4.13]	XP_008646505.1//uncharacterized protein LOC103627989 [Zea mays]
BGI_novel_G003797	1406	89.89	21.87	-2.02483	6.7588e-11	Down	3.88709e-11	NA	NA	NA	NA	K04733//interleukin-1 receptor-associated kinase 4 [EC:2.7.11.1]	ONM01647.1//hypothetical protein ZEAMMB73_Zm00001d030870 [Zea mays]
109944584	919	244	118	-1.03371	7.15217e-11	Down	4.1169e-11	LOC109944584	GO:0005749//mitochondrial respiratory chain complex II, succinate dehydrogenase complex (ubiquinone)	GO:0009055//electron carrier activity;GO:0046872//metal ion binding;GO:0051537//2 iron, 2 sulfur cluster binding;GO:0051539//4 iron, 4 sulfur cluster binding;GO:0008177//succinate dehydrogenase (ubiquinone) activity;GO:0051538//3 iron, 4 sulfur cluster binding	GO:0006099//tricarboxylic acid cycle;GO:0006121//mitochondrial electron transport, succinate to ubiquinone	K00235//succinate dehydrogenase (ubiquinone) iron-sulfur subunit [EC:1.3.5.1]	gi|514739541|ref|XP_004959409.1|//PREDICTED: succinate dehydrogenase [ubiquinone] iron-sulfur subunit 2, mitochondrial [Setaria italica]
103650443	3808	50.76	4.68	-3.42473	7.63654e-11	Down	4.40006e-11	LOC103650443	GO:0008622//epsilon DNA polymerase complex	GO:0008408//3'-5' exonuclease activity;GO:0003677//DNA binding;GO:0003887//DNA-directed DNA polymerase activity;GO:0000166//nucleotide binding;GO:0008270//zinc ion binding	GO:0071897//DNA biosynthetic process;GO:0006281//DNA repair;GO:0006260//DNA replication;GO:0090305//nucleic acid phosphodiester bond hydrolysis	K03010//DNA-directed RNA polymerase II subunit RPB2 [EC:2.7.7.6];K02324//DNA polymerase epsilon subunit 1 [EC:2.7.7.7]	gi|670393371|ref|XP_008677083.1|//PREDICTED: uncharacterized protein LOC100279392 isoform X2 [Zea mays];ONM06999.1//DNA-directed RNA polymerase II subunit 2 [Zea mays];NP_001339331.1//uncharacterized LOC100277195 [Zea mays];ONM07001.1//DNA-directed RNA polymerase II subunit 2 [Zea mays]
103644007	1187	224.35	104.76	-1.08428	8.14641e-11	Down	4.69965e-11	LOC103644007	GO:0005839//proteasome core complex	GO:0004175//endopeptidase activity	GO:0051603//proteolysis involved in cellular protein catabolic process	K02728//20S proteasome subunit alpha 3 [EC:3.4.25.1];K01535//H+-transporting ATPase [EC:3.6.3.6]	gi|670362116|ref|XP_008651361.1|//PREDICTED: uncharacterized protein LOC100279920 isoform X2 [Zea mays];gi|670362114|ref|XP_008651356.1|//PREDICTED: uncharacterized protein LOC100279920 isoform X1 [Zea mays];XP_020400729.1//uncharacterized protein LOC100279920 isoform X1 [Zea mays];ACL53730.1//unknown [Zea mays]
100282491	837	133	46	-1.51734	8.30057e-11	Down	4.79036e-11	LOC100282491	NA	GO:0008289//lipid binding	GO:0006869//lipid transport	NA	gi|195652867|gb|ACG45901.1|//nonspecific lipid-transfer protein 3 precursor [Zea mays]
100275390	983	249	122	-1.01488	8.87515e-11	Down	5.13272e-11	LOC100275390	NA	NA	NA	NA	gi|226498018|ref|NP_001142946.1|//uncharacterized protein LOC100275390 precursor [Zea mays]
100281136	2274	233	111	-1.05539	9.30491e-11	Down	5.38524e-11	LOC100281136	GO:0009570//chloroplast stroma	GO:0046872//metal ion binding;GO:0045549//9-cis-epoxycarotenoid dioxygenase activity	GO:0055114//oxidation-reduction process;GO:0009688//abscisic acid biosynthetic process	K09840//9-cis-epoxycarotenoid dioxygenase [EC:1.13.11.51]	gi|226533288|ref|NP_001147527.1|//viviparous-14 [Zea mays]
109942324	1362	42.63	1.98	-4.41392	9.45311e-11	Down	5.47506e-11	LOC109942324	NA	NA	NA	K17609//nucleoredoxin [EC:1.8.1.8]	gi|414872696|tpg|DAA51253.1|//TPA: hypothetical protein ZEAMMB73_408503 [Zea mays];ONM09012.1//Diphosphomevalonate decarboxylase MVD2 [Zea mays]
103630221	1983	39.9	0	-5.8817	9.59817e-11	Down	5.56112e-11	LOC103630221	NA	NA	NA	K10626//E3 ubiquitin-protein ligase UBR2 [EC:2.3.2.27]	XP_020395713.1//uncharacterized protein LOC103630221 [Zea mays];gi|670417369|ref|XP_008649516.1|//PREDICTED: uncharacterized protein LOC103630221 isoform X2 [Zea mays]
BGI_novel_G000573	2846	192.3	83.67	-1.18619	1.0059e-10	Down	5.83242e-11	NA	NA	NA	NA	K14652//3,4-dihydroxy 2-butanone 4-phosphate synthase / GTP cyclohydrolase II [EC:4.1.99.12 3.5.4.25]	OQU81037.1//hypothetical protein SORBI_3007G227000 [Sorghum bicolor]
BGI_novel_G006596	692	39.99	0	-6.30719	1.08042e-10	Down	6.27608e-11	NA	NA	NA	NA	K08472//mlo protein	XP_020401102.1//MLO-like protein 4 [Zea mays]
100284458	1100	177	74	-1.24377	1.19359e-10	Down	6.95559e-11	LOC100284458	NA	NA	NA	K14299//nucleoporin SEH1	gi|293334411|ref|NP_001169340.1|//PHI-1 precursor [Zea mays]
BGI_novel_G005407	1922	39.54	0	-6.29086	1.35927e-10	Down	7.9434e-11	NA	NA	NA	NA	K03032//26S proteasome regulatory subunit N2	XP_020406980.1//uncharacterized protein LOC100274443 isoform X1 [Zea mays]
100281904	1036	118	38	-1.62033	1.38462e-10	Down	8.09546e-11	LOC100281904	NA	GO:0003993//acid phosphatase activity	GO:0016311//dephosphorylation	K20728//vegetative storage protein 2	gi|226533351|ref|NP_001148296.1|//stem 28 kDa glycoprotein precursor [Zea mays]
BGI_novel_G000045	2202	39.36	0	-6.28428	1.48979e-10	Down	8.7295e-11	NA	NA	NA	NA	K15445//tRNA (guanine9-N1)-methyltransferase [EC:2.1.1.221];K15255//ATP-dependent DNA helicase PIF1 [EC:3.6.4.12]	ONL92436.1//hypothetical protein ZEAMMB73_Zm00001d027245, partial [Zea mays]
109943781	1505	184	79	-1.2054	1.49209e-10	Down	8.746e-11	LOC109943781	NA	GO:0016747//transferase activity, transferring acyl groups other than amino-acyl groups	NA	K13065//shikimate O-hydroxycinnamoyltransferase [EC:2.3.1.133]	gi|514814793|ref|XP_004982166.1|//PREDICTED: agmatine coumaroyltransferase-2-like [Setaria italica]
100501900	1764	196	87	-1.15738	1.53908e-10	Down	9.0282e-11	LOC100501900	GO:0005887//integral component of plasma membrane	GO:0005355//glucose transmembrane transporter activity;GO:0005351//sugar:proton symporter activity	GO:0046323//glucose import;GO:0015992//proton transport;GO:1904659//glucose transmembrane transport	K08145//MFS transporter, SP family, solute carrier family 2 (facilitated glucose transporter), member 8;K08150//MFS transporter, SP family, solute carrier family 2 (myo-inositol transporter), member 13	gi|308044377|ref|NP_001183468.1|//uncharacterized protein LOC100501900 [Zea mays]
103637120	886	188.94	82.36	-1.18353	1.57423e-10	Down	9.23773e-11	LOC103637120	GO:0009505//plant-type cell wall;GO:0005576//extracellular region	GO:0020037//heme binding;GO:0046872//metal ion binding;GO:0004601//peroxidase activity	GO:0006979//response to oxidative stress;GO:0009664//plant-type cell wall organization;GO:0098869//cellular oxidant detoxification;GO:0042744//hydrogen peroxide catabolic process;GO:0055114//oxidation-reduction process	K00430//peroxidase [EC:1.11.1.7]	gi|670434173|ref|XP_008657600.1|//PREDICTED: peroxidase 1-like [Zea mays]
103655270	1769	110.25	33.95	-1.68491	1.78576e-10	Down	1.05084e-10	LOC103655270	NA	NA	NA	K05909//laccase [EC:1.10.3.2]	gi|670400872|ref|XP_008680272.1|//PREDICTED: uncharacterized protein LOC103655270 [Zea mays];XP_020407643.1//uncharacterized protein LOC103655270 [Zea mays]
100274508	1734	88	22	-1.98562	1.83111e-10	Down	1.07804e-10	LOC100274508	GO:0043234//protein complex;GO:0044428//nuclear part	GO:0008168//methyltransferase activity	GO:0010468//regulation of gene expression;GO:0006351//transcription, DNA-templated;GO:0032259//methylation	K11430//histone-lysine N-methyltransferase EZH2 [EC:2.1.1.43]	AQK67152.1//hypothetical protein ZEAMMB73_Zm00001d014769 [Zea mays];gi|226495837|ref|NP_001142338.1|//uncharacterized protein LOC100274508 [Zea mays]
BGI_novel_G003729	3727	38.95	0	-6.26917	1.8386e-10	Down	1.08258e-10	NA	NA	NA	NA	K09422//myb proto-oncogene protein, plant	ONM02765.1//hypothetical protein ZEAMMB73_Zm00001d031352 [Zea mays]
100501567	1048	129.39	45.11	-1.50583	1.88541e-10	Down	1.11068e-10	LOC100501567	NA	GO:0016301//kinase activity	GO:0016310//phosphorylation	K20718//LRR receptor-like serine/threonine-protein kinase ERECTA [EC:2.7.11.1];K02984//small subunit ribosomal protein S3Ae	gi|992271495|gb|EES02350.2|//hypothetical protein SORBI_003G042200 [Sorghum bicolor]
103632187	898	50	5	-3.30755	1.94492e-10	Down	1.14685e-10	LOC103632187	NA	NA	NA	NA	XP_020396690.1//uncharacterized protein LOC103632187 [Zea mays]
BGI_novel_G000408	907	50	5	-3.30755	1.94492e-10	Down	1.14685e-10	NA	NA	NA	NA	K00052//3-isopropylmalate dehydrogenase [EC:1.1.1.85]	XP_020399995.1//uncharacterized protein LOC103637836 [Zea mays]
100284113	843	152	59	-1.3509	1.98076e-10	Down	1.16868e-10	LOC100284113	NA	NA	NA	NA	gi|226528481|ref|NP_001150482.1|//DNA-binding WRKY [Zea mays]
103641348	1375	139	51	-1.43213	2.01139e-10	Down	1.18805e-10	LOC103641348	GO:0009505//plant-type cell wall;GO:0005576//extracellular region	GO:0020037//heme binding;GO:0046872//metal ion binding;GO:0004601//peroxidase activity	GO:0006979//response to oxidative stress;GO:0009664//plant-type cell wall organization;GO:0098869//cellular oxidant detoxification;GO:0042744//hydrogen peroxide catabolic process;GO:0055114//oxidation-reduction process	K00430//peroxidase [EC:1.11.1.7]	gi|670445245|ref|XP_008662922.1|//PREDICTED: peroxidase 2-like [Zea mays]
100274875	1617	101	29	-1.78585	2.03173e-10	Down	1.20035e-10	LOC100274875	NA	NA	NA	NA	gi|226506452|ref|NP_001142607.1|//uncharacterized protein LOC100274875 [Zea mays]
BGI_novel_G003176	2487	64.58	10.96	-2.54446	2.12236e-10	Down	1.2545e-10	NA	NA	NA	NA	K08064//nuclear transcription factor Y, alpha	AQK63724.1//hypothetical protein ZEAMMB73_Zm00001d013501 [Zea mays]
BGI_novel_G004942	3984	38.61	0	-6.25652	2.1879e-10	Down	1.29449e-10	NA	NA	NA	NA	K14724//solute carrier family 9 (sodium/hydrogen exchanger), member 8	ONL95495.1//Sodium/hydrogen exchanger 2 [Zea mays]
100273381	1323	178	76	-1.21342	2.38761e-10	Down	1.41674e-10	LOC100273381	GO:0016020//membrane	NA	GO:0006810//transport	NA	gi|226532323|ref|NP_001141290.1|//uncharacterized protein LOC100273381 [Zea mays]
100277463	605	140	52	-1.41446	2.55058e-10	Down	1.51562e-10	LOC100277463	NA	NA	NA	NA	gi|226493424|ref|NP_001144486.1|//uncharacterized protein LOC100277463 [Zea mays]
103654569	1549	70.44	13.79	-2.33839	2.63918e-10	Down	1.5694e-10	LOC103654569	NA	GO:0003883//CTP synthase activity	GO:0006221//pyrimidine nucleotide biosynthetic process	K01937//CTP synthase [EC:6.3.4.2]	AQK91125.1//Cytochrome P450 71A26 [Zea mays];gi|293336087|ref|NP_001168684.1|//ras protein Rab7 [Zea mays]
103632184	3597	51.94	6	-3.09943	2.91506e-10	Down	1.73927e-10	LOC103632184	NA	NA	NA	K01904//4-coumarate--CoA ligase [EC:6.2.1.12]	gi|670368403|ref|XP_008665443.1|//PREDICTED: uncharacterized protein LOC103644030 isoform X2 [Zea mays]
BGI_novel_G001752	1753	56.97	8	-2.81775	2.9446e-10	Down	1.75753e-10	NA	NA	NA	NA	K17212//bisdemethoxycurcumin synthase [EC:2.3.1.211]	ONM27436.1//Type III polyketide synthase B [Zea mays]
BGI_novel_G003259	1514	37.95	0	-6.23165	3.06688e-10	Down	1.83292e-10	NA	NA	NA	NA	NA	AQK64662.1//hypothetical protein ZEAMMB73_Zm00001d013872 [Zea mays]
100278809	1953	38	1	-5.23355	3.18504e-10	Down	1.90558e-10	LOC100278809	NA	GO:0003904//deoxyribodipyrimidine photo-lyase activity	GO:0006281//DNA repair	K01669//deoxyribodipyrimidine photo-lyase [EC:4.1.99.3]	NP_001145436.1//uncharacterized protein LOC100278809 [Zea mays];gi|226499496|ref|NP_001145436.1|//uncharacterized protein LOC100278809 [Zea mays]
100303833	775	189	84	-1.15554	3.42101e-10	Down	2.05091e-10	LOC100303833	GO:0016021//integral component of membrane	NA	NA	NA	gi|259489926|ref|NP_001158930.1|//uncharacterized protein LOC100303833 [Zea mays]
100304412	2865	49	5	-3.2784	3.42657e-10	Down	2.05448e-10	LOC100304412	NA	GO:0004190//aspartic-type endopeptidase activity	GO:0006508//proteolysis	K15156//mediator of RNA polymerase II transcription subunit 14;K16196//eukaryotic translation initiation factor 2-alpha kinase 4 [EC:2.7.11.1];K10357//myosin V;K08247//methionine S-methyltransferase [EC:2.1.1.12];K14638//solute carrier family 15 (peptide/histidine transporter), member 3/4	gi|259490591|ref|NP_001159320.1|//uncharacterized protein LOC100304412 [Zea mays]
BGI_novel_G003978	5131	95.5	26.88	-1.81459	4.05939e-10	Down	2.44115e-10	NA	NA	NA	NA	K03255//protein TIF31	AQK78703.1//putative sucrose-phosphatase 2 [Zea mays]
109940345	739	153	60.96	-1.31322	4.19697e-10	Down	2.52687e-10	LOC109940345	NA	GO:0016740//transferase activity	NA	K15400//omega-hydroxypalmitate O-feruloyl transferase [EC:2.3.1.188];K13065//shikimate O-hydroxycinnamoyltransferase [EC:2.3.1.133];K19861//benzyl alcohol O-benzoyltransferase [EC:2.3.1.196 2.3.1.232]	gi|413941965|gb|AFW74614.1|//hypothetical protein ZEAMMB73_767449 [Zea mays]
103627302	1566	185	82	-1.15945	4.71543e-10	Down	2.8481e-10	LOC103627302	NA	GO:0016491//oxidoreductase activity;GO:0071949//FAD binding	GO:0055114//oxidation-reduction process	K00480//salicylate hydroxylase [EC:1.14.13.1]	gi|670409112|ref|XP_008645820.1|//PREDICTED: zeaxanthin epoxidase, chloroplastic-like isoform X3 [Zea mays];gi|670409114|ref|XP_008645821.1|//PREDICTED: zeaxanthin epoxidase, chloroplastic-like isoform X4 [Zea mays];gi|670409108|ref|XP_008645818.1|//PREDICTED: zeaxanthin epoxidase, chloroplastic-like isoform X1 [Zea mays];gi|670409110|ref|XP_008645819.1|//PREDICTED: zeaxanthin epoxidase, chloropl…
103642347	534	101.55	30.41	-1.72519	4.81829e-10	Down	2.91195e-10	LOC103642347	GO:0005774//vacuolar membrane;GO:0031201//SNARE complex;GO:0005886//plasma membrane	GO:0005483//soluble NSF attachment protein activity;GO:0019905//syntaxin binding	GO:0006886//intracellular protein transport;GO:0061025//membrane fusion	K21198//gamma-soluble NSF attachment protein	XP_020400898.1//gamma-soluble NSF attachment protein [Zea mays];gi|670447359|ref|XP_008663864.1|//PREDICTED: gamma-soluble NSF attachment protein-like [Zea mays]
BGI_novel_G002017	1312	40.29	2.17	-4.20027	5.07306e-10	Down	3.07134e-10	NA	NA	NA	NA	K05579//NAD(P)H-quinone oxidoreductase subunit H [EC:1.6.5.3];K00053//ketol-acid reductoisomerase [EC:1.1.1.86];K05572//NAD(P)H-quinone oxidoreductase subunit 1 [EC:1.6.5.3]	ONM32855.1//Ketol-acid reductoisomerase chloroplastic [Zea mays]
103655026	2101	123	43	-1.50187	5.66734e-10	Down	3.44002e-10	LOC103655026	GO:0016020//membrane	NA	NA	NA	gi|670400482|ref|XP_008680067.1|//PREDICTED: CASP-like protein Sb05g025810 [Zea mays]
BGI_novel_G004932	1242	75.75	17.07	-2.1354	5.71317e-10	Down	3.46948e-10	NA	NA	NA	NA	K09753//cinnamoyl-CoA reductase [EC:1.2.1.44]	XP_008679160.1//cinnamoyl-CoA reductase 1-like [Zea mays]
BGI_novel_G003652	2276	43.31	3.29	-3.70416	5.84278e-10	Down	3.55027e-10	NA	NA	NA	NA	K05933//aminocyclopropanecarboxylate oxidase [EC:1.14.17.4]	AQK71421.1//hypothetical protein ZEAMMB73_Zm00001d016679 [Zea mays]
BGI_novel_G001712	4661	84.22	21.36	-1.96487	5.86802e-10	Down	3.56602e-10	NA	NA	NA	NA	K00654//serine palmitoyltransferase [EC:2.3.1.50]	P15268.1//RecName: Full=Autonomous transposable element EN-1 mosaic protein; AltName: Full=Suppressor-mutator system protein; Short=SPM
100501323	1782	192.02	87.26	-1.12348	6.12541e-10	Down	3.72855e-10	LOC100501323	GO:0016020//membrane	GO:0016301//kinase activity	GO:0016310//phosphorylation	K04733//interleukin-1 receptor-associated kinase 4 [EC:2.7.11.1]	gi|670361249|ref|XP_008646984.1|//PREDICTED: uncharacterized protein LOC100501323 isoform X1 [Zea mays]
103640286	1125	67	13	-2.35127	6.29429e-10	Down	3.8336e-10	LOC103640286	GO:0016020//membrane;GO:0005618//cell wall;GO:0005576//extracellular region	NA	GO:0009664//plant-type cell wall organization	K20628//expansin	gi|670441621|ref|XP_008661120.1|//PREDICTED: putative expansin-A30 [Zea mays]
103650276	3620	155	63	-1.28446	6.38838e-10	Down	3.89318e-10	LOC103650276	GO:0005622//intracellular	GO:0005524//ATP binding;GO:0004674//protein serine/threonine kinase activity	GO:0009826//unidimensional cell growth;GO:0018105//peptidyl-serine phosphorylation;GO:0035556//intracellular signal transduction	K08789//microtubule-associated serine/threonine kinase [EC:2.7.11.1]	gi|670386915|ref|XP_008674107.1|//PREDICTED: probable serine/threonine-protein kinase DDB_G0272282 [Zea mays]
BGI_novel_G001497	1300	53	7	-2.90618	6.66418e-10	Down	4.06696e-10	NA	NA	NA	NA	NA	XP_008650064.1//uncharacterized protein LOC103630778 [Zea mays]
103652734	1336	134	50	-1.40785	7.03019e-10	Down	4.29433e-10	LOC103652734	GO:0016020//membrane	NA	NA	NA	gi|670394969|ref|XP_008677916.1|//PREDICTED: CASP-like protein Os11g0649600 [Zea mays]
100273821	1644	173	75	-1.19143	7.50045e-10	Down	4.59228e-10	AUX5	NA	NA	GO:0009987//cellular process	K14484//auxin-responsive protein IAA	gi|670392898|ref|XP_008676848.1|//PREDICTED: uncharacterized protein LOC100273821 isoform X1 [Zea mays]
103653738	773	36.05	0	-6.15755	8.17584e-10	Down	5.01747e-10	LOC103653738	GO:0000145//exocyst	NA	GO:0001927//exocyst assembly;GO:0006893//Golgi to plasma membrane transport	K17637//exocyst complex component 2	AQK53479.1//Exocyst complex component SEC5A [Zea mays];gi|670445872|ref|XP_008663195.1|//PREDICTED: exocyst complex component SEC5B-like [Zea mays]
BGI_novel_G000157	339	36	0	-6.15554	8.39444e-10	Down	5.15282e-10	NA	NA	NA	NA	NA	XP_002451635.2//pollen receptor-like kinase 5 [Sorghum bicolor]
BGI_novel_G003725	1317	35.92	0	-6.15233	8.75268e-10	Down	5.37709e-10	NA	NA	NA	NA	K09422//myb proto-oncogene protein, plant	ONM02765.1//hypothetical protein ZEAMMB73_Zm00001d031352 [Zea mays]
BGI_novel_G000127	3341	134.79	50.89	-1.39088	8.95148e-10	Down	5.50305e-10	NA	NA	NA	NA	K03129//transcription initiation factor TFIID subunit 4	XP_020401999.1//transcription initiation factor TFIID subunit 4b isoform X3 [Zea mays]
100381503	1429	158.07	65.63	-1.25375	9.07797e-10	Down	5.58405e-10	LOC100381503	GO:0080008//Cul4-RING E3 ubiquitin ligase complex;GO:0005634//nucleus;GO:0005737//cytoplasm	GO:0003684//damaged DNA binding;GO:0046914//transition metal ion binding	GO:0006281//DNA repair;GO:0030001//metal ion transport;GO:0046916//cellular transition metal ion homeostasis	K10140//DNA damage-binding protein 2;K10706//senataxin [EC:3.6.4.-]	AQK61784.1//hypothetical protein ZEAMMB73_Zm00001d012902 [Zea mays];NP_001167805.1//uncharacterized protein LOC100381503 [Zea mays];gi|670423066|ref|XP_008652375.1|//PREDICTED: uncharacterized protein LOC103632343 [Zea mays];gi|293333114|ref|NP_001167805.1|//uncharacterized protein LOC100381503 [Zea mays]
103636410	2929	120	42	-1.50019	9.44621e-10	Down	5.8146e-10	LOC103636410	GO:0009536//plastid;GO:0005886//plasma membrane	GO:0004674//protein serine/threonine kinase activity;GO:0000166//nucleotide binding	GO:0006468//protein phosphorylation	K04733//interleukin-1 receptor-associated kinase 4 [EC:2.7.11.1]	gi|670432971|ref|XP_008656992.1|//PREDICTED: G-type lectin S-receptor-like serine/threonine-protein kinase At2g19130 isoform X2 [Zea mays];gi|670432969|ref|XP_008656991.1|//PREDICTED: G-type lectin S-receptor-like serine/threonine-protein kinase At2g19130 isoform X1 [Zea mays]
100281914	760	169	73	-1.19667	1.02997e-09	Down	6.35096e-10	LOC100281914	NA	GO:0046872//metal ion binding	NA	K14664//IAA-amino acid hydrolase [EC:3.5.1.-];K10773//endonuclease III [EC:4.2.99.18]	gi|226508444|ref|NP_001148305.1|//zinc finger protein 6 [Zea mays]
100501564	2572	118.05	41	-1.51132	1.04895e-09	Down	6.47173e-10	LOC100501564	GO:0016020//membrane;GO:0009536//plastid	GO:0000166//nucleotide binding;GO:0004672//protein kinase activity	GO:0044699//single-organism process;GO:0016310//phosphorylation	K04733//interleukin-1 receptor-associated kinase 4 [EC:2.7.11.1];K04730//interleukin-1 receptor-associated kinase 1 [EC:2.7.11.1]	gi|670361263|ref|XP_008647176.1|//PREDICTED: uncharacterized protein LOC100501564 isoform X1 [Zea mays];gi|670361265|ref|XP_008647183.1|//PREDICTED: uncharacterized protein LOC100501564 isoform X2 [Zea mays]
103652594	1015	35.55	0	-6.1374	1.06106e-09	Down	6.54952e-10	LOC103652594	NA	NA	NA	NA	XP_020406650.1//uncharacterized protein LOC103652594 [Zea mays];gi|414881540|tpg|DAA58671.1|//TPA: hypothetical protein ZEAMMB73_018421 [Zea mays]
103625939	1892	169.29	73.27	-1.19382	1.07117e-09	Down	6.61343e-10	LOC103625939	NA	NA	NA	K04733//interleukin-1 receptor-associated kinase 4 [EC:2.7.11.1];K14664//IAA-amino acid hydrolase [EC:3.5.1.-];K01601//ribulose-bisphosphate carboxylase large chain [EC:4.1.1.39];K02469//DNA gyrase subunit A [EC:5.99.1.3];K05283//phosphatidylinositol glycan, class W [EC:2.3.-.-];K08472//mlo protein;K01247//DNA-3-methyladenine glycosylase II [EC:3.2.2.21]	gi|670405899|ref|XP_008644565.1|//PREDICTED: putative nuclease HARBI1 [Zea mays];gi|670363270|ref|XP_008654999.1|//PREDICTED: uncharacterized protein LOC103634574 isoform X3 [Zea mays];XP_020393476.1//uncharacterized protein LOC103625939 isoform X2 [Zea mays];XP_020393473.1//protein ANTAGONIST OF LIKE HETEROCHROMATIN PROTEIN 1-like isoform X1 [Zea mays]
103627834	898	86	23	-1.88832	1.08986e-09	Down	6.73116e-10	LOC103627834	NA	NA	NA	K20412//peptidase inhibitor 16;K13449//pathogenesis-related protein 1;K09422//myb proto-oncogene protein, plant	gi|670410466|ref|XP_008646371.1|//PREDICTED: pathogenesis-related protein PRMS-like [Zea mays]
103650008	1573	108.96	35.76	-1.593	1.11356e-09	Down	6.88467e-10	LOC103650008	GO:0005739//mitochondrion	GO:0004553//hydrolase activity, hydrolyzing O-glycosyl compounds	GO:0005975//carbohydrate metabolic process	K00696//sucrose-phosphate synthase [EC:2.4.1.14]	gi|670386366|ref|XP_008673909.1|//PREDICTED: uncharacterized protein LOC103650008 isoform X2 [Zea mays]
BGI_novel_G004852	3301	86.98	23.55	-1.87058	1.11869e-09	Down	6.91801e-10	NA	NA	NA	NA	K03231//elongation factor 1-alpha	ONM57737.1//Polyadenylate-binding protein RBP45C [Zea mays]
103636633	2032	139	54	-1.34967	1.19455e-09	Down	7.3973e-10	LOC103636633	GO:0009507//chloroplast	NA	NA	K09597//signal peptide peptidase-like 2B [EC:3.4.23.-]	gi|670433449|ref|XP_008657213.1|//PREDICTED: transcription initiation factor TFIID subunit 4-like [Zea mays]
103640656	1997	74	17	-2.10761	1.23263e-09	Down	7.64633e-10	LOC103640656	GO:0005737//cytoplasm	GO:0005524//ATP binding;GO:0004702//signal transducer, downstream of receptor, with serine/threonine kinase activity	GO:0006468//protein phosphorylation	K08835//serine/threonine-protein kinase OSR1/STK39 [EC:2.7.11.1]	gi|670443828|ref|XP_008662361.1|//PREDICTED: serine/threonine-protein kinase BLUS1 [Zea mays]
BGI_novel_G003222	750	35	0	-6.1149	1.41126e-09	Down	8.7866e-10	NA	NA	NA	NA	K07393//putative glutathione S-transferase	XP_020401132.1//uncharacterized protein LOC103642974 [Zea mays]
100282364	811	61	11	-2.45692	1.42038e-09	Down	8.84646e-10	LOC100282364	NA	NA	NA	K18635//protein SPIRAL1 and related proteins	gi|226529761|ref|NP_001148748.1|//nitrilase-associated protein [Zea mays]
BGI_novel_G000754	1810	118.79	41.92	-1.48832	1.42941e-09	Down	8.90575e-10	NA	NA	NA	NA	K20241//WD repeat-containing protein 44	XP_020403544.1//uncharacterized protein LOC100501308 isoform X1 [Zea mays]
BGI_novel_G002139	595	50.53	6.57	-2.92879	1.43269e-09	Down	8.92921e-10	NA	NA	NA	NA	NA	NP_001183614.1//uncharacterized protein LOC100502208 [Zea mays]
100277145	1612	151	62	-1.26983	1.48044e-09	Down	9.23531e-10	LOC100277145	NA	NA	NA	NA	gi|226494023|ref|NP_001144268.1|//uncharacterized protein LOC100277145 [Zea mays]
BGI_novel_G003227	973	103.26	32.91	-1.6353	1.50183e-09	Down	9.37838e-10	NA	NA	NA	NA	K08287//dual-specificity kinase [EC:2.7.12.1]	AQK64149.1//hypothetical protein ZEAMMB73_Zm00001d013678 [Zea mays]
BGI_novel_G003497	719	76.9	18.68	-2.02711	1.5295e-09	Down	9.55442e-10	NA	NA	NA	NA	NA	AQK61874.1//E3 ubiquitin-protein ligase HOS1 [Zea mays]
103629439	587	34.46	0	-6.09247	1.86707e-09	Down	1.17337e-09	LOC103629439	GO:0000145//exocyst	NA	GO:0001927//exocyst assembly;GO:0006893//Golgi to plasma membrane transport	K17637//exocyst complex component 2	gi|670445872|ref|XP_008663195.1|//PREDICTED: exocyst complex component SEC5B-like [Zea mays]
103630416	3282	157.17	66.48	-1.22695	1.91084e-09	Down	1.20156e-09	LOC103630416	NA	NA	NA	K15255//ATP-dependent DNA helicase PIF1 [EC:3.6.4.12]	gi|670417807|ref|XP_008649696.1|//PREDICTED: ATP-dependent DNA helicase PIF1-like [Zea mays]
BGI_novel_G004327	3037	81.32	21.24	-1.92245	1.97617e-09	Down	1.24433e-09	NA	NA	NA	NA	K01858//myo-inositol-1-phosphate synthase [EC:5.5.1.4]	AQL09107.1//Inositol-3-phosphate synthase isozyme 1 [Zea mays]
103646115	2388	39.06	2.57	-3.91147	2.05047e-09	Down	1.29243e-09	LOC103646115	GO:0009570//chloroplast stroma	GO:0043022//ribosome binding;GO:0016149//translation release factor activity, codon specific	GO:0009657//plastid organization;GO:0006396//RNA processing;GO:0006415//translational termination	K02836//peptide chain release factor 2	gi|670368284|ref|XP_008665391.1|//PREDICTED: peptide chain release factor 1, mitochondrial-like isoform X2 [Zea mays];gi|670430792|ref|XP_008656092.1|//PREDICTED: peptide chain release factor 1, mitochondrial-like isoform X2 [Zea mays];gi|670368282|ref|XP_008665390.1|//PREDICTED: peptide chain release factor 1, mitochondrial-like isoform X1 [Zea mays];gi|670430790|ref|XP_008656091.1|//PREDICTED: …
BGI_novel_G005711	329	34.68	1	-5.10165	2.05485e-09	Down	1.29535e-09	NA	NA	NA	NA	K10908//DNA-directed RNA polymerase, mitochondrial [EC:2.7.7.6]	AQL05095.1//RNA polymerase2 [Zea mays]
103645865	1218	145.07	59	-1.28358	2.27173e-09	Down	1.4374e-09	LOC103645865	GO:0009536//plastid	GO:0046983//protein dimerization activity	GO:0009826//unidimensional cell growth;GO:0009741//response to brassinosteroid;GO:0006355//regulation of transcription, DNA-templated;GO:0040008//regulation of growth	NA	gi|670374889|ref|XP_008668794.1|//PREDICTED: transcription factor ILI1-like [Zea mays]
100282035	1209	60	11	-2.43308	2.36575e-09	Down	1.49942e-09	LOC100282035	GO:0016021//integral component of membrane	GO:0008270//zinc ion binding	NA	K19038//E3 ubiquitin-protein ligase ATL41 [EC:2.3.2.27]	gi|226497786|ref|NP_001148420.1|//ring finger protein [Zea mays]
100384309	1317	34	0	-6.07308	2.36916e-09	Down	1.50209e-09	LOC100384309	GO:0071006//U2-type catalytic step 1 spliceosome;GO:0005829//cytosol;GO:0016021//integral component of membrane;GO:0009536//plastid;GO:0071013//catalytic step 2 spliceosome	GO:0003723//RNA binding;GO:0005215//transporter activity	GO:0055085//transmembrane transport;GO:0000398//mRNA splicing, via spliceosome	K13100//pre-mRNA-splicing factor CWC22	gi|293336838|ref|NP_001170335.1|//uncharacterized protein LOC100384309 [Zea mays]
BGI_novel_G003228	1002	106.92	35.71	-1.56775	2.42535e-09	Down	1.5391e-09	NA	NA	NA	NA	K08287//dual-specificity kinase [EC:2.7.12.1]	AQK64151.1//hypothetical protein ZEAMMB73_Zm00001d013678, partial [Zea mays]
BGI_novel_G003382	2716	163.74	71.39	-1.18323	2.57603e-09	Down	1.63766e-09	NA	NA	NA	NA	K11593//eukaryotic translation initiation factor 2C	AQK66581.1//hypothetical protein ZEAMMB73_Zm00001d014581 [Zea mays]
100272425	2771	80	21	-1.91523	2.90883e-09	Down	1.85732e-09	LOC100272425	GO:0016021//integral component of membrane;GO:0005739//mitochondrion	NA	NA	NA	gi|670358702|ref|XP_008666503.1|//PREDICTED: uncharacterized protein LOC100272425 isoform X1 [Zea mays]
BGI_novel_G003620	1572	33.58	0	-6.05515	2.94832e-09	Down	1.88295e-09	NA	NA	NA	NA	K15340//DNA cross-link repair 1A protein	AQK45165.1//hypothetical protein ZEAMMB73_Zm00001d025962 [Zea mays]
103647454	1427	91	27	-1.73853	3.10043e-09	Down	1.98253e-09	LOC103647454	NA	NA	GO:0050896//response to stimulus	K14488//SAUR family protein	gi|670378558|ref|XP_008670214.1|//PREDICTED: uncharacterized protein LOC103647454 isoform X1 [Zea mays];gi|670378560|ref|XP_008670215.1|//PREDICTED: uncharacterized protein LOC103647454 isoform X2 [Zea mays]
100381575	1205	141	57	-1.29228	3.13978e-09	Down	2.00836e-09	LOC100381575	NA	NA	NA	NA	gi|414864475|tpg|DAA43032.1|//TPA: hypothetical protein ZEAMMB73_735882 [Zea mays]
100191847	1577	208	102	-1.01363	3.1607e-09	Down	2.02265e-09	LOC100191847	GO:0016021//integral component of membrane;GO:0005886//plasma membrane	GO:0022857//transmembrane transporter activity	GO:0055085//transmembrane transport	K00801//farnesyl-diphosphate farnesyltransferase [EC:2.5.1.21]	gi|212275470|ref|NP_001130743.1|//uncharacterized protein LOC100191847 [Zea mays]
103626031	2516	173	78	-1.13484	3.18022e-09	Down	2.03559e-09	LOC103626031	NA	NA	NA	K15502//serine/threonine-protein phosphatase 6 regulatory ankyrin repeat subunit A;K13118//protein DGCR14	gi|670406102|ref|XP_008644638.1|//PREDICTED: ankyrin repeat domain-containing protein 65-like [Zea mays]
103645288	2274	81.72	22.02	-1.87749	3.20743e-09	Down	2.05415e-09	LOC103645288	GO:0016020//membrane	NA	NA	K01601//ribulose-bisphosphate carboxylase large chain [EC:4.1.1.39];K04499//RuvB-like protein 1 (pontin 52);K08472//mlo protein;K05283//phosphatidylinositol glycan, class W [EC:2.3.-.-];K01247//DNA-3-methyladenine glycosylase II [EC:3.2.2.21]	gi|670362585|ref|XP_008652726.1|//PREDICTED: uncharacterized protein LOC103632769 [Zea mays];XP_020399034.1//uncharacterized protein LOC103645288 [Zea mays]
103644826	1079	191.32	90.61	-1.06386	3.40987e-09	Down	2.18793e-09	LOC103644826	NA	NA	NA	K01601//ribulose-bisphosphate carboxylase large chain [EC:4.1.1.39];K02469//DNA gyrase subunit A [EC:5.99.1.3];K08472//mlo protein;K05283//phosphatidylinositol glycan, class W [EC:2.3.-.-];K01247//DNA-3-methyladenine glycosylase II [EC:3.2.2.21]	XP_020397654.1//uncharacterized protein LOC103644826 [Zea mays];XP_020396335.1//uncharacterized protein LOC103649430 [Zea mays];gi|670369988|ref|XP_008666203.1|//PREDICTED: uncharacterized protein LOC103644826 [Zea mays]
103640316	861	59.15	11	-2.41249	3.64634e-09	Down	2.34434e-09	LOC103640316	GO:0031090//organelle membrane;GO:0016021//integral component of membrane;GO:0005886//plasma membrane	GO:0008515//sucrose transmembrane transporter activity	GO:0015770//sucrose transport	K15382//solute carrier family 50 (sugar transporter)	gi|670441663|ref|XP_008661142.1|//PREDICTED: bidirectional sugar transporter SWEET12-like [Zea mays]
BGI_novel_G003654	5232	33.15	0	-6.03656	3.69203e-09	Down	2.37425e-09	NA	NA	NA	NA	K05933//aminocyclopropanecarboxylate oxidase [EC:1.14.17.4];K15176//RNA polymerase-associated protein CTR9	AQK71429.1//hypothetical protein ZEAMMB73_Zm00001d016679 [Zea mays]
100381817	2686	108	37	-1.53105	3.76997e-09	Down	2.42598e-09	IDP837	NA	NA	NA	K16196//eukaryotic translation initiation factor 2-alpha kinase 4 [EC:2.7.11.1];K08247//methionine S-methyltransferase [EC:2.1.1.12]	gi|10140673|gb|AAG13508.1|AC068924_13//putative gag-pol polyprotein [Oryza sativa Japonica Group]
BGI_novel_G005194	613	33.09	0	-6.03394	3.80893e-09	Down	2.45241e-09	NA	NA	NA	NA	NA	XP_020393752.1//uncharacterized protein LOC103628670 [Zea mays]
BGI_novel_G004321	933	42.01	4	-3.37828	3.878e-09	Down	2.49799e-09	NA	NA	NA	NA	K12448//UDP-arabinose 4-epimerase [EC:5.1.3.5];K01265//methionyl aminopeptidase [EC:3.4.11.18]	AQK62387.1//hypothetical protein ZEAMMB73_Zm00001d013085 [Zea mays]
103647039	786	52	8	-2.68606	4.25836e-09	Down	2.75302e-09	LOC103647039	NA	NA	NA	NA	gi|670377605|ref|XP_008669832.1|//PREDICTED: uncharacterized protein LOC103647039 [Zea mays]
BGI_novel_G006243	1871	64.41	13.65	-2.224	4.51564e-09	Down	2.92643e-09	NA	NA	NA	NA	K08907//light-harvesting complex I chlorophyll a/b binding protein 1	AQK41087.1//Chlorophyll a-b binding protein 6 chloroplastic [Zea mays]
103628086	3117	172.18	78.21	-1.12411	4.52674e-09	Down	2.93524e-09	LOC103628086	NA	NA	NA	K04733//interleukin-1 receptor-associated kinase 4 [EC:2.7.11.1];K10398//kinesin family member 11;K17479//glutaredoxin domain-containing cysteine-rich protein 1;K05658//ATP-binding cassette, subfamily B (MDR/TAP), member 1 [EC:3.6.3.44]	gi|670410943|ref|XP_008646584.1|//PREDICTED: uncharacterized protein LOC103628086 [Zea mays];XP_008646584.1//uncharacterized protein LOC103628086 [Zea mays]
103644415	2959	33.58	1.14	-4.86612	4.59764e-09	Down	2.98253e-09	LOC103644415	GO:0005634//nucleus;GO:0000786//nucleosome	GO:0003677//DNA binding;GO:0046982//protein heterodimerization activity;GO:0016740//transferase activity	NA	K06129//lysophospholipase III [EC:3.1.1.5]	gi|670369335|ref|XP_008665845.1|//PREDICTED: uncharacterized protein LOC103644415 [Zea mays]
103625972	1361	104	35	-1.55678	4.75978e-09	Down	3.09042e-09	LOC103625972	NA	GO:0005488//binding	NA	NA	gi|670405973|ref|XP_008644592.1|//PREDICTED: uncharacterized protein LOC103625972 [Zea mays]
BGI_novel_G004856	669	35.44	1.85	-4.2454	4.92065e-09	Down	3.19908e-09	NA	NA	NA	NA	K07374//tubulin alpha	ACG44358.1//hypothetical protein [Zea mays]
100285171	1763	73	18	-2.00552	5.00463e-09	Down	3.25511e-09	IDP2368	NA	NA	NA	K20368//protein cornichon;K00384//thioredoxin reductase (NADPH) [EC:1.8.1.9];K03083//glycogen synthase kinase 3 beta [EC:2.7.11.26]	gi|615276240|ref|NP_001278512.1|//uncharacterized protein LOC100285171 [Zea mays]
BGI_novel_G005342	753	32.54	0	-6.00976	5.07338e-09	Down	3.30163e-09	NA	NA	NA	NA	K07393//putative glutathione S-transferase	EMS60101.1//hypothetical protein TRIUR3_07798 [Triticum urartu]
BGI_novel_G006406	3117	32.52	0	-6.00887	5.12637e-09	Down	3.33758e-09	NA	NA	NA	NA	K02993//small subunit ribosomal protein S7e;K20279//synaptojanin [EC:3.1.3.36]	ONM30372.1//putative inactive purple acid phosphatase 1 [Zea mays]
BGI_novel_G002072	4192	127.95	49.76	-1.34814	5.49179e-09	Down	3.58254e-09	NA	NA	NA	NA	K09338//homeobox-leucine zipper protein	ONM36751.1//hypothetical protein ZEAMMB73_Zm00001d043034, partial [Zea mays]
BGI_novel_G002974	490	32.34	0	-6.00087	5.63532e-09	Down	3.67938e-09	NA	NA	NA	NA	K08472//mlo protein	AQK42131.1//hypothetical protein ZEAMMB73_Zm00001d024827 [Zea mays]
100284649	791	180	84	-1.08515	5.63958e-09	Down	3.68297e-09	LOC100284649	NA	GO:0008270//zinc ion binding	NA	K19038//E3 ubiquitin-protein ligase ATL41 [EC:2.3.2.27];K16281//RING-H2 zinc finger protein RHA1;K16286//E3 ubiquitin-protein ligase EL5 [EC:2.3.2.27]	gi|414585765|tpg|DAA36336.1|//TPA: putative RING zinc finger domain superfamily protein [Zea mays]
BGI_novel_G003394	1885	32.24	0	-5.9964	5.93365e-09	Down	3.88433e-09	NA	NA	NA	NA	K00430//peroxidase [EC:1.11.1.7];K05666//ATP-binding cassette, subfamily C (CFTR/MRP), member 2;K01191//alpha-mannosidase [EC:3.2.1.24];K08247//methionine S-methyltransferase [EC:2.1.1.12]	XP_008675782.1//uncharacterized protein LOC103651878 [Zea mays]
BGI_novel_G003762	1421	196.51	95.6	-1.02514	6.17117e-09	Down	4.04289e-09	NA	NA	NA	NA	NA	XP_020398420.1//uncharacterized protein LOC109941659 [Zea mays]
100193856	1353	184	87	-1.06624	6.32172e-09	Down	4.14513e-09	LOC100193856	GO:0016021//integral component of membrane	GO:0008270//zinc ion binding	NA	K10661//E3 ubiquitin-protein ligase MARCH6 [EC:2.3.2.27]	gi|212723974|ref|NP_001132409.1|//uncharacterized protein LOC100193856 [Zea mays]
103646223	1387	104.99	36.1	-1.5258	6.72668e-09	Down	4.41641e-09	LOC103646223	NA	NA	NA	K05758//actin related protein 2/3 complex, subunit 2	gi|670375814|ref|XP_008669174.1|//PREDICTED: LOW QUALITY PROTEIN: actin-related protein 2/3 complex subunit 2B [Zea mays]
100192491	1110	77.41	20.73	-1.88642	7.38644e-09	Down	4.85853e-09	LOC100192491	GO:0016020//membrane	NA	NA	NA	gi|212721996|ref|NP_001131183.1|//uncharacterized protein LOC100192491 precursor [Zea mays]
103638982	4110	75.93	19.98	-1.91173	7.56554e-09	Down	4.98119e-09	LOC103638982	NA	NA	NA	K13457//disease resistance protein RPM1	XP_008659991.1//uncharacterized protein LOC103638982 [Zea mays];gi|670439179|ref|XP_008659991.1|//PREDICTED: uncharacterized protein LOC103638982 [Zea mays];gi|514811951|ref|XP_004980770.1|//PREDICTED: disease resistance protein RPM1-like [Setaria italica]
103634744	1485	64	14	-2.17826	7.86555e-09	Down	5.18321e-09	LOC103634744	GO:0009536//plastid	GO:0003755//peptidyl-prolyl cis-trans isomerase activity	GO:0009987//cellular process	K03768//peptidyl-prolyl cis-trans isomerase B (cyclophilin B) [EC:5.2.1.8]	gi|670429409|ref|XP_008655557.1|//PREDICTED: peptidyl-prolyl cis-trans isomerase B [Zea mays]
BGI_novel_G002279	2047	31.67	0	-5.97066	8.02822e-09	Down	5.29327e-09	NA	NA	NA	NA	K03348//anaphase-promoting complex subunit 1	XP_020395121.1//anaphase-promoting complex subunit 1 isoform X5 [Zea mays]
BGI_novel_G000250	2667	57.57	10.99	-2.37474	8.03495e-09	Down	5.29828e-09	NA	NA	NA	NA	K11790//denticleless	ONM22371.1//MADS box interactor-like [Zea mays]
BGI_novel_G005862	1651	108.53	38.52	-1.48003	8.24496e-09	Down	5.44323e-09	NA	NA	NA	NA	K07374//tubulin alpha	KHG06861.1//Tubulin alpha-6 chain [Gossypium arboreum]
BGI_novel_G003386	1532	143.65	60.57	-1.2315	8.41115e-09	Down	5.55594e-09	NA	NA	NA	NA	K11593//eukaryotic translation initiation factor 2C;K12194//charged multivesicular body protein 4	AQK66581.1//hypothetical protein ZEAMMB73_Zm00001d014581 [Zea mays]
BGI_novel_G004618	320	81.05	22.87	-1.81097	8.68351e-09	Down	5.74142e-09	NA	NA	NA	NA	K10635//E3 ubiquitin-protein ligase Arkadia [EC:2.3.2.27]	ONM53413.1//RING/U-box superfamily protein [Zea mays]
BGI_novel_G000974	3948	31.4	0	-5.95831	9.25566e-09	Down	6.13094e-09	NA	NA	NA	NA	K14803//protein phosphatase PTC2/3 [EC:3.1.3.16]	XP_020409083.1//TSL-kinase interacting protein 1 isoform X2 [Zea mays]
100174972	1704	32	1	-4.98562	9.32066e-09	Down	6.17599e-09	LOC100174972	GO:0009507//chloroplast	GO:0008422//beta-glucosidase activity;GO:0102483//scopolin beta-glucosidase activity	GO:1901657//glycosyl compound metabolic process;GO:0005975//carbohydrate metabolic process	K20835//avenacosidase [EC:3.2.1.188];K01188//beta-glucosidase [EC:3.2.1.21]	gi|197209814|ref|NP_001127755.1|//dhurrinase-like B-glucosidase [Zea mays]
BGI_novel_G005417	1929	31.3	0	-5.95371	9.75063e-09	Down	6.47411e-09	NA	NA	NA	NA	K07374//tubulin alpha	XP_020399981.1//tubulin alpha-2 chain [Zea mays]
100280825	1037	159	71.01	-1.14855	9.81602e-09	Down	6.51892e-09	BAF60.11	NA	NA	NA	NA	gi|992164326|gb|EES10787.2|//hypothetical protein SORBI_006G076600 [Sorghum bicolor];XP_002446461.2//uncharacterized protein LOC8073016 isoform X3 [Sorghum bicolor];NP_001147217.1//SWIb domain-containing protein [Zea mays]
103637187	1057	48	7	-2.76323	1.00708e-08	Down	6.69172e-09	LOC103637187	NA	NA	NA	NA	gi|670434279|ref|XP_008657660.1|//PREDICTED: uncharacterized protein LOC103637187 [Zea mays]
BGI_novel_G003293	1277	72.04	18.32	-1.961	1.03881e-08	Down	6.90771e-09	NA	NA	NA	NA	NA	ONM28252.1//Thioesterase family protein [Zea mays]
103630602	1973	79	22	-1.82997	1.0508e-08	Down	6.98823e-09	LOC103630602	NA	NA	NA	NA	gi|670418228|ref|XP_008649872.1|//PREDICTED: uncharacterized protein LOC103630602 isoform X1 [Zea mays];gi|670418230|ref|XP_008649873.1|//PREDICTED: uncharacterized protein LOC103630602 isoform X2 [Zea mays]
BGI_novel_G003235	513	104.23	36.45	-1.5014	1.13799e-08	Down	7.58677e-09	NA	NA	NA	NA	K12471//epsin;K01209//alpha-N-arabinofuranosidase [EC:3.2.1.55];K09833//homogentisate phytyltransferase / homogentisate geranylgeranyltransferase [EC:2.5.1.115 2.5.1.116];K19788//obg-like ATPase 1	XP_020400935.1//protein MAINTENANCE OF MERISTEMS-like [Zea mays]
100272408	1563	131	53	-1.29112	1.14359e-08	Down	7.62567e-09	Orphan315	GO:0005622//intracellular	GO:0000156//phosphorelay response regulator activity	GO:0007165//signal transduction;GO:0000160//phosphorelay signal transduction system;GO:0006355//regulation of transcription, DNA-templated;GO:0009735//response to cytokinin;GO:0006351//transcription, DNA-templated	K14492//two-component response regulator ARR-A family	gi|226528970|ref|NP_001140358.1|//RR1-Corn type-A response regulator [Zea mays];gi|670442384|ref|XP_008661543.1|//PREDICTED: uncharacterized protein LOC100272408 isoform X1 [Zea mays]
100279458	1880	143	61	-1.21475	1.30337e-08	Down	8.71715e-09	LOC100279458	GO:0005783//endoplasmic reticulum	NA	GO:0048193//Golgi vesicle transport	K20474//RAD50-interacting protein 1	gi|226509569|ref|NP_001145935.1|//uncharacterized protein LOC100279458 [Zea mays];gi|242051354|ref|XP_002463421.1|//hypothetical protein SORBIDRAFT_02g043560 [Sorghum bicolor];PAN15529.1//hypothetical protein PAHAL_B05017 [Panicum hallii]
100382834	1409	94.2	30.78	-1.59935	1.31619e-08	Down	8.80666e-09	LOC100382834	NA	NA	NA	K07466//replication factor A1;K16546//FGFR1 oncogene partner	AQK69030.1//hypothetical protein ZEAMMB73_Zm00001d015496 [Zea mays];NP_001141967.1//RNA binding (RRM/RBD/RNP motifs) family protein [Zea mays];gi|413950277|gb|AFW82926.1|//hypothetical protein ZEAMMB73_283224 [Zea mays]
100284545	1754	100.09	34.34	-1.52895	1.4296e-08	Down	9.58384e-09	LOC100284545	GO:0005576//extracellular region	GO:0004650//polygalacturonase activity	GO:0005975//carbohydrate metabolic process;GO:0071555//cell wall organization	K01184//polygalacturonase [EC:3.2.1.15];K01213//galacturan 1,4-alpha-galacturonidase [EC:3.2.1.67]	gi|226502228|ref|NP_001150912.1|//polygalacturonase precursor [Zea mays]
103634998	1794	52	9	-2.51613	1.4458e-08	Down	9.6945e-09	LOC103634998	NA	NA	NA	NA	gi|670429973|ref|XP_008655791.1|//PREDICTED: probable membrane-associated kinase regulator 2 [Zea mays]
109944533	332	46.03	6.48	-2.81413	1.47764e-08	Down	9.92167e-09	LOC109944533	GO:0016020//membrane	NA	NA	K17294//tetraspanin-4	XP_020404899.1//tetraspanin-2-like [Zea mays];gi|414871158|tpg|DAA49715.1|//TPA: hypothetical protein ZEAMMB73_068073 [Zea mays]
BGI_novel_G006612	702	73.09	19.31	-1.90594	1.53173e-08	Down	1.02969e-08	NA	NA	NA	NA	NA	XP_008659075.1//uncharacterized protein LOC103637808 [Zea mays]
103630768	1787	94	31	-1.58601	1.66216e-08	Down	1.12057e-08	LOC103630768	GO:0005739//mitochondrion	NA	NA	NA	gi|670418616|ref|XP_008650054.1|//PREDICTED: protein MIZU-KUSSEI 1-like [Zea mays]
BGI_novel_G006447	2484	62.24	13.91	-2.14734	1.68477e-08	Down	1.13617e-08	NA	NA	NA	NA	K15340//DNA cross-link repair 1A protein	AQK45165.1//hypothetical protein ZEAMMB73_Zm00001d025962 [Zea mays]
100285642	1364	169	79	-1.08272	1.7295e-08	Down	1.16782e-08	LOC100285642	NA	GO:0003677//DNA binding	GO:0006351//transcription, DNA-templated	NA	gi|226506456|ref|NP_001152005.1|//ZF-HD homeobox protein [Zea mays]
103654811	1707	92	30	-1.60229	1.8532e-08	Down	1.25399e-08	LOC103654811	GO:0012505//endomembrane system;GO:0016021//integral component of membrane;GO:0031201//SNARE complex;GO:0005886//plasma membrane	GO:0000149//SNARE binding;GO:0005484//SNAP receptor activity	GO:0006886//intracellular protein transport;GO:0006906//vesicle fusion;GO:0048278//vesicle docking;GO:0006887//exocytosis	K08486//syntaxin 1B/2/3	gi|413926145|gb|AFW66077.1|//hypothetical protein ZEAMMB73_372212 [Zea mays]
BGI_novel_G001016	1211	112.58	42.34	-1.39648	1.90668e-08	Down	1.29127e-08	NA	NA	NA	NA	K20279//synaptojanin [EC:3.1.3.36]	XP_002456251.1//type I inositol polyphosphate 5-phosphatase 1 [Sorghum bicolor]
BGI_novel_G000716	546	30	0	-5.89251	1.94434e-08	Down	1.3176e-08	NA	NA	NA	NA	K00627//pyruvate dehydrogenase E2 component (dihydrolipoamide acetyltransferase) [EC:2.3.1.12]	ONM04644.1//Dihydrolipoyllysine-residue acetyltransferase component 4 of pyruvate dehydrogenase complex chloroplastic [Zea mays]
BGI_novel_G002946	2270	33.39	1.96	-4.07611	1.96024e-08	Down	1.32865e-08	NA	NA	NA	NA	NA	XP_008659075.1//uncharacterized protein LOC103637808 [Zea mays]
100382396	930	158	72	-1.11947	2.14207e-08	Down	1.45633e-08	LOC100382396	NA	NA	NA	NA	gi|293333767|ref|NP_001168612.1|//uncharacterized protein LOC100382396 [Zea mays]
103643222	456	155	70	-1.13246	2.16289e-08	Down	1.47095e-08	LOC103643222	NA	NA	NA	NA	gi|670366317|ref|XP_008664599.1|//PREDICTED: glycine-rich cell wall structural protein 1.0-like [Zea mays]
103632171	1053	146	64	-1.17544	2.16993e-08	Down	1.47605e-08	LOC103632171	GO:0009506//plasmodesma;GO:0016021//integral component of membrane;GO:0046658//anchored component of plasma membrane	GO:0004871//signal transducer activity	GO:0006952//defense response	NA	gi|670422701|ref|XP_008652220.1|//PREDICTED: protein YLS9-like [Zea mays]
103651985	1599	76.05	21.35	-1.81833	2.2571e-08	Down	1.53759e-08	LOC103651985	NA	NA	NA	K12831//splicing factor 3B subunit 4;K03010//DNA-directed RNA polymerase II subunit RPB2 [EC:2.7.7.6];K11593//eukaryotic translation initiation factor 2C	gi|670391076|ref|XP_008675870.1|//PREDICTED: uncharacterized protein LOC103651985 [Zea mays];XP_008675870.1//uncharacterized protein LOC103651985 [Zea mays]
103637836	1638	33.19	2	-4.0383	2.35705e-08	Down	1.60787e-08	LOC103637836	NA	NA	NA	K17604//zinc finger SWIM domain-containing protein 3	gi|670436862|ref|XP_008659096.1|//PREDICTED: uncharacterized protein LOC103637836 [Zea mays]
100383041	2605	150.85	67.49	-1.14599	2.46005e-08	Down	1.68006e-08	IDP2389	GO:0009536//plastid	GO:0000287//magnesium ion binding;GO:0016829//lyase activity;GO:0030976//thiamine pyrophosphate binding	NA	K12261//2-hydroxyacyl-CoA lyase 1 [EC:4.1.-.-]	ONM01285.1//hypothetical protein ZEAMMB73_Zm00001d030666 [Zea mays];gi|670361313|ref|XP_008647542.1|//PREDICTED: uncharacterized protein LOC100502213 isoform X2 [Zea mays]
BGI_novel_G003638	1336	60	13.23	-2.16677	2.53139e-08	Down	1.72968e-08	NA	NA	NA	NA	K05283//phosphatidylinositol glycan, class W [EC:2.3.-.-]	XP_020393209.1//protein ALP1-like [Zea mays]
BGI_novel_G004548	5210	50.78	8.94	-2.49153	2.53394e-08	Down	1.73179e-08	NA	NA	NA	NA	K20606//mitogen-activated protein kinase kinase kinase ANP1 [EC:2.7.11.25];K11253//histone H3;K11279//nucleosome assembly protein 1-like 1	XP_020393467.1//transcription factor bHLH49 isoform X5 [Zea mays]
100284383	1193	113.8	43.67	-1.3674	2.67451e-08	Down	1.83167e-08	LOC100284383	NA	NA	NA	K05337//ferredoxin;K08244//alpha-glucan, water dikinase [EC:2.7.9.4]	gi|226506232|ref|NP_001150750.1|//3Fe-4S ferredoxin [Zea mays]
100284876	992	91.04	30.01	-1.58668	2.74719e-08	Down	1.88262e-08	LOC100284876	GO:0009535//chloroplast thylakoid membrane;GO:0009507//chloroplast;GO:0009654//photosystem II oxygen evolving complex	NA	GO:0015979//photosynthesis	K08903//photosystem II 13kDa protein	gi|226528942|ref|NP_001151243.1|//photosystem II reaction center W protein [Zea mays];NP_001151243.1//photosystem II reaction center W protein [Zea mays]
BGI_novel_G002318	2474	29.34	0	-5.86042	2.7625e-08	Down	1.89351e-08	NA	NA	NA	NA	K08494//novel plant SNARE	AQK79285.1//alpha/beta-Hydrolases superfamily protein [Zea mays]
BGI_novel_G001673	2709	29.32	0	-5.85943	2.79279e-08	Down	1.91447e-08	NA	NA	NA	NA	K14500//BR-signaling kinase [EC:2.7.11.1]	XP_008657838.1//verprolin-like [Zea mays]
BGI_novel_G004546	4443	29.22	0	-5.8545	2.94597e-08	Down	2.02283e-08	NA	NA	NA	NA	K20606//mitogen-activated protein kinase kinase kinase ANP1 [EC:2.7.11.25];K11253//histone H3;K11279//nucleosome assembly protein 1-like 1	ONM52310.1//Transcription factor bHLH76 [Zea mays]
103640239	1088	139	60	-1.19767	2.95096e-08	Down	2.02647e-08	LOC103640239	GO:0005576//extracellular region	NA	GO:0019953//sexual reproduction	K20628//expansin	gi|670441554|ref|XP_008661079.1|//PREDICTED: expansin-B6-like [Zea mays]
103653867	1241	78.08	22.87	-1.75712	3.14227e-08	Down	2.16322e-08	LOC103653867	GO:0043231//intracellular membrane-bounded organelle	NA	GO:0006351//transcription, DNA-templated	K09286//EREBP-like factor	gi|670397552|ref|XP_008678900.1|//PREDICTED: ethylene-responsive transcription factor ERF043-like [Zea mays]
103651576	1311	28.96	0	-5.84161	3.38508e-08	Down	2.33449e-08	LOC103651576	GO:0016020//membrane	NA	NA	K10999//cellulose synthase A [EC:2.4.1.12]	gi|670390208|ref|XP_008675449.1|//PREDICTED: uncharacterized protein LOC103651576 [Zea mays]
103630336	1068	38	4	-3.23355	3.79016e-08	Down	2.62384e-08	LOC103630336	GO:0048046//apoplast;GO:0009506//plasmodesma;GO:0005618//cell wall	GO:0045735//nutrient reservoir activity;GO:0030145//manganese ion binding;GO:0046564//oxalate decarboxylase activity	GO:0010497//plasmodesmata-mediated intercellular transport;GO:2000280//regulation of root development;GO:0033609//oxalate metabolic process	K11426//SET and MYND domain-containing protein	gi|670417631|ref|XP_008649622.1|//PREDICTED: germin-like protein 1-4 [Zea mays]
BGI_novel_G001930	2273	83.97	26.41	-1.65441	3.79648e-08	Down	2.62849e-08	NA	NA	NA	NA	K11372//HAT1-interacting factor 1	ONM31823.1//Tetratricopeptide repeat (TPR)-like superfamily protein [Zea mays]
BGI_novel_G006284	744	29.51	1	-4.86875	3.85238e-08	Down	2.66857e-08	NA	NA	NA	NA	NA	ACG49116.1//hypothetical protein [Zea mays]
BGI_novel_G002818	3826	28.65	0	-5.82608	3.9937e-08	Down	2.77016e-08	NA	NA	NA	NA	K13025//ATP-dependent RNA helicase [EC:3.6.4.13]	AQK76436.1//DEAD-box ATP-dependent RNA helicase 34 [Zea mays]
103641471	2955	172	83	-1.03684	4.00313e-08	Down	2.77728e-08	LOC103641471	NA	GO:0043531//ADP binding	NA	K13457//disease resistance protein RPM1	AQK42522.1//Disease resistance protein RPM1 [Zea mays];gi|670445524|ref|XP_008663043.1|//PREDICTED: disease resistance protein RPM1-like [Zea mays]
103630515	3176	100	36	-1.45955	4.31457e-08	Down	3.00319e-08	LOC103630515	GO:0012505//endomembrane system;GO:0016021//integral component of membrane	GO:0005451//monovalent cation:proton antiporter activity	GO:1902600//hydrogen ion transmembrane transport;GO:0006885//regulation of pH	NA	gi|670418050|ref|XP_008649801.1|//PREDICTED: cation/H(+) antiporter 15-like [Zea mays]
103637307	888	28.38	0	-5.81242	4.61103e-08	Down	3.21612e-08	LOC103637307	NA	GO:0047134//protein-disulfide reductase activity	GO:0055114//oxidation-reduction process	K17609//nucleoredoxin [EC:1.8.1.8]	gi|670434447|ref|XP_008657751.1|//PREDICTED: probable nucleoredoxin 3 [Zea mays]
BGI_novel_G006336	451	48.38	8.42	-2.50814	4.77773e-08	Down	3.33648e-08	NA	NA	NA	NA	NA	XP_008671045.1//uncharacterized protein LOC103648336 [Zea mays]
109945555	1164	93	32	-1.52478	4.85729e-08	Down	3.39273e-08	LOC109945555	GO:0016021//integral component of membrane	GO:0046872//metal ion binding;GO:0003993//acid phosphatase activity	GO:0016311//dephosphorylation	NA	gi|242065662|ref|XP_002454120.1|//hypothetical protein SORBIDRAFT_04g024920 [Sorghum bicolor]
100383296	2798	166.6	79.88	-1.0461	5.21868e-08	Down	3.64999e-08	LOC100383296	GO:0030529//intracellular ribonucleoprotein complex;GO:0019013//viral nucleocapsid	GO:0000166//nucleotide binding;GO:0003676//nucleic acid binding	NA	K14411//RNA-binding protein Musashi	NP_001169427.1//uncharacterized protein LOC100383296 [Zea mays];gi|670422529|ref|XP_008652160.1|//PREDICTED: heterogeneous nuclear ribonucleoprotein 1-like [Zea mays]
103652876	1077	50.73	9.56	-2.39338	5.27768e-08	Down	3.69239e-08	LOC103652876	GO:0009535//chloroplast thylakoid membrane;GO:0016021//integral component of membrane	GO:0022857//transmembrane transporter activity	GO:0055085//transmembrane transport	NA	gi|673921499|ref|NP_001288387.1|//uncharacterized protein LOC103652876 [Zea mays]
103653077	2537	178.13	88	-1.00297	5.40378e-08	Down	3.78562e-08	LOC103653077	GO:0016020//membrane	GO:0016705//oxidoreductase activity, acting on paired donors, with incorporation or reduction of molecular oxygen;GO:0046872//metal ion binding;GO:0004497//monooxygenase activity	GO:0044710//single-organism metabolic process	K07418//cytochrome P450 family 2 subfamily J [EC:1.14.14.1];K00512//steroid 17alpha-monooxygenase / 17alpha-hydroxyprogesterone deacetylase [EC:1.14.14.19 1.14.14.32];K14985//26-hydroxylase [EC:1.14.-.-];K07408//cytochrome P450 family 1 subfamily A polypeptide 1 [EC:1.14.14.1]	gi|670395830|ref|XP_008678263.1|//PREDICTED: cytochrome P450 CYP71D312-like [Zea mays]
BGI_novel_G006055	4674	41.14	5.47	-2.89655	5.46161e-08	Down	3.82691e-08	NA	NA	NA	NA	K01611//S-adenosylmethionine decarboxylase [EC:4.1.1.50]	ABO32297.1//S-adenosylmethionine decarboxylase [Saccharum arundinaceum]
103636065	2308	137	60	-1.17676	5.67278e-08	Down	3.9773e-08	LOC103636065	GO:0005618//cell wall;GO:0016021//integral component of membrane	GO:0045330//aspartyl esterase activity;GO:0030599//pectinesterase activity;GO:0046910//pectinesterase inhibitor activity	GO:0045490//pectin catabolic process;GO:0043086//negative regulation of catalytic activity;GO:0042545//cell wall modification	K01051//pectinesterase [EC:3.1.1.11]	gi|414867151|tpg|DAA45708.1|//TPA: hypothetical protein ZEAMMB73_512323 [Zea mays]
103628533	1165	162	77	-1.05868	5.92893e-08	Down	4.16324e-08	LOC103628533	GO:0005576//extracellular region	GO:0020037//heme binding;GO:0046872//metal ion binding;GO:0004601//peroxidase activity	GO:0006979//response to oxidative stress;GO:0098869//cellular oxidant detoxification;GO:0042744//hydrogen peroxide catabolic process;GO:0055114//oxidation-reduction process	K00430//peroxidase [EC:1.11.1.7]	gi|670411611|ref|XP_008646937.1|//PREDICTED: peroxidase 70-like [Zea mays]
100278180	707	47	8	-2.54021	5.96941e-08	Down	4.19336e-08	LOC100278180	GO:0016021//integral component of membrane	NA	NA	NA	gi|226529929|ref|NP_001145011.1|//uncharacterized protein LOC100278180 precursor [Zea mays]
BGI_novel_G001052	2166	27.7	0	-5.77743	6.64178e-08	Down	4.68842e-08	NA	NA	NA	NA	K11838//ubiquitin carboxyl-terminal hydrolase 7 [EC:3.4.19.12]	ONM37276.1//Ethylene response sensor 1 [Zea mays]
103628991	1089	69.4	19.1	-1.84698	6.65697e-08	Down	4.70057e-08	LOC103628991	GO:0016020//membrane;GO:0005618//cell wall;GO:0005576//extracellular region	NA	GO:0009664//plant-type cell wall organization	K20628//expansin	gi|670414409|ref|XP_008648418.1|//PREDICTED: expansin-A19-like [Zea mays]
103632262	1573	87.87	29.47	-1.56174	6.72289e-08	Down	4.74951e-08	LOC103632262	NA	NA	NA	K10706//senataxin [EC:3.6.4.-]	XP_008652374.1//uncharacterized protein LOC103632342 [Zea mays];gi|414884578|tpg|DAA60592.1|//TPA: hypothetical protein ZEAMMB73_434278 [Zea mays]
103648785	1303	71	20	-1.81344	6.8803e-08	Down	4.86513e-08	LOC103648785	NA	GO:0016788//hydrolase activity, acting on ester bonds	GO:0016042//lipid catabolic process	K01052//lysosomal acid lipase/cholesteryl ester hydrolase [EC:3.1.1.13]	gi|670381358|ref|XP_008671412.1|//PREDICTED: triacylglycerol lipase 2-like [Zea mays]
BGI_novel_G001755	986	27.62	0	-5.77326	6.92818e-08	Down	4.90146e-08	NA	NA	NA	NA	NA	XP_020404990.1//uncharacterized protein LOC109944632 [Zea mays]
103649538	1838	42	6	-2.79297	6.95327e-08	Down	4.9197e-08	LOC103649538	GO:0005634//nucleus;GO:0005886//plasma membrane;GO:0005737//cytoplasm	GO:0004674//protein serine/threonine kinase activity;GO:0005524//ATP binding	GO:0006468//protein phosphorylation;GO:0035556//intracellular signal transduction	K08286//protein-serine/threonine kinase [EC:2.7.11.-]	gi|670385258|ref|XP_008673478.1|//PREDICTED: protein kinase G11A-like isoform X2 [Zea mays]
100194036	1519	52.85	10.82	-2.27382	7.11702e-08	Down	5.04013e-08	LOC100194036	GO:0008541//proteasome regulatory particle, lid subcomplex;GO:0009536//plastid	GO:0030234//enzyme regulator activity	GO:0006511//ubiquitin-dependent protein catabolic process;GO:0042176//regulation of protein catabolic process;GO:0050790//regulation of catalytic activity	K03033//26S proteasome regulatory subunit N3	gi|194694760|gb|ACF81464.1|//unknown [Zea mays]
BGI_novel_G001748	5550	27.45	0	-5.76435	7.58954e-08	Down	5.38721e-08	NA	NA	NA	NA	K02836//peptide chain release factor 2	CDP18309.1//unnamed protein product [Coffea canephora]
103652776	1297	136	60	-1.16619	7.81617e-08	Down	5.55476e-08	LOC103652776	NA	NA	NA	NA	gi|670395081|ref|XP_008677960.1|//PREDICTED: cyclin-dependent kinase inhibitor 3-like [Zea mays]
103654847	981	139	62	-1.15036	7.8184e-08	Down	5.5569e-08	LOC103654847	NA	NA	NA	NA	gi|670400034|ref|XP_008679892.1|//PREDICTED: uncharacterized protein LOC103654847 [Zea mays]
BGI_novel_G005364	4839	105.95	40.66	-1.36732	7.95149e-08	Down	5.6549e-08	NA	NA	NA	NA	K02184//formin 2	OUS43456.1//patched family-domain-containing protein [Ostreococcus tauri]
100194069	2199	67	18.04	-1.87858	7.96725e-08	Down	5.66668e-08	LOC100194069	GO:0016021//integral component of membrane	NA	NA	K20403//TELO2-interacting protein 1	ONM60115.1//ARM repeat superfamily protein [Zea mays];gi|670420238|ref|XP_008650941.1|//PREDICTED: uncharacterized protein LOC100194069 isoform X1 [Zea mays];gi|670403183|ref|XP_008681495.1|//PREDICTED: hypothetical protein isoform X1 [Zea mays];XP_008650941.1//ARM repeat superfamily protein isoform X1 [Zea mays]
BGI_novel_G000231	1219	40.54	5.54	-2.85701	8.32492e-08	Down	5.92938e-08	NA	NA	NA	NA	K00030//isocitrate dehydrogenase (NAD+) [EC:1.1.1.41]	PAN31326.1//hypothetical protein PAHAL_E03340 [Panicum hallii]
100277492	1156	160.01	76.45	-1.05119	8.43379e-08	Down	6.01113e-08	LOC100277492	GO:0005634//nucleus;GO:0005737//cytoplasm	GO:0043565//sequence-specific DNA binding;GO:0003700//transcription factor activity, sequence-specific DNA binding	GO:0006355//regulation of transcription, DNA-templated	K09419//heat shock transcription factor, other eukaryote	ACN36469.1//unknown [Zea mays];gi|414881497|tpg|DAA58628.1|//TPA: hypothetical protein ZEAMMB73_175418 [Zea mays]
BGI_novel_G006329	511	27.18	0	-5.75009	8.77167e-08	Down	6.26071e-08	NA	NA	NA	NA	K11090//lupus La protein	AQK43213.1//Putative dual specificity protein phosphatase DSP8, partial [Zea mays]
100279324	1462	149	69	-1.09626	8.8033e-08	Down	6.28517e-08	LOC100279324	NA	NA	NA	K19041//E3 ubiquitin-protein ligase RNF38/44 [EC:2.3.2.27]	gi|226491438|ref|NP_001145817.1|//uncharacterized protein LOC100279324 [Zea mays]
100193882	1715	74	22	-1.73564	9.13545e-08	Down	6.53013e-08	LOC100193882	NA	GO:0004713//protein tyrosine kinase activity;GO:0005524//ATP binding	GO:0018108//peptidyl-tyrosine phosphorylation	K13436//pto-interacting protein 1 [EC:2.7.11.1]	gi|212723024|ref|NP_001132431.1|//putative protein kinase superfamily protein [Zea mays]
103639229	1529	122.6	51.63	-1.2333	9.73474e-08	Down	6.97795e-08	LOC103639229	NA	NA	NA	K08734//DNA mismatch repair protein MLH1;K14570//RNA exonuclease 1 [EC:3.1.-.-];K19951//TBC1 domain family member 8/9;K11991//tRNA(adenine34) deaminase [EC:3.5.4.33];K13457//disease resistance protein RPM1	gi|670439759|ref|XP_008660220.1|//PREDICTED: uncharacterized protein LOC103639229 [Zea mays]
BGI_novel_G000521	1604	26.96	0	-5.73837	9.86754e-08	Down	7.07736e-08	NA	NA	NA	NA	K15208//snRNA-activating protein complex subunit 1	XP_008661710.1//uncharacterized protein LOC103640534 [Zea mays]
103647803	850	163	79	-1.03057	1.03296e-07	Down	7.41761e-08	LOC103647803	NA	GO:0046872//metal ion binding	NA	K10773//endonuclease III [EC:4.2.99.18]	gi|670379353|ref|XP_008670533.1|//PREDICTED: zinc finger protein 7-like [Zea mays]
BGI_novel_G004536	3713	26.83	0	-5.73139	1.05887e-07	Down	7.6097e-08	NA	NA	NA	NA	K20606//mitogen-activated protein kinase kinase kinase ANP1 [EC:2.7.11.25];K11253//histone H3;K11279//nucleosome assembly protein 1-like 1	ONM52310.1//Transcription factor bHLH76 [Zea mays]
BGI_novel_G004158	1524	77.52	24.18	-1.66637	1.07085e-07	Down	7.6981e-08	NA	NA	NA	NA	K02731//20S proteasome subunit alpha 4 [EC:3.4.25.1]	ONM11836.1//Proteasome subunit alpha type-7-A [Zea mays]
BGI_novel_G006060	2160	63.01	16.31	-1.93544	1.08858e-07	Down	7.82786e-08	NA	NA	NA	NA	K00898//pyruvate dehydrogenase kinase 2/3/4 [EC:2.7.11.2]	AGT16294.1//pyruvate dehydrogenase [Saccharum hybrid cultivar R570]
100384604	690	92.04	32.72	-1.47771	1.12224e-07	Down	8.07872e-08	LOC100384604	NA	GO:0004419//hydroxymethylglutaryl-CoA lyase activity	NA	K01640//hydroxymethylglutaryl-CoA lyase [EC:4.1.3.4]	gi|238006124|gb|ACR34097.1|//unknown [Zea mays]
103654421	2002	36	4	-3.15554	1.16951e-07	Down	8.42904e-08	LOC103654421	GO:0005634//nucleus;GO:0009536//plastid;GO:0005739//mitochondrion;GO:0005886//plasma membrane	GO:0005524//ATP binding;GO:0000166//nucleotide binding;GO:0004683//calmodulin-dependent protein kinase activity;GO:0005509//calcium ion binding;GO:0009931//calcium-dependent protein serine/threonine kinase activity;GO:0005516//calmodulin binding	GO:0009738//abscisic acid-activated signaling pathway;GO:0018105//peptidyl-serine phosphorylation;GO:0035556//intracellular signal transduction;GO:0046777//protein autophosphorylation	K13412//calcium-dependent protein kinase [EC:2.7.11.1]	gi|670398978|ref|XP_008679475.1|//PREDICTED: calcium-dependent protein kinase 13-like isoform X1 [Zea mays];gi|326497633|dbj|BAK05906.1|//predicted protein [Hordeum vulgare subsp. vulgare]
103652962	1791	98.46	36.84	-1.40388	1.2851e-07	Down	9.29601e-08	LOC103652962	GO:0005783//endoplasmic reticulum;GO:0016021//integral component of membrane;GO:0005886//plasma membrane	GO:0020037//heme binding;GO:0008168//methyltransferase activity;GO:0005506//iron ion binding;GO:0008398//sterol 14-demethylase activity	GO:0016126//sterol biosynthetic process;GO:0055114//oxidation-reduction process;GO:0032259//methylation;GO:0070988//demethylation	K05917//sterol 14-demethylase [EC:1.14.13.70]	gi|670395575|ref|XP_008678168.1|//PREDICTED: obtusifoliol 14-alpha demethylase-like [Zea mays]
BGI_novel_G003697	1957	26.36	0	-5.7059	1.36527e-07	Down	9.89538e-08	NA	NA	NA	NA	K14326//regulator of nonsense transcripts 1 [EC:3.6.4.-]	ACN26173.1//unknown [Zea mays]
100384080	2356	125	54	-1.19652	1.46317e-07	Down	1.06269e-07	LOC100384080	NA	NA	NA	K14506//jasmonic acid-amino synthetase;K14487//auxin responsive GH3 gene family	gi|670384823|ref|XP_008673255.1|//PREDICTED: uncharacterized protein LOC100384080 isoform X3 [Zea mays];gi|670384819|ref|XP_008673253.1|//PREDICTED: uncharacterized protein LOC100384080 isoform X1 [Zea mays]
BGI_novel_G001642	3391	65.77	18.12	-1.84547	1.47209e-07	Down	1.06928e-07	NA	NA	NA	NA	K11593//eukaryotic translation initiation factor 2C	AQK70431.1//hypothetical protein ZEAMMB73_Zm00001d016288 [Zea mays]
100382029	871	26.28	0	-6.09744	1.48668e-07	Down	1.0803e-07	LOC100382029	NA	NA	NA	NA	gi|414864990|tpg|DAA43547.1|//TPA: putative POX domain/homeobox DNA-binding domain family protein isoform 1 [Zea mays]
100274638	812	85	29	-1.53703	1.52235e-07	Down	1.10697e-07	LOC100274638	GO:0016020//membrane	NA	NA	NA	gi|226498634|ref|NP_001142447.1|//uncharacterized protein LOC100274638 [Zea mays]
103627141	4060	125.14	54.39	-1.18775	1.69796e-07	Down	1.23866e-07	LOC103627141	NA	NA	NA	K13681//xyloglucan fucosyltransferase [EC:2.4.1.-];K03013//DNA-directed RNA polymerases I, II, and III subunit RPABC1;K18674//N-acetylgalactosamine kinase [EC:2.7.1.157];K17913//carlactone synthase / all-trans-10'-apo-beta-carotenal 13,14-cleaving dioxygenase [EC:1.13.11.69 1.13.11.70];K14300//nuclear pore complex protein Nup133	gi|670396273|ref|XP_008678433.1|//PREDICTED: uncharacterized protein LOC103653272 [Zea mays]
BGI_novel_G000131	3216	26.86	0	-4.76215	1.70521e-07	Down	1.2442e-07	NA	NA	NA	NA	K03129//transcription initiation factor TFIID subunit 4	ONL99069.1//Transcription initiation factor TFIID subunit 4b [Zea mays]
100502441	1941	96.29	36	-1.40501	1.73153e-07	Down	1.26393e-07	LOC100502441	GO:0016021//integral component of membrane	GO:0004674//protein serine/threonine kinase activity;GO:0005524//ATP binding	GO:0006468//protein phosphorylation	K13430//serine/threonine-protein kinase PBS1 [EC:2.7.11.1]	gi|670436674|ref|XP_008658998.1|//PREDICTED: uncharacterized LOC100502441 isoform X1 [Zea mays]
103633747	1636	113.67	47	-1.25974	1.78006e-07	Down	1.30084e-07	LOC103633747	NA	NA	NA	NA	gi|670426070|ref|XP_008653660.1|//PREDICTED: uncharacterized protein LOC103633747 [Zea mays]
BGI_novel_G003905	2290	65	17.96	-1.84127	1.81377e-07	Down	1.32639e-07	NA	NA	NA	NA	K01681//aconitate hydratase [EC:4.2.1.3];K04120//ent-copalyl diphosphate synthase [EC:5.5.1.13];K13457//disease resistance protein RPM1;K00770//1,4-beta-D-xylan synthase [EC:2.4.2.24];K08873//serine/threonine-protein kinase SMG1 [EC:2.7.11.1]	CAD41368.2//OSJNBa0088A01.7 [Oryza sativa Japonica Group]
BGI_novel_G004058	1047	102.99	40.27	-1.34035	1.8451e-07	Down	1.34956e-07	NA	NA	NA	NA	K07376//cGMP-dependent protein kinase 1 [EC:2.7.11.12];K00058//D-3-phosphoglycerate dehydrogenase [EC:1.1.1.95];K04739//cAMP-dependent protein kinase regulator	ACF83813.1//unknown [Zea mays]
BGI_novel_G002426	618	96.08	36.02	-1.40106	1.89408e-07	Down	1.38673e-07	NA	NA	NA	NA	K00654//serine palmitoyltransferase [EC:2.3.1.50]	AQK49214.1//Long chain base biosynthesis protein 2a [Zea mays]
103637239	516	25.71	0	-5.66988	1.94334e-07	Down	1.4246e-07	LOC103637239	GO:0005794//Golgi apparatus	GO:0016757//transferase activity, transferring glycosyl groups	GO:0000271//polysaccharide biosynthetic process	K20893//probable galacturonosyltransferase-like 1 [EC:2.4.1.-]	XP_020398688.1//uncharacterized protein LOC103637239 [Zea mays];gi|670434343|ref|XP_008657696.1|//PREDICTED: uncharacterized protein LOC103637239 [Zea mays];AQK52576.1//putative galacturonosyltransferase-like 9 [Zea mays]
100277835	1138	104	41	-1.32851	1.94599e-07	Down	1.42682e-07	LOC100277835	NA	NA	GO:0006952//defense response	NA	gi|226492759|ref|NP_001144772.1|//uncharacterized protein LOC100277835 [Zea mays]
BGI_novel_G006113	2723	100.78	39.04	-1.3538	2.01483e-07	Down	1.47859e-07	NA	NA	NA	NA	NA	AQK39508.1//hypothetical protein ZEAMMB73_Zm00001d023531 [Zea mays]
103632867	1858	53	12	-2.12858	2.18845e-07	Down	1.61256e-07	LOC103632867	NA	GO:0004185//serine-type carboxypeptidase activity	GO:0051603//proteolysis involved in cellular protein catabolic process	K16297//serine carboxypeptidase-like clade II [EC:3.4.16.-]	gi|670424146|ref|XP_008652806.1|//PREDICTED: serine carboxypeptidase II-3-like [Zea mays]
542101	1330	134	61	-1.12097	2.36791e-07	Down	1.74951e-07	LOC542101	NA	GO:0045735//nutrient reservoir activity	NA	NA	gi|162459523|ref|NP_001105204.1|//legumin-like protein [Zea mays]
100280049	2376	134	61	-1.12097	2.36791e-07	Down	1.74951e-07	LOC100280049	GO:0005783//endoplasmic reticulum;GO:0005874//microtubule;GO:0016021//integral component of membrane;GO:0005886//plasma membrane	GO:0020037//heme binding;GO:0005506//iron ion binding;GO:0008398//sterol 14-demethylase activity;GO:0005525//GTP binding;GO:0003924//GTPase activity	GO:0016126//sterol biosynthetic process;GO:0007017//microtubule-based process;GO:0055114//oxidation-reduction process	K05917//sterol 14-demethylase [EC:1.14.13.70]	gi|226528880|ref|NP_001146462.1|//uncharacterized protein LOC100280049 [Zea mays]
103634857	2057	131	59	-1.1364	2.3886e-07	Down	1.76565e-07	LOC103634857	GO:0016021//integral component of membrane;GO:0005737//cytoplasm	NA	NA	NA	gi|670385717|ref|XP_008673661.1|//PREDICTED: uncharacterized protein At1g04910-like isoform X1 [Zea mays]
BGI_novel_G001085	498	119.38	51.31	-1.20387	2.41785e-07	Down	1.78865e-07	NA	NA	NA	NA	NA	ONM13075.1//Golgin candidate 6 [Zea mays]
BGI_novel_G000264	5546	25.3	0	-5.64668	2.42487e-07	Down	1.79402e-07	NA	NA	NA	NA	K17499//protein phosphatase 1G [EC:3.1.3.16]	XP_002457105.2//ethylene-responsive transcription factor CRF2 [Sorghum bicolor]
BGI_novel_G004331	3013	25.27	0	-5.64497	2.46524e-07	Down	1.82459e-07	NA	NA	NA	NA	K01858//myo-inositol-1-phosphate synthase [EC:5.5.1.4]	AQL09107.1//Inositol-3-phosphate synthase isozyme 1 [Zea mays]
BGI_novel_G005951	1809	49.52	10.44	-2.23151	2.47843e-07	Down	1.83488e-07	NA	NA	NA	NA	K03453//bile acid:Na+ symporter, BASS family	AQL06147.1//hypothetical protein ZEAMMB73_Zm00001d047311 [Zea mays]
BGI_novel_G003730	3686	34.25	3.85	-3.13879	2.50562e-07	Down	1.8559e-07	NA	NA	NA	NA	K09422//myb proto-oncogene protein, plant	AQK72136.1//hypothetical protein ZEAMMB73_Zm00001d017024 [Zea mays]
103641631	7948	117.13	50	-1.21373	2.62593e-07	Down	1.94952e-07	LOC103641631	GO:0016021//integral component of membrane;GO:0005886//plasma membrane	GO:0005524//ATP binding;GO:0004674//protein serine/threonine kinase activity	GO:0048544//recognition of pollen;GO:0006468//protein phosphorylation	K04733//interleukin-1 receptor-associated kinase 4 [EC:2.7.11.1]	gi|670445863|ref|XP_008663192.1|//PREDICTED: G-type lectin S-receptor-like serine/threonine-protein kinase At2g19130 [Zea mays]
100276382	918	29	2	-3.8436	2.69695e-07	Down	2.00512e-07	LOC100276382	NA	NA	NA	NA	gi|670420710|ref|XP_008651206.1|//PREDICTED: uncharacterized protein LOC100276382 isoform X1 [Zea mays];gi|226493404|ref|NP_001143659.1|//uncharacterized protein LOC100276382 precursor [Zea mays]
BGI_novel_G005710	3401	25.03	0	-5.6312	2.80766e-07	Down	2.08883e-07	NA	NA	NA	NA	K11654//SWI/SNF-related matrix-associated actin-dependent regulator of chromatin subfamily A member 5 [EC:3.6.4.-]	ONM54224.1//hypothetical protein ZEAMMB73_Zm00001d020088 [Zea mays]
BGI_novel_G003619	1514	24.77	0	-5.61614	3.2356e-07	Down	2.41898e-07	NA	NA	NA	NA	K15340//DNA cross-link repair 1A protein	AQK45165.1//hypothetical protein ZEAMMB73_Zm00001d025962 [Zea mays]
109939589	952	47.98	10	-2.24805	3.35439e-07	Down	2.51138e-07	LOC109939589	GO:0016020//membrane	NA	NA	NA	XP_020393367.1//uncharacterized protein LOC109939589 [Zea mays];gi|195646422|gb|ACG42679.1|//hypothetical protein [Zea mays]
BGI_novel_G001007	855	34	4	-3.07308	3.5893e-07	Down	2.69442e-07	NA	NA	NA	NA	NA	XP_020401980.1//uncharacterized protein LOC109943422 [Zea mays]
BGI_novel_G003605	1978	50.17	11.12	-2.15929	3.5915e-07	Down	2.69633e-07	NA	NA	NA	NA	K08960//casein kinase 1, epsilon [EC:2.7.11.1]	AQK70746.1//hypothetical protein ZEAMMB73_Zm00001d016436 [Zea mays]
103629674	1856	24.48	0	-5.59915	3.78997e-07	Down	2.84992e-07	LOC103629674	NA	GO:0004519//endonuclease activity	GO:0006281//DNA repair;GO:0090305//nucleic acid phosphodiester bond hydrolysis	NA	AQK81617.1//hypothetical protein ZEAMMB73_Zm00001d036655 [Zea mays];gi|413943467|gb|AFW76116.1|//hypothetical protein ZEAMMB73_174289 [Zea mays]
BGI_novel_G000385	615	127.85	57.91	-1.12819	3.86392e-07	Down	2.90829e-07	NA	NA	NA	NA	K00939//adenylate kinase [EC:2.7.4.3];K08857//NIMA (never in mitosis gene a)-related kinase 1/4/5 [EC:2.7.11.1];K02540//DNA replication licensing factor MCM2 [EC:3.6.4.12];K13415//protein brassinosteroid insensitive 1 [EC:2.7.10.1 2.7.11.1];K08873//serine/threonine-protein kinase SMG1 [EC:2.7.11.1]	XP_020189365.1//uncharacterized protein LOC109775022 [Aegilops tauschii subsp. tauschii]
100502426	2206	38.42	5.86	-2.6985	3.98356e-07	Down	3.00232e-07	LOC100502426	GO:0005634//nucleus;GO:0016021//integral component of membrane;GO:0000786//nucleosome	GO:0003677//DNA binding;GO:0046982//protein heterodimerization activity	NA	K11253//histone H3	gi|308044499|ref|NP_001183833.1|//uncharacterized protein LOC100502426 [Zea mays]
103654522	3179	41	7	-2.53582	4.14288e-07	Down	3.12652e-07	LOC103654522	GO:0016021//integral component of membrane	NA	NA	K03283//heat shock 70kDa protein 1/8;K12598//ATP-dependent RNA helicase DOB1 [EC:3.6.4.13];K19022//AP-5 complex subunit beta-1	gi|242071431|ref|XP_002450992.1|//hypothetical protein SORBIDRAFT_05g022270 [Sorghum bicolor];gi|670399218|ref|XP_008679573.1|//PREDICTED: uncharacterized protein LOC103654522 [Zea mays]
103653213	2134	70.6	22.16	-1.65733	4.28965e-07	Down	3.24279e-07	LOC103653213	GO:0005634//nucleus	GO:0003677//DNA binding	NA	K20641//Rho GTPase-activating protein 20;K13415//protein brassinosteroid insensitive 1 [EC:2.7.10.1 2.7.11.1]	gi|670396161|ref|XP_008678396.1|//PREDICTED: squamosa promoter-binding-like protein 16 isoform X2 [Zea mays]
BGI_novel_G003182	1969	82.75	29.26	-1.48545	4.32414e-07	Down	3.26999e-07	NA	NA	NA	NA	NA	AQK63743.1//Protein DEFECTIVE IN MERISTEM SILENCING 3 [Zea mays]
109939824	2622	46.88	9.75	-2.25112	4.44809e-07	Down	3.36733e-07	LOC109939824	NA	NA	NA	K15445//tRNA (guanine9-N1)-methyltransferase [EC:2.1.1.221];K08592//sentrin-specific protease 1 [EC:3.4.22.68];K01661//naphthoate synthase [EC:4.1.3.36];K15255//ATP-dependent DNA helicase PIF1 [EC:3.6.4.12]	gi|670382439|ref|XP_008671982.1|//PREDICTED: uncharacterized protein LOC103649500 [Zea mays];gi|670447199|ref|XP_008663773.1|//PREDICTED: uncharacterized protein LOC103642238 [Zea mays]
BGI_novel_G002980	378	99.49	39.68	-1.31176	4.57096e-07	Down	3.4636e-07	NA	NA	NA	NA	K10752//histone-binding protein RBBP4	AQK97801.1//WD-40 repeat-containing protein MSI4 [Zea mays]
103627628	1397	100.37	40.28	-1.30281	4.67995e-07	Down	3.54752e-07	LOC103627628	NA	NA	NA	K03517//quinolinate synthase [EC:2.5.1.72];K03002//DNA-directed RNA polymerase I subunit RPA2 [EC:2.7.7.6];K11718//UDP-glucose:glycoprotein glucosyltransferase [EC:2.4.1.-];K10752//histone-binding protein RBBP4	gi|670375481|ref|XP_008669041.1|//PREDICTED: uncharacterized protein LOC103646095 [Zea mays]
103626508	2816	70	22	-1.65547	4.89587e-07	Down	3.71643e-07	LOC103626508	NA	GO:0008289//lipid binding	NA	NA	gi|670407339|ref|XP_008645142.1|//PREDICTED: protein ENHANCED DISEASE RESISTANCE 2-like isoform X2 [Zea mays];gi|670407337|ref|XP_008645141.1|//PREDICTED: protein ENHANCED DISEASE RESISTANCE 2-like isoform X1 [Zea mays]
BGI_novel_G000992	2989	85	30.83	-1.44875	4.95712e-07	Down	3.76505e-07	NA	NA	NA	NA	K00696//sucrose-phosphate synthase [EC:2.4.1.14];K03327//multidrug resistance protein, MATE family;K07562//nonsense-mediated mRNA decay protein 3	XP_020409083.1//TSL-kinase interacting protein 1 isoform X2 [Zea mays]
BGI_novel_G000769	2310	50.94	11.83	-2.09197	4.96374e-07	Down	3.77079e-07	NA	NA	NA	NA	K01209//alpha-N-arabinofuranosidase [EC:3.2.1.55]	ONM05938.1//Alpha-L-arabinofuranosidase 1 [Zea mays]
BGI_novel_G001866	973	102.88	42.03	-1.27709	5.07525e-07	Down	3.85803e-07	NA	NA	NA	NA	K14664//IAA-amino acid hydrolase [EC:3.5.1.-];K01601//ribulose-bisphosphate carboxylase large chain [EC:4.1.1.39];K04499//RuvB-like protein 1 (pontin 52);K08472//mlo protein;K01247//DNA-3-methyladenine glycosylase II [EC:3.2.2.21]	XP_008667192.1//uncharacterized protein LOC100272985 isoform X1 [Zea mays]
BGI_novel_G000651	654	29.3	2.49	-3.5423	5.11714e-07	Down	3.89181e-07	NA	NA	NA	NA	K19995//secretory carrier-associated membrane protein	ONM03759.1//Uncharacterized conserved protein UCP031088 alpha/beta hydrolase [Zea mays]
BGI_novel_G005581	7463	33.66	4.14	-3.00895	5.30598e-07	Down	4.03985e-07	NA	NA	NA	NA	K17917//sorting nexin-1/2	KQL07535.1//hypothetical protein SETIT_001060mg [Setaria italica]
BGI_novel_G004792	3148	124.62	56.56	-1.1253	5.68093e-07	Down	4.33424e-07	NA	NA	NA	NA	K14801//pre-rRNA-processing protein TSR4	XP_020399414.1//programmed cell death protein 2-like isoform X1 [Zea mays]
BGI_novel_G000723	746	133.72	62.81	-1.07577	5.85471e-07	Down	4.47309e-07	NA	NA	NA	NA	K13412//calcium-dependent protein kinase [EC:2.7.11.1]	XP_020395692.1//calcium-dependent protein kinase 4-like [Zea mays]
BGI_novel_G005225	5611	38	6	-2.64858	5.9504e-07	Down	4.54917e-07	NA	NA	NA	NA	K00430//peroxidase [EC:1.11.1.7];K16196//eukaryotic translation initiation factor 2-alpha kinase 4 [EC:2.7.11.1];K15923//alpha-L-fucosidase 2 [EC:3.2.1.51];K08247//methionine S-methyltransferase [EC:2.1.1.12]	ABA97970.1//retrotransposon protein, putative, unclassified, expressed [Oryza sativa Japonica Group]
103633589	1172	38	6	-2.64858	5.9504e-07	Down	4.54917e-07	LOC103633589	NA	GO:0016301//kinase activity	GO:0016310//phosphorylation	K07199//5'-AMP-activated protein kinase, regulatory beta subunit	gi|992278684|gb|KXG36999.1|//hypothetical protein SORBI_002G424200 [Sorghum bicolor]
BGI_novel_G003826	859	27.48	1.95	-3.80245	6.00898e-07	Down	4.59652e-07	NA	NA	NA	NA	NA	AQK74766.1//hypothetical protein ZEAMMB73_Zm00001d018002 [Zea mays]
103647049	618	147.14	72.17	-1.01334	6.02647e-07	Down	4.61077e-07	LOC103647049	NA	NA	NA	NA	gi|670377624|ref|XP_008669838.1|//PREDICTED: proline-rich receptor-like protein kinase PERK2 [Zea mays]
BGI_novel_G004550	3242	23.62	0	-5.54756	6.06577e-07	Down	4.64213e-07	NA	NA	NA	NA	K20606//mitogen-activated protein kinase kinase kinase ANP1 [EC:2.7.11.25];K11253//histone H3;K11279//nucleosome assembly protein 1-like 1	ONM52310.1//Transcription factor bHLH76 [Zea mays]
BGI_novel_G005446	2100	70.18	22.45	-1.62996	6.29131e-07	Down	4.82236e-07	NA	NA	NA	NA	K09487//heat shock protein 90kDa beta	AQK92937.1//40S ribosomal protein S4-3 [Zea mays]
103650041	766	28.02	2.18	-3.66968	6.44712e-07	Down	4.94823e-07	LOC103650041	GO:0016021//integral component of membrane	NA	NA	NA	gi|670386423|ref|XP_008673931.1|//PREDICTED: ergosterol biosynthetic protein 28-like [Zea mays]
103655137	2658	82.99	30.06	-1.45071	6.55098e-07	Down	5.03075e-07	LOC103655137	NA	GO:0003904//deoxyribodipyrimidine photo-lyase activity	GO:0000719//photoreactive repair	K18213//proteinaceous RNase P [EC:3.1.26.5];K21027//tRNA-5-taurinomethyluridine 2-sulfurtransferase [EC:2.8.1.14];K08247//methionine S-methyltransferase [EC:2.1.1.12];K08150//MFS transporter, SP family, solute carrier family 2 (myo-inositol transporter), member 13;K04040//chlorophyll/bacteriochlorophyll a synthase [EC:2.5.1.62 2.5.1.133]	gi|670400660|ref|XP_008680160.1|//PREDICTED: uncharacterized protein LOC103655137 [Zea mays]
BGI_novel_G002490	3047	23.47	0	-5.53836	6.58178e-07	Down	5.05579e-07	NA	NA	NA	NA	K01246//DNA-3-methyladenine glycosylase I [EC:3.2.2.20];K11584//serine/threonine-protein phosphatase 2A regulatory subunit B'	AQK50454.1//Serine/threonine protein phosphatase 2A 55 kDa regulatory subunit B' delta isoform [Zea mays]
BGI_novel_G006549	1095	71	23	-1.6118	6.65525e-07	Down	5.11509e-07	NA	NA	NA	NA	K12115//clock-associated PAS protein ZTL	XP_008645251.1//putative adagio-like protein 2 [Zea mays]
109943692	1028	27.44	2	-3.76383	6.68312e-07	Down	5.13841e-07	LOC109943692	GO:0016021//integral component of membrane	NA	NA	NA	gi|414872315|tpg|DAA50872.1|//TPA: hypothetical protein ZEAMMB73_303972 [Zea mays]
100285731	783	62	18	-1.76989	6.93212e-07	Down	5.33382e-07	LOC100285731	NA	NA	NA	NA	gi|226500648|ref|NP_001152094.1|//WW domain containing protein [Zea mays]
BGI_novel_G004580	1196	23.3	0	-5.52788	7.22553e-07	Down	5.56988e-07	NA	NA	NA	NA	K17604//zinc finger SWIM domain-containing protein 3	XP_020399994.1//uncharacterized protein LOC109942421 [Zea mays]
BGI_novel_G001643	3517	23.29	0	-5.52726	7.26615e-07	Down	5.60172e-07	NA	NA	NA	NA	K11593//eukaryotic translation initiation factor 2C	AQK70431.1//hypothetical protein ZEAMMB73_Zm00001d016288 [Zea mays]
103642220	1280	120	54	-1.13762	7.32947e-07	Down	5.65314e-07	LOC103642220	GO:0016021//integral component of membrane;GO:0005773//vacuole	GO:0005384//manganese ion transmembrane transporter activity;GO:0005381//iron ion transmembrane transporter activity	GO:0071421//manganese ion transmembrane transport;GO:0030026//cellular manganese ion homeostasis;GO:0006880//intracellular sequestering of iron ion;GO:0071281//cellular response to iron ion	K00430//peroxidase [EC:1.11.1.7]	gi|670447165|ref|XP_008663753.1|//PREDICTED: vacuolar iron transporter homolog 5-like [Zea mays]
BGI_novel_G000989	2000	108.19	46.19	-1.21353	7.39472e-07	Down	5.70614e-07	NA	NA	NA	NA	K03327//multidrug resistance protein, MATE family	XP_020393037.1//TSL-kinase interacting protein 1 isoform X4 [Zea mays]
100278375	1265	97	39	-1.30013	7.52105e-07	Down	5.80574e-07	LOC100278375	NA	NA	NA	NA	gi|226499908|ref|NP_001145144.1|//uncharacterized protein LOC100278375 precursor [Zea mays]
100193724	1089	37.48	6.01	-2.6263	7.93494e-07	Down	6.13711e-07	LOC100193724	GO:0005739//mitochondrion	GO:0004674//protein serine/threonine kinase activity;GO:0005524//ATP binding	GO:0006468//protein phosphorylation	K04733//interleukin-1 receptor-associated kinase 4 [EC:2.7.11.1]	gi|530279028|gb|AGT16920.1|//hypothetical protein SHCRBa_201_A23_R_220 [Saccharum hybrid cultivar R570]
BGI_novel_G003674	4510	33.61	4.41	-2.91566	7.95773e-07	Down	6.15531e-07	NA	NA	NA	NA	K05933//aminocyclopropanecarboxylate oxidase [EC:1.14.17.4];K13171//serine/arginine repetitive matrix protein 1	AQK71429.1//hypothetical protein ZEAMMB73_Zm00001d016679 [Zea mays]
BGI_novel_G004940	3553	23.11	0	-5.51606	8.02274e-07	Down	6.20731e-07	NA	NA	NA	NA	K14724//solute carrier family 9 (sodium/hydrogen exchanger), member 8	AQK45625.1//Sodium/hydrogen exchanger 2 [Zea mays]
103630843	1195	23	0	-5.50918	8.52849e-07	Down	6.60956e-07	LOC103630843	NA	NA	NA	K20628//expansin	gi|670418761|ref|XP_008650117.1|//PREDICTED: expansin-A23-like, partial [Zea mays]
BGI_novel_G001242	580	104	43.74	-1.23518	8.55424e-07	Down	6.63073e-07	NA	NA	NA	NA	NA	XP_020394858.1//uncharacterized protein LOC103629473 [Zea mays]
103645250	1951	25.01	1.33	-4.21863	8.82887e-07	Down	6.84739e-07	LOC103645250	NA	NA	NA	K10626//E3 ubiquitin-protein ligase UBR2 [EC:2.3.2.27]	gi|670430533|ref|XP_008655997.1|//PREDICTED: uncharacterized protein LOC103635282 isoform X3 [Zea mays];XP_020395713.1//uncharacterized protein LOC103630221 [Zea mays]
100277483	662	22.92	0	-5.50415	8.91656e-07	Down	6.91858e-07	LOC100277483	GO:0005739//mitochondrion	GO:0042802//identical protein binding;GO:0008483//transaminase activity;GO:0030170//pyridoxal phosphate binding	NA	K16871//4-aminobutyrate---pyruvate transaminase [EC:2.6.1.96]	gi|195642940|gb|ACG40938.1|//hypothetical protein [Zea mays]
BGI_novel_G002639	690	22.91	0	-5.50352	8.96435e-07	Down	6.95822e-07	NA	NA	NA	NA	K20893//probable galacturonosyltransferase-like 1 [EC:2.4.1.-]	AQK52576.1//putative galacturonosyltransferase-like 9 [Zea mays]
100278370	2384	48	11	-2.11115	9.07026e-07	Down	7.0456e-07	LOC100278370	NA	NA	NA	K17604//zinc finger SWIM domain-containing protein 3	gi|226500742|ref|NP_001145140.1|//uncharacterized protein LOC100278370 [Zea mays];NP_001145140.1//uncharacterized protein LOC100278370 [Zea mays]
100282899	1355	48	11	-2.11115	9.07026e-07	Down	7.0456e-07	LOC100282899	NA	GO:0003993//acid phosphatase activity	GO:0016311//dephosphorylation	K14379//tartrate-resistant acid phosphatase type 5 [EC:3.1.3.2]	gi|226497502|ref|NP_001149277.1|//tartrate-resistant acid phosphatase type 5 precursor [Zea mays]
BGI_novel_G002601	2032	22.88	0	-5.50163	9.11013e-07	Down	7.07852e-07	NA	NA	NA	NA	NA	NP_001143345.1//uncharacterized protein LOC100275957 [Zea mays]
109943279	6536	142.56	69.97	-1.01238	9.12143e-07	Down	7.0899e-07	LOC109943279	GO:0009536//plastid	NA	GO:0007165//signal transduction	K17964//leucine-rich PPR motif-containing protein, mitochondrial;K20642//Rho GTPase-activating protein 22/24/25	gi|242084802|ref|XP_002442826.1|//hypothetical protein SORBIDRAFT_08g003430 [Sorghum bicolor];ONM62445.1//Pentatricopeptide repeat-containing protein [Zea mays]
103627863	1408	104	44	-1.22663	9.78381e-07	Down	7.6229e-07	LOC103627863	NA	NA	NA	K11982//E3 ubiquitin-protein ligase RNF115/126 [EC:2.3.2.27]	gi|670410540|ref|XP_008646398.1|//PREDICTED: uncharacterized protein LOC103627863 [Zea mays]
BGI_novel_G004935	4160	22.72	0	-5.49151	9.94904e-07	Down	7.7566e-07	NA	NA	NA	NA	K14724//solute carrier family 9 (sodium/hydrogen exchanger), member 8	XP_002451198.1//sodium/hydrogen exchanger 2 [Sorghum bicolor]
100279575	1650	37	6	-2.61011	1.01119e-06	Down	7.88862e-07	LOC100279575	GO:0009505//plant-type cell wall;GO:0005576//extracellular region	GO:0020037//heme binding;GO:0046872//metal ion binding;GO:0004601//peroxidase activity	GO:0006979//response to oxidative stress;GO:0009664//plant-type cell wall organization;GO:0098869//cellular oxidant detoxification;GO:0042744//hydrogen peroxide catabolic process;GO:0055114//oxidation-reduction process	K00430//peroxidase [EC:1.11.1.7]	gi|961441479|ref|NP_001304758.1|//uncharacterized protein LOC100279575 precursor [Zea mays]
542343	770	37	6	-2.61011	1.01119e-06	Down	7.88862e-07	LOC542343	NA	GO:0008289//lipid binding	GO:0006869//lipid transport	NA	gi|162464433|ref|NP_001105392.1|//phospholipid transfer protein precursor [Zea mays]
103643918	522	132.74	63.4	-1.05167	1.01639e-06	Down	7.93279e-07	LOC103643918	NA	NA	NA	K20241//WD repeat-containing protein 44	gi|670433893|ref|XP_008657447.1|//PREDICTED: uncharacterized protein LOC103636924 [Zea mays]
BGI_novel_G003727	1241	22.61	0	-5.48451	1.05703e-06	Down	8.26053e-07	NA	NA	NA	NA	K09422//myb proto-oncogene protein, plant	ONM02765.1//hypothetical protein ZEAMMB73_Zm00001d031352 [Zea mays]
103627179	952	27.06	2.17	-3.62601	1.10705e-06	Down	8.66727e-07	LOC103627179	NA	NA	NA	K07466//replication factor A1	gi|670408813|ref|XP_008645700.1|//PREDICTED: uncharacterized protein LOC103627179 isoform X1 [Zea mays]
103633612	1005	68	22	-1.61365	1.11205e-06	Down	8.70953e-07	LOC103633612	NA	NA	NA	NA	gi|670425863|ref|XP_008653553.1|//PREDICTED: uncharacterized protein At1g76070-like [Zea mays]
BGI_novel_G002234	1130	140.9	69.29	-1.00957	1.11244e-06	Down	8.71446e-07	NA	NA	NA	NA	K19001//ATP-dependent DNA helicase	XP_020399785.1//uncharacterized protein LOC103638563 [Zea mays]
109940339	665	41.3	8.02	-2.35009	1.1383e-06	Down	8.92732e-07	LOC109940339	NA	NA	NA	NA	gi|194697834|gb|ACF83001.1|//unknown [Zea mays]
100286852	2073	39	7	-2.46367	1.16971e-06	Down	9.18451e-07	CYP78A53	GO:0016021//integral component of membrane	GO:0016709//oxidoreductase activity, acting on paired donors, with incorporation or reduction of molecular oxygen, NAD(P)H as one donor, and incorporation of one atom of oxygen;GO:0020037//heme binding;GO:0005506//iron ion binding	GO:0044550//secondary metabolite biosynthetic process;GO:0055114//oxidation-reduction process	K00517//null;K20619//cytochrome P450 family 78 subfamily A	gi|227498403|ref|NP_001153095.1|//cytochrome P450 CYP78A53 [Zea mays]
100284656	826	73	25	-1.53159	1.18056e-06	Down	9.27224e-07	LOC100284656	GO:0016021//integral component of membrane	NA	GO:0007165//signal transduction	K11267//sister chromatid cohesion protein PDS5	gi|226491648|ref|NP_001151023.1|//embryogenesis transmembrane protein [Zea mays]
BGI_novel_G003280	2956	48.32	11.44	-2.06415	1.18541e-06	Down	9.3137e-07	NA	NA	NA	NA	K00025//malate dehydrogenase [EC:1.1.1.37]	AQK65069.1//Malate dehydrogenase cytoplasmic 1 [Zea mays]
BGI_novel_G000705	710	22.34	0	-5.46718	1.22559e-06	Down	9.64249e-07	NA	NA	NA	NA	K08592//sentrin-specific protease 1 [EC:3.4.22.68]	ONM55766.1//hypothetical protein ZEAMMB73_Zm00001d020891 [Zea mays]
103651850	879	22.32	0	-5.46588	1.23872e-06	Down	9.75372e-07	LOC103651850	NA	NA	NA	NA	gi|670390857|ref|XP_008675755.1|//PREDICTED: serine/arginine repetitive matrix protein 1-like [Zea mays]
100285934	790	130	62	-1.05379	1.25438e-06	Down	9.88793e-07	LOC100285934	NA	NA	NA	NA	gi|226504670|ref|NP_001152295.1|//lachrymatory-factor synthase [Zea mays]
101027191	733	89.59	35.26	-1.33092	1.27538e-06	Down	1.00588e-06	LOC101027191	NA	GO:0046872//metal ion binding	NA	K19038//E3 ubiquitin-protein ligase ATL41 [EC:2.3.2.27]	gi|525344908|ref|NP_001266719.1|//RING-H2 finger protein ATL2L [Zea mays]
103647933	1999	41	8	-2.34317	1.2946e-06	Down	1.02132e-06	LOC103647933	GO:0043231//intracellular membrane-bounded organelle	GO:0008194//UDP-glycosyltransferase activity	GO:0009813//flavonoid biosynthetic process;GO:0052696//flavonoid glucuronidation	K13080//flavanone 7-O-glucoside 2''-O-beta-L-rhamnosyltransferase [EC:2.4.1.236];K12356//coniferyl-alcohol glucosyltransferase [EC:2.4.1.111]	gi|670379656|ref|XP_008670653.1|//PREDICTED: flavanone 7-O-glucoside 2''-O-beta-L-rhamnosyltransferase-like [Zea mays]
BGI_novel_G000664	3348	22.21	0	-5.45876	1.31583e-06	Down	1.03891e-06	NA	NA	NA	NA	K07232//cation transport protein ChaC;K01188//beta-glucosidase [EC:3.2.1.21]	XP_008652508.1//glutathione-specific gamma-glutamylcyclotransferase 1-like [Zea mays]
103651874	1420	29	3	-3.25864	1.35611e-06	Down	1.07245e-06	LOC103651874	NA	NA	NA	K13108//smad nuclear-interacting protein 1	gi|414876840|tpg|DAA53971.1|//TPA: hypothetical protein ZEAMMB73_793426 [Zea mays];ONM31007.1//Glycine-rich protein family [Zea mays]
103644233	1402	89	35	-1.33207	1.35788e-06	Down	1.07395e-06	LOC103644233	GO:0005739//mitochondrion;GO:0009536//plastid	GO:0052381//tRNA dimethylallyltransferase activity	GO:0006400//tRNA modification	K10760//adenylate dimethylallyltransferase (cytokinin synthase) [EC:2.5.1.27 2.5.1.112]	gi|670368908|ref|XP_008665655.1|//PREDICTED: adenylate isopentenyltransferase 5, chloroplastic-like [Zea mays]
103627435	2461	112	50	-1.14912	1.39393e-06	Down	1.10365e-06	LOC103627435	GO:0005887//integral component of plasma membrane	GO:0005249//voltage-gated potassium channel activity	GO:0071805//potassium ion transmembrane transport;GO:0042391//regulation of membrane potential	K05391//cyclic nucleotide gated channel, other eukaryote	gi|670409427|ref|XP_008645953.1|//PREDICTED: putative cyclic nucleotide-gated ion channel 15 isoform X1 [Zea mays];gi|670409429|ref|XP_008645954.1|//PREDICTED: putative cyclic nucleotide-gated ion channel 15 isoform X2 [Zea mays]
BGI_novel_G000205	640	22	0	-5.44505	1.47635e-06	Down	1.17207e-06	NA	NA	NA	NA	K00001//alcohol dehydrogenase [EC:1.1.1.1]	ONM28687.1//Serine/arginine-rich splicing factor SR45a [Zea mays]
BGI_novel_G000225	295	21.94	0	-5.44111	1.52638e-06	Down	1.2132e-06	NA	NA	NA	NA	NA	EMT27718.1//Nephrocystin-3 [Aegilops tauschii]
BGI_novel_G004991	2773	61.93	19.06	-1.68571	1.60734e-06	Down	1.27984e-06	NA	NA	NA	NA	K07478//putative ATPase;K15688//E3 ubiquitin-protein ligase MUL1 [EC:2.3.2.27]	ONM60187.1//hypothetical protein ZEAMMB73_Zm00001d022355 [Zea mays]
BGI_novel_G000804	425	104	45	-1.19421	1.62032e-06	Down	1.29053e-06	NA	NA	NA	NA	K13508//glycerol-3-phosphate acyltransferase [EC:2.3.1.15]	PAN47362.1//hypothetical protein PAHAL_B03381 [Panicum hallii]
103635840	990	60	18	-1.72258	1.62952e-06	Down	1.29808e-06	LOC103635840	NA	GO:0003677//DNA binding	GO:0006355//regulation of transcription, DNA-templated	K16222//Dof zinc finger protein DOF5.5	gi|670431670|ref|XP_008656439.1|//PREDICTED: cyclic dof factor 4-like [Zea mays]
109941653	993	21.74	0	-5.4279	1.70637e-06	Down	1.36113e-06	LOC109941653	GO:0016020//membrane	NA	NA	NA	gi|413947581|gb|AFW80230.1|//hypothetical protein ZEAMMB73_007424 [Zea mays]
103649794	2016	93	38	-1.27685	1.74998e-06	Down	1.39828e-06	LOC103649794	GO:0016021//integral component of membrane	GO:0016709//oxidoreductase activity, acting on paired donors, with incorporation or reduction of molecular oxygen, NAD(P)H as one donor, and incorporation of one atom of oxygen;GO:0020037//heme binding;GO:0005506//iron ion binding	GO:0044550//secondary metabolite biosynthetic process;GO:0055114//oxidation-reduction process	K00512//steroid 17alpha-monooxygenase / 17alpha-hydroxyprogesterone deacetylase [EC:1.14.14.19 1.14.14.32];K07408//cytochrome P450 family 1 subfamily A polypeptide 1 [EC:1.14.14.1]	gi|670385877|ref|XP_008673728.1|//PREDICTED: cytochrome P450 89A2-like [Zea mays]
100276975	1127	136	67	-1.00699	1.7756e-06	Down	1.42002e-06	LOC100276975	NA	NA	NA	NA	gi|670424003|ref|XP_008652746.1|//PREDICTED: transcription factor UPBEAT1 [Zea mays]
100275156	607	133	65	-1.01853	1.8499e-06	Down	1.48155e-06	umc2735	NA	NA	NA	NA	gi|226501162|ref|NP_001142786.1|//uncharacterized protein LOC100275156 [Zea mays]
BGI_novel_G003237	3408	21.49	0	-5.41121	1.95691e-06	Down	1.572e-06	NA	NA	NA	NA	K03063//26S proteasome regulatory subunit T3	ONM00774.1//Fcf2 pre-rRNA processing protein [Zea mays]
BGI_novel_G005275	2179	21.36	0	-5.40246	2.10314e-06	Down	1.69442e-06	NA	NA	NA	NA	K00895//diphosphate-dependent phosphofructokinase [EC:2.7.1.90]	AQL00827.1//Pyrophosphate--fructose 6-phosphate 1-phosphotransferase subunit beta 2 [Zea mays]
BGI_novel_G006146	1119	21.35	0	-5.40178	2.11456e-06	Down	1.70423e-06	NA	NA	NA	NA	K15507//21S rRNA (GM2251-2'-O)-methyltransferase [EC:2.1.1.-]	NP_001169681.1//uncharacterized protein LOC100383562 [Zea mays]
103637993	1979	78.3	29.15	-1.41113	2.16707e-06	Down	1.74778e-06	LOC103637993	NA	NA	NA	NA	gi|670437184|ref|XP_008659215.1|//PREDICTED: uncharacterized protein LOC103637993 isoform X1 [Zea mays]
BGI_novel_G001898	1143	21.3	0	-5.3984	2.17456e-06	Down	1.75413e-06	NA	NA	NA	NA	K09060//plant G-box-binding factor	ONM31456.1//G-box-binding factor 3 [Zea mays]
BGI_novel_G003582	675	81.33	31.03	-1.37574	2.18098e-06	Down	1.75962e-06	NA	NA	NA	NA	NA	XP_020395780.1//uncharacterized protein LOC103629474 [Zea mays]
100384363	3434	84.02	32.73	-1.34574	2.21016e-06	Down	1.78411e-06	LOC100384363	NA	NA	NA	NA	gi|530279458|gb|AGT17270.1|//hypothetical protein SHCRBa_020_L15_R_30 [Saccharum hybrid cultivar R570];NP_001149390.1//transcription factor GT-3b [Zea mays]
103653871	2526	106	47	-1.15895	2.25414e-06	Down	1.82122e-06	LOC103653871	NA	NA	NA	NA	gi|670397567|ref|XP_008678904.1|//PREDICTED: uncharacterized protein LOC103653871 [Zea mays]
100037828	2422	66	22	-1.57058	2.48479e-06	Down	2.01536e-06	Bk2L5	GO:0016021//integral component of membrane;GO:0031225//anchored component of membrane	GO:0004553//hydrolase activity, hydrolyzing O-glycosyl compounds;GO:0030247//polysaccharide binding	GO:0010215//cellulose microfibril organization;GO:0016049//cell growth	K10956//protein transport protein SEC61 subunit alpha	gi|162460168|ref|NP_001105996.1|//brittle stalk-2-like protein 5 precursor [Zea mays]
BGI_novel_G001644	3449	21.05	0	-5.38137	2.49859e-06	Down	2.02673e-06	NA	NA	NA	NA	K11593//eukaryotic translation initiation factor 2C	AQK70431.1//hypothetical protein ZEAMMB73_Zm00001d016288 [Zea mays]
BGI_novel_G001671	2194	20.98	0	-5.37656	2.59777e-06	Down	2.11048e-06	NA	NA	NA	NA	K14500//BR-signaling kinase [EC:2.7.11.1]	NP_001149017.1//protein kinase APK1B [Zea mays]
100279144	581	20.97	0	-5.37587	2.61233e-06	Down	2.12272e-06	LOC100279144	NA	NA	NA	NA	gi|413924677|gb|AFW64609.1|//hypothetical protein ZEAMMB73_859338 [Zea mays]
BGI_novel_G004756	878	64.68	21.33	-1.58605	2.65702e-06	Down	2.16112e-06	NA	NA	NA	NA	NA	XP_020407514.1//uncharacterized protein LOC109945605 [Zea mays]
109939179	404	20.9	0	-5.37105	2.71462e-06	Down	2.21049e-06	LOC109939179	NA	NA	NA	K01610//phosphoenolpyruvate carboxykinase (ATP) [EC:4.1.1.49]	gi|670429249|ref|XP_008655498.1|//PREDICTED: phosphoenolpyruvate carboxykinase [ATP]-like [Zea mays];XP_008655498.1//phosphoenolpyruvate carboxykinase (ATP)-like [Zea mays]
100281856	1845	25	2	-3.62947	2.7499e-06	Down	2.24059e-06	LOC100281856	GO:0005618//cell wall;GO:0016021//integral component of membrane;GO:0005739//mitochondrion	GO:0045330//aspartyl esterase activity;GO:0004857//enzyme inhibitor activity;GO:0030599//pectinesterase activity	GO:0045490//pectin catabolic process;GO:0043086//negative regulation of catalytic activity;GO:0042545//cell wall modification	K01051//pectinesterase [EC:3.1.1.11]	gi|226504832|ref|NP_001148248.1|//pectinesterase-2 [Zea mays]
BGI_novel_G004330	3798	41.11	8.77	-2.21446	2.76103e-06	Down	2.25044e-06	NA	NA	NA	NA	K01858//myo-inositol-1-phosphate synthase [EC:5.5.1.4]	AQL09107.1//Inositol-3-phosphate synthase isozyme 1 [Zea mays]
BGI_novel_G005279	1705	83.78	33.05	-1.32757	2.88674e-06	Down	2.35744e-06	NA	NA	NA	NA	NA	XP_008656191.1//uncharacterized protein LOC103635540 isoform X1 [Zea mays]
542382	1660	22	1	-4.44505	2.90889e-06	Down	2.37697e-06	glb2	NA	GO:0045735//nutrient reservoir activity	NA	NA	gi|819231736|ref|NP_001295419.1|//globulin 2 precursor [Zea mays]
100281763	1917	82	32	-1.34317	3.0001e-06	Down	2.45558e-06	LOC100281763	GO:0005783//endoplasmic reticulum;GO:0016021//integral component of membrane;GO:0005886//plasma membrane	GO:0010329//auxin efflux transmembrane transporter activity	GO:0010315//auxin efflux;GO:0055085//transmembrane transport;GO:0009926//auxin polar transport;GO:0010252//auxin homeostasis;GO:0009734//auxin-activated signaling pathway	K13947//auxin efflux carrier family	gi|226529024|ref|NP_001148155.1|//auxin efflux carrier component 6 [Zea mays];AFK32343.1//putative auxin efflux carrier PIN5a [Zea mays];gi|388461341|gb|AFK32343.1|//putative auxin efflux carrier PIN5a [Zea mays]
100281188	2085	111	51	-1.10761	3.04069e-06	Down	2.49009e-06	LOC100281188	NA	NA	NA	K10260//F-box and WD-40 domain protein 7;K03362//F-box and WD-40 domain protein 1/11;K14963//COMPASS component SWD3;K16794//platelet-activating factor acetylhydrolase IB subunit alpha	gi|226508842|ref|NP_001147579.1|//nucleotide binding protein [Zea mays];gi|226504864|ref|NP_001148096.1|//nucleotide binding protein [Zea mays]
103648046	1663	105	47	-1.14528	3.09998e-06	Down	2.54064e-06	LOC103648046	GO:0016021//integral component of membrane	NA	NA	K06997//PLP dependent protein	gi|670379958|ref|XP_008670773.1|//PREDICTED: UPF0481 protein At3g47200-like [Zea mays]
100191534	1732	124	60	-1.03292	3.14361e-06	Down	2.57729e-06	LOC100191534	GO:0009536//plastid	GO:0046872//metal ion binding;GO:0003950//NAD+ ADP-ribosyltransferase activity	NA	NA	gi|212275676|ref|NP_001130437.1|//nucleic acid binding protein [Zea mays]
BGI_novel_G002874	2318	45.48	11.06	-2.0255	3.14904e-06	Down	2.58219e-06	NA	NA	NA	NA	K17081//prohibitin 2	AQK80303.1//hypothetical protein ZEAMMB73_Zm00001d036116 [Zea mays]
BGI_novel_G003238	5106	20.63	0	-5.35229	3.15195e-06	Down	2.5848e-06	NA	NA	NA	NA	K03063//26S proteasome regulatory subunit T3	AQK64270.1//Fcf2 pre-rRNA processing protein [Zea mays]
109945325	1315	53.61	15.4	-1.78519	3.32311e-06	Down	2.72967e-06	LOC109945325	GO:0016021//integral component of membrane	GO:0061630//ubiquitin protein ligase activity;GO:0008270//zinc ion binding	GO:0043161//proteasome-mediated ubiquitin-dependent protein catabolic process	K19041//E3 ubiquitin-protein ligase RNF38/44 [EC:2.3.2.27]	gi|226494179|ref|NP_001147642.1|//RING-H2 finger protein ATL2M [Zea mays]
BGI_novel_G003179	2981	20.5	0	-5.34317	3.39091e-06	Down	2.7873e-06	NA	NA	NA	NA	K14803//protein phosphatase PTC2/3 [EC:3.1.3.16]	AQK63729.1//hypothetical protein ZEAMMB73_Zm00001d013503 [Zea mays]
103626044	1018	60	19	-1.64458	3.42503e-06	Down	2.81656e-06	LOC103626044	GO:0005737//cytoplasm	GO:0004364//glutathione transferase activity	GO:0006749//glutathione metabolic process;GO:0009407//toxin catabolic process	K00799//glutathione S-transferase [EC:2.5.1.18]	gi|670406127|ref|XP_008644646.1|//PREDICTED: probable glutathione S-transferase MSR-1 [Zea mays]
100193525	1177	109	50	-1.10995	3.58126e-06	Down	2.9499e-06	LOC100193525	NA	NA	NA	NA	gi|414869185|tpg|DAA47742.1|//TPA: hypothetical protein ZEAMMB73_635487 [Zea mays]
103642504	2122	65.23	22.11	-1.54646	3.63675e-06	Down	2.99741e-06	LOC103642504	GO:0008287//protein serine/threonine phosphatase complex;GO:0005739//mitochondrion	GO:0046872//metal ion binding;GO:0003993//acid phosphatase activity;GO:0004722//protein serine/threonine phosphatase activity	GO:0006470//protein dephosphorylation	K16055//trehalose 6-phosphate synthase/phosphatase [EC:2.4.1.15 3.1.3.12];K14407//cleavage stimulation factor subunit 2	gi|670447580|ref|XP_008663985.1|//PREDICTED: uncharacterized protein LOC103642504 [Zea mays]
100383098	1739	41	9	-2.17325	3.67908e-06	Down	3.03387e-06	LOC100383098	GO:0016021//integral component of membrane	NA	NA	K14325//RNA-binding protein with serine-rich domain 1;K13171//serine/arginine repetitive matrix protein 1	NP_001169240.1//uncharacterized protein LOC100383098 [Zea mays];gi|293332381|ref|NP_001169240.1|//uncharacterized protein LOC100383098 [Zea mays]
BGI_novel_G001095	1373	20.35	0	-5.33258	3.68707e-06	Down	3.04099e-06	NA	NA	NA	NA	K02184//formin 2	ACG37851.1//hypothetical protein [Zea mays]
103640402	1712	122	59	-1.03371	3.70789e-06	Down	3.05975e-06	LOC103640402	GO:0016021//integral component of membrane	NA	GO:0055085//transmembrane transport	NA	gi|413956502|gb|AFW89151.1|//hypothetical protein ZEAMMB73_529909 [Zea mays]
BGI_novel_G003946	2062	114.16	53.61	-1.0761	3.73701e-06	Down	3.08538e-06	NA	NA	NA	NA	K06630//14-3-3 protein epsilon	AQK78671.1//14-3-3-like protein GF14 epsilon [Zea mays]
100382776	1507	70	25	-1.47105	3.76694e-06	Down	3.1109e-06	LOC100382776	NA	NA	NA	NA	gi|293331175|ref|NP_001168956.1|//uncharacterized protein LOC100382776 [Zea mays]
103628557	768	21.93	1.13	-4.26413	3.77173e-06	Down	3.11512e-06	LOC103628557	GO:0005622//intracellular	GO:0008408//3'-5' exonuclease activity;GO:0000166//nucleotide binding;GO:0003676//nucleic acid binding	GO:0090305//nucleic acid phosphodiester bond hydrolysis	K12591//exosome complex exonuclease RRP6 [EC:3.1.13.-]	gi|670411645|ref|XP_008646955.1|//PREDICTED: exosome complex exonuclease rrp6-like [Zea mays]
103647800	1325	86	35	-1.2826	3.88957e-06	Down	3.21855e-06	LOC103647800	NA	NA	NA	NA	gi|670379348|ref|XP_008670531.1|//PREDICTED: trinucleotide repeat-containing gene 18 protein [Zea mays]
103653699	462	100.44	44.46	-1.16137	3.94576e-06	Down	3.26786e-06	LOC103653699	NA	NA	NA	NA	gi|226500104|ref|NP_001145569.1|//uncharacterized protein LOC100279032 [Zea mays]
103637118	2473	20.15	0	-5.31833	4.11719e-06	Down	3.416e-06	LOC103637118	NA	NA	NA	NA	gi|670364012|ref|XP_008657601.1|//PREDICTED: uncharacterized protein LOC103637118 [Zea mays]
BGI_novel_G005415	3282	95.32	41.21	-1.1954	4.2262e-06	Down	3.51006e-06	NA	NA	NA	NA	K07374//tubulin alpha	AQL03682.1//hypothetical protein ZEAMMB73_Zm00001d046050 [Zea mays]
BGI_novel_G002855	699	37.6	7.57	-2.29799	4.47221e-06	Down	3.723e-06	NA	NA	NA	NA	NA	ONM30641.1//Glutathione synthetase chloroplastic [Zea mays]
BGI_novel_G001198	901	20	0	-5.30755	4.47747e-06	Down	3.72769e-06	NA	NA	NA	NA	NA	AQK52275.1//RNA-binding (RRM/RBD/RNP motifs) family protein [Zea mays]
BGI_novel_G006581	533	19.97	0	-5.30538	4.55328e-06	Down	3.79341e-06	NA	NA	NA	NA	NA	KRH17750.1//hypothetical protein GLYMA_13G012500 [Glycine max]
103647136	3172	76	29	-1.37557	4.6127e-06	Down	3.8462e-06	LOC103647136	GO:0012505//endomembrane system;GO:0016021//integral component of membrane	GO:0005451//monovalent cation:proton antiporter activity	GO:1902600//hydrogen ion transmembrane transport;GO:0006885//regulation of pH	NA	gi|670377821|ref|XP_008669922.1|//PREDICTED: cation/H(+) antiporter 15-like [Zea mays]
103628987	890	56.24	17.29	-1.68728	4.64334e-06	Down	3.87341e-06	LOC103628987	GO:0016020//membrane;GO:0005618//cell wall;GO:0005576//extracellular region	NA	GO:0009664//plant-type cell wall organization	K20628//expansin	gi|670414400|ref|XP_008648413.1|//PREDICTED: expansin-A19-like [Zea mays]
103637907	693	114	54	-1.06362	4.65085e-06	Down	3.88033e-06	LOC103637907	GO:0016021//integral component of membrane	NA	NA	NA	gi|670436995|ref|XP_008659138.1|//PREDICTED: uncharacterized protein LOC103637907 [Zea mays]
103640360	1184	71	26	-1.43493	4.81769e-06	Down	4.02675e-06	LOC103640360	NA	NA	NA	NA	gi|670441732|ref|XP_008661179.1|//PREDICTED: atherin-like [Zea mays]
103639481	760	34	6	-2.48812	4.84287e-06	Down	4.04917e-06	LOC103639481	GO:0016021//integral component of membrane	NA	NA	NA	gi|670440318|ref|XP_008660453.1|//PREDICTED: uncharacterized protein LOC103639481 [Zea mays]
103643347	3977	34	6	-2.48812	4.84287e-06	Down	4.04917e-06	LOC103643347	GO:0005794//Golgi apparatus;GO:0016021//integral component of membrane	GO:0016760//cellulose synthase (UDP-forming) activity	GO:0009846//pollen germination;GO:0030244//cellulose biosynthetic process;GO:0071555//cell wall organization	K20924//cellulose synthase-like protein [EC:2.4.1.-]	gi|670366633|ref|XP_008664736.1|//PREDICTED: cellulose synthase-like protein D3 [Zea mays]
BGI_novel_G000503	1622	31.3	4.86	-2.67275	5.0284e-06	Down	4.21218e-06	NA	NA	NA	NA	K01537//Ca2+-transporting ATPase [EC:3.6.3.8];K03511//DNA polymerase kappa [EC:2.7.7.7]	ONM01629.1//DNA repair protein REV1 [Zea mays]
100285635	771	59	19	-1.62033	5.14934e-06	Down	4.3201e-06	LOC100285635	NA	GO:0046872//metal ion binding	GO:0006511//ubiquitin-dependent protein catabolic process;GO:0016567//protein ubiquitination	K16271//E3 ubiquitin-protein ligase RLIM [EC:2.3.2.27];K16281//RING-H2 zinc finger protein RHA1;K16282//E3 ubiquitin-protein ligase RHA2 [EC:2.3.2.27]	gi|226500012|ref|NP_001151998.1|//protein binding protein precursor [Zea mays]
BGI_novel_G006117	923	29.85	4.31	-2.77759	5.40053e-06	Down	4.54048e-06	NA	NA	NA	NA	K00164//2-oxoglutarate dehydrogenase E1 component [EC:1.2.4.2]	AQK39554.1//2-oxoglutarate dehydrogenase E1 component, partial [Zea mays]
100277846	543	29	4	-2.8436	5.67887e-06	Down	4.78501e-06	LOC100277846	NA	NA	NA	NA	gi|670403529|ref|XP_008643391.1|//PREDICTED: uncharacterized protein LOC100277846 isoform X1 [Zea mays]
542405	1006	77	30	-1.34551	5.72992e-06	Down	4.8313e-06	MFS18	NA	NA	NA	NA	gi|417298|sp|P32439.1|MFS18_MAIZE//RecName: Full=MFS18 protein; Flags: Precursor
103627257	2760	46	12	-1.92422	5.74427e-06	Down	4.84403e-06	LOC103627257	NA	NA	NA	K19040//E3 ubiquitin-protein ligase ATL10/75/76/77/78 [EC:2.3.2.27]	gi|670408989|ref|XP_008645765.1|//PREDICTED: RING-H2 finger protein ATL72-like [Zea mays]
103633613	1973	38	8	-2.23355	5.751e-06	Down	4.8503e-06	LOC103633613	GO:0005783//endoplasmic reticulum;GO:0016021//integral component of membrane	GO:0008289//lipid binding	GO:0006355//regulation of transcription, DNA-templated;GO:0006950//response to stress	K19907//synaptotagmin-7;K19938//rabphilin-3A;K01652//acetolactate synthase I/II/III large subunit [EC:2.2.1.6];K03511//DNA polymerase kappa [EC:2.7.7.7]	gi|670362773|ref|XP_008653557.1|//PREDICTED: synaptotagmin-5-like [Zea mays]
100275371	999	58.46	18.86	-1.61774	5.80847e-06	Down	4.90043e-06	LOC100275371	GO:0005759//mitochondrial matrix;GO:0009536//plastid	GO:0051537//2 iron, 2 sulfur cluster binding;GO:0051539//4 iron, 4 sulfur cluster binding;GO:0005198//structural molecule activity;GO:0008198//ferrous iron binding	GO:0097428//protein maturation by iron-sulfur cluster transfer;GO:0016226//iron-sulfur cluster assembly	K13628//iron-sulfur cluster assembly protein	gi|226504728|ref|NP_001142933.1|//uncharacterized protein LOC100275371 [Zea mays];XP_008678421.2//uncharacterized protein LOC103653251 [Zea mays]
BGI_novel_G004612	511	40	9	-2.13762	5.94849e-06	Down	5.02534e-06	NA	NA	NA	NA	NA	XP_002458925.1//uncharacterized protein At3g49140 [Sorghum bicolor]
103650464	1264	72	27	-1.40066	6.08861e-06	Down	5.15284e-06	LOC103650464	NA	NA	NA	NA	gi|670387368|ref|XP_008674277.1|//PREDICTED: antifreeze protein Maxi-like [Zea mays]
100279499	2629	67	24	-1.46675	6.25931e-06	Down	5.304e-06	LOC100279499	GO:0005618//cell wall	GO:0004252//serine-type endopeptidase activity	GO:0006508//proteolysis	K04733//interleukin-1 receptor-associated kinase 4 [EC:2.7.11.1];K13199//plasminogen activator inhibitor 1 RNA-binding protein;K01183//chitinase [EC:3.2.1.14]	gi|226508174|ref|NP_001145972.1|//uncharacterized protein LOC100279499 precursor [Zea mays]
103630695	1970	107	50	-1.08323	6.60406e-06	Down	5.60696e-06	LOC103630695	GO:0005739//mitochondrion	GO:0016765//transferase activity, transferring alkyl or aryl (other than methyl) groups	GO:0008033//tRNA processing	K10760//adenylate dimethylallyltransferase (cytokinin synthase) [EC:2.5.1.27 2.5.1.112]	gi|670418443|ref|XP_008649973.1|//PREDICTED: adenylate isopentenyltransferase-like [Zea mays]
BGI_novel_G003354	3304	26.18	3	-3.11105	6.64488e-06	Down	5.64304e-06	NA	NA	NA	NA	NA	NP_001142802.1//putative domain of unknown function (DUF641) containing family protein [Zea mays]
[truncated: 353 more rows]
