# Supplementary material for: Comparing transcriptome expression profiles to reveal the mechanisms of salt tolerance and exogenous glycine betaine mitigation in maize seedlings
Source: PLoS One. 2020 May 29;15(5):e0233616. doi: 10.1371/journal.pone.0233616 (PMC7259585; doi:10.1371/journal.pone.0233616)
Supplement: S7 Table — (XLSX) [file pone.0233616.s007.xlsx]

## Sheet: Sheet1
Table S7. DEGs up-regulated in 8723 seedling roots under S treatment
GeneID	Length	CK_8723-Expression	S_8723-Expression	log2Ratio(S_8723/CK_8723)	q-value(Storey et al. 2003)	Up-Down-Regulation(S_8723/CK_8723)	p-value	Symbol	Cellular Component	Molecular Function	Biological Process	Kegg Orthology	Nr Description
103640644	845	4068.88	99744.6	4.62098	0	Up	0	LOC103640644	GO:0005576//extracellular region	NA	NA	K04733//interleukin-1 receptor-associated kinase 4 [EC:2.7.11.1]	gi|226507506|ref|NP_001151337.1|//uncharacterized protein LOC100284970 precursor [Zea mays]
100283098	1138	30343	125843	2.05763	0	Up	0	LOC100283098	NA	GO:0008061//chitin binding;GO:0004568//chitinase activity	GO:0006032//chitin catabolic process;GO:0016998//cell wall macromolecule catabolic process;GO:0006952//defense response;GO:0000272//polysaccharide catabolic process	K01183//chitinase [EC:3.2.1.14]	gi|259490577|ref|NP_001158904.1|//endochitinase A precursor [Zea mays]
100281135	952	11650	77835.5	2.74554	0	Up	0	pco103560(319)	NA	NA	NA	K04733//interleukin-1 receptor-associated kinase 4 [EC:2.7.11.1]	gi|924442850|ref|NP_001147526.2|//protein P21 precursor [Zea mays]
BGI_novel_G006578	1236	65014.1	138837	1.10001	0	Up	0	NA	NA	NA	NA	NA	XP_013442970.1//hypothetical protein MTR_0055s0130 [Medicago truncatula]
542525	1302	24336	73060	1.59143	0	Up	0	chn1	GO:0005576//extracellular region	GO:0008061//chitin binding;GO:0004568//chitinase activity	GO:0006032//chitin catabolic process;GO:0005975//carbohydrate metabolic process	K01183//chitinase [EC:3.2.1.14]	gi|525344103|ref|NP_001266396.1|//chitinase chem 5 precursor [Zea mays]
100037765	1250	6875	37442	2.45067	0	Up	0	geb1	NA	GO:0004553//hydrolase activity, hydrolyzing O-glycosyl compounds	GO:0005975//carbohydrate metabolic process	K19893//glucan endo-1,3-beta-glucosidase 5/6 [EC:3.2.1.39]	gi|874507414|ref|NP_001105734.2|//glucan endo-1,3-beta-glucosidase, acidic isoform precursor [Zea mays]
100284970	859	11189.1	42258.4	1.92258	0	Up	0	cl1774_-2(594)	GO:0005576//extracellular region	NA	NA	K04733//interleukin-1 receptor-associated kinase 4 [EC:2.7.11.1]	gi|226507506|ref|NP_001151337.1|//uncharacterized protein LOC100284970 precursor [Zea mays]
100274400	1168	16116.9	48225	1.58665	0	Up	0	LOC100274400	NA	GO:0008061//chitin binding;GO:0004568//chitinase activity	GO:0006032//chitin catabolic process;GO:0016998//cell wall macromolecule catabolic process;GO:0005975//carbohydrate metabolic process	K20547//basic endochitinase B [EC:3.2.1.14]	gi|214015069|gb|ACJ62151.1|//chitinase [Zea mays subsp. parviglumis]
100276695	1012	7701	31406	2.03337	0	Up	0	LOC100276695	NA	NA	NA	K04733//interleukin-1 receptor-associated kinase 4 [EC:2.7.11.1]	gi|998071574|ref|NP_001143894.2|//uncharacterized protein LOC100276695 precursor [Zea mays]
100192110	1133	20445	53357	1.38937	0	Up	0	pco076023	GO:0016021//integral component of membrane	GO:0003723//RNA binding;GO:0033897//ribonuclease T2 activity	GO:0090502//RNA phosphodiester bond hydrolysis, endonucleolytic	K01166//ribonuclease T2 [EC:3.1.27.1]	gi|212275710|ref|NP_001131005.1|//uncharacterized protein LOC100192110 precursor [Zea mays]
BGI_novel_G006579	1193	30558	66765.8	1.133	0	Up	0	NA	NA	NA	NA	NA	XP_022026266.1//uncharacterized protein LOC110926957, partial [Helianthus annuus]
100272932	1046	4001	20778	2.38207	0	Up	0	LOC100272932	GO:0048046//apoplast;GO:0005618//cell wall	GO:0050162//oxalate oxidase activity;GO:0045735//nutrient reservoir activity;GO:0046564//oxalate decarboxylase activity;GO:0030145//manganese ion binding	GO:0055114//oxidation-reduction process;GO:0033609//oxalate metabolic process	K11426//SET and MYND domain-containing protein	gi|226501030|ref|NP_001140856.1|//germin-like protein 2 precursor [Zea mays]
542352	716	17110	43433	1.34939	0	Up	0	prp4	GO:0005576//extracellular region	NA	NA	K13449//pathogenesis-related protein 1	gi|75994041|gb|ABA34056.1|//pathogenesis-related protein 1, partial [Zea mays subsp. parviglumis]
541814	1097	18372	44065	1.26757	0	Up	0	RIP	NA	GO:0030598//rRNA N-glycosylase activity	GO:0017148//negative regulation of translation;GO:0006952//defense response	K10523//speckle-type POZ protein	gi|414887424|tpg|DAA63438.1|//TPA: ribosome-inactivating protein [Zea mays]
100217274	1809	16390	40382	1.30634	0	Up	0	LOC100217274	NA	NA	NA	K06911//uncharacterized protein	gi|219362817|ref|NP_001137098.1|//uncharacterized protein LOC100217274 [Zea mays];NP_001137098.1//uncharacterized protein LOC100217274 [Zea mays]
100272379	1247	5119	20704	2.02142	0	Up	0	glucA	GO:0046658//anchored component of plasma membrane	GO:0030247//polysaccharide binding;GO:0004338//glucan exo-1,3-beta-glucosidase activity	GO:0005975//carbohydrate metabolic process	K19893//glucan endo-1,3-beta-glucosidase 5/6 [EC:3.2.1.39];K19891//glucan endo-1,3-beta-glucosidase 1/2/3 [EC:3.2.1.39]	gi|125529088|gb|EAY77202.1|//hypothetical protein OsI_05171 [Oryza sativa Indica Group];gi|890812290|ref|NP_001140332.2|//uncharacterized protein LOC100272379 precursor [Zea mays]
BGI_novel_G003924	280	24261	50908.6	1.07471	0	Up	0	NA	NA	NA	NA	NA	KRH17780.1//hypothetical protein GLYMA_13G015300 [Glycine max]
103641097	1958	11282.7	30857.6	1.45696	0	Up	0	LOC103641097	GO:0005737//cytoplasm	GO:0000287//magnesium ion binding;GO:0016853//isomerase activity;GO:0010333//terpene synthase activity	GO:0006952//defense response;GO:0016114//terpenoid biosynthetic process	K15797//(S)-beta-macrocarpene synthase [EC:5.5.1.17];K14174//beta-farnesene synthase [EC:4.2.3.47]	AAT70085.1//putative sesquiterpene cyclase [Zea mays];gi|413916942|gb|AFW56874.1|//putative sesquiterpene cyclaseTerpene synthase 11 [Zea mays];NP_001105950.1//(S)-beta-macrocarpene synthase [Zea mays];AQK40798.1//Alpha-humulene/(-)-(E)-beta-caryophyllene synthase [Zea mays];AQK40805.1//terpene synthase6 [Zea mays]
100279614	1828	22317.6	47193.4	1.08585	0	Up	0	LOC100279614	GO:0046658//anchored component of plasma membrane	GO:0004553//hydrolase activity, hydrolyzing O-glycosyl compounds;GO:0030247//polysaccharide binding	GO:0005975//carbohydrate metabolic process	K19891//glucan endo-1,3-beta-glucosidase 1/2/3 [EC:3.2.1.39]	gi|670428109|ref|XP_008654818.1|//PREDICTED: putative O-Glycosyl hydrolase superfamily protein isoform 1 isoform X1 [Zea mays]
542720	971	6841	21619	1.66546	0	Up	0	PR-5	NA	NA	NA	K04733//interleukin-1 receptor-associated kinase 4 [EC:2.7.11.1]	gi|3290006|gb|AAC25630.1|//pathogenesis related protein-5 [Zea mays]
100283822	1337	114.2	7330.35	6.00969	0	Up	0	LOC100283822	GO:0005737//cytoplasm	GO:0020037//heme binding;GO:0046872//metal ion binding;GO:0016688//L-ascorbate peroxidase activity	GO:0006979//response to oxidative stress;GO:0098869//cellular oxidant detoxification;GO:0042744//hydrogen peroxide catabolic process;GO:0055114//oxidation-reduction process	K00434//L-ascorbate peroxidase [EC:1.11.1.11]	gi|226530305|ref|NP_001150192.1|//APx1 - Cytosolic Ascorbate Peroxidase [Zea mays]
103653580	940	1246.18	9972.37	3.00587	0	Up	0	LOC103653580	GO:0005737//cytoplasm	GO:0003755//peptidyl-prolyl cis-trans isomerase activity;GO:0042277//peptide binding	GO:0006457//protein folding;GO:0000413//protein peptidyl-prolyl isomerization	K01802//peptidylprolyl isomerase [EC:5.2.1.8]	gi|670396925|ref|XP_008678672.1|//PREDICTED: peptidyl-prolyl cis-trans isomerase-like [Zea mays]
100192522	1369	11785	29104	1.30971	0	Up	0	LOC100192522	GO:0005576//extracellular region	GO:0008061//chitin binding;GO:0004568//chitinase activity	GO:0006032//chitin catabolic process;GO:0005975//carbohydrate metabolic process	K05658//ATP-binding cassette, subfamily B (MDR/TAP), member 1 [EC:3.6.3.44];K14306//nuclear pore complex protein Nup62	NP_001131214.1//chitinase 1 [Zea mays];gi|212721998|ref|NP_001131214.1|//chitinase 1 [Zea mays]
100194034	1311	8530	23025.9	1.43808	0	Up	0	LOC100194034	GO:0009505//plant-type cell wall;GO:0005576//extracellular region	GO:0020037//heme binding;GO:0046872//metal ion binding;GO:0004601//peroxidase activity	GO:0006979//response to oxidative stress;GO:0009664//plant-type cell wall organization;GO:0098869//cellular oxidant detoxification;GO:0042744//hydrogen peroxide catabolic process;GO:0055114//oxidation-reduction process	K00430//peroxidase [EC:1.11.1.7]	gi|212722794|ref|NP_001132567.1|//uncharacterized protein LOC100194034 precursor [Zea mays]
103641353	1338	11967	27304.5	1.19552	0	Up	0	LOC103641353	GO:0009505//plant-type cell wall;GO:0005576//extracellular region	GO:0020037//heme binding;GO:0046872//metal ion binding;GO:0004601//peroxidase activity	GO:0006979//response to oxidative stress;GO:0009664//plant-type cell wall organization;GO:0098869//cellular oxidant detoxification;GO:0042744//hydrogen peroxide catabolic process;GO:0055114//oxidation-reduction process	K00430//peroxidase [EC:1.11.1.7]	gi|670445259|ref|XP_008662930.1|//PREDICTED: peroxidase 5-like [Zea mays];XP_008662930.1//peroxidase 5 [Zea mays];NP_001141025.1//uncharacterized protein LOC100273104 precursor [Zea mays]
100216890	1609	1399.02	8756.99	2.65146	0	Up	0	LOC100216890	NA	GO:0008061//chitin binding;GO:0004568//chitinase activity	GO:0006032//chitin catabolic process;GO:0016998//cell wall macromolecule catabolic process;GO:0005975//carbohydrate metabolic process	K01183//chitinase [EC:3.2.1.14]	gi|223947367|gb|ACN27767.1|//unknown [Zea mays];NP_001340366.1//endochitinase B precursor [Zea mays]
100191592	1012	84.04	5416.41	6.01556	0	Up	0	LOC100191592	GO:0016020//membrane	GO:0004568//chitinase activity	GO:0006032//chitin catabolic process;GO:0016998//cell wall macromolecule catabolic process;GO:0000272//polysaccharide catabolic process	K20547//basic endochitinase B [EC:3.2.1.14]	gi|212275494|ref|NP_001130494.1|//basic endochitinase precursor [Zea mays]
103652813	806	9300.62	22721.7	1.29412	0	Up	0	LOC103652813	NA	NA	GO:0050832//defense response to fungus;GO:0042742//defense response to bacterium	NA	gi|670395211|ref|XP_008678011.1|//PREDICTED: barwin-like [Zea mays];gi|413920552|gb|AFW60484.1|//win1 [Zea mays]
103627746	2271	6333.88	17937.6	1.50727	0	Up	0	LOC103627746	GO:0048046//apoplast	GO:0016722//oxidoreductase activity, oxidizing metal ions;GO:0052716//hydroquinone:oxygen oxidoreductase activity;GO:0005507//copper ion binding	GO:0046274//lignin catabolic process;GO:0055114//oxidation-reduction process	K05909//laccase [EC:1.10.3.2]	gi|670410247|ref|XP_008646276.1|//PREDICTED: putative laccase-9 [Zea mays]
100192973	1013	12337	26356	1.10058	0	Up	0	LOC100192973	NA	NA	NA	K06700//proteasome inhibitor subunit 1 (PI31)	gi|212722470|ref|NP_001131619.1|//uncharacterized protein LOC100192973 [Zea mays]
103630399	1134	14501	29035	1.00708	0	Up	0	LOC103630399	GO:0005634//nucleus	GO:0003677//DNA binding	GO:0006355//regulation of transcription, DNA-templated	K01179//endoglucanase [EC:3.2.1.4];K08869//aarF domain-containing kinase;K12133//MYB-related transcription factor LHY;K17613//calcineurin-binding protein cabin-1	gi|670417767|ref|XP_008649677.1|//PREDICTED: transcription factor DIVARICATA-like [Zea mays]
100281076	1163	6587	17262	1.39535	0	Up	0	umc2600	NA	NA	NA	K15095//(+)-neomenthol dehydrogenase [EC:1.1.1.208]	gi|226505216|ref|NP_001147467.1|//uncharacterized protein LOC100281076 [Zea mays]
100037804	3252	10105.9	22153.9	1.13781	0	Up	0	LOX5	NA	GO:0016702//oxidoreductase activity, acting on single donors with incorporation of molecular oxygen, incorporation of two atoms of oxygen;GO:0046872//metal ion binding	GO:0006633//fatty acid biosynthetic process;GO:0055114//oxidation-reduction process;GO:0031408//oxylipin biosynthetic process	K15718//linoleate 9S-lipoxygenase [EC:1.13.11.58]	NP_001105975.1//lipoxygenase [Zea mays];gi|162463192|ref|NP_001105975.1|//lipoxygenase [Zea mays]
103634525	835	3104	10912	1.81916	0	Up	0	LOC103634525	GO:0005634//nucleus;GO:0005737//cytoplasm	GO:0010427//abscisic acid binding;GO:0004864//protein phosphatase inhibitor activity;GO:0004872//receptor activity	GO:0080163//regulation of protein serine/threonine phosphatase activity;GO:0009738//abscisic acid-activated signaling pathway;GO:0006952//defense response;GO:0043086//negative regulation of catalytic activity;GO:0009607//response to biotic stimulus	K14496//abscisic acid receptor PYR/PYL family	gi|670363127|ref|XP_008654686.1|//PREDICTED: pathogenesis-related protein 1-like [Zea mays]
732803	1723	11396.3	23735.3	1.06391	0	Up	0	LOC732803	GO:0009507//chloroplast	GO:0004834//tryptophan synthase activity;GO:0030170//pyridoxal phosphate binding	GO:0008652//cellular amino acid biosynthetic process;GO:0000162//tryptophan biosynthetic process	K01696//tryptophan synthase beta chain [EC:4.2.1.20]	gi|670445208|ref|XP_008662907.1|//PREDICTED: tryptophan synthase beta chain 2, chloroplastic [Zea mays]
BGI_novel_G006392	6041	145.17	4203.47	4.86121	0	Up	0	NA	NA	NA	NA	K12870//pre-mRNA-splicing factor ISY1	ONM35282.1//Pre-mRNA-splicing factor isy-1 [Zea mays]
109940819	782	7452.89	17782.9	1.26006	0	Up	0	LOC109940819	GO:0016021//integral component of membrane;GO:0046658//anchored component of plasma membrane	GO:0009055//electron carrier activity	NA	K03006//DNA-directed RNA polymerase II subunit RPB1 [EC:2.7.7.6];K04733//interleukin-1 receptor-associated kinase 4 [EC:2.7.11.1]	gi|226505206|ref|NP_001152010.1|//blue copper protein precursor [Zea mays]
100170238	1166	3473	11226	1.69803	0	Up	0	TSA	GO:0009507//chloroplast	GO:0004834//tryptophan synthase activity;GO:0030170//pyridoxal phosphate binding	GO:0000162//tryptophan biosynthetic process	K01695//tryptophan synthase alpha chain [EC:4.2.1.20]	gi|194306601|ref|NP_001123592.1|//tryptophan synthase alpha [Zea mays]
100281319	1316	3960	12057	1.61174	0	Up	0	TIDP3344	NA	GO:0008757//S-adenosylmethionine-dependent methyltransferase activity;GO:0008171//O-methyltransferase activity;GO:0046983//protein dimerization activity	GO:0032259//methylation	K13262//isoflavone-7-O-methyltransferase [EC:2.1.1.150];K16040//trans-resveratrol di-O-methyltransferase [EC:2.1.1.240];K13230//2,4,7-trihydroxy-1,4-benzoxazin-3-one-glucoside 7-O-methyltransferase [EC:2.1.1.241];K13259//2,7,4'-trihydroxyisoflavanone 4'-O-methyltransferase / isoflavone 4'-O-methyltransferase [EC:2.1.1.212 2.1.1.46]	gi|226495963|ref|NP_001147709.1|//uncharacterized protein LOC100281319 [Zea mays]
100278301	1357	9862	21048	1.09917	0	Up	0	IDP498	NA	NA	NA	NA	gi|226495293|ref|NP_001145089.1|//uncharacterized protein LOC100278301 precursor [Zea mays]
100282365	924	3029	10216	1.75936	0	Up	0	LOC100282365	NA	NA	NA	NA	gi|226500560|ref|NP_001148749.1|//membrane protein precursor [Zea mays]
100272868	1371	9560	20129	1.07964	0	Up	0	LOC100272868	NA	GO:0045551//cinnamyl-alcohol dehydrogenase activity;GO:0008270//zinc ion binding	GO:0009809//lignin biosynthetic process;GO:0055114//oxidation-reduction process	K00083//cinnamyl-alcohol dehydrogenase [EC:1.1.1.195]	gi|226531223|ref|NP_001140793.1|//uncharacterized protein LOC100272868 [Zea mays]
100284291	1557	10781.8	21757.1	1.01834	0	Up	0	LOC100284291	GO:0005634//nucleus	GO:0003714//transcription corepressor activity	GO:0009611//response to wounding;GO:0031347//regulation of defense response;GO:0006351//transcription, DNA-templated;GO:2000022//regulation of jasmonic acid mediated signaling pathway;GO:1903507//negative regulation of nucleic acid-templated transcription	K13464//jasmonate ZIM domain-containing protein	NP_001308779.1//uncharacterized protein LOC100276383 [Zea mays];gi|226509638|ref|NP_001150658.1|//pnFL-2 [Zea mays]
100502408	1705	2175	8191	1.91847	0	Up	0	LOC100502408	NA	NA	NA	K12581//CCR4-NOT transcription complex subunit 7/8;K13126//polyadenylate-binding protein;K05941//glutathione gamma-glutamylcysteinyltransferase [EC:2.3.2.15];K01054//acylglycerol lipase [EC:3.1.1.23]	gi|308080782|ref|NP_001183815.1|//putative NAC domain transcription factor superfamily protein [Zea mays]
100282642	1482	296.01	3946.36	3.74225	0	Up	0	LOC100282642	NA	GO:0016210//naringenin-chalcone synthase activity	GO:0009813//flavonoid biosynthetic process	K00660//chalcone synthase [EC:2.3.1.74]	gi|226528948|ref|NP_001149022.1|//chalcone synthase [Zea mays]
606430	2781	7314	16350	1.166	0	Up	0	LOC606430	GO:0009507//chloroplast	GO:0046872//metal ion binding;GO:0008661//1-deoxy-D-xylulose-5-phosphate synthase activity	GO:0009228//thiamine biosynthetic process;GO:0052865//1-deoxy-D-xylulose 5-phosphate biosynthetic process;GO:0016114//terpenoid biosynthetic process	K01662//1-deoxy-D-xylulose-5-phosphate synthase [EC:2.2.1.7]	gi|819231726|ref|NP_001295426.1|//deoxy xylulose synthase 2 [Zea mays]
103638999	1389	141	3405	4.59933	0	Up	0	LOC103638999	NA	GO:0008757//S-adenosylmethionine-dependent methyltransferase activity;GO:0008171//O-methyltransferase activity;GO:0046983//protein dimerization activity	GO:0019438//aromatic compound biosynthetic process;GO:0032259//methylation	K13262//isoflavone-7-O-methyltransferase [EC:2.1.1.150];K16040//trans-resveratrol di-O-methyltransferase [EC:2.1.1.240];K13230//2,4,7-trihydroxy-1,4-benzoxazin-3-one-glucoside 7-O-methyltransferase [EC:2.1.1.241];K13259//2,7,4'-trihydroxyisoflavanone 4'-O-methyltransferase / isoflavone 4'-O-methyltransferase [EC:2.1.1.212 2.1.1.46]	gi|670439228|ref|XP_008660003.1|//PREDICTED: 5-pentadecatrienyl resorcinol O-methyltransferase-like [Zea mays]
100280933	537	3038.31	9449.9	1.64247	0	Up	0	LOC100280933	NA	GO:0004867//serine-type endopeptidase inhibitor activity;GO:0008233//peptidase activity	GO:0009611//response to wounding;GO:0010951//negative regulation of endopeptidase activity	NA	gi|226493001|ref|NP_001147325.1|//subtilisin-chymotrypsin inhibitor CI-1B [Zea mays]
732839	2278	4439.12	11721.4	1.40624	0	Up	0	lac3	GO:0048046//apoplast	GO:0016722//oxidoreductase activity, oxidizing metal ions;GO:0052716//hydroquinone:oxygen oxidoreductase activity;GO:0005507//copper ion binding	GO:0046274//lignin catabolic process;GO:0055114//oxidation-reduction process	K05909//laccase [EC:1.10.3.2]	gi|874507456|ref|NP_001105915.2|//putative laccase precursor [Zea mays]
BGI_novel_G000162	2114	1949.16	7325.53	1.91552	0	Up	0	NA	NA	NA	NA	NA	ACN37021.1//unknown [Zea mays]
103646192	2411	8317	17206	1.05422	0	Up	0	LOC103646192	GO:0016021//integral component of membrane	NA	GO:0055085//transmembrane transport	K01807//ribose 5-phosphate isomerase A [EC:5.3.1.6]	gi|670375726|ref|XP_008669136.1|//PREDICTED: probable metal-nicotianamine transporter YSL13 [Zea mays];XP_008669136.1//probable metal-nicotianamine transporter YSL13 [Zea mays]
103630607	1364	2521.15	8208.96	1.70856	0	Up	0	LOC103630607	NA	GO:0008757//S-adenosylmethionine-dependent methyltransferase activity;GO:0008171//O-methyltransferase activity;GO:0046983//protein dimerization activity	GO:0019438//aromatic compound biosynthetic process;GO:0032259//methylation	K16040//trans-resveratrol di-O-methyltransferase [EC:2.1.1.240];K13259//2,7,4'-trihydroxyisoflavanone 4'-O-methyltransferase / isoflavone 4'-O-methyltransferase [EC:2.1.1.212 2.1.1.46]	gi|670418236|ref|XP_008649876.1|//PREDICTED: O-methyltransferase ZRP4-like [Zea mays]
103640860	2450	1208	5698	2.24328	0	Up	0	LOC103640860	GO:0048046//apoplast	GO:0016722//oxidoreductase activity, oxidizing metal ions;GO:0052716//hydroquinone:oxygen oxidoreductase activity;GO:0005507//copper ion binding	GO:0046274//lignin catabolic process;GO:0055114//oxidation-reduction process	K05909//laccase [EC:1.10.3.2]	gi|670444230|ref|XP_008662540.1|//PREDICTED: laccase-25-like [Zea mays]
100279950	1889	424	3855	3.19004	0	Up	0	LOC100279950	NA	GO:0016831//carboxy-lyase activity;GO:0030170//pyridoxal phosphate binding	GO:0006520//cellular amino acid metabolic process	K01592//tyrosine decarboxylase [EC:4.1.1.25]	gi|226528118|ref|NP_001146372.1|//uncharacterized protein LOC100279950 [Zea mays]
103649959	2109	6655	14676	1.14639	0	Up	0	LOC103649959	NA	GO:0004674//protein serine/threonine kinase activity;GO:0005524//ATP binding	GO:0006468//protein phosphorylation	K04733//interleukin-1 receptor-associated kinase 4 [EC:2.7.11.1];K13430//serine/threonine-protein kinase PBS1 [EC:2.7.11.1]	gi|670386270|ref|XP_008673874.1|//PREDICTED: serine/threonine-protein kinase PBS1-like [Zea mays]
103653516	2184	1005.39	5199.71	2.37612	0	Up	0	LOC103653516	NA	NA	NA	NA	XP_008678626.1//uncharacterized protein LOC103653516 [Zea mays];gi|670396798|ref|XP_008678626.1|//PREDICTED: uncharacterized protein LOC103653516 [Zea mays]
103646979	831	6295	14011	1.15972	0	Up	0	LOC103646979	NA	NA	NA	NA	NA
100274356	1784	4281	10926	1.35719	0	Up	0	LOC100274356	GO:0016020//membrane	GO:0016709//oxidoreductase activity, acting on paired donors, with incorporation or reduction of molecular oxygen, NAD(P)H as one donor, and incorporation of one atom of oxygen;GO:0020037//heme binding;GO:0005506//iron ion binding	GO:0044550//secondary metabolite biosynthetic process;GO:0055114//oxidation-reduction process	K07418//cytochrome P450 family 2 subfamily J [EC:1.14.14.1];K21291//ent-cassadiene C2-hydroxylase [EC:1.14.13.-];K16083//ent-isokaurene C2-hydroxylase [EC:1.14.13.143]	gi|226499698|ref|NP_001142188.1|//putative cytochrome P450 superfamily protein [Zea mays]
103646955	1317	4765.68	11658.8	1.29611	0	Up	0	LOC103646955	NA	GO:0008757//S-adenosylmethionine-dependent methyltransferase activity;GO:0008171//O-methyltransferase activity;GO:0046983//protein dimerization activity	GO:0019438//aromatic compound biosynthetic process;GO:0032259//methylation	K13262//isoflavone-7-O-methyltransferase [EC:2.1.1.150];K16040//trans-resveratrol di-O-methyltransferase [EC:2.1.1.240];K13259//2,7,4'-trihydroxyisoflavanone 4'-O-methyltransferase / isoflavone 4'-O-methyltransferase [EC:2.1.1.212 2.1.1.46]	gi|670377447|ref|XP_008669778.1|//PREDICTED: probable O-methyltransferase 2 [Zea mays]
100285296	1378	3472	9528	1.46185	0	Up	0	LOC100285296	GO:0005576//extracellular region	GO:0008061//chitin binding;GO:0004568//chitinase activity	GO:0045493//xylan catabolic process;GO:0006032//chitin catabolic process	K01183//chitinase [EC:3.2.1.14]	ACN36264.1//unknown [Zea mays];gi|226496775|ref|NP_001151661.1|//xylanase inhibitor protein 1 precursor [Zea mays]
100273589	1990	3319	9271	1.48742	0	Up	0	LOC100273589	GO:0016020//membrane	GO:0016709//oxidoreductase activity, acting on paired donors, with incorporation or reduction of molecular oxygen, NAD(P)H as one donor, and incorporation of one atom of oxygen;GO:0020037//heme binding;GO:0005506//iron ion binding	GO:0009809//lignin biosynthetic process;GO:0055114//oxidation-reduction process	K09755//ferulate-5-hydroxylase [EC:1.14.-.-]	gi|226503481|ref|NP_001141478.1|//putative cytochrome P450 superfamily protein [Zea mays]
103630734	2774	8116.06	16355.6	1.01638	0	Up	0	LOC103630734	NA	GO:0008270//zinc ion binding	GO:0006511//ubiquitin-dependent protein catabolic process;GO:0016567//protein ubiquitination	K10635//E3 ubiquitin-protein ligase Arkadia [EC:2.3.2.27];K19041//E3 ubiquitin-protein ligase RNF38/44 [EC:2.3.2.27]	gi|670418510|ref|XP_008650001.1|//PREDICTED: probable E3 ubiquitin-protein ligase HIP1 isoform X1 [Zea mays];XP_008650001.1//probable E3 ubiquitin-protein ligase HIP1 [Zea mays]
100281272	1310	4048	10230	1.34297	0	Up	0	LOC100281272	NA	NA	NA	K04733//interleukin-1 receptor-associated kinase 4 [EC:2.7.11.1];K03868//RING-box protein 1	gi|226496797|ref|NP_001147663.1|//FIP1 [Zea mays]
100382179	1470	526	3707	2.82256	0	Up	0	LOC100382179	NA	GO:0004190//aspartic-type endopeptidase activity	GO:0006508//proteolysis;GO:0030163//protein catabolic process	K00924//null;K02882//large subunit ribosomal protein L18Ae;K01381//saccharopepsin [EC:3.4.23.25]	gi|293333012|ref|NP_001168410.1|//uncharacterized protein LOC100382179 precursor [Zea mays]
103644115	812	1753.54	6226.71	1.83364	0	Up	0	LOC103644115	NA	NA	NA	NA	NA
100281042	2573	3450.83	9111.87	1.40625	0	Up	0	LOC100281042	GO:0005737//cytoplasm	GO:0045548//phenylalanine ammonia-lyase activity	GO:0009800//cinnamic acid biosynthetic process;GO:0006559//L-phenylalanine catabolic process	K10775//phenylalanine ammonia-lyase [EC:4.3.1.24]	NP_001147433.2//phenylalanine ammonia-lyase [Zea mays];gi|414586345|tpg|DAA36916.1|//TPA: phenylalanine ammonia-lyase [Zea mays]
100191779	1987	913	4554	2.32389	0	Up	0	LOC100191779	GO:0005576//extracellular region	GO:0016722//oxidoreductase activity, oxidizing metal ions;GO:0005507//copper ion binding	GO:0055114//oxidation-reduction process	K05909//laccase [EC:1.10.3.2]	gi|414876807|tpg|DAA53938.1|//TPA: hypothetical protein ZEAMMB73_815484 [Zea mays]
100274046	1467	4735.77	11087.1	1.23266	0	Up	0	LOC100274046	GO:0016021//integral component of membrane	NA	NA	K13412//calcium-dependent protein kinase [EC:2.7.11.1];K13680//beta-mannan synthase [EC:2.4.1.32]	gi|3955073|emb|CAA11391.1|//phytase (plasmid) [Zea mays];XP_008672507.2//uncharacterized protein LOC100274046 isoform X1 [Zea mays];gi|226507763|ref|NP_001141899.1|//uncharacterized protein LOC100274046 [Zea mays]
100280929	1195	1669	5967	1.84346	0	Up	0	LOC100280929	GO:0043231//intracellular membrane-bounded organelle	NA	GO:0006351//transcription, DNA-templated	K09286//EREBP-like factor	gi|226497382|ref|NP_001147321.1|//DNA binding protein [Zea mays]
100273875	1618	6282.88	13153.6	1.0714	0	Up	0	LOC100273875	NA	NA	GO:0006351//transcription, DNA-templated	K09287//RAV-like factor	gi|226497110|ref|NP_001141742.1|//putative AP2/EREBP transcription factor superfamily protein [Zea mays]
100282076	1527	1947	6377	1.71707	0	Up	0	LOC100282076	GO:0046658//anchored component of plasma membrane	GO:0030247//polysaccharide binding;GO:0042972//licheninase activity	GO:0005975//carbohydrate metabolic process	K19893//glucan endo-1,3-beta-glucosidase 5/6 [EC:3.2.1.39];K19891//glucan endo-1,3-beta-glucosidase 1/2/3 [EC:3.2.1.39]	gi|226494275|ref|NP_001148461.1|//lichenase-2 precursor [Zea mays]
103634690	1235	2350.82	7036.31	1.5871	0	Up	0	LOC103634690	NA	NA	NA	NA	gi|670429267|ref|XP_008655506.1|//PREDICTED: uncharacterized protein LOC103634691 [Zea mays]
103650960	1191	6096.85	12624.5	1.05553	0	Up	0	LOC103650960	NA	NA	NA	K00430//peroxidase [EC:1.11.1.7];K09286//EREBP-like factor	gi|670388652|ref|XP_008674780.1|//PREDICTED: ethylene-responsive transcription factor ERF115-like [Zea mays];XP_021311254.1//ethylene-responsive transcription factor ABR1 [Sorghum bicolor]
100273620	1910	6364.84	12935.6	1.02859	0	Up	0	LOC100273620	NA	GO:0005506//iron ion binding;GO:0051213//dioxygenase activity	GO:0055114//oxidation-reduction process	K05278//flavonol synthase [EC:1.14.11.23]	gi|670358927|ref|XP_008667799.1|//PREDICTED: uncharacterized protein LOC100273620 isoform X1 [Zea mays];ONL96901.1//jasmonate-regulated gene 21 [Zea mays]
100383815	1517	4276.2	9857.76	1.21037	0	Up	0	LOC100383815	GO:0016020//membrane;GO:0009505//plant-type cell wall;GO:0009506//plasmodesma;GO:0005576//extracellular region	NA	GO:0019953//sexual reproduction	K20628//expansin;K00430//peroxidase [EC:1.11.1.7]	NP_001169918.1//uncharacterized protein LOC100383815 precursor [Zea mays];gi|670436517|ref|XP_008658904.1|//PREDICTED: hypothetical protein isoform X1 [Zea mays];gi|683523978|ref|NP_001288686.1|//expansin-like A1 precursor [Zea mays]
103636341	6194	13.84	2116.04	7.26182	0	Up	0	LOC103636341	NA	GO:0003824//catalytic activity;GO:0030170//pyridoxal phosphate binding	NA	K04382//serine/threonine-protein phosphatase 2A catalytic subunit [EC:3.1.3.16];K20184//vacuolar protein sorting-associated protein 41	gi|670432806|ref|XP_008656922.1|//PREDICTED: uncharacterized protein LOC103636341 [Zea mays];AQK98536.1//hypothetical protein ZEAMMB73_Zm00001d011989 [Zea mays]
100284996	928	186	2368	3.67574	0	Up	0	LOC100284996	NA	NA	NA	NA	gi|930697394|ref|NP_001151363.2|//TMV response-related protein [Zea mays]
103637520	567	17.32	2033.42	6.88077	0	Up	0	LOC103637520	GO:0005737//cytoplasm	GO:0046872//metal ion binding;GO:0020037//heme binding;GO:0016688//L-ascorbate peroxidase activity	GO:0006979//response to oxidative stress;GO:0098869//cellular oxidant detoxification;GO:0042744//hydrogen peroxide catabolic process;GO:0055114//oxidation-reduction process	K00434//L-ascorbate peroxidase [EC:1.11.1.11]	gi|413946299|gb|AFW78948.1|//hypothetical protein ZEAMMB73_964190 [Zea mays];gi|238009810|gb|ACR35940.1|//unknown [Zea mays]
103626205	995	34.7	1938.9	5.8096	0	Up	0	LOC103626205	NA	GO:0003824//catalytic activity;GO:0030170//pyridoxal phosphate binding	NA	K04382//serine/threonine-protein phosphatase 2A catalytic subunit [EC:3.1.3.16]	ONM09438.1//hypothetical protein ZEAMMB73_Zm00001d034052 [Zea mays];gi|670368372|ref|XP_008665430.1|//PREDICTED: uncharacterized protein LOC103644019 [Zea mays];XP_020397162.1//uncharacterized protein LOC103632481 [Zea mays]
BGI_novel_G000401	5481	1178.46	4524.95	1.94644	0	Up	0	NA	NA	NA	NA	K00430//peroxidase [EC:1.11.1.7];K10268//F-box and leucine-rich repeat protein 2/20;K01191//alpha-mannosidase [EC:3.2.1.24];K08247//methionine S-methyltransferase [EC:2.1.1.12]	XP_020393779.1//uncharacterized protein LOC103628713 [Zea mays]
BGI_novel_G000949	4056	39.53	1913.97	5.60292	0	Up	0	NA	NA	NA	NA	K06997//PLP dependent protein	ONM09437.1//hypothetical protein ZEAMMB73_Zm00001d034052 [Zea mays]
100383587	1506	3928	8946	1.19289	0	Up	0	LOC100383587	GO:0016021//integral component of membrane	GO:0016846//carbon-sulfur lyase activity	NA	K16903//L-tryptophan---pyruvate aminotransferase [EC:2.6.1.99]	gi|974987403|ref|NP_001305902.1|//uncharacterized protein LOC100383587 [Zea mays]
100382491	1080	5497.07	11174.3	1.02889	0	Up	0	umc2175	GO:0009536//plastid	GO:0004089//carbonate dehydratase activity;GO:0008270//zinc ion binding	GO:0015976//carbon utilization	K01673//carbonic anhydrase [EC:4.2.1.1]	gi|293335117|ref|NP_001168699.1|//uncharacterized protein LOC100382491 [Zea mays]
100282452	718	3540.69	8312.1	1.23663	0	Up	0	LOC100282452	NA	GO:0004867//serine-type endopeptidase inhibitor activity;GO:0008233//peptidase activity	GO:0009611//response to wounding;GO:0010951//negative regulation of endopeptidase activity	NA	NP_001147325.1//subtilisin-chymotrypsin inhibitor CI-1B [Zea mays];NP_001151896.1//subtilisin-chymotrypsin inhibitor CI-1B [Zea mays];gi|226503924|ref|NP_001151896.1|//subtilisin-chymotrypsin inhibitor CI-1B [Zea mays]
100383538	1043	237.21	2368.61	3.32525	0	Up	0	LOC100383538	NA	NA	NA	K00430//peroxidase [EC:1.11.1.7];K20318//protein SYS1	XP_008670541.1//vegetative cell wall protein gp1 [Zea mays];NP_001169657.1//uncharacterized protein LOC100383538 precursor [Zea mays]
103633557	1270	5273	10830	1.04378	0	Up	0	LOC103633557	GO:0005576//extracellular region	GO:0020037//heme binding;GO:0046872//metal ion binding;GO:0004601//peroxidase activity	GO:0006979//response to oxidative stress;GO:0098869//cellular oxidant detoxification;GO:0042744//hydrogen peroxide catabolic process;GO:0055114//oxidation-reduction process	K00430//peroxidase [EC:1.11.1.7]	gi|670425689|ref|XP_008653466.1|//PREDICTED: cationic peroxidase 1-like [Zea mays]
103632694	1794	2102	5996	1.51768	0	Up	0	LOC103632694	GO:0016020//membrane	GO:0016709//oxidoreductase activity, acting on paired donors, with incorporation or reduction of molecular oxygen, NAD(P)H as one donor, and incorporation of one atom of oxygen;GO:0046872//metal ion binding	GO:0098542//defense response to other organism;GO:0042343//indole glucosinolate metabolic process;GO:0044550//secondary metabolite biosynthetic process	K00517//null;K13260//isoflavone 2'-hydroxylase [EC:1.14.13.89]	gi|670423804|ref|XP_008652660.1|//PREDICTED: isoflavone 2'-hydroxylase-like [Zea mays]
103631923	654	2178.07	6119.33	1.49577	0	Up	0	LOC103631923	NA	NA	NA	NA	gi|670422123|ref|XP_008651990.1|//PREDICTED: uncharacterized protein LOC103631923 [Zea mays]
BGI_novel_G001448	8971	3742.37	8545.33	1.19663	0	Up	0	NA	NA	NA	NA	NA	NP_001169233.1//uncharacterized protein LOC100383091 [Zea mays]
BGI_novel_G001626	1873	104.35	1951.89	4.23081	0	Up	0	NA	NA	NA	NA	K04733//interleukin-1 receptor-associated kinase 4 [EC:2.7.11.1];K00872//homoserine kinase [EC:2.7.1.39];K17479//glutaredoxin domain-containing cysteine-rich protein 1;K10398//kinesin family member 11;K05658//ATP-binding cassette, subfamily B (MDR/TAP), member 1 [EC:3.6.3.44]	AEJ07906.1//putative transposase [Zea luxurians]
103627411	1899	2254	6104	1.44271	0	Up	0	LOC103627411	GO:0016021//integral component of membrane	NA	NA	NA	gi|670409368|ref|XP_008645928.1|//PREDICTED: uncharacterized protein LOC103627411 [Zea mays]
100285862	1615	3590	8167.97	1.19144	0	Up	0	LOC100285862	GO:0005829//cytosol	GO:0018826//methionine gamma-lyase activity;GO:0030170//pyridoxal phosphate binding	GO:0051289//protein homotetramerization	K01761//methionine-gamma-lyase [EC:4.4.1.11]	gi|226507852|ref|NP_001152224.1|//O-succinylhomoserine sulfhydrylase [Zea mays]
100382434	1957	1889	5465	1.53804	0	Up	0	bHLH115	NA	NA	NA	K01681//aconitate hydratase [EC:4.2.1.3];K13422//transcription factor MYC2	NP_001168647.1//putative HLH DNA-binding domain superfamily protein [Zea mays];gi|293332753|ref|NP_001168647.1|//putative HLH DNA-binding domain superfamily protein [Zea mays]
100274449	2024	1510	4809	1.67663	0	Up	0	LOC100274449	GO:0016021//integral component of membrane	GO:0016757//transferase activity, transferring glycosyl groups	NA	K18134//protein O-GlcNAc transferase [EC:2.4.1.255]	gi|226507655|ref|NP_001142280.1|//glycosyltransferase [Zea mays]
542165	2892	4030	8767	1.12675	0	Up	0	an2	GO:0009536//plastid	GO:0000287//magnesium ion binding;GO:0009905//ent-copalyl diphosphate synthase activity;GO:0010333//terpene synthase activity	GO:0051504//diterpene phytoalexin precursor biosynthetic process pathway;GO:0009685//gibberellin metabolic process	K04120//ent-copalyl diphosphate synthase [EC:5.5.1.13]	gi|821324743|ref|NP_001105257.2|//kaurene synthase 2 [Zea mays];XP_020395978.1//kaurene synthase 2 isoform X1 [Zea mays]
103631700	2636	2632	6639	1.34025	0	Up	0	LOC103631700	GO:0005739//mitochondrion	GO:0008270//zinc ion binding	NA	NA	gi|670361968|ref|XP_008650929.1|//PREDICTED: uncharacterized protein LOC103631700 isoform X2 [Zea mays];gi|670361966|ref|XP_008650925.1|//PREDICTED: uncharacterized protein LOC103631700 isoform X1 [Zea mays]
109943339	3385	0	3973.22	12.9615	0	Up	0	LOC109943339	NA	NA	NA	NA	gi|985468538|ref|XP_015389999.1|//PREDICTED: uncharacterized protein LOC107178872 [Citrus sinensis]
BGI_novel_G000400	5481	1179.54	4189.05	1.83384	0	Up	0	NA	NA	NA	NA	K00430//peroxidase [EC:1.11.1.7];K10268//F-box and leucine-rich repeat protein 2/20;K01191//alpha-mannosidase [EC:3.2.1.24];K08247//methionine S-methyltransferase [EC:2.1.1.12]	XP_020393779.1//uncharacterized protein LOC103628713 [Zea mays]
100502394	1598	1462.59	4687.06	1.6856	0	Up	0	LOC100502394	GO:0009570//chloroplast stroma	GO:0016161//beta-amylase activity	GO:0005983//starch catabolic process;GO:0000024//maltose biosynthetic process	K01177//beta-amylase [EC:3.2.1.2]	gi|670436660|ref|XP_008658990.1|//PREDICTED: uncharacterized protein LOC100502394 isoform X1 [Zea mays]
103640879	1808	4313	9120	1.08579	0	Up	0	LOC103640879	NA	NA	GO:0006351//transcription, DNA-templated	K12581//CCR4-NOT transcription complex subunit 7/8;K13126//polyadenylate-binding protein	gi|670444263|ref|XP_008662554.1|//PREDICTED: NAC transcription factor NAM-1 [Zea mays]
100285633	1113	5155.08	10319.2	1.00671	0	Up	0	LOC100285633	GO:0016020//membrane;GO:0005737//cytoplasm	GO:0004620//phospholipase activity;GO:0047372//acylglycerol lipase activity	GO:0016042//lipid catabolic process	K08360//cytochrome b-561 [EC:1.16.5.1];K04730//interleukin-1 receptor-associated kinase 1 [EC:2.7.11.1];K13412//calcium-dependent protein kinase [EC:2.7.11.1];K13172//serine/arginine repetitive matrix protein 2;K16815//calcium-independent phospholipase A2-gamma	ONM27182.1//Patatin-like protein 2 [Zea mays];gi|226492557|ref|NP_001151996.1|//patatin T5 [Zea mays];XP_020404300.1//patatin-like protein 1 [Zea mays];ONM27217.1//Patatin-like protein 2 [Zea mays]
103643196	1993	2314	5998	1.37954	0	Up	0	LOC103643196	GO:0043231//intracellular membrane-bounded organelle	GO:1901363//heterocyclic compound binding;GO:0097159//organic cyclic compound binding;GO:0080019//fatty-acyl-CoA reductase (alcohol-forming) activity	GO:0035336//long-chain fatty-acyl-CoA metabolic process;GO:0055114//oxidation-reduction process;GO:0010345//suberin biosynthetic process	K13356//alcohol-forming fatty acyl-CoA reductase [EC:1.2.1.84]	gi|670366256|ref|XP_008664571.1|//PREDICTED: fatty acyl-CoA reductase 1-like [Zea mays];XP_008664571.1//fatty acyl-CoA reductase 1 [Zea mays]
100281767	2339	3321	7547	1.18973	0	Up	0	pco104637	GO:0009536//plastid	GO:0016161//beta-amylase activity	GO:0000272//polysaccharide catabolic process	K01177//beta-amylase [EC:3.2.1.2]	gi|226528064|ref|NP_001148159.1|//beta-amylase [Zea mays]
100502238	1604	3363.06	7609.52	1.18347	0	Up	0	LOC100502238	NA	NA	NA	K19613//leucine-rich repeat protein SHOC2	NP_001183644.1//leucine-rich repeat-containing protein 40 [Zea mays];gi|308080012|ref|NP_001183644.1|//leucine-rich repeat-containing protein 40 [Zea mays]
100281232	1744	3734	7996	1.104	0	Up	0	WRKY64	NA	GO:0043565//sequence-specific DNA binding;GO:0003700//transcription factor activity, sequence-specific DNA binding	GO:0006355//regulation of transcription, DNA-templated	K18835//WRKY transcription factor 2;K13424//WRKY transcription factor 33	gi|226499378|ref|NP_001147623.1|//WRKY11 - superfamily of TFs having WRKY and zinc finger domains [Zea mays];NP_001147623.1//WRKY11 - superfamily of TFs having WRKY and zinc finger domains [Zea mays]
100383744	804	2673.64	6347.43	1.25281	0	Up	0	LOC100383744	NA	NA	NA	NA	gi|413944670|gb|AFW77319.1|//hypothetical protein ZEAMMB73_320155 [Zea mays]
103648202	2254	3755	7950	1.08759	0	Up	0	LOC103648202	GO:0016020//membrane	GO:0090447//glycerol-3-phosphate 2-O-acyltransferase activity;GO:0016791//phosphatase activity	GO:0010143//cutin biosynthetic process;GO:0016311//dephosphorylation	K13508//glycerol-3-phosphate acyltransferase [EC:2.3.1.15]	gi|670380331|ref|XP_008670911.1|//PREDICTED: probable glycerol-3-phosphate acyltransferase 3 [Zea mays]
100274216	1377	675.15	2955.47	2.13555	0	Up	0	LOC100274216	NA	GO:0016787//hydrolase activity	GO:0008152//metabolic process	K14493//gibberellin receptor GID1 [EC:3.-.-.-]	gi|226496984|ref|NP_001142060.1|//uncharacterized protein LOC100274216 [Zea mays]
100281532	2479	2018.19	5239.22	1.38173	0	Up	0	LOC100281532	GO:0005737//cytoplasm	GO:0045548//phenylalanine ammonia-lyase activity	GO:0009800//cinnamic acid biosynthetic process;GO:0006559//L-phenylalanine catabolic process	K10775//phenylalanine ammonia-lyase [EC:4.3.1.24]	gi|226492014|ref|NP_001147922.1|//phenylalanine ammonia-lyase [Zea mays]
103647485	1059	92.2	1507.8	4.03698	0	Up	0	LOC103647485	NA	NA	NA	K09286//EREBP-like factor	gi|939320288|ref|NP_001144222.2|//ethylene-responsive transcription factor ERF109-like [Zea mays]
103652719	2031	1513	4364	1.53368	0	Up	0	LOC103652719	NA	GO:0004180//carboxypeptidase activity	GO:0006508//proteolysis	K09645//vitellogenic carboxypeptidase-like protein [EC:3.4.16.-]	gi|670394931|ref|XP_008677899.1|//PREDICTED: serine carboxypeptidase-like 50 [Zea mays]
100281009	674	640	2780	2.12438	0	Up	0	LOC100281009	NA	NA	NA	NA	NA
100277120	1622	3621	7563	1.06801	0	Up	0	LOC100277120	GO:0009507//chloroplast	GO:0000287//magnesium ion binding;GO:0004749//ribose phosphate diphosphokinase activity;GO:0005524//ATP binding;GO:0016301//kinase activity	GO:0016310//phosphorylation;GO:0009116//nucleoside metabolic process;GO:0009165//nucleotide biosynthetic process	K20308//trafficking protein particle complex subunit 11;K00948//ribose-phosphate pyrophosphokinase [EC:2.7.6.1]	gi|242054249|ref|XP_002456270.1|//hypothetical protein SORBIDRAFT_03g033270 [Sorghum bicolor]
BGI_novel_G003407	919	2.96	1668.96	9.14458	0	Up	0	NA	NA	NA	NA	NA	XP_020402256.1//uncharacterized protein LOC109943496 [Zea mays]
103642791	1464	1867	4868	1.38805	5.20375e-304	Up	2.12943e-305	LOC103642791	NA	NA	NA	NA	gi|670447954|ref|XP_008664192.1|//PREDICTED: uncharacterized abhydrolase domain-containing protein DDB_G0269086-like [Zea mays]
606426	1595	1673.07	4552.93	1.44974	1.30951e-303	Up	5.36885e-305	SGR2	GO:0009570//chloroplast stroma;GO:0031969//chloroplast membrane	NA	GO:0010304//PSII associated light-harvesting complex II catabolic process;GO:0015996//chlorophyll catabolic process	K18213//proteinaceous RNase P [EC:3.1.26.5]	gi|806638764|ref|NP_001105771.2|//senescence-inducible chloroplast stay-green protein 2 [Zea mays]
100191526	1805	210	1745	3.06021	9.78461e-297	Up	4.07261e-298	LOC100191526	GO:0016021//integral component of membrane;GO:0005739//mitochondrion	GO:0016491//oxidoreductase activity	GO:0055114//oxidation-reduction process	K19642//D-galacturonate reductase [EC:1.1.1.365];K00011//aldehyde reductase [EC:1.1.1.21]	gi|219886293|gb|ACL53521.1|//unknown [Zea mays];gi|670441969|ref|XP_008661318.1|//PREDICTED: uncharacterized protein LOC100191526 isoform X1 [Zea mays];gi|195629506|gb|ACG36394.1|//NAD(P)H-dependent oxidoreductase [Zea mays]
100281707	2525	3436	7161	1.06487	1.91975e-294	Up	8.08029e-296	LOC100281707	GO:0016021//integral component of membrane	GO:0005524//ATP binding;GO:0016887//ATPase activity	NA	K05681//ATP-binding cassette, subfamily G (WHITE), member 2	gi|226496471|ref|NP_001148099.1|//ATPase, coupled to transmembrane movement of substances [Zea mays]
100282930	1816	1476	4142	1.49408	6.10595e-289	Up	2.60332e-290	umc2266	GO:0016021//integral component of membrane	GO:0090447//glycerol-3-phosphate 2-O-acyltransferase activity;GO:0016791//phosphatase activity	GO:0009908//flower development;GO:0010143//cutin biosynthetic process;GO:0016311//dephosphorylation	K13508//glycerol-3-phosphate acyltransferase [EC:2.3.1.15]	gi|926459513|ref|NP_001149307.2|//uncharacterized protein LOC100282930 [Zea mays]
100192044	1804	2112.37	5153.74	1.2922	2.01925e-288	Up	8.64072e-290	cl308_1	GO:0016021//integral component of membrane;GO:0005773//vacuole	GO:0020037//heme binding;GO:0070330//aromatase activity;GO:0005506//iron ion binding;GO:0018685//alkane 1-monooxygenase activity	GO:0006631//fatty acid metabolic process;GO:0055114//oxidation-reduction process;GO:0010345//suberin biosynthetic process	K15401//fatty acid omega-hydroxylase [EC:1.14.-.-]	gi|953768305|ref|NP_001130939.2|//uncharacterized protein LOC100192044 [Zea mays]
100274507	1421	2444	5646	1.21343	2.4269e-286	Up	1.04419e-287	LOC100274507	GO:0016021//integral component of membrane	GO:0016491//oxidoreductase activity	GO:0055114//oxidation-reduction process	K19642//D-galacturonate reductase [EC:1.1.1.365]	gi|194700744|gb|ACF84456.1|//unknown [Zea mays];NP_001340549.1//putative oxidoreductase, aldo/keto reductase family protein [Zea mays]
100502492	2156	3693.12	7431.15	1.01419	4.07035e-282	Up	1.7735e-283	LOC100502492	GO:0048046//apoplast	GO:0016722//oxidoreductase activity, oxidizing metal ions;GO:0052716//hydroquinone:oxygen oxidoreductase activity;GO:0005507//copper ion binding	GO:0046274//lignin catabolic process;GO:0055114//oxidation-reduction process	K05909//laccase [EC:1.10.3.2]	gi|308081989|ref|NP_001183899.1|//putative laccase family protein precursor [Zea mays]
103643618	2465	542	2421	2.16468	5.02591e-281	Up	2.19768e-282	HAK21	GO:0016021//integral component of membrane	GO:0015079//potassium ion transmembrane transporter activity	GO:0071805//potassium ion transmembrane transport	K03549//KUP system potassium uptake protein	gi|673921674|ref|NP_001288539.1|//potassium transporter 21-like [Zea mays];NP_001288539.1//potassium transporter 21-like [Zea mays]
100284482	1369	999	3282	1.72146	6.13994e-281	Up	2.6896e-282	LOC100284482	NA	GO:0016298//lipase activity	GO:0006629//lipid metabolic process	K21026//acetylajmaline esterase [EC:3.1.1.80];K01188//beta-glucosidase [EC:3.2.1.21];K00679//phospholipid:diacylglycerol acyltransferase [EC:2.3.1.158];K10960//geranylgeranyl diphosphate/geranylgeranyl-bacteriochlorophyllide a reductase [EC:1.3.1.83 1.3.1.111]	gi|226500128|ref|NP_001150849.1|//anther-specific proline-rich protein APG precursor [Zea mays]
100280987	1290	2704	5963	1.14639	2.56952e-276	Up	1.15362e-277	WRKY97	NA	GO:0043565//sequence-specific DNA binding;GO:0003700//transcription factor activity, sequence-specific DNA binding	GO:0006355//regulation of transcription, DNA-templated	K13425//WRKY transcription factor 22;K13459//disease resistance protein RPS2;K20854//hydroxyproline O-galactosyltransferase HPGT [EC:2.4.1.-];K16225//probable WRKY transcription factor 52	gi|226502851|ref|NP_001147379.1|//WRKY69 - superfamily of TFs having WRKY and zinc finger domains [Zea mays]
100279360	2434	2511	5674	1.18155	6.41817e-276	Up	2.88652e-277	LOC100279360	GO:0005618//cell wall	GO:0004252//serine-type endopeptidase activity	GO:0006508//proteolysis	K04733//interleukin-1 receptor-associated kinase 4 [EC:2.7.11.1];K13199//plasminogen activator inhibitor 1 RNA-binding protein;K01183//chitinase [EC:3.2.1.14]	gi|226510542|ref|NP_001145849.1|//uncharacterized protein LOC100279360 precursor [Zea mays]
103637357	775	1397	3903	1.48769	1.27045e-270	Up	5.77317e-272	LOC103637357	NA	NA	NA	NA	gi|670434518|ref|XP_008657792.1|//PREDICTED: mulatexin [Zea mays]
109942262	1821	899	3038	1.76217	9.85227e-269	Up	4.50778e-270	LOC109942262	NA	GO:0016747//transferase activity, transferring acyl groups other than amino-acyl groups	NA	K13065//shikimate O-hydroxycinnamoyltransferase [EC:2.3.1.133]	gi|242094972|ref|XP_002437976.1|//hypothetical protein SORBIDRAFT_10g005760 [Sorghum bicolor]
103633658	776	7	1206	7.4341	6.42565e-266	Up	2.98004e-267	LOC103633658	GO:0005576//extracellular region	NA	NA	K13449//pathogenesis-related protein 1	gi|670425951|ref|XP_008653595.1|//PREDICTED: pathogenesis-related protein PRB1-3-like [Zea mays]
103637673	2131	2394.41	5417.94	1.18352	3.2419e-264	Up	1.51108e-265	LOC103637673	GO:0009570//chloroplast stroma	GO:0016161//beta-amylase activity	GO:0005983//starch catabolic process;GO:0000024//maltose biosynthetic process	K01177//beta-amylase [EC:3.2.1.2]	gi|670364282|ref|XP_008658465.1|//PREDICTED: beta-amylase 3, chloroplastic-like [Zea mays]
100193383	1990	1623	4198	1.37648	4.92842e-259	Up	2.35481e-260	LOC100193383	NA	NA	NA	NA	NP_001131984.1//uncharacterized protein LOC100193383 [Zea mays];gi|212720725|ref|NP_001131984.1|//uncharacterized protein LOC100193383 [Zea mays]
100384481	3480	4	1259.6	8.30419	2.19603e-256	Up	1.06467e-257	LOC100384481	GO:0005886//plasma membrane	GO:0004106//chorismate mutase activity;GO:0005524//ATP binding;GO:0004674//protein serine/threonine kinase activity	GO:0009073//aromatic amino acid family biosynthetic process;GO:0006468//protein phosphorylation	K04733//interleukin-1 receptor-associated kinase 4 [EC:2.7.11.1]	gi|414880731|tpg|DAA57862.1|//TPA: hypothetical protein ZEAMMB73_682873 [Zea mays];ONM38679.1//hypothetical protein ZEAMMB73_Zm00001d043649, partial [Zea mays]
100279833	1440	2733	5848	1.1029	9.95759e-255	Up	4.87418e-256	LOC100279833	NA	GO:0008171//O-methyltransferase activity;GO:0046983//protein dimerization activity	GO:0032259//methylation	K13262//isoflavone-7-O-methyltransferase [EC:2.1.1.150];K16040//trans-resveratrol di-O-methyltransferase [EC:2.1.1.240];K13230//2,4,7-trihydroxy-1,4-benzoxazin-3-one-glucoside 7-O-methyltransferase [EC:2.1.1.241];K13259//2,7,4'-trihydroxyisoflavanone 4'-O-methyltransferase / isoflavone 4'-O-methyltransferase [EC:2.1.1.212 2.1.1.46]	gi|226499800|ref|NP_001146259.1|//uncharacterized protein LOC100279833 [Zea mays]
103655222	1988	1672	4235	1.34623	1.26327e-252	Up	6.223e-254	LOC103655222	GO:0016021//integral component of membrane	GO:0090447//glycerol-3-phosphate 2-O-acyltransferase activity;GO:0016791//phosphatase activity	GO:0010143//cutin biosynthetic process;GO:0016311//dephosphorylation	K13508//glycerol-3-phosphate acyltransferase [EC:2.3.1.15]	gi|670400790|ref|XP_008680229.1|//PREDICTED: glycerol-3-phosphate 2-O-acyltransferase 6-like [Zea mays]
100272288	1770	979	3087	1.66227	1.24989e-251	Up	6.19608e-253	LOC100272288	GO:0016021//integral component of membrane	GO:0016705//oxidoreductase activity, acting on paired donors, with incorporation or reduction of molecular oxygen;GO:0020037//heme binding;GO:0005506//iron ion binding;GO:0004497//monooxygenase activity	GO:0055114//oxidation-reduction process	K20660//cytochrome P450 family 709	gi|226499842|ref|NP_001140247.1|//putative cytochrome P450 superfamily protein [Zea mays]
103629478	1258	1838	4473	1.28855	2.11947e-249	Up	1.05894e-250	LOC103629478	NA	GO:0008168//methyltransferase activity	GO:0032259//methylation	K08241//jasmonate O-methyltransferase [EC:2.1.1.141]	gi|670415533|ref|XP_008648811.1|//PREDICTED: jasmonate O-methyltransferase-like [Zea mays]
103642039	3067	2576	5522	1.1055	1.64946e-241	Up	8.45972e-243	LOC103642039	GO:0009507//chloroplast	GO:0016166//phytoene dehydrogenase activity;GO:0005506//iron ion binding;GO:0016165//linoleate 13S-lipoxygenase activity	GO:0009611//response to wounding;GO:0022900//electron transport chain;GO:0051707//response to other organism;GO:0006633//fatty acid biosynthetic process;GO:0031408//oxylipin biosynthetic process	K00454//lipoxygenase [EC:1.13.11.12]	gi|670365765|ref|XP_008663576.1|//PREDICTED: probable lipoxygenase 8, chloroplastic [Zea mays];PAN36254.1//hypothetical protein PAHAL_F00709 [Panicum hallii]
100281882	686	1268	3510	1.47436	2.7807e-240	Up	1.43699e-241	LOC100281882	GO:0016021//integral component of membrane;GO:0005886//plasma membrane	GO:0003824//catalytic activity	GO:0009733//response to auxin;GO:0009826//unidimensional cell growth;GO:0009741//response to brassinosteroid;GO:0035264//multicellular organism growth	K11000//callose synthase [EC:2.4.1.-]	gi|226504214|ref|NP_001148274.1|//CASP-like protein 1C2 [Zea mays]
542688	1647	672.89	2453.63	1.87192	6.16296e-236	Up	3.25692e-237	tps6	GO:0005737//cytoplasm	GO:0000287//magnesium ion binding;GO:0016853//isomerase activity;GO:0010333//terpene synthase activity	GO:0006952//defense response;GO:0016114//terpenoid biosynthetic process	K15797//(S)-beta-macrocarpene synthase [EC:5.5.1.17];K14174//beta-farnesene synthase [EC:4.2.3.47]	gi|162458090|ref|NP_001105674.1|//(S)-beta-macrocarpene synthase [Zea mays]
542467	1471	2465	5304	1.11094	7.26156e-234	Up	3.88843e-235	prcw1	NA	NA	NA	NA	NA
103654273	2100	3004	6044	1.01406	1.19911e-229	Up	6.5145e-231	LOC103654273	GO:0005794//Golgi apparatus;GO:0016021//integral component of membrane	GO:0016413//O-acetyltransferase activity	GO:0071554//cell wall organization or biogenesis	K16573//gamma-tubulin complex component 6	XP_008679330.1//protein trichome birefringence-like 34 [Zea mays];gi|670398590|ref|XP_008679330.1|//PREDICTED: protein trichome birefringence-like 34 [Zea mays]
BGI_novel_G002864	396	10.21	962.02	6.56346	8.62846e-224	Up	4.81542e-225	NA	NA	NA	NA	K00434//L-ascorbate peroxidase [EC:1.11.1.11]	ACR35940.1//unknown [Zea mays]
100037829	2771	1966	4439	1.18041	8.20299e-216	Up	4.73781e-217	LOX12	GO:0009536//plastid	GO:0016702//oxidoreductase activity, acting on single donors with incorporation of molecular oxygen, incorporation of two atoms of oxygen;GO:0046872//metal ion binding	GO:0006633//fatty acid biosynthetic process;GO:0055114//oxidation-reduction process;GO:0031408//oxylipin biosynthetic process	K00454//lipoxygenase [EC:1.13.11.12]	gi|162460340|ref|NP_001105997.1|//lipoxygenase [Zea mays]
100500709	1158	1277.1	3373.29	1.40673	2.40385e-215	Up	1.39215e-216	OMT8	NA	GO:0046872//metal ion binding;GO:0008168//methyltransferase activity	GO:0006952//defense response;GO:0032259//methylation	K08241//jasmonate O-methyltransferase [EC:2.1.1.141]	gi|304571955|ref|NP_001182139.1|//benzoate O-methyltransferase [Zea mays]
BGI_novel_G002304	3975	5.56	974.37	7.45868	1.0979e-214	Up	6.39249e-216	NA	NA	NA	NA	K06997//PLP dependent protein	ONM09438.1//hypothetical protein ZEAMMB73_Zm00001d034052 [Zea mays]
100286063	811	879.31	2707.61	1.62802	2.0116e-214	Up	1.17282e-215	LOC100286063	GO:0046658//anchored component of plasma membrane	GO:0009055//electron carrier activity	NA	K03006//DNA-directed RNA polymerase II subunit RPB1 [EC:2.7.7.6];K04733//interleukin-1 receptor-associated kinase 4 [EC:2.7.11.1]	gi|226493313|ref|NP_001152423.1|//chemocyanin precursor [Zea mays]
100193647	1275	466.25	1938.14	2.06094	1.03434e-211	Up	6.05467e-213	LOC100193647	NA	GO:0016787//hydrolase activity	GO:0008152//metabolic process	K16196//eukaryotic translation initiation factor 2-alpha kinase 4 [EC:2.7.11.1];K11547//kinetochore protein NDC80;K03942//NADH dehydrogenase (ubiquinone) flavoprotein 1 [EC:1.6.5.3 1.6.99.3];K21027//tRNA-5-taurinomethyluridine 2-sulfurtransferase [EC:2.8.1.14];K18551//pyrimidine and pyridine-specific 5'-nucleotidase [EC:3.1.3.-];K08150//MFS transporter, SP family, solute carrier family 2 (myo-ino…	XP_008653870.1//uncharacterized protein LOC100193647 isoform X2 [Zea mays];gi|212721430|ref|NP_001132215.1|//uncharacterized protein LOC100193647 [Zea mays];gi|670419454|ref|XP_008650508.1|//PREDICTED: uncharacterized protein LOC103631357 [Zea mays];gi|670358205|ref|XP_008653771.1|//PREDICTED: uncharacterized protein LOC100193647 isoform X1 [Zea mays]
100281657	2642	2293.31	4877.04	1.09402	6.78202e-210	Up	4.00697e-211	LOC100281657	NA	GO:0008270//zinc ion binding	NA	NA	gi|226504618|ref|NP_001148048.1|//protein binding protein [Zea mays]
100382058	2737	1200	3207	1.42363	1.7006e-208	Up	1.01536e-209	LOC100382058	GO:0005887//integral component of plasma membrane	GO:0008271//secondary active sulfate transmembrane transporter activity	GO:1902358//sulfate transmembrane transport	K17471//sulfate transporter 3	gi|293333783|ref|NP_001168294.1|//uncharacterized protein LOC100382058 [Zea mays];PAN28814.1//hypothetical protein PAHAL_E01859, partial [Panicum hallii]
100191750	1804	883	2612	1.57011	2.08565e-196	Up	1.32166e-197	LOC100191750	NA	GO:0016747//transferase activity, transferring acyl groups other than amino-acyl groups	NA	K15400//omega-hydroxypalmitate O-feruloyl transferase [EC:2.3.1.188];K13065//shikimate O-hydroxycinnamoyltransferase [EC:2.3.1.133]	gi|212274421|ref|NP_001130649.1|//transferase [Zea mays]
103631816	1750	2371	4869.99	1.04387	2.91212e-194	Up	1.86809e-195	LOC103631816	NA	GO:0016747//transferase activity, transferring acyl groups other than amino-acyl groups	NA	K13065//shikimate O-hydroxycinnamoyltransferase [EC:2.3.1.133]	gi|670362292|ref|XP_008651745.1|//PREDICTED: agmatine coumaroyltransferase-1-like [Zea mays]
103654306	2414	2550	5123	1.01193	3.50334e-194	Up	2.25008e-195	LOC103654306	NA	NA	NA	K13172//serine/arginine repetitive matrix protein 2	gi|670398675|ref|XP_008679362.1|//PREDICTED: uncharacterized protein LOC103654306 [Zea mays];XP_008679362.2//uncharacterized protein LOC103654306 [Zea mays]
103644114	822	1484.02	3558.11	1.26704	1.50614e-193	Up	9.70867e-195	LOC103644114	NA	NA	NA	NA	NA
100383472	2182	1683.5	3842.38	1.19598	6.9465e-191	Up	4.52648e-192	LOC100383472	GO:0016021//integral component of membrane;GO:0005773//vacuole	GO:0004575//sucrose alpha-glucosidase activity	GO:0005975//carbohydrate metabolic process	K01193//beta-fructofuranosidase [EC:3.2.1.26]	gi|670374152|ref|XP_008668436.1|//PREDICTED: uncharacterized protein LOC100383472 isoform X1 [Zea mays]
100382678	2030	824.55	2462.02	1.58361	1.66864e-187	Up	1.10032e-188	LOC100382678	GO:0005634//nucleus;GO:0009536//plastid	GO:0005524//ATP binding	GO:0051301//cell division;GO:0006270//DNA replication initiation;GO:0007049//cell cycle	K02213//cell division control protein 6	gi|293335369|ref|NP_001168873.1|//uncharacterized protein LOC100382678 [Zea mays]
100275855	621	1268	3183	1.33328	2.08834e-187	Up	1.38034e-188	umc1768	NA	NA	NA	NA	ONM59436.1//hydroxyproline-rich glycoprotein family protein [Zea mays];gi|226494095|ref|NP_001143301.1|//uncharacterized protein LOC100275855 precursor [Zea mays]
100281296	1187	22	796	5.18264	1.57621e-186	Up	1.04798e-187	LOC100281296	GO:0005783//endoplasmic reticulum;GO:0005887//integral component of plasma membrane	GO:0051119//sugar transmembrane transporter activity	GO:0034219//carbohydrate transmembrane transport	K15382//solute carrier family 50 (sugar transporter)	gi|226507480|ref|NP_001147686.1|//seven-transmembrane-domain protein 1 [Zea mays];AQK86083.1//sugars will eventually be exported transporter1b [Zea mays]
100273770	1111	1213	3077	1.34839	2.38145e-184	Up	1.60006e-185	LOC100273770	NA	NA	NA	NA	gi|238908851|gb|ACF86781.2|//unknown [Zea mays]
103652430	2916	31.53	808.8	4.68643	4.532e-184	Up	3.04851e-185	LOC103652430	NA	NA	NA	K07466//replication factor A1	gi|670391765|ref|XP_008676238.1|//PREDICTED: uncharacterized protein LOC103652430 [Zea mays];XP_008663323.1//replication protein A 70 kDa DNA-binding subunit B isoform X2 [Zea mays]
103630242	894	1508	3528	1.23166	1.20991e-183	Up	8.15748e-185	LOC103630242	NA	NA	NA	NA	gi|413945062|gb|AFW77711.1|//hypothetical protein ZEAMMB73_642926 [Zea mays]
100381918	4462	22.46	783.93	5.13074	2.49501e-183	Up	1.68414e-184	LOC100381918	GO:0030915//Smc5-Smc6 complex;GO:0005634//nucleus	NA	GO:0006281//DNA repair	K10293//F-box protein 7;K01183//chitinase [EC:3.2.1.14]	gi|670413709|ref|XP_008648058.1|//PREDICTED: hypothetical protein isoform X3 [Zea mays];gi|293331455|ref|NP_001168166.1|//uncharacterized protein LOC100381918 [Zea mays];gi|670413713|ref|XP_008648060.1|//PREDICTED: hypothetical protein isoform X5 [Zea mays];gi|670413707|ref|XP_008648057.1|//PREDICTED: hypothetical protein isoform X2 [Zea mays];NP_001168166.1//Non-structural maintenance of chromos…
103644119	647	25.35	788.82	4.96508	5.78352e-183	Up	3.91291e-184	LOC103644119	NA	NA	NA	NA	NA
100286258	1470	481	1814	1.92051	7.65622e-181	Up	5.24555e-182	LOC100286258	GO:0009536//plastid	GO:0004640//phosphoribosylanthranilate isomerase activity;GO:0004425//indole-3-glycerol-phosphate synthase activity	GO:0000162//tryptophan biosynthetic process	K01609//indole-3-glycerol phosphate synthase [EC:4.1.1.48]	gi|226498738|ref|NP_001152617.1|//indole-3-glycerol phosphate synthase [Zea mays]
103654305	1762	1277	3154	1.30987	9.58625e-181	Up	6.5903e-182	LOC103654305	NA	GO:0016787//hydrolase activity;GO:0000166//nucleotide binding	NA	K14641//apyrase [EC:3.6.1.5]	XP_008679361.1//probable apyrase 3 isoform X2 [Zea mays];gi|670398673|ref|XP_008679361.1|//PREDICTED: probable apyrase 3 isoform X2 [Zea mays];gi|670398671|ref|XP_008679360.1|//PREDICTED: probable apyrase 3 isoform X1 [Zea mays]
103654071	1534	2078	4346	1.06994	1.39465e-180	Up	9.5987e-182	LOC103654071	NA	GO:0016788//hydrolase activity, acting on ester bonds	NA	K21026//acetylajmaline esterase [EC:3.1.1.80];K01188//beta-glucosidase [EC:3.2.1.21];K00679//phospholipid:diacylglycerol acyltransferase [EC:2.3.1.158];K10960//geranylgeranyl diphosphate/geranylgeranyl-bacteriochlorophyllide a reductase [EC:1.3.1.83 1.3.1.111]	gi|670398049|ref|XP_008679095.1|//PREDICTED: GDSL esterase/lipase At5g37690-like [Zea mays]
100194276	1876	2192.44	4493.66	1.0408	1.70716e-178	Up	1.18693e-179	pco136249b	GO:0016020//membrane;GO:0005739//mitochondrion	NA	NA	K11000//callose synthase [EC:2.4.1.-];K08873//serine/threonine-protein kinase SMG1 [EC:2.7.11.1];K13415//protein brassinosteroid insensitive 1 [EC:2.7.10.1 2.7.11.1]	NP_001132787.1//uncharacterized protein LOC100194276 [Zea mays];gi|212721352|ref|NP_001132787.1|//uncharacterized protein LOC100194276 [Zea mays]
BGI_novel_G006018	1369	62	873	3.82108	2.55423e-178	Up	1.77787e-179	NA	NA	NA	NA	K19892//glucan endo-1,3-beta-glucosidase 4 [EC:3.2.1.39];K19891//glucan endo-1,3-beta-glucosidase 1/2/3 [EC:3.2.1.39]	AQL07791.1//Putative O-Glycosyl hydrolase superfamily protein [Zea mays]
100192351	2378	2231.06	4545.48	1.03215	4.22662e-178	Up	2.94852e-179	asn4	GO:0005829//cytosol	GO:0005524//ATP binding;GO:0042803//protein homodimerization activity;GO:0004066//asparagine synthase (glutamine-hydrolyzing) activity	GO:0070981//L-asparagine biosynthetic process;GO:0006541//glutamine metabolic process;GO:0009646//response to absence of light	K01953//asparagine synthase (glutamine-hydrolysing) [EC:6.3.5.4]	gi|212275221|ref|NP_001131015.1|//asparagine synthetase 4 [Zea mays];KXG39587.1//hypothetical protein SORBI_3001G406800 [Sorghum bicolor];gi|413956055|gb|AFW88704.1|//asparagine synthetase [Zea mays]
732723	3823	2019.01	4231.98	1.07313	9.97321e-177	Up	7.00402e-178	rbr3	GO:0005634//nucleus	NA	GO:0006357//regulation of transcription from RNA polymerase II promoter;GO:0051726//regulation of cell cycle	K04681//retinoblastoma-like protein 1	gi|162461964|ref|NP_001105822.1|//retinoblastoma-related protein 3 [Zea mays];XP_008649209.1//retinoblastoma-related protein 3 isoform X1 [Zea mays];XP_008649215.1//retinoblastoma-related protein 3 isoform X2 [Zea mays];gi|670361529|ref|XP_008649209.1|//PREDICTED: retinoblastoma-related protein 3 isoform X2 [Zea mays];gi|670361531|ref|XP_008649215.1|//PREDICTED: retinoblastoma-related protein 3 i…
100282852	695	1547	3530	1.19564	2.14307e-175	Up	1.52008e-176	pco090777	NA	NA	GO:0050832//defense response to fungus;GO:0031640//killing of cells of other organism	NA	gi|926459511|ref|NP_001149230.2|//uncharacterized protein LOC100282852 precursor [Zea mays]
BGI_novel_G004424	955	241.81	1298.67	2.43053	8.01955e-174	Up	5.76952e-175	NA	NA	NA	NA	K20184//vacuolar protein sorting-associated protein 41	ONM12211.1//Vacuolar protein sorting-associated protein 41-like protein [Zea mays]
BGI_novel_G003556	2924	5.02	774.83	7.27549	2.4226e-173	Up	1.74856e-174	NA	NA	NA	NA	K08679//UDP-glucuronate 4-epimerase [EC:5.1.3.6]	NP_001150615.2//photoperiod responsive protein [Zea mays]
109943957	4181	1615.99	3589.82	1.15694	2.59336e-169	Up	1.9183e-170	LOC109943957	NA	GO:0003824//catalytic activity	NA	K17508//protein phosphatase PTC7 [EC:3.1.3.16]	ACR38113.1//unknown [Zea mays];gi|238008094|gb|ACR35082.1|//unknown [Zea mays];gi|238014156|gb|ACR38113.1|//unknown [Zea mays]
103640607	2664	985.74	2598.42	1.4038	1.14684e-165	Up	8.67979e-167	LOC103640607	NA	NA	NA	K08869//aarF domain-containing kinase;K13457//disease resistance protein RPM1	gi|670365395|ref|XP_008662174.1|//PREDICTED: uncharacterized protein LOC103640607 isoform X4 [Zea mays];gi|670365387|ref|XP_008662156.1|//PREDICTED: uncharacterized protein LOC103640607 isoform X2 [Zea mays];gi|670365351|ref|XP_008662084.1|//PREDICTED: uncharacterized protein LOC103640607 isoform X1 [Zea mays];gi|670365389|ref|XP_008662158.1|//PREDICTED: uncharacterized protein LOC103640607 isofo…
100277079	1936	951	2541	1.42332	2.01236e-165	Up	1.52618e-166	LOC100277079	NA	GO:0005509//calcium ion binding	NA	K17338//receptor expression-enhancing protein 1/2/3/4;K19984//exocyst complex component 5	gi|226499132|ref|NP_001144217.1|//uncharacterized protein LOC100277079 [Zea mays];NP_001337174.1//uncharacterized protein LOC100277079 [Zea mays]
100285577	1358	848.96	2372.75	1.48823	3.98702e-165	Up	3.02999e-166	LOC100285577	GO:0005576//extracellular region	GO:0020037//heme binding;GO:0046872//metal ion binding;GO:0004601//peroxidase activity	GO:0006979//response to oxidative stress;GO:0098869//cellular oxidant detoxification;GO:0042744//hydrogen peroxide catabolic process;GO:0055114//oxidation-reduction process	K00430//peroxidase [EC:1.11.1.7]	gi|226493478|ref|NP_001151940.1|//peroxidase 52 precursor [Zea mays]
BGI_novel_G001526	7208	5.38	719.16	7.06801	3.041e-163	Up	2.33475e-164	NA	NA	NA	NA	K01507//inorganic pyrophosphatase [EC:3.6.1.1]	XP_008655620.1//uncharacterized protein LOC103634808 isoform X2 [Zea mays]
100283968	1829	1323	3104	1.23576	1.40188e-162	Up	1.07958e-163	LOC100283968	GO:0016020//membrane	GO:0005524//ATP binding	NA	K08900//mitochondrial chaperone BCS1	gi|226492128|ref|NP_001150338.1|//ATP binding protein [Zea mays];NP_001150338.1//ATP binding protein [Zea mays]
100279722	1212	1212.71	2934.9	1.28052	1.60569e-162	Up	1.23903e-163	MYB64	NA	GO:0003677//DNA binding	NA	K09422//myb proto-oncogene protein, plant	gi|226531173|ref|NP_001146153.1|//MYB transcription factor [Zea mays]
100191709	2019	2047	4148.01	1.02435	1.18729e-160	Up	9.28208e-162	LOC100191709	GO:0016021//integral component of membrane	GO:0005215//transporter activity	GO:0006857//oligopeptide transport	K14638//solute carrier family 15 (peptide/histidine transporter), member 3/4	gi|212274787|ref|NP_001130610.1|//uncharacterized protein LOC100191709 [Zea mays]
100383025	2142	1195	2888	1.2785	1.47235e-159	Up	1.16139e-160	LOC100383025	NA	GO:0016831//carboxy-lyase activity;GO:0030170//pyridoxal phosphate binding	GO:0006520//cellular amino acid metabolic process	K01592//tyrosine decarboxylase [EC:4.1.1.25]	gi|293335561|ref|NP_001169175.1|//uncharacterized protein LOC100383025 [Zea mays]
100277712	743	1071	2694	1.33623	2.29226e-159	Up	1.80993e-160	LOC100277712	GO:0009536//plastid	NA	NA	NA	gi|226506616|ref|NP_001144682.1|//uncharacterized protein LOC100277712 [Zea mays]
103651911	2634	351.73	1457.32	2.05622	4.62756e-159	Up	3.66466e-160	LOC103651911	GO:0016021//integral component of membrane	NA	NA	NA	XP_008675806.2//ergosterol biosynthetic protein 28-like [Zea mays];gi|670386423|ref|XP_008673931.1|//PREDICTED: ergosterol biosynthetic protein 28-like [Zea mays]
100275365	1925	475.29	1673.18	1.82116	1.91641e-155	Up	1.55051e-156	LOC100275365	GO:0016020//membrane	NA	NA	NA	gi|226500686|ref|NP_001142929.1|//uncharacterized protein LOC100275365 [Zea mays]
103646173	1488	39.67	714.21	4.17567	2.92534e-154	Up	2.38732e-155	LOC103646173	GO:0016021//integral component of membrane	GO:0000166//nucleotide binding;GO:0003676//nucleic acid binding	NA	NA	gi|673921823|ref|NP_001288534.1|//uncharacterized protein LOC103646173 [Zea mays];NP_001288534.1//uncharacterized protein LOC103646173 [Zea mays]
BGI_novel_G002290	5787	1198.14	2849.47	1.25534	4.67038e-153	Up	3.84418e-154	NA	NA	NA	NA	K03509//DNA polymerase eta [EC:2.7.7.7];K13675//UDP-glucose:O-linked fucose beta-1,3-glucosyltransferase [EC:2.4.1.-]	AQK46370.1//hypothetical protein ZEAMMB73_Zm00001d026359 [Zea mays]
542585	2262	395	1501	1.93144	5.28221e-151	Up	4.37248e-152	cko1	GO:0005615//extracellular space	GO:0019139//cytokinin dehydrogenase activity;GO:0016614//oxidoreductase activity, acting on CH-OH group of donors;GO:0050660//flavin adenine dinucleotide binding	GO:0009690//cytokinin metabolic process;GO:0055114//oxidation-reduction process	K00279//cytokinin dehydrogenase [EC:1.5.99.12]	ONM29023.1//cytokinin oxidase1 [Zea mays];gi|162462431|ref|NP_001105591.1|//cytokinin dehydrogenase 1 precursor [Zea mays]
BGI_novel_G001627	987	51	727	3.83883	3.47734e-149	Up	2.90013e-150	NA	NA	NA	NA	NA	XP_008656693.1//uncharacterized protein LOC103636109 [Zea mays]
100275201	492	909	2349	1.37514	2.59786e-145	Up	2.21929e-146	LOC100275201	NA	NA	NA	NA	gi|226506944|ref|NP_001142821.1|//uncharacterized protein LOC100275201 [Zea mays]
100501591	2228	714	2023	1.50794	9.98237e-144	Up	8.5666e-145	LOC100501591	GO:0016021//integral component of membrane	GO:0030246//carbohydrate binding;GO:0004674//protein serine/threonine kinase activity;GO:0005524//ATP binding	GO:0006468//protein phosphorylation	K04733//interleukin-1 receptor-associated kinase 4 [EC:2.7.11.1]	gi|414884268|tpg|DAA60282.1|//TPA: putative lectin-like receptor protein kinase family protein [Zea mays];gi|670421763|ref|XP_008651802.1|//PREDICTED: uncharacterized protein LOC100501591 isoform X1 [Zea mays]
100501607	2403	1911.49	3821.56	1.00491	1.51501e-143	Up	1.3025e-144	LOC100501607	GO:0016021//integral component of membrane;GO:0005886//plasma membrane	GO:0005524//ATP binding;GO:0008270//zinc ion binding;GO:0042626//ATPase activity, coupled to transmembrane movement of substances;GO:0003676//nucleic acid binding	GO:0055085//transmembrane transport	K05681//ATP-binding cassette, subfamily G (WHITE), member 2	gi|670414948|ref|XP_008648601.1|//PREDICTED: ABC transporter G family member 16 [Zea mays]
100383492	1549	182	1029	2.50468	8.65396e-143	Up	7.4873e-144	LOC100383492	NA	GO:0004556//alpha-amylase activity;GO:0005509//calcium ion binding	GO:0005975//carbohydrate metabolic process	K01176//alpha-amylase [EC:3.2.1.1]	gi|293334595|ref|NP_001169611.1|//putative alpha-amylase family protein precursor [Zea mays]
107305682	1054	1587	3351	1.08373	1.86026e-142	Up	1.61093e-143	LOC107305682	NA	NA	NA	K04733//interleukin-1 receptor-associated kinase 4 [EC:2.7.11.1]	gi|194703542|gb|ACF85855.1|//unknown [Zea mays]
103648495	1409	46.45	687.19	3.8924	2.25781e-142	Up	1.95871e-143	LOC103648495	GO:0016020//membrane;GO:0009536//plastid	GO:0000166//nucleotide binding;GO:0004672//protein kinase activity	NA	K13412//calcium-dependent protein kinase [EC:2.7.11.1];K13680//beta-mannan synthase [EC:2.4.1.32];K13172//serine/arginine repetitive matrix protein 2;K10956//protein transport protein SEC61 subunit alpha	ONM15624.1//Protein kinase superfamily protein [Zea mays];XP_020404397.1//uncharacterized protein LOC103648496 [Zea mays];gi|670380920|ref|XP_008671179.1|//PREDICTED: uncharacterized protein LOC103648495 [Zea mays]
103626457	3695	527.17	1696.15	1.69137	2.78455e-142	Up	2.41785e-143	LOC103626457	NA	NA	NA	K04733//interleukin-1 receptor-associated kinase 4 [EC:2.7.11.1];K12173//BRCA1-A complex subunit BRE	gi|670407209|ref|XP_008645088.1|//PREDICTED: thaumatin-like protein 1b [Zea mays];XP_008645088.1//thaumatin-like protein 1b [Zea mays]
103644213	1080	200.13	1064.16	2.41615	1.04746e-141	Up	9.13597e-143	LOC103644213	NA	NA	GO:0050789//regulation of biological process;GO:0009987//cellular process;GO:0065007//biological regulation	K13464//jasmonate ZIM domain-containing protein	gi|414873499|tpg|DAA52056.1|//TPA: putative tify domain/CCT motif transcription factor family protein [Zea mays]
100276969	672	1324.18	2955.28	1.16364	6.66415e-141	Up	5.83847e-142	LOC100276969	NA	NA	NA	NA	gi|921274014|ref|NP_001144126.2|//uncharacterized protein LOC100276969 [Zea mays]
100285312	753	1209.37	2782.47	1.20755	1.0395e-140	Up	9.12323e-142	magi93868	NA	NA	NA	NA	NA
103647294	689	237.66	1137.82	2.26474	2.62898e-140	Up	2.31554e-141	LOC103647294	GO:0016021//integral component of membrane	NA	NA	NA	gi|985567244|ref|NP_001306636.1|//uncharacterized protein LOC103626742 [Zea mays]
100281842	984	1557	3285	1.08257	1.94979e-139	Up	1.72341e-140	LOC100281842	NA	GO:0016787//hydrolase activity	NA	NA	gi|226498106|ref|NP_001148234.1|//carboxylic ester hydrolase/ hydrolase, acting on ester bonds [Zea mays]
103651606	2363	1561	3283.85	1.07836	1.61865e-138	Up	1.43955e-139	LOC103651606	GO:0009536//plastid;GO:0043190//ATP-binding cassette (ABC) transporter complex	GO:0005524//ATP binding;GO:0042626//ATPase activity, coupled to transmembrane movement of substances	GO:0055085//transmembrane transport	K05681//ATP-binding cassette, subfamily G (WHITE), member 2	gi|670390319|ref|XP_008675495.1|//PREDICTED: ABC transporter G family member 10-like [Zea mays]
109943406	1210	259.7	1163.64	2.16917	4.14363e-136	Up	3.74974e-137	LOC109943406	GO:0016021//integral component of membrane	NA	NA	NA	XP_020987670.1//uncharacterized protein LOC110275767 [Arachis duranensis];gi|985567244|ref|NP_001306636.1|//uncharacterized protein LOC103626742 [Zea mays];XP_013443323.1//hypothetical protein MTR_0021s0160 [Medicago truncatula]
103641594	389	26.66	604.44	4.50829	9.09953e-136	Up	8.2558e-137	LOC103641594	GO:0000015//phosphopyruvate hydratase complex	GO:0000287//magnesium ion binding;GO:0004634//phosphopyruvate hydratase activity	GO:0006096//glycolytic process	K01689//enolase [EC:4.2.1.11]	gi|670445782|ref|XP_008663157.1|//PREDICTED: enolase 1-like [Zea mays]
103655286	2912	34	623	4.20107	3.57706e-135	Up	3.2649e-136	LOC103655286	NA	GO:0016829//lyase activity;GO:0046872//metal ion binding	NA	K04121//ent-kaurene synthase [EC:4.2.3.19]	gi|413921803|gb|AFW61735.1|//hypothetical protein ZEAMMB73_371062 [Zea mays];AQK51665.1//kaurene synthase6 [Zea mays];XP_020407420.1//ent-kaur-16-ene synthase, chloroplastic-like [Zea mays]
103630240	1006	1494	3153	1.08299	5.66949e-134	Up	5.21451e-135	LOC103630240	NA	NA	NA	NA	gi|670417401|ref|XP_008649530.1|//PREDICTED: uncharacterized protein LOC103630240 [Zea mays]
100192537	900	1222	2740	1.17037	6.2078e-132	Up	5.76769e-133	LOC100192537	GO:0016021//integral component of membrane;GO:0005886//plasma membrane	NA	NA	NA	gi|212723510|ref|NP_001131228.1|//CASP-like protein 2A1 [Zea mays]
542629	999	735	1983	1.43731	2.7498e-131	Up	2.5677e-132	gst9	GO:0005737//cytoplasm	GO:0004364//glutathione transferase activity	GO:0006749//glutathione metabolic process	K00799//glutathione S-transferase [EC:2.5.1.18]	gi|162461947|ref|NP_001105625.1|//glutathione transferase 9 [Zea mays]
100279068	1870	1700	3420	1.0139	1.71547e-130	Up	1.61658e-131	pco121923	NA	NA	NA	K00430//peroxidase [EC:1.11.1.7]	gi|195633083|gb|ACG36725.1|//tumor-related protein [Zea mays];NP_001341509.1//uncharacterized protein LOC111043195 [Zea mays]
100283710	1002	220	1053	2.26437	6.36362e-130	Up	6.01166e-131	LOC100283710	GO:0016020//membrane;GO:0005739//mitochondrion	GO:0005509//calcium ion binding	NA	K17991//peroxygenase [EC:1.11.2.3]	gi|226504072|ref|NP_001150081.1|//ABA-induced protein precursor [Zea mays]
100273463	1856	449.63	1485.26	1.72935	1.11853e-128	Up	1.06626e-129	LOC100273463	GO:0016021//integral component of membrane;GO:0005773//vacuole	GO:0020037//heme binding;GO:0005506//iron ion binding;GO:0018685//alkane 1-monooxygenase activity	GO:0006631//fatty acid metabolic process;GO:0055114//oxidation-reduction process;GO:0010345//suberin biosynthetic process	K15401//fatty acid omega-hydroxylase [EC:1.14.-.-]	gi|226494618|ref|NP_001141372.1|//putative cytochrome P450 superfamily protein [Zea mays]
100280539	1065	114	809	2.83255	2.71052e-128	Up	2.5923e-129	cl46210_1	GO:0005774//vacuolar membrane;GO:0016021//integral component of membrane;GO:0000325//plant-type vacuole	GO:0015267//channel activity;GO:0022891//substrate-specific transmembrane transporter activity	GO:0006810//transport;GO:0044699//single-organism process	K09873//aquaporin TIP	gi|226533385|ref|NP_001146930.1|//uncharacterized protein LOC100280539 [Zea mays]
BGI_novel_G000280	2542	2.08	618.79	8.22217	1.04201e-127	Up	1.00144e-128	NA	NA	NA	NA	K02894//large subunit ribosomal protein L23e	NP_001143706.1//uncharacterized protein LOC100276444 [Zea mays]
100384472	2335	1237	2720	1.1422	4.97249e-126	Up	4.84863e-127	kup1	GO:0016021//integral component of membrane	GO:0015079//potassium ion transmembrane transporter activity	GO:0071805//potassium ion transmembrane transport	K03549//KUP system potassium uptake protein	gi|670384890|ref|XP_008673288.1|//PREDICTED: potasium ion uptake permease 1 isoform X1 [Zea mays]
100284713	1472	1015	2385	1.23795	1.40335e-125	Up	1.37277e-126	LOC100284713	GO:0016020//membrane	NA	NA	NA	gi|308081648|ref|NP_001183315.1|//legume lectins beta domain containing protein [Zea mays]
100274399	959	732	1943	1.41381	1.50705e-125	Up	1.47656e-126	LOC100274399	GO:0016020//membrane	NA	NA	NA	gi|226503495|ref|NP_001142231.1|//putative bifunctional inhibitor/LTP/seed storage protein family precursor [Zea mays]
100272890	1257	1391.76	2935	1.08189	1.32913e-124	Up	1.31053e-125	LOC100272890	GO:0019898//extrinsic component of membrane;GO:0016021//integral component of membrane;GO:0009536//plastid;GO:0009654//photosystem II oxygen evolving complex	GO:0005509//calcium ion binding	GO:0042549//photosystem II stabilization	K02716//photosystem II oxygen-evolving enhancer protein 1	gi|670412710|ref|XP_008647514.1|//PREDICTED: hypothetical protein isoform X1 [Zea mays]
103639401	677	654	1808	1.47248	3.47872e-124	Up	3.43817e-125	LOC103639401	NA	NA	NA	NA	gi|670440123|ref|XP_008660376.1|//PREDICTED: phytosulfokines 2-like [Zea mays]
100304441	1309	1221	2683	1.14123	3.63439e-124	Up	3.59768e-125	LOC100304441	NA	GO:0042349//guiding stereospecific synthesis activity	GO:0009699//phenylpropanoid biosynthetic process	NA	gi|259489878|ref|NP_001159346.1|//uncharacterized protein LOC100304441 [Zea mays]
100272997	1434	970	2297	1.24914	1.07142e-122	Up	1.07062e-123	bHLH71	NA	GO:0016597//amino acid binding;GO:0046983//protein dimerization activity	GO:0008152//metabolic process	K01681//aconitate hydratase [EC:4.2.1.3];K13422//transcription factor MYC2	gi|226490835|ref|NP_001140919.1|//putative HLH DNA-binding domain superfamily protein [Zea mays]
BGI_novel_G001531	7016	80.27	693.78	3.11699	8.4066e-121	Up	8.50516e-122	NA	NA	NA	NA	K01507//inorganic pyrophosphatase [EC:3.6.1.1]	XP_008655620.1//uncharacterized protein LOC103634808 isoform X2 [Zea mays]
100276930	1945	1116	2501	1.16961	2.01091e-120	Up	2.04232e-121	LOC100276930	NA	NA	NA	NA	AQK84456.1//hypothetical protein ZEAMMB73_Zm00001d037612 [Zea mays];gi|226493956|ref|NP_001144095.1|//uncharacterized protein LOC100276930 [Zea mays]
100384404	1208	283	1128	2.00034	3.88747e-119	Up	3.99668e-120	LOC100384404	NA	GO:0003677//DNA binding	NA	K09422//myb proto-oncogene protein, plant	gi|413938942|gb|AFW73493.1|//putative MYB DNA-binding domain superfamily protein [Zea mays]
100191910	1494	634	1742	1.46363	1.20468e-118	Up	1.24603e-119	dhs2	NA	GO:0034038//deoxyhypusine synthase activity	GO:0009553//embryo sac development;GO:0008612//peptidyl-lysine modification to peptidyl-hypusine	K00809//deoxyhypusine synthase [EC:2.5.1.46]	gi|212275095|ref|NP_001130806.1|//deoxyhypusine synthase 2 [Zea mays];gi|414587614|tpg|DAA38185.1|//TPA: hypothetical protein ZEAMMB73_616747 [Zea mays]
103638214	1485	313.19	1179.76	1.91883	5.89837e-118	Up	6.13304e-119	LOC103638214	NA	GO:0016788//hydrolase activity, acting on ester bonds	NA	K21026//acetylajmaline esterase [EC:3.1.1.80];K01188//beta-glucosidase [EC:3.2.1.21];K00679//phospholipid:diacylglycerol acyltransferase [EC:2.3.1.158];K10960//geranylgeranyl diphosphate/geranylgeranyl-bacteriochlorophyllide a reductase [EC:1.3.1.83 1.3.1.111]	gi|670437665|ref|XP_008659426.1|//PREDICTED: LOW QUALITY PROTEIN: GDSL esterase/lipase At5g37690 [Zea mays]
100283871	1433	31.69	548.41	4.1186	7.36695e-118	Up	7.67153e-119	umc1445	NA	GO:0008276//protein methyltransferase activity;GO:0003676//nucleic acid binding	GO:0006479//protein methylation	K19589//release factor glutamine methyltransferase [EC:2.1.1.297]	gi|226506076|ref|NP_001150241.1|//uncharacterized protein LOC100283871 [Zea mays]
100281864	1860	704	1846	1.3962	3.91542e-117	Up	4.09866e-118	LOC100281864	GO:0016021//integral component of membrane	GO:0050661//NADP binding;GO:0004499//N,N-dimethylaniline monooxygenase activity;GO:0050660//flavin adenine dinucleotide binding	GO:0055114//oxidation-reduction process	K11816//indole-3-pyruvate monooxygenase [EC:1.14.13.168]	gi|226529272|ref|NP_001148256.1|//disulfide oxidoreductase/ monooxygenase/ oxidoreductase [Zea mays]
103644122	818	430.7	1384.89	1.69046	2.43923e-116	Up	2.57239e-117	LOC103644122	NA	NA	NA	NA	NA
103649041	4909	1452.29	2952.95	1.02927	1.1746e-115	Up	1.24513e-116	LOC103649041	NA	NA	NA	K13412//calcium-dependent protein kinase [EC:2.7.11.1]	gi|670381747|ref|XP_008671614.1|//PREDICTED: proline-rich receptor-like protein kinase PERK9 [Zea mays];ONM20621.1//Calcium dependent protein kinase 13, partial [Zea mays];AQK97935.1//HVA22-like protein f [Zea mays]
103655488	2020	502.04	1502.73	1.58715	2.3841e-115	Up	2.53285e-116	LOC103655488	NA	GO:0005524//ATP binding	GO:0019538//protein metabolic process	K03696//ATP-dependent Clp protease ATP-binding subunit ClpC	gi|293336359|ref|NP_001169550.1|//uncharacterized protein LOC100383428 [Zea mays];AQK79717.1//40S ribosomal protein S4-3 [Zea mays];NP_001169550.1//uncharacterized protein LOC100383428 [Zea mays]
100383178	1449	288	1116	1.95964	8.79089e-115	Up	9.40101e-116	TIDP2773	NA	NA	NA	NA	gi|293331669|ref|NP_001169314.1|//uncharacterized protein LOC100383178 [Zea mays];NP_001169314.1//uncharacterized protein LOC100383178 [Zea mays]
100501464	2732	110.72	742	2.74995	2.77306e-114	Up	2.98281e-115	LOC100501464	GO:0005887//integral component of plasma membrane	GO:0008271//secondary active sulfate transmembrane transporter activity	GO:1902358//sulfate transmembrane transport	K17470//sulfate transporter 1, high-affinity	AQL09084.1//Sulfate transporter 1.2 [Zea mays];gi|413956713|gb|AFW89362.1|//hypothetical protein ZEAMMB73_695392 [Zea mays];XP_002468339.1//sulfate transporter 1.2 [Sorghum bicolor]
100284405	1439	1443.03	2921	1.0228	2.94567e-113	Up	3.20062e-114	LOC100284405	NA	NA	NA	NA	gi|226533387|ref|NP_001150772.1|//F-box protein interaction domain containing protein [Zea mays]
103644651	957	1066.42	2375.55	1.16093	4.03464e-113	Up	4.39328e-114	LOC103644651	GO:0005634//nucleus;GO:0005886//plasma membrane;GO:0005737//cytoplasm	GO:0005524//ATP binding;GO:0004683//calmodulin-dependent protein kinase activity;GO:0005509//calcium ion binding;GO:0009931//calcium-dependent protein serine/threonine kinase activity;GO:0005516//calmodulin binding	GO:0009738//abscisic acid-activated signaling pathway;GO:0018105//peptidyl-serine phosphorylation;GO:0035556//intracellular signal transduction;GO:0046777//protein autophosphorylation	K13412//calcium-dependent protein kinase [EC:2.7.11.1]	gi|670369714|ref|XP_008666048.1|//PREDICTED: calcium-dependent protein kinase 8-like, partial [Zea mays]
100281647	662	98	697	2.83575	7.44253e-111	Up	8.24912e-112	LOC100281647	NA	NA	NA	NA	gi|226505790|ref|NP_001148038.1|//PVR3-like protein precursor [Zea mays]
BGI_novel_G000948	4235	21.16	486.07	4.5272	1.18953e-109	Up	1.32957e-110	NA	NA	NA	NA	K04382//serine/threonine-protein phosphatase 2A catalytic subunit [EC:3.1.3.16]	ONM17324.1//Glutathione S-transferase TCHQD [Zea mays]
100273153	1806	22.31	487.84	4.45609	2.76561e-109	Up	3.09552e-110	LOC100273153	GO:0016021//integral component of membrane	GO:0016709//oxidoreductase activity, acting on paired donors, with incorporation or reduction of molecular oxygen, NAD(P)H as one donor, and incorporation of one atom of oxygen;GO:0020037//heme binding;GO:0005506//iron ion binding	GO:0044550//secondary metabolite biosynthetic process;GO:0055114//oxidation-reduction process	K07410//cytochrome P450 family 1 subfamily B polypeptide 1 [EC:1.14.14.1];K00512//steroid 17alpha-monooxygenase / 17alpha-hydroxyprogesterone deacetylase [EC:1.14.14.19 1.14.14.32];K05280//flavonoid 3'-monooxygenase [EC:1.14.13.21]	gi|414589594|tpg|DAA40165.1|//TPA: putative cytochrome P450 superfamily protein [Zea mays]
100280850	903	765	1886.01	1.30725	2.65812e-108	Up	2.998e-109	LOC100280850	GO:0016021//integral component of membrane;GO:0046658//anchored component of plasma membrane	GO:0009055//electron carrier activity;GO:0005507//copper ion binding	GO:0022900//electron transport chain	K04733//interleukin-1 receptor-associated kinase 4 [EC:2.7.11.1];K03006//DNA-directed RNA polymerase II subunit RPB1 [EC:2.7.7.6]	gi|226493516|ref|NP_001147242.1|//early nodulin-like protein 3 precursor [Zea mays]
100277767	1490	1061	2332	1.14159	3.678e-108	Up	4.16548e-109	LOC100277767	NA	GO:0005516//calmodulin binding	NA	NA	gi|226509982|ref|NP_001144725.1|//uncharacterized protein LOC100277767 [Zea mays]
100500707	1149	1049	2314	1.14682	4.07477e-108	Up	4.61801e-109	LOC100500707	NA	GO:0008168//methyltransferase activity	GO:0006952//defense response;GO:0032259//methylation	K08241//jasmonate O-methyltransferase [EC:2.1.1.141]	gi|304571951|ref|NP_001182137.1|//anthranilic acid methyltransferase 1 [Zea mays]
BGI_novel_G001683	4847	874.36	2043.39	1.23011	9.77971e-107	Up	1.11979e-107	NA	NA	NA	NA	K00921//1-phosphatidylinositol-3-phosphate 5-kinase [EC:2.7.1.150]	ONM03607.1//NAC domain-containing protein 73 [Zea mays]
107303346	1779	619	1642	1.41289	3.26363e-106	Up	3.75215e-107	LOC107303346	NA	GO:0016787//hydrolase activity	GO:0006629//lipid metabolic process	K00145//N-acetyl-gamma-glutamyl-phosphate reductase [EC:1.2.1.38]	gi|414875978|tpg|DAA53109.1|//TPA: hypothetical protein ZEAMMB73_566262 [Zea mays]
103631856	1966	730	1816	1.32024	6.43442e-106	Up	7.4076e-107	LOC103631856	GO:0048046//apoplast	GO:0016722//oxidoreductase activity, oxidizing metal ions;GO:0052716//hydroquinone:oxygen oxidoreductase activity;GO:0005507//copper ion binding	GO:0046274//lignin catabolic process;GO:0055114//oxidation-reduction process	K05909//laccase [EC:1.10.3.2]	gi|670421941|ref|XP_008651902.1|//PREDICTED: laccase-14-like [Zea mays];XP_008651902.1//laccase-14 [Zea mays]
103646079	2506	149	786	2.40466	1.85638e-104	Up	2.17043e-105	LOC103646079	GO:0016020//membrane;GO:0005737//cytoplasm	GO:0004252//serine-type endopeptidase activity;GO:0070008//serine-type exopeptidase activity	GO:0006508//proteolysis	K01322//prolyl oligopeptidase [EC:3.4.21.26]	XP_008669027.1//prolyl endopeptidase isoform X1 [Zea mays];gi|670375449|ref|XP_008669027.1|//PREDICTED: prolyl endopeptidase isoform X1 [Zea mays];gi|670375451|ref|XP_008669028.1|//PREDICTED: prolyl endopeptidase isoform X2 [Zea mays]
109943983	1325	121.27	721.2	2.57762	9.90376e-104	Up	1.16178e-104	LOC109943983	GO:0016021//integral component of membrane	GO:0016787//hydrolase activity	GO:0006629//lipid metabolic process	K20225//capicua transcriptional repressor	gi|223972889|gb|ACN30632.1|//unknown [Zea mays];gi|413947031|gb|AFW79680.1|//hypothetical protein ZEAMMB73_210781 [Zea mays];XP_020403828.1//uncharacterized protein LOC109943983 isoform X2 [Zea mays]
103631905	2118	159	804	2.34361	1.13039e-103	Up	1.32691e-104	LOC103631905	GO:0005794//Golgi apparatus;GO:0016021//integral component of membrane	GO:0008107//galactoside 2-alpha-L-fucosyltransferase activity	GO:0009969//xyloglucan biosynthetic process;GO:0036065//fucosylation;GO:0009832//plant-type cell wall biogenesis	K13681//xyloglucan fucosyltransferase [EC:2.4.1.-]	gi|670422078|ref|XP_008651971.1|//PREDICTED: probable fucosyltransferase 8 [Zea mays]
109939228	4709	578.83	1560.45	1.43619	1.71548e-103	Up	2.0164e-104	LOC109939228	GO:0005739//mitochondrion	NA	NA	K11450//lysine-specific histone demethylase 1A [EC:1.-.-.-]	gi|670442620|ref|XP_008661669.1|//PREDICTED: uncharacterized protein LOC100274691 isoform X1 [Zea mays]
541734	1478	503	1435	1.51786	2.44165e-103	Up	2.87184e-104	LOC541734	NA	GO:0003677//DNA binding	NA	K09422//myb proto-oncogene protein, plant	gi|670424840|ref|XP_008653094.1|//PREDICTED: transcription factor MYB21 [Zea mays]
100286076	2533	563.39	1526.86	1.44381	4.35581e-102	Up	5.15041e-103	LOC100286076	NA	NA	NA	K20495//long-chain fatty acid omega-monooxygenase [EC:1.14.13.205]	gi|670404402|ref|XP_008643859.1|//PREDICTED: ternary complex factor MIP1 isoform X2 [Zea mays];gi|670404400|ref|XP_008643858.1|//PREDICTED: ternary complex factor MIP1 isoform X1 [Zea mays];AQK62604.1//Electron transporter [Zea mays];gi|670404404|ref|XP_008643860.1|//PREDICTED: ternary complex factor MIP1 isoform X3 [Zea mays];gi|226503463|ref|NP_001152436.1|//ternary complex factor MIP1 [Zea may…
100281425	2001	423	1291	1.6152	8.42212e-102	Up	9.97165e-103	LOC100281425	GO:0016021//integral component of membrane	GO:0005215//transporter activity	GO:0006810//transport	K14638//solute carrier family 15 (peptide/histidine transporter), member 3/4	gi|226497300|ref|NP_001147815.1|//ligA [Zea mays]
100272468	1357	9	416	5.53596	4.6463e-99	Up	5.67136e-100	LOC100272468	GO:0016021//integral component of membrane	NA	NA	NA	gi|226506344|ref|NP_001140412.1|//uncharacterized protein LOC100272468 [Zea mays]
100382176	822	1214	2476	1.03369	7.04492e-98	Up	8.70348e-99	cl6091_1a	NA	NA	NA	NA	gi|293332123|ref|NP_001168407.1|//uncharacterized protein LOC100382176 [Zea mays]
103641546	2369	165	789	2.263	1.24477e-97	Up	1.54267e-98	LOC103641546	NA	NA	NA	K20368//protein cornichon;K14500//BR-signaling kinase [EC:2.7.11.1];K00384//thioredoxin reductase (NADPH) [EC:1.8.1.9];K03083//glycogen synthase kinase 3 beta [EC:2.7.11.26]	gi|670445687|ref|XP_008663113.1|//PREDICTED: LETM1 and EF-hand domain-containing protein 1, mitochondrial-like [Zea mays]
100284541	1022	1121	2341	1.06778	1.36252e-97	Up	1.68966e-98	umc2089	NA	NA	NA	K13464//jasmonate ZIM domain-containing protein	gi|226506592|ref|NP_001150908.1|//uncharacterized protein LOC100284541 [Zea mays]
542378	2693	1202.51	2456.12	1.03578	2.01434e-97	Up	2.5027e-98	ptk1	GO:0016021//integral component of membrane;GO:0005886//plasma membrane	GO:0005524//ATP binding;GO:0004674//protein serine/threonine kinase activity	GO:0048544//recognition of pollen;GO:0006468//protein phosphorylation	K04733//interleukin-1 receptor-associated kinase 4 [EC:2.7.11.1]	gi|162462707|ref|NP_001105424.1|//putative receptor protein kinase ZmPK1 precursor [Zea mays]
103649747	1648	445.7	1299.04	1.54874	1.88413e-96	Up	2.35854e-97	LOC103649747	NA	NA	NA	K14493//gibberellin receptor GID1 [EC:3.-.-.-]	gi|670385791|ref|XP_008673695.1|//PREDICTED: probable carboxylesterase 15 [Zea mays]
100191569	718	319	1077	1.76083	4.79255e-96	Up	6.0105e-97	LOC100191569	NA	NA	NA	NA	gi|212274735|ref|NP_001130471.1|//uncharacterized protein LOC100191569 [Zea mays]
100281088	1040	2.12	429.94	7.66937	7.00922e-94	Up	8.96532e-95	LOC100281088	GO:0005730//nucleolus;GO:0005829//cytosol;GO:0030687//preribosome, large subunit precursor	GO:0043022//ribosome binding;GO:0003743//translation initiation factor activity;GO:0043023//ribosomal large subunit binding	GO:0000470//maturation of LSU-rRNA;GO:0006413//translational initiation;GO:0000460//maturation of 5.8S rRNA;GO:1902626//assembly of large subunit precursor of preribosome;GO:0000054//ribosomal subunit export from nucleus;GO:0007229//integrin-mediated signaling pathway;GO:0042256//mature ribosome assembly	K03264//translation initiation factor 6	gi|226504598|ref|NP_001147479.1|//eukaryotic translation initiation factor 6 [Zea mays]
103626193	2907	11	395	5.17172	3.21681e-93	Up	4.15466e-94	LOC103626193	GO:0016021//integral component of membrane	GO:0015105//arsenite transmembrane transporter activity	GO:0015700//arsenite transport;GO:0098656//anion transmembrane transport	NA	gi|670406523|ref|XP_008644816.1|//PREDICTED: putative transporter arsB isoform X1 [Zea mays]
103644971	792	2.63	414.58	7.30589	3.43766e-93	Up	4.44258e-94	LOC103644971	GO:0005737//cytoplasm	GO:0020037//heme binding;GO:0046872//metal ion binding;GO:0016688//L-ascorbate peroxidase activity	GO:0006979//response to oxidative stress;GO:0098869//cellular oxidant detoxification;GO:0042744//hydrogen peroxide catabolic process;GO:0055114//oxidation-reduction process	K00434//L-ascorbate peroxidase [EC:1.11.1.11]	gi|238009810|gb|ACR35940.1|//unknown [Zea mays]
109944628	1649	634.51	1568.38	1.311	1.08414e-90	Up	1.42388e-91	LOC109944628	GO:0016020//membrane;GO:0005737//cytoplasm	GO:0004620//phospholipase activity;GO:0047372//acylglycerol lipase activity	GO:0016042//lipid catabolic process	K08360//cytochrome b-561 [EC:1.16.5.1];K04730//interleukin-1 receptor-associated kinase 1 [EC:2.7.11.1];K13412//calcium-dependent protein kinase [EC:2.7.11.1];K16815//calcium-independent phospholipase A2-gamma	gi|414591735|tpg|DAA42306.1|//TPA: patatin T5 [Zea mays];XP_020404300.1//patatin-like protein 1 [Zea mays]
100275752	1796	739	1727	1.23006	2.02744e-90	Up	2.67385e-91	LOC100275752	GO:0016021//integral component of membrane	NA	NA	K11323//histone arginine demethylase JMJD6 [EC:1.14.11.-];K15223//upstream activation factor subunit UAF30;K13172//serine/arginine repetitive matrix protein 2	gi|413942949|gb|AFW75598.1|//hypothetical protein ZEAMMB73_670635 [Zea mays];NP_001143234.1//uncharacterized protein LOC100275752 [Zea mays]
BGI_novel_G000929	4134	351.33	1095.04	1.64553	7.24654e-89	Up	9.69249e-90	NA	NA	NA	NA	K05909//laccase [EC:1.10.3.2];K00620//glutamate N-acetyltransferase / amino-acid N-acetyltransferase [EC:2.3.1.35 2.3.1.1];K18195//rhamnogalacturonan endolyase [EC:4.2.2.23];K11000//callose synthase [EC:2.4.1.-];K08873//serine/threonine-protein kinase SMG1 [EC:2.7.11.1]	XP_021309028.1//uncharacterized protein LOC110432596 [Sorghum bicolor]
103633674	1642	321	1041	1.70277	1.09731e-88	Up	1.4694e-89	LOC103633674	NA	NA	GO:0006351//transcription, DNA-templated	K12581//CCR4-NOT transcription complex subunit 7/8;K13126//polyadenylate-binding protein;K03094//S-phase kinase-associated protein 1;K01054//acylglycerol lipase [EC:3.1.1.23]	gi|414883497|tpg|DAA59511.1|//TPA: putative NAC domain transcription factor superfamily protein [Zea mays]
103643513	799	791	1792	1.18526	1.66288e-88	Up	2.23064e-89	LOC103643513	NA	NA	NA	NA	gi|670367059|ref|XP_008664914.1|//PREDICTED: glycine-rich cell wall structural protein 2-like [Zea mays]
BGI_novel_G001525	7196	242.06	894.88	1.89177	3.82172e-88	Up	5.15041e-89	NA	NA	NA	NA	K01507//inorganic pyrophosphatase [EC:3.6.1.1]	XP_008655620.1//uncharacterized protein LOC103634808 isoform X2 [Zea mays]
778428	936	980	2059	1.07653	3.8989e-87	Up	5.31216e-88	NAR2.2	GO:0016021//integral component of membrane;GO:0005886//plasma membrane	GO:0015112//nitrate transmembrane transporter activity;GO:0005515//protein binding	GO:0042128//nitrate assimilation;GO:0010167//response to nitrate;GO:0015706//nitrate transport	K01517//manganese-dependent ADP-ribose/CDP-alcohol diphosphatase [EC:3.6.1.13 3.6.1.16 3.6.1.53]	gi|195616514|gb|ACG30087.1|//component of high affinity nitrate transporter [Zea mays]
BGI_novel_G004434	3112	1097.92	2225.07	1.02452	7.68108e-87	Up	1.05072e-87	NA	NA	NA	NA	K03018//DNA-directed RNA polymerase III subunit RPC1 [EC:2.7.7.6]	XP_020406276.1//uncharacterized protein LOC103651883 isoform X1 [Zea mays]
100283794	834	958.41	2025.39	1.08493	8.28469e-87	Up	1.13394e-87	LOC100283794	NA	NA	NA	K04733//interleukin-1 receptor-associated kinase 4 [EC:2.7.11.1]	gi|226532936|ref|NP_001150165.1|//jasmonate-induced protein [Zea mays]
BGI_novel_G001492	5806	50.69	476.56	3.23833	2.77537e-86	Up	3.81166e-87	NA	NA	NA	NA	K04460//serine/threonine-protein phosphatase 5 [EC:3.1.3.16]	ACG41640.1//hypothetical protein [Zea mays]
BGI_novel_G004249	2124	152.28	707.66	2.22177	8.62129e-86	Up	1.19076e-86	NA	NA	NA	NA	NA	XP_008678626.1//uncharacterized protein LOC103653516 [Zea mays]
103629177	2778	1017	2101	1.0522	1.1065e-85	Up	1.53087e-86	LOC103629177	NA	GO:0005506//iron ion binding;GO:0051213//dioxygenase activity	GO:0055114//oxidation-reduction process	K05278//flavonol synthase [EC:1.14.11.23];K00423//L-ascorbate oxidase [EC:1.10.3.3]	PAN17050.1//hypothetical protein PAHAL_C01190 [Panicum hallii];gi|242089367|ref|XP_002440516.1|//hypothetical protein SORBIDRAFT_09g002350 [Sorghum bicolor]
BGI_novel_G001519	9763	226.33	851.66	1.91729	1.88145e-85	Up	2.61183e-86	NA	NA	NA	NA	K01507//inorganic pyrophosphatase [EC:3.6.1.1]	XP_008655620.1//uncharacterized protein LOC103634808 isoform X2 [Zea mays]
103630419	1098	672.45	1585.82	1.24317	1.62606e-84	Up	2.26997e-85	LOC103630419	NA	NA	NA	K09286//EREBP-like factor	gi|670417811|ref|XP_008649697.1|//PREDICTED: ethylene-responsive transcription factor ABR1-like [Zea mays];AIB05359.1//AP2-EREBP transcription factor, partial [Zea mays]
103631966	1393	586	1448	1.31053	8.58355e-84	Up	1.20695e-84	LOC103631966	NA	GO:0016787//hydrolase activity	GO:0008152//metabolic process	K14493//gibberellin receptor GID1 [EC:3.-.-.-]	gi|670422227|ref|XP_008652039.1|//PREDICTED: probable carboxylesterase 15 [Zea mays]
BGI_novel_G000644	4145	39.59	432.94	3.4564	7.4435e-83	Up	1.05767e-83	NA	NA	NA	NA	K20553//5'-3' exoribonuclease 4 [EC:3.1.13.-]	AQK93609.1//hypothetical protein ZEAMMB73_Zm00001d010199 [Zea mays]
103628975	2546	565.69	1405.15	1.31808	4.57286e-82	Up	6.52625e-83	LOC103628975	NA	NA	NA	K12581//CCR4-NOT transcription complex subunit 7/8;K13126//polyadenylate-binding protein;K01054//acylglycerol lipase [EC:3.1.1.23];K13172//serine/arginine repetitive matrix protein 2	gi|670414361|ref|XP_008648393.1|//PREDICTED: NAC domain-containing protein 43-like [Zea mays];XP_008648393.1//NAC domain-containing protein 43 [Zea mays]
100285785	1144	994	2039	1.04199	6.74849e-82	Up	9.63651e-83	LOC100285785	GO:0016021//integral component of membrane	NA	NA	NA	gi|226508918|ref|NP_001152147.1|//plasma membrane associated protein [Zea mays]
100382905	1687	344.61	1043.66	1.60406	9.27158e-82	Up	1.3261e-82	LOC100382905	NA	NA	NA	NA	gi|293332869|ref|NP_001169064.1|//uncharacterized protein LOC100382905 [Zea mays]
103653956	2282	352.51	1055.69	1.58789	1.67342e-81	Up	2.39869e-82	LOC103653956	GO:0016021//integral component of membrane	GO:0005215//transporter activity	GO:0006810//transport	K14638//solute carrier family 15 (peptide/histidine transporter), member 3/4	gi|670397799|ref|XP_008678997.1|//PREDICTED: protein NRT1/ PTR FAMILY 8.3-like isoform X2 [Zea mays]
103634625	1171	1.6	378.32	7.89083	3.53096e-81	Up	5.08057e-82	LOC103634625	GO:0005829//cytosol;GO:0045239//tricarboxylic acid cycle enzyme complex;GO:0005739//mitochondrion	GO:0004333//fumarate hydratase activity	GO:0006099//tricarboxylic acid cycle;GO:0051262//protein tetramerization;GO:0006106//fumarate metabolic process;GO:0006108//malate metabolic process	K01679//fumarate hydratase, class II [EC:4.2.1.2]	XP_020397161.1//fumarate hydratase 1, mitochondrial-like, partial [Zea mays];gi|226506808|ref|NP_001146296.1|//uncharacterized protein LOC100279871 [Zea mays]
BGI_novel_G004704	4517	0	482.24	9.91905	5.81569e-81	Up	8.37705e-82	NA	NA	NA	NA	K01507//inorganic pyrophosphatase [EC:3.6.1.1]	ONM26099.1//hypothetical protein ZEAMMB73_Zm00001d007131 [Zea mays]
103638673	647	46	441.98	3.26972	8.70457e-81	Up	1.25518e-81	LOC103638673	NA	NA	NA	NA	gi|670438549|ref|XP_008659738.1|//PREDICTED: protein WIR1A-like [Zea mays]
100285021	1702	549	1369	1.32369	1.66248e-80	Up	2.40374e-81	LOC100285021	GO:0043231//intracellular membrane-bounded organelle	GO:0080019//fatty-acyl-CoA reductase (alcohol-forming) activity	GO:0035336//long-chain fatty-acyl-CoA metabolic process;GO:0055114//oxidation-reduction process;GO:0010345//suberin biosynthetic process	K13356//alcohol-forming fatty acyl-CoA reductase [EC:1.2.1.84]	gi|226503767|ref|NP_001151388.1|//male sterility protein 2 [Zea mays]
103628296	2595	361	1064	1.56487	1.94547e-80	Up	2.81898e-81	LOC103628296	NA	NA	NA	K04733//interleukin-1 receptor-associated kinase 4 [EC:2.7.11.1];K04730//interleukin-1 receptor-associated kinase 1 [EC:2.7.11.1]	XP_020394011.1//LOW QUALITY PROTEIN: protein STRUBBELIG [Zea mays];gi|670411236|ref|XP_008646743.1|//PREDICTED: protein STRUBBELIG-like [Zea mays]
100285319	884	408	1140	1.48784	5.05451e-80	Up	7.36731e-81	LOC100285319	GO:0009506//plasmodesma;GO:0016021//integral component of membrane;GO:0005739//mitochondrion;GO:0046658//anchored component of plasma membrane	GO:0004871//signal transducer activity	GO:0007165//signal transduction;GO:0006952//defense response	NA	gi|226532092|ref|NP_001151684.1|//harpin-induced protein [Zea mays]
107546779	2594	525.42	1327.41	1.34251	8.67047e-80	Up	1.26784e-80	LOC107546779	GO:0009507//chloroplast	NA	NA	K03006//DNA-directed RNA polymerase II subunit RPB1 [EC:2.7.7.6];K14325//RNA-binding protein with serine-rich domain 1;K14677//aminoacylase [EC:3.5.1.14]	gi|414864561|tpg|DAA43118.1|//TPA: hypothetical protein ZEAMMB73_030432 [Zea mays];ONL93240.1//hypothetical protein ZEAMMB73_Zm00001d027481 [Zea mays]
103648166	1866	60.17	473.34	2.9812	1.6374e-79	Up	2.40449e-80	LOC103648166	NA	NA	NA	K15445//tRNA (guanine9-N1)-methyltransferase [EC:2.1.1.221];K12392//AP-1 complex subunit beta-1;K01661//naphthoate synthase [EC:4.1.3.36];K15255//ATP-dependent DNA helicase PIF1 [EC:3.6.4.12]	gi|670376288|ref|XP_008669361.1|//PREDICTED: uncharacterized protein LOC103646409 isoform X2 [Zea mays];ONM27260.1//hypothetical protein ZEAMMB73_Zm00001d007637 [Zea mays];XP_020404802.1//uncharacterized protein LOC103648166 [Zea mays]
100275779	1112	61.99	476.62	2.94818	3.31463e-79	Up	4.88298e-80	LOC100275779	GO:0016021//integral component of membrane	NA	NA	K03006//DNA-directed RNA polymerase II subunit RPB1 [EC:2.7.7.6];K04733//interleukin-1 receptor-associated kinase 4 [EC:2.7.11.1];K01728//pectate lyase [EC:4.2.2.2]	gi|226501740|ref|NP_001143251.1|//uncharacterized protein LOC100275779 [Zea mays];AQK82613.1//no vein-like, partial [Zea mays]
100283644	1267	207	783	1.92482	4.42987e-79	Up	6.53625e-80	IDP582	NA	GO:0005506//iron ion binding;GO:0051213//dioxygenase activity	GO:0009267//cellular response to starvation;GO:0055114//oxidation-reduction process	K05933//aminocyclopropanecarboxylate oxidase [EC:1.14.17.4];K06901//putative MFS transporter, AGZA family, xanthine/uracil permease	gi|927261901|ref|NP_001150017.2|//uncharacterized protein LOC100283644 [Zea mays];NP_001150017.2//uncharacterized protein LOC100283644 [Zea mays]
BGI_novel_G006602	1868	157.86	685.61	2.12419	1.04358e-78	Up	1.54793e-79	NA	NA	NA	NA	NA	XP_013443323.1//hypothetical protein MTR_0021s0160 [Medicago truncatula]
BGI_novel_G004491	2771	330.66	1002.33	1.60538	1.13446e-78	Up	1.68539e-79	NA	NA	NA	NA	K12605//CCR4-NOT transcription complex subunit 2	AQK86820.1//putative NOT transcription complex subunit VIP2 [Zea mays]
103639796	2414	969	1977	1.03419	1.69574e-78	Up	2.52717e-79	LOC103639796	NA	NA	NA	K18835//WRKY transcription factor 2;K13424//WRKY transcription factor 33;K18834//WRKY transcription factor 1	gi|670440917|ref|XP_008660727.1|//PREDICTED: probable WRKY transcription factor 72 [Zea mays]
103639277	1286	299.04	943.98	1.66386	5.27676e-78	Up	7.90512e-79	LOC103639277	GO:0009536//plastid	NA	NA	K13944//null	gi|670439864|ref|XP_008660255.1|//PREDICTED: LOB domain-containing protein 1 [Zea mays]
103642244	639	477	1238	1.38139	9.02931e-78	Up	1.3562e-78	LOC103642244	NA	NA	NA	NA	gi|670447209|ref|XP_008663779.1|//PREDICTED: protein enabled homolog [Zea mays]
100274072	1425	515	1297	1.33798	1.34401e-77	Up	2.02185e-78	LOC100274072	NA	NA	NA	NA	gi|226533206|ref|NP_001141923.1|//pollenless 3 [Zea mays]
103627649	1354	353	1028	1.54754	1.55547e-76	Up	2.3642e-77	LOC103627649	GO:0005615//extracellular space;GO:0005764//lysosome	GO:0004197//cysteine-type endopeptidase activity;GO:0016491//oxidoreductase activity	GO:0051603//proteolysis involved in cellular protein catabolic process	K16290//xylem cysteine proteinase [EC:3.4.22.-]	gi|670409977|ref|XP_008646166.1|//PREDICTED: xylem cysteine proteinase 1-like [Zea mays]
BGI_novel_G001522	8722	309.25	953.27	1.62955	1.73053e-76	Up	2.63298e-77	NA	NA	NA	NA	K01507//inorganic pyrophosphatase [EC:3.6.1.1]	XP_008655620.1//uncharacterized protein LOC103634808 isoform X2 [Zea mays]
103649600	1570	590.93	1397.87	1.24761	4.46961e-75	Up	6.88056e-76	LOC103649600	NA	GO:0046872//metal ion binding;GO:0052634//C-19 gibberellin 2-beta-dioxygenase activity	GO:0009416//response to light stimulus;GO:0045487//gibberellin catabolic process	K04125//gibberellin 2-oxidase [EC:1.14.11.13]	gi|670385457|ref|XP_008673560.1|//PREDICTED: gibberellin 2-beta-dioxygenase 1-like [Zea mays];XP_008673560.1//gibberellin 2-beta-dioxygenase 1 [Zea mays]
100286113	977	839	1764.09	1.07762	5.61565e-75	Up	8.65356e-76	LOC100286113	GO:0005618//cell wall;GO:0005576//extracellular region	GO:0045735//nutrient reservoir activity;GO:0030145//manganese ion binding;GO:0046564//oxalate decarboxylase activity	GO:0033609//oxalate metabolic process	K11426//SET and MYND domain-containing protein	gi|226507622|ref|NP_001152473.1|//germin-like protein subfamily 1 member 11 precursor [Zea mays]
BGI_novel_G001246	5635	32.21	380.96	3.5695	6.63835e-75	Up	1.02399e-75	NA	NA	NA	NA	NA	XP_008673597.2//uncharacterized protein LOC103649646 [Zea mays]
103638867	889	533.39	1301.34	1.29218	7.55471e-74	Up	1.17829e-74	LOC103638867	NA	NA	NA	NA	gi|670438911|ref|XP_008659881.1|//PREDICTED: protein GLUTAMINE DUMPER 5 [Zea mays]
103653816	4327	13.18	321.19	4.61245	1.73148e-73	Up	2.71e-74	LOC103653816	GO:0005874//microtubule;GO:0016021//integral component of membrane;GO:0009536//plastid;GO:0005737//cytoplasm	GO:0005524//ATP binding;GO:0004674//protein serine/threonine kinase activity;GO:0005198//structural molecule activity;GO:0005525//GTP binding;GO:0003924//GTPase activity	GO:0007018//microtubule-based movement;GO:0051301//cell division;GO:0006468//protein phosphorylation;GO:0007017//microtubule-based process	K03531//cell division protein FtsZ;K13420//LRR receptor-like serine/threonine-protein kinase FLS2 [EC:2.7.11.1]	gi|670397412|ref|XP_008678843.1|//PREDICTED: cell division protein FtsZ homolog 1, chloroplastic-like isoform X6 [Zea mays];gi|670397404|ref|XP_008678838.1|//PREDICTED: cell division protein FtsZ homolog 1, chloroplastic-like isoform X2 [Zea mays];PAN40608.1//hypothetical protein PAHAL_G02717 [Panicum hallii];XP_008679942.1//tyrosine-sulfated glycopeptide receptor 1 [Zea mays];gi|670397406|ref|XP…
103648304	1565	495	1234	1.32329	1.12711e-72	Up	1.78165e-73	LOC103648304	NA	NA	NA	NA	gi|670380609|ref|XP_008671021.1|//PREDICTED: uncharacterized protein LOC103648304 [Zea mays]
103634002	670	86.02	499.35	2.54275	3.45236e-71	Up	5.56217e-72	LOC103634002	GO:0009507//chloroplast	GO:0003849//3-deoxy-7-phosphoheptulonate synthase activity	GO:0009423//chorismate biosynthetic process;GO:0008652//cellular amino acid biosynthetic process;GO:0033587//shikimate biosynthetic process;GO:0009073//aromatic amino acid family biosynthetic process	K01626//3-deoxy-7-phosphoheptulonate synthase [EC:2.5.1.54]	gi|226532249|ref|NP_001150866.1|//phospho-2-dehydro-3-deoxyheptonate aldolase 1 [Zea mays];ONM59755.1//Phospho-2-dehydro-3-deoxyheptonate aldolase 1 [Zea mays]
103655231	1300	16.18	320.39	4.31299	3.74957e-71	Up	6.04686e-72	LOC103655231	GO:0005737//cytoplasm	GO:0005096//GTPase activator activity	GO:0043547//positive regulation of GTPase activity	K12489//Arf-GAP with coiled-coil, ANK repeat and PH domain-containing protein	gi|670400806|ref|XP_008680237.1|//PREDICTED: ADP-ribosylation factor GTPase-activating protein AGD1-like [Zea mays];XP_008680237.1//ADP-ribosylation factor GTPase-activating protein AGD1-like [Zea mays]
103639421	546	232.72	788.38	1.76574	5.93233e-71	Up	9.60243e-72	LOC103639421	GO:0005634//nucleus	GO:0003677//DNA binding	GO:0006355//regulation of transcription, DNA-templated	NA	gi|414878856|tpg|DAA55987.1|//TPA: putative NAC domain transcription factor superfamily protein [Zea mays]
109943001	1358	827.21	1714.09	1.05656	1.24812e-70	Up	2.0274e-71	LOC109943001	NA	NA	NA	K10268//F-box and leucine-rich repeat protein 2/20;K08332//null;K15340//DNA cross-link repair 1A protein	gi|242072974|ref|XP_002446423.1|//hypothetical protein SORBIDRAFT_06g015900 [Sorghum bicolor]
100276043	1213	41	385	3.23661	6.0517e-70	Up	9.87737e-71	LOC100276043	NA	NA	NA	NA	gi|226492286|ref|NP_001143400.1|//uncharacterized protein LOC100276043 precursor [Zea mays]
103636200	2121	66.17	445.35	2.75613	2.59639e-69	Up	4.25798e-70	LOC103636200	NA	GO:0005488//binding	NA	K17604//zinc finger SWIM domain-containing protein 3	gi|670432473|ref|XP_008656773.1|//PREDICTED: uncharacterized protein LOC103636200 [Zea mays];XP_008675445.2//uncharacterized protein LOC103651572 [Zea mays]
103631913	2055	374	1015	1.44581	1.78635e-68	Up	2.9546e-69	LOC103631913	GO:0005794//Golgi apparatus;GO:0016021//integral component of membrane	GO:0008107//galactoside 2-alpha-L-fucosyltransferase activity	GO:0009969//xyloglucan biosynthetic process;GO:0036065//fucosylation;GO:0009832//plant-type cell wall biogenesis	K13681//xyloglucan fucosyltransferase [EC:2.4.1.-]	gi|670422107|ref|XP_008651984.1|//PREDICTED: probable fucosyltransferase 8 isoform X2 [Zea mays];gi|670422105|ref|XP_008651983.1|//PREDICTED: probable fucosyltransferase 8 isoform X1 [Zea mays]
100274970	1177	284.63	861.85	1.60379	9.53827e-68	Up	1.59323e-68	ZAR1	NA	NA	NA	NA	NA
BGI_novel_G004695	6117	0	383.57	9.58879	1.02966e-67	Up	1.72151e-68	NA	NA	NA	NA	K01507//inorganic pyrophosphatase [EC:3.6.1.1]	ONM26099.1//hypothetical protein ZEAMMB73_Zm00001d007131 [Zea mays]
103647285	1452	132.79	580.74	2.13419	2.8363e-67	Up	4.7708e-68	LOC103647285	NA	GO:0008374//O-acyltransferase activity	GO:0006629//lipid metabolic process	K06129//lysophospholipase III [EC:3.1.1.5]	gi|670378146|ref|XP_008670055.1|//PREDICTED: lecithin-cholesterol acyltransferase-like 1 [Zea mays]
BGI_novel_G000632	2488	0	379.34	9.57279	3.96717e-67	Up	6.68844e-68	NA	NA	NA	NA	K01805//xylose isomerase [EC:5.3.1.5]	ONM33476.1//Mitochondrial fission protein ELM1, partial [Zea mays]
100280923	2428	820	1676	1.03677	5.00061e-67	Up	8.43857e-68	LOC100280923	GO:0016021//integral component of membrane	GO:0016757//transferase activity, transferring glycosyl groups	NA	K04733//interleukin-1 receptor-associated kinase 4 [EC:2.7.11.1]	gi|226495161|ref|NP_001147315.1|//phosphoribosylanthranilate transferase [Zea mays]
109941172	1319	366.18	992.84	1.44445	6.40442e-67	Up	1.08424e-67	LOC109941172	NA	GO:0008270//zinc ion binding	NA	K06627//cyclin A;K13172//serine/arginine repetitive matrix protein 2	XP_020397274.1//baculoviral IAP repeat-containing protein 7-like [Zea mays];gi|242049758|ref|XP_002462623.1|//hypothetical protein SORBIDRAFT_02g029170 [Sorghum bicolor]
103642093	847	7.01	275.03	5.29947	1.27242e-65	Up	2.17797e-66	LOC103642093	GO:0016020//membrane;GO:0030529//intracellular ribonucleoprotein complex	GO:0003723//RNA binding	GO:0034645//cellular macromolecule biosynthetic process;GO:0044238//primary metabolic process	K02987//small subunit ribosomal protein S4e;K11000//callose synthase [EC:2.4.1.-]	gi|670396672|ref|XP_008678574.1|//PREDICTED: 40S ribosomal protein S4-like [Zea mays];gi|414881977|tpg|DAA59108.1|//TPA: hypothetical protein ZEAMMB73_566486 [Zea mays];ONM41821.1//Callose synthase 7 [Zea mays]
103641961	1745	663.34	1438.92	1.12261	1.59669e-65	Up	2.73674e-66	LOC103641961	NA	NA	NA	K16222//Dof zinc finger protein DOF5.5	gi|670446553|ref|XP_008663481.1|//PREDICTED: dof zinc finger protein DOF1.8-like isoform X1 [Zea mays]
100278634	794	252	792	1.65752	2.53898e-65	Up	4.35975e-66	TIDP2891	GO:0016020//membrane	NA	NA	NA	gi|226528357|ref|NP_001145318.1|//uncharacterized protein LOC100278634 [Zea mays]
100381632	1422	19.87	308.04	3.9599	2.72714e-65	Up	4.68497e-66	LOC100381632	NA	GO:0016787//hydrolase activity	NA	K03942//NADH dehydrogenase (ubiquinone) flavoprotein 1 [EC:1.6.5.3 1.6.99.3]	gi|293335003|ref|NP_001167920.1|//uncharacterized protein LOC100381632 [Zea mays]
BGI_novel_G006561	690	533.42	1243.17	1.22612	3.69686e-65	Up	6.36238e-66	NA	NA	NA	NA	NA	KOM48406.1//hypothetical protein LR48_Vigan07g211000 [Vigna angularis]
BGI_novel_G003835	1971	331	918.52	1.47792	4.00531e-64	Up	6.97752e-65	NA	NA	NA	NA	K00611//ornithine carbamoyltransferase [EC:2.1.3.3]	AQK75003.1//Ornithine carbamoyltransferase chloroplastic [Zea mays]
100191769	1180	43	364	3.08697	1.7207e-63	Up	3.02709e-64	gpm853	GO:0005576//extracellular region	GO:0020037//heme binding;GO:0046872//metal ion binding;GO:0004601//peroxidase activity	GO:0006979//response to oxidative stress;GO:0098869//cellular oxidant detoxification;GO:0042744//hydrogen peroxide catabolic process;GO:0055114//oxidation-reduction process	K00430//peroxidase [EC:1.11.1.7]	gi|212275019|ref|NP_001130666.1|//uncharacterized protein LOC100191769 precursor [Zea mays]
100304392	2700	346	939	1.4458	1.87609e-63	Up	3.30338e-64	LOC100304392	GO:0012505//endomembrane system;GO:0016021//integral component of membrane	GO:0005451//monovalent cation:proton antiporter activity	GO:1902600//hydrogen ion transmembrane transport;GO:0006885//regulation of pH	NA	gi|259490432|ref|NP_001159300.1|//uncharacterized protein LOC100304392 [Zea mays]
103635831	1203	56	395.99	2.82741	2.12148e-63	Up	3.73711e-64	LOC103635831	NA	GO:0008757//S-adenosylmethionine-dependent methyltransferase activity;GO:0008171//O-methyltransferase activity;GO:0046983//protein dimerization activity	GO:0032259//methylation	K13262//isoflavone-7-O-methyltransferase [EC:2.1.1.150];K16040//trans-resveratrol di-O-methyltransferase [EC:2.1.1.240];K13230//2,4,7-trihydroxy-1,4-benzoxazin-3-one-glucoside 7-O-methyltransferase [EC:2.1.1.241];K13259//2,7,4'-trihydroxyisoflavanone 4'-O-methyltransferase / isoflavone 4'-O-methyltransferase [EC:2.1.1.212 2.1.1.46]	gi|670363727|ref|XP_008656430.1|//PREDICTED: 5-pentadecatrienyl resorcinol O-methyltransferase-like [Zea mays]
BGI_novel_G000901	7137	69.82	427.05	2.61814	4.80579e-63	Up	8.51435e-64	NA	NA	NA	NA	K00872//homoserine kinase [EC:2.7.1.39];K06966//uncharacterized protein;K05658//ATP-binding cassette, subfamily B (MDR/TAP), member 1 [EC:3.6.3.44]	AEJ07906.1//putative transposase [Zea luxurians]
109945709	899	5.87	257.13	5.45844	1.09984e-61	Up	1.978e-62	LOC109945709	GO:0009536//plastid	GO:0004222//metalloendopeptidase activity	GO:0006508//proteolysis	K07393//putative glutathione S-transferase;K12948//signal peptidase complex subunit 3 [EC:3.4.-.-]	AQK51367.1//Peptidase family M48 family protein [Zea mays];gi|670448056|ref|XP_008664250.1|//PREDICTED: uncharacterized protein LOC103642853 [Zea mays];XP_020407632.1//uncharacterized protein LOC109945709 [Zea mays]
BGI_novel_G001241	1612	127.12	541.51	2.09624	1.9178e-61	Up	3.45454e-62	NA	NA	NA	NA	K18636//microtubule-binding protein TANGLED1	AQK80204.1//putative microtubule-binding protein TANGLED [Zea mays]
103636181	2336	36.52	337.58	3.21391	3.93804e-61	Up	7.13045e-62	LOC103636181	GO:0005737//cytoplasm	GO:0043022//ribosome binding;GO:0005524//ATP binding;GO:0043023//ribosomal large subunit binding;GO:0005525//GTP binding;GO:0016740//transferase activity;GO:0016887//ATPase activity	GO:0009987//cellular process	K19788//obg-like ATPase 1;K14498//serine/threonine-protein kinase SRK2 [EC:2.7.11.1]	gi|670431597|ref|XP_008656406.1|//PREDICTED: serine/threonine-protein kinase SAPK10-like [Zea mays];AQK97466.1//hypothetical protein ZEAMMB73_Zm00001d011604 [Zea mays];XP_020398929.1//phospholipase D alpha 1-like isoform X7 [Zea mays];AQK97403.1//hypothetical protein ZEAMMB73_Zm00001d011604 [Zea mays];AQK97420.1//hypothetical protein ZEAMMB73_Zm00001d011604 [Zea mays];gi|226508560|ref|NP_00114315…
100384000	1023	487	1145	1.2388	4.40364e-61	Up	7.97692e-62	LOC100384000	NA	GO:0008061//chitin binding;GO:0004568//chitinase activity	GO:0006032//chitin catabolic process;GO:0016998//cell wall macromolecule catabolic process;GO:0005975//carbohydrate metabolic process	K01183//chitinase [EC:3.2.1.14]	gi|293333405|ref|NP_001170082.1|//uncharacterized protein LOC100384000 precursor [Zea mays]
100191739	659	337	909	1.43697	6.38094e-61	Up	1.15786e-61	IDP774	GO:0009507//chloroplast	NA	NA	K06995//uncharacterized protein	gi|212275722|ref|NP_001130639.1|//uncharacterized protein LOC100191739 [Zea mays];NP_001130639.1//uncharacterized protein LOC100191739 [Zea mays]
100501506	1329	21.37	294.15	3.78834	1.16415e-60	Up	2.12149e-61	LOC100501506	GO:0016021//integral component of membrane	NA	NA	NA	gi|308080232|ref|NP_001183138.1|//uncharacterized protein LOC100501506 [Zea mays]
100273780	1337	781.99	1569.08	1.01014	2.88275e-60	Up	5.27585e-61	LOC100273780	GO:0009536//plastid	GO:0016787//hydrolase activity	NA	NA	gi|670412361|ref|XP_008647335.1|//PREDICTED: uncharacterized protein LOC100192595 isoform X1 [Zea mays];gi|226508848|ref|NP_001141655.1|//nudix hydrolase 2 [Zea mays]
103653478	1095	461	1097	1.25617	7.63431e-60	Up	1.40731e-60	LOC103653478	NA	GO:0004106//chorismate mutase activity	GO:0046417//chorismate metabolic process;GO:0009073//aromatic amino acid family biosynthetic process	K01850//chorismate mutase [EC:5.4.99.5]	gi|670396723|ref|XP_008678594.1|//PREDICTED: chorismate mutase 2-like [Zea mays]
103653751	1543	216.88	700.24	1.6964	8.27495e-60	Up	1.52734e-60	LOC103653751	GO:0016021//integral component of membrane;GO:0005852//eukaryotic translation initiation factor 3 complex	GO:0003755//peptidyl-prolyl cis-trans isomerase activity;GO:0003743//translation initiation factor activity;GO:0005247//voltage-gated chloride channel activity	GO:0006413//translational initiation;GO:0006457//protein folding;GO:0006821//chloride transport;GO:0000413//protein peptidyl-prolyl isomerization;GO:1903959//regulation of anion transmembrane transport	K05012//chloride channel 3/4/5;K03250//translation initiation factor 3 subunit E	XP_020406920.1//putative eukaryotic translation initiation factor 3E subunit family protein isoform X6 [Zea mays];XP_020408214.1//eukaryotic translation initiation factor 3 subunit E-like isoform X2 [Zea mays];gi|670397260|ref|XP_008678785.1|//PREDICTED: chloride channel protein CLC-f-like [Zea mays];XP_020408213.1//chloride channel protein CLC-f-like isoform X1 [Zea mays]
103652281	1690	261.53	776.8	1.57601	1.0449e-59	Up	1.93104e-60	LOC103652281	GO:0005840//ribosome	GO:0003735//structural constituent of ribosome	GO:0006412//translation	K15601//lysine-specific demethylase 3 [EC:1.14.11.-];K02987//small subunit ribosomal protein S4e	XP_008676119.2//lysine-specific demethylase JMJ25-like [Zea mays];gi|670424452|ref|XP_008652931.1|//PREDICTED: uncharacterized protein LOC103633018 [Zea mays]
103637346	1778	369.82	948.57	1.36437	8.02178e-59	Up	1.49499e-59	LOC103637346	NA	GO:0004029//aldehyde dehydrogenase (NAD) activity	GO:0055114//oxidation-reduction process	K12355//coniferyl-aldehyde dehydrogenase [EC:1.2.1.68]	gi|701167874|gb|AIV00511.1|//aldehyde dehydrogenase 2-5 [Zea mays subsp. mays]
100282390	496	124	522	2.07915	1.11379e-58	Up	2.0792e-59	IDP2348	NA	GO:0005509//calcium ion binding	NA	K16465//centrin-1	gi|226508980|ref|NP_001148773.1|//uncharacterized protein LOC100282390 [Zea mays]
103627471	1553	766.24	1533.7	1.00659	1.31802e-58	Up	2.46457e-59	LOC103627471	GO:0005618//cell wall;GO:0009506//plasmodesma;GO:0005576//extracellular region;GO:0016021//integral component of membrane	NA	GO:0019953//sexual reproduction;GO:0071555//cell wall organization;GO:0006949//syncytium formation	K20628//expansin	NP_001309204.1//expansin-B16-like precursor [Zea mays];gi|670409505|ref|XP_008645984.1|//PREDICTED: expansin-B16-like [Zea mays]
107548101	3179	538	1204	1.1676	1.51642e-58	Up	2.84147e-59	LOC107548101	GO:0009536//plastid	GO:0030246//carbohydrate binding;GO:0004553//hydrolase activity, hydrolyzing O-glycosyl compounds	GO:0005975//carbohydrate metabolic process	K01187//alpha-glucosidase [EC:3.2.1.20];K13680//beta-mannan synthase [EC:2.4.1.32];K13172//serine/arginine repetitive matrix protein 2	gi|413946940|gb|AFW79589.1|//hypothetical protein ZEAMMB73_786943 [Zea mays];NP_001309938.1//uncharacterized protein LOC107548101 [Zea mays]
BGI_novel_G003633	3171	9	250.69	4.80528	1.59494e-58	Up	2.99108e-59	NA	NA	NA	NA	K00863//triose/dihydroxyacetone kinase / FAD-AMP lyase (cyclizing) [EC:2.7.1.28 2.7.1.29 4.6.1.15]	XP_008680197.1//putative 3,4-dihydroxy-2-butanone kinase [Zea mays]
BGI_novel_G001361	2684	21.69	280.28	3.69721	6.57828e-57	Up	1.25673e-57	NA	NA	NA	NA	K16196//eukaryotic translation initiation factor 2-alpha kinase 4 [EC:2.7.11.1];K10268//F-box and leucine-rich repeat protein 2/20;K15923//alpha-L-fucosidase 2 [EC:3.2.1.51];K08247//methionine S-methyltransferase [EC:2.1.1.12]	CAH66499.1//H0321H01.8 [Oryza sativa]
100382719	2415	4.31	235.29	5.77605	9.82545e-57	Up	1.88474e-57	LOC100382719	GO:0016021//integral component of membrane	GO:0046872//metal ion binding;GO:0005524//ATP binding;GO:0004672//protein kinase activity	GO:0006468//protein phosphorylation	K05765//cofilin;K01304//pyroglutamyl-peptidase [EC:3.4.19.3];K15191//La-related protein 7	gi|293335655|ref|NP_001168913.1|//uncharacterized protein LOC100382719 [Zea mays];ONM12831.1//hypothetical protein ZEAMMB73_Zm00001d002032 [Zea mays]
103652033	2177	17.01	265.26	3.9684	1.70615e-56	Up	3.28209e-57	LOC103652033	GO:0016021//integral component of membrane	GO:0003677//DNA binding	NA	K09338//homeobox-leucine zipper protein	ONM37245.1//Homeodomain leucine zipper family IV protein [Zea mays];gi|670391158|ref|XP_008675913.1|//PREDICTED: uncharacterized protein LOC103652033 [Zea mays];ONM32219.1//hypothetical protein ZEAMMB73_Zm00001d040952 [Zea mays]
109944638	1687	112	485	2.11993	5.93807e-56	Up	1.15155e-56	LOC109944638	GO:0016021//integral component of membrane	GO:0016709//oxidoreductase activity, acting on paired donors, with incorporation or reduction of molecular oxygen, NAD(P)H as one donor, and incorporation of one atom of oxygen;GO:0020037//heme binding;GO:0005506//iron ion binding	GO:0044550//secondary metabolite biosynthetic process;GO:0055114//oxidation-reduction process	K00512//steroid 17alpha-monooxygenase / 17alpha-hydroxyprogesterone deacetylase [EC:1.14.14.19 1.14.14.32]	gi|242047080|ref|XP_002461286.1|//hypothetical protein SORBIDRAFT_02g000220 [Sorghum bicolor]
103645962	1677	501	1128	1.17633	1.40329e-55	Up	2.73996e-56	LOC103645962	GO:0016020//membrane	GO:0016740//transferase activity	NA	K13065//shikimate O-hydroxycinnamoyltransferase [EC:2.3.1.133]	gi|670375157|ref|XP_008668908.1|//PREDICTED: shikimate O-hydroxycinnamoyltransferase-like [Zea mays]
BGI_novel_G002803	4138	26	286.99	3.46986	1.43897e-55	Up	2.81074e-56	NA	NA	NA	NA	K01303//acylaminoacyl-peptidase [EC:3.4.19.1];K00430//peroxidase [EC:1.11.1.7];K01191//alpha-mannosidase [EC:3.2.1.24];K10357//myosin V;K08247//methionine S-methyltransferase [EC:2.1.1.12]	XP_008650508.1//uncharacterized protein LOC103631357 [Zea mays]
100383485	2566	75.79	407.31	2.43149	1.67608e-55	Up	3.27518e-56	LOC100383485	GO:0005739//mitochondrion;GO:0009536//plastid	GO:0003723//RNA binding;GO:0008270//zinc ion binding	GO:0009451//RNA modification	K15271//ATP-dependent DNA helicase HFM1/MER3 [EC:3.6.4.12];K01074//palmitoyl-protein thioesterase [EC:3.1.2.22];K19090//CRISPR-associated protein Cas5t;K10683//BRCA1-associated RING domain protein 1;K17710//pentatricopeptide repeat domain-containing protein 1;K13162//poly(rC)-binding protein 2/3/4	AQK61701.1//Shaggy-related protein kinase kappa [Zea mays];gi|670390137|ref|XP_008675414.1|//PREDICTED: putative pentatricopeptide repeat-containing protein At5g09950 [Zea mays];gi|293335139|ref|NP_001169604.1|//uncharacterized protein LOC100383485 [Zea mays];gi|670404821|ref|XP_008644077.1|//PREDICTED: uncharacterized protein LOC100383485 isoform X1 [Zea mays];AQK61689.1//Shaggy-related protein …
103652670	9680	5.11	229.94	5.49723	2.36994e-55	Up	4.63843e-56	LOC103652670	NA	NA	NA	K15078//structure-specific endonuclease subunit SLX1 [EC:3.6.1.-]	gi|514810448|ref|XP_004980027.1|//PREDICTED: putative disease resistance protein RGA4 isoform X1 [Setaria italica];XP_004980027.1//PREDICTED: putative disease resistance protein RGA4 isoform X1 [Setaria italica]
100275463	1617	715	1434	1.00947	3.82384e-55	Up	7.52572e-56	cl5155_1	NA	NA	NA	K04733//interleukin-1 receptor-associated kinase 4 [EC:2.7.11.1]	gi|226509523|ref|NP_001143002.1|//uncharacterized protein LOC100275463 [Zea mays];AQK48905.1//hypothetical protein ZEAMMB73_Zm00001d048789 [Zea mays]
103645671	731	28.38	291.72	3.36708	3.96022e-55	Up	7.79722e-56	LOC103645671	GO:0015629//actin cytoskeleton	GO:0003779//actin binding	GO:0030042//actin filament depolymerization	K05765//cofilin	gi|670371290|ref|XP_008666907.1|//PREDICTED: actin-depolymerizing factor 2-like [Zea mays]
BGI_novel_G002294	5696	389.33	955.16	1.30019	4.29069e-55	Up	8.45459e-56	NA	NA	NA	NA	K03509//DNA polymerase eta [EC:2.7.7.7];K13675//UDP-glucose:O-linked fucose beta-1,3-glucosyltransferase [EC:2.4.1.-]	AQK46370.1//hypothetical protein ZEAMMB73_Zm00001d026359 [Zea mays]
BGI_novel_G002583	584	13.8	250.09	4.18515	5.39144e-55	Up	1.06404e-55	NA	NA	NA	NA	K15731//carboxy-terminal domain RNA polymerase II polypeptide A small phosphatase [EC:3.1.3.16];K04733//interleukin-1 receptor-associated kinase 4 [EC:2.7.11.1];K17479//glutaredoxin domain-containing cysteine-rich protein 1;K10398//kinesin family member 11;K05658//ATP-binding cassette, subfamily B (MDR/TAP), member 1 [EC:3.6.3.44]	XP_008656693.1//uncharacterized protein LOC103636109 [Zea mays]
103632836	901	5	228.31	5.51837	5.45368e-55	Up	1.07674e-55	LOC103632836	NA	NA	NA	K07466//replication factor A1	gi|670446173|ref|XP_008663326.1|//PREDICTED: uncharacterized protein LOC103641769 isoform X5 [Zea mays]
BGI_novel_G003837	1583	0	293.25	9.20143	8.48099e-55	Up	1.67708e-55	NA	NA	NA	NA	K00611//ornithine carbamoyltransferase [EC:2.1.3.3]	AQK75003.1//Ornithine carbamoyltransferase chloroplastic [Zea mays]
BGI_novel_G001244	6342	90.25	433.58	2.26974	1.77044e-54	Up	3.51064e-55	NA	NA	NA	NA	NA	XP_008673597.2//uncharacterized protein LOC103649646 [Zea mays]
100272885	1317	607	1274	1.07504	2.46984e-54	Up	4.90135e-55	si614021b09a	NA	GO:0008757//S-adenosylmethionine-dependent methyltransferase activity;GO:0008171//O-methyltransferase activity;GO:0046983//protein dimerization activity	GO:0019438//aromatic compound biosynthetic process;GO:0032259//methylation	K13262//isoflavone-7-O-methyltransferase [EC:2.1.1.150];K16040//trans-resveratrol di-O-methyltransferase [EC:2.1.1.240];K13230//2,4,7-trihydroxy-1,4-benzoxazin-3-one-glucoside 7-O-methyltransferase [EC:2.1.1.241];K13259//2,7,4'-trihydroxyisoflavanone 4'-O-methyltransferase / isoflavone 4'-O-methyltransferase [EC:2.1.1.212 2.1.1.46]	gi|226507014|ref|NP_001140810.1|//uncharacterized protein LOC100272885 [Zea mays]
BGI_novel_G004016	6201	273.55	765.1	1.48929	2.99916e-54	Up	5.96345e-55	NA	NA	NA	NA	K00281//glycine dehydrogenase [EC:1.4.4.2]	AQK78948.1//hypothetical protein ZEAMMB73_Zm00001d035405 [Zea mays]
103628540	1124	3.13	223.45	6.16309	1.01586e-53	Up	2.03416e-54	LOC103628540	GO:0005885//Arp2/3 protein complex;GO:0005737//cytoplasm	GO:0003779//actin binding;GO:0005507//copper ion binding;GO:0016491//oxidoreductase activity	GO:0034314//Arp2/3 complex-mediated actin nucleation;GO:0055114//oxidation-reduction process	K05756//actin related protein 2/3 complex, subunit 3	gi|670408483|ref|XP_008645592.1|//PREDICTED: actin-related protein 2/3 complex subunit 3 isoform X2 [Zea mays];gi|413936621|gb|AFW71172.1|//hypothetical protein ZEAMMB73_310296, partial [Zea mays]
100273344	1663	234.99	697	1.574	1.26878e-53	Up	2.54654e-54	LOC100273344	GO:0016021//integral component of membrane	GO:0016709//oxidoreductase activity, acting on paired donors, with incorporation or reduction of molecular oxygen, NAD(P)H as one donor, and incorporation of one atom of oxygen;GO:0016705//oxidoreductase activity, acting on paired donors, with incorporation or reduction of molecular oxygen;GO:0020037//heme binding;GO:0005506//iron ion binding;GO:0004497//monooxygenase activity	GO:0098542//defense response to other organism;GO:0042343//indole glucosinolate metabolic process;GO:0044550//secondary metabolite biosynthetic process;GO:0055114//oxidation-reduction process	K00517//null;K13260//isoflavone 2'-hydroxylase [EC:1.14.13.89]	gi|670358887|ref|XP_008667626.1|//PREDICTED: putative cytochrome P450 superfamily protein isoform X1 [Zea mays];XP_008667626.1//putative cytochrome P450 superfamily protein isoform X1 [Zea mays]
100285335	709	598	1254	1.07376	2.10551e-53	Up	4.23906e-54	umc2681	GO:0016021//integral component of membrane	NA	NA	NA	gi|226508392|ref|NP_001151699.1|//uncharacterized protein LOC100285335 [Zea mays]
BGI_novel_G005677	5343	392	947	1.27795	3.14958e-53	Up	6.36565e-54	NA	NA	NA	NA	K02184//formin 2	NP_001341310.1//uncharacterized protein LOC110991262 [Zea mays]
109946089	1636	460	1050	1.19613	3.4382e-53	Up	6.95434e-54	LOC109946089	NA	GO:0016747//transferase activity, transferring acyl groups other than amino-acyl groups	GO:0009058//biosynthetic process	K17212//bisdemethoxycurcumin synthase [EC:2.3.1.211]	gi|670399193|ref|XP_008679561.1|//PREDICTED: bisdemethoxycurcumin synthase-like [Zea mays];XP_020408403.1//phenylpropanoylacetyl-CoA synthase-like [Zea mays]
103637608	1723	662	1342	1.02492	5.69008e-53	Up	1.15402e-53	LOC103637608	NA	GO:0004185//serine-type carboxypeptidase activity	GO:0006508//proteolysis	K16297//serine carboxypeptidase-like clade II [EC:3.4.16.-]	gi|242035223|ref|XP_002465006.1|//hypothetical protein SORBIDRAFT_01g030370 [Sorghum bicolor]
103653801	1659	490.55	1092.47	1.16056	9.31186e-53	Up	1.89364e-53	LOC103653801	NA	GO:0004001//adenosine kinase activity	GO:0006167//AMP biosynthetic process;GO:0016310//phosphorylation;GO:0006166//purine ribonucleoside salvage	K00856//adenosine kinase [EC:2.7.1.20]	gi|670397371|ref|XP_008678826.1|//PREDICTED: adenosine kinase 2-like [Zea mays];NP_001339366.1//adenosine kinase 2 [Zea mays]
100193078	802	253	720	1.5143	2.23417e-52	Up	4.57645e-53	LOC100193078	GO:0005759//mitochondrial matrix	GO:0051537//2 iron, 2 sulfur cluster binding;GO:0036455//iron-sulfur transferase activity;GO:0051539//4 iron, 4 sulfur cluster binding;GO:0008198//ferrous iron binding	GO:0006879//cellular iron ion homeostasis;GO:0097428//protein maturation by iron-sulfur cluster transfer;GO:0044571//[2Fe-2S] cluster assembly	K04488//nitrogen fixation protein NifU and related proteins	gi|212722924|ref|NP_001131716.1|//uncharacterized protein LOC100193078 [Zea mays]
100272976	1687	114	470	2.04907	5.05428e-52	Up	1.04201e-52	LOC100272976	GO:0005634//nucleus	GO:0003677//DNA binding	GO:0006355//regulation of transcription, DNA-templated	K16670//homeobox protein Meis2;K15613//homeobox protein Meis1	gi|226491300|ref|NP_001140899.1|//putative POX domain/homeobox DNA-binding domain family protein [Zea mays]
BGI_novel_G000896	8269	62.8	361.87	2.53208	9.61282e-52	Up	1.99081e-52	NA	NA	NA	NA	K00872//homoserine kinase [EC:2.7.1.39];K06966//uncharacterized protein;K05658//ATP-binding cassette, subfamily B (MDR/TAP), member 1 [EC:3.6.3.44]	AEJ07906.1//putative transposase [Zea luxurians]
103647718	1764	359	885	1.30714	1.45223e-51	Up	3.01434e-52	LOC103647718	GO:0016020//membrane	NA	NA	NA	gi|670379157|ref|XP_008670458.1|//PREDICTED: uncharacterized protein LOC103647718 [Zea mays]
BGI_novel_G004736	1817	6	215.47	5.17182	1.70705e-51	Up	3.54461e-52	NA	NA	NA	NA	NA	XP_020408779.1//uncharacterized protein LOC100274541 isoform X1 [Zea mays]
BGI_novel_G002432	1582	88.35	414.85	2.23673	2.73725e-51	Up	5.69657e-52	NA	NA	NA	NA	K13171//serine/arginine repetitive matrix protein 1	AQK49249.1//hypothetical protein ZEAMMB73_Zm00001d048961 [Zea mays]
100281535	1980	125.73	486.56	1.95773	8.88445e-51	Up	1.86559e-51	LOC100281535	NA	GO:0004674//protein serine/threonine kinase activity;GO:0005524//ATP binding	GO:0006468//protein phosphorylation	K04424//sterile alpha motif and leucine zipper containing kinase AZK [EC:2.7.11.25];K17535//serine/threonine-protein kinase TNNI3K [EC:2.7.11.1];K04365//B-Raf proto-oncogene serine/threonine-protein kinase [EC:2.7.11.1]	gi|226503249|ref|NP_001147925.1|//HT1 protein kinase [Zea mays]
103650219	3103	544.35	1153.14	1.0884	2.74062e-50	Up	5.80398e-51	LOC103650219	GO:0045261//proton-transporting ATP synthase complex, catalytic core F(1);GO:0005743//mitochondrial inner membrane	GO:0005524//ATP binding;GO:0046933//proton-transporting ATP synthase activity, rotational mechanism;GO:0046961//proton-transporting ATPase activity, rotational mechanism	GO:0015986//ATP synthesis coupled proton transport;GO:0015991//ATP hydrolysis coupled proton transport	K02132//F-type H+-transporting ATPase subunit alpha	gi|94502565|ref|YP_588408.1|//ATPase subunit 1 (mitochondrion) [Zea mays subsp. mays]
103640005	363	17	240	3.82487	4.48064e-50	Up	9.51338e-51	LOC103640005	NA	NA	NA	NA	gi|670441210|ref|XP_008660890.1|//PREDICTED: CLAVATA3/ESR (CLE)-related protein ESR1-like [Zea mays]
100281426	1907	14	230	4.04358	9.95338e-50	Up	2.12341e-50	LOC100281426	NA	GO:0043565//sequence-specific DNA binding;GO:0003700//transcription factor activity, sequence-specific DNA binding	GO:0006355//regulation of transcription, DNA-templated	K13425//WRKY transcription factor 22;K13459//disease resistance protein RPS2;K18834//WRKY transcription factor 1	gi|226500816|ref|NP_001147816.1|//WRKY22 - superfamily of TFs having WRKY and zinc finger domains [Zea mays]
103631884	722	7.01	209.98	4.91014	1.39606e-49	Up	2.9859e-50	LOC103631884	GO:0016020//membrane	NA	NA	K11673//actin-related protein 8	gi|670422021|ref|XP_008651942.1|//PREDICTED: uncharacterized protein LOC103631884 [Zea mays]
BGI_novel_G000708	3556	312.03	795.77	1.35611	3.90275e-49	Up	8.41721e-50	NA	NA	NA	NA	NA	ACN27060.1//unknown [Zea mays]
103636843	4239	55.09	332.68	2.59972	4.63478e-49	Up	1.00104e-49	LOC103636843	GO:0016020//membrane	GO:0016709//oxidoreductase activity, acting on paired donors, with incorporation or reduction of molecular oxygen, NAD(P)H as one donor, and incorporation of one atom of oxygen;GO:0046872//metal ion binding	GO:0044550//secondary metabolite biosynthetic process	K07410//cytochrome P450 family 1 subfamily B polypeptide 1 [EC:1.14.14.1];K14985//26-hydroxylase [EC:1.14.-.-];K07408//cytochrome P450 family 1 subfamily A polypeptide 1 [EC:1.14.14.1]	XP_020398450.1//cytochrome P450 71A1 [Zea mays];gi|242055887|ref|XP_002457089.1|//hypothetical protein SORBIDRAFT_03g001080 [Sorghum bicolor]
BGI_novel_G001701	4106	0	255.08	9.00025	4.71417e-49	Up	1.01893e-49	NA	NA	NA	NA	K20827//RNA polymerase II subunit B1 CTD phosphatase RPAP2 [EC:3.1.3.16]	ONM07537.1//hypothetical protein ZEAMMB73_Zm00001d033394 [Zea mays]
BGI_novel_G004006	953	7.07	207.23	4.87882	7.35714e-49	Up	1.59477e-49	NA	NA	NA	NA	NA	AQK78913.1//Phosphatidylinositol/phosphatidylcholine transfer protein SFH8 [Zea mays]
103651145	954	632	1266	1.00772	1.02157e-48	Up	2.21759e-49	LOC103651145	GO:0005739//mitochondrion	NA	NA	NA	gi|670389101|ref|XP_008674971.1|//PREDICTED: uncharacterized protein LOC103651145 [Zea mays]
BGI_novel_G000606	2544	525.2	1112.93	1.08887	1.28275e-48	Up	2.79155e-49	NA	NA	NA	NA	K07752//carboxypeptidase D [EC:3.4.17.22]	XP_020394177.1//carboxypeptidase SOL1-like isoform X1 [Zea mays]
103636675	1111	123	470	1.93945	1.64128e-48	Up	3.58203e-49	LOC103636675	NA	GO:0043565//sequence-specific DNA binding;GO:0003700//transcription factor activity, sequence-specific DNA binding	GO:0006355//regulation of transcription, DNA-templated	K18835//WRKY transcription factor 2	gi|670433542|ref|XP_008657250.1|//PREDICTED: probable WRKY transcription factor 75 [Zea mays]
100192904	1293	177.08	567.84	1.68653	2.20111e-48	Up	4.80727e-49	LOC100192904	GO:0016021//integral component of membrane	NA	NA	K14454//aspartate aminotransferase, cytoplasmic [EC:2.6.1.1];K17345//tetraspanin-5;K17353//tetraspanin-18	XP_020402971.1//uncharacterized protein LOC100192904 isoform X1 [Zea mays];gi|212723600|ref|NP_001131563.1|//uncharacterized protein LOC100192904 [Zea mays]
100284722	1383	301	772	1.36428	3.88188e-48	Up	8.50834e-49	LOC100284722	NA	GO:0016787//hydrolase activity	GO:0008152//metabolic process	K14493//gibberellin receptor GID1 [EC:3.-.-.-]	gi|226498284|ref|NP_001151089.1|//gibberellin receptor GID1L2 [Zea mays]
BGI_novel_G000941	862	43.35	301.08	2.80149	4.1663e-48	Up	9.14149e-49	NA	NA	NA	NA	K05765//cofilin	ONM09307.1//Actin-depolymerizing factor 6 [Zea mays]
BGI_novel_G000507	2982	0	248.24	8.96103	5.30542e-48	Up	1.16533e-48	NA	NA	NA	NA	K15281//solute carrier family 35	AQK67526.1//hypothetical protein ZEAMMB73_Zm00001d014908 [Zea mays]
BGI_novel_G002902	818	135.67	491.11	1.86139	5.47775e-48	Up	1.20403e-48	NA	NA	NA	NA	NA	XP_020400105.1//uncharacterized protein LOC109942467 [Zea mays]
100284367	814	443	987	1.16119	7.61232e-48	Up	1.67856e-48	LOC100284367	NA	NA	NA	K13993//HSP20 family protein	gi|226504816|ref|NP_001150734.1|//hsp20/alpha crystallin family protein [Zea mays]
103649182	1727	329.31	814.57	1.31204	7.62295e-48	Up	1.6815e-48	LOC103649182	NA	NA	NA	K00430//peroxidase [EC:1.11.1.7]	XP_020404687.1//uncharacterized protein LOC103649182 [Zea mays];gi|413944092|gb|AFW76741.1|//hypothetical protein ZEAMMB73_846482 [Zea mays]
100286227	761	366.38	871	1.25478	9.86582e-48	Up	2.18086e-48	LOC100286227	NA	GO:0008289//lipid binding	GO:0006869//lipid transport	K02883//large subunit ribosomal protein L18e;K11855//ubiquitin carboxyl-terminal hydrolase 36/42 [EC:3.4.19.12]	gi|226530225|ref|NP_001152587.1|//cortical cell-delineating protein precursor [Zea mays]
BGI_novel_G004739	909	1	217	7.76699	1.08097e-47	Up	2.39119e-48	NA	NA	NA	NA	K04730//interleukin-1 receptor-associated kinase 1 [EC:2.7.11.1];K10268//F-box and leucine-rich repeat protein 2/20;K15923//alpha-L-fucosidase 2 [EC:3.2.1.51]	XP_020408779.1//uncharacterized protein LOC100274541 isoform X1 [Zea mays]
BGI_novel_G001518	7765	83.47	387.85	2.22161	1.16331e-47	Up	2.57604e-48	NA	NA	NA	NA	K01507//inorganic pyrophosphatase [EC:3.6.1.1]	XP_008655620.1//uncharacterized protein LOC103634808 isoform X2 [Zea mays]
100285488	1267	405	929	1.2032	1.16902e-47	Up	2.58961e-48	MYB51	GO:0005634//nucleus	GO:0003677//DNA binding	GO:2000652//regulation of secondary cell wall biogenesis;GO:0045893//positive regulation of transcription, DNA-templated	K09422//myb proto-oncogene protein, plant	gi|226528110|ref|NP_001151853.1|//myb-like DNA-binding domain containing protein [Zea mays]
103639429	2231	331.98	813.98	1.29934	4.06567e-47	Up	9.05379e-48	LOC103639429	GO:0016021//integral component of membrane	GO:0016747//transferase activity, transferring acyl groups other than amino-acyl groups	GO:0006633//fatty acid biosynthetic process	K15397//3-ketoacyl-CoA synthase [EC:2.3.1.199]	gi|670440172|ref|XP_008660394.1|//PREDICTED: 3-ketoacyl-CoA synthase 6-like [Zea mays]
BGI_novel_G000042	6401	351	843	1.2695	4.55392e-47	Up	1.01588e-47	NA	NA	NA	NA	K16196//eukaryotic translation initiation factor 2-alpha kinase 4 [EC:2.7.11.1];K15923//alpha-L-fucosidase 2 [EC:3.2.1.51];K08247//methionine S-methyltransferase [EC:2.1.1.12]	AAL76001.1//putative gag-pol polyprotein [Zea mays]
103638656	1898	39	285.89	2.87936	5.27775e-47	Up	1.17982e-47	LOC103638656	GO:0016020//membrane	GO:0016709//oxidoreductase activity, acting on paired donors, with incorporation or reduction of molecular oxygen, NAD(P)H as one donor, and incorporation of one atom of oxygen;GO:0020037//heme binding;GO:0005506//iron ion binding	GO:0044550//secondary metabolite biosynthetic process;GO:0055114//oxidation-reduction process	K00512//steroid 17alpha-monooxygenase / 17alpha-hydroxyprogesterone deacetylase [EC:1.14.14.19 1.14.14.32];K15472//premnaspirodiene oxygenase [EC:1.14.13.121];K07408//cytochrome P450 family 1 subfamily A polypeptide 1 [EC:1.14.14.1]	gi|670438514|ref|XP_008659725.1|//PREDICTED: LOW QUALITY PROTEIN: premnaspirodiene oxygenase-like [Zea mays]
BGI_novel_G004492	2395	4.44	194.28	5.45688	5.85635e-47	Up	1.30962e-47	NA	NA	NA	NA	K12605//CCR4-NOT transcription complex subunit 2	AQK86820.1//putative NOT transcription complex subunit VIP2 [Zea mays]
BGI_novel_G001509	2181	0	240.02	8.91245	9.94249e-47	Up	2.22725e-47	NA	NA	NA	NA	K10406//kinesin family member C2/C3	ONL96593.1//hAT dimerization domain-containing protein / transposase-related [Zea mays]
BGI_novel_G001103	909	8.8	202.93	4.53278	1.25106e-46	Up	2.80839e-47	NA	NA	NA	NA	NA	XP_020404353.1//uncharacterized protein LOC103648406 [Zea mays]
100275480	856	238	660	1.47695	1.94502e-46	Up	4.3859e-47	LOC100275480	NA	NA	NA	NA	gi|226494989|ref|NP_001143016.1|//uncharacterized protein LOC100275480 [Zea mays]
103628086	3117	544	1122.79	1.05085	2.33013e-46	Up	5.25977e-47	LOC103628086	NA	NA	NA	K04733//interleukin-1 receptor-associated kinase 4 [EC:2.7.11.1];K10398//kinesin family member 11;K17479//glutaredoxin domain-containing cysteine-rich protein 1;K05658//ATP-binding cassette, subfamily B (MDR/TAP), member 1 [EC:3.6.3.44]	gi|670410943|ref|XP_008646584.1|//PREDICTED: uncharacterized protein LOC103628086 [Zea mays];XP_008646584.1//uncharacterized protein LOC103628086 [Zea mays]
100272473	1348	189	577	1.61563	2.64263e-46	Up	5.97547e-47	IDP454	GO:0009507//chloroplast	GO:0046872//metal ion binding;GO:0070006//metalloaminopeptidase activity	GO:0006508//proteolysis;GO:0070084//protein initiator methionine removal	K01265//methionyl aminopeptidase [EC:3.4.11.18]	gi|226505170|ref|NP_001140417.1|//uncharacterized protein LOC100272473 [Zea mays];gi|670392700|ref|XP_008676740.1|//PREDICTED: uncharacterized protein LOC100272473 isoform X1 [Zea mays]
109939433	1412	58	327	2.50061	2.92118e-46	Up	6.61215e-47	LOC109939433	GO:0005634//nucleus	GO:0003677//DNA binding	GO:0006355//regulation of transcription, DNA-templated	K12581//CCR4-NOT transcription complex subunit 7/8;K13126//polyadenylate-binding protein;K05941//glutathione gamma-glutamylcysteinyltransferase [EC:2.3.2.15];K01054//acylglycerol lipase [EC:3.1.1.23]	gi|242038799|ref|XP_002466794.1|//hypothetical protein SORBIDRAFT_01g014310 [Sorghum bicolor]
109941924	950	432	959	1.15594	3.32816e-46	Up	7.54891e-47	LOC109941924	NA	NA	NA	NA	gi|835927395|ref|XP_012699166.1|//PREDICTED: uncharacterized protein LOC105913802 [Setaria italica];XP_020398773.1//uncharacterized protein LOC109941924 [Zea mays]
103648157	3580	46	298	2.70105	6.72509e-46	Up	1.53272e-46	LOC103648157	NA	NA	NA	K13457//disease resistance protein RPM1	gi|670380226|ref|XP_008670869.1|//PREDICTED: putative disease resistance RPP13-like protein 2 [Zea mays];XP_008670869.1//putative disease resistance RPP13-like protein 2 [Zea mays]
100281997	708	544	1118	1.04468	9.7075e-46	Up	2.21774e-46	si614077a01(277)	NA	GO:0046914//transition metal ion binding	GO:0030001//metal ion transport;GO:0046916//cellular transition metal ion homeostasis	K14292//trimethylguanosine synthase [EC:2.1.1.-];K07213//copper chaperone	gi|670428318|ref|XP_008654945.1|//PREDICTED: LOC100281997 isoform X3 [Zea mays]
100274597	1014	546.95	1120.59	1.04022	1.56398e-45	Up	3.5913e-46	LOC100274597	NA	GO:0004089//carbonate dehydratase activity;GO:0008270//zinc ion binding	GO:0015976//carbon utilization	K01673//carbonic anhydrase [EC:4.2.1.1]	gi|226958507|ref|NP_001152905.1|//carbonic anhydrase [Zea mays]
BGI_novel_G004490	2495	87.15	384.99	2.14869	1.86045e-45	Up	4.27787e-46	NA	NA	NA	NA	K12605//CCR4-NOT transcription complex subunit 2	AQK86820.1//putative NOT transcription complex subunit VIP2 [Zea mays]
BGI_novel_G005076	2394	7.51	194.69	4.70167	1.95475e-45	Up	4.49622e-46	NA	NA	NA	NA	K00083//cinnamyl-alcohol dehydrogenase [EC:1.1.1.195]	NP_001145349.1//uncharacterized protein LOC100278678 [Zea mays]
103646020	3124	525.55	1088.74	1.0562	2.31493e-45	Up	5.33551e-46	LOC103646020	GO:0005634//nucleus;GO:0016021//integral component of membrane;GO:0005737//cytoplasm	GO:0020037//heme binding;GO:0010427//abscisic acid binding;GO:0004864//protein phosphatase inhibitor activity;GO:0000166//nucleotide binding;GO:0004601//peroxidase activity;GO:0004872//receptor activity;GO:0003676//nucleic acid binding	GO:0080163//regulation of protein serine/threonine phosphatase activity;GO:0006979//response to oxidative stress;GO:0009738//abscisic acid-activated signaling pathway;GO:0098869//cellular oxidant detoxification;GO:0043086//negative regulation of catalytic activity;GO:0055114//oxidation-reduction process	K03231//elongation factor 1-alpha;K14496//abscisic acid receptor PYR/PYL family	ACF86654.1//unknown [Zea mays];gi|414585721|tpg|DAA36292.1|//TPA: hypothetical protein ZEAMMB73_847233, partial [Zea mays];ONM14610.1//Abscisic acid receptor PYL9, partial [Zea mays];XP_008668981.2//uncharacterized protein LOC103646020 [Zea mays]
103649816	1630	118.74	444.7	1.91047	4.28586e-45	Up	9.9216e-46	LOC103649816	NA	GO:0016747//transferase activity, transferring acyl groups other than amino-acyl groups	NA	K13065//shikimate O-hydroxycinnamoyltransferase [EC:2.3.1.133]	ONM30206.1//Spermidine hydroxycinnamoyl transferase [Zea mays];gi|195626152|gb|ACG34906.1|//anthranilate N-benzoyltransferase protein 1 [Zea mays]
103639971	1946	38.33	273.25	2.83912	2.23606e-44	Up	5.23739e-45	LOC103639971	GO:0016021//integral component of membrane	GO:0005524//ATP binding;GO:0042626//ATPase activity, coupled to transmembrane movement of substances	GO:0055085//transmembrane transport	K05666//ATP-binding cassette, subfamily C (CFTR/MRP), member 2	AQL03916.1//multidrug resistance protein associated1 [Zea mays];gi|670434844|ref|XP_008657979.1|//PREDICTED: multidrug resistance protein associated1 isoform X1 [Zea mays];AQL03924.1//multidrug resistance protein associated1 [Zea mays];PAN23691.1//hypothetical protein PAHAL_D02560 [Panicum hallii]
100383877	2255	523	1077	1.04758	2.61195e-44	Up	6.12394e-45	LOC100383877	NA	NA	NA	K20495//long-chain fatty acid omega-monooxygenase [EC:1.14.13.205]	NP_001333518.1//uncharacterized protein LOC100383877 [Zea mays];AQL08333.1//Electron transporter [Zea mays];gi|413956473|gb|AFW89122.1|//hypothetical protein ZEAMMB73_318517 [Zea mays]
100192081	926	464	992	1.10166	2.68586e-44	Up	6.29932e-45	LOC100192081	GO:0016020//membrane	NA	NA	NA	gi|212274751|ref|NP_001130976.1|//harpin-induced 1 [Zea mays]
BGI_novel_G005186	927	96.14	395.8	2.04701	5.50894e-44	Up	1.30149e-44	NA	NA	NA	NA	K03010//DNA-directed RNA polymerase II subunit RPB2 [EC:2.7.7.6];K11593//eukaryotic translation initiation factor 2C	XP_020402891.1//salivary acidic proline-rich phosphoprotein 1/2-like [Zea mays]
BGI_novel_G005155	896	2.76	180.29	6.03495	9.97095e-44	Up	2.3673e-44	NA	NA	NA	NA	NA	AQK71991.1//hypothetical protein ZEAMMB73_Zm00001d016929 [Zea mays]
542063	2042	234	637	1.45023	1.05106e-43	Up	2.49706e-44	LOC542063	GO:0016021//integral component of membrane;GO:0005886//plasma membrane	GO:0005516//calmodulin binding	GO:0006952//defense response;GO:0009607//response to biotic stimulus	K08472//mlo protein	gi|803378357|ref|NP_001292778.1|//barley mlo defense gene homolog 5 [Zea mays]
100285411	1287	249	661	1.41395	1.17092e-43	Up	2.78456e-44	LOC100285411	GO:0016021//integral component of membrane	NA	GO:0007165//signal transduction	K11267//sister chromatid cohesion protein PDS5	gi|226501474|ref|NP_001151776.1|//embryogenesis transmembrane protein [Zea mays]
100274691	2174	566.34	1133.23	1.00614	1.18333e-43	Up	2.81501e-44	LOC100274691	GO:0005739//mitochondrion	NA	NA	K20283//golgin subfamily A member 4;K12472//epidermal growth factor receptor substrate 15	gi|226494600|ref|NP_001142477.1|//uncharacterized protein LOC100274691 [Zea mays]
BGI_novel_G000930	2551	371.48	850.4	1.2003	1.37143e-43	Up	3.26567e-44	NA	NA	NA	NA	NA	ACG28079.1//hypothetical protein [Zea mays]
BGI_novel_G002201	3209	334.92	794.83	1.25227	1.48354e-43	Up	3.53611e-44	NA	NA	NA	NA	K03679//exosome complex component RRP4	XP_008667350.1//uncharacterized protein LOC100216860 isoform X1 [Zea mays]
103635029	1877	117.96	435.1	1.88849	1.70037e-43	Up	4.05956e-44	LOC103635029	GO:0005634//nucleus	GO:0003677//DNA binding;GO:0003700//transcription factor activity, sequence-specific DNA binding	GO:0009736//cytokinin-activated signaling pathway;GO:0000160//phosphorelay signal transduction system;GO:0006355//regulation of transcription, DNA-templated	K14491//two-component response regulator ARR-B family;K10575//ubiquitin-conjugating enzyme E2 G1 [EC:2.3.2.23]	gi|414867469|tpg|DAA46026.1|//TPA: hypothetical protein ZEAMMB73_677852 [Zea mays];ONM22067.1//ubiquitin carrier protein 7 [Zea mays];XP_020398992.1//uncharacterized protein LOC103635029 [Zea mays];ONM22033.1//ubiquitin carrier protein 7 [Zea mays]
BGI_novel_G001520	7766	0	219.2	8.78155	1.83584e-43	Up	4.38727e-44	NA	NA	NA	NA	K01507//inorganic pyrophosphatase [EC:3.6.1.1]	XP_008655620.1//uncharacterized protein LOC103634808 isoform X2 [Zea mays]
BGI_novel_G002986	1080	37.6	267.32	2.83521	2.17731e-43	Up	5.2118e-44	NA	NA	NA	NA	K04733//interleukin-1 receptor-associated kinase 4 [EC:2.7.11.1];K00872//homoserine kinase [EC:2.7.1.39];K17479//glutaredoxin domain-containing cysteine-rich protein 1;K10398//kinesin family member 11;K05658//ATP-binding cassette, subfamily B (MDR/TAP), member 1 [EC:3.6.3.44]	NP_001301004.1//uncharacterized protein LOC100381392 [Zea mays]
103626979	1876	482.44	1010.34	1.07186	3.41983e-43	Up	8.22866e-44	LOC103626979	GO:0016021//integral component of membrane	GO:0008375//acetylglucosaminyltransferase activity	NA	NA	gi|670408400|ref|XP_008645560.1|//PREDICTED: uncharacterized protein LOC103626979 [Zea mays]
BGI_novel_G006180	941	0	216.53	8.76387	4.86901e-43	Up	1.17498e-43	NA	NA	NA	NA	NA	ACL54228.1//unknown [Zea mays]
100273260	1672	408	900	1.1468	6.34445e-43	Up	1.53597e-43	LOC100273260	NA	NA	NA	K09422//myb proto-oncogene protein, plant	gi|226498224|ref|NP_001141174.1|//MYB transcription factor [Zea mays]
100276954	751	105.6	408.75	1.95805	6.64971e-43	Up	1.61195e-43	si707100e12(326)	GO:0016021//integral component of membrane	NA	NA	K08832//serine/threonine-protein kinase SRPK3 [EC:2.7.11.1]	gi|226505050|ref|NP_001144114.1|//uncharacterized protein LOC100276954 [Zea mays]
BGI_novel_G002701	11130	384.76	865	1.17418	7.64115e-43	Up	1.85407e-43	NA	NA	NA	NA	NA	ONM33462.1//hypothetical protein ZEAMMB73_Zm00001d041677 [Zea mays]
103645954	789	82	361	2.14375	1.34221e-42	Up	3.26723e-43	LOC103645954	NA	NA	NA	K02883//large subunit ribosomal protein L18e;K11855//ubiquitin carboxyl-terminal hydrolase 36/42 [EC:3.4.19.12]	gi|673921519|ref|NP_001288371.1|//36.4 kDa proline-rich protein-like precursor [Zea mays]
BGI_novel_G004698	6322	9.83	189.73	4.27606	1.52137e-42	Up	3.7081e-43	NA	NA	NA	NA	K01507//inorganic pyrophosphatase [EC:3.6.1.1]	ONM26099.1//hypothetical protein ZEAMMB73_Zm00001d007131 [Zea mays]
100857067	1546	252	658	1.39011	2.1183e-42	Up	5.17458e-43	LOC100857067	NA	NA	GO:0006351//transcription, DNA-templated	K12581//CCR4-NOT transcription complex subunit 7/8;K13126//polyadenylate-binding protein;K13412//calcium-dependent protein kinase [EC:2.7.11.1];K13171//serine/arginine repetitive matrix protein 1	gi|363543277|ref|NP_001241853.1|//NAC transcription factor [Zea mays];AQL05481.1//NAC domain containing protein 71 [Zea mays]
BGI_novel_G005769	650	69.9	334.67	2.26482	2.80938e-42	Up	6.86931e-43	NA	NA	NA	NA	K07890//Ras-related protein Rab-21	NP_001145495.1//uncharacterized protein LOC100278895 [Zea mays]
100281800	2407	524	1062	1.02459	3.32931e-42	Up	8.15098e-43	LOC100281800	GO:0016020//membrane	NA	NA	NA	gi|226498020|ref|NP_001148192.1|//triacylglycerol lipase [Zea mays]
BGI_novel_G004703	4501	0	210.92	8.726	3.83453e-42	Up	9.39984e-43	NA	NA	NA	NA	K01507//inorganic pyrophosphatase [EC:3.6.1.1]	ONM26099.1//hypothetical protein ZEAMMB73_Zm00001d007131 [Zea mays]
BGI_novel_G001880	1117	1	187	7.55234	4.85405e-42	Up	1.19104e-42	NA	NA	NA	NA	NA	PAN18440.1//hypothetical protein PAHAL_C02190 [Panicum hallii]
BGI_novel_G001760	585	3.71	172.59	5.54523	6.08757e-42	Up	1.49513e-42	NA	NA	NA	NA	K15731//carboxy-terminal domain RNA polymerase II polypeptide A small phosphatase [EC:3.1.3.16];K04733//interleukin-1 receptor-associated kinase 4 [EC:2.7.11.1];K17479//glutaredoxin domain-containing cysteine-rich protein 1;K10398//kinesin family member 11;K05658//ATP-binding cassette, subfamily B (MDR/TAP), member 1 [EC:3.6.3.44]	XP_008656693.1//uncharacterized protein LOC103636109 [Zea mays]
100383549	1962	543	1084	1.00278	1.34421e-41	Up	3.31924e-42	LOC100383549	GO:0009536//plastid	GO:0003824//catalytic activity	GO:0008152//metabolic process	K01904//4-coumarate--CoA ligase [EC:6.2.1.12];K10526//OPC-8:0 CoA ligase 1 [EC:6.2.1.-]	ONM54001.1//4-coumarate--CoA ligase-like 9 [Zea mays];gi|293332761|ref|NP_001169668.1|//putative AMP-dependent synthetase and ligase superfamily protein [Zea mays]
100272843	2235	369.43	832.67	1.17789	1.70554e-41	Up	4.21946e-42	LOC100272843	GO:0071004//U2-type prespliceosome;GO:0089701//U2AF;GO:0016607//nuclear speck;GO:0000243//commitment complex	GO:0008187//poly-pyrimidine tract binding;GO:0000166//nucleotide binding;GO:0030628//pre-mRNA 3'-splice site binding	GO:0006397//mRNA processing;GO:0008380//RNA splicing	K12837//splicing factor U2AF 65 kDa subunit	ONM27239.1//Splicing factor U2af large subunit A [Zea mays];gi|226532558|ref|NP_001140768.1|//uncharacterized protein LOC100272843 [Zea mays]
100285340	761	0	205	8.68492	3.43544e-41	Up	8.55808e-42	LOC100285340	GO:0005634//nucleus;GO:0005737//cytoplasm	GO:0010309//acireductone dioxygenase [iron(II)-requiring] activity;GO:0005506//iron ion binding	GO:0019509//L-methionine biosynthetic process from methylthioadenosine;GO:0055114//oxidation-reduction process	K08967//1,2-dihydroxy-3-keto-5-methylthiopentene dioxygenase [EC:1.13.11.53 1.13.11.54]	XP_020402373.1//1,2-dihydroxy-3-keto-5-methylthiopentene dioxygenase 4-like [Zea mays];gi|226532806|ref|NP_001151704.1|//1,2-dihydroxy-3-keto-5-methylthiopentene dioxygenase 4 [Zea mays]
100285280	844	498	1015	1.03271	6.57867e-41	Up	1.646e-41	LOC100285280	GO:0009536//plastid	GO:0061630//ubiquitin protein ligase activity;GO:0046872//metal ion binding	GO:0043161//proteasome-mediated ubiquitin-dependent protein catabolic process;GO:0042787//protein ubiquitination involved in ubiquitin-dependent protein catabolic process;GO:0000209//protein polyubiquitination	K11982//E3 ubiquitin-protein ligase RNF115/126 [EC:2.3.2.27]	gi|226495011|ref|NP_001151645.1|//ubiquitin-protein ligase CIP8 [Zea mays]
103640467	1890	3.23	167.9	5.70537	6.72934e-41	Up	1.68423e-41	LOC103640467	NA	GO:0046872//metal ion binding;GO:0005524//ATP binding;GO:0031072//heat shock protein binding;GO:0051082//unfolded protein binding	GO:0006457//protein folding;GO:0009408//response to heat	K09503//DnaJ homolog subfamily A member 2	XP_008661261.1//dnaJ protein homolog 2 [Zea mays];gi|670441878|ref|XP_008661261.1|//PREDICTED: dnaJ protein homolog 2-like [Zea mays]
103630531	1033	441.78	934.1	1.08569	7.43423e-41	Up	1.86296e-41	LOC103630531	GO:0043231//intracellular membrane-bounded organelle	GO:0080043//quercetin 3-O-glucosyltransferase activity;GO:0080044//quercetin 7-O-glucosyltransferase activity	GO:0009813//flavonoid biosynthetic process;GO:0052696//flavonoid glucuronidation	K12938//anthocyanidin 5,3-O-glucosyltransferase [EC:2.4.1.-];K08237//hydroquinone glucosyltransferase [EC:2.4.1.218]	gi|670418072|ref|XP_008649807.1|//PREDICTED: anthocyanidin 5,3-O-glucosyltransferase-like [Zea mays]
103652441	3488	196.71	558.32	1.51047	8.48622e-41	Up	2.13055e-41	LOC103652441	GO:0009536//plastid	GO:0016491//oxidoreductase activity	GO:0055114//oxidation-reduction process	NA	ONM37121.1//NAD(P)-linked oxidoreductase superfamily protein [Zea mays];gi|670391780|ref|XP_008676245.1|//PREDICTED: norsolorinic acid reductase A-like [Zea mays]
100274284	1865	51	287	2.49792	9.80534e-41	Up	2.46403e-41	LOC100274284	GO:0016021//integral component of membrane	GO:0016757//transferase activity, transferring glycosyl groups	NA	K18134//protein O-GlcNAc transferase [EC:2.4.1.255];K18207//protein O-mannose beta-1,4-N-acetylglucosaminyltransferase [EC:2.4.1.312]	gi|226498526|ref|NP_001142120.1|//uncharacterized protein LOC100274284 [Zea mays]
103636662	1021	271	677	1.32631	1.1624e-40	Up	2.92466e-41	LOC103636662	NA	NA	NA	K01528//dynamin GTPase [EC:3.6.5.5];K06228//fused [EC:2.7.11.1];K01265//methionyl aminopeptidase [EC:3.4.11.18];K07874//Ras-related protein Rab-1A;K05658//ATP-binding cassette, subfamily B (MDR/TAP), member 1 [EC:3.6.3.44]	XP_020402733.1//uncharacterized protein LOC103636662 [Zea mays];gi|670363921|ref|XP_008657239.1|//PREDICTED: uncharacterized protein LOC103636662 [Zea mays]
103648298	1975	203.17	568.16	1.48905	1.18202e-40	Up	2.97496e-41	LOC103648298	NA	NA	NA	K17604//zinc finger SWIM domain-containing protein 3	gi|670380601|ref|XP_008671018.1|//PREDICTED: uncharacterized protein LOC103648298 [Zea mays]
100857062	1420	431.76	917	1.09214	1.65545e-40	Up	4.1794e-41	LOC100857062	GO:0005634//nucleus	GO:0043565//sequence-specific DNA binding;GO:0003700//transcription factor activity, sequence-specific DNA binding	GO:0006355//regulation of transcription, DNA-templated	K09338//homeobox-leucine zipper protein	gi|323388589|gb|ADX60099.1|//HB homeobox transcription factor, partial [Zea mays]
100383552	2388	420	899	1.10337	2.21788e-40	Up	5.60453e-41	pco089998	GO:0005887//integral component of plasma membrane	GO:0008271//secondary active sulfate transmembrane transporter activity	GO:1902358//sulfate transmembrane transport	K17471//sulfate transporter 3	gi|293333583|ref|NP_001169671.1|//uncharacterized protein LOC100383552 [Zea mays]
BGI_novel_G003642	6114	412.1	886.63	1.11078	2.91306e-40	Up	7.37484e-41	NA	NA	NA	NA	K05933//aminocyclopropanecarboxylate oxidase [EC:1.14.17.4];K15176//RNA polymerase-associated protein CTR9	AQK71429.1//hypothetical protein ZEAMMB73_Zm00001d016679 [Zea mays]
103645275	795	67	319	2.25677	3.3831e-40	Up	8.57011e-41	LOC103645275	NA	NA	NA	NA	NA
103643268	2903	1.45	170.22	6.88065	3.71764e-40	Up	9.42336e-41	LOC103643268	NA	NA	NA	K17604//zinc finger SWIM domain-containing protein 3	gi|670411152|ref|XP_008646697.1|//PREDICTED: uncharacterized protein LOC103628236 [Zea mays]
542566	1142	170	509	1.58757	4.94581e-40	Up	1.25712e-40	pco112411b	GO:0016020//membrane;GO:0005618//cell wall;GO:0005576//extracellular region	NA	GO:0019953//sexual reproduction;GO:0071555//cell wall organization	K20628//expansin	gi|162459936|ref|NP_001105575.1|//uncharacterized protein LOC542566 precursor [Zea mays]
BGI_novel_G000508	2374	0	195.75	8.61831	1.08638e-39	Up	2.78335e-40	NA	NA	NA	NA	K02349//DNA polymerase theta [EC:2.7.7.7]	AQK67526.1//hypothetical protein ZEAMMB73_Zm00001d014908 [Zea mays]
100278851	1982	321	747	1.22398	1.2554e-39	Up	3.22325e-40	LOC100278851	GO:0016021//integral component of membrane	NA	NA	NA	gi|224035475|gb|ACN36813.1|//unknown [Zea mays]
BGI_novel_G004700	5954	32.98	239.46	2.86556	2.00075e-39	Up	5.1463e-40	NA	NA	NA	NA	K01507//inorganic pyrophosphatase [EC:3.6.1.1]	ONM26099.1//hypothetical protein ZEAMMB73_Zm00001d007131 [Zea mays]
BGI_novel_G006145	2679	37	248.16	2.75112	3.42274e-39	Up	8.84658e-40	NA	NA	NA	NA	K14009//B-cell receptor-associated protein 31	AQK40182.1//hypothetical protein ZEAMMB73_Zm00001d023828 [Zea mays]
100285801	1274	58.31	295.94	2.34893	3.61328e-39	Up	9.34188e-40	LOC100285801	GO:0005829//cytosol	GO:0004126//cytidine deaminase activity;GO:0008270//zinc ion binding	GO:0009972//cytidine deamination	K01489//cytidine deaminase [EC:3.5.4.5]	gi|226509860|ref|NP_001152163.1|//CDA1 [Zea mays]
BGI_novel_G003686	3690	16.8	195.34	3.5449	6.52368e-39	Up	1.69225e-39	NA	NA	NA	NA	K02541//DNA replication licensing factor MCM3 [EC:3.6.4.12]	AQK63243.1//DNA replication licensing factor MCM3 [Zea mays]
103644016	1633	232.6	604.11	1.3824	9.93864e-39	Up	2.58661e-39	LOC103644016	GO:0005794//Golgi apparatus	GO:0016757//transferase activity, transferring glycosyl groups	GO:0000271//polysaccharide biosynthetic process	K20893//probable galacturonosyltransferase-like 1 [EC:2.4.1.-]	gi|670368367|ref|XP_008665428.1|//PREDICTED: uncharacterized protein LOC103644016 [Zea mays];ACR33999.1//unknown [Zea mays]
100284218	1428	375	821	1.13593	1.04145e-38	Up	2.71209e-39	LOC100284218	GO:0016021//integral component of membrane;GO:0005739//mitochondrion	GO:0016788//hydrolase activity, acting on ester bonds	NA	K21026//acetylajmaline esterase [EC:3.1.1.80];K01188//beta-glucosidase [EC:3.2.1.21];K00679//phospholipid:diacylglycerol acyltransferase [EC:2.3.1.158];K10960//geranylgeranyl diphosphate/geranylgeranyl-bacteriochlorophyllide a reductase [EC:1.3.1.83 1.3.1.111]	gi|226509150|ref|NP_001150585.1|//anther-specific proline-rich protein APG [Zea mays]
BGI_novel_G003059	3261	0	189.44	8.57104	1.17328e-38	Up	3.06088e-39	NA	NA	NA	NA	NA	NP_001337094.1//uncharacterized protein LOC100276434 [Zea mays]
103646975	822	139	446	1.6874	2.415e-38	Up	6.33793e-39	LOC103646975	NA	NA	NA	NA	NA
BGI_novel_G002077	1638	5	159.92	5.00472	2.62082e-38	Up	6.88013e-39	NA	NA	NA	NA	K00889//1-phosphatidylinositol-4-phosphate 5-kinase [EC:2.7.1.68]	ONM36751.1//hypothetical protein ZEAMMB73_Zm00001d043034, partial [Zea mays]
BGI_novel_G003163	1923	30	226	2.91873	5.91947e-38	Up	1.5655e-38	NA	NA	NA	NA	NA	XP_008680577.1//ML domain protein isoform X1 [Zea mays]
BGI_novel_G004562	3228	63	299.89	2.25645	7.18378e-38	Up	1.90211e-38	NA	NA	NA	NA	K00434//L-ascorbate peroxidase [EC:1.11.1.11]	ONM52522.1//L-ascorbate peroxidase 2 cytosolic [Zea mays]
BGI_novel_G003669	4837	1.66	157.09	6.56971	1.0112e-37	Up	2.69005e-38	NA	NA	NA	NA	K05933//aminocyclopropanecarboxylate oxidase [EC:1.14.17.4];K13171//serine/arginine repetitive matrix protein 1	AQK71429.1//hypothetical protein ZEAMMB73_Zm00001d016679 [Zea mays]
BGI_novel_G001245	2042	32.63	231.31	2.831	1.09847e-37	Up	2.92649e-38	NA	NA	NA	NA	NA	XP_015619042.1//PREDICTED: zinc finger MYM-type protein 1 isoform X3 [Oryza sativa Japonica Group]
BGI_novel_G003123	5146	304.67	708.3	1.22256	1.38882e-37	Up	3.70761e-38	NA	NA	NA	NA	K00430//peroxidase [EC:1.11.1.7];K03263//translation initiation factor 5A;K03010//DNA-directed RNA polymerase II subunit RPB2 [EC:2.7.7.6];K11593//eukaryotic translation initiation factor 2C	AQK61359.1//hypothetical protein ZEAMMB73_Zm00001d054111 [Zea mays]
103644340	6448	396.57	843.78	1.09473	1.57876e-37	Up	4.21836e-38	LOC103644340	GO:0016459//myosin complex	GO:0003779//actin binding;GO:0005524//ATP binding;GO:0003774//motor activity	NA	K10357//myosin V	gi|670405745|ref|XP_008644506.1|//PREDICTED: LOW QUALITY PROTEIN: myosin-12 [Zea mays];AQK62955.1//Myosin-12 [Zea mays]
BGI_novel_G005156	1069	2.09	154.03	6.20901	1.89902e-37	Up	5.08888e-38	NA	NA	NA	NA	NA	ONM51438.1//hypothetical protein ZEAMMB73_Zm00001d018843 [Zea mays]
100274769	744	117	401	1.78254	2.87354e-37	Up	7.72948e-38	LOC100274769	NA	NA	NA	NA	gi|670446911|ref|XP_008663644.1|//PREDICTED: uncharacterized protein LOC100274769 [Zea mays]
103634691	2171	105.18	378.69	1.8536	3.89483e-37	Up	1.04979e-37	LOC103634691	NA	NA	NA	NA	gi|670429267|ref|XP_008655506.1|//PREDICTED: uncharacterized protein LOC103634691 [Zea mays]
103652691	7324	236	599	1.34921	4.53981e-37	Up	1.22505e-37	LOC103652691	NA	GO:0032559//adenyl ribonucleotide binding;GO:0032550//purine ribonucleoside binding	NA	K13457//disease resistance protein RPM1	gi|670394839|ref|XP_008677855.1|//PREDICTED: putative disease resistance RPP13-like protein 3 isoform X5 [Zea mays];gi|670394841|ref|XP_008677856.1|//PREDICTED: putative disease resistance RPP13-like protein 3 isoform X6 [Zea mays];XP_008677855.2//uncharacterized protein LOC103652691 isoform X5 [Zea mays];gi|670394833|ref|XP_008677852.1|//PREDICTED: putative disease resistance RPP13-like protein …
BGI_novel_G003670	6384	119.49	403.76	1.76205	6.1016e-37	Up	1.64982e-37	NA	NA	NA	NA	K05933//aminocyclopropanecarboxylate oxidase [EC:1.14.17.4];K13171//serine/arginine repetitive matrix protein 1	AQK71429.1//hypothetical protein ZEAMMB73_Zm00001d016679 [Zea mays]
100286333	578	100	367	1.88122	9.84401e-37	Up	2.67324e-37	LOC100286333	NA	GO:0004867//serine-type endopeptidase inhibitor activity	GO:0009611//response to wounding;GO:0010951//negative regulation of endopeptidase activity	NA	gi|226507138|ref|NP_001152692.1|//subtilisin-chymotrypsin inhibitor CI-1B [Zea mays]
103641118	1667	34.03	230.59	2.76589	1.01977e-36	Up	2.77168e-37	LOC103641118	NA	GO:0004462//lactoylglutathione lyase activity;GO:0046872//metal ion binding	NA	K01759//lactoylglutathione lyase [EC:4.4.1.5]	gi|670444713|ref|XP_008662709.1|//PREDICTED: lactoylglutathione lyase-like [Zea mays];ONM63051.1//glyoxalase I-like protein [Zea mays]
100274911	3297	246.04	611.96	1.31999	1.23335e-36	Up	3.35697e-37	LOC100274911	NA	NA	NA	NA	ONM05095.1//hypothetical protein ZEAMMB73_Zm00001d032447 [Zea mays];gi|195638706|gb|ACG38821.1|//hypothetical protein [Zea mays]
103627165	951	7	158	4.50187	1.58241e-36	Up	4.3194e-37	LOC103627165	NA	GO:0004857//enzyme inhibitor activity	GO:0043086//negative regulation of catalytic activity	NA	gi|670408782|ref|XP_008645691.1|//PREDICTED: putative invertase inhibitor [Zea mays]
103649341	6169	36.11	234.65	2.70548	1.62689e-36	Up	4.44207e-37	LOC103649341	GO:0016020//membrane	GO:0016462//pyrophosphatase activity;GO:0016491//oxidoreductase activity	GO:0006810//transport;GO:0044699//single-organism process	K01507//inorganic pyrophosphatase [EC:3.6.1.1]	gi|670400068|ref|XP_008679906.1|//PREDICTED: pyrophosphate-energized vacuolar membrane proton pump-like [Zea mays];ONM26099.1//hypothetical protein ZEAMMB73_Zm00001d007131 [Zea mays]
BGI_novel_G000533	3500	2.03	149.2	6.20507	2.53268e-36	Up	6.94289e-37	NA	NA	NA	NA	K20000//maturase K	XP_008670743.1//uncharacterized protein LOC103648021 [Zea mays]
BGI_novel_G004550	3242	49.13	262.87	2.42512	3.10975e-36	Up	8.54665e-37	NA	NA	NA	NA	K20606//mitogen-activated protein kinase kinase kinase ANP1 [EC:2.7.11.25];K11253//histone H3;K11279//nucleosome assembly protein 1-like 1	ONM52310.1//Transcription factor bHLH76 [Zea mays]
BGI_novel_G001294	3907	102.26	368.52	1.85494	3.2642e-36	Up	8.97621e-37	NA	NA	NA	NA	K03013//DNA-directed RNA polymerases I, II, and III subunit RPABC1;K18674//N-acetylgalactosamine kinase [EC:2.7.1.157];K17913//carlactone synthase / all-trans-10'-apo-beta-carotenal 13,14-cleaving dioxygenase [EC:1.13.11.69 1.13.11.70];K14300//nuclear pore complex protein Nup133	XP_008652464.1//uncharacterized protein LOC103632415 isoform X1 [Zea mays]
103645788	1508	58.73	283.26	2.2754	3.32787e-36	Up	9.15648e-37	LOC103645788	GO:0005739//mitochondrion	NA	NA	K17893//ubiquinol oxidase [EC:1.10.3.11]	gi|414584888|tpg|DAA35459.1|//TPA: ethylene-responsive transcription factor 3 [Zea mays]
BGI_novel_G002500	911	8	159	4.31833	4.60678e-36	Up	1.27005e-36	NA	NA	NA	NA	NA	XP_020401789.1//uncharacterized protein LOC109943284 [Zea mays]
BGI_novel_G005116	2663	121.92	401.59	1.72523	1.00237e-35	Up	2.7783e-36	NA	NA	NA	NA	K20855//beta-1,3-galactosyltransferase 1/2/3/4/5/7/8 [EC:2.4.1.-]	PAN46345.1//hypothetical protein PAHAL_I02691 [Panicum hallii]
100216699	3533	416.1	856.75	1.04739	1.54451e-35	Up	4.2942e-36	LOC100216699	NA	NA	NA	NA	gi|219363311|ref|NP_001136577.1|//uncharacterized protein LOC100216699 [Zea mays];XP_020394009.1//uncharacterized protein LOC109939933 [Zea mays]
103634233	1743	409.45	847	1.05412	1.6664e-35	Up	4.63569e-36	LOC103634233	GO:0005634//nucleus	NA	NA	K05868//cyclin B	ONM56055.1//Cyclin-B1-4 [Zea mays];gi|670426732|ref|XP_008654030.1|//PREDICTED: G2/mitotic-specific cyclin S13-7-like [Zea mays]
BGI_novel_G005778	2294	415.73	855.91	1.04726	1.69516e-35	Up	4.717e-36	NA	NA	NA	NA	K00430//peroxidase [EC:1.11.1.7];K16196//eukaryotic translation initiation factor 2-alpha kinase 4 [EC:2.7.11.1];K10268//F-box and leucine-rich repeat protein 2/20;K15923//alpha-L-fucosidase 2 [EC:3.2.1.51]	AAL76001.1//putative gag-pol polyprotein [Zea mays]
103641119	954	177	493.91	1.48594	1.99923e-35	Up	5.56781e-36	LOC103641119	GO:0005618//cell wall;GO:0005576//extracellular region	GO:0045735//nutrient reservoir activity;GO:0030145//manganese ion binding;GO:0046564//oxalate decarboxylase activity	GO:0033609//oxalate metabolic process	K11426//SET and MYND domain-containing protein	gi|670444726|ref|XP_008662711.1|//PREDICTED: putative germin-like protein 12-4 [Zea mays]
100193259	1507	308	698	1.18574	2.24036e-35	Up	6.24458e-36	LOC100193259	NA	NA	NA	K10523//speckle-type POZ protein;K14833//nucleolar complex protein 2;K03002//DNA-directed RNA polymerase I subunit RPA2 [EC:2.7.7.6];K11838//ubiquitin carboxyl-terminal hydrolase 7 [EC:3.4.19.12]	gi|212722038|ref|NP_001131880.1|//uncharacterized protein LOC100193259 isoform 1 [Zea mays];ACG36334.1//hypothetical protein [Zea mays];gi|670420140|ref|XP_008650887.1|//PREDICTED: uncharacterized protein LOC100193259 isoform X2 [Zea mays];gi|195629386|gb|ACG36334.1|//hypothetical protein [Zea mays]
BGI_novel_G006233	616	367.78	785	1.09929	3.05124e-35	Up	8.53568e-36	NA	NA	NA	NA	K13126//polyadenylate-binding protein	XP_020401107.1//zinc finger MYM-type protein 1-like [Zea mays]
BGI_novel_G004625	432	103	363	1.82277	6.94932e-35	Up	1.9592e-35	NA	NA	NA	NA	NA	XP_018810017.1//PREDICTED: uncharacterized protein LOC108982976 [Juglans regia]
BGI_novel_G001512	6866	12.13	166.06	3.7805	7.82689e-35	Up	2.21027e-35	NA	NA	NA	NA	K01507//inorganic pyrophosphatase [EC:3.6.1.1]	XP_008655620.1//uncharacterized protein LOC103634808 isoform X2 [Zea mays]
BGI_novel_G000761	1896	13.23	168.94	3.68007	9.01391e-35	Up	2.5504e-35	NA	NA	NA	NA	K09499//T-complex protein 1 subunit eta	AQK83855.1//Mediator of RNA polymerase II transcription subunit 36a [Zea mays]
100193194	1393	214	549	1.36464	1.13871e-34	Up	3.23073e-35	LOC100193194	GO:0016021//integral component of membrane	NA	NA	K04733//interleukin-1 receptor-associated kinase 4 [EC:2.7.11.1]	gi|239050136|ref|NP_001131821.2|//putative thaumatin domain family protein precursor [Zea mays];gi|670420118|ref|XP_008650876.1|//PREDICTED: putative thaumatin domain family protein isoform X1 [Zea mays]
BGI_novel_G004643	4412	40.09	235.79	2.56163	1.18274e-34	Up	3.35658e-35	NA	NA	NA	NA	NA	AEJ07934.1//Xilon1 gag-pol polyprotein [Zea mays subsp. mexicana]
100284850	919	415	848	1.0364	1.29965e-34	Up	3.69343e-35	LOC100284850	NA	NA	NA	NA	gi|195657367|gb|ACG48151.1|//hypothetical protein [Zea mays]
100282228	1282	355	761	1.10552	1.64226e-34	Up	4.67733e-35	LOC100282228	NA	GO:0003824//catalytic activity;GO:0050662//coenzyme binding	NA	K09753//cinnamoyl-CoA reductase [EC:1.2.1.44]	gi|226491155|ref|NP_001148612.1|//dihydroflavonol-4-reductase [Zea mays];gi|670421132|ref|XP_008651445.1|//PREDICTED: dihydroflavonol-4-reductase isoform X1 [Zea mays];NP_001148612.1//dihydroflavonol-4-reductase [Zea mays]
BGI_novel_G001032	711	216.48	551.84	1.35546	1.68659e-34	Up	4.80491e-35	NA	NA	NA	NA	K08150//MFS transporter, SP family, solute carrier family 2 (myo-inositol transporter), member 13	BAS87119.1//Os03g0823200, partial [Oryza sativa Japonica Group]
103630762	2446	230	572	1.31982	2.47858e-34	Up	7.07473e-35	LOC103630762	GO:0016021//integral component of membrane	GO:0016747//transferase activity, transferring acyl groups other than amino-acyl groups	GO:0006633//fatty acid biosynthetic process	K15397//3-ketoacyl-CoA synthase [EC:2.3.1.199]	gi|670418603|ref|XP_008650048.1|//PREDICTED: 3-ketoacyl-CoA synthase 11-like [Zea mays]
103642592	1823	385	803	1.06598	2.47945e-34	Up	7.07914e-35	LOC103642592	NA	NA	NA	K06997//PLP dependent protein	gi|242089391|ref|XP_002440528.1|//hypothetical protein SORBIDRAFT_09g002560 [Sorghum bicolor]
BGI_novel_G001535	7162	65.01	286.94	2.14746	3.13764e-34	Up	8.9828e-35	NA	NA	NA	NA	K01507//inorganic pyrophosphatase [EC:3.6.1.1]	XP_008655620.1//uncharacterized protein LOC103634808 isoform X2 [Zea mays]
100194166	1747	55	266	2.27937	3.72237e-34	Up	1.06742e-34	LOC100194166	GO:0016021//integral component of membrane	GO:0016709//oxidoreductase activity, acting on paired donors, with incorporation or reduction of molecular oxygen, NAD(P)H as one donor, and incorporation of one atom of oxygen;GO:0020037//heme binding;GO:0005506//iron ion binding	GO:0098542//defense response to other organism;GO:0044550//secondary metabolite biosynthetic process;GO:0055114//oxidation-reduction process	K13029//4-hydroxyphenylacetaldehyde oxime monooxygenase [EC:1.14.14.37]	gi|212722046|ref|NP_001132688.1|//putative cytochrome P450 superfamily protein [Zea mays]
BGI_novel_G003946	2062	7.11	148.79	4.39273	4.10105e-34	Up	1.17729e-34	NA	NA	NA	NA	K06630//14-3-3 protein epsilon	AQK78671.1//14-3-3-like protein GF14 epsilon [Zea mays]
103651119	2363	296.26	671.04	1.18498	4.92279e-34	Up	1.41588e-34	LOC103651119	GO:0005618//cell wall	GO:0004252//serine-type endopeptidase activity	GO:0006508//proteolysis	K04733//interleukin-1 receptor-associated kinase 4 [EC:2.7.11.1];K13199//plasminogen activator inhibitor 1 RNA-binding protein;K01183//chitinase [EC:3.2.1.14]	gi|670389033|ref|XP_008674940.1|//PREDICTED: subtilisin-like protease SBT5.3 [Zea mays]
103654522	3179	84	322	1.94404	8.47061e-34	Up	2.44817e-34	LOC103654522	GO:0016021//integral component of membrane	NA	NA	K03283//heat shock 70kDa protein 1/8;K12598//ATP-dependent RNA helicase DOB1 [EC:3.6.4.13];K19022//AP-5 complex subunit beta-1	gi|242071431|ref|XP_002450992.1|//hypothetical protein SORBIDRAFT_05g022270 [Sorghum bicolor];gi|670399218|ref|XP_008679573.1|//PREDICTED: uncharacterized protein LOC103654522 [Zea mays]
BGI_novel_G000760	1866	3.38	137.55	5.35223	1.34733e-33	Up	3.91468e-34	NA	NA	NA	NA	K09499//T-complex protein 1 subunit eta	AQK83855.1//Mediator of RNA polymerase II transcription subunit 36a [Zea mays]
103650811	583	41.89	235.12	2.49416	1.39494e-33	Up	4.05776e-34	LOC103650811	GO:0005634//nucleus	GO:0003677//DNA binding	GO:0006355//regulation of transcription, DNA-templated	NA	gi|414878856|tpg|DAA55987.1|//TPA: putative NAC domain transcription factor superfamily protein [Zea mays]
BGI_novel_G001034	2370	255.5	606.39	1.25237	1.39808e-33	Up	4.06798e-34	NA	NA	NA	NA	K08150//MFS transporter, SP family, solute carrier family 2 (myo-inositol transporter), member 13	BAS87119.1//Os03g0823200, partial [Oryza sativa Japonica Group]
100277278	1265	355	754	1.09219	1.43133e-33	Up	4.16583e-34	LOC100277278	NA	NA	NA	NA	gi|922304350|ref|NP_001299844.1|//uncharacterized protein LOC100277278 [Zea mays]
103626757	1245	414	838	1.02276	1.61747e-33	Up	4.71642e-34	LOC103626757	NA	GO:0016788//hydrolase activity, acting on ester bonds	NA	K21026//acetylajmaline esterase [EC:3.1.1.80];K01188//beta-glucosidase [EC:3.2.1.21];K00679//phospholipid:diacylglycerol acyltransferase [EC:2.3.1.158];K10960//geranylgeranyl diphosphate/geranylgeranyl-bacteriochlorophyllide a reductase [EC:1.3.1.83 1.3.1.111]	gi|670407863|ref|XP_008645352.1|//PREDICTED: GDSL esterase/lipase At2g04570-like [Zea mays]
BGI_novel_G000750	1942	68.63	290.76	2.08836	1.62762e-33	Up	4.74728e-34	NA	NA	NA	NA	K20184//vacuolar protein sorting-associated protein 41	ONM12211.1//Vacuolar protein sorting-associated protein 41-like protein [Zea mays]
100281608	1802	206	529	1.36607	1.63546e-33	Up	4.77142e-34	LOC100281608	GO:0043231//intracellular membrane-bounded organelle	GO:0080043//quercetin 3-O-glucosyltransferase activity;GO:0000166//nucleotide binding;GO:0080044//quercetin 7-O-glucosyltransferase activity	GO:0009813//flavonoid biosynthetic process;GO:0052696//flavonoid glucuronidation	K08237//hydroquinone glucosyltransferase [EC:2.4.1.218];K12356//coniferyl-alcohol glucosyltransferase [EC:2.4.1.111]	gi|226495135|ref|NP_001147999.1|//anthocyanidin 3-O-glucosyltransferase [Zea mays]
BGI_novel_G003667	3855	0	158.18	8.31087	2.01878e-33	Up	5.91334e-34	NA	NA	NA	NA	K05933//aminocyclopropanecarboxylate oxidase [EC:1.14.17.4];K13171//serine/arginine repetitive matrix protein 1	AQK71429.1//hypothetical protein ZEAMMB73_Zm00001d016679 [Zea mays]
BGI_novel_G005812	2049	120.37	385.58	1.685	2.75519e-33	Up	8.09188e-34	NA	NA	NA	NA	NA	NP_001169866.1//uncharacterized protein LOC100383760 [Zea mays]
103649090	807	7.9	147.65	4.22963	2.9886e-33	Up	8.78207e-34	LOC103649090	GO:0016021//integral component of membrane	GO:0016747//transferase activity, transferring acyl groups other than amino-acyl groups	GO:0006633//fatty acid biosynthetic process	K15397//3-ketoacyl-CoA synthase [EC:2.3.1.199]	gi|670381827|ref|XP_008671656.1|//PREDICTED: 3-ketoacyl-CoA synthase 11-like [Zea mays]
100284352	1132	6	142	4.57023	3.49924e-33	Up	1.03017e-33	LOC100284352	GO:0005887//integral component of plasma membrane	GO:0051119//sugar transmembrane transporter activity	GO:0034219//carbohydrate transmembrane transport	K15382//solute carrier family 50 (sugar transporter)	gi|226532940|ref|NP_001150719.1|//seven-transmembrane-domain protein 1 [Zea mays];NP_001150719.1//seven-transmembrane-domain protein 1 [Zea mays]
BGI_novel_G004961	1414	175.48	477.69	1.45021	3.83429e-33	Up	1.13e-33	NA	NA	NA	NA	K00430//peroxidase [EC:1.11.1.7];K03126//transcription initiation factor TFIID subunit 12	NP_001148240.2//zinc finger, C2H2 type family protein [Zea mays]
BGI_novel_G005496	614	0	155.49	8.28612	5.83164e-33	Up	1.72773e-33	NA	NA	NA	NA	K01805//xylose isomerase [EC:5.3.1.5]	AQK97836.1//Mitochondrial fission protein ELM1 [Zea mays]
103631075	989	210.93	532.89	1.34252	6.67217e-33	Up	1.98039e-33	LOC103631075	GO:0005634//nucleus	GO:0003677//DNA binding	GO:0006355//regulation of transcription, DNA-templated	K09287//RAV-like factor	gi|670419089|ref|XP_008650301.1|//PREDICTED: B3 domain-containing protein Os06g0107800-like [Zea mays]
100501092	1220	136	409.98	1.59739	8.21884e-33	Up	2.44523e-33	LOC100501092	NA	NA	NA	NA	gi|238007636|gb|ACR34853.1|//unknown [Zea mays]
100381926	2296	129	397	1.62721	1.21994e-32	Up	3.65043e-33	LOC100381926	GO:0005576//extracellular region	GO:0030246//carbohydrate binding;GO:0008810//cellulase activity	GO:0030245//cellulose catabolic process;GO:0071555//cell wall organization	K01179//endoglucanase [EC:3.2.1.4]	gi|670428678|ref|XP_008655181.1|//PREDICTED: uncharacterized protein LOC100381926 isoform X1 [Zea mays]
BGI_novel_G003339	1526	401.37	813.04	1.02384	1.27909e-32	Up	3.82941e-33	NA	NA	NA	NA	K01535//H+-transporting ATPase [EC:3.6.3.6]	AQK66008.1//H(+)-ATPase 5, partial [Zea mays]
100272924	1665	354.75	745.71	1.07726	1.61198e-32	Up	4.83988e-33	LOC100272924	NA	GO:0042802//identical protein binding;GO:0016747//transferase activity, transferring acyl groups other than amino-acyl groups	GO:0009813//flavonoid biosynthetic process	K17212//bisdemethoxycurcumin synthase [EC:2.3.1.211]	gi|226509606|ref|NP_001140848.1|//uncharacterized protein LOC100272924 [Zea mays]
BGI_novel_G000631	2464	9.6	149.65	3.96786	1.63784e-32	Up	4.92008e-33	NA	NA	NA	NA	K01805//xylose isomerase [EC:5.3.1.5]	ONM33476.1//Mitochondrial fission protein ELM1, partial [Zea mays]
BGI_novel_G006571	739	330.79	710.69	1.10875	1.77859e-32	Up	5.34843e-33	NA	NA	NA	NA	NA	KRG68574.1//hypothetical protein GLYMA_U007300 [Glycine max]
103653543	3203	1	138	7.11397	2.1371e-32	Up	6.43982e-33	LOC103653543	NA	NA	NA	K18801//glucuronoxylan 4-O-methyltransferase [EC:2.1.1.112]	gi|33113968|gb|AAP94590.1|//Cinful1 polyprotein [Zea mays]
BGI_novel_G002092	2210	65.27	278.46	2.09842	2.37429e-32	Up	7.15828e-33	NA	NA	NA	NA	K03017//DNA-directed RNA polymerase II subunit RPB9	NP_001148477.1//DNA-directed RNA polymerase II 14.5 kDa polypeptide [Zea mays]
103641646	521	406.55	817.28	1.01284	3.13116e-32	Up	9.4719e-33	LOC103641646	NA	GO:0004029//aldehyde dehydrogenase (NAD) activity	GO:0008152//metabolic process	K14085//aldehyde dehydrogenase family 7 member A1 [EC:1.2.1.31 1.2.1.8 1.2.1.3]	gi|670445882|ref|XP_008663200.1|//PREDICTED: aldehyde dehydrogenase family 7 member A1-like [Zea mays];NP_001288482.1//aldehyde dehydrogenase family 7 member A1-like [Zea mays]
BGI_novel_G003109	2533	229.44	557.25	1.28565	3.24486e-32	Up	9.82089e-33	NA	NA	NA	NA	K12125//protein EARLY FLOWERING 3;K10534//nitrate reductase (NAD(P)H) [EC:1.7.1.1 1.7.1.2 1.7.1.3]	XP_008667138.1//uncharacterized protein LOC100191491 isoform X1 [Zea mays]
103641785	812	91.77	328.37	1.84467	3.37012e-32	Up	1.02105e-32	LOC103641785	GO:0005634//nucleus;GO:0005739//mitochondrion	GO:0001228//transcriptional activator activity, RNA polymerase II transcription regulatory region sequence-specific binding;GO:0001046//core promoter sequence-specific DNA binding;GO:0046983//protein dimerization activity	GO:0045944//positive regulation of transcription from RNA polymerase II promoter	K00430//peroxidase [EC:1.11.1.7];K19984//exocyst complex component 5	gi|670446206|ref|XP_008663340.1|//PREDICTED: transcription factor bHLH129-like isoform X2 [Zea mays];XP_020401434.1//POU domain, class 3, transcription factor 3 isoform X2 [Zea mays]
BGI_novel_G005690	1197	122.81	383.81	1.64941	3.39087e-32	Up	1.0276e-32	NA	NA	NA	NA	K04733//interleukin-1 receptor-associated kinase 4 [EC:2.7.11.1];K10268//F-box and leucine-rich repeat protein 2/20;K13116//ATP-dependent RNA helicase DDX41 [EC:3.6.4.13];K10406//kinesin family member C2/C3;K11583//serine/threonine-protein phosphatase 2A regulatory subunit B''	XP_020408779.1//uncharacterized protein LOC100274541 isoform X1 [Zea mays]
100217014	1511	205.18	518.54	1.34301	4.48163e-32	Up	1.36165e-32	LOC100217014	GO:0016021//integral component of membrane	NA	NA	NA	AQK41218.1//hypothetical protein ZEAMMB73_Zm00001d024450 [Zea mays];gi|219362773|ref|NP_001136862.1|//uncharacterized protein LOC100217014 [Zea mays]
100284098	765	177	473	1.42353	5.68196e-32	Up	1.72989e-32	LOC100284098	GO:0016020//membrane	NA	NA	NA	gi|226495799|ref|NP_001150468.1|//lysM domain containing protein [Zea mays]
103629258	1923	305	668	1.13648	8.49554e-32	Up	2.59444e-32	LOC103629258	NA	GO:0000287//magnesium ion binding;GO:0010333//terpene synthase activity	GO:0008152//metabolic process	K15797//(S)-beta-macrocarpene synthase [EC:5.5.1.17];K14184//alpha-humulene/beta-caryophyllene synthase [EC:4.2.3.104 4.2.3.57];K14174//beta-farnesene synthase [EC:4.2.3.47]	gi|670415072|ref|XP_008648649.1|//PREDICTED: (E)-beta-farnesene synthase-like isoform X1 [Zea mays]
BGI_novel_G002295	5748	0	148.28	8.21762	1.02019e-31	Up	3.12429e-32	NA	NA	NA	NA	K03509//DNA polymerase eta [EC:2.7.7.7];K13675//UDP-glucose:O-linked fucose beta-1,3-glucosyltransferase [EC:2.4.1.-]	ONM39374.1//hypothetical protein ZEAMMB73_Zm00001d043896 [Zea mays]
109945800	845	27.53	193.65	2.81982	1.1337e-31	Up	3.47898e-32	LOC109945800	GO:0022627//cytosolic small ribosomal subunit	GO:0003735//structural constituent of ribosome;GO:0019843//rRNA binding	GO:0006412//translation	K01620//threonine aldolase [EC:4.1.2.48];K02987//small subunit ribosomal protein S4e	AQK80320.1//40S ribosomal protein S4-3 [Zea mays];gi|670433761|ref|XP_008657373.1|//PREDICTED: 40S ribosomal protein S4-like [Zea mays]
BGI_novel_G004701	4555	12.92	155.58	3.59542	1.27672e-31	Up	3.92481e-32	NA	NA	NA	NA	K01507//inorganic pyrophosphatase [EC:3.6.1.1]	ONM26099.1//hypothetical protein ZEAMMB73_Zm00001d007131 [Zea mays]
100277705	777	403	807	1.00723	1.44087e-31	Up	4.43506e-32	LOC100277705	NA	NA	NA	K16297//serine carboxypeptidase-like clade II [EC:3.4.16.-]	gi|413945661|gb|AFW78310.1|//hypothetical protein ZEAMMB73_684979 [Zea mays]
BGI_novel_G001906	2976	146.86	420.75	1.52396	1.67127e-31	Up	5.15596e-32	NA	NA	NA	NA	K02133//F-type H+-transporting ATPase subunit beta [EC:3.6.3.14]	AQL01300.1//LL-diaminopimelate aminotransferase chloroplastic [Zea mays]
BGI_novel_G002341	3528	308.5	669.01	1.1222	3.11789e-31	Up	9.6699e-32	NA	NA	NA	NA	NA	AQA29561.1//Cinful1 polyprotein [Zea mays]
103653827	1303	386	780	1.02032	3.46664e-31	Up	1.07651e-31	LOC103653827	NA	NA	NA	K04733//interleukin-1 receptor-associated kinase 4 [EC:2.7.11.1];K03868//RING-box protein 1	gi|670397442|ref|XP_008678855.1|//PREDICTED: GEM-like protein 4 [Zea mays]
100272827	1251	255	589	1.21321	3.81627e-31	Up	1.18597e-31	LOC100272827	GO:0016021//integral component of membrane	GO:0090447//glycerol-3-phosphate 2-O-acyltransferase activity;GO:0016791//phosphatase activity	GO:0010143//cutin biosynthetic process;GO:0016311//dephosphorylation	K13508//glycerol-3-phosphate acyltransferase [EC:2.3.1.15]	gi|414871433|tpg|DAA49990.1|//TPA: hypothetical protein ZEAMMB73_898628 [Zea mays]
103627682	803	369	755	1.0383	4.51826e-31	Up	1.40553e-31	LOC103627682	NA	NA	NA	NA	gi|670410062|ref|XP_008646196.1|//PREDICTED: uncharacterized protein LOC103627682 [Zea mays]
103626061	1917	49.03	239.21	2.29198	4.5802e-31	Up	1.42551e-31	LOC103626061	GO:0016021//integral component of membrane	GO:0016709//oxidoreductase activity, acting on paired donors, with incorporation or reduction of molecular oxygen, NAD(P)H as one donor, and incorporation of one atom of oxygen;GO:0020037//heme binding;GO:0005506//iron ion binding	GO:0044550//secondary metabolite biosynthetic process;GO:0055114//oxidation-reduction process	K12153//phenylalanine N-monooxygenase [EC:1.14.13.124]	gi|670406170|ref|XP_008644663.1|//PREDICTED: tyrosine N-monooxygenase-like [Zea mays]
107546781	1305	28	192	2.78305	5.16803e-31	Up	1.61088e-31	LOC107546781	GO:0005615//extracellular space;GO:0005764//lysosome	GO:0004197//cysteine-type endopeptidase activity;GO:0016491//oxidoreductase activity	GO:0051603//proteolysis involved in cellular protein catabolic process	K16292//KDEL-tailed cysteine endopeptidase [EC:3.4.22.-]	gi|414591545|tpg|DAA42116.1|//TPA: hypothetical protein ZEAMMB73_388689 [Zea mays]
BGI_novel_G001375	2543	41.22	222.13	2.43543	5.38175e-31	Up	1.67918e-31	NA	NA	NA	NA	K04733//interleukin-1 receptor-associated kinase 4 [EC:2.7.11.1];K19788//obg-like ATPase 1	AQK68246.1//Putative GEM-like protein 8 [Zea mays]
100502494	1815	165	447	1.44325	6.72127e-31	Up	2.10394e-31	LOC100502494	GO:0005887//integral component of plasma membrane	GO:0005315//inorganic phosphate transmembrane transporter activity;GO:0015293//symporter activity;GO:0022891//substrate-specific transmembrane transporter activity	GO:0055085//transmembrane transport;GO:0006817//phosphate ion transport	K08176//MFS transporter, PHS family, inorganic phosphate transporter	gi|308044205|ref|NP_001183901.1|//uncharacterized protein LOC100502494 [Zea mays]
103638196	726	47.73	235.17	2.30618	8.76415e-31	Up	2.75229e-31	LOC103638196	GO:0016021//integral component of membrane	NA	NA	NA	XP_020400144.1//protein FATTY ACID EXPORT 1, chloroplastic [Zea mays];gi|670422318|ref|XP_008652081.1|//PREDICTED: uncharacterized protein LOC103632000 [Zea mays]
BGI_novel_G003296	1708	377.18	763.95	1.02367	9.83253e-31	Up	3.09394e-31	NA	NA	NA	NA	K20184//vacuolar protein sorting-associated protein 41	ONM12211.1//Vacuolar protein sorting-associated protein 41-like protein [Zea mays]
100383547	2130	120	370	1.62993	1.35918e-30	Up	4.29274e-31	LOC100383547	GO:0005829//cytosol;GO:0009570//chloroplast stroma	GO:0004615//phosphomannomutase activity	GO:0005975//carbohydrate metabolic process	NA	gi|670421660|ref|XP_008651738.1|//PREDICTED: uncharacterized protein LOC100383547 isoform X1 [Zea mays];gi|670421662|ref|XP_008651739.1|//PREDICTED: uncharacterized protein LOC100383547 isoform X2 [Zea mays]
100273041	766	173	457	1.40687	2.01218e-30	Up	6.37707e-31	LOC100273041	NA	NA	NA	NA	gi|670403020|ref|XP_008681410.1|//PREDICTED: uncharacterized protein LOC100273041 isoform X1 [Zea mays]
BGI_novel_G000894	330	88.48	312.66	1.82661	2.43224e-30	Up	7.71974e-31	NA	NA	NA	NA	K09503//DnaJ homolog subfamily A member 2	XP_002466747.1//dnaJ protein homolog [Sorghum bicolor]
BGI_novel_G001529	7223	16.14	158.81	3.30403	3.1885e-30	Up	1.01498e-30	NA	NA	NA	NA	K01507//inorganic pyrophosphatase [EC:3.6.1.1]	XP_008655620.1//uncharacterized protein LOC103634808 isoform X2 [Zea mays]
BGI_novel_G005218	1636	63.82	264.45	2.05636	4.75258e-30	Up	1.52028e-30	NA	NA	NA	NA	K03231//elongation factor 1-alpha	AQK92025.1//Polyadenylate-binding protein RBP45C [Zea mays]
BGI_novel_G002224	1802	29	190	2.71732	5.518e-30	Up	1.769e-30	NA	NA	NA	NA	NA	XP_021312019.1//uncharacterized protein LOC110433774 [Sorghum bicolor]
BGI_novel_G006054	2841	47.76	230.39	2.27565	9.91015e-30	Up	3.19252e-30	NA	NA	NA	NA	K01611//S-adenosylmethionine decarboxylase [EC:4.1.1.50]	ABO32297.1//S-adenosylmethionine decarboxylase [Saccharum arundinaceum]
BGI_novel_G003979	5222	0	135.96	8.09248	1.46418e-29	Up	4.74078e-30	NA	NA	NA	NA	K03255//protein TIF31	AQK78703.1//putative sucrose-phosphatase 2 [Zea mays]
BGI_novel_G000854	5412	34.63	200.95	2.54219	1.61603e-29	Up	5.2425e-30	NA	NA	NA	NA	K02996//small subunit ribosomal protein S9;K03347//cullin 1	AQL00769.1//hypothetical protein ZEAMMB73_Zm00001d044740 [Zea mays]
103631519	436	12.79	146.6	3.52424	1.88818e-29	Up	6.13863e-30	LOC103631519	NA	GO:0003824//catalytic activity	NA	NA	gi|670433247|ref|XP_008657112.1|//PREDICTED: GDSL esterase/lipase At5g45920-like [Zea mays]
100278459	639	6	127	4.40917	2.17294e-29	Up	7.06949e-30	LOC100278459	GO:0005774//vacuolar membrane;GO:0005747//mitochondrial respiratory chain complex I	NA	GO:0006120//mitochondrial electron transport, NADH to ubiquinone;GO:0005975//carbohydrate metabolic process	K03965//NADH dehydrogenase (ubiquinone) 1 beta subcomplex subunit 9	gi|924183795|ref|NP_001145204.2|//uncharacterized protein LOC100278459 [Zea mays]
109939635	1781	11.05	141.2	3.68106	2.57013e-29	Up	8.38774e-30	LOC109939635	GO:0016021//integral component of membrane;GO:0005886//plasma membrane	GO:0005385//zinc ion transmembrane transporter activity;GO:0005381//iron ion transmembrane transporter activity	GO:0055072//iron ion homeostasis;GO:0006826//iron ion transport;GO:0015691//cadmium ion transport;GO:0071577//zinc II ion transmembrane transport	K14709//solute carrier family 39 (zinc transporter), member 1/2/3	gi|413933402|gb|AFW67953.1|//hypothetical protein ZEAMMB73_397296 [Zea mays];XP_020393524.1//fe(2+) transport protein 1-like [Zea mays];AQK63770.1//hypothetical protein ZEAMMB73_Zm00001d013525 [Zea mays];PAN45776.1//hypothetical protein PAHAL_I02310 [Panicum hallii]
103636034	1188	343	704	1.04281	2.85012e-29	Up	9.31039e-30	LOC103636034	NA	GO:0043565//sequence-specific DNA binding;GO:0003700//transcription factor activity, sequence-specific DNA binding	GO:0006355//regulation of transcription, DNA-templated	K13424//WRKY transcription factor 33;K18834//WRKY transcription factor 1	gi|670432095|ref|XP_008656617.1|//PREDICTED: probable WRKY transcription factor 72 [Zea mays]
BGI_novel_G001855	4207	0	133.46	8.06571	4.05997e-29	Up	1.32974e-29	NA	NA	NA	NA	K15156//mediator of RNA polymerase II transcription subunit 14;K01191//alpha-mannosidase [EC:3.2.1.24];K10357//myosin V;K08247//methionine S-methyltransferase [EC:2.1.1.12];K14638//solute carrier family 15 (peptide/histidine transporter), member 3/4	XP_020393779.1//uncharacterized protein LOC103628713 [Zea mays]
109943750	710	252.15	570.4	1.18313	4.33448e-29	Up	1.42269e-29	LOC109943750	NA	NA	NA	NA	gi|226499564|ref|NP_001144339.1|//uncharacterized protein LOC100277240 [Zea mays]
100278421	1114	209	505	1.27822	4.36812e-29	Up	1.43441e-29	LOC100278421	GO:0016021//integral component of membrane	NA	NA	NA	gi|226498538|ref|NP_001145180.1|//uncharacterized protein LOC100278421 [Zea mays]
101027244	1197	6.43	126.95	4.30874	4.57253e-29	Up	1.50189e-29	LOC101027244	NA	NA	NA	K15542//polyadenylation factor subunit 2	ACR34768.1//unknown [Zea mays];gi|238007466|gb|ACR34768.1|//unknown [Zea mays]
100383828	1732	26.41	179.63	2.77132	5.43384e-29	Up	1.78692e-29	LOC100383828	GO:0016021//integral component of membrane;GO:0009536//plastid	GO:0043565//sequence-specific DNA binding;GO:0003700//transcription factor activity, sequence-specific DNA binding	GO:0006355//regulation of transcription, DNA-templated	K16241//transcription factor HY5	gi|670443599|ref|XP_008662233.1|//PREDICTED: putative bZIP transcription factor superfamily protein isoform X1 [Zea mays];gi|293333435|ref|NP_001169931.1|//putative bZIP transcription factor superfamily protein [Zea mays];XP_020400780.1//putative bZIP transcription factor superfamily protein isoform X1 [Zea mays];AQK44031.1//Transcription factor HY5-like [Zea mays]
100285598	2087	6.46	126.64	4.2985	5.76851e-29	Up	1.89832e-29	LOC100285598	GO:0009505//plant-type cell wall;GO:0009506//plasmodesma	GO:0016722//oxidoreductase activity, oxidizing metal ions;GO:0005507//copper ion binding	GO:0055114//oxidation-reduction process	K00423//L-ascorbate oxidase [EC:1.10.3.3]	gi|226529445|ref|NP_001151961.1|//pollen-specific protein NTP303 precursor [Zea mays]
100281336	1816	26.63	179.94	2.76183	6.1068e-29	Up	2.0106e-29	cl4921_1	NA	GO:0008270//zinc ion binding;GO:0016491//oxidoreductase activity	GO:0055114//oxidation-reduction process	K00083//cinnamyl-alcohol dehydrogenase [EC:1.1.1.195]	gi|226500712|ref|NP_001147726.1|//uncharacterized protein LOC100281336 [Zea mays]
103655014	2359	74	278	1.91493	7.81318e-29	Up	2.58093e-29	LOC103655014	NA	NA	NA	K13457//disease resistance protein RPM1	gi|670400462|ref|XP_008680057.1|//PREDICTED: putative disease resistance RPP13-like protein 3 [Zea mays];XP_020407361.1//putative disease resistance protein At1g59780 [Zea mays]
BGI_novel_G005028	3511	0	131.57	8.04513	8.78965e-29	Up	2.90829e-29	NA	NA	NA	NA	K16278//E3 ubiquitin-protein ligase HOS1 [EC:2.3.2.27]	ONM08931.1//low phytic acid3 [Zea mays]
BGI_novel_G005338	2375	179.69	457.05	1.35228	9.77825e-29	Up	3.24454e-29	NA	NA	NA	NA	K04733//interleukin-1 receptor-associated kinase 4 [EC:2.7.11.1];K00872//homoserine kinase [EC:2.7.1.39];K10398//kinesin family member 11;K17479//glutaredoxin domain-containing cysteine-rich protein 1;K05658//ATP-binding cassette, subfamily B (MDR/TAP), member 1 [EC:3.6.3.44]	NP_001301004.1//uncharacterized protein LOC100381392 [Zea mays]
100279493	901	308	649	1.08073	1.22232e-28	Up	4.06532e-29	pco126369	GO:0016021//integral component of membrane	NA	NA	NA	gi|961441432|ref|NP_001304757.1|//uncharacterized protein LOC100279493 [Zea mays]
103627969	1161	16.43	153.07	3.22523	1.30425e-28	Up	4.33985e-29	LOC103627969	GO:0016021//integral component of membrane	GO:0016705//oxidoreductase activity, acting on paired donors, with incorporation or reduction of molecular oxygen;GO:0020037//heme binding;GO:0005506//iron ion binding;GO:0004497//monooxygenase activity	GO:0055114//oxidation-reduction process	K15398//fatty acid omega-hydroxylase [EC:1.14.-.-]	gi|224030165|gb|ACN34158.1|//unknown [Zea mays]
103646221	1747	295	629	1.09779	1.76564e-28	Up	5.89437e-29	LOC103646221	NA	NA	NA	K06236//collagen, type I, alpha;K14491//two-component response regulator ARR-B family	ONM15933.1//Myb family transcription factor [Zea mays];gi|670375806|ref|XP_008669170.1|//PREDICTED: protein PHR1-LIKE 1-like isoform X1 [Zea mays];gi|670375810|ref|XP_008669172.1|//PREDICTED: protein PHR1-LIKE 1-like isoform X2 [Zea mays]
103654184	2062	271	592	1.13275	3.28805e-28	Up	1.1046e-28	LOC103654184	GO:0016020//membrane	GO:0046872//metal ion binding	GO:0044267//cellular protein metabolic process	K19041//E3 ubiquitin-protein ligase RNF38/44 [EC:2.3.2.27]	gi|670398359|ref|XP_008679234.1|//PREDICTED: RING-H2 finger protein ATL13-like [Zea mays]
BGI_novel_G006494	2267	229.79	530.72	1.21308	3.30433e-28	Up	1.11032e-28	NA	NA	NA	NA	K14641//apyrase [EC:3.6.1.5];K16546//FGFR1 oncogene partner	ONM58127.1//hypothetical protein ZEAMMB73_Zm00001d021728, partial [Zea mays]
103654582	2277	139	388	1.48641	3.63504e-28	Up	1.22258e-28	LOC103654582	GO:0016021//integral component of membrane	NA	GO:0007165//signal transduction	K19626//inversin;K08770//ubiquitin C;K15502//serine/threonine-protein phosphatase 6 regulatory ankyrin repeat subunit A;K05658//ATP-binding cassette, subfamily B (MDR/TAP), member 1 [EC:3.6.3.44]	XP_008679645.1//ankyrin repeat-containing protein At5g02620 [Zea mays];gi|670399384|ref|XP_008679645.1|//PREDICTED: ankyrin repeat-containing protein At5g02620-like [Zea mays]
100279912	2610	340	691	1.02859	3.75806e-28	Up	1.26454e-28	NAC57	GO:0005634//nucleus	GO:0003677//DNA binding	GO:0006355//regulation of transcription, DNA-templated	K12581//CCR4-NOT transcription complex subunit 7/8;K03094//S-phase kinase-associated protein 1;K13126//polyadenylate-binding protein;K05941//glutathione gamma-glutamylcysteinyltransferase [EC:2.3.2.15];K01054//acylglycerol lipase [EC:3.1.1.23]	gi|226531876|ref|NP_001146336.1|//putative NAC domain transcription factor superfamily protein [Zea mays];AQL09918.1//NAC domain containing protein 28 [Zea mays]
100281803	2128	164	428	1.38936	4.44794e-28	Up	1.4998e-28	LOC100281803	GO:0043231//intracellular membrane-bounded organelle	GO:0008194//UDP-glycosyltransferase activity;GO:0016758//transferase activity, transferring hexosyl groups	GO:0009813//flavonoid biosynthetic process;GO:0052696//flavonoid glucuronidation	K13496//UDP-glucosyl transferase 73C [EC:2.4.1.-]	gi|226508876|ref|NP_001148195.1|//cytokinin-O-glucosyltransferase 3 precursor [Zea mays]
BGI_novel_G006395	1820	13.76	143.66	3.38955	4.7812e-28	Up	1.61329e-28	NA	NA	NA	NA	K09499//T-complex protein 1 subunit eta	AQK44248.1//hypothetical protein ZEAMMB73_Zm00001d025677 [Zea mays]
103629440	2190	171.41	437.82	1.35833	9.1005e-28	Up	3.08846e-28	LOC103629440	NA	NA	NA	NA	gi|670415462|ref|XP_008648785.1|//PREDICTED: uncharacterized protein LOC103629440 [Zea mays]
BGI_novel_G000646	6845	150.98	403.88	1.42501	1.46992e-27	Up	5.01484e-28	NA	NA	NA	NA	K20553//5'-3' exoribonuclease 4 [EC:3.1.13.-]	AQK43535.1//hypothetical protein ZEAMMB73_Zm00001d025328 [Zea mays]
109939182	1997	325.47	665.41	1.03716	1.62602e-27	Up	5.55249e-28	LOC109939182	GO:0016021//integral component of membrane	GO:0020037//heme binding;GO:0016705//oxidoreductase activity, acting on paired donors, with incorporation or reduction of molecular oxygen;GO:0005506//iron ion binding;GO:0004497//monooxygenase activity	GO:0010268//brassinosteroid homeostasis;GO:0007275//multicellular organism development;GO:0016132//brassinosteroid biosynthetic process;GO:0016125//sterol metabolic process;GO:0055114//oxidation-reduction process	K07437//cytochrome P450 family 26 subfamily A	gi|226491189|ref|NP_001140790.1|//uncharacterized protein LOC100272865 [Zea mays]
103630145	2568	49.78	224.15	2.17627	1.68826e-27	Up	5.76766e-28	LOC103630145	NA	GO:0003677//DNA binding;GO:0046983//protein dimerization activity	NA	K14007//protein transport protein SEC24;K01230//mannosyl-oligosaccharide alpha-1,2-mannosidase [EC:3.2.1.113];K05658//ATP-binding cassette, subfamily B (MDR/TAP), member 1 [EC:3.6.3.44];K04460//serine/threonine-protein phosphatase 5 [EC:3.1.3.16]	gi|670417190|ref|XP_008649451.1|//PREDICTED: uncharacterized protein LOC103630145 isoform X1 [Zea mays];gi|670417192|ref|XP_008649452.1|//PREDICTED: uncharacterized protein LOC103630145 isoform X2 [Zea mays]
100381700	2516	87	294.96	1.76688	1.72776e-27	Up	5.90528e-28	LOC100381700	GO:0016021//integral component of membrane	NA	NA	K14513//ethylene-insensitive protein 2	gi|293334415|ref|NP_001167981.1|//uncharacterized protein LOC100381700 [Zea mays]
BGI_novel_G002702	975	9.07	128.33	3.82806	1.75836e-27	Up	6.01262e-28	NA	NA	NA	NA	K03696//ATP-dependent Clp protease ATP-binding subunit ClpC	AQK79717.1//40S ribosomal protein S4-3 [Zea mays]
BGI_novel_G003044	2990	32	186	2.5446	1.84571e-27	Up	6.31561e-28	NA	NA	NA	NA	K07466//replication factor A1	AQK41921.1//hypothetical protein ZEAMMB73_Zm00001d024721 [Zea mays]
100279879	1437	0	124	7.95964	2.00152e-27	Up	6.85501e-28	LOC100279879	GO:0016021//integral component of membrane	NA	NA	K04733//interleukin-1 receptor-associated kinase 4 [EC:2.7.11.1];K14664//IAA-amino acid hydrolase [EC:3.5.1.-];K04499//RuvB-like protein 1 (pontin 52)	gi|670398082|ref|XP_008679109.1|//PREDICTED: putative nuclease HARBI1 [Zea mays]
103641863	1137	175	440.4	1.3369	2.76079e-27	Up	9.4834e-28	FIP1	NA	NA	NA	K04733//interleukin-1 receptor-associated kinase 4 [EC:2.7.11.1];K03868//RING-box protein 1	gi|670446358|ref|XP_008663399.1|//PREDICTED: GEM-like protein 7 isoform X2 [Zea mays];gi|413918979|gb|AFW58911.1|//FIP1 [Zea mays]
103649226	1477	118.98	348.71	1.55675	3.74281e-27	Up	1.29092e-27	LOC103649226	NA	GO:0016740//transferase activity	NA	K13065//shikimate O-hydroxycinnamoyltransferase [EC:2.3.1.133]	gi|670382032|ref|XP_008671764.1|//PREDICTED: agmatine coumaroyltransferase-2-like [Zea mays]
BGI_novel_G003061	3446	0	121.78	7.93358	5.04178e-27	Up	1.74562e-27	NA	NA	NA	NA	NA	NP_001337094.1//uncharacterized protein LOC100276434 [Zea mays]
100273678	2092	85.18	288.66	1.76623	6.38717e-27	Up	2.2189e-27	LOC100273678	NA	GO:0000287//magnesium ion binding;GO:0010333//terpene synthase activity	GO:0008152//metabolic process	K15797//(S)-beta-macrocarpene synthase [EC:5.5.1.17];K15803//(-)-germacrene D synthase [EC:4.2.3.22 4.2.3.75];K14184//alpha-humulene/beta-caryophyllene synthase [EC:4.2.3.104 4.2.3.57];K14181//valencene/7-epi-alpha-selinene synthase [EC:4.2.3.73 4.2.3.86];K14174//beta-farnesene synthase [EC:4.2.3.47]	gi|670358945|ref|XP_008667880.1|//PREDICTED: uncharacterized protein LOC100273678 isoform X1 [Zea mays];XP_020403493.1//uncharacterized protein LOC100273678 isoform X2 [Zea mays];gi|226495973|ref|NP_001141562.1|//uncharacterized protein LOC100273678 [Zea mays]
103654733	1764	279	594	1.09564	6.76019e-27	Up	2.3506e-27	LOC103654733	GO:0016020//membrane	NA	NA	K06997//PLP dependent protein	gi|413925967|gb|AFW65899.1|//hypothetical protein ZEAMMB73_902248 [Zea mays]
BGI_novel_G005399	2403	2	107.83	5.75806	8.37729e-27	Up	2.92072e-27	NA	NA	NA	NA	K02964//small subunit ribosomal protein S18e	AQK62393.1//40S ribosomal protein S18 [Zea mays]
100382803	1096	103.98	320.88	1.63117	9.31606e-27	Up	3.25165e-27	LOC100382803	NA	NA	NA	NA	gi|293333092|ref|NP_001168976.1|//uncharacterized protein LOC100382803 [Zea mays]
100274254	1966	168	426	1.34784	9.32888e-27	Up	3.25685e-27	LOC100274254	GO:0005576//extracellular region;GO:0016021//integral component of membrane	GO:0004650//polygalacturonase activity	GO:0005975//carbohydrate metabolic process;GO:0071555//cell wall organization	K01184//polygalacturonase [EC:3.2.1.15];K01213//galacturan 1,4-alpha-galacturonidase [EC:3.2.1.67]	gi|226503533|ref|NP_001142092.1|//uncharacterized protein LOC100274254 precursor [Zea mays]
BGI_novel_G000891	4740	209.04	489	1.2315	1.06542e-26	Up	3.72702e-27	NA	NA	NA	NA	K11303//histone acetyltransferase 1 [EC:2.3.1.48]	Q8LPU4.2//RecName: Full=Histone acetyltransferase type B catalytic subunit; AltName: Full=Histone acetyltransferase HAT B; AltName: Full=Histone acetyltransferase HAT-B-p50
BGI_novel_G002703	1927	36.98	193.5	2.39296	1.13017e-26	Up	3.95705e-27	NA	NA	NA	NA	K03010//DNA-directed RNA polymerase II subunit RPB2 [EC:2.7.7.6];K11593//eukaryotic translation initiation factor 2C	P15268.1//RecName: Full=Autonomous transposable element EN-1 mosaic protein; AltName: Full=Suppressor-mutator system protein; Short=SPM
100280327	2279	122.24	351	1.5272	1.31549e-26	Up	4.61718e-27	LOC100280327	NA	NA	NA	NA	gi|226490884|ref|NP_001146725.1|//uncharacterized protein LOC100280327 [Zea mays];NP_001146725.1//uncharacterized protein LOC100280327 [Zea mays]
103641413	1534	17.64	147.89	3.07305	1.44351e-26	Up	5.06989e-27	LOC103641413	NA	NA	NA	NA	XP_020398333.1//uncharacterized protein LOC103636004 [Zea mays];gi|670445384|ref|XP_008662987.1|//PREDICTED: uncharacterized protein LOC103641413 [Zea mays]
BGI_novel_G000283	1080	231.03	520.83	1.17818	1.59524e-26	Up	5.61026e-27	NA	NA	NA	NA	NA	ONM22227.1//hypothetical protein ZEAMMB73_Zm00001d005832 [Zea mays]
100278997	3246	19	151	2.99592	1.74472e-26	Up	6.14411e-27	LOC100278997	GO:0005886//plasma membrane	GO:0004674//protein serine/threonine kinase activity	GO:0007166//cell surface receptor signaling pathway	K04733//interleukin-1 receptor-associated kinase 4 [EC:2.7.11.1];K13436//pto-interacting protein 1 [EC:2.7.11.1]	gi|670445253|ref|XP_008662927.1|//PREDICTED: uncharacterized protein TIDP3651 isoform X2 [Zea mays];AQK41948.1//PTI1-like tyrosine-protein kinase 3 [Zea mays];gi|670445249|ref|XP_008662924.1|//PREDICTED: uncharacterized protein TIDP3651 isoform X1 [Zea mays]
100272800	1734	144	385	1.42423	2.54239e-26	Up	8.99479e-27	LOC100272800	GO:0005634//nucleus	GO:0043565//sequence-specific DNA binding;GO:0003700//transcription factor activity, sequence-specific DNA binding	GO:0030154//cell differentiation;GO:0006355//regulation of transcription, DNA-templated	K01369//legumain [EC:3.4.22.34];K14494//DELLA protein	gi|226530649|ref|NP_001140725.1|//scarecrow-like 6 [Zea mays]
103638691	1788	38.95	195.98	2.33645	2.75012e-26	Up	9.74258e-27	LOC103638691	NA	GO:0003677//DNA binding	NA	K09422//myb proto-oncogene protein, plant	XP_020399944.1//transcription factor MYB29 [Zea mays];gi|670438582|ref|XP_008659753.1|//PREDICTED: myb-related protein B-like [Zea mays]
100217066	1649	322	649	1.0166	4.72067e-26	Up	1.68154e-26	LOC100217066	GO:0016020//membrane	GO:0016298//lipase activity	GO:0006629//lipid metabolic process	K01054//acylglycerol lipase [EC:3.1.1.23]	gi|670383006|ref|XP_008672283.1|//PREDICTED: uncharacterized protein LOC100217066 isoform X1 [Zea mays];gi|959092868|ref|NP_001266658.2|//uncharacterized LOC100217066 [Zea mays];gi|414877266|tpg|DAA54397.1|//TPA: hypothetical protein ZEAMMB73_571313 [Zea mays]
BGI_novel_G005064	1008	254.94	551.53	1.11872	6.88827e-26	Up	2.46171e-26	NA	NA	NA	NA	K07466//replication factor A1	XP_020404750.1//uncharacterized protein LOC109944408 [Zea mays]
103629203	3532	90.08	291.63	1.7003	7.50872e-26	Up	2.68637e-26	LOC103629203	GO:0005783//endoplasmic reticulum;GO:0005794//Golgi apparatus;GO:0005576//extracellular region	GO:0017040//ceramidase activity	NA	K12349//neutral ceramidase [EC:3.5.1.23]	gi|226505666|ref|NP_001146144.1|//uncharacterized protein LOC100279713 precursor [Zea mays];AQK79188.1//Neutral/alkaline non-lysosomal ceramidase [Zea mays]
BGI_novel_G004834	1375	0	114.56	7.8454	1.04172e-25	Up	3.74643e-26	NA	NA	NA	NA	K14006//protein transport protein SEC23	KQL02177.1//hypothetical protein SETIT_013290mg [Setaria italica]
BGI_novel_G002299	702	1	105.71	6.72941	1.07121e-25	Up	3.85497e-26	NA	NA	NA	NA	NA	ONM06330.1//hypothetical protein ZEAMMB73_Zm00001d032915 [Zea mays]
100193753	1554	92	294	1.68155	1.14593e-25	Up	4.12565e-26	gpm799	NA	GO:0016787//hydrolase activity	NA	NA	gi|212723744|ref|NP_001132311.1|//uncharacterized protein LOC100193753 precursor [Zea mays]
103638616	2018	52	219	2.07979	1.72661e-25	Up	6.26067e-26	LOC103638616	NA	NA	NA	NA	gi|670438424|ref|XP_008659698.1|//PREDICTED: LOW QUALITY PROTEIN: putative transcription factor bHLH041 [Zea mays]
BGI_novel_G006173	1296	86.65	283.23	1.71415	2.01348e-25	Up	7.31813e-26	NA	NA	NA	NA	K17302//coatomer subunit beta';K07513//acetyl-CoA acyltransferase 1 [EC:2.3.1.16]	ACR34448.1//unknown [Zea mays]
BGI_novel_G001176	2692	60	234	1.96892	2.25973e-25	Up	8.22547e-26	NA	NA	NA	NA	K04733//interleukin-1 receptor-associated kinase 4 [EC:2.7.11.1]	EES11135.1//hypothetical protein SORBI_3006G152200 [Sorghum bicolor]
103640179	1271	155.8	397.78	1.35772	2.37954e-25	Up	8.67273e-26	LOC103640179	GO:0005634//nucleus;GO:0009524//phragmoplast;GO:0005819//spindle	GO:0008353//RNA polymerase II carboxy-terminal domain kinase activity;GO:0004693//cyclin-dependent protein serine/threonine kinase activity;GO:0005524//ATP binding	GO:0051301//cell division;GO:0006468//protein phosphorylation;GO:0051726//regulation of cell cycle;GO:0007067//mitotic nuclear division	K07760//cyclin-dependent kinase [EC:2.7.11.22]	gi|242096590|ref|XP_002438785.1|//hypothetical protein SORBIDRAFT_10g026160 [Sorghum bicolor]
BGI_novel_G001785	898	27	165.21	2.61871	2.64877e-25	Up	9.66843e-26	NA	NA	NA	NA	K02331//DNA polymerase phi [EC:2.7.7.7]	AQK79717.1//40S ribosomal protein S4-3 [Zea mays]
BGI_novel_G001094	1781	51.47	216.98	2.0812	2.73723e-25	Up	9.9956e-26	NA	NA	NA	NA	K12448//UDP-arabinose 4-epimerase [EC:5.1.3.5]	XP_020393119.1//uncharacterized protein LOC100304323 isoform X3 [Zea mays]
100282290	852	128.43	353.02	1.46421	3.17092e-25	Up	1.16114e-25	LOC100282290	GO:0016021//integral component of membrane	GO:0008270//zinc ion binding	NA	K16281//RING-H2 zinc finger protein RHA1	gi|226528982|ref|NP_001148674.1|//RING-H2 finger protein ATL2L [Zea mays]
100381567	1456	9	119.1	3.73155	3.41342e-25	Up	1.25101e-25	LOC100381567	GO:0016021//integral component of membrane	GO:0003676//nucleic acid binding	NA	K04733//interleukin-1 receptor-associated kinase 4 [EC:2.7.11.1];K03517//quinolinate synthase [EC:2.5.1.72];K05387//glutamate receptor, ionotropic, plant;K03002//DNA-directed RNA polymerase I subunit RPA2 [EC:2.7.7.6];K11718//UDP-glucose:glycoprotein glucosyltransferase [EC:2.4.1.-]	gi|670438502|ref|XP_008659721.1|//PREDICTED: uncharacterized protein LOC103638647 [Zea mays];XP_021306833.1//uncharacterized protein LOC110431723 [Sorghum bicolor]
100280950	1059	28	167	2.58179	3.44545e-25	Up	1.26302e-25	cl60180_1(477)	GO:0008180//COP9 signalosome;GO:0005737//cytoplasm	NA	GO:0009416//response to light stimulus;GO:0009753//response to jasmonic acid;GO:0010387//COP9 signalosome assembly;GO:0010388//cullin deneddylation	K12181//COP9 signalosome complex subunit 8	NP_001147342.1//uncharacterized protein LOC100280950 [Zea mays];gi|226498148|ref|NP_001147342.1|//uncharacterized protein LOC100280950 [Zea mays]
100277915	874	136	365	1.42973	3.60086e-25	Up	1.32111e-25	LOC100277915	NA	NA	NA	NA	gi|293334597|ref|NP_001169261.1|//uncharacterized protein LOC100277915 [Zea mays]
103642116	796	48.76	210.93	2.11844	3.73465e-25	Up	1.37136e-25	LOC103642116	NA	NA	NA	NA	gi|670446926|ref|XP_008663652.1|//PREDICTED: uncharacterized protein LOC103642116 [Zea mays]
BGI_novel_G001727	558	1	102.97	6.69152	4.08704e-25	Up	1.50394e-25	NA	NA	NA	NA	K01805//xylose isomerase [EC:5.3.1.5]	ONM26916.1//Mitochondrial fission protein ELM1 [Zea mays]
BGI_novel_G004642	3314	39.16	190.91	2.29088	4.38493e-25	Up	1.61527e-25	NA	NA	NA	NA	NA	AEJ07934.1//Xilon1 gag-pol polyprotein [Zea mays subsp. mexicana]
BGI_novel_G005565	2961	7.86	115.32	3.88041	4.6208e-25	Up	1.70395e-25	NA	NA	NA	NA	K11276//nucleophosmin 1	AQK99339.1//hypothetical protein ZEAMMB73_Zm00001d012323 [Zea mays]
103631656	1182	13	128.98	3.31601	6.6779e-25	Up	2.47346e-25	LOC103631656	NA	NA	NA	NA	gi|670419876|ref|XP_008650738.1|//PREDICTED: uncharacterized protein LOC103631656 [Zea mays]
103651287	1741	304	614	1.01961	7.62602e-25	Up	2.82998e-25	LOC103651287	GO:0016021//integral component of membrane	GO:0061630//ubiquitin protein ligase activity;GO:0008270//zinc ion binding	GO:0043161//proteasome-mediated ubiquitin-dependent protein catabolic process;GO:0016567//protein ubiquitination	K19041//E3 ubiquitin-protein ligase RNF38/44 [EC:2.3.2.27];K13412//calcium-dependent protein kinase [EC:2.7.11.1];K13148//integrator complex subunit 11 [EC:3.1.27.-]	ONM38910.1//RING/U-box superfamily protein [Zea mays];gi|670389469|ref|XP_008675134.1|//PREDICTED: E3 ubiquitin-protein ligase At4g11680-like [Zea mays]
BGI_novel_G001784	724	2.27	99.71	5.46242	7.85286e-25	Up	2.916e-25	NA	NA	NA	NA	K03696//ATP-dependent Clp protease ATP-binding subunit ClpC	ONM00539.1//hypothetical protein ZEAMMB73_Zm00001d030183 [Zea mays]
BGI_novel_G002528	1017	1	101	6.66365	1.078e-24	Up	4.01806e-25	NA	NA	NA	NA	NA	ONM31283.1//hypothetical protein ZEAMMB73_Zm00001d040396 [Zea mays]
103646085	2402	57	224	1.97991	1.60257e-24	Up	6.00204e-25	LOC103646085	GO:0005618//cell wall	GO:0004252//serine-type endopeptidase activity	GO:0006508//proteolysis	K04733//interleukin-1 receptor-associated kinase 4 [EC:2.7.11.1];K13199//plasminogen activator inhibitor 1 RNA-binding protein	gi|414585916|tpg|DAA36487.1|//TPA: putative subtilase family protein [Zea mays]
BGI_novel_G004767	2215	100.9	302.49	1.5894	1.94148e-24	Up	7.29553e-25	NA	NA	NA	NA	NA	ONM54651.1//hypothetical protein ZEAMMB73_Zm00001d020287 [Zea mays]
103632802	2034	97.1	295.44	1.61077	2.43054e-24	Up	9.17118e-25	LOC103632802	GO:0030915//Smc5-Smc6 complex;GO:0005634//nucleus	NA	GO:0006281//DNA repair	K10293//F-box protein 7;K01183//chitinase [EC:3.2.1.14]	XP_008652757.1//non-structural maintenance of chromosomes element 4 homolog A isoform X3 [Zea mays];XP_008652756.1//non-structural maintenance of chromosomes element 4 homolog A isoform X2 [Zea mays];XP_008652759.1//non-structural maintenance of chromosomes element 4 homolog A isoform X5 [Zea mays];XP_008652758.1//non-structural maintenance of chromosomes element 4 homolog A isoform X4 [Zea mays]…
100279940	1495	155	390	1.33665	2.48239e-24	Up	9.37072e-25	LOC100279940	NA	GO:0004190//aspartic-type endopeptidase activity	GO:0006508//proteolysis;GO:0030163//protein catabolic process	K02882//large subunit ribosomal protein L18Ae;K01381//saccharopepsin [EC:3.4.23.25];K19025//AP-5 complex subunit zeta-1	gi|226492150|ref|NP_001146362.1|//uncharacterized protein LOC100279940 precursor [Zea mays]
100194287	1545	138	363	1.40074	2.51887e-24	Up	9.51235e-25	LOC100194287	NA	GO:0043565//sequence-specific DNA binding;GO:0003700//transcription factor activity, sequence-specific DNA binding	GO:0006355//regulation of transcription, DNA-templated	K14432//ABA responsive element binding factor	NP_001132798.1//uncharacterized protein LOC100194287 [Zea mays];gi|413939062|gb|AFW73613.1|//putative bZIP transcription factor superfamily protein [Zea mays]
BGI_novel_G002692	1946	1	98.99	6.63465	2.90523e-24	Up	1.09895e-24	NA	NA	NA	NA	NA	XP_002453989.1//NADPH-dependent pterin aldehyde reductase [Sorghum bicolor]
109942912	1888	0	105.83	7.73105	4.25059e-24	Up	1.61614e-24	LOC109942912	NA	GO:0000166//nucleotide binding;GO:0003676//nucleic acid binding	NA	K10843//DNA excision repair protein ERCC-3 [EC:3.6.4.12]	ONM03961.1//Transcription initiation factor TFIID subunit 4b [Zea mays];gi|413918505|gb|AFW58437.1|//hypothetical protein ZEAMMB73_336478 [Zea mays]
103634987	2382	211	473	1.17004	5.59702e-24	Up	2.13287e-24	LOC103634987	NA	GO:0030246//carbohydrate binding;GO:0008810//cellulase activity	GO:0030245//cellulose catabolic process	K01179//endoglucanase [EC:3.2.1.4]	gi|670429953|ref|XP_008655783.1|//PREDICTED: endoglucanase 2-like isoform X1 [Zea mays];gi|673921619|ref|NP_001288408.1|//endoglucanase 2-like precursor [Zea mays];gi|670429955|ref|XP_008655784.1|//PREDICTED: endoglucanase 2-like isoform X2 [Zea mays]
BGI_novel_G001327	2656	39.26	185.98	2.24946	5.66835e-24	Up	2.16138e-24	NA	NA	NA	NA	K17604//zinc finger SWIM domain-containing protein 3	XP_020404574.1//uncharacterized protein LOC103648911 [Zea mays]
103625895	2369	196.51	451.16	1.20448	5.94883e-24	Up	2.27018e-24	LOC103625895	NA	NA	NA	K08739//DNA mismatch repair protein MLH3	XP_020404133.1//DNA mismatch repair protein MLH3 isoform X2 [Zea mays];gi|670405777|ref|XP_008644518.1|//PREDICTED: DNA mismatch repair protein MLH3-like [Zea mays]
103647630	1086	71.85	248.74	1.79702	6.13764e-24	Up	2.34367e-24	LOC103647630	GO:0009506//plasmodesma;GO:0005886//plasma membrane;GO:0005773//vacuole	GO:0004630//phospholipase D activity;GO:0005509//calcium ion binding;GO:0070290//N-acylphosphatidylethanolamine-specific phospholipase D activity	GO:0090333//regulation of stomatal closure;GO:0009789//positive regulation of abscisic acid-activated signaling pathway;GO:0046470//phosphatidylcholine metabolic process;GO:0016042//lipid catabolic process;GO:0046473//phosphatidic acid metabolic process;GO:0009409//response to cold;GO:0012501//programmed cell death	K01115//phospholipase D1/2 [EC:3.1.4.4];K13065//shikimate O-hydroxycinnamoyltransferase [EC:2.3.1.133]	XP_008670362.1//putrescine hydroxycinnamoyltransferase [Zea mays];gi|670378910|ref|XP_008670360.1|//PREDICTED: phospholipase D delta-like [Zea mays];ONM23226.1//phospholipase D10 [Zea mays];ONM23230.1//hypothetical protein ZEAMMB73_Zm00001d006261 [Zea mays]
103642714	501	23.58	151.2	2.68627	6.79138e-24	Up	2.59542e-24	LOC103642714	GO:0009507//chloroplast	GO:0031177//phosphopantetheine binding	GO:0006633//fatty acid biosynthetic process	K03955//NADH dehydrogenase (ubiquinone) 1 alpha/beta subcomplex 1;K00850//6-phosphofructokinase 1 [EC:2.7.1.11]	gi|670447864|ref|XP_008664143.1|//PREDICTED: acyl carrier protein 2, chloroplastic-like [Zea mays]
BGI_novel_G000550	1697	40.95	189.03	2.21212	7.06746e-24	Up	2.70203e-24	NA	NA	NA	NA	K12951//cation-transporting P-type ATPase D [EC:3.6.3.-];K02184//formin 2	XP_005784781.1//hypothetical protein EMIHUDRAFT_122994, partial [Emiliania huxleyi CCMP1516]
BGI_novel_G001374	2471	9	113.81	3.666	7.42056e-24	Up	2.83992e-24	NA	NA	NA	NA	K04733//interleukin-1 receptor-associated kinase 4 [EC:2.7.11.1];K17710//pentatricopeptide repeat domain-containing protein 1	ONM20762.1//Putative GEM-like protein 8 [Zea mays]
BGI_novel_G005728	2761	24	152	2.66841	7.47545e-24	Up	2.86209e-24	NA	NA	NA	NA	K14488//SAUR family protein	XP_020409112.1//uncharacterized protein LOC100383390 isoform X1 [Zea mays]
BGI_novel_G000540	2303	1	97	6.60536	7.79652e-24	Up	2.98623e-24	NA	NA	NA	NA	K18121//glyoxylate/succinic semialdehyde reductase [EC:1.1.1.79 1.1.1.-]	NP_001170300.1//uncharacterized protein LOC100384264 [Zea mays]
103640093	2773	146.34	372.25	1.35239	1.09344e-23	Up	4.21113e-24	LOC103640093	NA	NA	NA	K14664//IAA-amino acid hydrolase [EC:3.5.1.-];K01601//ribulose-bisphosphate carboxylase large chain [EC:4.1.1.39];K02469//DNA gyrase subunit A [EC:5.99.1.3];K05283//phosphatidylinositol glycan, class W [EC:2.3.-.-];K01247//DNA-3-methyladenine glycosylase II [EC:3.2.2.21];K06662//cell cycle checkpoint protein	XP_020393751.1//putative nuclease HARBI1 [Zea mays];gi|226492070|ref|NP_001140447.1|//uncharacterized protein LOC100272506 [Zea mays]
BGI_novel_G002488	3410	0	103.5	7.69893	1.15821e-23	Up	4.46326e-24	NA	NA	NA	NA	K01246//DNA-3-methyladenine glycosylase I [EC:3.2.2.20];K11584//serine/threonine-protein phosphatase 2A regulatory subunit B'	AQK50454.1//Serine/threonine protein phosphatase 2A 55 kDa regulatory subunit B' delta isoform [Zea mays]
BGI_novel_G000218	1168	10.38	116.88	3.49859	1.16607e-23	Up	4.49538e-24	NA	NA	NA	NA	K10406//kinesin family member C2/C3	ONL96593.1//hAT dimerization domain-containing protein / transposase-related [Zea mays]
BGI_novel_G000782	730	0	103.46	7.69837	1.17792e-23	Up	4.54197e-24	NA	NA	NA	NA	NA	NP_001143706.1//uncharacterized protein LOC100276444 [Zea mays]
BGI_novel_G003124	5266	0	103.07	7.69292	1.39354e-23	Up	5.38643e-24	NA	NA	NA	NA	K00430//peroxidase [EC:1.11.1.7];K03263//translation initiation factor 5A;K03010//DNA-directed RNA polymerase II subunit RPB2 [EC:2.7.7.6];K11593//eukaryotic translation initiation factor 2C	AQK61357.1//hypothetical protein ZEAMMB73_Zm00001d054111 [Zea mays]
BGI_novel_G005666	1547	139.03	359.78	1.37716	1.51057e-23	Up	5.84587e-24	NA	NA	NA	NA	NA	XP_008670052.1//ruBisCO large subunit-binding protein subunit alpha isoform X1 [Zea mays]
BGI_novel_G002652	1200	23.22	148.85	2.68586	1.52289e-23	Up	5.8947e-24	NA	NA	NA	NA	NA	XP_020394818.1//uncharacterized protein LOC103630706 [Zea mays]
BGI_novel_G003198	2641	55.52	216.15	1.9664	1.62051e-23	Up	6.2751e-24	NA	NA	NA	NA	K01757//strictosidine synthase [EC:4.3.3.2];K14833//nucleolar complex protein 2	ACR35731.1//unknown [Zea mays]
100281914	760	172	411	1.26217	1.62424e-23	Up	6.2908e-24	LOC100281914	NA	GO:0046872//metal ion binding	NA	K14664//IAA-amino acid hydrolase [EC:3.5.1.-];K10773//endonuclease III [EC:4.2.99.18]	gi|226508444|ref|NP_001148305.1|//zinc finger protein 6 [Zea mays]
BGI_novel_G005044	4552	55.87	216.79	1.9616	1.64235e-23	Up	6.36224e-24	NA	NA	NA	NA	K13175//THO complex subunit 6;K03063//26S proteasome regulatory subunit T3;K14677//aminoacylase [EC:3.5.1.14];K19347//SUN domain-containing protein 1/2	ONM11262.1//hypothetical protein ZEAMMB73_Zm00001d034772 [Zea mays]
100501174	2612	78.09	257.49	1.72675	1.77922e-23	Up	6.90356e-24	LOC100501174	GO:0030014//CCR4-NOT complex	GO:0000166//nucleotide binding;GO:0004842//ubiquitin-protein transferase activity;GO:0003676//nucleic acid binding	NA	K10643//CCR4-NOT transcription complex subunit 4 [EC:2.3.2.27]	gi|308080530|ref|NP_001182894.1|//uncharacterized protein LOC100501174 [Zea mays];AQK41831.1//RNA binding (RRM/RBD/RNP motifs) family protein [Zea mays]
BGI_novel_G003002	2084	0	102.5	7.68492	1.78088e-23	Up	6.91267e-24	NA	NA	NA	NA	K16276//zinc finger protein-like protein	XP_002440198.2//zinc finger protein BRUTUS [Sorghum bicolor]
100281236	1591	184	429	1.22671	1.78088e-23	Up	6.91281e-24	LOC100281236	NA	NA	GO:0006351//transcription, DNA-templated	K06236//collagen, type I, alpha;K14491//two-component response regulator ARR-B family	gi|670413208|ref|XP_008647790.1|//PREDICTED: myb-like DNA-binding domain, SHAQKYF class family protein isoform X1 [Zea mays];gi|226495485|ref|NP_001147627.1|//myb-like DNA-binding domain, SHAQKYF class family protein [Zea mays];gi|670413210|ref|XP_008647792.1|//PREDICTED: myb-like DNA-binding domain, SHAQKYF class family protein isoform X2 [Zea mays]
100277409	1198	137	356	1.38314	1.845e-23	Up	7.16596e-24	cl20369_1	GO:0016020//membrane	NA	NA	NA	gi|413938491|gb|AFW73042.1|//hypothetical protein ZEAMMB73_858205 [Zea mays]
BGI_novel_G002408	2065	0	102.4	7.68352	1.85909e-23	Up	7.22216e-24	NA	NA	NA	NA	K09495//T-complex protein 1 subunit gamma	AQK51908.1//Putative acyl-CoA oxidase family protein [Zea mays]
BGI_novel_G005528	3529	22.9	147.66	2.6943	1.92816e-23	Up	7.49349e-24	NA	NA	NA	NA	K20184//vacuolar protein sorting-associated protein 41	ONM12214.1//Vacuolar protein sorting-associated protein 41-like protein [Zea mays]
109944032	3386	0	102.31	7.68225	1.93269e-23	Up	7.51258e-24	LOC109944032	NA	NA	NA	NA	gi|985468538|ref|XP_015389999.1|//PREDICTED: uncharacterized protein LOC107178872 [Citrus sinensis]
100194047	1303	257	536	1.06591	2.03094e-23	Up	7.904e-24	LOC100194047	GO:0005634//nucleus;GO:0005829//cytosol;GO:0009536//plastid	GO:0016829//lyase activity;GO:0016799//hydrolase activity, hydrolyzing N-glycosyl compounds	GO:0048832//specification of plant organ number;GO:0010077//maintenance of inflorescence meristem identity;GO:0010083//regulation of vegetative meristem growth;GO:0010076//maintenance of floral meristem identity;GO:0009691//cytokinin biosynthetic process	K06966//uncharacterized protein	gi|195642494|gb|ACG40715.1|//carboxy-lyase [Zea mays]
100285261	2876	118	325	1.4671	2.07624e-23	Up	8.08189e-24	LOC100285261	NA	GO:0016787//hydrolase activity	GO:0046856//phosphatidylinositol dephosphorylation	K20279//synaptojanin [EC:3.1.3.36]	gi|226502598|ref|NP_001151627.1|//type I inositol-1,4,5-trisphosphate 5-phosphatase CVP2 [Zea mays];XP_020399306.1//type I inositol-1,4,5-trisphosphate 5-phosphatase CVP2 isoform X1 [Zea mays];NP_001151627.1//type I inositol-1,4,5-trisphosphate 5-phosphatase CVP2 [Zea mays];AQL09714.1//Type IV inositol polyphosphate 5-phosphatase 7 [Zea mays]
BGI_novel_G001373	1162	0	101.9	7.67645	2.30668e-23	Up	8.9915e-24	NA	NA	NA	NA	K17604//zinc finger SWIM domain-containing protein 3	XP_008646697.1//uncharacterized protein LOC103628236 [Zea mays]
BGI_novel_G003108	2258	0	101.67	7.67319	2.54845e-23	Up	9.94584e-24	NA	NA	NA	NA	K12125//protein EARLY FLOWERING 3;K10534//nitrate reductase (NAD(P)H) [EC:1.7.1.1 1.7.1.2 1.7.1.3]	XP_008667138.1//uncharacterized protein LOC100191491 isoform X1 [Zea mays]
100283566	3048	295.47	589.7	1.00241	2.65937e-23	Up	1.03829e-23	LOC100283566	GO:0016021//integral component of membrane	GO:0016717//oxidoreductase activity, acting on paired donors, with oxidation of a pair of donors resulting in the reduction of molecular oxygen to two molecules of water	GO:0006636//unsaturated fatty acid biosynthetic process;GO:0055114//oxidation-reduction process	K10257//acyl-lipid omega-3 desaturase [EC:1.14.19.25 1.14.19.35 1.14.19.36]	NP_001149938.1//omega-3 fatty acid desaturase [Zea mays];gi|414882012|tpg|DAA59143.1|//TPA: omega-3 fatty acid desaturase [Zea mays]
100284361	921	278.93	566.3	1.02711	2.70971e-23	Up	1.05836e-23	LOC100284361	NA	GO:0005509//calcium ion binding;GO:0004623//phospholipase A2 activity	GO:0016042//lipid catabolic process	K01047//secretory phospholipase A2 [EC:3.1.1.4]	gi|226502484|ref|NP_001150728.1|//phospholipase A2 [Zea mays]
103635282	1321	1.02	94.2	6.53453	2.95493e-23	Up	1.15529e-23	LOC103635282	NA	NA	NA	K10626//E3 ubiquitin-protein ligase UBR2 [EC:2.3.2.27]	XP_020398586.1//uncharacterized protein LOC103635282 [Zea mays];gi|670430533|ref|XP_008655997.1|//PREDICTED: uncharacterized protein LOC103635282 isoform X3 [Zea mays]
103640425	885	4	97	4.60536	3.24362e-23	Up	1.27018e-23	LOC103640425	GO:0005783//endoplasmic reticulum;GO:0016021//integral component of membrane	GO:0016747//transferase activity, transferring acyl groups other than amino-acyl groups	GO:0006633//fatty acid biosynthetic process	K15397//3-ketoacyl-CoA synthase [EC:2.3.1.199]	gi|926657609|ref|NP_001149405.2|//uncharacterized protein LOC100283031 [Zea mays]
BGI_novel_G001907	3605	203.05	455.07	1.1697	4.06093e-23	Up	1.59467e-23	NA	NA	NA	NA	K02133//F-type H+-transporting ATPase subunit beta [EC:3.6.3.14]	AQL01300.1//LL-diaminopimelate aminotransferase chloroplastic [Zea mays]
109944866	1056	158.51	386.51	1.29137	5.90679e-23	Up	2.32919e-23	LOC109944866	NA	GO:0016787//hydrolase activity	NA	K19882//O-palmitoleoyl-L-serine hydrolase [EC:3.1.1.98]	gi|992273912|gb|KXG33873.1|//hypothetical protein SORBI_003G384900 [Sorghum bicolor]
BGI_novel_G005347	2810	14.98	126.22	3.08027	6.05289e-23	Up	2.38774e-23	NA	NA	NA	NA	NA	AQK94038.1//hypothetical protein ZEAMMB73_Zm00001d010428 [Zea mays]
103647476	3977	271.98	553.4	1.03027	6.63382e-23	Up	2.62156e-23	LOC103647476	GO:0005783//endoplasmic reticulum;GO:0005794//Golgi apparatus;GO:0016021//integral component of membrane	NA	GO:0006950//response to stress;GO:0009737//response to abscisic acid	K17279//receptor expression-enhancing protein 5/6	gi|670378605|ref|XP_008670231.1|//PREDICTED: protein HVA22-like [Zea mays]
BGI_novel_G002503	742	22	143	2.70588	7.58148e-23	Up	3.00551e-23	NA	NA	NA	NA	K16196//eukaryotic translation initiation factor 2-alpha kinase 4 [EC:2.7.11.1];K10268//F-box and leucine-rich repeat protein 2/20;K04730//interleukin-1 receptor-associated kinase 1 [EC:2.7.11.1];K15923//alpha-L-fucosidase 2 [EC:3.2.1.51]	XP_002451181.2//uncharacterized protein LOC8079158 [Sorghum bicolor]
103642022	2055	26	152	2.55293	8.50395e-23	Up	3.37452e-23	LOC103642022	GO:0016021//integral component of membrane	GO:0005215//transporter activity	GO:0006810//transport	K14638//solute carrier family 15 (peptide/histidine transporter), member 3/4	gi|670446708|ref|XP_008663556.1|//PREDICTED: protein NRT1/ PTR FAMILY 8.3-like [Zea mays]
BGI_novel_G005159	2251	72.19	243.24	1.75795	8.70987e-23	Up	3.45894e-23	NA	NA	NA	NA	K14548//U3 small nucleolar RNA-associated protein 4;K06171//nicastrin	ONM08912.1//Transducin family protein / WD-40 repeat family protein [Zea mays]
BGI_novel_G002530	1433	264.14	541.21	1.04033	9.03951e-23	Up	3.59126e-23	NA	NA	NA	NA	K01883//cysteinyl-tRNA synthetase [EC:6.1.1.16]	AQK51368.1//Peptidase family M48 family protein [Zea mays]
BGI_novel_G005398	3307	0	98.39	7.62588	1.05765e-22	Up	4.21426e-23	NA	NA	NA	NA	K02964//small subunit ribosomal protein S18e	AQK62393.1//40S ribosomal protein S18 [Zea mays]
103646471	802	0	98.15	7.62236	1.1746e-22	Up	4.68574e-23	LOC103646471	GO:0005634//nucleus;GO:0000786//nucleosome	GO:0003677//DNA binding;GO:0046982//protein heterodimerization activity	NA	K11253//histone H3	gi|670376437|ref|XP_008669425.1|//PREDICTED: histone H3.2-like [Zea mays]
BGI_novel_G000899	3157	40.75	182.44	2.16799	1.44669e-22	Up	5.79258e-23	NA	NA	NA	NA	K15731//carboxy-terminal domain RNA polymerase II polypeptide A small phosphatase [EC:3.1.3.16];K17479//glutaredoxin domain-containing cysteine-rich protein 1;K10398//kinesin family member 11;K05658//ATP-binding cassette, subfamily B (MDR/TAP), member 1 [EC:3.6.3.44];K17917//sorting nexin-1/2	AEJ07906.1//putative transposase [Zea luxurians]
103642897	1215	97	284	1.55528	2.27573e-22	Up	9.17239e-23	LOC103642897	GO:0016021//integral component of membrane	NA	NA	K20892//beta-arabinofuranosyltransferase [EC:2.4.2.-]	gi|670365950|ref|XP_008664285.1|//PREDICTED: uncharacterized protein At1g28695-like isoform X2 [Zea mays]
BGI_novel_G001827	1046	3.14	90.95	4.86168	2.90966e-22	Up	1.17615e-22	NA	NA	NA	NA	K13679//granule-bound starch synthase [EC:2.4.1.242]	ONM22405.1//hypothetical protein ZEAMMB73_Zm00001d005952, partial [Zea mays]
103654774	1092	4	93	4.5446	3.31068e-22	Up	1.34083e-22	LOC103654774	NA	NA	GO:0050794//regulation of cellular process;GO:0006351//transcription, DNA-templated	K14503//brassinosteroid resistant 1/2	gi|670399823|ref|XP_008679813.1|//PREDICTED: protein BZR1 homolog 4 [Zea mays];XP_020407545.1//protein BZR1 homolog 3 [Zea mays]
BGI_novel_G005345	1161	35.46	169.37	2.26136	4.2253e-22	Up	1.71883e-22	NA	NA	NA	NA	NA	AQK94038.1//hypothetical protein ZEAMMB73_Zm00001d010428 [Zea mays]
100275322	685	147	363	1.3096	4.28807e-22	Up	1.74536e-22	LOC100275322	GO:0016021//integral component of membrane	NA	NA	NA	gi|226492852|ref|NP_001142898.1|//uncharacterized protein LOC100275322 [Zea mays]
100383098	1739	68	232	1.77596	4.29766e-22	Up	1.7496e-22	LOC100383098	GO:0016021//integral component of membrane	NA	NA	K14325//RNA-binding protein with serine-rich domain 1;K13171//serine/arginine repetitive matrix protein 1	NP_001169240.1//uncharacterized protein LOC100383098 [Zea mays];gi|293332381|ref|NP_001169240.1|//uncharacterized protein LOC100383098 [Zea mays]
BGI_novel_G003866	1506	8	104	3.70588	4.30671e-22	Up	1.75362e-22	NA	NA	NA	NA	K04733//interleukin-1 receptor-associated kinase 4 [EC:2.7.11.1];K06630//14-3-3 protein epsilon	ONL94678.1//hypothetical protein ZEAMMB73_Zm00001d028090 [Zea mays]
BGI_novel_G006577	588	77.87	249.32	1.6843	4.77345e-22	Up	1.94591e-22	NA	NA	NA	NA	NA	OIV98270.1//hypothetical protein TanjilG_09904 [Lupinus angustifolius]
103634693	1246	169.76	397.05	1.23127	5.84173e-22	Up	2.38822e-22	LOC103634693	NA	GO:0003824//catalytic activity;GO:0050662//coenzyme binding	NA	K09753//cinnamoyl-CoA reductase [EC:1.2.1.44]	gi|670429271|ref|XP_008655509.1|//PREDICTED: cinnamoyl-CoA reductase 1-like isoform X1 [Zea mays]
BGI_novel_G002074	2578	0	94.27	7.56417	6.40367e-22	Up	2.62245e-22	NA	NA	NA	NA	K09338//homeobox-leucine zipper protein	ONM36751.1//hypothetical protein ZEAMMB73_Zm00001d043034, partial [Zea mays]
BGI_novel_G005337	645	1.99	86.91	5.45412	7.76994e-22	Up	3.18802e-22	NA	NA	NA	NA	K03942//NADH dehydrogenase (ubiquinone) flavoprotein 1 [EC:1.6.5.3 1.6.99.3]	AQK93896.1//hypothetical protein ZEAMMB73_Zm00001d010339 [Zea mays]
100280654	955	183	416	1.19018	8.11761e-22	Up	3.33447e-22	LOC100280654	GO:0009506//plasmodesma;GO:0016021//integral component of membrane;GO:0009536//plastid;GO:0046658//anchored component of plasma membrane	GO:0004871//signal transducer activity	GO:0006952//defense response	K00430//peroxidase [EC:1.11.1.7];K13412//calcium-dependent protein kinase [EC:2.7.11.1]	gi|226505244|ref|NP_001147044.1|//harpin inducing protein [Zea mays];ACG25241.1//harpin inducing protein [Zea mays]
103649228	2865	0	93.38	7.55048	9.48594e-22	Up	3.90097e-22	LOC103649228	NA	NA	NA	K12837//splicing factor U2AF 65 kDa subunit	gi|670418639|ref|XP_008650064.1|//PREDICTED: uncharacterized protein LOC103630778 isoform X2 [Zea mays];XP_008650064.1//uncharacterized protein LOC103630778 [Zea mays];gi|670418637|ref|XP_008650063.1|//PREDICTED: uncharacterized protein LOC103630778 isoform X1 [Zea mays]
103627706	1827	242	501	1.05525	1.17761e-21	Up	4.86114e-22	LOC103627706	NA	NA	NA	K03362//F-box and WD-40 domain protein 1/11;K14963//COMPASS component SWD3;K16794//platelet-activating factor acetylhydrolase IB subunit alpha	gi|670410150|ref|XP_008646238.1|//PREDICTED: transcription initiation factor TFIID subunit 5 [Zea mays]
100275856	625	81	252	1.64287	1.51945e-21	Up	6.29e-22	LOC100275856	NA	NA	NA	NA	gi|226530121|ref|NP_001143302.1|//uncharacterized protein LOC100275856 [Zea mays]
BGI_novel_G005167	2733	132.98	337.4	1.34869	1.57773e-21	Up	6.53742e-22	NA	NA	NA	NA	K13941//2-amino-4-hydroxy-6-hydroxymethyldihydropteridine diphosphokinase / dihydropteroate synthase [EC:2.7.6.3 2.5.1.15];K01230//mannosyl-oligosaccharide alpha-1,2-mannosidase [EC:3.2.1.113];K05658//ATP-binding cassette, subfamily B (MDR/TAP), member 1 [EC:3.6.3.44]	XP_008644965.2//uncharacterized protein LOC103626342 [Zea mays]
103654239	3528	88.2	264.03	1.58729	1.73995e-21	Up	7.21498e-22	LOC103654239	GO:0016021//integral component of membrane	GO:0015095//magnesium ion transmembrane transporter activity	GO:0015693//magnesium ion transport;GO:1903830//magnesium ion transmembrane transport	K20642//Rho GTPase-activating protein 22/24/25;K14156//choline/ethanolamine kinase [EC:2.7.1.32 2.7.1.82]	gi|413924483|gb|AFW64415.1|//hypothetical protein ZEAMMB73_848936 [Zea mays];XP_008661730.1//MATH domain-containing protein At5g43560 [Zea mays];XP_008653137.1//rho GTPase-activating protein 7 isoform X2 [Zea mays]
BGI_novel_G000055	4361	0	91.9	7.52744	1.82234e-21	Up	7.56374e-22	NA	NA	NA	NA	K14565//nucleolar protein 58	ONM31460.1//Retrovirus-related Pol polyprotein LINE-1 [Zea mays]
103648158	3523	4	90	4.4973	1.89694e-21	Up	7.88077e-22	LOC103648158	NA	GO:0043531//ADP binding	NA	K13457//disease resistance protein RPM1	gi|670380228|ref|XP_008670870.1|//PREDICTED: putative disease resistance RPP13-like protein 3 [Zea mays]
103647731	2172	148	360	1.28784	2.11784e-21	Up	8.815e-22	LOC103647731	GO:0009506//plasmodesma;GO:0005886//plasma membrane	GO:0004674//protein serine/threonine kinase activity;GO:0000166//nucleotide binding	GO:0007165//signal transduction;GO:0006952//defense response;GO:0006468//protein phosphorylation	K04733//interleukin-1 receptor-associated kinase 4 [EC:2.7.11.1]	gi|670379192|ref|XP_008670469.1|//PREDICTED: cysteine-rich receptor-like protein kinase 15 [Zea mays]
103642142	1742	132	335	1.34907	2.14715e-21	Up	8.94036e-22	LOC103642142	GO:0016021//integral component of membrane	GO:0004674//protein serine/threonine kinase activity;GO:0005524//ATP binding	GO:0006468//protein phosphorylation	K04733//interleukin-1 receptor-associated kinase 4 [EC:2.7.11.1]	gi|670448189|ref|XP_008664326.1|//PREDICTED: G-type lectin S-receptor-like serine/threonine-protein kinase At1g34300 [Zea mays]
103641577	1088	225.62	474.84	1.07899	2.6161e-21	Up	1.09256e-21	LOC103641577	NA	NA	NA	NA	XP_008663143.1//uncharacterized protein LOC103641577 [Zea mays];gi|670365685|ref|XP_008663143.1|//PREDICTED: dirigent protein 22-like [Zea mays]
100191439	2258	251	511	1.03108	2.71793e-21	Up	1.13593e-21	LOC100191439	GO:0016021//integral component of membrane;GO:0009536//plastid;GO:0005886//plasma membrane	GO:0005524//ATP binding;GO:0004674//protein serine/threonine kinase activity;GO:0030247//polysaccharide binding;GO:0005509//calcium ion binding	GO:0006468//protein phosphorylation;GO:0007166//cell surface receptor signaling pathway	K04733//interleukin-1 receptor-associated kinase 4 [EC:2.7.11.1]	gi|414585087|tpg|DAA35658.1|//TPA: putative wall-associated receptor protein kinase family protein [Zea mays]
103644857	309	48.23	191.05	1.99139	2.74271e-21	Up	1.1465e-21	LOC103644857	GO:0005829//cytosol	GO:0004807//triose-phosphate isomerase activity	GO:0006098//pentose-phosphate shunt;GO:0019563//glycerol catabolic process;GO:0006094//gluconeogenesis;GO:0006096//glycolytic process;GO:0046166//glyceraldehyde-3-phosphate biosynthetic process	K01803//triosephosphate isomerase (TIM) [EC:5.3.1.1]	gi|670370046|ref|XP_008666233.1|//PREDICTED: triosephosphate isomerase, cytosolic-like [Zea mays]
103646788	1941	140	346	1.31079	3.71321e-21	Up	1.55567e-21	LOC103646788	GO:0005634//nucleus	GO:0003677//DNA binding	GO:0006355//regulation of transcription, DNA-templated	NA	gi|670377135|ref|XP_008669670.1|//PREDICTED: putative B3 domain-containing protein Os04g0347400 [Zea mays]
103631623	1780	23	138	2.59041	3.76269e-21	Up	1.57698e-21	LOC103631623	NA	NA	NA	K03260//translation initiation factor 4G;K15601//lysine-specific demethylase 3 [EC:1.14.11.-]	gi|670361886|ref|XP_008650720.1|//PREDICTED: uncharacterized protein LOC103631623 isoform X2 [Zea mays]
BGI_novel_G001536	8375	27.74	148.42	2.42509	4.08068e-21	Up	1.71311e-21	NA	NA	NA	NA	K01507//inorganic pyrophosphatase [EC:3.6.1.1]	XP_008655620.1//uncharacterized protein LOC103634808 isoform X2 [Zea mays]
100278793	1112	25.78	144.02	2.48739	4.2576e-21	Up	1.78971e-21	cl24571_1a	NA	NA	NA	NA	gi|226530094|ref|NP_001145425.1|//uncharacterized protein LOC100278793 [Zea mays]
103641906	1541	106	291	1.4624	5.0298e-21	Up	2.1198e-21	LOC103641906	GO:0005634//nucleus;GO:0000786//nucleosome	GO:0003677//DNA binding	GO:0006334//nucleosome assembly	K11275//histone H1/5	gi|670446455|ref|XP_008663439.1|//PREDICTED: histone H1-like isoform X2 [Zea mays];gi|670446453|ref|XP_008663438.1|//PREDICTED: histone H1-like isoform X1 [Zea mays]
BGI_novel_G000126	4086	164.29	381.88	1.22232	5.93399e-21	Up	2.50503e-21	NA	NA	NA	NA	K03129//transcription initiation factor TFIID subunit 4	ONL99062.1//Transcription initiation factor TFIID subunit 4b [Zea mays]
BGI_novel_G002981	1870	0	89	7.48118	6.59179e-21	Up	2.78632e-21	NA	NA	NA	NA	K12471//epsin;K12448//UDP-arabinose 4-epimerase [EC:5.1.3.5];K04460//serine/threonine-protein phosphatase 5 [EC:3.1.3.16]	XP_015641033.1//PREDICTED: serine/threonine-protein phosphatase 7 long form homolog isoform X1 [Oryza sativa Japonica Group]
BGI_novel_G000220	969	7.98	99.09	3.63972	7.27632e-21	Up	3.08191e-21	NA	NA	NA	NA	NA	AQK78913.1//Phosphatidylinositol/phosphatidylcholine transfer protein SFH8 [Zea mays]
BGI_novel_G001677	2158	110.06	296.11	1.43329	8.87873e-21	Up	3.77237e-21	NA	NA	NA	NA	K14500//BR-signaling kinase [EC:2.7.11.1]	NP_001149017.1//protein kinase APK1B [Zea mays]
100284641	684	32	156	2.29085	8.94811e-21	Up	3.80324e-21	LOC100284641	NA	NA	NA	NA	gi|226528986|ref|NP_001151008.1|//PVR3-like protein precursor [Zea mays]
103654627	1700	158	371	1.23694	9.3399e-21	Up	3.97122e-21	LOC103654627	GO:0016020//membrane;GO:0005634//nucleus	GO:0043565//sequence-specific DNA binding;GO:0003700//transcription factor activity, sequence-specific DNA binding	GO:0006355//regulation of transcription, DNA-templated	K14494//DELLA protein	gi|670399505|ref|XP_008679695.1|//PREDICTED: nodulation-signaling pathway 2 protein-like [Zea mays]
103641250	632	0	88	7.46487	1.0287e-20	Up	4.37713e-21	LOC103641250	NA	NA	NA	NA	gi|670445024|ref|XP_008662834.1|//PREDICTED: uncharacterized protein LOC103641250 [Zea mays];XP_008662834.1//uncharacterized protein LOC103641250 [Zea mays]
100274130	968	10.11	104.32	3.3726	1.05884e-20	Up	4.50619e-21	LOC100274130	GO:0016021//integral component of membrane	NA	NA	K08592//sentrin-specific protease 1 [EC:3.4.22.68];K01051//pectinesterase [EC:3.1.1.11]	gi|670359032|ref|XP_008668250.1|//PREDICTED: uncharacterized protein LOC100274130 isoform X1 [Zea mays];gi|226493576|ref|NP_001141980.1|//uncharacterized protein LOC100274130 [Zea mays];gi|670359034|ref|XP_008668258.1|//PREDICTED: uncharacterized protein LOC100274130 isoform X2 [Zea mays]
BGI_novel_G000620	759	1	82.57	6.37299	1.10204e-20	Up	4.69263e-21	NA	NA	NA	NA	K15397//3-ketoacyl-CoA synthase [EC:2.3.1.199]	ONM21093.1//3-ketoacyl-CoA synthase 15 [Zea mays]
100191472	1446	148.8	356.05	1.26415	1.27667e-20	Up	5.44517e-21	LOC100191472	NA	NA	NA	K15271//ATP-dependent DNA helicase HFM1/MER3 [EC:3.6.4.12];K17285//selenium-binding protein 1	gi|414589997|tpg|DAA40568.1|//TPA: hypothetical protein ZEAMMB73_314346 [Zea mays]
103638166	1721	14.73	115.88	2.98125	1.37632e-20	Up	5.88309e-21	LOC103638166	NA	GO:0005488//binding	NA	NA	gi|670437548|ref|XP_008659374.1|//PREDICTED: uncharacterized protein LOC103638166 [Zea mays]
BGI_novel_G002075	3686	0	87.17	7.4512	1.48934e-20	Up	6.37313e-21	NA	NA	NA	NA	K09338//homeobox-leucine zipper protein	AQK68718.1//hypothetical protein ZEAMMB73_Zm00001d015359, partial [Zea mays]
BGI_novel_G002300	793	5	89.29	4.16394	1.52333e-20	Up	6.52216e-21	NA	NA	NA	NA	NA	ONM06330.1//hypothetical protein ZEAMMB73_Zm00001d032915 [Zea mays]
BGI_novel_G006360	3753	205.31	439.41	1.10321	1.67272e-20	Up	7.18133e-21	NA	NA	NA	NA	K15078//structure-specific endonuclease subunit SLX1 [EC:3.6.1.-]	AQK48357.1//Disease resistance protein RGA2 [Zea mays]
BGI_novel_G000635	1703	3.66	85.13	4.5452	1.86138e-20	Up	8.00872e-21	NA	NA	NA	NA	K10999//cellulose synthase A [EC:2.4.1.12]	XP_004969957.1//PREDICTED: cellulose synthase A catalytic subunit 4 [UDP-forming] [Setaria italica]
BGI_novel_G001487	728	1	81.38	6.35205	2.01746e-20	Up	8.68967e-21	NA	NA	NA	NA	K02349//DNA polymerase theta [EC:2.7.7.7]	AQK67526.1//hypothetical protein ZEAMMB73_Zm00001d014908 [Zea mays]
BGI_novel_G003663	3349	0	86.47	7.43957	2.03168e-20	Up	8.75407e-21	NA	NA	NA	NA	K05933//aminocyclopropanecarboxylate oxidase [EC:1.14.17.4];K13171//serine/arginine repetitive matrix protein 1	AQK71429.1//hypothetical protein ZEAMMB73_Zm00001d016679 [Zea mays]
100282382	1172	256.62	511.82	1.00145	2.14736e-20	Up	9.2609e-21	LOC100282382	NA	GO:0016787//hydrolase activity	NA	K01061//carboxymethylenebutenolidase [EC:3.1.1.45]	gi|226498348|ref|NP_001148765.1|//endo-1,3;1,4-beta-D-glucanase [Zea mays];NP_001148765.1//endo-1,3-1,4-beta-D-glucanase [Zea mays]
100272984	1667	43	176	2.03861	2.7018e-20	Up	1.16942e-20	pco087106a	GO:0005730//nucleolus;GO:0005829//cytosol;GO:0009570//chloroplast stroma	GO:0010181//FMN binding;GO:0004107//chorismate synthase activity	GO:0008652//cellular amino acid biosynthetic process;GO:0009423//chorismate biosynthetic process;GO:0033587//shikimate biosynthetic process;GO:0009073//aromatic amino acid family biosynthetic process	K01736//chorismate synthase [EC:4.2.3.5]	gi|226531167|ref|NP_001140907.1|//uncharacterized protein LOC100272984 [Zea mays]
103627158	1115	147	351	1.2611	2.79716e-20	Up	1.21134e-20	LOC103627158	GO:0016021//integral component of membrane	NA	NA	NA	gi|670408759|ref|XP_008645685.1|//PREDICTED: uncharacterized protein LOC103627158 [Zea mays]
BGI_novel_G002387	3101	11	105	3.26026	2.80115e-20	Up	1.21329e-20	NA	NA	NA	NA	K13457//disease resistance protein RPM1	AQK48307.1//Disease resistance protein RPM1 [Zea mays]
103654747	3082	80	243.1	1.60892	2.88311e-20	Up	1.24902e-20	LOC103654747	NA	GO:0005488//binding	NA	K17604//zinc finger SWIM domain-containing protein 3	gi|670399772|ref|XP_008679794.1|//PREDICTED: uncharacterized protein LOC103654747 [Zea mays]
BGI_novel_G002900	3252	36.65	163.17	2.15993	2.95985e-20	Up	1.28341e-20	NA	NA	NA	NA	K18835//WRKY transcription factor 2	ONM16776.1//putative WRKY transcription factor 34 [Zea mays]
BGI_novel_G002764	843	0	85.37	7.4211	3.32047e-20	Up	1.44314e-20	NA	NA	NA	NA	NA	ONM06898.1//putative E3 ubiquitin-protein ligase RHB1A [Zea mays]
BGI_novel_G005671	1749	77.77	238.88	1.62444	3.37668e-20	Up	1.46784e-20	NA	NA	NA	NA	K01535//H+-transporting ATPase [EC:3.6.3.6]	AQK66009.1//H(+)-ATPase 5 [Zea mays]
100282240	886	182	403	1.15228	3.40921e-20	Up	1.48224e-20	LOC100282240	NA	GO:0043565//sequence-specific DNA binding;GO:0003700//transcription factor activity, sequence-specific DNA binding	GO:0006355//regulation of transcription, DNA-templated	K18835//WRKY transcription factor 2;K13424//WRKY transcription factor 33	gi|226497848|ref|NP_001148624.1|//WRKY23 - superfamily of TFs having WRKY and zinc finger domains [Zea mays]
BGI_novel_G003338	1508	124.97	316.05	1.34401	3.65958e-20	Up	1.59338e-20	NA	NA	NA	NA	K01535//H+-transporting ATPase [EC:3.6.3.6]	AQK66007.1//H(+)-ATPase 5, partial [Zea mays]
100273941	1379	207	439	1.09003	4.03487e-20	Up	1.75993e-20	LOC100273941	NA	NA	NA	K16818//phospholipase A1 [EC:3.1.1.32]	gi|226502811|ref|NP_001141804.1|//uncharacterized protein LOC100273941 [Zea mays]
100277918	886	35.98	161.01	2.16733	4.36312e-20	Up	1.90515e-20	LOC100277918	GO:0016021//integral component of membrane	NA	NA	NA	gi|226493635|ref|NP_001144833.1|//uncharacterized protein LOC100277918 [Zea mays]
103647242	2926	200.85	429.76	1.10286	4.45708e-20	Up	1.94722e-20	LOC103647242	GO:0016020//membrane	NA	NA	K12118//cryptochrome 1;K14457//2-acylglycerol O-acyltransferase 2 [EC:2.3.1.22];K03255//protein TIF31	ONM22640.1//Proton pump-interactor 1 [Zea mays];ONM22637.1//Proton pump-interactor 1 [Zea mays];ONM22641.1//Proton pump-interactor 1 [Zea mays];gi|670378743|ref|XP_008670291.1|//PREDICTED: microtubule-associated protein futsch-like isoform X2 [Zea mays];ONM22630.1//Proton pump-interactor 1 [Zea mays];ONM22629.1//Proton pump-interactor 1 [Zea mays];ONM22639.1//Proton pump-interactor 1 [Zea mays]
BGI_novel_G002076	3619	0	84.68	7.40939	4.52133e-20	Up	1.97599e-20	NA	NA	NA	NA	K15501//serine/threonine-protein phosphatase 6 regulatory subunit 3	AQK88924.1//DNA damage-binding protein 1a [Zea mays]
100217005	1496	120.96	308.85	1.35782	5.01935e-20	Up	2.19677e-20	LOC100217005	GO:0016021//integral component of membrane	GO:0005215//transporter activity	GO:0006810//transport	NA	gi|219362685|ref|NP_001136854.1|//uncharacterized protein LOC100217005 [Zea mays]
103653367	1291	22.17	131.02	2.56855	5.50355e-20	Up	2.41512e-20	LOC103653367	GO:0009507//chloroplast	GO:0046872//metal ion binding;GO:0052923//all-trans-nonaprenyl-diphosphate synthase (geranyl-diphosphate specific) activity;GO:0050347//trans-octaprenyltranstransferase activity	GO:0008299//isoprenoid biosynthetic process;GO:0015979//photosynthesis	K05356//all-trans-nonaprenyl-diphosphate synthase [EC:2.5.1.84 2.5.1.85]	gi|670396503|ref|XP_008678518.1|//PREDICTED: probable solanesyl-diphosphate synthase 3, chloroplastic [Zea mays];XP_008678518.1//probable solanesyl-diphosphate synthase 3, chloroplastic [Zea mays];AQK52042.1//Solanesyl diphosphate synthase 2 chloroplastic [Zea mays]
BGI_novel_G001875	2016	0	84.09	7.39931	5.88816e-20	Up	2.58619e-20	NA	NA	NA	NA	K20069//adaptin ear-binding coat-associated protein 1/2	ONM30844.1//CMV 1a interacting protein 1 [Zea mays]
109944849	1376	70	224	1.68352	5.96248e-20	Up	2.62023e-20	LOC109944849	GO:0016021//integral component of membrane;GO:0005886//plasma membrane	GO:0005385//zinc ion transmembrane transporter activity	GO:0071577//zinc II ion transmembrane transport	K14709//solute carrier family 39 (zinc transporter), member 1/2/3	gi|242060065|ref|XP_002459178.1|//hypothetical protein SORBIDRAFT_03g047340 [Sorghum bicolor]
BGI_novel_G005474	1112	0	84	7.39776	6.12751e-20	Up	2.69466e-20	NA	NA	NA	NA	K16675//palmitoyltransferase ZDHHC9/14/18 [EC:2.3.1.225]	ONM03355.1//putative protein S-acyltransferase 7 [Zea mays]
100279577	2221	249	497	1.00254	6.98497e-20	Up	3.07719e-20	LOC100279577	GO:0016021//integral component of membrane	GO:0030246//carbohydrate binding;GO:0004674//protein serine/threonine kinase activity;GO:0005524//ATP binding	GO:0006468//protein phosphorylation	K04733//interleukin-1 receptor-associated kinase 4 [EC:2.7.11.1]	gi|226499724|ref|NP_001146046.1|//putative lectin-like receptor protein kinase family protein precursor [Zea mays]
100277730	1070	165	374	1.18602	1.14762e-19	Up	5.09425e-20	LOC100277730	NA	NA	NA	NA	gi|226496037|ref|NP_001144695.1|//uncharacterized protein LOC100277730 [Zea mays]
103648761	1210	4.01	82.48	4.36781	1.54476e-19	Up	6.88002e-20	LOC103648761	GO:0005634//nucleus;GO:0005829//cytosol	GO:0008469//histone-arginine N-methyltransferase activity	GO:0034969//histone arginine methylation;GO:0006355//regulation of transcription, DNA-templated;GO:0019918//peptidyl-arginine methylation, to symmetrical-dimethyl arginine	K07513//acetyl-CoA acyltransferase 1 [EC:2.3.1.16];K02516//type II protein arginine methyltransferase [EC:2.1.1.320]	ONM31977.1//Protein kinase superfamily protein [Zea mays];ONM18333.1//Protein arginine N-methyltransferase 1.5 [Zea mays];gi|670394400|ref|XP_008677631.1|//PREDICTED: uncharacterized protein LOC100383756 isoform X2 [Zea mays];XP_020404886.1//protein arginine N-methyltransferase 5-like [Zea mays]
103635334	1116	201	425	1.08571	2.06801e-19	Up	9.24432e-20	LOC103635334	GO:0016021//integral component of membrane	NA	NA	NA	gi|670430637|ref|XP_008656036.1|//PREDICTED: uncharacterized protein LOC103635334 [Zea mays]
100278414	997	147	345	1.23622	2.16071e-19	Up	9.66207e-20	LOC100278414	NA	NA	NA	NA	gi|226510564|ref|NP_001145175.1|//uncharacterized protein LOC100278414 [Zea mays]
BGI_novel_G004525	3583	95.84	264.5	1.47001	2.18782e-19	Up	9.78838e-20	NA	NA	NA	NA	K15156//mediator of RNA polymerase II transcription subunit 14;K16196//eukaryotic translation initiation factor 2-alpha kinase 4 [EC:2.7.11.1];K10268//F-box and leucine-rich repeat protein 2/20;K15923//alpha-L-fucosidase 2 [EC:3.2.1.51]	XP_020407120.1//uncharacterized protein LOC100281298 isoform X1 [Zea mays]
103628763	1880	91	256	1.49765	2.68465e-19	Up	1.20531e-19	LOC103628763	GO:0043231//intracellular membrane-bounded organelle	GO:0080043//quercetin 3-O-glucosyltransferase activity;GO:0080044//quercetin 7-O-glucosyltransferase activity	GO:0009813//flavonoid biosynthetic process;GO:0052696//flavonoid glucuronidation	K13692//UDP-glucose:(indol-3-yl)acetate beta-D-glucosyltransferase [EC:2.4.1.121];K13691//pathogen-inducible salicylic acid glucosyltransferase [EC:2.4.1.-];K13227//UDP-glucosyltransferase BX8/BX9 [EC:2.4.1.202]	gi|670411976|ref|XP_008647128.1|//PREDICTED: UDP-glycosyltransferase 82A1-like [Zea mays]
BGI_novel_G000450	1806	29.52	143.91	2.29085	2.77844e-19	Up	1.24825e-19	NA	NA	NA	NA	NA	XP_008674017.1//uncharacterized protein LOC103650151 [Zea mays]
541884	1387	99	268.98	1.44744	2.8352e-19	Up	1.27422e-19	nip2b	GO:0048226//Casparian strip;GO:0005887//integral component of plasma membrane	GO:0015250//water channel activity;GO:0015254//glycerol channel activity;GO:0015115//silicate transmembrane transporter activity	GO:0006833//water transport;GO:0034220//ion transmembrane transport;GO:0009992//cellular water homeostasis;GO:0015840//urea transport;GO:0015793//glycerol transport;GO:0015708//silicate transport	K09874//aquaporin NIP	gi|162458818|ref|NP_001105020.1|//aquaporin NIP2-2 [Zea mays]
BGI_novel_G005382	18756	0	80.38	7.33421	3.14863e-19	Up	1.41746e-19	NA	NA	NA	NA	K04733//interleukin-1 receptor-associated kinase 4 [EC:2.7.11.1]	ONM29087.1//Protein ALWAYS EARLY 3 [Zea mays]
542368	1212	1	75.86	6.25071	3.42408e-19	Up	1.54449e-19	gpa1	GO:0009507//chloroplast	GO:0050661//NADP binding;GO:0047100//glyceraldehyde-3-phosphate dehydrogenase (NADP+) (phosphorylating) activity;GO:0051287//NAD binding	GO:0006006//glucose metabolic process;GO:0019253//reductive pentose-phosphate cycle;GO:0055114//oxidation-reduction process	K05298//glyceraldehyde-3-phosphate dehydrogenase (NADP+) (phosphorylating) [EC:1.2.1.13]	gi|162461856|ref|NP_001105414.1|//glyceraldehyde-3-phosphate dehydrogenase A, chloroplastic precursor [Zea mays]
103627170	3745	17.16	115.96	2.76195	3.43036e-19	Up	1.54759e-19	LOC103627170	GO:0016021//integral component of membrane	GO:0015018//galactosylgalactosylxylosylprotein 3-beta-glucuronosyltransferase activity;GO:0042285//xylosyltransferase activity	GO:0009834//plant-type secondary cell wall biogenesis;GO:0010417//glucuronoxylan biosynthetic process	K20869//putative beta-1,4-xylosyltransferase IRX9 [EC:2.4.2.-];K04554//ubiquitin-conjugating enzyme E2 J2 [EC:2.3.2.23]	AQK50268.1//Calmodulin-binding transcription activator 2 [Zea mays];XP_008664354.1//probable glucuronosyltransferase Os05g0559600 isoform X2 [Zea mays];gi|670441790|ref|XP_008661213.1|//PREDICTED: calmodulin-binding transcription activator 2-like [Zea mays]
BGI_novel_G001533	8498	0	79.61	7.32032	4.46894e-19	Up	2.02172e-19	NA	NA	NA	NA	K01507//inorganic pyrophosphatase [EC:3.6.1.1]	XP_008655620.1//uncharacterized protein LOC103634808 isoform X2 [Zea mays]
BGI_novel_G006005	659	0	79.47	7.31778	4.76323e-19	Up	2.1567e-19	NA	NA	NA	NA	K04424//sterile alpha motif and leucine zipper containing kinase AZK [EC:2.7.11.25];K14510//serine/threonine-protein kinase CTR1 [EC:2.7.11.1];K17535//serine/threonine-protein kinase TNNI3K [EC:2.7.11.1];K04365//B-Raf proto-oncogene serine/threonine-protein kinase [EC:2.7.11.1]	ONM23236.1//Serine/threonine-protein kinase STY46 [Zea mays]
BGI_novel_G003668	5598	21.34	125.03	2.55609	4.80322e-19	Up	2.17519e-19	NA	NA	NA	NA	K05933//aminocyclopropanecarboxylate oxidase [EC:1.14.17.4];K15176//RNA polymerase-associated protein CTR9	AQK71429.1//hypothetical protein ZEAMMB73_Zm00001d016679 [Zea mays]
BGI_novel_G000357	330	55.82	193.64	1.79997	5.19374e-19	Up	2.35325e-19	NA	NA	NA	NA	K07937//ADP-ribosylation factor 1	PAN10389.1//hypothetical protein PAHAL_B01372 [Panicum hallii]
103629879	711	50.72	184.15	1.8657	5.47012e-19	Up	2.48146e-19	LOC103629879	NA	NA	NA	NA	XP_020395770.1//uncharacterized protein LOC103629879 [Zea mays]
103650979	1160	5	83	4.05855	6.04903e-19	Up	2.74974e-19	LOC103650979	GO:0005576//extracellular region	GO:0008061//chitin binding;GO:0004568//chitinase activity	GO:0006032//chitin catabolic process;GO:0005975//carbohydrate metabolic process	K01183//chitinase [EC:3.2.1.14]	gi|670388687|ref|XP_008674797.1|//PREDICTED: acidic endochitinase-like [Zea mays]
BGI_novel_G005246	3770	0	78.87	7.30685	6.25718e-19	Up	2.84582e-19	NA	NA	NA	NA	K17255//Rab GDP dissociation inhibitor	AQK92702.1//Guanosine nucleotide diphosphate dissociation inhibitor 2 [Zea mays]
BGI_novel_G002091	1714	50.07	182.62	1.87227	6.31355e-19	Up	2.87293e-19	NA	NA	NA	NA	K03017//DNA-directed RNA polymerase II subunit RPB9	NP_001148477.1//DNA-directed RNA polymerase II 14.5 kDa polypeptide [Zea mays]
BGI_novel_G000002	1264	171.05	377.48	1.14743	6.82147e-19	Up	3.10884e-19	NA	NA	NA	NA	K02967//small subunit ribosomal protein S2	ONM62976.1//DNA-directed RNA polymerase subunit beta [Zea mays]
BGI_novel_G001831	1230	5	82.58	4.05124	7.72716e-19	Up	3.53064e-19	NA	NA	NA	NA	K17601//WD repeat-containing protein 81	AKP45149.1//DUF630 domain protein [Zea mays]
100502448	2547	3.94	79.44	4.33904	8.1184e-19	Up	3.71383e-19	LOC100502448	GO:0005739//mitochondrion	GO:0004674//protein serine/threonine kinase activity;GO:0005524//ATP binding	GO:0006468//protein phosphorylation	K04733//interleukin-1 receptor-associated kinase 4 [EC:2.7.11.1]	gi|413917528|gb|AFW57460.1|//hypothetical protein ZEAMMB73_934668 [Zea mays]
BGI_novel_G003602	308	4.02	79.65	4.31385	8.20638e-19	Up	3.75536e-19	NA	NA	NA	NA	K07513//acetyl-CoA acyltransferase 1 [EC:2.3.1.16];K10696//E3 ubiquitin-protein ligase BRE1 [EC:2.3.2.27]	XP_020397105.1//uncharacterized protein LOC109941045 [Zea mays]
100286331	651	102	271	1.41517	8.23219e-19	Up	3.76781e-19	LOC100286331	NA	NA	NA	K15692//E3 ubiquitin-protein ligase RNF13 [EC:2.3.2.27]	NP_001152690.1//senescence-associated protein DIN1 precursor [Zea mays];gi|226530522|ref|NP_001152690.1|//senescence-associated protein DIN1 precursor [Zea mays];AQK42908.1//Rhodanese-like domain-containing protein 19 mitochondrial [Zea mays];AQK42906.1//Rhodanese-like domain-containing protein 19 mitochondrial [Zea mays]
BGI_novel_G002114	1202	0	78	7.29085	9.28599e-19	Up	4.25737e-19	NA	NA	NA	NA	K04733//interleukin-1 receptor-associated kinase 4 [EC:2.7.11.1];K00872//homoserine kinase [EC:2.7.1.39];K17479//glutaredoxin domain-containing cysteine-rich protein 1;K10398//kinesin family member 11;K05658//ATP-binding cassette, subfamily B (MDR/TAP), member 1 [EC:3.6.3.44]	PAN24297.1//hypothetical protein PAHAL_D01114 [Panicum hallii]
BGI_novel_G000489	871	0	78	7.29085	9.28599e-19	Up	4.25737e-19	NA	NA	NA	NA	NA	XP_021313729.1//nematode resistance protein-like HSPRO1 [Sorghum bicolor]
100280835	1103	163	364.27	1.16558	1.03552e-18	Up	4.75808e-19	LOC100280835	NA	NA	NA	NA	gi|670443001|ref|XP_008661880.1|//PREDICTED: remorin isoform X1 [Zea mays];gi|226495815|ref|NP_001147227.1|//remorin [Zea mays]
103655896	919	16.78	112.99	2.75682	1.05024e-18	Up	4.82733e-19	LOC103655896	NA	NA	NA	K16911//ATP-dependent RNA helicase DDX21 [EC:3.6.4.13];K02987//small subunit ribosomal protein S4e	gi|413925548|gb|AFW65480.1|//hypothetical protein ZEAMMB73_772496 [Zea mays]
BGI_novel_G006075	984	12.13	101.53	3.0707	1.0532e-18	Up	4.84176e-19	NA	NA	NA	NA	K00611//ornithine carbamoyltransferase [EC:2.1.3.3]	AQL09704.1//Ornithine carbamoyltransferase chloroplastic [Zea mays]
109940988	1896	63.25	205.29	1.70397	1.05927e-18	Up	4.8705e-19	LOC109940988	NA	GO:0042802//identical protein binding;GO:0016747//transferase activity, transferring acyl groups other than amino-acyl groups	GO:0009813//flavonoid biosynthetic process	K17212//bisdemethoxycurcumin synthase [EC:2.3.1.211]	gi|226509606|ref|NP_001140848.1|//uncharacterized protein LOC100272924 [Zea mays]
100304412	2865	29	140	2.27675	1.1346e-18	Up	5.21861e-19	LOC100304412	NA	GO:0004190//aspartic-type endopeptidase activity	GO:0006508//proteolysis	K15156//mediator of RNA polymerase II transcription subunit 14;K16196//eukaryotic translation initiation factor 2-alpha kinase 4 [EC:2.7.11.1];K10357//myosin V;K08247//methionine S-methyltransferase [EC:2.1.1.12];K14638//solute carrier family 15 (peptide/histidine transporter), member 3/4	gi|259490591|ref|NP_001159320.1|//uncharacterized protein LOC100304412 [Zea mays]
103641398	2562	130	314	1.2777	1.19746e-18	Up	5.51602e-19	LOC103641398	GO:0016021//integral component of membrane	NA	NA	K03283//heat shock 70kDa protein 1/8;K12598//ATP-dependent RNA helicase DOB1 [EC:3.6.4.13];K19022//AP-5 complex subunit beta-1	gi|670445362|ref|XP_008662977.1|//PREDICTED: uncharacterized protein LOC103641398 [Zea mays]
BGI_novel_G003595	2963	95.76	259.89	1.44585	1.20376e-18	Up	5.54611e-19	NA	NA	NA	NA	K04730//interleukin-1 receptor-associated kinase 1 [EC:2.7.11.1]	ONM22578.1//Inactive LRR receptor-like serine/threonine-protein kinase BIR2 [Zea mays]
103639211	2323	53.2	186.71	1.81674	1.33007e-18	Up	6.14155e-19	LOC103639211	GO:0016020//membrane;GO:0005634//nucleus	GO:0004652//polynucleotide adenylyltransferase activity;GO:0003723//RNA binding	GO:0006378//mRNA polyadenylation	K14376//poly(A) polymerase [EC:2.7.7.19]	gi|413955904|gb|AFW88553.1|//hypothetical protein ZEAMMB73_008817 [Zea mays]
103630646	2294	7.96	89.8	3.50132	1.53317e-18	Up	7.0949e-19	LOC103630646	GO:0005634//nucleus	GO:0003677//DNA binding;GO:0008270//zinc ion binding	GO:0006351//transcription, DNA-templated	K11657//remodeling and spacing factor 1	gi|413946205|gb|AFW78854.1|//putative homeodomain-like transcription factor superfamily protein [Zea mays]
BGI_novel_G002629	3271	0	76.75	7.26754	1.64176e-18	Up	7.60635e-19	NA	NA	NA	NA	K15156//mediator of RNA polymerase II transcription subunit 14;K14513//ethylene-insensitive protein 2;K08247//methionine S-methyltransferase [EC:2.1.1.12]	XP_020407373.1//uncharacterized protein LOC103652751 [Zea mays]
100278083	693	225	452	1.01184	1.78211e-18	Up	8.2691e-19	pco081680(259)	NA	NA	NA	NA	gi|226502286|ref|NP_001144948.1|//uncharacterized protein LOC100278083 precursor [Zea mays]
BGI_novel_G000560	1626	8	89.31	3.48619	2.17021e-18	Up	1.00953e-18	NA	NA	NA	NA	K04733//interleukin-1 receptor-associated kinase 4 [EC:2.7.11.1];K08734//DNA mismatch repair protein MLH1;K03083//glycogen synthase kinase 3 beta [EC:2.7.11.26];K13457//disease resistance protein RPM1	XP_020401091.1//uncharacterized protein LOC109942935 [Zea mays]
100191853	1467	130	312	1.26848	2.39017e-18	Up	1.1139e-18	LOC100191853	GO:0016021//integral component of membrane	GO:0004674//protein serine/threonine kinase activity;GO:0005524//ATP binding	GO:0006468//protein phosphorylation	K04733//interleukin-1 receptor-associated kinase 4 [EC:2.7.11.1]	gi|212275662|ref|NP_001130749.1|//uncharacterized protein LOC100191853 [Zea mays]
BGI_novel_G004397	1738	0	75.83	7.25014	2.50278e-18	Up	1.16735e-18	NA	NA	NA	NA	K03848//alpha-1,3-glucosyltransferase [EC:2.4.1.267];K04650//nuclear receptor co-repressor 1	AQK79023.1//Putative MYB DNA-binding domain superfamily protein, partial [Zea mays]
BGI_novel_G000451	3574	106.08	274.34	1.37626	2.67363e-18	Up	1.24808e-18	NA	NA	NA	NA	NA	XP_008674017.1//uncharacterized protein LOC103650151 [Zea mays]
109940159	1557	96.85	259.46	1.42713	2.75647e-18	Up	1.28783e-18	LOC109940159	NA	NA	NA	NA	gi|413942799|gb|AFW75448.1|//hypothetical protein ZEAMMB73_535188 [Zea mays]
100191602	1304	1.35	71.46	5.73155	2.82345e-18	Up	1.31978e-18	LOC100191602	GO:0005615//extracellular space;GO:0016021//integral component of membrane;GO:0005764//lysosome	GO:0004197//cysteine-type endopeptidase activity	GO:0051603//proteolysis involved in cellular protein catabolic process	K01365//cathepsin L [EC:3.4.22.15]	gi|212275830|ref|NP_001130503.1|//cysteine protease 1 [Zea mays]
100381739	1136	35	150	2.10498	3.42347e-18	Up	1.60446e-18	LOC100381739	NA	NA	NA	NA	gi|293333606|ref|NP_001168015.1|//uncharacterized protein LOC100381739 precursor [Zea mays]
BGI_novel_G000649	1420	94.78	255.37	1.43538	3.64167e-18	Up	1.70849e-18	NA	NA	NA	NA	K17302//coatomer subunit beta';K07513//acetyl-CoA acyltransferase 1 [EC:2.3.1.16]	XP_020404776.1//uncharacterized protein LOC109944428 [Zea mays]
BGI_novel_G000762	2151	10.93	96.12	3.14199	3.89072e-18	Up	1.82746e-18	NA	NA	NA	NA	K09499//T-complex protein 1 subunit eta	AQK83855.1//Mediator of RNA polymerase II transcription subunit 36a [Zea mays]
BGI_novel_G002202	2872	96.96	258.45	1.41987	4.30504e-18	Up	2.02475e-18	NA	NA	NA	NA	K07513//acetyl-CoA acyltransferase 1 [EC:2.3.1.16]	ACG41027.1//hypothetical protein [Zea mays]
BGI_novel_G004829	415	0	74.55	7.22558	4.50844e-18	Up	2.12217e-18	NA	NA	NA	NA	K12870//pre-mRNA-splicing factor ISY1	ONM35282.1//Pre-mRNA-splicing factor isy-1 [Zea mays]
100191701	2221	164	361	1.14375	4.76111e-18	Up	2.24258e-18	LOC100191701	GO:0005618//cell wall	GO:0045330//aspartyl esterase activity;GO:0030599//pectinesterase activity;GO:0046910//pectinesterase inhibitor activity	GO:0045490//pectin catabolic process;GO:0043086//negative regulation of catalytic activity;GO:0042545//cell wall modification	K01051//pectinesterase [EC:3.1.1.11]	gi|212274531|ref|NP_001130602.1|//pectinesterase precursor [Zea mays]
BGI_novel_G004322	2941	20.17	117.79	2.55138	5.36515e-18	Up	2.53546e-18	NA	NA	NA	NA	K01858//myo-inositol-1-phosphate synthase [EC:5.5.1.4]	AQL09108.1//Inositol-3-phosphate synthase isozyme 1 [Zea mays]
103652625	1113	10	93	3.22267	5.74451e-18	Up	2.71787e-18	LOC103652625	NA	NA	NA	K03239//translation initiation factor eIF-2B subunit alpha	gi|670392046|ref|XP_008676388.1|//PREDICTED: protein LURP-one-related 8-like [Zea mays]
100276935	1494	180	383	1.09479	7.31028e-18	Up	3.47406e-18	LOC100276935	NA	GO:0005506//iron ion binding;GO:0051213//dioxygenase activity	GO:0055114//oxidation-reduction process	K05282//gibberellin 20-oxidase [EC:1.14.11.12]	gi|413951718|gb|AFW84367.1|//hypothetical protein ZEAMMB73_890121 [Zea mays]
BGI_novel_G003066	3748	56.93	189.27	1.73863	8.16684e-18	Up	3.88622e-18	NA	NA	NA	NA	K11817//indole-3-acetaldehyde oxidase [EC:1.2.3.7]	ONM10083.1//aldehyde oxidase3 [Zea mays]
100282779	1470	138	320	1.21885	9.87419e-18	Up	4.71791e-18	LOC100282779	NA	GO:0016747//transferase activity, transferring acyl groups other than amino-acyl groups	GO:0009058//biosynthetic process	K17212//bisdemethoxycurcumin synthase [EC:2.3.1.211]	gi|226503393|ref|NP_001149157.1|//chalcone synthase 8 [Zea mays]
109943403	3362	0	72.7	7.18933	1.05613e-17	Up	5.05281e-18	LOC109943403	NA	NA	NA	NA	gi|985468538|ref|XP_015389999.1|//PREDICTED: uncharacterized protein LOC107178872 [Citrus sinensis]
100272348	1451	97	256	1.40553	1.09676e-17	Up	5.25145e-18	LOC100272348	NA	NA	NA	K15152//mediator of RNA polymerase II transcription subunit 21;K10597//ubiquitin conjugation factor E4 B [EC:2.3.2.27]	gi|226528348|ref|NP_001140303.1|//uncharacterized protein LOC100272348 [Zea mays]
BGI_novel_G005470	769	1	69.05	6.11501	1.17546e-17	Up	5.63561e-18	NA	NA	NA	NA	K10781//fatty acyl-ACP thioesterase B [EC:3.1.2.14 3.1.2.21]	XP_020397273.1//uncharacterized protein LOC103634229 [Zea mays]
BGI_novel_G005782	1636	40.24	157.42	1.97336	1.29272e-17	Up	6.20387e-18	NA	NA	NA	NA	K20043//clathrin coat assembly protein AP180	AQL03739.1//Putative ENTH/ANTH/VHS superfamily protein [Zea mays]
BGI_novel_G002706	1944	71.66	213.56	1.58084	1.41939e-17	Up	6.82172e-18	NA	NA	NA	NA	K07478//putative ATPase;K03010//DNA-directed RNA polymerase II subunit RPB2 [EC:2.7.7.6];K01255//leucyl aminopeptidase [EC:3.4.11.1];K00889//1-phosphatidylinositol-4-phosphate 5-kinase [EC:2.7.1.68];K15688//E3 ubiquitin-protein ligase MUL1 [EC:2.3.2.27]	XP_020400280.1//uncharacterized protein LOC109942591 [Zea mays]
BGI_novel_G000647	1704	41.33	159.07	1.94984	1.57898e-17	Up	7.601e-18	NA	NA	NA	NA	NA	NP_001158995.1//uncharacterized protein LOC100303985 [Zea mays]
BGI_novel_G000633	2434	3.4	72.78	4.42538	1.61688e-17	Up	7.78722e-18	NA	NA	NA	NA	K14445//solute carrier family 13 (sodium-dependent dicarboxylate transporter), member 2/3/5	XP_002452214.1//mitochondrial fission protein ELM1 [Sorghum bicolor]
100193709	1422	124	297	1.26557	1.75683e-17	Up	8.47908e-18	LOC100193709	GO:0005829//cytosol	GO:0051287//NAD binding;GO:0030267//glyoxylate reductase (NADP) activity;GO:0016618//hydroxypyruvate reductase activity	GO:0055114//oxidation-reduction process	K15893//hydroxypyruvate reductase 1	gi|670402618|ref|XP_008681191.1|//PREDICTED: uncharacterized protein LOC100193709 isoform X1 [Zea mays]
100191744	3136	33.11	142.59	2.11198	1.95387e-17	Up	9.44679e-18	LOC100191744	NA	NA	GO:0044260//cellular macromolecule metabolic process;GO:0044238//primary metabolic process	K08960//casein kinase 1, epsilon [EC:2.7.11.1]	gi|670390424|ref|XP_008675536.1|//PREDICTED: uncharacterized protein LOC100191744 [Zea mays];ACG26045.1//hypothetical protein [Zea mays]
BGI_novel_G005306	1854	75.68	219.53	1.54188	1.96452e-17	Up	9.49984e-18	NA	NA	NA	NA	K04733//interleukin-1 receptor-associated kinase 4 [EC:2.7.11.1];K10398//kinesin family member 11;K17479//glutaredoxin domain-containing cysteine-rich protein 1;K05658//ATP-binding cassette, subfamily B (MDR/TAP), member 1 [EC:3.6.3.44]	XP_020408294.1//zinc finger BED domain-containing protein RICESLEEPER 2-like [Zea mays]
BGI_novel_G002846	2947	161.01	352.04	1.13403	2.02581e-17	Up	9.80095e-18	NA	NA	NA	NA	K19996//phosphatidylinositol transfer protein SFH5;K02433//aspartyl-tRNA(Asn)/glutamyl-tRNA(Gln) amidotransferase subunit A [EC:6.3.5.6 6.3.5.7]	AQK54896.1//Phosphatidylinositol/phosphatidylcholine transfer protein SFH13 [Zea mays]
BGI_novel_G005610	996	0	71.28	7.16087	2.03768e-17	Up	9.86313e-18	NA	NA	NA	NA	NA	XP_008664651.2//uncharacterized protein LOC103643268 [Zea mays]
BGI_novel_G006059	3132	37.29	150.73	2.02055	2.04878e-17	Up	9.91846e-18	NA	NA	NA	NA	K01611//S-adenosylmethionine decarboxylase [EC:4.1.1.50]	ABO32297.1//S-adenosylmethionine decarboxylase [Saccharum arundinaceum]
100286361	907	129	304	1.24214	2.18372e-17	Up	1.05853e-17	LOC100286361	NA	NA	NA	NA	gi|226496559|ref|NP_001152720.1|//AIR12 precursor [Zea mays]
107403152	726	84	233	1.47731	2.24236e-17	Up	1.08731e-17	LOC107403152	NA	NA	NA	NA	gi|414880665|tpg|DAA57796.1|//TPA: hypothetical protein ZEAMMB73_265438 [Zea mays]
BGI_novel_G002140	596	4.72	76	4.01458	2.26194e-17	Up	1.09698e-17	NA	NA	NA	NA	NA	NP_001183614.1//uncharacterized protein LOC100502208 [Zea mays]
542556	829	57	187	1.71945	2.26593e-17	Up	1.09909e-17	GRP5	NA	NA	NA	NA	gi|162459005|ref|NP_001105566.1|//glycine-rich protein GRP5 precursor [Zea mays]
BGI_novel_G001511	1722	0	70.87	7.15255	2.46385e-17	Up	1.19701e-17	NA	NA	NA	NA	NA	AQK78913.1//Phosphatidylinositol/phosphatidylcholine transfer protein SFH8 [Zea mays]
BGI_novel_G005669	1941	105.19	266.79	1.34815	2.48213e-17	Up	1.20609e-17	NA	NA	NA	NA	K01535//H+-transporting ATPase [EC:3.6.3.6]	AQL01885.1//ATPase 2 plasma membrane-type [Zea mays]
BGI_novel_G005579	17383	42.52	160.33	1.92027	2.48563e-17	Up	1.20798e-17	NA	NA	NA	NA	K18195//rhamnogalacturonan endolyase [EC:4.2.2.23];K05658//ATP-binding cassette, subfamily B (MDR/TAP), member 1 [EC:3.6.3.44];K11000//callose synthase [EC:2.4.1.-];K08873//serine/threonine-protein kinase SMG1 [EC:2.7.11.1]	ABC59221.1//transposase [Zea mays]
100280150	2184	19	112.16	2.56693	2.57088e-17	Up	1.25062e-17	LOC100280150	GO:0016020//membrane;GO:0005618//cell wall	GO:0004252//serine-type endopeptidase activity	GO:0006508//proteolysis	K04733//interleukin-1 receptor-associated kinase 4 [EC:2.7.11.1]	gi|670359691|ref|XP_008673128.1|//PREDICTED: uncharacterized protein LOC100280150 isoform X1 [Zea mays]
109945350	2417	88.88	240.61	1.44221	2.57228e-17	Up	1.2515e-17	LOC109945350	GO:0000177//cytoplasmic exosome (RNase complex);GO:0005829//cytosol;GO:0000176//nuclear exosome (RNase complex)	GO:0004527//exonuclease activity;GO:0017091//AU-rich element binding	GO:0043928//exonucleolytic nuclear-transcribed mRNA catabolic process involved in deadenylation-dependent decay;GO:0034473//U1 snRNA 3'-end processing;GO:0034427//nuclear-transcribed mRNA catabolic process, exonucleolytic, 3'-5';GO:0034476//U5 snRNA 3'-end processing;GO:0071028//nuclear mRNA surveillance;GO:0000467//exonucleolytic trimming to generate mature 3'-end of 5.8S rRNA from tricistronic …	K12586//exosome complex component RRP43	gi|670358111|ref|XP_008647516.1|//PREDICTED: exosome complex exonuclease RRP43 isoform X1 [Zea mays];ONM41214.1//P-loop containing nucleoside triphosphate hydrolase superfamily protein [Zea mays]
100275228	1321	103	263	1.35786	2.79647e-17	Up	1.36363e-17	LOC100275228	GO:0005634//nucleus;GO:0005886//plasma membrane	NA	NA	NA	gi|670427868|ref|XP_008654678.1|//PREDICTED: uncharacterized protein LOC100275228 isoform X1 [Zea mays];gi|195610980|gb|ACG27320.1|//hypothetical protein [Zea mays]
BGI_novel_G000790	1644	124.67	296.55	1.2556	2.90723e-17	Up	1.41945e-17	NA	NA	NA	NA	K14305//nuclear pore complex protein Nup43	ACL53293.1//unknown [Zea mays]
BGI_novel_G003215	1339	9.7	89.31	3.20821	2.9745e-17	Up	1.45299e-17	NA	NA	NA	NA	K14709//solute carrier family 39 (zinc transporter), member 1/2/3	OEL30009.1//Fe(2+) transport protein 2 [Dichanthelium oligosanthes]
BGI_novel_G006016	2601	0	70.2	7.13884	3.35498e-17	Up	1.64329e-17	NA	NA	NA	NA	K13171//serine/arginine repetitive matrix protein 1	XP_021320211.1//serine/arginine repetitive matrix protein 1 isoform X2 [Sorghum bicolor]
BGI_novel_G003003	2240	149.8	333.75	1.16117	3.53881e-17	Up	1.73581e-17	NA	NA	NA	NA	K16276//zinc finger protein-like protein	AQK65471.1//hypothetical protein ZEAMMB73_Zm00001d014186 [Zea mays]
100277531	1021	125	296	1.24911	4.16375e-17	Up	2.04722e-17	LOC100277531	GO:0016021//integral component of membrane	NA	NA	NA	gi|414591036|tpg|DAA41607.1|//TPA: hypothetical protein ZEAMMB73_214773 [Zea mays]
103637624	948	7.26	81.61	3.49615	5.67747e-17	Up	2.81095e-17	LOC103637624	GO:0016021//integral component of membrane	NA	NA	NA	gi|414867640|tpg|DAA46197.1|//TPA: hypothetical protein ZEAMMB73_809314 [Zea mays]
103646839	2905	146.95	327.97	1.16368	5.84034e-17	Up	2.89386e-17	LOC103646839	NA	GO:0003678//DNA helicase activity	GO:0006281//DNA repair;GO:0032508//DNA duplex unwinding;GO:0000723//telomere maintenance	K01011//thiosulfate/3-mercaptopyruvate sulfurtransferase [EC:2.8.1.1 2.8.1.2];K15255//ATP-dependent DNA helicase PIF1 [EC:3.6.4.12]	gi|670445971|ref|XP_008663236.1|//PREDICTED: uncharacterized protein LOC103641690 [Zea mays];XP_021301794.1//thiosulfate/3-mercaptopyruvate sulfurtransferase 2 isoform X1 [Sorghum bicolor]
100216778	1836	82.41	227.84	1.47257	5.94253e-17	Up	2.94542e-17	LOC100216778	NA	NA	NA	NA	gi|413954067|gb|AFW86716.1|//hypothetical protein ZEAMMB73_000218 [Zea mays];gi|670435192|ref|XP_008658165.1|//PREDICTED: uncharacterized protein LOC100216778 isoform X6 [Zea mays];XP_008658165.1//uncharacterized protein LOC100216778 isoform X1 [Zea mays]
109943568	2999	17.01	105.95	2.64437	6.14661e-17	Up	3.04802e-17	LOC109943568	NA	GO:0003677//DNA binding;GO:0004803//transposase activity;GO:0008270//zinc ion binding	GO:0006313//transposition, DNA-mediated	K17604//zinc finger SWIM domain-containing protein 3	gi|670362591|ref|XP_008652753.1|//PREDICTED: uncharacterized protein LOC103632794 [Zea mays];XP_020401183.1//uncharacterized protein LOC103632794 [Zea mays]
BGI_novel_G004173	2212	130.22	302.54	1.22162	6.63703e-17	Up	3.29741e-17	NA	NA	NA	NA	K20069//adaptin ear-binding coat-associated protein 1/2	BAJ88688.1//predicted protein [Hordeum vulgare subsp. vulgare]
BGI_novel_G005033	3485	0	68.63	7.10621	6.95873e-17	Up	3.46104e-17	NA	NA	NA	NA	K16278//E3 ubiquitin-protein ligase HOS1 [EC:2.3.2.27]	ONM08931.1//low phytic acid3 [Zea mays]
103642855	1068	121.38	288.73	1.25563	7.53417e-17	Up	3.75135e-17	LOC103642855	NA	NA	NA	K06662//cell cycle checkpoint protein	gi|670448060|ref|XP_008664252.1|//PREDICTED: uncharacterized protein LOC103642855 [Zea mays];XP_008664252.2//uncharacterized protein LOC103642855 [Zea mays]
BGI_novel_G001731	2741	30.22	133.87	2.1527	7.90448e-17	Up	3.93882e-17	NA	NA	NA	NA	K05658//ATP-binding cassette, subfamily B (MDR/TAP), member 1 [EC:3.6.3.44]	ONM09023.1//Tubby-like F-box protein 2, partial [Zea mays]
100192664	981	97	250.49	1.37414	8.30323e-17	Up	4.14334e-17	LOC100192664	GO:0005739//mitochondrion;GO:0009536//plastid	GO:0005516//calmodulin binding	GO:0009734//auxin-activated signaling pathway	K08790//serine/threonine kinase 38 [EC:2.7.11.1];K07441//beta-1,4-N-acetylglucosaminyltransferase [EC:2.4.1.141];K14488//SAUR family protein	gi|212721334|ref|NP_001131344.1|//SAUR37-auxin-responsive SAUR family member [Zea mays]
BGI_novel_G003930	1079	82.64	227.19	1.46443	8.80105e-17	Up	4.39518e-17	NA	NA	NA	NA	NA	XP_005822623.1//hypothetical protein GUITHDRAFT_79647 [Guillardia theta CCMP2712]
100501337	1277	45	162.04	1.8538	9.23033e-17	Up	4.61244e-17	LOC100501337	NA	NA	NA	NA	gi|414587638|tpg|DAA38209.1|//TPA: hypothetical protein ZEAMMB73_834665 [Zea mays]
100283118	1417	178	371	1.06499	1.16938e-16	Up	5.87809e-17	LOC100283118	GO:0016020//membrane	GO:0046872//metal ion binding	NA	K10664//E3 ubiquitin-protein ligase ATL6/9/15/31/42/55 [EC:2.3.2.27]	gi|226503811|ref|NP_001149492.1|//RING-H2 finger protein ATL3B precursor [Zea mays]
103634086	856	109.88	269.66	1.30066	1.20612e-16	Up	6.06933e-17	LOC103634086	GO:0005615//extracellular space	GO:0004556//alpha-amylase activity;GO:0005509//calcium ion binding	GO:0005975//carbohydrate metabolic process	K01176//alpha-amylase [EC:3.2.1.1]	gi|670426541|ref|XP_008653926.1|//PREDICTED: alpha-amylase type A isozyme-like [Zea mays]
BGI_novel_G001049	3510	0	67	7.07153	1.48882e-16	Up	7.52675e-17	NA	NA	NA	NA	K09422//myb proto-oncogene protein, plant	AQK72136.1//hypothetical protein ZEAMMB73_Zm00001d017024 [Zea mays]
103641763	2670	131.77	302.34	1.20359	1.54139e-16	Up	7.79611e-17	LOC103641763	NA	NA	NA	K04733//interleukin-1 receptor-associated kinase 4 [EC:2.7.11.1]	gi|670365723|ref|XP_008663318.1|//PREDICTED: G-type lectin S-receptor-like serine/threonine-protein kinase At2g19130 [Zea mays]
103652655	1403	18.37	106.66	2.54304	2.17959e-16	Up	1.10784e-16	LOC103652655	GO:0005795//Golgi stack	GO:0005524//ATP binding;GO:0016887//ATPase activity	GO:0043001//Golgi to plasma membrane protein transport;GO:0048211//Golgi vesicle docking;GO:0006891//intra-Golgi vesicle-mediated transport	K06027//vesicle-fusing ATPase [EC:3.6.4.6]	gi|670392088|ref|XP_008676411.1|//PREDICTED: vesicle-fusing ATPase-like [Zea mays];ONM62730.1//Vesicle-fusing ATPase [Zea mays]
BGI_novel_G000856	4245	54.48	177.07	1.70596	2.29018e-16	Up	1.1653e-16	NA	NA	NA	NA	K02996//small subunit ribosomal protein S9;K03347//cullin 1;K05387//glutamate receptor, ionotropic, plant	AQL00769.1//hypothetical protein ZEAMMB73_Zm00001d044740 [Zea mays]
BGI_novel_G004457	586	2.28	65.14	4.84188	2.32865e-16	Up	1.18524e-16	NA	NA	NA	NA	NA	XP_020404572.1//uncharacterized protein LOC109944281 [Zea mays]
103650831	1051	126	292	1.21799	2.67413e-16	Up	1.364e-16	LOC103650831	NA	NA	NA	NA	gi|670388290|ref|XP_008674638.1|//PREDICTED: uncharacterized protein LOC103650831 [Zea mays]
BGI_novel_G000095	1428	3.38	67.79	4.33142	2.85725e-16	Up	1.46097e-16	NA	NA	NA	NA	K07374//tubulin alpha	XP_020407644.1//uncharacterized protein LOC103653233 [Zea mays]
103653946	913	159.97	341.84	1.10096	3.04605e-16	Up	1.56011e-16	LOC103653946	NA	GO:0004190//aspartic-type endopeptidase activity	GO:0006508//proteolysis;GO:0030163//protein catabolic process;GO:0006629//lipid metabolic process	K08245//phytepsin [EC:3.4.23.40]	gi|670368274|ref|XP_008665386.1|//PREDICTED: aspartic proteinase-like isoform X2 [Zea mays];XP_020408250.1//aspartic proteinase-like isoform X1 [Zea mays];gi|670368270|ref|XP_008665383.1|//PREDICTED: aspartic proteinase-like isoform X1 [Zea mays];ONM60940.1//Aspartic proteinase A1 [Zea mays]
BGI_novel_G001602	1031	8.28	81.44	3.30348	3.06988e-16	Up	1.57256e-16	NA	NA	NA	NA	K17604//zinc finger SWIM domain-containing protein 3	XP_008665312.1//protein FAR1-RELATED SEQUENCE 5-like [Zea mays]
BGI_novel_G003293	1277	0	65.34	7.03534	3.2523e-16	Up	1.66677e-16	NA	NA	NA	NA	NA	ONM28252.1//Thioesterase family protein [Zea mays]
BGI_novel_G005111	2136	54.69	176.58	1.69642	3.29196e-16	Up	1.68735e-16	NA	NA	NA	NA	K20855//beta-1,3-galactosyltransferase 1/2/3/4/5/7/8 [EC:2.4.1.-]	OEL36460.1//E3 ubiquitin-protein ligase RHF2A [Dichanthelium oligosanthes]
103640302	321	33.48	137.11	2.03941	3.71552e-16	Up	1.9085e-16	LOC103640302	NA	NA	GO:0006351//transcription, DNA-templated	NA	gi|670441643|ref|XP_008661131.1|//PREDICTED: NAC domain-containing protein 67-like [Zea mays]
103630723	2520	28	126	2.17537	4.04923e-16	Up	2.08244e-16	LOC103630723	NA	NA	NA	K20929//glyoxal/methylglyoxal oxidase [EC:1.2.3.15]	gi|670418492|ref|XP_008649992.1|//PREDICTED: uncharacterized protein LOC103630723 [Zea mays]
BGI_novel_G002025	5010	59.5	184.35	1.63693	4.27093e-16	Up	2.19879e-16	NA	NA	NA	NA	K04718//sphingosine kinase [EC:2.7.1.91]	AQK88083.1//AT5g56980/MHM17_10-like protein [Zea mays]
BGI_novel_G003792	1103	174.44	361.59	1.05707	4.27128e-16	Up	2.1993e-16	NA	NA	NA	NA	NA	XP_020407997.1//uncharacterized protein LOC103652704 isoform X1 [Zea mays]
BGI_novel_G006235	770	0	64.74	7.02203	4.31749e-16	Up	2.22377e-16	NA	NA	NA	NA	K14431//transcription factor TGA	ONM59855.1//Chaperone DnaJ-domain superfamily protein [Zea mays]
BGI_novel_G002072	4192	0	64.73	7.02181	4.337e-16	Up	2.23449e-16	NA	NA	NA	NA	K09338//homeobox-leucine zipper protein	ONM36751.1//hypothetical protein ZEAMMB73_Zm00001d043034, partial [Zea mays]
103645261	816	2.59	64.4	4.64148	5.68235e-16	Up	2.94668e-16	LOC103645261	GO:0022625//cytosolic large ribosomal subunit;GO:0005739//mitochondrion	GO:0003735//structural constituent of ribosome	GO:0002181//cytoplasmic translation;GO:0042273//ribosomal large subunit biogenesis	K02898//large subunit ribosomal protein L26e	gi|670370661|ref|XP_008666567.1|//PREDICTED: 60S ribosomal protein L26-1-like [Zea mays];ONM32171.1//hypothetical protein ZEAMMB73_Zm00001d040874 [Zea mays]
BGI_novel_G005171	1484	62.45	188.56	1.59969	6.063e-16	Up	3.14644e-16	NA	NA	NA	NA	NA	NP_001132876.1//uncharacterized protein LOC100194369 [Zea mays]
100277678	1509	68.4	198.6	1.54324	6.14655e-16	Up	3.19076e-16	LOC100277678	NA	NA	NA	K13484//5-hydroxyisourate hydrolase / 2-oxo-4-hydroxy-4-carboxy-5-ureidoimidazoline decarboxylase [EC:3.5.2.17 4.1.1.97];K15601//lysine-specific demethylase 3 [EC:1.14.11.-]	gi|226497178|ref|NP_001144653.1|//uncharacterized protein LOC100277678 [Zea mays]
BGI_novel_G001719	1868	0	63.52	6.99458	7.67675e-16	Up	4.00305e-16	NA	NA	NA	NA	K01695//tryptophan synthase alpha chain [EC:4.2.1.20]	AQK39904.1//hypothetical protein ZEAMMB73_Zm00001d023724 [Zea mays]
100273381	1323	22	112	2.35337	8.45179e-16	Up	4.41378e-16	LOC100273381	GO:0016020//membrane	NA	GO:0006810//transport	NA	gi|226532323|ref|NP_001141290.1|//uncharacterized protein LOC100273381 [Zea mays]
103651898	342	11.26	87.28	2.95989	8.72914e-16	Up	4.55999e-16	LOC103651898	GO:0005829//cytosol	GO:0004807//triose-phosphate isomerase activity	GO:0006098//pentose-phosphate shunt;GO:0019563//glycerol catabolic process;GO:0006094//gluconeogenesis;GO:0006096//glycolytic process;GO:0046166//glyceraldehyde-3-phosphate biosynthetic process	K01803//triosephosphate isomerase (TIM) [EC:5.3.1.1]	gi|670390938|ref|XP_008675797.1|//PREDICTED: uncharacterized protein LOC103651898 [Zea mays]
100273000	1382	4.65	69.54	3.90798	8.7465e-16	Up	4.56974e-16	LOC100273000	GO:0005615//extracellular space;GO:0016021//integral component of membrane;GO:0005764//lysosome	GO:0004197//cysteine-type endopeptidase activity	GO:0051603//proteolysis involved in cellular protein catabolic process	K01365//cathepsin L [EC:3.4.22.15]	gi|226502454|ref|NP_001140922.1|//uncharacterized protein LOC100273000 [Zea mays]
103636388	5468	57.49	179.09	1.64474	8.89076e-16	Up	4.64788e-16	LOC103636388	NA	NA	NA	K07466//replication factor A1;K09553//stress-induced-phosphoprotein 1;K09527//DnaJ homolog subfamily C member 7	gi|670432910|ref|XP_008656967.1|//PREDICTED: uncharacterized protein LOC103636386 [Zea mays];NP_001136906.1//Tetratricopeptide repeat protein 1 [Zea mays]
BGI_novel_G003660	5042	98.67	246.5	1.32635	9.03535e-16	Up	4.72483e-16	NA	NA	NA	NA	K00430//peroxidase [EC:1.11.1.7];K05933//aminocyclopropanecarboxylate oxidase [EC:1.14.17.4]	AQK71421.1//hypothetical protein ZEAMMB73_Zm00001d016679 [Zea mays]
100384339	1834	157	334	1.09453	9.06148e-16	Up	4.73925e-16	LOC100384339	NA	NA	NA	NA	gi|293333215|ref|NP_001170361.1|//uncharacterized protein LOC100384339 [Zea mays]
100281534	2403	82.45	220.67	1.42574	9.21437e-16	Up	4.8228e-16	LOC100281534	GO:0009536//plastid;GO:0043190//ATP-binding cassette (ABC) transporter complex	GO:0005524//ATP binding;GO:0042626//ATPase activity, coupled to transmembrane movement of substances	GO:0006810//transport;GO:0055085//transmembrane transport	K05681//ATP-binding cassette, subfamily G (WHITE), member 2	gi|413950605|gb|AFW83254.1|//ATPase, coupled to transmembrane movement of substance [Zea mays];gi|670428268|ref|XP_008654916.1|//PREDICTED: ATPase, coupled to transmembrane movement of substances isoform X1 [Zea mays]
103652757	3023	29.45	127.04	2.11439	1.006e-15	Up	5.27558e-16	LOC103652757	GO:0032040//small-subunit processome;GO:0022625//cytosolic large ribosomal subunit;GO:0031428//box C/D snoRNP complex;GO:0071011//precatalytic spliceosome;GO:0046540//U4/U6 x U5 tri-snRNP complex	GO:0003723//RNA binding	GO:0000470//maturation of LSU-rRNA;GO:0000398//mRNA splicing, via spliceosome;GO:0006412//translation;GO:0030490//maturation of SSU-rRNA	K12845//U4/U6 small nuclear ribonucleoprotein SNU13	gi|670417584|ref|XP_008649602.1|//PREDICTED: NHP2-like protein 1 isoform X2 [Zea mays]
BGI_novel_G001537	8027	0	62.55	6.97238	1.21662e-15	Up	6.39815e-16	NA	NA	NA	NA	K01507//inorganic pyrophosphatase [EC:3.6.1.1]	XP_008655620.1//uncharacterized protein LOC103634808 isoform X2 [Zea mays]
109943479	2113	7.27	76.12	3.39369	1.36083e-15	Up	7.17243e-16	LOC109943479	NA	NA	NA	NA	gi|670437548|ref|XP_008659374.1|//PREDICTED: uncharacterized protein LOC103638166 [Zea mays]
BGI_novel_G005357	4756	32.45	132.18	2.03166	1.4632e-15	Up	7.72109e-16	NA	NA	NA	NA	K02184//formin 2	OUS43456.1//patched family-domain-containing protein [Ostreococcus tauri]
103643974	5903	73	204.03	1.48826	1.46597e-15	Up	7.73687e-16	LOC103643974	GO:0009505//plant-type cell wall	GO:0020037//heme binding;GO:0004601//peroxidase activity	GO:0006979//response to oxidative stress;GO:0009664//plant-type cell wall organization;GO:0098869//cellular oxidant detoxification;GO:0055114//oxidation-reduction process	K00430//peroxidase [EC:1.11.1.7]	gi|670368232|ref|XP_008665369.1|//PREDICTED: uncharacterized protein LOC103643974 [Zea mays]
BGI_novel_G002705	2669	20.83	108.28	2.38348	1.55885e-15	Up	8.23556e-16	NA	NA	NA	NA	K07478//putative ATPase;K03010//DNA-directed RNA polymerase II subunit RPB2 [EC:2.7.7.6];K01255//leucyl aminopeptidase [EC:3.4.11.1];K00889//1-phosphatidylinositol-4-phosphate 5-kinase [EC:2.7.1.68];K15688//E3 ubiquitin-protein ligase MUL1 [EC:2.3.2.27]	XP_020400280.1//uncharacterized protein LOC109942591 [Zea mays]
103628751	2501	4.81	68.97	3.8473	1.59716e-15	Up	8.44047e-16	LOC103628751	NA	NA	NA	K14496//abscisic acid receptor PYR/PYL family	XP_008647116.2//proline-rich protein 36-like [Zea mays];gi|670411954|ref|XP_008647116.1|//PREDICTED: formin-like protein 20 [Zea mays]
BGI_novel_G001466	1571	32.47	131.92	2.02793	1.68505e-15	Up	8.90884e-16	NA	NA	NA	NA	K06129//lysophospholipase III [EC:3.1.1.5]	ONM20969.1//Lecithin-cholesterol acyltransferase-like 1 [Zea mays]
109939939	2923	61.03	183.57	1.59418	1.7172e-15	Up	9.08017e-16	LOC109939939	NA	NA	NA	NA	AQK69556.1//hypothetical protein ZEAMMB73_Zm00001d015802 [Zea mays];gi|670408012|ref|XP_008645402.1|//PREDICTED: uncharacterized protein LOC103626829 isoform X2 [Zea mays]
BGI_novel_G000133	3032	12.01	87.82	2.87576	1.80582e-15	Up	9.55583e-16	NA	NA	NA	NA	K03129//transcription initiation factor TFIID subunit 4	XP_020401999.1//transcription initiation factor TFIID subunit 4b isoform X3 [Zea mays]
100279904	1217	6	72	3.59041	1.94916e-15	Up	1.03371e-15	cl58136_1	GO:0048046//apoplast;GO:0005618//cell wall	GO:0016762//xyloglucan:xyloglucosyl transferase activity;GO:0004553//hydrolase activity, hydrolyzing O-glycosyl compounds	GO:0010411//xyloglucan metabolic process;GO:0042546//cell wall biogenesis;GO:0071555//cell wall organization	K08235//xyloglucan:xyloglucosyl transferase [EC:2.4.1.207]	gi|226493388|ref|NP_001146328.1|//uncharacterized protein LOC100279904 precursor [Zea mays]
103631139	1167	58.7	179.2	1.61558	2.00521e-15	Up	1.06391e-15	LOC103631139	NA	NA	NA	NA	gi|670436812|ref|XP_008659075.1|//PREDICTED: uncharacterized protein LOC103637808 [Zea mays]
BGI_novel_G001516	7965	19.34	104.51	2.43942	2.04449e-15	Up	1.08522e-15	NA	NA	NA	NA	K01507//inorganic pyrophosphatase [EC:3.6.1.1]	XP_008655620.1//uncharacterized protein LOC103634808 isoform X2 [Zea mays]
103635978	2146	64	188.01	1.56011	2.18193e-15	Up	1.1603e-15	LOC103635978	GO:0005886//plasma membrane	GO:0022857//transmembrane transporter activity	GO:0006810//transport	K13412//calcium-dependent protein kinase [EC:2.7.11.1];K00801//farnesyl-diphosphate farnesyltransferase [EC:2.5.1.21];K13171//serine/arginine repetitive matrix protein 1	XP_008657763.1//uncharacterized protein LOC103637323 [Zea mays];gi|670431977|ref|XP_008656563.1|//PREDICTED: WAT1-related protein At5g64700-like [Zea mays]
BGI_novel_G006600	739	46.23	157.08	1.77004	2.18193e-15	Up	1.16039e-15	NA	NA	NA	NA	NA	XP_017609674.1//PREDICTED: uncharacterized protein LOC108455646 [Gossypium arboreum]
BGI_novel_G001649	1024	129.2	290.08	1.17229	2.44412e-15	Up	1.30116e-15	NA	NA	NA	NA	K02133//F-type H+-transporting ATPase subunit beta [EC:3.6.3.14];K16732//protein regulator of cytokinesis 1	OQU87349.1//hypothetical protein SORBI_3003G260700 [Sorghum bicolor]
100382285	668	0	61	6.93618	2.54824e-15	Up	1.35758e-15	LOC100382285	NA	NA	NA	NA	gi|293331153|ref|NP_001168506.1|//uncharacterized protein LOC100382285 [Zea mays]
100216644	1657	24	114	2.25337	2.57947e-15	Up	1.37462e-15	LOC100216644	GO:0005576//extracellular region	GO:0020037//heme binding;GO:0046872//metal ion binding;GO:0004601//peroxidase activity	GO:0006979//response to oxidative stress;GO:0098869//cellular oxidant detoxification;GO:0042744//hydrogen peroxide catabolic process;GO:0055114//oxidation-reduction process	K00430//peroxidase [EC:1.11.1.7]	gi|670372069|ref|XP_008667326.1|//PREDICTED: hypothetical protein isoform X2 [Zea mays]
BGI_novel_G002365	1335	31.42	128.88	2.04172	2.68196e-15	Up	1.43071e-15	NA	NA	NA	NA	K14775//ribosome biogenesis protein UTP30	ONM42081.1//alpha/beta-Hydrolases superfamily protein [Zea mays]
103642934	2397	41	147	1.84756	2.7687e-15	Up	1.47805e-15	LOC103642934	NA	NA	NA	K05909//laccase [EC:1.10.3.2];K01534//Cd2+/Zn2+-exporting ATPase [EC:3.6.3.3 3.6.3.5];K18195//rhamnogalacturonan endolyase [EC:4.2.2.23];K11000//callose synthase [EC:2.4.1.-];K08873//serine/threonine-protein kinase SMG1 [EC:2.7.11.1]	gi|670448167|ref|XP_008664313.1|//PREDICTED: uncharacterized protein LOC103642934 [Zea mays]
103635876	898	1	58.63	5.87901	2.88929e-15	Up	1.54333e-15	LOC103635876	GO:0005737//cytoplasm	GO:0003723//RNA binding;GO:0016757//transferase activity, transferring glycosyl groups	NA	K10523//speckle-type POZ protein;K13162//poly(rC)-binding protein 2/3/4	gi|670376042|ref|XP_008669258.1|//PREDICTED: uncharacterized protein LOC103646306 [Zea mays];gi|414586732|tpg|DAA37303.1|//TPA: hypothetical protein ZEAMMB73_623211 [Zea mays]
BGI_novel_G002967	885	0	60.71	6.92931	2.92557e-15	Up	1.5634e-15	NA	NA	NA	NA	NA	XP_020393875.1//uncharacterized protein LOC103626150 isoform X1 [Zea mays]
BGI_novel_G000625	1715	1.9	59.74	4.98007	3.03679e-15	Up	1.62425e-15	NA	NA	NA	NA	K17302//coatomer subunit beta';K00679//phospholipid:diacylglycerol acyltransferase [EC:2.3.1.158]	NP_001130857.1//uncharacterized protein LOC100191961 [Zea mays]
BGI_novel_G002592	889	36.14	137.61	1.93436	3.16801e-15	Up	1.69641e-15	NA	NA	NA	NA	NA	XP_020406714.1//uncharacterized protein LOC103650541 [Zea mays]
100282331	904	21	107	2.35459	3.59702e-15	Up	1.93231e-15	LOC100282331	NA	GO:0005488//binding	NA	K14664//IAA-amino acid hydrolase [EC:3.5.1.-]	gi|226510431|ref|NP_001148715.1|//zinc finger protein 2 [Zea mays]
BGI_novel_G001949	1767	113.3	264.77	1.23003	3.93626e-15	Up	2.11853e-15	NA	NA	NA	NA	K02894//large subunit ribosomal protein L23e	NP_001143706.1//uncharacterized protein LOC100276444 [Zea mays]
BGI_novel_G005708	3226	11.17	84.29	2.92118	4.03918e-15	Up	2.17456e-15	NA	NA	NA	NA	K11654//SWI/SNF-related matrix-associated actin-dependent regulator of chromatin subfamily A member 5 [EC:3.6.4.-]	ONM54231.1//hypothetical protein ZEAMMB73_Zm00001d020088 [Zea mays]
BGI_novel_G005649	940	0	60	6.91233	4.10206e-15	Up	2.21e-15	NA	NA	NA	NA	NA	AQK70477.1//hypothetical protein ZEAMMB73_Zm00001d016319 [Zea mays]
BGI_novel_G004405	680	33.94	132.59	1.97136	4.62532e-15	Up	2.49769e-15	NA	NA	NA	NA	NA	AQK80240.1//Exocyst complex component SEC5A [Zea mays]
103649274	2741	29.56	123.97	2.07372	4.84027e-15	Up	2.61602e-15	LOC103649274	NA	NA	NA	K08734//DNA mismatch repair protein MLH1;K14570//RNA exonuclease 1 [EC:3.1.-.-];K19951//TBC1 domain family member 8/9;K11991//tRNA(adenine34) deaminase [EC:3.5.4.33];K13457//disease resistance protein RPM1	gi|670437205|ref|XP_008659225.1|//PREDICTED: uncharacterized protein LOC103638006 [Zea mays]
BGI_novel_G001475	3231	97.09	239.16	1.30602	5.08183e-15	Up	2.74816e-15	NA	NA	NA	NA	NA	ONM53143.1//COP1-interacting protein-related [Zea mays]
BGI_novel_G001385	415	64.95	186.9	1.53031	6.37698e-15	Up	3.46397e-15	NA	NA	NA	NA	K02898//large subunit ribosomal protein L26e	ONM19080.1//60S ribosomal protein L26-1 [Zea mays]
100286169	1610	102	246	1.27553	6.60904e-15	Up	3.59208e-15	LOC100286169	GO:0043231//intracellular membrane-bounded organelle	GO:0080043//quercetin 3-O-glucosyltransferase activity;GO:0080044//quercetin 7-O-glucosyltransferase activity	GO:0009813//flavonoid biosynthetic process;GO:0052696//flavonoid glucuronidation	K13692//UDP-glucose:(indol-3-yl)acetate beta-D-glucosyltransferase [EC:2.4.1.121]	gi|226531736|ref|NP_001152529.1|//indole-3-acetate beta-glucosyltransferase [Zea mays]
BGI_novel_G001552	528	19.62	102.79	2.39475	6.75464e-15	Up	3.67279e-15	NA	NA	NA	NA	K15283//solute carrier family 35, member E1	AQK84544.1//Phosphoenolpyruvate/phosphate translocator 2 chloroplastic [Zea mays]
103654311	878	5	67	3.7496	6.92516e-15	Up	3.76713e-15	LOC103654311	NA	NA	NA	NA	gi|944235375|gb|KQK99737.1|//hypothetical protein SETIT_011293mg [Setaria italica]
BGI_novel_G006581	533	4.67	65.77	3.82138	8.18671e-15	Up	4.47253e-15	NA	NA	NA	NA	NA	KRH17750.1//hypothetical protein GLYMA_13G012500 [Glycine max]
103626029	2727	20.25	103.71	2.362	8.43408e-15	Up	4.61227e-15	LOC103626029	GO:0016020//membrane	NA	NA	K13993//HSP20 family protein	gi|670406098|ref|XP_008644636.1|//PREDICTED: uncharacterized protein LOC103626029 [Zea mays]
BGI_novel_G004194	2255	6.7	71.19	3.41488	9.49825e-15	Up	5.20459e-15	NA	NA	NA	NA	K00895//diphosphate-dependent phosphofructokinase [EC:2.7.1.90]	ONM25262.1//hypothetical protein ZEAMMB73_Zm00001d006857, partial [Zea mays]
103636116	1463	127.99	283.92	1.1549	9.9988e-15	Up	5.48199e-15	LOC103636116	NA	GO:0003854//3-beta-hydroxy-delta5-steroid dehydrogenase activity	GO:0006694//steroid biosynthetic process;GO:0055114//oxidation-reduction process	K09753//cinnamoyl-CoA reductase [EC:1.2.1.44]	gi|673921489|ref|NP_001288486.1|//cinnamoyl-CoA reductase 1 [Zea mays];gi|670432277|ref|XP_008656701.1|//PREDICTED: cinnamoyl-CoA reductase 1 isoform X2 [Zea mays]
BGI_novel_G001371	3515	63.77	183.73	1.53208	1.02175e-14	Up	5.60509e-15	NA	NA	NA	NA	K01011//thiosulfate/3-mercaptopyruvate sulfurtransferase [EC:2.8.1.1 2.8.1.2]	XP_021301794.1//thiosulfate/3-mercaptopyruvate sulfurtransferase 2 isoform X1 [Sorghum bicolor]
100382849	1129	25.02	113.17	2.18278	1.09011e-14	Up	5.99027e-15	LOC100382849	NA	NA	NA	NA	gi|293334401|ref|NP_001169016.1|//uncharacterized protein LOC100382849 [Zea mays]
103645622	884	0	57.67	6.85519	1.25401e-14	Up	6.92024e-15	LOC103645622	GO:0016021//integral component of membrane;GO:0031969//chloroplast membrane	GO:0015121//phosphoenolpyruvate:phosphate antiporter activity;GO:0071917//triose-phosphate transmembrane transporter activity	GO:0034219//carbohydrate transmembrane transport;GO:0089722//phosphoenolpyruvate transmembrane transport;GO:0035436//triose phosphate transmembrane transport	K15283//solute carrier family 35, member E1	gi|670371213|ref|XP_008666866.1|//PREDICTED: uncharacterized protein LOC103645622 [Zea mays]
BGI_novel_G000448	1835	10.38	79.85	2.94893	1.58885e-14	Up	8.82008e-15	NA	NA	NA	NA	NA	XP_008674017.1//uncharacterized protein LOC103650151 [Zea mays]
BGI_novel_G006017	1893	26	113.98	2.13764	1.92529e-14	Up	1.07298e-14	NA	NA	NA	NA	K13171//serine/arginine repetitive matrix protein 1	XP_021320207.1//serine/arginine repetitive matrix protein 1 isoform X1 [Sorghum bicolor]
BGI_novel_G002698	1832	15.23	91.01	2.58455	1.93923e-14	Up	1.08089e-14	NA	NA	NA	NA	NA	AQK91738.1//hypothetical protein ZEAMMB73_Zm00001d009346 [Zea mays]
100280144	2180	172	345	1.00963	2.02949e-14	Up	1.13231e-14	LOC100280144	GO:0005751//mitochondrial respiratory chain complex IV	GO:0004129//cytochrome-c oxidase activity	GO:1902600//hydrogen ion transmembrane transport;GO:0006123//mitochondrial electron transport, cytochrome c to oxygen;GO:0009060//aerobic respiration	K02265//cytochrome c oxidase subunit 5b	ACN34302.1//unknown [Zea mays];AQK92498.1//Cytochrome c oxidase subunit 5b-2 mitochondrial [Zea mays];AQK92494.1//Cytochrome c oxidase subunit 5b-2 mitochondrial [Zea mays];gi|413948648|gb|AFW81297.1|//hypothetical protein ZEAMMB73_948004 [Zea mays];AQK92497.1//Cytochrome c oxidase subunit 5b-2 mitochondrial [Zea mays]
BGI_novel_G000300	3555	0	56.67	6.82996	2.02955e-14	Up	1.1325e-14	NA	NA	NA	NA	K00234//succinate dehydrogenase (ubiquinone) flavoprotein subunit [EC:1.3.5.1]	PAN44750.1//hypothetical protein PAHAL_I01514 [Panicum hallii]
BGI_novel_G003294	1215	4.41	63.34	3.84971	2.18567e-14	Up	1.22132e-14	NA	NA	NA	NA	NA	ONM28252.1//Thioesterase family protein [Zea mays]
BGI_novel_G002923	2512	37.77	136.21	1.85596	2.35569e-14	Up	1.31817e-14	NA	NA	NA	NA	K05909//laccase [EC:1.10.3.2];K00620//glutamate N-acetyltransferase / amino-acid N-acetyltransferase [EC:2.3.1.35 2.3.1.1];K18195//rhamnogalacturonan endolyase [EC:4.2.2.23];K08873//serine/threonine-protein kinase SMG1 [EC:2.7.11.1];K11000//callose synthase [EC:2.4.1.-]	XP_008661670.1//trihelix transcription factor isoform X1 [Zea mays]
BGI_novel_G004593	1320	143.08	303.21	1.08894	2.37941e-14	Up	1.33181e-14	NA	NA	NA	NA	K20891//beta-glucuronosyltransferase [EC:2.4.1.-]	ACN26262.1//unknown [Zea mays]
103634808	1138	172.4	344	1.00209	3.18447e-14	Up	1.79309e-14	LOC103634808	NA	NA	NA	K04733//interleukin-1 receptor-associated kinase 4 [EC:2.7.11.1]	gi|413947344|gb|AFW79993.1|//hypothetical protein ZEAMMB73_996045 [Zea mays];XP_020398461.1//LEAF RUST 10 DISEASE-RESISTANCE LOCUS RECEPTOR-LIKE PROTEIN KINASE-like 2.3 isoform X1 [Zea mays];gi|670429555|ref|XP_008655620.1|//PREDICTED: uncharacterized protein LOC103634808 [Zea mays];XP_008655620.1//uncharacterized protein LOC103634808 isoform X2 [Zea mays]
BGI_novel_G001874	2159	0	55.62	6.80297	3.37578e-14	Up	1.90292e-14	NA	NA	NA	NA	K20069//adaptin ear-binding coat-associated protein 1/2	ONM30844.1//CMV 1a interacting protein 1 [Zea mays]
100383615	1068	5.12	64.61	3.66298	3.38531e-14	Up	1.90855e-14	LOC100383615	GO:0016021//integral component of membrane	GO:0016298//lipase activity	GO:0006629//lipid metabolic process	K01054//acylglycerol lipase [EC:3.1.1.23]	gi|293333907|ref|NP_001169734.1|//uncharacterized protein LOC100383615 [Zea mays]
103640122	1604	84.11	213.36	1.34838	3.5848e-14	Up	2.0227e-14	LOC103640122	NA	NA	NA	K05658//ATP-binding cassette, subfamily B (MDR/TAP), member 1 [EC:3.6.3.44];K12874//intron-binding protein aquarius	gi|670432479|ref|XP_008656776.1|//PREDICTED: ABC transporter B family member 4-like isoform X2 [Zea mays];PAN49514.1//hypothetical protein PAHAL_F02554 [Panicum hallii]
BGI_novel_G001513	7334	24.82	110.06	2.15416	4.05353e-14	Up	2.29318e-14	NA	NA	NA	NA	K01507//inorganic pyrophosphatase [EC:3.6.1.1]	XP_008655620.1//uncharacterized protein LOC103634808 isoform X2 [Zea mays]
BGI_novel_G003612	2357	160.52	326.38	1.02924	4.08303e-14	Up	2.31018e-14	NA	NA	NA	NA	K17302//coatomer subunit beta'	XP_020404776.1//uncharacterized protein LOC109944428 [Zea mays]
BGI_novel_G001515	8938	17.39	94.26	2.44383	4.42656e-14	Up	2.50801e-14	NA	NA	NA	NA	K01507//inorganic pyrophosphatase [EC:3.6.1.1]	XP_008655620.1//uncharacterized protein LOC103634808 isoform X2 [Zea mays]
100284512	942	113	257	1.19089	4.48565e-14	Up	2.54358e-14	LOC100284512	GO:0005634//nucleus	GO:0003677//DNA binding	GO:0006355//regulation of transcription, DNA-templated	K12581//CCR4-NOT transcription complex subunit 7/8;K13126//polyadenylate-binding protein;K05941//glutathione gamma-glutamylcysteinyltransferase [EC:2.3.2.15];K01054//acylglycerol lipase [EC:3.1.1.23]	gi|226494785|ref|NP_001150879.1|//NAC domain-containing protein 78 [Zea mays]
100382484	1186	102	240	1.23991	5.14571e-14	Up	2.92549e-14	MYB164	NA	GO:0003677//DNA binding	NA	K09422//myb proto-oncogene protein, plant	gi|293332975|ref|NP_001168694.1|//putative MYB DNA-binding domain superfamily protein [Zea mays]
103631728	1354	0	54.64	6.77733	5.43289e-14	Up	3.09384e-14	LOC103631728	NA	NA	NA	K08734//DNA mismatch repair protein MLH1;K14570//RNA exonuclease 1 [EC:3.1.-.-];K19951//TBC1 domain family member 8/9;K11991//tRNA(adenine34) deaminase [EC:3.5.4.33];K13457//disease resistance protein RPM1	gi|670362022|ref|XP_008651105.1|//PREDICTED: uncharacterized protein LOC103631728 [Zea mays]
BGI_novel_G004266	804	110.09	251.92	1.19973	5.68476e-14	Up	3.24082e-14	NA	NA	NA	NA	K00895//diphosphate-dependent phosphofructokinase [EC:2.7.1.90]	AQK83113.1//hypothetical protein ZEAMMB73_Zm00001d037149 [Zea mays]
BGI_novel_G001664	4414	41.39	140.65	1.7702	6.10821e-14	Up	3.49174e-14	NA	NA	NA	NA	K13412//calcium-dependent protein kinase [EC:2.7.11.1]	ONM26099.1//hypothetical protein ZEAMMB73_Zm00001d007131 [Zea mays]
100280201	2155	27	113	2.07073	7.99424e-14	Up	4.5917e-14	LOC100280201	NA	NA	NA	NA	gi|226528340|ref|NP_001146604.1|//uncharacterized protein LOC100280201 [Zea mays]
103651053	1266	131.71	282.36	1.10561	9.13483e-14	Up	5.26249e-14	LOC103651053	NA	GO:0003824//catalytic activity;GO:0050662//coenzyme binding	NA	K09753//cinnamoyl-CoA reductase [EC:1.2.1.44]	gi|414879888|tpg|DAA57019.1|//TPA: hypothetical protein ZEAMMB73_592422 [Zea mays];EES01690.2//hypothetical protein SORBI_3003G342300 [Sorghum bicolor]
BGI_novel_G004824	1813	132.97	284.16	1.10105	9.22421e-14	Up	5.3147e-14	NA	NA	NA	NA	K01507//inorganic pyrophosphatase [EC:3.6.1.1]	NP_001142619.1//uncharacterized protein LOC100274888 [Zea mays]
103639757	650	0	53.48	6.74637	9.55399e-14	Up	5.51141e-14	LOC103639757	GO:0005634//nucleus	GO:0003677//DNA binding;GO:0003700//transcription factor activity, sequence-specific DNA binding;GO:0046983//protein dimerization activity	GO:0006355//regulation of transcription, DNA-templated	K09264//MADS-box transcription factor, plant	gi|793904|emb|CAA59683.1|//ZEM2, partial [Zea mays]
BGI_novel_G006357	1580	148.2	305.62	1.04964	1.06144e-13	Up	6.13721e-14	NA	NA	NA	NA	K02987//small subunit ribosomal protein S4e	ONM11921.1//40S ribosomal protein S4-3 [Zea mays]
100281266	1004	102.02	237.82	1.22646	1.08296e-13	Up	6.26754e-14	LOC100281266	NA	NA	NA	NA	gi|226493874|ref|NP_001147657.1|//harpin-induced protein [Zea mays]
103651577	1050	99.21	233.5	1.24031	1.10355e-13	Up	6.39016e-14	LOC103651577	GO:0010287//plastoglobule;GO:0009535//chloroplast thylakoid membrane;GO:0009523//photosystem II;GO:0016021//integral component of membrane;GO:0009941//chloroplast envelope;GO:0009522//photosystem I	GO:0031409//pigment binding;GO:0046872//metal ion binding;GO:0016168//chlorophyll binding	GO:0009768//photosynthesis, light harvesting in photosystem I;GO:0009416//response to light stimulus;GO:0018298//protein-chromophore linkage	K08912//light-harvesting complex II chlorophyll a/b binding protein 1	gi|226510115|ref|NP_001148439.1|//chlorophyll a-b binding protein 2 [Zea mays]
100280263	1746	69	186	1.43608	1.17284e-13	Up	6.79958e-14	LOC100280263	GO:0016021//integral component of membrane	GO:0015238//drug transmembrane transporter activity;GO:0015297//antiporter activity	GO:0006855//drug transmembrane transport	K03327//multidrug resistance protein, MATE family	gi|413952312|gb|AFW84961.1|//putative MATE efflux family protein [Zea mays]
103654488	2494	0	53	6.73336	1.20722e-13	Up	7.00362e-14	LOC103654488	GO:0016021//integral component of membrane	GO:0008889//glycerophosphodiester phosphodiesterase activity	GO:0006629//lipid metabolic process	K01126//glycerophosphoryl diester phosphodiesterase [EC:3.1.4.46]	gi|670399138|ref|XP_008679540.1|//PREDICTED: probable glycerophosphoryl diester phosphodiesterase 2 [Zea mays]
542279	810	81.94	206.24	1.33713	1.35475e-13	Up	7.88381e-14	PSBQ1	GO:0009535//chloroplast thylakoid membrane;GO:0019898//extrinsic component of membrane;GO:0009654//photosystem II oxygen evolving complex	GO:0005509//calcium ion binding	GO:0015979//photosynthesis	K08901//photosystem II oxygen-evolving enhancer protein 3	gi|162463912|ref|NP_001105348.1|//oxygen-evolving enhancer protein 3-1, chloroplastic precursor [Zea mays]
BGI_novel_G000594	2611	134.59	285.16	1.08864	1.39497e-13	Up	8.12326e-14	NA	NA	NA	NA	K03255//protein TIF31	AQK54763.1//tola protein homolog1 [Zea mays]
BGI_novel_G000626	2258	0	52.1	6.70865	1.87832e-13	Up	1.09877e-13	NA	NA	NA	NA	K20723//reticulon-3	ACF79619.1//unknown [Zea mays]
100278359	1600	137.05	287.64	1.07501	1.93782e-13	Up	1.13403e-13	LOC100278359	NA	GO:0003677//DNA binding	NA	NA	gi|226530452|ref|NP_001145132.1|//uncharacterized protein LOC100278359 [Zea mays]
103653449	2725	10.36	75	2.86131	2.24483e-13	Up	1.31895e-13	LOC103653449	NA	NA	NA	K02987//small subunit ribosomal protein S4e;K11000//callose synthase [EC:2.4.1.-]	gi|670396672|ref|XP_008678574.1|//PREDICTED: 40S ribosomal protein S4-like [Zea mays];ONM41821.1//Callose synthase 7 [Zea mays]
BGI_novel_G000728	1043	153.11	309.53	1.02095	2.62093e-13	Up	1.54544e-13	NA	NA	NA	NA	NA	XP_020394858.1//uncharacterized protein LOC103629473 [Zea mays]
BGI_novel_G005343	1330	1.02	50.27	5.6285	2.6411e-13	Up	1.55795e-13	NA	NA	NA	NA	K00627//pyruvate dehydrogenase E2 component (dihydrolipoamide acetyltransferase) [EC:2.3.1.12]	AQK93986.1//hypothetical protein ZEAMMB73_Zm00001d010408 [Zea mays]
109944005	3156	106.97	242.11	1.1839	3.08201e-13	Up	1.82356e-13	LOC109944005	GO:0016021//integral component of membrane;GO:0005751//mitochondrial respiratory chain complex IV	GO:0004129//cytochrome-c oxidase activity;GO:0005507//copper ion binding	GO:1902600//hydrogen ion transmembrane transport;GO:0006123//mitochondrial electron transport, cytochrome c to oxygen;GO:0009060//aerobic respiration	K02261//cytochrome c oxidase subunit 2	gi|413954260|gb|AFW86909.1|//putative cytochrome C oxidase subunit II family protein [Zea mays]
103652518	1002	75	193	1.36908	3.10069e-13	Up	1.8351e-13	LOC103652518	NA	GO:0005524//ATP binding;GO:0004672//protein kinase activity	GO:0006468//protein phosphorylation	K20604//mitogen-activated protein kinase kinase 9 [EC:2.7.12.2]	gi|414880762|tpg|DAA57893.1|//TPA: putative MAP kinase family protein [Zea mays]
100381611	2208	21.03	98.09	2.2271	3.19014e-13	Up	1.88903e-13	LOC100381611	NA	NA	NA	K06627//cyclin A;K11968//ariadne-1 [EC:2.3.2.27]	NP_001167900.1//uncharacterized protein LOC100381611 [Zea mays];gi|670399694|ref|XP_008679767.1|//PREDICTED: putative E3 ubiquitin-protein ligase ARI6 [Zea mays]
BGI_novel_G006301	2728	79.15	199.28	1.33758	3.41643e-13	Up	2.02729e-13	NA	NA	NA	NA	K12657//delta-1-pyrroline-5-carboxylate synthetase [EC:2.7.2.11 1.2.1.41]	ONM20786.1//Delta-1-pyrroline-5-carboxylate synthase B [Zea mays]
103641105	1881	88	213	1.28072	3.47031e-13	Up	2.06035e-13	LOC103641105	NA	GO:0000287//magnesium ion binding;GO:0010333//terpene synthase activity	GO:0008152//metabolic process	K15797//(S)-beta-macrocarpene synthase [EC:5.5.1.17];K14174//beta-farnesene synthase [EC:4.2.3.47]	gi|670444690|ref|XP_008662702.1|//PREDICTED: beta-sesquiphellandrene synthase-like [Zea mays]
BGI_novel_G004484	372	0	50.51	6.66394	4.10199e-13	Up	2.44331e-13	NA	NA	NA	NA	NA	ONM30750.1//zinc ion binding [Zea mays]
BGI_novel_G003975	7277	0	50.42	6.66137	4.28835e-13	Up	2.55672e-13	NA	NA	NA	NA	K03255//protein TIF31	AQK78703.1//putative sucrose-phosphatase 2 [Zea mays]
103633036	839	46.87	145.69	1.64161	4.34222e-13	Up	2.59086e-13	LOC103633036	NA	NA	NA	NA	gi|670414439|ref|XP_008648432.1|//PREDICTED: transcription factor GTE9-like [Zea mays]
BGI_novel_G006060	2160	61.3	169.92	1.47634	4.47141e-13	Up	2.66935e-13	NA	NA	NA	NA	K00898//pyruvate dehydrogenase kinase 2/3/4 [EC:2.7.11.2]	AGT16294.1//pyruvate dehydrogenase [Saccharum hybrid cultivar R570]
103640084	1814	84	206	1.29963	4.61245e-13	Up	2.75678e-13	LOC103640084	NA	NA	NA	K20725//MAP kinase substrate 1	gi|670441324|ref|XP_008660953.1|//PREDICTED: protein MKS1-like [Zea mays]
BGI_novel_G002073	3610	0	50.24	6.65621	4.68306e-13	Up	2.79971e-13	NA	NA	NA	NA	K15501//serine/threonine-protein phosphatase 6 regulatory subunit 3	AQK88924.1//DNA damage-binding protein 1a [Zea mays]
103636213	1305	5.65	61.43	3.44806	5.00904e-13	Up	2.9985e-13	LOC103636213	GO:0005634//nucleus;GO:0005886//plasma membrane;GO:0005737//cytoplasm	GO:0005524//ATP binding;GO:0004683//calmodulin-dependent protein kinase activity;GO:0005509//calcium ion binding;GO:0009931//calcium-dependent protein serine/threonine kinase activity;GO:0005516//calmodulin binding	GO:0009738//abscisic acid-activated signaling pathway;GO:0018105//peptidyl-serine phosphorylation;GO:0035556//intracellular signal transduction;GO:0046777//protein autophosphorylation	K13412//calcium-dependent protein kinase [EC:2.7.11.1]	gi|670432507|ref|XP_008656788.1|//PREDICTED: calcium-dependent protein kinase 8-like [Zea mays]
BGI_novel_G001118	1415	0	50	6.6493	5.27724e-13	Up	3.16028e-13	NA	NA	NA	NA	K01188//beta-glucosidase [EC:3.2.1.21];K01592//tyrosine decarboxylase [EC:4.1.1.25]	ONM14503.1//DUF674 family protein [Zea mays]
BGI_novel_G004172	1494	141.63	290.65	1.0426	5.61673e-13	Up	3.36796e-13	NA	NA	NA	NA	K20069//adaptin ear-binding coat-associated protein 1/2	BAJ88688.1//predicted protein [Hordeum vulgare subsp. vulgare]
BGI_novel_G004626	876	40	133	1.7388	5.63142e-13	Up	3.37721e-13	NA	NA	NA	NA	K04733//interleukin-1 receptor-associated kinase 4 [EC:2.7.11.1];K03006//DNA-directed RNA polymerase II subunit RPB1 [EC:2.7.7.6];K03517//quinolinate synthase [EC:2.5.1.72];K12447//UDP-sugar pyrophosphorylase [EC:2.7.7.64];K03002//DNA-directed RNA polymerase I subunit RPA2 [EC:2.7.7.6]	AAU90262.1//integrase core domain containing protein [Oryza sativa Japonica Group]
BGI_novel_G005400	3374	0	49.78	6.64294	5.88229e-13	Up	3.53179e-13	NA	NA	NA	NA	K02964//small subunit ribosomal protein S18e	AQK62393.1//40S ribosomal protein S18 [Zea mays]
BGI_novel_G000443	793	52.29	154.19	1.56555	5.94154e-13	Up	3.56782e-13	NA	NA	NA	NA	K04733//interleukin-1 receptor-associated kinase 4 [EC:2.7.11.1];K00872//homoserine kinase [EC:2.7.1.39];K17479//glutaredoxin domain-containing cysteine-rich protein 1;K10398//kinesin family member 11;K05658//ATP-binding cassette, subfamily B (MDR/TAP), member 1 [EC:3.6.3.44]	XP_020408294.1//zinc finger BED domain-containing protein RICESLEEPER 2-like [Zea mays]
103636793	854	9.78	71.64	2.8783	6.52895e-13	Up	3.92666e-13	LOC103636793	GO:0005856//cytoskeleton;GO:0005737//cytoplasm	GO:0005524//ATP binding	NA	K10355//actin, other eukaryote	gi|670433696|ref|XP_008657336.1|//PREDICTED: actin-7-like [Zea mays]
100303908	1398	145.54	295.42	1.02679	7.07981e-13	Up	4.26513e-13	LOC100303908	NA	GO:0008757//S-adenosylmethionine-dependent methyltransferase activity;GO:0008171//O-methyltransferase activity;GO:0046983//protein dimerization activity	GO:0019438//aromatic compound biosynthetic process;GO:0032259//methylation	K13262//isoflavone-7-O-methyltransferase [EC:2.1.1.150];K16040//trans-resveratrol di-O-methyltransferase [EC:2.1.1.240];K13259//2,7,4'-trihydroxyisoflavanone 4'-O-methyltransferase / isoflavone 4'-O-methyltransferase [EC:2.1.1.212 2.1.1.46]	gi|670394017|ref|XP_008677433.1|//PREDICTED: O-methyltransferase ZRP4 isoform X1 [Zea mays];gi|259490639|ref|NP_001158962.1|//O-methyltransferase ZRP4 [Zea mays]
100277351	1946	1	48.45	5.60387	7.10358e-13	Up	4.28001e-13	LOC100277351	GO:0016021//integral component of membrane	NA	NA	NA	gi|226530545|ref|NP_001144414.1|//uncharacterized protein LOC100277351 [Zea mays]
BGI_novel_G000479	1095	24.03	102.14	2.09308	8.54532e-13	Up	5.16866e-13	NA	NA	NA	NA	K04554//ubiquitin-conjugating enzyme E2 J2 [EC:2.3.2.23]	ONM01386.1//L-ascorbate peroxidase 2 cytosolic [Zea mays]
103628997	1818	99	227	1.20263	8.77737e-13	Up	5.31243e-13	LOC103628997	GO:0016020//membrane	GO:0016985//mannan endo-1,4-beta-mannosidase activity	GO:0046355//mannan catabolic process	K19355//mannan endo-1,4-beta-mannosidase [EC:3.2.1.78]	gi|670414423|ref|XP_008648425.1|//PREDICTED: LOW QUALITY PROTEIN: putative mannan endo-1,4-beta-mannosidase 5 [Zea mays]
103647077	2661	151	302	1.00544	9.82806e-13	Up	5.96138e-13	LOC103647077	NA	NA	NA	K04733//interleukin-1 receptor-associated kinase 4 [EC:2.7.11.1];K04730//interleukin-1 receptor-associated kinase 1 [EC:2.7.11.1]	gi|414588583|tpg|DAA39154.1|//TPA: putative lectin-domain receptor-like protein kinase family protein, partial [Zea mays]
100856938	1359	34.69	122.03	1.82009	1.02369e-12	Up	6.21574e-13	LOC100856938	GO:0046658//anchored component of plasma membrane	GO:0004553//hydrolase activity, hydrolyzing O-glycosyl compounds;GO:0030247//polysaccharide binding	GO:0005975//carbohydrate metabolic process	K19891//glucan endo-1,3-beta-glucosidase 1/2/3 [EC:3.2.1.39]	gi|363543483|ref|NP_001241753.1|//glucan endo-1,3-beta-glucosidase GVI precursor [Zea mays]
BGI_novel_G000309	597	3.86	55.17	3.84265	1.03042e-12	Up	6.25825e-13	NA	NA	NA	NA	K13412//calcium-dependent protein kinase [EC:2.7.11.1]	ONL98654.1//Serine/threonine-protein kinase PEPKR2 [Zea mays]
BGI_novel_G005307	2552	72.52	185.66	1.36166	1.07318e-12	Up	6.52377e-13	NA	NA	NA	NA	K01953//asparagine synthase (glutamine-hydrolysing) [EC:6.3.5.4]	AQK80219.1//hypothetical protein ZEAMMB73_Zm00001d036056 [Zea mays]
100191623	1260	69	180	1.38877	1.09907e-12	Up	6.68376e-13	LOC100191623	NA	GO:0004190//aspartic-type endopeptidase activity	GO:0006508//proteolysis;GO:0030163//protein catabolic process	K00924//null;K02882//large subunit ribosomal protein L18Ae;K01381//saccharopepsin [EC:3.4.23.25];K19025//AP-5 complex subunit zeta-1	gi|414589628|tpg|DAA40199.1|//TPA: hypothetical protein ZEAMMB73_627989 [Zea mays]
BGI_novel_G000634	1195	17.88	89.01	2.32106	1.10168e-12	Up	6.70219e-13	NA	NA	NA	NA	K10999//cellulose synthase A [EC:2.4.1.12]	XP_004969957.1//PREDICTED: cellulose synthase A catalytic subunit 4 [UDP-forming] [Setaria italica]
103643382	3067	95	220	1.21695	1.2161e-12	Up	7.40964e-13	LOC103643382	GO:0005874//microtubule	GO:0048487//beta-tubulin binding;GO:0005096//GTPase activator activity	GO:0006457//protein folding;GO:0000226//microtubule cytoskeleton organization;GO:0007021//tubulin complex assembly;GO:0043547//positive regulation of GTPase activity;GO:0007023//post-chaperonin tubulin folding pathway	K01528//dynamin GTPase [EC:3.6.5.5];K04733//interleukin-1 receptor-associated kinase 4 [EC:2.7.11.1];K13116//ATP-dependent RNA helicase DDX41 [EC:3.6.4.13];K16296//serine carboxypeptidase-like clade I [EC:3.4.16.-]	AQK64708.1//Tubulin-folding cofactor D [Zea mays];gi|242034005|ref|XP_002464397.1|//hypothetical protein SORBIDRAFT_01g017540 [Sorghum bicolor];gi|992280083|gb|KXG38205.1|//hypothetical protein SORBI_001G199000 [Sorghum bicolor];ONM05213.1//Tubulin-folding cofactor D, partial [Zea mays];XP_020407281.1//uncharacterized protein LOC100383807 isoform X1 [Zea mays]
BGI_novel_G002078	1446	140.09	285.81	1.03415	1.23135e-12	Up	7.50446e-13	NA	NA	NA	NA	K17839//polyamine oxidase [EC:1.5.3.17 1.5.3.-]	ONM33659.1//CCR-like [Zea mays]
BGI_novel_G006576	1680	68.64	178.96	1.38796	1.30453e-12	Up	7.96366e-13	NA	NA	NA	NA	NA	XP_022026266.1//uncharacterized protein LOC110926957, partial [Helianthus annuus]
100216552	1223	18.67	90.07	2.27577	1.49431e-12	Up	9.14322e-13	LOC100216552	NA	NA	NA	NA	gi|670372049|ref|XP_008667315.1|//PREDICTED: uncharacterized protein LOC100216552 isoform X2 [Zea mays];gi|219363557|ref|NP_001136446.1|//uncharacterized protein LOC100216552 [Zea mays];gi|670372047|ref|XP_008667314.1|//PREDICTED: uncharacterized protein LOC100216552 isoform X1 [Zea mays];XP_008667315.1//uncharacterized protein LOC100216552 isoform X2 [Zea mays]
103627123	929	81	198	1.29495	1.49743e-12	Up	9.16346e-13	LOC103627123	NA	NA	NA	NA	gi|670408688|ref|XP_008645663.1|//PREDICTED: uncharacterized protein LOC103627123 [Zea mays]
BGI_novel_G001921	2332	20.47	93.62	2.19875	1.63299e-12	Up	1.00146e-12	NA	NA	NA	NA	K02358//elongation factor Tu	ONM31780.1//hypothetical protein ZEAMMB73_Zm00001d040674 [Zea mays]
BGI_novel_G001639	2940	0	47.69	6.58106	1.66185e-12	Up	1.01981e-12	NA	NA	NA	NA	K11593//eukaryotic translation initiation factor 2C	AQK70431.1//hypothetical protein ZEAMMB73_Zm00001d016288 [Zea mays]
BGI_novel_G002699	1135	2	49	4.62015	1.69788e-12	Up	1.04219e-12	NA	NA	NA	NA	NA	NP_001167972.1//uncharacterized protein LOC100381689 [Zea mays]
100383621	2911	66	174	1.40399	1.71239e-12	Up	1.05149e-12	LOC100383621	GO:0005829//cytosol	GO:0008477//purine nucleosidase activity	GO:0006152//purine nucleoside catabolic process	K14319//Ran GTPase-activating protein 1	gi|293335697|ref|NP_001169740.1|//uncharacterized protein LOC100383621 [Zea mays];gi|670428870|ref|XP_008655288.1|//PREDICTED: hypothetical protein isoform X1 [Zea mays]
BGI_novel_G003544	1055	3.54	53.3	3.91776	1.79833e-12	Up	1.10511e-12	NA	NA	NA	NA	NA	OEL23453.1//hypothetical protein BAE44_0015528, partial [Dichanthelium oligosanthes]
BGI_novel_G004843	887	9.16	68.19	2.90158	1.89059e-12	Up	1.16312e-12	NA	NA	NA	NA	K14709//solute carrier family 39 (zinc transporter), member 1/2/3	XP_021820699.1//LOW QUALITY PROTEIN: formin-like protein 20 [Prunus avium]
100276799	765	116.71	250.76	1.10882	1.90935e-12	Up	1.17497e-12	cl23138_1	GO:0009536//plastid;GO:0005739//mitochondrion	NA	NA	K20815//N-terminal acetyltransferase 2	gi|226506026|ref|NP_001143981.1|//uncharacterized protein LOC100276799 [Zea mays]
BGI_novel_G006112	2807	0	47.36	6.57104	1.95952e-12	Up	1.2066e-12	NA	NA	NA	NA	NA	AQK39508.1//hypothetical protein ZEAMMB73_Zm00001d023531 [Zea mays]
BGI_novel_G001608	1763	3.11	51.85	4.0648	2.03116e-12	Up	1.25214e-12	NA	NA	NA	NA	K13412//calcium-dependent protein kinase [EC:2.7.11.1]	KZM99184.1//hypothetical protein DCAR_013454 [Daucus carota subsp. sativus]
103637174	1428	60.38	164.35	1.45007	2.11679e-12	Up	1.30674e-12	LOC103637174	NA	NA	NA	K04733//interleukin-1 receptor-associated kinase 4 [EC:2.7.11.1]	gi|670434255|ref|XP_008657646.1|//PREDICTED: putative nuclease HARBI1 [Zea mays]
103654971	2065	81	197	1.28764	2.12184e-12	Up	1.31003e-12	LOC103654971	NA	NA	NA	NA	gi|413926814|gb|AFW66746.1|//hypothetical protein ZEAMMB73_704027 [Zea mays]
BGI_novel_G004646	2425	5.23	57.7	3.46913	2.22082e-12	Up	1.37235e-12	NA	NA	NA	NA	NA	NP_001136618.1//uncharacterized protein LOC100216742 [Zea mays]
BGI_novel_G000576	3322	113.27	245.17	1.11946	2.28195e-12	Up	1.41101e-12	NA	NA	NA	NA	K14652//3,4-dihydroxy 2-butanone 4-phosphate synthase / GTP cyclohydrolase II [EC:4.1.99.12 3.5.4.25]	OQU81037.1//hypothetical protein SORBI_3007G227000 [Sorghum bicolor]
BGI_novel_G005909	1442	57.8	159.81	1.47266	2.39418e-12	Up	1.48228e-12	NA	NA	NA	NA	NA	ACR34887.1//unknown [Zea mays]
BGI_novel_G006393	1276	21.1	94	2.16086	2.53876e-12	Up	1.57298e-12	NA	NA	NA	NA	NA	NP_001183799.1//hypothetical protein [Zea mays]
BGI_novel_G005270	4741	101.39	227.3	1.17013	2.56684e-12	Up	1.59118e-12	NA	NA	NA	NA	K00895//diphosphate-dependent phosphofructokinase [EC:2.7.1.90]	AQL00827.1//Pyrophosphate--fructose 6-phosphate 1-phosphotransferase subunit beta 2 [Zea mays]
103650532	1171	4	54	3.76033	2.5788e-12	Up	1.59899e-12	LOC103650532	NA	NA	NA	NA	gi|413932488|gb|AFW67039.1|//putative translation elongation factor family protein [Zea mays]
103638114	3143	84	201	1.26418	2.62701e-12	Up	1.6297e-12	LOC103638114	NA	NA	NA	NA	gi|670437432|ref|XP_008659324.1|//PREDICTED: uncharacterized protein At4g22758-like [Zea mays]
103633793	1368	102.49	228.72	1.16354	2.74881e-12	Up	1.7074e-12	LOC103633793	NA	GO:0030060//L-malate dehydrogenase activity	GO:0006099//tricarboxylic acid cycle;GO:0005975//carbohydrate metabolic process;GO:0006108//malate metabolic process	K00025//malate dehydrogenase [EC:1.1.1.37]	gi|670426132|ref|XP_008653695.1|//PREDICTED: malate dehydrogenase, cytoplasmic-like [Zea mays]
BGI_novel_G000781	5161	116.86	249.68	1.10074	2.8538e-12	Up	1.77462e-12	NA	NA	NA	NA	K10750//chromatin assembly factor 1 subunit A	ONM06066.1//hypothetical protein ZEAMMB73_Zm00001d032796 [Zea mays]
BGI_novel_G003559	1311	6.97	61.82	3.15429	3.00647e-12	Up	1.87167e-12	NA	NA	NA	NA	NA	ACN34843.1//unknown [Zea mays]
BGI_novel_G000817	1448	124.69	260.57	1.06877	3.24186e-12	Up	2.02301e-12	NA	NA	NA	NA	NA	XP_020404652.1//uncharacterized protein LOC109944338 [Zea mays]
103650541	1038	48.18	142.95	1.57445	3.31018e-12	Up	2.06616e-12	LOC103650541	NA	NA	NA	K06662//cell cycle checkpoint protein	ONM03016.1//hypothetical protein ZEAMMB73_Zm00001d031505 [Zea mays];gi|670358716|ref|XP_008666616.1|//PREDICTED: uncharacterized protein LOC100272506 isoform X1 [Zea mays]
100276458	961	66	172	1.38731	3.58358e-12	Up	2.24016e-12	LOC100276458	NA	NA	NA	NA	gi|226506312|ref|NP_001143717.1|//uncharacterized protein LOC100276458 [Zea mays]
103645498	1398	49.67	145.25	1.55353	3.61107e-12	Up	2.25819e-12	LOC103645498	NA	NA	NA	K01681//aconitate hydratase [EC:4.2.1.3];K13422//transcription factor MYC2	gi|670371019|ref|XP_008666761.1|//PREDICTED: transcription factor bHLH18-like [Zea mays]
BGI_novel_G002203	1414	2	47.69	4.58106	3.62883e-12	Up	2.26958e-12	NA	NA	NA	NA	K03263//translation initiation factor 5A	ONL98338.1//hypothetical protein ZEAMMB73_Zm00001d029262 [Zea mays]
103652968	1591	42.45	132.87	1.65162	3.66537e-12	Up	2.29415e-12	LOC103652968	NA	NA	NA	K20368//protein cornichon;K13484//5-hydroxyisourate hydrolase / 2-oxo-4-hydroxy-4-carboxy-5-ureidoimidazoline decarboxylase [EC:3.5.2.17 4.1.1.97];K03083//glycogen synthase kinase 3 beta [EC:2.7.11.26];K00384//thioredoxin reductase (NADPH) [EC:1.8.1.9]	gi|670395584|ref|XP_008678171.1|//PREDICTED: ribonuclease 3-like [Zea mays]
103655180	1204	46.35	139.52	1.59527	3.7617e-12	Up	2.35591e-12	LOC103655180	NA	NA	NA	K19001//ATP-dependent DNA helicase	gi|670400724|ref|XP_008680193.1|//PREDICTED: uncharacterized protein LOC103655180 [Zea mays];XP_008661055.2//uncharacterized protein LOC103640200 [Zea mays];XP_020399785.1//uncharacterized protein LOC103638563 [Zea mays]
103647631	1671	45.02	137.19	1.61298	3.8452e-12	Up	2.4097e-12	LOC103647631	NA	GO:0016747//transferase activity, transferring acyl groups other than amino-acyl groups	NA	K13065//shikimate O-hydroxycinnamoyltransferase [EC:2.3.1.133]	gi|670378915|ref|XP_008670362.1|//PREDICTED: agmatine coumaroyltransferase-2-like [Zea mays]
100280469	1128	129	266	1.0495	4.05105e-12	Up	2.54123e-12	LOC100280469	NA	NA	NA	NA	gi|226530413|ref|NP_001146861.1|//embryonic protein DC-8 precursor [Zea mays]
100280281	2127	5	56	3.49087	4.10848e-12	Up	2.57853e-12	LOC100280281	GO:0048046//apoplast	GO:0016722//oxidoreductase activity, oxidizing metal ions;GO:0052716//hydroquinone:oxygen oxidoreductase activity;GO:0005507//copper ion binding	GO:0046274//lignin catabolic process;GO:0055114//oxidation-reduction process	K05909//laccase [EC:1.10.3.2]	gi|226501944|ref|NP_001146681.1|//uncharacterized protein LOC100280281 [Zea mays]
BGI_novel_G005000	1744	10.84	70.71	2.71099	4.33024e-12	Up	2.72075e-12	NA	NA	NA	NA	K17302//coatomer subunit beta'	AQL02167.1//Coatomer subunit beta'-3 [Zea mays]
BGI_novel_G006604	786	137.6	277.78	1.01891	4.59861e-12	Up	2.89511e-12	NA	NA	NA	NA	NA	XP_020401935.1//hornerin-like, partial [Zea mays]
BGI_novel_G000160	5672	104.14	229.26	1.1439	5.05008e-12	Up	3.18602e-12	NA	NA	NA	NA	NA	ACN37021.1//unknown [Zea mays]
BGI_novel_G001050	3624	8.52	64.69	2.93006	5.44811e-12	Up	3.44266e-12	NA	NA	NA	NA	K09422//myb proto-oncogene protein, plant	ONM02765.1//hypothetical protein ZEAMMB73_Zm00001d031352 [Zea mays]
BGI_novel_G001752	1753	17.98	86	2.26339	5.51704e-12	Up	3.48793e-12	NA	NA	NA	NA	K17212//bisdemethoxycurcumin synthase [EC:2.3.1.211]	ONM27436.1//Type III polyketide synthase B [Zea mays]
BGI_novel_G004607	1661	66.67	171.65	1.3698	6.01635e-12	Up	3.81017e-12	NA	NA	NA	NA	NA	XP_008670133.1//uncharacterized protein LOC103647366 [Zea mays]
100275706	2002	11.07	70.37	2.67375	6.94518e-12	Up	4.41139e-12	LOC100275706	GO:0016021//integral component of membrane	NA	NA	K07466//replication factor A1	gi|413923515|gb|AFW63447.1|//hypothetical protein ZEAMMB73_293789 [Zea mays]
103645896	2679	30.04	108.97	1.86442	7.50326e-12	Up	4.77756e-12	LOC103645896	GO:0016020//membrane	GO:0016301//kinase activity	GO:0009987//cellular process	K04733//interleukin-1 receptor-associated kinase 4 [EC:2.7.11.1]	gi|670374989|ref|XP_008668841.1|//PREDICTED: S-locus-specific glycoprotein BS29-2-like [Zea mays]
103631129	1590	23.78	97	2.03368	7.72056e-12	Up	4.92255e-12	LOC103631129	NA	NA	NA	K14664//IAA-amino acid hydrolase [EC:3.5.1.-];K01601//ribulose-bisphosphate carboxylase large chain [EC:4.1.1.39];K05283//phosphatidylinositol glycan, class W [EC:2.3.-.-];K08472//mlo protein;K01247//DNA-3-methyladenine glycosylase II [EC:3.2.2.21];K06662//cell cycle checkpoint protein	XP_020393751.1//putative nuclease HARBI1 [Zea mays];gi|670438247|ref|XP_008659633.1|//PREDICTED: uncharacterized protein LOC103638516 [Zea mays]
BGI_novel_G003875	1237	60.03	160.24	1.42192	8.03335e-12	Up	5.12949e-12	NA	NA	NA	NA	K17616//CTD small phosphatase-like protein 2 [EC:3.1.3.-];K17302//coatomer subunit beta'	XP_020393616.1//uncharacterized protein LOC109939713 [Zea mays]
BGI_novel_G002381	778	18.28	85.62	2.23312	9.07298e-12	Up	5.80595e-12	NA	NA	NA	NA	K07942//ADP-ribosylation factor-like protein 1	AQK50069.1//hypothetical protein ZEAMMB73_Zm00001d049348 [Zea mays]
BGI_novel_G001673	2709	79.65	190.59	1.26417	9.49944e-12	Up	6.08636e-12	NA	NA	NA	NA	K14500//BR-signaling kinase [EC:2.7.11.1]	XP_008657838.1//verprolin-like [Zea mays]
BGI_novel_G003844	3857	53.54	149.15	1.48352	9.77139e-12	Up	6.26365e-12	NA	NA	NA	NA	K06063//SNW domain-containing protein 1	XP_004953989.1//PREDICTED: SNW/SKI-interacting protein [Setaria italica]
BGI_novel_G001383	2321	79.37	190.01	1.26485	1.00067e-11	Up	6.41841e-12	NA	NA	NA	NA	NA	XP_020407445.1//uncharacterized protein LOC109945534 [Zea mays]
103637878	1470	4	51.33	3.68717	1.22025e-11	Up	7.87057e-12	LOC103637878	NA	NA	NA	K20368//protein cornichon;K13484//5-hydroxyisourate hydrolase / 2-oxo-4-hydroxy-4-carboxy-5-ureidoimidazoline decarboxylase [EC:3.5.2.17 4.1.1.97];K00384//thioredoxin reductase (NADPH) [EC:1.8.1.9];K03083//glycogen synthase kinase 3 beta [EC:2.7.11.26]	gi|670436955|ref|XP_008659121.1|//PREDICTED: uncharacterized protein LOC103637878 [Zea mays]
103647615	3153	89	204	1.20214	1.23263e-11	Up	7.95136e-12	LOC103647615	NA	NA	NA	NA	gi|670378874|ref|XP_008670344.1|//PREDICTED: protein SHI RELATED SEQUENCE 1-like [Zea mays]
BGI_novel_G000159	1035	2	45.56	4.51514	1.25046e-11	Up	8.06927e-12	NA	NA	NA	NA	K16196//eukaryotic translation initiation factor 2-alpha kinase 4 [EC:2.7.11.1]	XP_020393875.1//uncharacterized protein LOC103626150 isoform X1 [Zea mays]
BGI_novel_G003873	2713	27.84	103.58	1.90096	1.33543e-11	Up	8.63323e-12	NA	NA	NA	NA	K17616//CTD small phosphatase-like protein 2 [EC:3.1.3.-];K10990//RecQ-mediated genome instability protein 1	XP_020393616.1//uncharacterized protein LOC109939713 [Zea mays]
100502034	972	0	43.5	6.44839	1.356e-11	Up	8.76938e-12	LOC100502034	GO:0016021//integral component of membrane;GO:0005886//plasma membrane	GO:0004674//protein serine/threonine kinase activity;GO:0005524//ATP binding	GO:0006468//protein phosphorylation;GO:0048544//recognition of pollen	K04733//interleukin-1 receptor-associated kinase 4 [EC:2.7.11.1]	gi|670440138|ref|XP_008660382.1|//PREDICTED: G-type lectin S-receptor-like serine/threonine-protein kinase At1g11300 [Zea mays]
BGI_novel_G002156	707	0	43.17	6.4374	1.60326e-11	Up	1.04047e-11	NA	NA	NA	NA	NA	ACF81080.1//unknown [Zea mays]
103639229	1529	46.32	135.66	1.55573	1.73689e-11	Up	1.12976e-11	LOC103639229	NA	NA	NA	K08734//DNA mismatch repair protein MLH1;K14570//RNA exonuclease 1 [EC:3.1.-.-];K19951//TBC1 domain family member 8/9;K11991//tRNA(adenine34) deaminase [EC:3.5.4.33];K13457//disease resistance protein RPM1	gi|670439759|ref|XP_008660220.1|//PREDICTED: uncharacterized protein LOC103639229 [Zea mays]
103642599	1111	106	227.82	1.10927	1.8753e-11	Up	1.22213e-11	LOC103642599	GO:0009505//plant-type cell wall;GO:0005576//extracellular region	GO:0020037//heme binding;GO:0046872//metal ion binding;GO:0004601//peroxidase activity	GO:0006979//response to oxidative stress;GO:0009664//plant-type cell wall organization;GO:0098869//cellular oxidant detoxification;GO:0042744//hydrogen peroxide catabolic process;GO:0055114//oxidation-reduction process	K00430//peroxidase [EC:1.11.1.7]	gi|670447710|ref|XP_008664057.1|//PREDICTED: peroxidase 5-like [Zea mays];XP_008664058.1//peroxidase 5 [Zea mays]
BGI_novel_G002958	2449	0	42.8	6.42498	1.93193e-11	Up	1.26069e-11	NA	NA	NA	NA	K01897//long-chain acyl-CoA synthetase [EC:6.2.1.3];K03010//DNA-directed RNA polymerase II subunit RPB2 [EC:2.7.7.6]	ACR38259.1//unknown [Zea mays]
BGI_novel_G000690	2656	12.47	71.56	2.52614	2.01054e-11	Up	1.31403e-11	NA	NA	NA	NA	K12489//Arf-GAP with coiled-coil, ANK repeat and PH domain-containing protein	ONM04260.1//RNA-binding (RRM/RBD/RNP motifs) family protein [Zea mays]
100279836	1714	8	61	2.93618	2.05349e-11	Up	1.34306e-11	LOC100279836	NA	GO:0016705//oxidoreductase activity, acting on paired donors, with incorporation or reduction of molecular oxygen;GO:0020037//heme binding;GO:0005506//iron ion binding;GO:0004497//monooxygenase activity	GO:0055114//oxidation-reduction process	K00517//null	gi|414865581|tpg|DAA44138.1|//TPA: putative cytochrome P450 superfamily protein [Zea mays]
BGI_novel_G006406	3117	0	42.62	6.4189	2.11473e-11	Up	1.38426e-11	NA	NA	NA	NA	K02993//small subunit ribosomal protein S7e;K20279//synaptojanin [EC:3.1.3.36]	ONM30372.1//putative inactive purple acid phosphatase 1 [Zea mays]
BGI_novel_G005631	503	5.58	54.67	3.29786	2.17724e-11	Up	1.42637e-11	NA	NA	NA	NA	K00559//sterol 24-C-methyltransferase [EC:2.1.1.41]	XP_020409018.1//cycloartenol-C-24-methyltransferase 1 isoform X5 [Zea mays]
100284980	866	17	81	2.25783	2.39161e-11	Up	1.57109e-11	LOC100284980	GO:0005634//nucleus;GO:0005739//mitochondrion	GO:0003677//DNA binding	NA	NA	gi|238012066|gb|ACR37068.1|//unknown [Zea mays]
103637631	2210	0	42.21	6.40496	2.60219e-11	Up	1.71328e-11	LOC103637631	NA	NA	NA	NA	gi|670364190|ref|XP_008658223.1|//PREDICTED: uncharacterized protein LOC103637631 [Zea mays]
BGI_novel_G003658	3963	0	42.16	6.40325	2.66828e-11	Up	1.75846e-11	NA	NA	NA	NA	K00430//peroxidase [EC:1.11.1.7];K05933//aminocyclopropanecarboxylate oxidase [EC:1.14.17.4]	AQK71429.1//hypothetical protein ZEAMMB73_Zm00001d016679 [Zea mays]
541898	1255	2.29	45.04	4.30323	2.72699e-11	Up	1.79907e-11	tip4b	GO:0042807//central vacuole;GO:0009705//plant-type vacuole membrane;GO:0005887//integral component of plasma membrane	GO:0015250//water channel activity;GO:0015254//glycerol channel activity	GO:0006833//water transport;GO:0034220//ion transmembrane transport;GO:0009992//cellular water homeostasis;GO:0015793//glycerol transport	K09873//aquaporin TIP	gi|670431392|ref|XP_008656321.1|//PREDICTED: aquaporin TIP4-2 [Zea mays]
100194130	1062	13.85	74	2.42308	2.75905e-11	Up	1.82107e-11	LOC100194130	NA	NA	NA	NA	gi|212722226|ref|NP_001132655.1|//uncharacterized protein LOC100194130 [Zea mays]
100502434	1645	84	194	1.21304	2.79909e-11	Up	1.84903e-11	LOC100502434	NA	GO:0004185//serine-type carboxypeptidase activity	GO:0051603//proteolysis involved in cellular protein catabolic process	K16297//serine carboxypeptidase-like clade II [EC:3.4.16.-]	gi|308081817|ref|NP_001183841.1|//uncharacterized protein LOC100502434 precursor [Zea mays]
BGI_novel_G005976	1296	37.48	119.29	1.67572	2.82513e-11	Up	1.86711e-11	NA	NA	NA	NA	K10406//kinesin family member C2/C3	AQK74696.1//Mitochondrial fission protein ELM1 [Zea mays]
103636729	1103	2.5	45.55	4.19289	2.87892e-11	Up	1.90356e-11	LOC103636729	NA	NA	NA	K04733//interleukin-1 receptor-associated kinase 4 [EC:2.7.11.1];K20368//protein cornichon;K00384//thioredoxin reductase (NADPH) [EC:1.8.1.9];K03083//glycogen synthase kinase 3 beta [EC:2.7.11.26]	gi|670380487|ref|XP_008670977.1|//PREDICTED: ribonuclease 3-like [Zea mays]
109943116	1418	0	41.86	6.39294	3.1028e-11	Up	2.05595e-11	LOC109943116	NA	GO:0061630//ubiquitin protein ligase activity;GO:0005515//protein binding;GO:0008270//zinc ion binding;GO:0016874//ligase activity	GO:0043161//proteasome-mediated ubiquitin-dependent protein catabolic process;GO:0040008//regulation of growth;GO:0016567//protein ubiquitination	K10635//E3 ubiquitin-protein ligase Arkadia [EC:2.3.2.27]	gi|226506600|ref|NP_001147890.1|//uncharacterized protein LOC100281500 [Zea mays]
732774	1685	108	229	1.08976	3.18195e-11	Up	2.11037e-11	ra3	NA	GO:0004805//trehalose-phosphatase activity	GO:0005992//trehalose biosynthetic process;GO:0016311//dephosphorylation	K01087//trehalose 6-phosphate phosphatase [EC:3.1.3.12]	gi|162459859|ref|NP_001105864.1|//ramosa 3 [Zea mays];gi|670421900|ref|XP_008651883.1|//PREDICTED: ramosa3 isoform X1 [Zea mays]
BGI_novel_G003076	636	1	41.53	5.38153	3.23112e-11	Up	2.14399e-11	NA	NA	NA	NA	NA	XP_020399060.1//uncharacterized protein LOC100193170 isoform X1 [Zea mays]
BGI_novel_G001845	660	24.05	94.44	1.9788	3.23933e-11	Up	2.14969e-11	NA	NA	NA	NA	NA	ACN29062.1//unknown [Zea mays]
BGI_novel_G000874	1384	4.99	52.26	3.39404	3.47634e-11	Up	2.31077e-11	NA	NA	NA	NA	K16302//metal transporter CNNM;K15449//tRNA wybutosine-synthesizing protein 1 [EC:4.1.3.44]	ONM07757.1//hypothetical protein ZEAMMB73_Zm00001d033524 [Zea mays]
103629904	1057	32	109	1.77363	3.57755e-11	Up	2.37916e-11	LOC103629904	NA	GO:0043565//sequence-specific DNA binding;GO:0003700//transcription factor activity, sequence-specific DNA binding	GO:0006355//regulation of transcription, DNA-templated	K13425//WRKY transcription factor 22	gi|670416605|ref|XP_008649219.1|//PREDICTED: probable WRKY transcription factor 27 [Zea mays]
BGI_novel_G000783	790	0	41.54	6.38187	3.64932e-11	Up	2.42946e-11	NA	NA	NA	NA	NA	XP_020395322.1//uncharacterized protein LOC103629115 isoform X3 [Zea mays]
103631879	1195	120.79	246.87	1.03669	3.66105e-11	Up	2.43755e-11	LOC103631879	GO:0016021//integral component of membrane;GO:0005739//mitochondrion;GO:0009536//plastid	GO:0003735//structural constituent of ribosome	GO:0055085//transmembrane transport;GO:0006412//translation	K14684//solute carrier family 25 (mitochondrial phosphate transporter), member 23/24/25/41	gi|670358304|ref|XP_008658666.1|//PREDICTED: uncharacterized protein LOC100193996 isoform X1 [Zea mays]
103635540	1824	109.57	230.68	1.07948	3.80468e-11	Up	2.53762e-11	LOC103635540	GO:0016021//integral component of membrane	NA	NA	NA	gi|670431024|ref|XP_008656191.1|//PREDICTED: uncharacterized protein LOC103635540 [Zea mays];XP_008656191.1//uncharacterized protein LOC103635540 isoform X1 [Zea mays]
BGI_novel_G004757	815	4.37	50.4	3.53316	3.80468e-11	Up	2.53762e-11	NA	NA	NA	NA	NA	XP_020408371.1//uncharacterized protein LOC103654358 [Zea mays]
542506	935	17	80.02	2.24027	3.87317e-11	Up	2.58572e-11	zmm27	GO:0005634//nucleus	GO:0003677//DNA binding;GO:0003700//transcription factor activity, sequence-specific DNA binding;GO:0046983//protein dimerization activity	GO:0009908//flower development;GO:0030154//cell differentiation;GO:0006355//regulation of transcription, DNA-templated	K09264//MADS-box transcription factor, plant	gi|414589918|tpg|DAA40489.1|//TPA: zea mays MADS7 [Zea mays]
BGI_novel_G002920	493	101.8	219.25	1.11228	4.00464e-11	Up	2.67505e-11	NA	NA	NA	NA	K20174//oxysterol-binding protein-related protein 1/2	AQK56466.1//Oxysterol-binding protein-related protein 3B [Zea mays]
103633121	1117	7.32	58.07	2.99332	4.05341e-11	Up	2.70826e-11	LOC103633121	GO:0005737//cytoplasm	GO:0005096//GTPase activator activity	GO:0043547//positive regulation of GTPase activity	K15075//DNA repair/transcription protein MET18/MMS19	gi|670424679|ref|XP_008653021.1|//PREDICTED: uncharacterized protein LOC103633121 [Zea mays]
BGI_novel_G002484	1131	85.48	195.09	1.19592	4.06953e-11	Up	2.71967e-11	NA	NA	NA	NA	K03250//translation initiation factor 3 subunit E	ONM20648.1//Eukaryotic translation initiation factor 3 subunit E [Zea mays]
109942384	1228	0	41.32	6.37421	4.07742e-11	Up	2.72526e-11	LOC109942384	NA	NA	NA	K17604//zinc finger SWIM domain-containing protein 3	gi|670380236|ref|XP_008670874.1|//PREDICTED: protein FAR1-RELATED SEQUENCE 5-like [Zea mays]
BGI_novel_G005857	806	10.65	65.94	2.63574	4.36668e-11	Up	2.92574e-11	NA	NA	NA	NA	NA	XP_008645350.2//uncharacterized protein LOC103626754 [Zea mays]
BGI_novel_G005406	1655	92.17	204.79	1.15722	4.42798e-11	Up	2.96785e-11	NA	NA	NA	NA	K03032//26S proteasome regulatory subunit N2	XP_020406980.1//uncharacterized protein LOC100274443 isoform X1 [Zea mays]
103628624	1608	7.13	57.33	3.01276	4.68185e-11	Up	3.14494e-11	LOC103628624	NA	NA	NA	NA	gi|670435192|ref|XP_008658165.1|//PREDICTED: uncharacterized protein LOC100216778 isoform X6 [Zea mays];gi|670435184|ref|XP_008658161.1|//PREDICTED: uncharacterized protein LOC100216778 isoform X2 [Zea mays]
BGI_novel_G002812	3496	0	41.02	6.3637	4.74494e-11	Up	3.18805e-11	NA	NA	NA	NA	K13025//ATP-dependent RNA helicase [EC:3.6.4.13]	OAY81014.1//DEAD-box ATP-dependent RNA helicase 2 [Ananas comosus]
100275412	1532	62.93	159.74	1.34935	5.2539e-11	Up	3.53862e-11	LOC100275412	NA	NA	NA	NA	gi|259490144|ref|NP_001158995.1|//uncharacterized protein LOC100303985 [Zea mays]
103645278	1161	27.72	100.29	1.86062	5.2649e-11	Up	3.54643e-11	LOC103645278	GO:0016020//membrane	NA	GO:0009987//cellular process	K04733//interleukin-1 receptor-associated kinase 4 [EC:2.7.11.1]	gi|670408933|ref|XP_008645742.1|//PREDICTED: PAN domain-containing protein At5g03700-like [Zea mays]
BGI_novel_G005348	1772	38.23	119.03	1.64399	5.39953e-11	Up	3.64133e-11	NA	NA	NA	NA	NA	AQK94038.1//hypothetical protein ZEAMMB73_Zm00001d010428 [Zea mays]
103635745	1123	38.56	119.34	1.63534	6.02204e-11	Up	4.06677e-11	LOC103635745	GO:0043231//intracellular membrane-bounded organelle	GO:0080043//quercetin 3-O-glucosyltransferase activity;GO:0080044//quercetin 7-O-glucosyltransferase activity	GO:0009813//flavonoid biosynthetic process;GO:0052696//flavonoid glucuronidation	K12938//anthocyanidin 5,3-O-glucosyltransferase [EC:2.4.1.-];K08237//hydroquinone glucosyltransferase [EC:2.4.1.218]	gi|670431455|ref|XP_008656345.1|//PREDICTED: anthocyanidin 5,3-O-glucosyltransferase-like [Zea mays]
109944907	879	3	45.72	3.93523	6.05859e-11	Up	4.09292e-11	LOC109944907	NA	NA	NA	K20368//protein cornichon;K03083//glycogen synthase kinase 3 beta [EC:2.7.11.26]	gi|670440822|ref|XP_008660677.1|//PREDICTED: uncharacterized protein LOC103639731 [Zea mays]
BGI_novel_G001286	2498	48.85	136.51	1.48802	6.47347e-11	Up	4.3797e-11	NA	NA	NA	NA	K14664//IAA-amino acid hydrolase [EC:3.5.1.-];K01601//ribulose-bisphosphate carboxylase large chain [EC:4.1.1.39];K02469//DNA gyrase subunit A [EC:5.99.1.3];K05283//phosphatidylinositol glycan, class W [EC:2.3.-.-];K01247//DNA-3-methyladenine glycosylase II [EC:3.2.2.21]	XP_020408178.1//putative nuclease HARBI1 isoform X1 [Zea mays]
BGI_novel_G002325	722	20	85	2.09291	6.64055e-11	Up	4.49481e-11	NA	NA	NA	NA	NA	XP_008650720.1//L10-interacting MYB domain-containing protein-like [Zea mays]
103651578	1075	0	40.35	6.33994	6.68824e-11	Up	4.52866e-11	LOC103651578	GO:0010287//plastoglobule;GO:0009535//chloroplast thylakoid membrane;GO:0009523//photosystem II;GO:0016021//integral component of membrane;GO:0009941//chloroplast envelope;GO:0009522//photosystem I	GO:0031409//pigment binding;GO:0046872//metal ion binding;GO:0016168//chlorophyll binding	GO:0009768//photosynthesis, light harvesting in photosystem I;GO:0009416//response to light stimulus;GO:0018298//protein-chromophore linkage	K08912//light-harvesting complex II chlorophyll a/b binding protein 1	gi|226510115|ref|NP_001148439.1|//chlorophyll a-b binding protein 2 [Zea mays]
100279070	1942	114	235	1.04907	7.02079e-11	Up	4.76094e-11	LOC100279070	GO:0005634//nucleus	GO:0003677//DNA binding	GO:0006355//regulation of transcription, DNA-templated	K12133//MYB-related transcription factor LHY	gi|226499036|ref|NP_001145595.1|//uncharacterized protein LOC100279070 [Zea mays]
103630050	2233	62.17	157.71	1.34843	7.09525e-11	Up	4.81476e-11	LOC103630050	GO:0016021//integral component of membrane;GO:0005773//vacuole	GO:0004190//aspartic-type endopeptidase activity	GO:0006508//proteolysis;GO:0030163//protein catabolic process;GO:0006629//lipid metabolic process	K08245//phytepsin [EC:3.4.23.40]	gi|670416966|ref|XP_008649363.1|//PREDICTED: aspartic proteinase oryzasin-1-like [Zea mays]
103640202	1377	59	152.39	1.37442	7.91622e-11	Up	5.3916e-11	LOC103640202	NA	NA	NA	NA	gi|514716086|ref|XP_004953409.1|//PREDICTED: uncharacterized protein LOC101776793 [Setaria italica]
BGI_novel_G003789	1118	0	40.01	6.32773	7.94475e-11	Up	5.41373e-11	NA	NA	NA	NA	K01601//ribulose-bisphosphate carboxylase large chain [EC:4.1.1.39];K04499//RuvB-like protein 1 (pontin 52);K08472//mlo protein;K05283//phosphatidylinositol glycan, class W [EC:2.3.-.-];K01247//DNA-3-methyladenine glycosylase II [EC:3.2.2.21]	XP_020396732.1//protein ALP1-like [Zea mays]
BGI_novel_G001721	1783	90.7	200.78	1.15188	7.97689e-11	Up	5.43665e-11	NA	NA	NA	NA	K01695//tryptophan synthase alpha chain [EC:4.2.1.20]	AQK39904.1//hypothetical protein ZEAMMB73_Zm00001d023724 [Zea mays]
109941454	1559	43.17	126.41	1.55545	8.29202e-11	Up	5.65724e-11	LOC109941454	NA	NA	NA	NA	gi|195657977|gb|ACG48456.1|//hypothetical protein [Zea mays]
BGI_novel_G003161	1393	4	48	3.59041	8.39885e-11	Up	5.73144e-11	NA	NA	NA	NA	NA	XP_008671227.1//uncharacterized protein LOC103648556 [Zea mays]
100277104	2027	83	189	1.19265	8.88158e-11	Up	6.07193e-11	LOC100277104	NA	GO:0004563//beta-N-acetylhexosaminidase activity	GO:0005975//carbohydrate metabolic process	K12373//hexosaminidase [EC:3.2.1.52]	gi|293336677|ref|NP_001170188.1|//uncharacterized protein LOC100277104 precursor [Zea mays];NP_001170188.1//uncharacterized protein LOC100277104 precursor [Zea mays]
109939428	3863	10.99	65.36	2.57766	8.96173e-11	Up	6.12952e-11	LOC109939428	NA	GO:0097159//organic cyclic compound binding;GO:1901363//heterocyclic compound binding	NA	K14007//protein transport protein SEC24;K01230//mannosyl-oligosaccharide alpha-1,2-mannosidase [EC:3.2.1.113];K01301//N-acetylated-alpha-linked acidic dipeptidase [EC:3.4.17.21];K05658//ATP-binding cassette, subfamily B (MDR/TAP), member 1 [EC:3.6.3.44]	gi|670440968|ref|XP_008660754.1|//PREDICTED: uncharacterized protein LOC103639838 [Zea mays]
BGI_novel_G004147	886	0	39.74	6.31796	9.12135e-11	Up	6.23941e-11	NA	NA	NA	NA	NA	XP_020407534.1//uncharacterized protein LOC109945631 [Zea mays]
BGI_novel_G000900	7651	94.27	205.46	1.12943	9.57158e-11	Up	6.55559e-11	NA	NA	NA	NA	K00872//homoserine kinase [EC:2.7.1.39];K06966//uncharacterized protein;K05658//ATP-binding cassette, subfamily B (MDR/TAP), member 1 [EC:3.6.3.44]	AEJ07906.1//putative transposase [Zea luxurians]
BGI_novel_G002980	378	0	39.52	6.30995	1.02131e-10	Up	7.00531e-11	NA	NA	NA	NA	K10752//histone-binding protein RBBP4	AQK97801.1//WD-40 repeat-containing protein MSI4 [Zea mays]
BGI_novel_G003273	330	3.33	45.6	3.78088	1.12872e-10	Up	7.76233e-11	NA	NA	NA	NA	K17686//Cu+-exporting ATPase [EC:3.6.3.54]	AQL05247.1//Copper-transporting ATPase RAN1 [Zea mays]
103642525	1301	121.31	243.72	1.01197	1.13774e-10	Up	7.82518e-11	LOC103642525	GO:0016021//integral component of membrane	GO:0016874//ligase activity	GO:0008152//metabolic process	K15164//mediator of RNA polymerase II transcription subunit 13;K01895//acetyl-CoA synthetase [EC:6.2.1.1]	gi|238006948|gb|ACR34509.1|//unknown [Zea mays]
100272659	1565	83	188	1.18499	1.23358e-10	Up	8.50653e-11	LOC100272659	GO:0016021//integral component of membrane	NA	GO:0071705//nitrogen compound transport	NA	gi|670414486|ref|XP_008648446.1|//PREDICTED: ureide permease 1-like isoform X1 [Zea mays]
BGI_novel_G004606	2663	28.49	99.73	1.81302	1.26291e-10	Up	8.71467e-11	NA	NA	NA	NA	NA	XP_008670133.1//uncharacterized protein LOC103647366 [Zea mays]
BGI_novel_G001517	8204	0	39.06	6.29306	1.29257e-10	Up	8.92736e-11	NA	NA	NA	NA	K01507//inorganic pyrophosphatase [EC:3.6.1.1]	XP_008655620.1//uncharacterized protein LOC103634808 isoform X2 [Zea mays]
BGI_novel_G003816	447	1	39	5.29085	1.32358e-10	Up	9.14774e-11	NA	NA	NA	NA	K03260//translation initiation factor 4G;K15283//solute carrier family 35, member E1	ONM09555.1//Phosphoenolpyruvate/phosphate translocator 2 chloroplastic [Zea mays]
103632763	767	11	64.57	2.5588	1.37455e-10	Up	9.51501e-11	LOC103632763	NA	NA	NA	NA	gi|670423935|ref|XP_008652715.1|//PREDICTED: uncharacterized protein LOC103632763 [Zea mays]
103641764	1090	2	41.39	4.37665	1.41061e-10	Up	9.77125e-11	LOC103641764	NA	GO:1901363//heterocyclic compound binding;GO:0097159//organic cyclic compound binding;GO:0046872//metal ion binding	NA	K12896//splicing factor, arginine/serine-rich 7	gi|670446150|ref|XP_008663314.1|//PREDICTED: serine/arginine-rich splicing factor RS2Z33-like [Zea mays]
100283138	1358	76	177	1.22512	1.44513e-10	Up	1.00126e-10	LOC100283138	NA	GO:0008146//sulfotransferase activity	NA	K01025//null	gi|226492894|ref|NP_001149512.1|//flavonol sulfotransferase-like [Zea mays]
100279039	905	5.43	50.84	3.23238	1.53032e-10	Up	1.06231e-10	LOC100279039	NA	NA	NA	NA	AQK69031.1//hypothetical protein ZEAMMB73_Zm00001d015496 [Zea mays];gi|413950277|gb|AFW82926.1|//hypothetical protein ZEAMMB73_283224 [Zea mays]
BGI_novel_G005729	2678	16.35	75.88	2.21987	1.53523e-10	Up	1.06596e-10	NA	NA	NA	NA	K14325//RNA-binding protein with serine-rich domain 1;K02947//small subunit ribosomal protein S10e	XP_008656850.1//uncharacterized protein LOC103636266 [Zea mays]
109943078	1453	64.73	159.48	1.30631	1.57047e-10	Up	1.09128e-10	LOC109943078	NA	NA	NA	K08734//DNA mismatch repair protein MLH1;K15029//translation initiation factor 3 subunit L;K19951//TBC1 domain family member 8/9;K03094//S-phase kinase-associated protein 1;K20290//conserved oligomeric Golgi complex subunit 3	XP_020401480.1//uncharacterized protein LOC109943078 isoform X2 [Zea mays];gi|670381887|ref|XP_008671688.1|//PREDICTED: uncharacterized protein LOC103649124 [Zea mays];XP_020401479.1//uncharacterized protein LOC109943078 isoform X1 [Zea mays];XP_020401481.1//uncharacterized protein LOC109943078 isoform X3 [Zea mays]
BGI_novel_G003384	2802	0	38.48	6.27148	1.74339e-10	Up	1.2128e-10	NA	NA	NA	NA	K11593//eukaryotic translation initiation factor 2C	AQK66581.1//hypothetical protein ZEAMMB73_Zm00001d014581 [Zea mays]
103633707	792	22.18	87.17	1.98002	1.77165e-10	Up	1.23316e-10	LOC103633707	GO:0009536//plastid	NA	NA	NA	gi|670426024|ref|XP_008653636.1|//PREDICTED: atherin-like [Zea mays];XP_020397045.1//uncharacterized protein LOC103633707 [Zea mays]
BGI_novel_G000959	264	24.09	90.63	1.917	1.92017e-10	Up	1.33982e-10	NA	NA	NA	NA	K07466//replication factor A1	XP_020396514.1//uncharacterized protein LOC109940757 [Zea mays]
103635678	3180	93	201	1.11734	2.16939e-10	Up	1.51896e-10	LOC103635678	GO:0005737//cytoplasm	GO:0046872//metal ion binding;GO:0005524//ATP binding;GO:0004672//protein kinase activity;GO:0050242//pyruvate, phosphate dikinase activity	GO:0006090//pyruvate metabolic process;GO:0006468//protein phosphorylation;GO:0015979//photosynthesis	K01006//pyruvate, orthophosphate dikinase [EC:2.7.9.1]	gi|670431328|ref|XP_008656296.1|//PREDICTED: pyruvate, phosphate dikinase 1, chloroplastic-like [Zea mays]
BGI_novel_G005219	1623	76.01	175.63	1.21372	2.2981e-10	Up	1.61217e-10	NA	NA	NA	NA	NA	XP_008645915.1//uncharacterized protein LOC103627402 isoform X3 [Zea mays]
BGI_novel_G001634	408	0	37.92	6.25033	2.32473e-10	Up	1.63153e-10	NA	NA	NA	NA	K10752//histone-binding protein RBBP4	AQK97798.1//WD-40 repeat-containing protein MSI4 [Zea mays]
BGI_novel_G004678	685	0	37.73	6.24308	2.5633e-10	Up	1.80456e-10	NA	NA	NA	NA	NA	XP_020399060.1//uncharacterized protein LOC100193170 isoform X1 [Zea mays]
BGI_novel_G004679	685	0	37.73	6.24308	2.5633e-10	Up	1.80456e-10	NA	NA	NA	NA	NA	XP_020399060.1//uncharacterized protein LOC100193170 isoform X1 [Zea mays]
BGI_novel_G005417	1929	14.01	69.8	2.32221	2.77198e-10	Up	1.95514e-10	NA	NA	NA	NA	K07374//tubulin alpha	XP_020399981.1//tubulin alpha-2 chain [Zea mays]
BGI_novel_G005602	616	18	78	2.12092	2.80044e-10	Up	1.97565e-10	NA	NA	NA	NA	K07466//replication factor A1	AQL00386.1//hypothetical protein ZEAMMB73_Zm00001d012713 [Zea mays]
103645182	1779	13.09	67.58	2.37357	3.15194e-10	Up	2.23026e-10	LOC103645182	GO:0031965//nuclear membrane;GO:0044614//nuclear pore cytoplasmic filaments	GO:0003723//RNA binding;GO:0005487//nucleocytoplasmic transporter activity;GO:0017056//structural constituent of nuclear pore;GO:0008139//nuclear localization sequence binding	GO:0006406//mRNA export from nucleus;GO:0034398//telomere tethering at nuclear periphery;GO:0009733//response to auxin;GO:0000973//posttranscriptional tethering of RNA polymerase II gene DNA at nuclear periphery;GO:0006606//protein import into nucleus;GO:0009870//defense response signaling pathway, resistance gene-dependent	K14297//nuclear pore complex protein Nup98-Nup96	gi|670441354|ref|XP_008660969.1|//PREDICTED: LOW QUALITY PROTEIN: nuclear pore complex protein Nup96 homolog [Zea mays];XP_008660498.1//nuclear pore complex protein NUP96 isoform X1 [Zea mays]
BGI_novel_G002825	5426	0	37.09	6.2184	3.57301e-10	Up	2.53572e-10	NA	NA	NA	NA	K13025//ATP-dependent RNA helicase [EC:3.6.4.13]	OAY81014.1//DEAD-box ATP-dependent RNA helicase 2 [Ananas comosus]
BGI_novel_G002191	3488	12.56	66.18	2.403	3.58946e-10	Up	2.54823e-10	NA	NA	NA	NA	K11807//WD and tetratricopeptide repeats protein 1;K13171//serine/arginine repetitive matrix protein 1	AQL09172.1//dentin sialophosphoprotein-related [Zea mays]
BGI_novel_G000846	3035	31.29	102.26	1.71391	3.72833e-10	Up	2.65031e-10	NA	NA	NA	NA	K04733//interleukin-1 receptor-associated kinase 4 [EC:2.7.11.1];K01803//triosephosphate isomerase (TIM) [EC:5.3.1.1]	ONM07037.1//Uncharacterized conserved protein UCP031088 alpha/beta hydrolase [Zea mays]
103650033	1505	13.38	67.85	2.34771	3.76929e-10	Up	2.68031e-10	LOC103650033	NA	GO:0016746//transferase activity, transferring acyl groups;GO:0042802//identical protein binding	GO:0009813//flavonoid biosynthetic process	K17212//bisdemethoxycurcumin synthase [EC:2.3.1.211]	gi|670386407|ref|XP_008673925.1|//PREDICTED: bisdemethoxycurcumin synthase-like [Zea mays]
BGI_novel_G001486	1178	78.56	177.94	1.18497	3.79428e-10	Up	2.69838e-10	NA	NA	NA	NA	K17839//polyamine oxidase [EC:1.5.3.17 1.5.3.-]	AQK81235.1//hypothetical protein ZEAMMB73_Zm00001d036513, partial [Zea mays]
100285546	1201	70	165	1.24248	3.84348e-10	Up	2.73396e-10	LOC100285546	NA	GO:0004527//exonuclease activity;GO:0003676//nucleic acid binding	GO:0090305//nucleic acid phosphodiester bond hydrolysis	NA	gi|226493850|ref|NP_001151909.1|//exonuclease [Zea mays]
109940817	549	98.82	207.44	1.07526	4.01882e-10	Up	2.86182e-10	LOC109940817	GO:0005829//cytosol	GO:0008270//zinc ion binding;GO:0047974//guanosine deaminase activity	GO:0009451//RNA modification	K12951//cation-transporting P-type ATPase D [EC:3.6.3.-];K11991//tRNA(adenine34) deaminase [EC:3.5.4.33]	gi|670400756|ref|XP_008680211.1|//PREDICTED: tRNA(adenine(34)) deaminase, chloroplastic-like [Zea mays]
103647805	859	1.59	38.4	4.59945	4.13354e-10	Up	2.94641e-10	LOC103647805	NA	NA	NA	K17604//zinc finger SWIM domain-containing protein 3	XP_008664651.2//uncharacterized protein LOC103643268 [Zea mays];gi|670379357|ref|XP_008670535.1|//PREDICTED: uncharacterized protein LOC103647805 [Zea mays]
BGI_novel_G006057	5040	0	36.62	6.2	4.56328e-10	Up	3.25736e-10	NA	NA	NA	NA	K01611//S-adenosylmethionine decarboxylase [EC:4.1.1.50]	ABO32297.1//S-adenosylmethionine decarboxylase [Saccharum arundinaceum]
100191775	1710	63.73	154.68	1.28469	4.91484e-10	Up	3.51636e-10	LOC100191775	GO:0016021//integral component of membrane	NA	NA	NA	NP_001130672.1//uncharacterized protein LOC100191775 [Zea mays];gi|212275203|ref|NP_001130672.1|//uncharacterized protein LOC100191775 [Zea mays]
103639798	1191	0	36.42	6.1921	5.06235e-10	Up	3.62426e-10	LOC103639798	NA	NA	NA	K07466//replication factor A1	gi|670440921|ref|XP_008660729.1|//PREDICTED: replication protein A 70 kDa DNA-binding subunit-like [Zea mays]
103642660	350	7	52.7	2.91782	5.12205e-10	Up	3.6682e-10	LOC103642660	NA	NA	NA	NA	gi|670447794|ref|XP_008664101.1|//PREDICTED: uncharacterized protein LOC103642660 [Zea mays]
103628967	994	11.61	63.37	2.45388	5.24057e-10	Up	3.75552e-10	LOC103628967	NA	GO:0003824//catalytic activity	GO:0008152//metabolic process	K00666//fatty-acyl-CoA synthase [EC:6.2.1.-]	gi|226508458|ref|NP_001147584.1|//uncharacterized protein LOC100281193 [Zea mays]
103645939	2908	63.82	154.46	1.2806	5.57109e-10	Up	3.9976e-10	LOC103645939	NA	NA	NA	K13963//serpin B;K14007//protein transport protein SEC24;K01230//mannosyl-oligosaccharide alpha-1,2-mannosidase [EC:3.2.1.113];K05658//ATP-binding cassette, subfamily B (MDR/TAP), member 1 [EC:3.6.3.44];K04460//serine/threonine-protein phosphatase 5 [EC:3.1.3.16]	gi|670375103|ref|XP_008668885.1|//PREDICTED: uncharacterized protein LOC103645939 isoform X1 [Zea mays]
100501437	453	2	39	4.29085	5.71654e-10	Up	4.10553e-10	LOC100501437	NA	NA	NA	NA	gi|308080802|ref|NP_001183081.1|//uncharacterized protein LOC100501437 [Zea mays]
103644008	605	13.38	66.91	2.32759	6.07619e-10	Up	4.36808e-10	LOC103644008	NA	NA	NA	NA	gi|670368348|ref|XP_008665419.1|//PREDICTED: uncharacterized protein LOC103644008 [Zea mays]
BGI_novel_G004190	891	47.26	127.95	1.44233	6.32405e-10	Up	4.54972e-10	NA	NA	NA	NA	NA	NP_001130916.1//uncharacterized protein LOC100192020 [Zea mays]
109945705	955	0	35.96	6.17376	6.4397e-10	Up	4.63443e-10	LOC109945705	GO:0016021//integral component of membrane;GO:0005743//mitochondrial inner membrane	GO:0003735//structural constituent of ribosome	GO:0055085//transmembrane transport;GO:0006412//translation	K14684//solute carrier family 25 (mitochondrial phosphate transporter), member 23/24/25/41	gi|670400652|ref|XP_008680155.1|//PREDICTED: thylakoid ADP,ATP carrier protein, chloroplastic-like [Zea mays];XP_020407621.1//thylakoid ADP,ATP carrier protein, chloroplastic-like [Zea mays]
BGI_novel_G001161	2824	62.52	151.93	1.28646	6.69633e-10	Up	4.82277e-10	NA	NA	NA	NA	K20827//RNA polymerase II subunit B1 CTD phosphatase RPAP2 [EC:3.1.3.16]	ACG34967.1//hypothetical protein [Zea mays]
103650993	665	14	68	2.28555	6.79345e-10	Up	4.89467e-10	LOC103650993	NA	NA	NA	NA	gi|670388723|ref|XP_008674809.1|//PREDICTED: uncharacterized protein LOC103650993 [Zea mays]
100275387	1069	52	135	1.38182	7.83813e-10	Up	5.66955e-10	LOC100275387	GO:0009536//plastid	NA	NA	NA	gi|413924766|gb|AFW64698.1|//hypothetical protein ZEAMMB73_469827 [Zea mays]
BGI_novel_G001299	280	0	35.49	6.15478	8.228e-10	Up	5.96117e-10	NA	NA	NA	NA	NA	AQK91790.1//hypothetical protein ZEAMMB73_Zm00001d009377 [Zea mays]
BGI_novel_G002042	5184	19.16	77.86	2.02823	8.93353e-10	Up	6.48764e-10	NA	NA	NA	NA	K11547//kinetochore protein NDC80	ONM04265.1//HEC/Ndc80p family protein [Zea mays]
100272865	1889	44.53	122.59	1.46643	8.93615e-10	Up	6.49024e-10	LOC100272865	GO:0016021//integral component of membrane	GO:0020037//heme binding;GO:0016705//oxidoreductase activity, acting on paired donors, with incorporation or reduction of molecular oxygen;GO:0005506//iron ion binding;GO:0004497//monooxygenase activity	GO:0010268//brassinosteroid homeostasis;GO:0007275//multicellular organism development;GO:0016132//brassinosteroid biosynthetic process;GO:0016125//sterol metabolic process;GO:0055114//oxidation-reduction process	K07437//cytochrome P450 family 26 subfamily A	gi|226491189|ref|NP_001140790.1|//uncharacterized protein LOC100272865 [Zea mays]
100280684	1841	73	167	1.19932	9.00803e-10	Up	6.54525e-10	LOC100280684	NA	NA	NA	K10260//F-box and WD-40 domain protein 7;K03362//F-box and WD-40 domain protein 1/11;K14963//COMPASS component SWD3;K16794//platelet-activating factor acetylhydrolase IB subunit alpha	gi|413933123|gb|AFW67674.1|//nucleotide binding protein [Zea mays]
BGI_novel_G000015	11270	76.3	171.57	1.17449	1.01368e-09	Up	7.39305e-10	NA	NA	NA	NA	K03879//NADH-ubiquinone oxidoreductase chain 2 [EC:1.6.5.3]	YP_588286.1//hypothetical protein ZeamMp022 (mitochondrion) [Zea mays subsp. mays]
100280195	3278	105.35	213.47	1.02429	1.07462e-09	Up	7.85264e-10	LOC100280195	NA	NA	NA	K21026//acetylajmaline esterase [EC:3.1.1.80];K11292//transcription elongation factor SPT6	NP_001146599.1//uncharacterized protein LOC100280195 [Zea mays];gi|226532978|ref|NP_001146599.1|//uncharacterized protein LOC100280195 [Zea mays]
103642310	753	0	34.88	6.12977	1.13029e-09	Up	8.27173e-10	LOC103642310	GO:0031248//protein acetyltransferase complex;GO:0009536//plastid	GO:0004596//peptide alpha-N-acetyltransferase activity	GO:0006474//N-terminal protein amino acid acetylation	K20793//N-alpha-acetyltransferase 50 [EC:2.3.1.258];K01834//2,3-bisphosphoglycerate-dependent phosphoglycerate mutase [EC:5.4.2.11]	gi|223975831|gb|ACN32103.1|//unknown [Zea mays]
100217033	1795	19	77	2.0243	1.15464e-09	Up	8.45351e-10	LOC100217033	GO:0005739//mitochondrion	GO:0008270//zinc ion binding	NA	NA	gi|670358556|ref|XP_008665573.1|//PREDICTED: uncharacterized protein LOC100217033 isoform X4 [Zea mays];gi|670358550|ref|XP_008665559.1|//PREDICTED: uncharacterized protein LOC100217033 isoform X1 [Zea mays];gi|670358552|ref|XP_008665564.1|//PREDICTED: uncharacterized protein LOC100217033 isoform X2 [Zea mays]
BGI_novel_G003894	1071	16	71	2.15519	1.18022e-09	Up	8.64815e-10	NA	NA	NA	NA	K05278//flavonol synthase [EC:1.14.11.23];K05933//aminocyclopropanecarboxylate oxidase [EC:1.14.17.4];K05277//leucoanthocyanidin dioxygenase [EC:1.14.11.19]	ONM03063.1//Pentatricopeptide repeat-containing protein [Zea mays]
BGI_novel_G003228	1002	34	104.21	1.62133	1.19159e-09	Up	8.73425e-10	NA	NA	NA	NA	K08287//dual-specificity kinase [EC:2.7.12.1]	AQK64151.1//hypothetical protein ZEAMMB73_Zm00001d013678, partial [Zea mays]
100194292	1077	69	160	1.21885	1.24686e-09	Up	9.15202e-10	LOC100194292	NA	GO:0016787//hydrolase activity	NA	NA	gi|212723018|ref|NP_001132803.1|//uncharacterized protein LOC100194292 [Zea mays]
100282652	1638	84	182	1.12092	1.36231e-09	Up	1.00228e-09	LOC100282652	NA	GO:0008270//zinc ion binding;GO:0004089//carbonate dehydratase activity	GO:0006730//one-carbon metabolic process	K01674//carbonic anhydrase [EC:4.2.1.1]	gi|226528507|ref|NP_001149032.1|//carbonic anhydrase precursor [Zea mays]
BGI_novel_G006216	2371	0	34.34	6.10726	1.49943e-09	Up	1.10632e-09	NA	NA	NA	NA	K10523//speckle-type POZ protein;K02987//small subunit ribosomal protein S4e	AQK62417.1//BTB/POZ and MATH domain-containing protein 4 [Zea mays]
BGI_novel_G002968	592	2	37.26	4.225	1.5841e-09	Up	1.17052e-09	NA	NA	NA	NA	NA	XP_020393875.1//uncharacterized protein LOC103626150 isoform X1 [Zea mays]
103637247	420	9.73	56.87	2.5526	1.74785e-09	Up	1.29547e-09	LOC103637247	NA	GO:0000166//nucleotide binding;GO:0003676//nucleic acid binding	NA	K13201//nucleolysin TIA-1/TIAR;K03231//elongation factor 1-alpha	gi|670434356|ref|XP_008657702.1|//PREDICTED: polyadenylate-binding protein RBP47-like [Zea mays]
100502212	3045	41.98	116.65	1.47986	1.75231e-09	Up	1.29891e-09	LOC100502212	NA	NA	NA	K04733//interleukin-1 receptor-associated kinase 4 [EC:2.7.11.1];K01601//ribulose-bisphosphate carboxylase large chain [EC:4.1.1.39];K14664//IAA-amino acid hydrolase [EC:3.5.1.-];K03353//anaphase-promoting complex subunit 6;K04499//RuvB-like protein 1 (pontin 52);K08472//mlo protein;K01247//DNA-3-methyladenine glycosylase II [EC:3.2.2.21]	XP_020394812.1//uncharacterized protein LOC100502212 isoform X3 [Zea mays];gi|242067475|ref|XP_002449014.1|//hypothetical protein SORBIDRAFT_05g003395, partial [Sorghum bicolor];gi|670361307|ref|XP_008647520.1|//PREDICTED: uncharacterized protein LOC100502212 isoform X3 [Zea mays];gi|670361305|ref|XP_008647518.1|//PREDICTED: uncharacterized protein LOC100502212 isoform X2 [Zea mays];gi|670361299|…
BGI_novel_G001810	3848	0	34.04	6.0946	1.75456e-09	Up	1.30071e-09	NA	NA	NA	NA	K03129//transcription initiation factor TFIID subunit 4	ONM29848.1//Transcription initiation factor TFIID subunit 4b [Zea mays]
BGI_novel_G003118	1346	3.5	41.24	3.56406	1.89203e-09	Up	1.40558e-09	NA	NA	NA	NA	K04554//ubiquitin-conjugating enzyme E2 J2 [EC:2.3.2.23]	ONM01386.1//L-ascorbate peroxidase 2 cytosolic [Zea mays]
BGI_novel_G005453	2382	91.93	192.36	1.07064	1.93297e-09	Up	1.43674e-09	NA	NA	NA	NA	K15731//carboxy-terminal domain RNA polymerase II polypeptide A small phosphatase [EC:3.1.3.16];K04733//interleukin-1 receptor-associated kinase 4 [EC:2.7.11.1];K17479//glutaredoxin domain-containing cysteine-rich protein 1;K10398//kinesin family member 11;K05658//ATP-binding cassette, subfamily B (MDR/TAP), member 1 [EC:3.6.3.44]	AEJ07906.1//putative transposase [Zea luxurians]
100382338	881	98	201	1.04178	1.95775e-09	Up	1.45608e-09	LOC100382338	NA	NA	NA	NA	gi|293334635|ref|NP_001168557.1|//uncharacterized protein LOC100382338 [Zea mays]
BGI_novel_G001180	2441	74	166	1.17103	2.03864e-09	Up	1.51783e-09	NA	NA	NA	NA	K04733//interleukin-1 receptor-associated kinase 4 [EC:2.7.11.1];K03083//glycogen synthase kinase 3 beta [EC:2.7.11.26]	XP_008678457.1//uncharacterized protein LOC103653296 [Zea mays]
BGI_novel_G001993	1324	29	94	1.70205	2.22491e-09	Up	1.66119e-09	NA	NA	NA	NA	K14819//dual specificity phosphatase 12 [EC:3.1.3.16 3.1.3.48]	NP_001130071.1//uncharacterized protein LOC100191164 [Zea mays]
BGI_novel_G006209	862	12	61.32	2.35877	2.31345e-09	Up	1.73001e-09	NA	NA	NA	NA	K11599//proteasome maturation protein	BAD34003.1//proteasome maturation factor-like protein [Oryza sativa Japonica Group]
BGI_novel_G002320	2261	0	33.45	6.06938	2.3908e-09	Up	1.78952e-09	NA	NA	NA	NA	K18328//lariat debranching enzyme [EC:3.1.-.-]	AQK79285.1//alpha/beta-Hydrolases superfamily protein [Zea mays]
103643420	1306	1	33.76	5.08269	2.55294e-09	Up	1.91467e-09	LOC103643420	NA	NA	NA	K13484//5-hydroxyisourate hydrolase / 2-oxo-4-hydroxy-4-carboxy-5-ureidoimidazoline decarboxylase [EC:3.5.2.17 4.1.1.97];K15601//lysine-specific demethylase 3 [EC:1.14.11.-]	gi|670366816|ref|XP_008664818.1|//PREDICTED: uncharacterized protein LOC103643420 [Zea mays];XP_008664818.1//uncharacterized protein LOC103643420 [Zea mays]
103644048	1248	10.32	57.43	2.4818	2.60078e-09	Up	1.95115e-09	LOC103644048	GO:0005634//nucleus	NA	GO:0000160//phosphorelay signal transduction system;GO:0006355//regulation of transcription, DNA-templated;GO:0048511//rhythmic process	K12127//pseudo-response regulator 1	gi|670368464|ref|XP_008665471.1|//PREDICTED: two-component response regulator-like PRR1 [Zea mays]
103634704	1550	94	194	1.05077	2.87796e-09	Up	2.16651e-09	LOC103634704	NA	NA	NA	NA	gi|413947045|gb|AFW79694.1|//hypothetical protein ZEAMMB73_466429 [Zea mays]
BGI_novel_G001142	1194	17.75	72.54	2.0364	2.98254e-09	Up	2.24709e-09	NA	NA	NA	NA	NA	XP_020401739.1//uncharacterized protein LOC103627132 [Zea mays]
BGI_novel_G005163	2246	33.57	101.16	1.59684	3.06008e-09	Up	2.30599e-09	NA	NA	NA	NA	K14548//U3 small nucleolar RNA-associated protein 4;K06171//nicastrin	ONM08912.1//Transducin family protein / WD-40 repeat family protein [Zea mays]
BGI_novel_G004193	1900	0	32.9	6.04546	3.19627e-09	Up	2.41136e-09	NA	NA	NA	NA	K00895//diphosphate-dependent phosphofructokinase [EC:2.7.1.90]	ONM25262.1//hypothetical protein ZEAMMB73_Zm00001d006857, partial [Zea mays]
BGI_novel_G005154	1172	1.91	35.79	4.23336	3.2195e-09	Up	2.42914e-09	NA	NA	NA	NA	NA	AQK71991.1//hypothetical protein ZEAMMB73_Zm00001d016929 [Zea mays]
BGI_novel_G005469	588	4	41.63	3.38499	3.34404e-09	Up	2.52467e-09	NA	NA	NA	NA	K14006//protein transport protein SEC23	EMT27989.1//Protein transport protein sec-23 [Aegilops tauschii]
BGI_novel_G001438	601	4.71	43.44	3.21067	3.51052e-09	Up	2.65528e-09	NA	NA	NA	NA	NA	XP_020407514.1//uncharacterized protein LOC109945605 [Zea mays]
100501330	1556	7	49.19	2.81838	3.53294e-09	Up	2.67305e-09	LOC100501330	NA	NA	GO:0009987//cellular process	K07466//replication factor A1	gi|670361253|ref|XP_008647014.1|//PREDICTED: uncharacterized protein LOC100501330 isoform X2 [Zea mays];gi|670418635|ref|XP_008650062.1|//PREDICTED: replication factor A protein 1-like [Zea mays];gi|308080968|ref|NP_001183010.1|//uncharacterized protein LOC100501330 [Zea mays]
BGI_novel_G001393	761	1.99	35.79	4.17416	3.68448e-09	Up	2.79202e-09	NA	NA	NA	NA	NA	ONM19269.1//hypothetical protein ZEAMMB73_Zm00001d004600 [Zea mays]
109939894	534	17.57	71.7	2.0343	3.75538e-09	Up	2.84722e-09	LOC109939894	NA	GO:1901363//heterocyclic compound binding;GO:0097159//organic cyclic compound binding	NA	K13201//nucleolysin TIA-1/TIAR;K03231//elongation factor 1-alpha	gi|670430589|ref|XP_008656019.1|//PREDICTED: polyadenylate-binding protein RBP47-like [Zea mays]
100384635	1741	66	152	1.20898	3.98083e-09	Up	3.02405e-09	gpm827	NA	GO:0005524//ATP binding;GO:0016308//1-phosphatidylinositol-4-phosphate 5-kinase activity	GO:0046854//phosphatidylinositol phosphorylation	K00889//1-phosphatidylinositol-4-phosphate 5-kinase [EC:2.7.1.68]	gi|955724286|ref|XP_014661319.1|//PREDICTED: LOW QUALITY PROTEIN: phosphatidylinositol 4-phosphate 5-kinase 4-like [Setaria italica]
BGI_novel_G003790	612	0	32.24	6.01622	4.52424e-09	Up	3.45271e-09	NA	NA	NA	NA	NA	XP_020402678.1//uncharacterized protein LOC103631655 [Zea mays]
BGI_novel_G002158	2832	0	32.17	6.01309	4.69151e-09	Up	3.58695e-09	NA	NA	NA	NA	K09487//heat shock protein 90kDa beta	ONM35261.1//hypothetical protein ZEAMMB73_Zm00001d042400 [Zea mays]
103627507	2601	16	68	2.09291	4.99715e-09	Up	3.82958e-09	LOC103627507	NA	NA	NA	K11649//SWI/SNF related-matrix-associated actin-dependent regulator of chromatin subfamily C	gi|670409611|ref|XP_008646018.1|//PREDICTED: uncharacterized protein LOC103627507 isoform X5 [Zea mays];XP_008646017.1//uncharacterized protein LOC103627507 isoform X1 [Zea mays];AQL00589.1//Dynamin-related protein 5A [Zea mays];AQK73254.1//hypothetical protein ZEAMMB73_Zm00001d017487 [Zea mays];XP_008646018.1//uncharacterized protein LOC103627507 isoform X2 [Zea mays];gi|670409609|ref|XP_0086460…
BGI_novel_G006242	5266	15.24	66.46	2.13007	5.04764e-09	Up	3.86986e-09	NA	NA	NA	NA	K08907//light-harvesting complex I chlorophyll a/b binding protein 1	AQK41087.1//Chlorophyll a-b binding protein 6 chloroplastic [Zea mays]
BGI_novel_G001465	1491	24.58	84.05	1.77921	5.36738e-09	Up	4.12294e-09	NA	NA	NA	NA	K06129//lysophospholipase III [EC:3.1.1.5]	XP_008670055.1//lecithin-cholesterol acyltransferase-like 1 [Zea mays]
100283835	685	2	35	4.13473	5.94396e-09	Up	4.57834e-09	cl5838_2	NA	NA	NA	K02721//photosystem II PsbW protein	gi|226508870|ref|NP_001150205.1|//uncharacterized protein LOC100283835 [Zea mays]
100383736	855	2	35	4.13473	5.94396e-09	Up	4.57834e-09	LOC100383736	NA	NA	NA	NA	gi|293333476|ref|NP_001169844.1|//uncharacterized protein LOC100383736 [Zea mays]
100384381	1179	100	200	1.00544	5.99359e-09	Up	4.61798e-09	EREB58	GO:0005634//nucleus	GO:0003677//DNA binding;GO:0003700//transcription factor activity, sequence-specific DNA binding	GO:0006355//regulation of transcription, DNA-templated	K14516//ethylene-responsive transcription factor 1	gi|293333417|ref|NP_001170395.1|//putative AP2/EREBP transcription factor superfamily protein [Zea mays]
109944041	1834	3.41	38.99	3.5207	6.0211e-09	Up	4.64011e-09	LOC109944041	NA	NA	NA	K17604//zinc finger SWIM domain-containing protein 3	gi|670368780|ref|XP_008665602.1|//PREDICTED: protein FAR1-RELATED SEQUENCE 5-like [Zea mays];gi|670438662|ref|XP_008659788.1|//PREDICTED: protein FAR1-RELATED SEQUENCE 5-like [Zea mays]
BGI_novel_G005172	490	6.11	46.04	2.91909	6.02795e-09	Up	4.64586e-09	NA	NA	NA	NA	K03017//DNA-directed RNA polymerase II subunit RPB9	ONM18861.1//DNA-directed RNA polymerase subunit [Zea mays]
100216986	1469	27.78	89.36	1.69103	6.35602e-09	Up	4.90614e-09	LOC100216986	GO:0016282//eukaryotic 43S preinitiation complex;GO:0033290//eukaryotic 48S preinitiation complex;GO:0005852//eukaryotic translation initiation factor 3 complex	GO:0003755//peptidyl-prolyl cis-trans isomerase activity;GO:0003743//translation initiation factor activity	GO:0006457//protein folding;GO:0006446//regulation of translational initiation;GO:0000413//protein peptidyl-prolyl isomerization;GO:0001731//formation of translation preinitiation complex	K03250//translation initiation factor 3 subunit E	XP_020406922.1//putative eukaryotic translation initiation factor 3E subunit family protein isoform X7 [Zea mays];gi|670392581|ref|XP_008676681.1|//PREDICTED: putative eukaryotic translation initiation factor 3E subunit family protein isoform 1 isoform X4 [Zea mays];XP_008676675.2//putative eukaryotic translation initiation factor 3E subunit family protein isoform X1 [Zea mays];XP_020406917.1//pu…
100282011	804	96	194	1.02039	6.65621e-09	Up	5.14304e-09	LOC100282011	NA	NA	NA	NA	gi|226503163|ref|NP_001148396.1|//avr9/Cf-9 rapidly elicited protein 194 [Zea mays]
BGI_novel_G005670	1456	33.04	98.32	1.57871	6.68896e-09	Up	5.16886e-09	NA	NA	NA	NA	K01535//H+-transporting ATPase [EC:3.6.3.6]	AQK66009.1//H(+)-ATPase 5 [Zea mays]
103652265	2804	16.55	68.47	2.05408	6.70522e-09	Up	5.18195e-09	LOC103652265	GO:0009536//plastid	GO:0016702//oxidoreductase activity, acting on single donors with incorporation of molecular oxygen, incorporation of two atoms of oxygen	GO:0055114//oxidation-reduction process	K09840//9-cis-epoxycarotenoid dioxygenase [EC:1.13.11.51]	gi|670427037|ref|XP_008654195.1|//PREDICTED: 9-cis-epoxycarotenoid dioxygenase 1, chloroplastic-like [Zea mays];XP_008676109.2//9-cis-epoxycarotenoid dioxygenase 1, chloroplastic-like [Zea mays]
BGI_novel_G003485	611	52	129	1.31623	6.81772e-09	Up	5.27156e-09	NA	NA	NA	NA	K00454//lipoxygenase [EC:1.13.11.12]	ONL94215.1//lipoxygenase9 [Zea mays]
103647452	1127	5	43	3.10978	6.89229e-09	Up	5.33189e-09	LOC103647452	GO:0016020//membrane	NA	NA	K20131//Rab5 GDP/GTP exchange factor	gi|670378553|ref|XP_008670212.1|//PREDICTED: uncharacterized protein LOC103647452 [Zea mays]
BGI_novel_G005507	3416	46.58	120.4	1.3755	6.98642e-09	Up	5.4069e-09	NA	NA	NA	NA	K00979//3-deoxy-manno-octulosonate cytidylyltransferase (CMP-KDO synthetase) [EC:2.7.7.38];K20279//synaptojanin [EC:3.1.3.36]	XP_020399306.1//type I inositol-1,4,5-trisphosphate 5-phosphatase CVP2 isoform X1 [Zea mays]
100194120	1835	94	191	1.02828	6.99288e-09	Up	5.41244e-09	LOC100194120	GO:0005794//Golgi apparatus;GO:0016021//integral component of membrane	GO:0008107//galactoside 2-alpha-L-fucosyltransferase activity	GO:0009969//xyloglucan biosynthetic process;GO:0036065//fucosylation;GO:0009832//plant-type cell wall biogenesis	K13681//xyloglucan fucosyltransferase [EC:2.4.1.-]	gi|413952700|gb|AFW85349.1|//hypothetical protein ZEAMMB73_881774 [Zea mays]
109944847	2256	47	121	1.36972	7.1595e-09	Up	5.54531e-09	LOC109944847	GO:0009536//plastid	NA	NA	K20478//golgin subfamily B member 1	gi|992160205|gb|KXG23038.1|//hypothetical protein SORBI_008G047900 [Sorghum bicolor]
100284962	1695	77.18	166.66	1.11605	7.34724e-09	Up	5.69587e-09	LOC100284962	GO:0005887//integral component of plasma membrane	GO:0015203//polyamine transmembrane transporter activity;GO:0015179//L-amino acid transmembrane transporter activity;GO:0015297//antiporter activity	GO:0055085//transmembrane transport;GO:0071702//organic substance transport;GO:0071705//nitrogen compound transport;GO:0044765//single-organism transport	K11584//serine/threonine-protein phosphatase 2A regulatory subunit B'	gi|226496449|ref|NP_001151329.1|//cationic amino acid transporter [Zea mays]
BGI_novel_G006238	5103	29.36	91.71	1.64867	7.54541e-09	Up	5.85421e-09	NA	NA	NA	NA	K08907//light-harvesting complex I chlorophyll a/b binding protein 1	AQK41087.1//Chlorophyll a-b binding protein 6 chloroplastic [Zea mays]
BGI_novel_G002567	2722	55.2	133.67	1.28138	7.54839e-09	Up	5.85711e-09	NA	NA	NA	NA	K02987//small subunit ribosomal protein S4e	ACN28443.1//unknown [Zea mays]
BGI_novel_G003986	5242	28.05	89.41	1.67788	7.59272e-09	Up	5.89505e-09	NA	NA	NA	NA	K03255//protein TIF31	AQK78703.1//putative sucrose-phosphatase 2 [Zea mays]
BGI_novel_G004629	514	18	71	1.98527	7.67471e-09	Up	5.96111e-09	NA	NA	NA	NA	K00276//primary-amine oxidase [EC:1.4.3.21];K01265//methionyl aminopeptidase [EC:3.4.11.18];K12882//nuclear cap-binding protein subunit 1	XP_020167355.1//uncharacterized protein LOC109752848 [Aegilops tauschii subsp. tauschii]
BGI_novel_G004459	4030	0	31.14	5.96614	8.09122e-09	Up	6.29723e-09	NA	NA	NA	NA	K11672//actin-related protein 5	PAN32205.1//hypothetical protein PAHAL_E03945 [Panicum hallii]
103653021	907	10.13	54.81	2.44125	8.11393e-09	Up	6.31554e-09	LOC103653021	GO:0005618//cell wall;GO:0005576//extracellular region	GO:0045735//nutrient reservoir activity;GO:0030145//manganese ion binding;GO:0046564//oxalate decarboxylase activity	GO:0033609//oxalate metabolic process	K11426//SET and MYND domain-containing protein	gi|670395701|ref|XP_008678220.1|//PREDICTED: putative germin-like protein 12-4 [Zea mays];XP_008678213.1//putative germin-like protein 12-4 [Zea mays]
103652525	2683	38	106	1.48544	8.50333e-09	Up	6.62659e-09	LOC103652525	GO:0016021//integral component of membrane;GO:0005886//plasma membrane	GO:0005524//ATP binding;GO:0042626//ATPase activity, coupled to transmembrane movement of substances	GO:0055085//transmembrane transport	K05681//ATP-binding cassette, subfamily G (WHITE), member 2	XP_008676307.1//ABC transporter G family member 17 [Zea mays];gi|670391897|ref|XP_008676307.1|//PREDICTED: ABC transporter G family member 17-like [Zea mays]
BGI_novel_G003197	2917	0	30.91	5.95544	9.14825e-09	Up	7.14343e-09	NA	NA	NA	NA	K14833//nucleolar complex protein 2	ACR35731.1//unknown [Zea mays]
BGI_novel_G006249	596	0	30.91	5.95544	9.14825e-09	Up	7.14343e-09	NA	NA	NA	NA	K00510//heme oxygenase (biliverdin-producing) [EC:1.14.14.18]	ONM21330.1//S-adenosyl-L-methionine-dependent methyltransferase superfamily protein [Zea mays]
103647558	515	21.95	77.99	1.83451	9.35637e-09	Up	7.31104e-09	LOC103647558	NA	GO:0020037//heme binding;GO:0016688//L-ascorbate peroxidase activity	GO:0006979//response to oxidative stress;GO:0098869//cellular oxidant detoxification;GO:0055114//oxidation-reduction process	K00434//L-ascorbate peroxidase [EC:1.11.1.11]	gi|413946299|gb|AFW78948.1|//hypothetical protein ZEAMMB73_964190 [Zea mays]
BGI_novel_G002502	511	9	52	2.53596	9.49134e-09	Up	7.41909e-09	NA	NA	NA	NA	K01303//acylaminoacyl-peptidase [EC:3.4.19.1];K00430//peroxidase [EC:1.11.1.7];K05666//ATP-binding cassette, subfamily C (CFTR/MRP), member 2;K01191//alpha-mannosidase [EC:3.2.1.24];K15255//ATP-dependent DNA helicase PIF1 [EC:3.6.4.12]	XP_008661187.1//uncharacterized protein LOC103640371 [Zea mays]
103638844	757	81.27	171.72	1.08471	9.63994e-09	Up	7.53939e-09	LOC103638844	NA	GO:0008270//zinc ion binding	NA	NA	gi|413954922|gb|AFW87571.1|//putative RING zinc finger domain superfamily protein [Zea mays]
100502518	1630	54.37	131.57	1.28039	1.00407e-08	Up	7.86066e-09	LOC100502518	NA	NA	NA	NA	gi|308081022|ref|NP_001183925.1|//uncharacterized protein LOC100502518 [Zea mays]
BGI_novel_G004948	5506	18.69	71.69	1.94495	1.02701e-08	Up	8.04664e-09	NA	NA	NA	NA	K14724//solute carrier family 9 (sodium/hydrogen exchanger), member 8	ONL95495.1//Sodium/hydrogen exchanger 2 [Zea mays]
100303916	831	42	112	1.42048	1.03669e-08	Up	8.12488e-09	LOC100303916	NA	NA	NA	K01054//acylglycerol lipase [EC:3.1.1.23]	gi|259490715|ref|NP_001158968.1|//uncharacterized protein LOC100303916 [Zea mays];NP_001158968.1//uncharacterized protein LOC100303916 [Zea mays]
BGI_novel_G000686	2586	17.86	70.02	1.97648	1.06691e-08	Up	8.37425e-09	NA	NA	NA	NA	K12489//Arf-GAP with coiled-coil, ANK repeat and PH domain-containing protein	ONM04260.1//RNA-binding (RRM/RBD/RNP motifs) family protein [Zea mays]
109940256	5899	66.27	149.19	1.17617	1.14547e-08	Up	9.0114e-09	LOC109940256	NA	GO:0016301//kinase activity	NA	K13428//LRR receptor-like serine/threonine-protein kinase EFR [EC:2.7.11.1];K13437//receptor kinase-like protein	gi|413941757|gb|AFW74406.1|//putative leucine-rich repeat receptor-like protein kinase family protein [Zea mays]
103643739	1393	11	56	2.35337	1.15837e-08	Up	9.11652e-09	LOC103643739	NA	NA	NA	NA	gi|414871890|tpg|DAA50447.1|//TPA: putative DUF566 domain containing family protein [Zea mays]
542045	1268	53	129	1.28875	1.17578e-08	Up	9.25989e-09	pco115876	GO:0005634//nucleus	GO:0003677//DNA binding;GO:0003700//transcription factor activity, sequence-specific DNA binding;GO:0046983//protein dimerization activity	GO:0006355//regulation of transcription, DNA-templated;GO:0007275//multicellular organism development	K09264//MADS-box transcription factor, plant	gi|162459038|ref|NP_001105155.1|//uncharacterized protein LOC542045 [Zea mays]
103639506	2098	5	42	3.07583	1.20942e-08	Up	9.52956e-09	LOC103639506	NA	GO:0050661//NADP binding;GO:0004499//N,N-dimethylaniline monooxygenase activity;GO:0050660//flavin adenine dinucleotide binding	GO:0055114//oxidation-reduction process	K00485//dimethylaniline monooxygenase (N-oxide forming) [EC:1.14.13.8]	gi|670440379|ref|XP_008660479.1|//PREDICTED: probable flavin-containing monooxygenase 1 [Zea mays]
BGI_novel_G005148	1444	30.21	91.99	1.61189	1.22848e-08	Up	9.68548e-09	NA	NA	NA	NA	NA	XP_008678892.1//MAP3K epsilon protein kinase 1-like [Zea mays]
103640885	912	69	153	1.15431	1.23813e-08	Up	9.7635e-09	LOC103640885	NA	NA	NA	NA	gi|670365517|ref|XP_008662564.1|//PREDICTED: uncharacterized protein LOC103640885 [Zea mays]
107522106	1385	69.24	153.18	1.15099	1.30978e-08	Up	1.03449e-08	LOC107522106	NA	GO:0016787//hydrolase activity	NA	K21026//acetylajmaline esterase [EC:3.1.1.80];K01188//beta-glucosidase [EC:3.2.1.21];K00679//phospholipid:diacylglycerol acyltransferase [EC:2.3.1.158];K10960//geranylgeranyl diphosphate/geranylgeranyl-bacteriochlorophyllide a reductase [EC:1.3.1.83 1.3.1.111]	gi|413941653|gb|AFW74302.1|//hypothetical protein ZEAMMB73_454294 [Zea mays]
103650041	766	43.72	114.1	1.38938	1.32473e-08	Up	1.0467e-08	LOC103650041	GO:0016021//integral component of membrane	NA	NA	NA	gi|670386423|ref|XP_008673931.1|//PREDICTED: ergosterol biosynthetic protein 28-like [Zea mays]
BGI_novel_G001722	783	1.46	31.98	4.45857	1.40818e-08	Up	1.11429e-08	NA	NA	NA	NA	K14012//UBX domain-containing protein 1	AQK39904.1//hypothetical protein ZEAMMB73_Zm00001d023724 [Zea mays]
BGI_novel_G001650	1033	5.33	42.45	2.999	1.50266e-08	Up	1.19221e-08	NA	NA	NA	NA	K02133//F-type H+-transporting ATPase subunit beta [EC:3.6.3.14];K16732//protein regulator of cytokinesis 1	OQU87349.1//hypothetical protein SORBI_3003G260700 [Sorghum bicolor]
BGI_novel_G005408	1237	45.96	117.22	1.35621	1.5548e-08	Up	1.23467e-08	NA	NA	NA	NA	K09510//DnaJ homolog subfamily B member 4	EMT30186.1//DnaJ homolog subfamily B member 13 [Aegilops tauschii]
BGI_novel_G005137	1456	15	63.5	2.08724	1.65958e-08	Up	1.32137e-08	NA	NA	NA	NA	K06066//CBF1 interacting corepressor	AQL06986.1//hypothetical protein ZEAMMB73_Zm00001d047561 [Zea mays]
BGI_novel_G003379	1386	0	29.78	5.90171	1.67023e-08	Up	1.33011e-08	NA	NA	NA	NA	K02877//large subunit ribosomal protein L15e	PAN09639.1//hypothetical protein PAHAL_B00431 [Panicum hallii]
109939282	698	11.38	56.06	2.30591	1.68996e-08	Up	1.34648e-08	LOC109939282	NA	NA	NA	K12842//U2-associated protein SR140	gi|670438938|ref|XP_008659890.1|//PREDICTED: uncharacterized protein LOC103638881 [Zea mays]
103655639	656	87.44	178.66	1.03629	1.70576e-08	Up	1.35933e-08	LOC103655639	NA	GO:0003824//catalytic activity;GO:0050662//coenzyme binding	NA	K09753//cinnamoyl-CoA reductase [EC:1.2.1.44]	gi|413923596|gb|AFW63528.1|//hypothetical protein ZEAMMB73_146413 [Zea mays]
BGI_novel_G004627	384	20	73	1.87334	1.73272e-08	Up	1.38163e-08	NA	NA	NA	NA	K03517//quinolinate synthase [EC:2.5.1.72];K01528//dynamin GTPase [EC:3.6.5.5];K01115//phospholipase D1/2 [EC:3.1.4.4];K12447//UDP-sugar pyrophosphorylase [EC:2.7.7.64];K05665//ATP-binding cassette, subfamily C (CFTR/MRP), member 1	XP_012701436.1//PREDICTED: uncharacterized protein LOC105914402 [Setaria italica]
BGI_novel_G001202	2177	16.8	66.93	1.99963	1.73539e-08	Up	1.3839e-08	NA	NA	NA	NA	K02184//formin 2	XP_002945770.1//pathogenesis-related protein 1-like protein [Volvox carteri f. nagariensis]
103636410	2929	29	89.03	1.62368	1.76105e-08	Up	1.40504e-08	LOC103636410	GO:0009536//plastid;GO:0005886//plasma membrane	GO:0004674//protein serine/threonine kinase activity;GO:0000166//nucleotide binding	GO:0006468//protein phosphorylation	K04733//interleukin-1 receptor-associated kinase 4 [EC:2.7.11.1]	gi|670432971|ref|XP_008656992.1|//PREDICTED: G-type lectin S-receptor-like serine/threonine-protein kinase At2g19130 isoform X2 [Zea mays];gi|670432969|ref|XP_008656991.1|//PREDICTED: G-type lectin S-receptor-like serine/threonine-protein kinase At2g19130 isoform X1 [Zea mays]
BGI_novel_G000161	1995	52.89	127.63	1.27634	1.78522e-08	Up	1.42502e-08	NA	NA	NA	NA	NA	ACN33708.1//unknown [Zea mays]
BGI_novel_G005914	394	2	33	4.04984	1.91861e-08	Up	1.53479e-08	NA	NA	NA	NA	K13464//jasmonate ZIM domain-containing protein	AQK51040.1//Cyclin-B1-4 [Zea mays]
100280810	1017	69.96	153.02	1.13456	1.93207e-08	Up	1.54601e-08	LOC100280810	GO:0009536//plastid	GO:0016874//ligase activity	NA	K13944//null	gi|226507332|ref|NP_001147202.1|//LOB domain protein 11 [Zea mays]
100283607	1503	88	179.01	1.02991	1.94477e-08	Up	1.55648e-08	LOC100283607	NA	GO:0016788//hydrolase activity, acting on ester bonds	NA	K17604//zinc finger SWIM domain-containing protein 3;K01188//beta-glucosidase [EC:3.2.1.21];K00679//phospholipid:diacylglycerol acyltransferase [EC:2.3.1.158];K01206//alpha-L-fucosidase [EC:3.2.1.51];K10960//geranylgeranyl diphosphate/geranylgeranyl-bacteriochlorophyllide a reductase [EC:1.3.1.83 1.3.1.111]	gi|223950351|gb|ACN29259.1|//unknown [Zea mays]
BGI_novel_G001184	1665	20.4	73.44	1.85344	1.98216e-08	Up	1.58856e-08	NA	NA	NA	NA	K11137//telomere length regulation protein	NP_001146435.1//uncharacterized protein LOC100280018 [Zea mays]
103653911	1085	4.99	41	3.04396	2.0882e-08	Up	1.67615e-08	LOC103653911	NA	GO:0004674//protein serine/threonine kinase activity;GO:0005524//ATP binding	GO:0007165//signal transduction;GO:0006468//protein phosphorylation	K07198//5'-AMP-activated protein kinase, catalytic alpha subunit [EC:2.7.11.11]	gi|293331661|ref|NP_001168548.1|//putative CBL-interacting protein kinase family protein [Zea mays]
BGI_novel_G000219	1093	0	29.34	5.88024	2.11244e-08	Up	1.6961e-08	NA	NA	NA	NA	NA	AQK78913.1//Phosphatidylinositol/phosphatidylcholine transfer protein SFH8 [Zea mays]
BGI_novel_G005284	1945	13.06	59.05	2.18223	2.16128e-08	Up	1.73649e-08	NA	NA	NA	NA	NA	AQK93174.1//Sec14p-like phosphatidylinositol transfer family protein [Zea mays]
BGI_novel_G001922	3001	36.11	100.34	1.47987	2.27378e-08	Up	1.82918e-08	NA	NA	NA	NA	K02358//elongation factor Tu	ONM31780.1//hypothetical protein ZEAMMB73_Zm00001d040674 [Zea mays]
BGI_novel_G004580	1196	68.15	149.78	1.1415	2.32257e-08	Up	1.86971e-08	NA	NA	NA	NA	K17604//zinc finger SWIM domain-containing protein 3	XP_020399994.1//uncharacterized protein LOC109942421 [Zea mays]
103626984	1463	57	133	1.22784	2.4324e-08	Up	1.96077e-08	LOC103626984	GO:0005634//nucleus	GO:0003677//DNA binding	GO:0006355//regulation of transcription, DNA-templated	K12581//CCR4-NOT transcription complex subunit 7/8;K13126//polyadenylate-binding protein;K05941//glutathione gamma-glutamylcysteinyltransferase [EC:2.3.2.15];K01054//acylglycerol lipase [EC:3.1.1.23]	gi|670408407|ref|XP_008645562.1|//PREDICTED: NAC domain-containing protein 76-like [Zea mays]
BGI_novel_G003765	336	75.27	160.02	1.09355	2.43825e-08	Up	1.96586e-08	NA	NA	NA	NA	NA	AQK52194.1//hypothetical protein ZEAMMB73_Zm00001d050250 [Zea mays]
BGI_novel_G006064	1382	0	29	5.86342	2.53565e-08	Up	2.04737e-08	NA	NA	NA	NA	K17604//zinc finger SWIM domain-containing protein 3	PAN24389.1//hypothetical protein PAHAL_D01184 [Panicum hallii]
BGI_novel_G006379	1507	0	29	5.86342	2.53565e-08	Up	2.04737e-08	NA	NA	NA	NA	K20098//DNA excision repair protein ERCC-6-like 2 [EC:3.6.4.-]	PAN11232.1//hypothetical protein PAHAL_B03206 [Panicum hallii]
BGI_novel_G006014	593	0	29	5.86342	2.53565e-08	Up	2.04737e-08	NA	NA	NA	NA	K13171//serine/arginine repetitive matrix protein 1	XP_021320211.1//serine/arginine repetitive matrix protein 1 isoform X2 [Sorghum bicolor]
103648234	3084	0	28.99	5.86293	2.54901e-08	Up	2.05874e-08	LOC103648234	GO:0016021//integral component of membrane	GO:0008270//zinc ion binding	GO:0006355//regulation of transcription, DNA-templated	K17604//zinc finger SWIM domain-containing protein 3	gi|670380417|ref|XP_008670948.1|//PREDICTED: protein FAR1-RELATED SEQUENCE 5-like isoform X1 [Zea mays]
100383090	2443	29	88	1.60689	2.68147e-08	Up	2.17075e-08	LOC100383090	GO:0016021//integral component of membrane	GO:0005509//calcium ion binding	NA	K04733//interleukin-1 receptor-associated kinase 4 [EC:2.7.11.1];K08065//nuclear transcription Y subunit beta	gi|293336450|ref|NP_001169232.1|//uncharacterized protein LOC100383090 precursor [Zea mays]
BGI_novel_G004752	900	0	28.86	5.85644	2.72999e-08	Up	2.21258e-08	NA	NA	NA	NA	K08734//DNA mismatch repair protein MLH1;K14570//RNA exonuclease 1 [EC:3.1.-.-];K19951//TBC1 domain family member 8/9;K11991//tRNA(adenine34) deaminase [EC:3.5.4.33];K13457//disease resistance protein RPM1	XP_008646037.1//protein ALP1-like [Zea mays]
100285543	1461	68	149	1.13715	2.77164e-08	Up	2.2472e-08	LOC100285543	GO:0016021//integral component of membrane;GO:0009536//plastid	NA	NA	K17991//peroxygenase [EC:1.11.2.3]	gi|670360549|ref|XP_008680206.1|//PREDICTED: caleosin isoform X1 [Zea mays]
103644779	720	3	35.17	3.55675	2.84469e-08	Up	2.30864e-08	LOC103644779	GO:0009536//plastid	GO:0016790//thiolester hydrolase activity	GO:0006633//fatty acid biosynthetic process	K10781//fatty acyl-ACP thioesterase B [EC:3.1.2.14 3.1.2.21]	AQK82400.1//Palmitoyl-acyl carrier protein thioesterase chloroplastic [Zea mays];gi|670369918|ref|XP_008666160.1|//PREDICTED: palmitoyl-acyl carrier protein thioesterase, chloroplastic-like [Zea mays]
100279776	3162	29.02	87.69	1.60081	3.08225e-08	Up	2.50889e-08	LOC100279776	GO:0005731//nucleolus organizer region;GO:0005739//mitochondrion	GO:0035197//siRNA binding	GO:0007140//male meiosis;GO:0007143//female meiotic division;GO:0009561//megagametogenesis;GO:0033169//histone H3-K9 demethylation;GO:0055046//microgametogenesis	K11593//eukaryotic translation initiation factor 2C	gi|226508804|ref|NP_001146206.1|//uncharacterized protein LOC100279776 [Zea mays]
103653987	986	0	28.63	5.8449	3.08666e-08	Up	2.51376e-08	LOC103653987	GO:0010287//plastoglobule;GO:0005739//mitochondrion;GO:0009534//chloroplast thylakoid	GO:0004332//fructose-bisphosphate aldolase activity	GO:0006979//response to oxidative stress;GO:0006096//glycolytic process	K10590//E3 ubiquitin-protein ligase TRIP12 [EC:2.3.2.26];K01623//fructose-bisphosphate aldolase, class I [EC:4.1.2.13]	gi|670369519|ref|XP_008665949.1|//PREDICTED: probable fructose-bisphosphate aldolase 3, chloroplastic, partial [Zea mays];XP_020407810.1//fructose-bisphosphate aldolase 3, chloroplastic-like [Zea mays]
BGI_novel_G001306	5777	81.51	168.19	1.05049	3.10388e-08	Up	2.52891e-08	NA	NA	NA	NA	K02986//small subunit ribosomal protein S4	YP_588276.1//hypothetical protein ZeamMp010 (mitochondrion) [Zea mays subsp. mays]
103649309	645	0	28.6	5.84339	3.13621e-08	Up	2.55598e-08	LOC103649309	NA	NA	NA	K20368//protein cornichon;K00384//thioredoxin reductase (NADPH) [EC:1.8.1.9];K03083//glycogen synthase kinase 3 beta [EC:2.7.11.26]	gi|670382154|ref|XP_008671831.1|//PREDICTED: uncharacterized protein LOC103649309 [Zea mays]
103627040	1237	3	35	3.54976	3.13633e-08	Up	2.55633e-08	LOC103627040	GO:0071944//cell periphery	GO:0030599//pectinesterase activity;GO:0046910//pectinesterase inhibitor activity	NA	K01051//pectinesterase [EC:3.1.1.11]	gi|670408532|ref|XP_008645609.1|//PREDICTED: probable pectinesterase 56 [Zea mays]
BGI_novel_G005352	1320	0	28.56	5.84137	3.20574e-08	Up	2.6134e-08	NA	NA	NA	NA	K13806//sn1-specific diacylglycerol lipase [EC:3.1.1.-]	XP_020400873.1//uncharacterized protein LOC103642307 [Zea mays]
BGI_novel_G000324	1490	15	62	2.05275	3.37586e-08	Up	2.75922e-08	NA	NA	NA	NA	K14559//U3 small nucleolar RNA-associated protein MPP10	ONL98904.1//hypothetical protein ZEAMMB73_Zm00001d029524 [Zea mays]
103650517	2830	0	28.46	5.83631	3.37887e-08	Up	2.7627e-08	LOC103650517	NA	NA	NA	K13963//serpin B;K14007//protein transport protein SEC24;K01230//mannosyl-oligosaccharide alpha-1,2-mannosidase [EC:3.2.1.113];K05658//ATP-binding cassette, subfamily B (MDR/TAP), member 1 [EC:3.6.3.44];K04460//serine/threonine-protein phosphatase 5 [EC:3.1.3.16]	gi|670375103|ref|XP_008668885.1|//PREDICTED: uncharacterized protein LOC103645939 isoform X1 [Zea mays];gi|670375105|ref|XP_008668886.1|//PREDICTED: uncharacterized protein LOC103645939 isoform X2 [Zea mays]
103636412	1526	41	107	1.38936	3.64846e-08	Up	2.99025e-08	LOC103636412	NA	NA	NA	NA	gi|670432973|ref|XP_008656993.1|//PREDICTED: protein AUXIN-REGULATED GENE INVOLVED IN ORGAN SIZE-like [Zea mays]
107436074	1165	68	148	1.12743	3.79937e-08	Up	3.11749e-08	LOC107436074	NA	NA	NA	NA	gi|413941976|gb|AFW74625.1|//hypothetical protein ZEAMMB73_605344 [Zea mays]
103650142	2489	25	80	1.68352	4.16302e-08	Up	3.42787e-08	LOC103650142	NA	NA	NA	NA	gi|33321041|gb|AAQ06285.1|//hypothetical protein [Zea mays]
103653272	3729	5.68	41.46	2.8732	4.19514e-08	Up	3.45628e-08	LOC103653272	NA	NA	NA	K03013//DNA-directed RNA polymerases I, II, and III subunit RPABC1;K18674//N-acetylgalactosamine kinase [EC:2.7.1.157];K17913//carlactone synthase / all-trans-10'-apo-beta-carotenal 13,14-cleaving dioxygenase [EC:1.13.11.69 1.13.11.70];K14300//nuclear pore complex protein Nup133	gi|670396273|ref|XP_008678433.1|//PREDICTED: uncharacterized protein LOC103653272 [Zea mays]
BGI_novel_G002103	847	0	28.04	5.81486	4.23562e-08	Up	3.48996e-08	NA	NA	NA	NA	K14306//nuclear pore complex protein Nup62	ONM58417.1//ARM repeat superfamily protein [Zea mays]
BGI_novel_G004557	960	45.73	114.03	1.32364	4.28044e-08	Up	3.5279e-08	NA	NA	NA	NA	NA	P15268.1//RecName: Full=Autonomous transposable element EN-1 mosaic protein; AltName: Full=Suppressor-mutator system protein; Short=SPM
BGI_novel_G005486	1287	0	28	5.8128	4.32738e-08	Up	3.5686e-08	NA	NA	NA	NA	NA	XP_020401512.1//uncharacterized protein LOC109943101 [Zea mays]
BGI_novel_G004784	862	0	27.93	5.80919	4.49354e-08	Up	3.71056e-08	NA	NA	NA	NA	K02541//DNA replication licensing factor MCM3 [EC:3.6.4.12]	ONM54881.1//hypothetical protein ZEAMMB73_Zm00001d020413 [Zea mays]
103640640	2820	4	37	3.2149	4.69892e-08	Up	3.88598e-08	LOC103640640	NA	NA	NA	NA	gi|414869072|tpg|DAA47629.1|//TPA: hypothetical protein ZEAMMB73_371744 [Zea mays]
100275153	836	4	37	3.2149	4.69892e-08	Up	3.88598e-08	LOC100275153	NA	NA	NA	NA	gi|226509738|ref|NP_001142785.1|//uncharacterized protein LOC100275153 [Zea mays]
BGI_novel_G003024	1614	8.68	48.2	2.47871	4.73608e-08	Up	3.91819e-08	NA	NA	NA	NA	K13448//calcium-binding protein CML	NP_001167949.1//uncharacterized protein LOC100381663 [Zea mays]
100381908	1512	58.96	133.9	1.18879	4.79392e-08	Up	3.96828e-08	LOC100381908	NA	NA	NA	NA	gi|293334589|ref|NP_001168156.1|//uncharacterized protein LOC100381908 [Zea mays]
100277396	2241	43.54	110.22	1.34542	4.89295e-08	Up	4.05331e-08	LOC100277396	NA	NA	NA	NA	gi|226529067|ref|NP_001144435.1|//uncharacterized protein LOC100277396 [Zea mays];NP_001144435.1//uncharacterized protein LOC100277396 [Zea mays]
103635408	1520	3.96	36.8	3.22158	4.95835e-08	Up	4.10865e-08	LOC103635408	GO:0005874//microtubule;GO:0005871//kinesin complex	GO:0005524//ATP binding;GO:0008017//microtubule binding;GO:0008574//ATP-dependent microtubule motor activity, plus-end-directed	GO:0032886//regulation of microtubule-based process;GO:0007018//microtubule-based movement;GO:0008104//protein localization;GO:0030705//cytoskeleton-dependent intracellular transport;GO:0048364//root development	K10396//kinesin family member 5	gi|670363635|ref|XP_008656093.1|//PREDICTED: uncharacterized protein LOC103635408 [Zea mays]
103643371	7271	84.73	171.13	1.01959	5.02226e-08	Up	4.16396e-08	LOC103643371	NA	GO:0004386//helicase activity	GO:0051276//chromosome organization;GO:0006259//DNA metabolic process	K15255//ATP-dependent DNA helicase PIF1 [EC:3.6.4.12]	gi|670440992|ref|XP_008660767.1|//PREDICTED: uncharacterized protein LOC103639853 [Zea mays]
BGI_novel_G001736	829	15	61	2.02929	5.40849e-08	Up	4.49303e-08	NA	NA	NA	NA	K14412//alpha-1,4-fucosyltransferase [EC:2.4.1.65]	PAN16210.1//hypothetical protein PAHAL_C00571 [Panicum hallii]
BGI_novel_G001489	479	0	27.73	5.21386	5.80017e-08	Up	4.83605e-08	NA	NA	NA	NA	K01620//threonine aldolase [EC:4.1.2.48];K02987//small subunit ribosomal protein S4e	ONM21549.1//40S ribosomal protein S4-3 [Zea mays]
103647767	1519	71	151	1.0941	5.8178e-08	Up	4.85165e-08	LOC103647767	GO:0009536//plastid	NA	NA	NA	gi|670379266|ref|XP_008670502.1|//PREDICTED: uncharacterized protein LOC103647767 [Zea mays]
100283649	1636	45	112	1.32094	5.86787e-08	Up	4.89432e-08	LOC100283649	NA	NA	NA	K09419//heat shock transcription factor, other eukaryote	gi|226509132|ref|NP_001150022.1|//heat shock factor protein HSF30 [Zea mays]
BGI_novel_G000114	417	1	28.15	4.82051	6.29891e-08	Up	5.26317e-08	NA	NA	NA	NA	K05747//Wiskott-Aldrich syndrome protein	XP_020408180.1//uncharacterized protein LOC109946033 [Zea mays]
BGI_novel_G005103	2583	33.33	93.1	1.4874	6.33592e-08	Up	5.29558e-08	NA	NA	NA	NA	K07466//replication factor A1	AQL07860.1//hypothetical protein ZEAMMB73_Zm00001d047872 [Zea mays]
103650897	2413	5.34	39.77	2.90221	6.72505e-08	Up	5.62973e-08	LOC103650897	NA	NA	NA	K03030//26S proteasome regulatory subunit N11;K13171//serine/arginine repetitive matrix protein 1	XP_008674709.1//uncharacterized protein LOC103650897 isoform X1 [Zea mays];gi|670388449|ref|XP_008674709.1|//PREDICTED: uncharacterized protein LOC103650897 isoform X1 [Zea mays];gi|670388451|ref|XP_008674710.1|//PREDICTED: uncharacterized protein LOC103650897 isoform X2 [Zea mays];XP_008674710.1//uncharacterized protein LOC103650897 isoform X2 [Zea mays]
BGI_novel_G004429	820	1	27.99	4.81228	6.91224e-08	Up	5.7902e-08	NA	NA	NA	NA	NA	XP_002455965.1//probable polygalacturonase [Sorghum bicolor]
109944632	2757	23.64	76.28	1.69552	7.29139e-08	Up	6.11633e-08	LOC109944632	NA	NA	NA	NA	gi|414591862|tpg|DAA42433.1|//TPA: hypothetical protein ZEAMMB73_373363 [Zea mays]
103652787	1842	29.02	85.51	1.56449	7.42424e-08	Up	6.23066e-08	LOC103652787	GO:0016020//membrane	GO:0016709//oxidoreductase activity, acting on paired donors, with incorporation or reduction of molecular oxygen, NAD(P)H as one donor, and incorporation of one atom of oxygen;GO:0020037//heme binding;GO:0005506//iron ion binding	GO:0051502//diterpene phytoalexin biosynthetic process;GO:0055114//oxidation-reduction process	K16085//9beta-pimara-7,15-diene oxidase [EC:1.14.13.144];K07418//cytochrome P450 family 2 subfamily J [EC:1.14.14.1];K15472//premnaspirodiene oxygenase [EC:1.14.13.121]	gi|670395128|ref|XP_008677982.1|//PREDICTED: 9-beta-pimara-7,15-diene oxidase-like [Zea mays]
BGI_novel_G002791	820	0	27	5.76033	7.43264e-08	Up	6.23945e-08	NA	NA	NA	NA	NA	AQK92771.1//OSJNBa0059D20.8-like protein [Zea mays]
BGI_novel_G006091	744	0	27	5.76033	7.43264e-08	Up	6.23945e-08	NA	NA	NA	NA	K07466//replication factor A1	AQK45466.1//hypothetical protein ZEAMMB73_Zm00001d026098 [Zea mays]
BGI_novel_G004269	282	0	27.58	4.86499	8.15142e-08	Up	6.86127e-08	NA	NA	NA	NA	NA	XP_008648949.1//uncharacterized protein LOC103629641 isoform X1 [Zea mays]
103655312	576	10	50	2.32737	8.18019e-08	Up	6.88676e-08	LOC103655312	NA	NA	NA	NA	gi|670400944|ref|XP_008680311.1|//PREDICTED: glycine-rich cell wall structural protein-like [Zea mays]
103650037	1279	9.44	48.78	2.37487	8.27048e-08	Up	6.96535e-08	LOC103650037	NA	NA	NA	K07300//Ca2+:H+ antiporter	gi|670423606|ref|XP_008652573.1|//PREDICTED: uncharacterized protein LOC103632594 isoform X2 [Zea mays]
100193895	1492	57.03	129.36	1.18704	8.27091e-08	Up	6.96636e-08	LOC100193895	NA	NA	NA	NA	gi|212720752|ref|NP_001132442.1|//uncharacterized protein LOC100193895 [Zea mays]
103639832	1104	0	26.8	5.7496	8.28529e-08	Up	6.97977e-08	LOC103639832	NA	NA	NA	K17604//zinc finger SWIM domain-containing protein 3	gi|670369748|ref|XP_008666066.1|//PREDICTED: protein FAR1-RELATED SEQUENCE 5-like [Zea mays]
103641040	1113	40.64	104.03	1.36147	8.79097e-08	Up	7.41535e-08	LOC103641040	NA	NA	NA	K08740//DNA mismatch repair protein MSH4	gi|242095044|ref|XP_002438012.1|//hypothetical protein SORBIDRAFT_10g006500 [Sorghum bicolor];XP_020400928.1//polyadenylate-binding protein-interacting protein 7-like [Zea mays]
100501473	1664	0	26.65	5.74151	8.99212e-08	Up	7.59274e-08	LOC100501473	GO:0005887//integral component of plasma membrane;GO:0005739//mitochondrion	GO:0015179//L-amino acid transmembrane transporter activity;GO:0015297//antiporter activity	GO:0015807//L-amino acid transport;GO:1902475//L-alpha-amino acid transmembrane transport	K03294//basic amino acid/polyamine antiporter, APA family;K13865//solute carrier family 7 (cationic amino acid transporter), member 3	gi|992160149|gb|KXG22987.1|//hypothetical protein SORBI_008G040900 [Sorghum bicolor]
BGI_novel_G004146	1461	56.88	128.88	1.18548	8.99915e-08	Up	7.59938e-08	NA	NA	NA	NA	K03017//DNA-directed RNA polymerase II subunit RPB9	NP_001148477.1//DNA-directed RNA polymerase II 14.5 kDa polypeptide [Zea mays]
100275046	616	25.63	79.2	1.63311	9.17296e-08	Up	7.75544e-08	LOC100275046	NA	NA	NA	NA	gi|226958389|ref|NP_001152906.1|//uncharacterized protein LOC100275046 [Zea mays]
BGI_novel_G001700	4179	0	26.49	5.73282	9.79426e-08	Up	8.30669e-08	NA	NA	NA	NA	K20827//RNA polymerase II subunit B1 CTD phosphatase RPAP2 [EC:3.1.3.16]	ONM07537.1//hypothetical protein ZEAMMB73_Zm00001d033394 [Zea mays]
BGI_novel_G001897	653	0	26.49	5.73282	9.79426e-08	Up	8.30669e-08	NA	NA	NA	NA	K00387//sulfite oxidase [EC:1.8.3.1]	ONM31449.1//Sulfite oxidase [Zea mays]
100303814	1260	0	26.43	5.72955	1.01144e-07	Up	8.59159e-08	LOC100303814	NA	NA	NA	K12947//signal peptidase complex subunit 2 [EC:3.4.-.-]	gi|413932472|gb|AFW67023.1|//putative peptidase C48 domain family protein [Zea mays]
BGI_novel_G001461	416	0	26.41	5.72846	1.02222e-07	Up	8.68873e-08	NA	NA	NA	NA	K07466//replication factor A1	XP_020395739.1//replication protein A 70 kDa DNA-binding subunit B-like [Zea mays]
103631121	1522	10.33	50.23	2.28715	1.03312e-07	Up	8.78463e-08	LOC103631121	NA	NA	NA	K14664//IAA-amino acid hydrolase [EC:3.5.1.-];K07478//putative ATPase;K15688//E3 ubiquitin-protein ligase MUL1 [EC:2.3.2.27]	gi|670368124|ref|XP_008665322.1|//PREDICTED: uncharacterized protein LOC103643931 [Zea mays]
100127521	1069	2	30	3.91233	1.10954e-07	Up	9.4578e-08	ZCN10	NA	NA	NA	K16223//protein FLOWERING LOCUS T	gi|163838728|ref|NP_001106249.1|//ZCN10 protein [Zea mays]
109942311	2308	19.25	67.4	1.81333	1.12583e-07	Up	9.60193e-08	LOC109942311	NA	NA	NA	NA	gi|308081238|ref|NP_001183673.1|//uncharacterized protein LOC100502267 [Zea mays]
103655973	1308	0	26.16	5.71473	1.17112e-07	Up	1.00009e-07	LOC103655973	NA	GO:0005488//binding	NA	K17604//zinc finger SWIM domain-containing protein 3	gi|670401978|ref|XP_008680855.1|//PREDICTED: uncharacterized protein LOC103655973 [Zea mays]
103644355	657	30	86	1.52482	1.17257e-07	Up	1.00179e-07	LOC103644355	GO:0009506//plasmodesma;GO:0016021//integral component of membrane;GO:0046658//anchored component of plasma membrane	GO:0004871//signal transducer activity	GO:0007165//signal transduction;GO:0006952//defense response	NA	gi|670369235|ref|XP_008665792.1|//PREDICTED: protein NDR1-like [Zea mays]
103633768	1069	40	102	1.35594	1.26896e-07	Up	1.08731e-07	LOC103633768	GO:0016020//membrane	NA	GO:0007165//signal transduction	NA	gi|670362805|ref|XP_008653678.1|//PREDICTED: uncharacterized protein LOC103633768 [Zea mays]
BGI_novel_G004738	216	0	26	5.70588	1.27679e-07	Up	1.09441e-07	NA	NA	NA	NA	K10999//cellulose synthase A [EC:2.4.1.12];K05666//ATP-binding cassette, subfamily C (CFTR/MRP), member 2;K01191//alpha-mannosidase [EC:3.2.1.24];K08247//methionine S-methyltransferase [EC:2.1.1.12];K15255//ATP-dependent DNA helicase PIF1 [EC:3.6.4.12]	BAF21671.1//Os07g0510800 [Oryza sativa Japonica Group]
103648201	1800	0	26	5.70588	1.27679e-07	Up	1.09441e-07	LOC103648201	NA	NA	GO:0006355//regulation of transcription, DNA-templated	K14494//DELLA protein	gi|670380329|ref|XP_008670910.1|//PREDICTED: scarecrow-like protein 9 [Zea mays]
103652196	684	16	61	1.93618	1.31985e-07	Up	1.13174e-07	LOC103652196	NA	GO:0005509//calcium ion binding	NA	K13448//calcium-binding protein CML	gi|670391412|ref|XP_008676053.1|//PREDICTED: putative calcium-binding protein CML23 [Zea mays]
606437	1515	42	105	1.32737	1.3377e-07	Up	1.14746e-07	LOC606437	GO:0005634//nucleus	GO:0003677//DNA binding	GO:0006355//regulation of transcription, DNA-templated	K12581//CCR4-NOT transcription complex subunit 7/8;K13126//polyadenylate-binding protein;K05941//glutathione gamma-glutamylcysteinyltransferase [EC:2.3.2.15];K01054//acylglycerol lipase [EC:3.1.1.23]	gi|670387728|ref|XP_008674409.1|//PREDICTED: protein CUP-SHAPED COTYLEDON 1 [Zea mays]
103638632	1738	71.23	148.51	1.06545	1.37911e-07	Up	1.18373e-07	LOC103638632	GO:0005829//cytosol;GO:0005635//nuclear envelope	GO:0008565//protein transporter activity	GO:0007165//signal transduction;GO:0006606//protein import into nucleus	K02987//small subunit ribosomal protein S4e	XP_020400009.1//uncharacterized protein LOC103638632 isoform X2 [Zea mays];gi|514810444|ref|XP_004980025.1|//PREDICTED: uncharacterized protein LOC101784000 [Setaria italica];gi|670438450|ref|XP_008659707.1|//PREDICTED: uncharacterized protein LOC103638632 [Zea mays]
BGI_novel_G005321	539	1	26.77	4.74799	1.39836e-07	Up	1.2008e-07	NA	NA	NA	NA	K01805//xylose isomerase [EC:5.3.1.5]	ONM34449.1//Mitochondrial fission protein ELM1 [Zea mays]
103632151	986	55.71	125.62	1.1785	1.47644e-07	Up	1.27015e-07	LOC103632151	NA	NA	NA	NA	gi|195609316|gb|ACG26488.1|//hypothetical protein [Zea mays]
109943262	1903	67.96	143.4	1.08273	1.56008e-07	Up	1.34441e-07	LOC109943262	NA	GO:0046872//metal ion binding;GO:0004721//phosphoprotein phosphatase activity	GO:0006470//protein dephosphorylation	K06269//serine/threonine-protein phosphatase PP1 catalytic subunit [EC:3.1.3.16]	XP_020401752.1//uncharacterized protein LOC109943262 [Zea mays];gi|413926042|gb|AFW65974.1|//putative serine/threonine protein phosphatase superfamily protein [Zea mays]
BGI_novel_G003961	5141	0	25.6	5.68352	1.59021e-07	Up	1.37149e-07	NA	NA	NA	NA	K03255//protein TIF31	AQK78703.1//putative sucrose-phosphatase 2 [Zea mays]
BGI_novel_G005648	1782	24	75	1.6493	1.6212e-07	Up	1.39911e-07	NA	NA	NA	NA	K14288//exportin-T	ONM09229.1//Protein NAR1 [Zea mays]
BGI_novel_G001357	5124	6.93	41.88	2.60078	1.65547e-07	Up	1.42984e-07	NA	NA	NA	NA	K00423//L-ascorbate oxidase [EC:1.10.3.3]	CDY47304.1//BnaA06g39000D [Brassica napus]
103642284	3623	60.52	132.3	1.13377	1.69753e-07	Up	1.46776e-07	LOC103642284	NA	NA	NA	K04733//interleukin-1 receptor-associated kinase 4 [EC:2.7.11.1];K10260//F-box and WD-40 domain protein 7;K08332//null	gi|413916182|gb|AFW56114.1|//hypothetical protein ZEAMMB73_561712 [Zea mays]
[truncated: 631 more rows]
