# Supplementary material for: Comparing transcriptome expression profiles to reveal the mechanisms of salt tolerance and exogenous glycine betaine mitigation in maize seedlings
Source: PLoS One. 2020 May 29;15(5):e0233616. doi: 10.1371/journal.pone.0233616 (PMC7259585; doi:10.1371/journal.pone.0233616)
Supplement: S8 Table — (XLSX) [file pone.0233616.s008.xlsx]

## Sheet: Sheet1
Table S8. DEGs down-regulated in 8723 seedling roots under S treatment
GeneID	Length	CK_8723-Expression	S_8723-Expression	log2Ratio(S_8723/CK_8723)	q-value(Storey et al. 2003)	Up-Down-Regulation(S_8723/CK_8723)	p-value	Symbol	Cellular Component	Molecular Function	Biological Process	Kegg Orthology	Nr Description
100284707	1662	91390.8	28850.3	-1.65802	0	Down	0	LOC100284707	GO:0005737//cytoplasm	GO:0016779//nucleotidyltransferase activity;GO:0003746//translation elongation factor activity;GO:0005525//GTP binding;GO:0003924//GTPase activity	GO:0006414//translational elongation	K03231//elongation factor 1-alpha	gi|226530753|ref|NP_001151074.1|//elongation factor 1-alpha [Zea mays];PAN15242.1//hypothetical protein PAHAL_B04811 [Panicum hallii]
100501091	1308	67907	25961.9	-1.38172	0	Down	0	LOC100501091	NA	NA	NA	K14299//nucleoporin SEH1	gi|308044501|ref|NP_001182841.1|//uncharacterized protein LOC100501091 precursor [Zea mays]
100284736	1283	61045	22554	-1.43105	0	Down	0	LOC100284736	GO:0048046//apoplast;GO:0005618//cell wall	GO:0016762//xyloglucan:xyloglucosyl transferase activity;GO:0004553//hydrolase activity, hydrolyzing O-glycosyl compounds	GO:0010411//xyloglucan metabolic process;GO:0042546//cell wall biogenesis;GO:0071555//cell wall organization	K08235//xyloglucan:xyloglucosyl transferase [EC:2.4.1.207];K14504//xyloglucan:xyloglucosyl transferase TCH4 [EC:2.4.1.207]	gi|226492363|ref|NP_001151103.1|//xyloglucan endotransglucosylase/hydrolase protein 23 precursor [Zea mays]
103634563	2275	23804.7	4117.98	-2.5258	0	Down	0	LOC103634563	NA	GO:0030410//nicotianamine synthase activity	GO:0006826//iron ion transport;GO:0030418//nicotianamine biosynthetic process	K05953//nicotianamine synthase [EC:2.5.1.43]	gi|670363232|ref|XP_008654928.1|//PREDICTED: nicotianamine synthase 2-like [Zea mays];NP_001104862.2//nicotianamine synthase 2 [Zea mays]
100191831	1309	19723	2787.86	-2.81721	0	Down	0	LOC100191831	NA	GO:0030410//nicotianamine synthase activity	GO:0006826//iron ion transport;GO:0030418//nicotianamine biosynthetic process	K05953//nicotianamine synthase [EC:2.5.1.43]	gi|212274933|ref|NP_001130727.1|//uncharacterized protein LOC100191831 [Zea mays];AQL07182.1//nicotianamine synthase6 [Zea mays]
100272240	1111	13636	2046	-2.7311	0	Down	0	LOC100272240	NA	NA	NA	K14317//nuclear pore complex protein Nup214	GAQ80285.1//hypothetical protein KFL_000500380 [Klebsormidium nitens];ACL52935.1//unknown [Zea mays];gi|659667914|ref|NP_001281102.1|//uncharacterized protein LOC100272240 [Zea mays]
103651469	1982	33274	12984	-1.35222	0	Down	0	LOC103651469	NA	GO:0016705//oxidoreductase activity, acting on paired donors, with incorporation or reduction of molecular oxygen;GO:0020037//heme binding;GO:0005506//iron ion binding;GO:0004497//monooxygenase activity	GO:0055114//oxidation-reduction process	K07428//cytochrome P450 family 4 subfamily X [EC:1.14.14.1];K07426//cytochrome P450 family 4 subfamily B polypeptide 1 [EC:1.14.14.1]	gi|670389920|ref|XP_008675320.1|//PREDICTED: cytochrome P450 72A13-like [Zea mays]
100285357	777	22507	6762	-1.72941	0	Down	0	pco069442(750)	NA	GO:0008289//lipid binding	GO:0006869//lipid transport	K02883//large subunit ribosomal protein L18e;K11855//ubiquitin carboxyl-terminal hydrolase 36/42 [EC:3.4.19.12]	gi|223944021|gb|ACN26094.1|//unknown [Zea mays]
100284418	660	8505	411	-4.36566	0	Down	0	LOC100284418	GO:0043231//intracellular membrane-bounded organelle;GO:0005840//ribosome;GO:0044446//intracellular organelle part	GO:0003735//structural constituent of ribosome	GO:0006412//translation	K02927//large subunit ribosomal protein L40e	gi|226493281|ref|NP_001150785.1|//UBiQuitin family member [Zea mays]
100286204	780	15518.8	3688.76	-2.06736	0	Down	0	LOC100286204	NA	GO:0008289//lipid binding	GO:0006869//lipid transport	K02883//large subunit ribosomal protein L18e;K11855//ubiquitin carboxyl-terminal hydrolase 36/42 [EC:3.4.19.12]	gi|226498036|ref|NP_001152564.1|//cortical cell-delineating protein precursor [Zea mays];AQK45743.1//extensin-like protein [Zea mays]
107197954	2119	19419.2	6920.98	-1.483	0	Down	0	LOC107197954	NA	NA	NA	NA	gi|414873096|tpg|DAA51653.1|//TPA: hypothetical protein ZEAMMB73_809833 [Zea mays]
541637	1806	7630.36	995.86	-2.93229	0	Down	0	nas2	NA	GO:0030410//nicotianamine synthase activity	GO:0006826//iron ion transport;GO:0030418//nicotianamine biosynthetic process	K05953//nicotianamine synthase [EC:2.5.1.43]	gi|162460235|ref|NP_001104862.1|//nicotianamine synthase 2 [Zea mays]
103639224	1422	6651.07	732.24	-3.17775	0	Down	0	LOC103639224	NA	GO:0030410//nicotianamine synthase activity	GO:0006826//iron ion transport;GO:0030418//nicotianamine biosynthetic process	K05953//nicotianamine synthase [EC:2.5.1.43]	gi|413955955|gb|AFW88604.1|//zmNAS1 protein [Zea mays];XP_020399929.1//nicotianamine synthase 2-like [Zea mays];NP_001105504.2//nicotianamine synthase 1 [Zea mays]
100277911	917	23781	10438	-1.18252	0	Down	0	LOC100277911	NA	NA	NA	NA	gi|195628174|gb|ACG35917.1|//hypothetical protein [Zea mays]
100282319	867	4659	94	-5.62577	0	Down	0	umc2616	NA	GO:0042349//guiding stereospecific synthesis activity	GO:0009699//phenylpropanoid biosynthetic process	NA	gi|226504190|ref|NP_001148703.1|//uncharacterized protein LOC100282319 precursor [Zea mays]
100286245	1123	22590	10021	-1.16721	0	Down	0	LOC100286245	GO:0009536//plastid	NA	GO:0008152//metabolic process	K01704//3-isopropylmalate/(R)-2-methylmalate dehydratase small subunit [EC:4.2.1.33 4.2.1.35]	gi|226508518|ref|NP_001152605.1|//3-isopropylmalate dehydratase small subunit 2 [Zea mays]
103633049	1046	19278.9	7875.78	-1.28609	0	Down	0	LOC103633049	GO:0009536//plastid	NA	GO:0006351//transcription, DNA-templated	K09286//EREBP-like factor	XP_020396801.1//dehydration-responsive element-binding protein 1A [Zea mays];gi|670424513|ref|XP_008652956.1|//PREDICTED: dehydration-responsive element-binding protein 1A-like [Zea mays]
100193424	1531	9027.05	1984.72	-2.17988	0	Down	0	naat1	GO:0009536//plastid	GO:0033855//nicotianamine aminotransferase activity;GO:0030170//pyridoxal phosphate binding	GO:0006826//iron ion transport;GO:0009058//biosynthetic process;GO:0006520//cellular amino acid metabolic process	K14271//nicotianamine aminotransferase [EC:2.6.1.80]	gi|212720714|ref|NP_001132018.1|//nicotianamine aminotransferase 1 [Zea mays]
103638381	1537	20659.8	9353.95	-1.13774	0	Down	0	LOC103638381	GO:0005739//mitochondrion	GO:0008863//formate dehydrogenase (NAD+) activity;GO:0051287//NAD binding;GO:0004617//phosphoglycerate dehydrogenase activity	GO:0042183//formate catabolic process;GO:0055114//oxidation-reduction process;GO:0009070//serine family amino acid biosynthetic process	K00122//formate dehydrogenase [EC:1.2.1.2]	gi|670437960|ref|XP_008659535.1|//PREDICTED: formate dehydrogenase 1, mitochondrial-like [Zea mays]
103637654	1394	19835	8800.81	-1.16689	0	Down	0	LOC103637654	GO:0016020//membrane;GO:0005618//cell wall;GO:0005576//extracellular region	NA	GO:0019953//sexual reproduction;GO:0071555//cell wall organization	K20628//expansin	gi|673921632|ref|NP_001288489.1|//expansin-B4 precursor [Zea mays]
100281570	1992	20041	9012	-1.14759	0	Down	0	LOC100281570	GO:0016021//integral component of membrane	GO:0050661//NADP binding;GO:0004499//N,N-dimethylaniline monooxygenase activity;GO:0050660//flavin adenine dinucleotide binding	GO:0055114//oxidation-reduction process	K11816//indole-3-pyruvate monooxygenase [EC:1.14.13.168]	gi|226496809|ref|NP_001147961.1|//disulfide oxidoreductase/ monooxygenase/ oxidoreductase [Zea mays]
103641937	5626	5722.99	761.65	-2.90413	0	Down	0	LOC103641937	GO:0016021//integral component of membrane	GO:0005524//ATP binding;GO:0042626//ATPase activity, coupled to transmembrane movement of substances	GO:0055085//transmembrane transport	K05665//ATP-binding cassette, subfamily C (CFTR/MRP), member 1	XP_021319479.1//putative ABC transporter C family member 15 [Sorghum bicolor];gi|670446507|ref|XP_008663460.1|//PREDICTED: LOW QUALITY PROTEIN: putative ABC transporter C family member 15 [Zea mays]
100384479	1179	12573	4365	-1.52083	0	Down	0	DBP4	NA	NA	NA	K09286//EREBP-like factor	gi|293332005|ref|NP_001170481.1|//DRE-binding protein 4 [Zea mays]
BGI_novel_G006001	1419	5847.82	880.9	-2.72541	0	Down	0	NA	NA	NA	NA	K05953//nicotianamine synthase [EC:2.5.1.43]	NP_001105504.2//nicotianamine synthase 1 [Zea mays]
100501931	906	13246	4949	-1.4149	0	Down	0	LOC100501931	GO:0005737//cytoplasm	GO:0046914//transition metal ion binding	GO:0030001//metal ion transport;GO:0046916//cellular transition metal ion homeostasis	K04733//interleukin-1 receptor-associated kinase 4 [EC:2.7.11.1];K10572//inositol-pentakisphosphate 2-kinase [EC:2.7.1.158];K12823//ATP-dependent RNA helicase DDX5/DBP2 [EC:3.6.4.13]	gi|308080117|ref|NP_001183498.1|//uncharacterized protein LOC100501931 [Zea mays]
103635051	1433	9279	2676	-1.78845	0	Down	0	LOC103635051	NA	GO:0003677//DNA binding	NA	K09422//myb proto-oncogene protein, plant	gi|670430079|ref|XP_008655821.1|//PREDICTED: transcription factor MYB108-like [Zea mays]
100281434	1970	11944	4229	-1.49245	0	Down	0	LOC100281434	NA	GO:0005524//ATP binding	NA	K08900//mitochondrial chaperone BCS1	gi|226491602|ref|NP_001147824.1|//mitochondrial chaperone BCS1 [Zea mays]
100283251	1335	19655	9462	-1.04924	0	Down	0	LOC100283251	NA	NA	NA	NA	gi|927028800|ref|NP_001149625.2|//seed specific protein Bn15D17A [Zea mays]
100285704	844	20054	9931	-1.00844	0	Down	0	umc1287	NA	NA	NA	NA	gi|931716033|ref|NP_001152067.2|//uncharacterized protein LOC100285704 isoform 2 [Zea mays]
100381459	2092	19978	9926	-1.00368	0	Down	0	LOC100381459	GO:0016021//integral component of membrane	GO:0016174//NAD(P)H oxidase activity;GO:0050664//oxidoreductase activity, acting on NAD(P)H, oxygen as acceptor;GO:0004601//peroxidase activity;GO:0005509//calcium ion binding	GO:0098869//cellular oxidant detoxification;GO:0009845//seed germination;GO:0055114//oxidation-reduction process;GO:0009408//response to heat	K13447//respiratory burst oxidase [EC:1.6.3.- 1.11.1.-]	gi|670443369|ref|XP_008662098.1|//PREDICTED: uncharacterized protein LOC100381459 isoform X1 [Zea mays];gi|413916577|gb|AFW56509.1|//hypothetical protein ZEAMMB73_659141 [Zea mays]
541674	1344	8930	2810	-1.66265	0	Down	0	LOC541674	GO:0005576//extracellular region	GO:0020037//heme binding;GO:0046872//metal ion binding;GO:0004601//peroxidase activity	GO:0006979//response to oxidative stress;GO:0098869//cellular oxidant detoxification;GO:0042744//hydrogen peroxide catabolic process;GO:0055114//oxidation-reduction process	K00430//peroxidase [EC:1.11.1.7]	gi|15011986|gb|AAC79954.2|//putative peroxidase P7X [Zea mays]
103626458	3231	12012	4822	-1.31133	0	Down	0	LOC103626458	GO:0009506//plasmodesma;GO:0016021//integral component of membrane;GO:0000325//plant-type vacuole	GO:0005524//ATP binding;GO:0033612//receptor serine/threonine kinase binding;GO:0004674//protein serine/threonine kinase activity;GO:0043621//protein self-association	GO:0030154//cell differentiation;GO:0048833//specification of floral organ number;GO:0009934//regulation of meristem structural organization;GO:0006468//protein phosphorylation;GO:0010080//regulation of floral meristem growth	K00924//null	gi|670407211|ref|XP_008645089.1|//PREDICTED: leucine-rich repeat receptor-like kinase protein THICK TASSEL DWARF1 [Zea mays]
100384311	1966	17483	8569	-1.02331	0	Down	0	LOC100384311	GO:0016021//integral component of membrane;GO:0046658//anchored component of plasma membrane	GO:0004553//hydrolase activity, hydrolyzing O-glycosyl compounds;GO:0030247//polysaccharide binding	GO:0005975//carbohydrate metabolic process	K19892//glucan endo-1,3-beta-glucosidase 4 [EC:3.2.1.39];K19891//glucan endo-1,3-beta-glucosidase 1/2/3 [EC:3.2.1.39]	gi|414587342|tpg|DAA37913.1|//TPA: putative O-glycosyl hydrolase family 17 protein [Zea mays];NP_001340345.1//uncharacterized protein LOC100384311 precursor [Zea mays]
100273612	1733	12882.6	5538.06	-1.21253	0	Down	0	LOC100273612	NA	NA	NA	K12662//U4/U6 small nuclear ribonucleoprotein PRP4	gi|226490865|ref|NP_001141500.1|//uncharacterized protein LOC100273612 [Zea mays]
100277849	599	13019	5652	-1.19834	0	Down	0	LOC100277849	NA	NA	NA	NA	gi|226506580|ref|NP_001144782.1|//uncharacterized protein LOC100277849 [Zea mays]
107548102	1261	6704.68	1817.32	-1.87791	0	Down	0	LOC107548102	GO:0009505//plant-type cell wall;GO:0005576//extracellular region	GO:0020037//heme binding;GO:0046872//metal ion binding;GO:0004601//peroxidase activity	GO:0006979//response to oxidative stress;GO:0009664//plant-type cell wall organization;GO:0098869//cellular oxidant detoxification;GO:0042744//hydrogen peroxide catabolic process;GO:0055114//oxidation-reduction process	K00430//peroxidase [EC:1.11.1.7]	gi|238836903|gb|ACR61552.1|//peroxidase 2 [Zea mays]
100285675	1167	15752	7582	-1.04944	0	Down	0	MYB145	GO:0005634//nucleus	GO:0003677//DNA binding	NA	K09422//myb proto-oncogene protein, plant	gi|226492886|ref|NP_001152038.1|//cpm7 [Zea mays]
100283129	1254	11625	4845	-1.25722	0	Down	0	pco076978a	GO:0048046//apoplast;GO:0005618//cell wall	GO:0016762//xyloglucan:xyloglucosyl transferase activity;GO:0004553//hydrolase activity, hydrolyzing O-glycosyl compounds	GO:0010411//xyloglucan metabolic process;GO:0042546//cell wall biogenesis;GO:0071555//cell wall organization	K08235//xyloglucan:xyloglucosyl transferase [EC:2.4.1.207];K14504//xyloglucan:xyloglucosyl transferase TCH4 [EC:2.4.1.207]	gi|926657607|ref|NP_001149503.2|//uncharacterized protein LOC100283129 precursor [Zea mays]
100381533	3938	13634.5	6462.45	-1.07166	0	Down	0	cl32328_1(710)	NA	GO:0043531//ADP binding	NA	K13457//disease resistance protein RPM1	AQK38787.1//hypothetical protein ZEAMMB73_Zm00001d023265 [Zea mays];XP_020401357.1//putative disease resistance RPP13-like protein 3 [Zea mays];NP_001340322.1//uncharacterized protein LOC100381533 [Zea mays];gi|293336273|ref|NP_001167833.1|//uncharacterized protein LOC100381533 [Zea mays]
100194350	2067	13598	6510	-1.05722	0	Down	0	LOC100194350	GO:0016021//integral component of membrane	GO:0003830//beta-1,4-mannosylglycoprotein 4-beta-N-acetylglucosaminyltransferase activity	GO:0006487//protein N-linked glycosylation	K00737//beta-1,4-mannosyl-glycoprotein beta-1,4-N-acetylglucosaminyltransferase [EC:2.4.1.144]	gi|212722168|ref|NP_001132857.1|//uncharacterized protein LOC100194350 [Zea mays];PAN06825.1//hypothetical protein PAHAL_A02373 [Panicum hallii]
103644153	4336	7793.69	2872.5	-1.43456	0	Down	0	LOC103644153	GO:0005829//cytosol	GO:0016614//oxidoreductase activity, acting on CH-OH group of donors;GO:0009055//electron carrier activity;GO:0051537//2 iron, 2 sulfur cluster binding;GO:0005506//iron ion binding;GO:0004854//xanthine dehydrogenase activity;GO:0043546//molybdopterin cofactor binding;GO:0050302//indole-3-acetaldehyde oxidase activity;GO:0071949//FAD binding	GO:0009851//auxin biosynthetic process;GO:0055114//oxidation-reduction process;GO:0009115//xanthine catabolic process;GO:0009688//abscisic acid biosynthetic process	K11817//indole-3-acetaldehyde oxidase [EC:1.2.3.7];K09842//abscisic-aldehyde oxidase [EC:1.2.3.14]	ONM10085.1//aldehyde oxidase3 [Zea mays];gi|670368709|ref|XP_008665570.1|//PREDICTED: indole-3-acetaldehyde oxidase-like [Zea mays]
103641995	793	7457.84	2678.25	-1.47202	0	Down	0	LOC103641995	NA	GO:0008289//lipid binding	GO:0006869//lipid transport	K02883//large subunit ribosomal protein L18e;K11855//ubiquitin carboxyl-terminal hydrolase 36/42 [EC:3.4.19.12]	XP_008663526.1//14 kDa proline-rich protein DC2.15 [Zea mays];gi|670446648|ref|XP_008663526.1|//PREDICTED: 14 kDa proline-rich protein DC2.15-like [Zea mays]
100304239	1738	6008.84	1864.56	-1.68281	0	Down	0	LOC100304239	GO:0005856//cytoskeleton;GO:0009506//plasmodesma;GO:0005618//cell wall;GO:0005730//nucleolus;GO:0005829//cytosol;GO:0016021//integral component of membrane;GO:0005739//mitochondrion;GO:0009941//chloroplast envelope;GO:0005886//plasma membrane;GO:0009570//chloroplast stroma	GO:0005515//protein binding;GO:0005524//ATP binding;GO:0005200//structural constituent of cytoskeleton	GO:0009611//response to wounding;GO:0009733//response to auxin;GO:0051301//cell division;GO:0007010//cytoskeleton organization;GO:0009416//response to light stimulus;GO:0009845//seed germination;GO:0048767//root hair elongation	K10355//actin, other eukaryote	XP_020403112.1//uncharacterized protein LOC100273355 isoform X1 [Zea mays];gi|259490134|ref|NP_001159156.1|//putative actin family protein [Zea mays];ONM19688.1//Actin-7 [Zea mays]
103636104	1923	4123	915	-2.16641	0	Down	0	LOC103636104	GO:0016021//integral component of membrane	GO:0016705//oxidoreductase activity, acting on paired donors, with incorporation or reduction of molecular oxygen;GO:0020037//heme binding;GO:0005506//iron ion binding;GO:0004497//monooxygenase activity	GO:0055114//oxidation-reduction process	K07428//cytochrome P450 family 4 subfamily X [EC:1.14.14.1];K07426//cytochrome P450 family 4 subfamily B polypeptide 1 [EC:1.14.14.1]	gi|670432254|ref|XP_008656689.1|//PREDICTED: cytochrome P450 72A14-like [Zea mays]
100272483	1491	3182	495	-2.67899	0	Down	0	LOC100272483	NA	NA	NA	K03097//casein kinase II subunit alpha [EC:2.7.11.1]	gi|226502913|ref|NP_001140426.1|//uncharacterized protein LOC100272483 precursor [Zea mays]
100280778	1038	5203.08	1497.22	-1.79164	0	Down	0	LOC100280778	GO:0043231//intracellular membrane-bounded organelle	NA	NA	K09286//EREBP-like factor	gi|414886338|tpg|DAA62352.1|//TPA: putative AP2/EREBP transcription factor superfamily protein [Zea mays]
100275651	1058	6491	2285	-1.5008	0	Down	0	LOC100275651	NA	NA	NA	NA	gi|238007976|gb|ACR35023.1|//unknown [Zea mays]
BGI_novel_G002284	5391	3739.32	833.63	-2.15985	0	Down	0	NA	NA	NA	NA	K03509//DNA polymerase eta [EC:2.7.7.7];K13675//UDP-glucose:O-linked fucose beta-1,3-glucosyltransferase [EC:2.4.1.-]	AQK46365.1//hypothetical protein ZEAMMB73_Zm00001d026359 [Zea mays]
100275286	616	9002	4035	-1.15223	0	Down	0	LOC100275286	NA	NA	NA	NA	gi|670422422|ref|XP_008652121.1|//PREDICTED: uncharacterized protein LOC100275286 [Zea mays]
103649824	2303	7302	2955	-1.29969	0	Down	0	LOC103649824	NA	GO:0005516//calmodulin binding	GO:0006950//response to stress	NA	gi|670385944|ref|XP_008673750.1|//PREDICTED: uncharacterized protein LOC103649824 [Zea mays]
100284848	1575	10674	5231	-1.0235	0	Down	0	pco081097b	NA	GO:0016788//hydrolase activity, acting on ester bonds	NA	K21026//acetylajmaline esterase [EC:3.1.1.80]	gi|226506994|ref|NP_001151215.1|//uncharacterized protein LOC100284848 precursor [Zea mays]
100282086	1364	9601	4488	-1.09167	0	Down	0	LOC100282086	NA	NA	NA	NA	gi|924859492|ref|NP_001148471.2|//seed specific protein Bn15D17A [Zea mays]
103631918	862	4975	1638	-1.59732	0	Down	0	LOC103631918	GO:0005576//extracellular region	NA	NA	K13449//pathogenesis-related protein 1	gi|670422115|ref|XP_008651988.1|//PREDICTED: pathogenesis-related protein PRB1-3-like [Zea mays]
100283062	1189	8236	3709.11	-1.14543	0	Down	0	LOC100283062	NA	NA	NA	K14299//nucleoporin SEH1	gi|226533320|ref|NP_001149436.1|//phi-1-like phosphate-induced protein precursor [Zea mays]
100217291	1538	5798	2164	-1.41641	0	Down	0	LOC100217291	GO:0005794//Golgi apparatus	GO:0016757//transferase activity, transferring glycosyl groups	GO:0000271//polysaccharide biosynthetic process	K20893//probable galacturonosyltransferase-like 1 [EC:2.4.1.-]	gi|219363085|ref|NP_001137113.1|//uncharacterized protein LOC100217291 precursor [Zea mays]
100280952	1365	8126	3707	-1.12685	0	Down	0	LOC100280952	GO:0016020//membrane	NA	NA	K20716//mitogen-activated protein kinase kinase kinase 17/18	gi|226506046|ref|NP_001147344.1|//inner membrane transport protein [Zea mays]
100282604	1209	6925	2952	-1.22468	0	Down	0	gpm65	GO:0048046//apoplast;GO:0005618//cell wall	GO:0016762//xyloglucan:xyloglucosyl transferase activity;GO:0004553//hydrolase activity, hydrolyzing O-glycosyl compounds	GO:0010411//xyloglucan metabolic process;GO:0042546//cell wall biogenesis;GO:0071555//cell wall organization	K08235//xyloglucan:xyloglucosyl transferase [EC:2.4.1.207]	gi|226495885|ref|NP_001148984.1|//uncharacterized protein LOC100282604 precursor [Zea mays]
103648195	1313	4325.58	1357.21	-1.66681	0	Down	0	LOC103648195	NA	NA	NA	K09841//xanthoxin dehydrogenase [EC:1.1.1.288]	gi|670380314|ref|XP_008670903.1|//PREDICTED: short-chain dehydrogenase reductase 3a-like [Zea mays]
100279506	1851	9066	4438	-1.02511	0	Down	0	LOC100279506	GO:0005739//mitochondrion	NA	NA	K03097//casein kinase II subunit alpha [EC:2.7.11.1]	gi|226529091|ref|NP_001145978.1|//uncharacterized protein LOC100279506 [Zea mays];gi|670383793|ref|XP_008672703.1|//PREDICTED: hypothetical protein isoform X1 [Zea mays]
103645221	345	3396	861	-1.97431	0	Down	0	LOC103645221	NA	NA	NA	NA	NA
100283627	1130	3860	1109	-1.7939	0	Down	0	umc1162	GO:0046658//anchored component of plasma membrane	NA	GO:0051716//cellular response to stimulus	NA	gi|226492259|ref|NP_001150000.1|//uncharacterized protein LOC100283627 [Zea mays]
100282137	1415	8408	4060	-1.04484	0	Down	0	TIDP3416	GO:0005887//integral component of plasma membrane	GO:0051119//sugar transmembrane transporter activity	GO:0034219//carbohydrate transmembrane transport	K15382//solute carrier family 50 (sugar transporter)	gi|226500492|ref|NP_001148521.1|//uncharacterized protein LOC100282137 [Zea mays]
107457598	1292	5921	2403	-1.29556	0	Down	0	LOC107457598	GO:0009505//plant-type cell wall	GO:0020037//heme binding;GO:0046872//metal ion binding;GO:0004601//peroxidase activity	GO:0006979//response to oxidative stress;GO:0009664//plant-type cell wall organization;GO:0098869//cellular oxidant detoxification;GO:0055114//oxidation-reduction process	K00430//peroxidase [EC:1.11.1.7]	gi|413946932|gb|AFW79581.1|//hypothetical protein ZEAMMB73_888128 [Zea mays]
103625696	9245	5009.73	1846.01	-1.43488	0	Down	0	LOC103625696	GO:0016021//integral component of membrane	GO:0008270//zinc ion binding	NA	K16287//ubiquitin-like-specific protease 1C/D [EC:3.4.22.68];K08592//sentrin-specific protease 1 [EC:3.4.22.68];K09494//T-complex protein 1 subunit beta	gi|413932334|gb|AFW66885.1|//hypothetical protein ZEAMMB73_277006 [Zea mays];AQK61393.1//hypothetical protein ZEAMMB73_Zm00001d012797 [Zea mays];AQK61386.1//hypothetical protein ZEAMMB73_Zm00001d012797 [Zea mays]
100283110	727	3529	1021	-1.78383	0	Down	0	LOC100283110	GO:0005938//cell cortex;GO:0015629//actin cytoskeleton	GO:0003785//actin monomer binding	GO:0042989//sequestering of actin monomers	K05759//profilin	ONM38364.1//Profilin [Zea mays];gi|226492807|ref|NP_001149484.1|//profilin A [Zea mays]
100273681	1652	4284	1469	-1.53868	0	Down	0	LOC100273681	NA	GO:0016788//hydrolase activity, acting on ester bonds	NA	K21026//acetylajmaline esterase [EC:3.1.1.80]	gi|226507422|ref|NP_001141565.1|//alpha-L-fucosidase 2 [Zea mays]
100191253	1685	6440	2838	-1.17674	0	Down	0	LOC100191253	GO:0005634//nucleus	GO:0003677//DNA binding;GO:0000156//phosphorelay response regulator activity	GO:0000160//phosphorelay signal transduction system;GO:0006355//regulation of transcription, DNA-templated;GO:0009735//response to cytokinin	K14492//two-component response regulator ARR-A family	gi|212274883|ref|NP_001130159.1|//uncharacterized protein LOC100191253 [Zea mays]
100283108	583	3419	988	-1.78555	1.11544e-306	Down	4.53841e-308	LOC100283108	NA	NA	NA	NA	NA
100283465	1281	7682.55	3765.44	-1.02332	7.82957e-295	Down	3.28328e-296	LOC100283465	GO:0009536//plastid	GO:0004751//ribose-5-phosphate isomerase activity	GO:0009052//pentose-phosphate shunt, non-oxidative branch	K01807//ribose 5-phosphate isomerase A [EC:5.3.1.6]	gi|927028808|ref|NP_001149838.2|//ribose-5-phosphate isomerase [Zea mays]
100216594	1284	5771	2486	-1.20955	4.3054e-290	Down	1.82893e-291	LOC100216594	NA	GO:0005509//calcium ion binding	NA	K13448//calcium-binding protein CML	gi|219363129|ref|NP_001136480.1|//uncharacterized protein LOC100216594 precursor [Zea mays]
100501075	1188	5888	2605	-1.17105	3.40149e-281	Down	1.48472e-282	LOC100501075	GO:0043231//intracellular membrane-bounded organelle;GO:0012505//endomembrane system;GO:0044444//cytoplasmic part	NA	NA	NA	gi|670363136|ref|XP_008654710.1|//PREDICTED: uncharacterized protein LOC100501075 [Zea mays]
100284981	1392	2286	479	-2.24928	3.40099e-277	Down	1.51631e-278	LOC100284981	GO:0016021//integral component of membrane	NA	NA	NA	gi|414867075|tpg|DAA45632.1|//TPA: putative metacaspase family protein [Zea mays]
100275045	564	5113	2149	-1.24506	4.37077e-269	Down	1.99638e-270	LOC100275045	NA	NA	NA	NA	gi|195643512|gb|ACG41224.1|//hypothetical protein [Zea mays]
103638956	367	1777.72	277.32	-2.67496	4.05067e-263	Down	1.90385e-264	LOC103638956	NA	NA	NA	K02883//large subunit ribosomal protein L18e;K11855//ubiquitin carboxyl-terminal hydrolase 36/42 [EC:3.4.19.12]	gi|670439101|ref|XP_008659960.1|//PREDICTED: cortical cell-delineating protein-like [Zea mays];AQL05636.1//extensin-like protein [Zea mays]
100381520	1248	1870.92	321.5	-2.53541	4.10614e-261	Down	1.94912e-262	LOC100381520	GO:0009506//plasmodesma;GO:0005829//cytosol;GO:0005886//plasma membrane	GO:0000287//magnesium ion binding;GO:0004749//ribose phosphate diphosphokinase activity;GO:0005524//ATP binding;GO:0016301//kinase activity	GO:0016310//phosphorylation;GO:0009116//nucleoside metabolic process;GO:0009165//nucleotide biosynthetic process	K20308//trafficking protein particle complex subunit 11;K00948//ribose-phosphate pyrophosphokinase [EC:2.7.6.1]	gi|670394116|ref|XP_008677486.1|//PREDICTED: uncharacterized protein LOC100381520 isoform X1 [Zea mays]
100276385	1014	6112	2866	-1.08716	4.2897e-259	Down	2.04628e-260	LOC100276385	GO:0016021//integral component of membrane	NA	NA	NA	gi|414870533|tpg|DAA49090.1|//TPA: hypothetical protein ZEAMMB73_835147 [Zea mays]
100278922	802	5134	2214	-1.20798	1.09675e-257	Down	5.29158e-259	LOC100278922	NA	NA	NA	NA	gi|226529330|ref|NP_001145514.1|//uncharacterized protein LOC100278922 [Zea mays]
103648344	1251	3548	1265	-1.48243	6.39151e-244	Down	3.24817e-245	LOC103648344	GO:0005794//Golgi apparatus	GO:0016413//O-acetyltransferase activity	GO:0071554//cell wall organization or biogenesis	K04427//mitogen-activated protein kinase kinase kinase 7 [EC:2.7.11.25];K16573//gamma-tubulin complex component 6	gi|670380681|ref|XP_008671053.1|//PREDICTED: protein trichome birefringence-like 8 [Zea mays]
100191724	1431	5353.77	2445.61	-1.12492	6.33151e-240	Down	3.2769e-241	LOC100191724	NA	GO:0008725//DNA-3-methyladenine glycosylase activity	GO:0006284//base-excision repair	K01246//DNA-3-methyladenine glycosylase I [EC:3.2.2.20]	gi|953768328|ref|NP_001304104.1|//uncharacterized protein LOC100191724 [Zea mays]
100280547	1105	5077	2271	-1.15521	1.89952e-237	Down	9.97909e-239	LOC100280547	GO:0016020//membrane	GO:0046872//metal ion binding	NA	K19040//E3 ubiquitin-protein ligase ATL10/75/76/77/78 [EC:2.3.2.27];K10664//E3 ubiquitin-protein ligase ATL6/9/15/31/42/55 [EC:2.3.2.27]	gi|226500022|ref|NP_001146938.1|//RING-H2 finger protein ATL2A [Zea mays]
103647486	866	5455.8	2548.2	-1.09287	2.21758e-233	Down	1.1892e-234	LOC103647486	NA	NA	GO:0009902//chloroplast relocation	K06674//structural maintenance of chromosome 2;K17618//ubiquitin-like domain-containing CTD phosphatase 1 [EC:3.1.3.16];K20283//golgin subfamily A member 4;K09286//EREBP-like factor;K10400//kinesin family member 15;K20478//golgin subfamily B member 1	gi|670378621|ref|XP_008670239.1|//PREDICTED: protein WEAK CHLOROPLAST MOVEMENT UNDER BLUE LIGHT 1-like [Zea mays];NP_001144222.2//ethylene-responsive transcription factor ERF109-like [Zea mays]
103633442	3657	4585.99	2000	-1.19179	1.79043e-225	Down	9.93631e-227	LOC103633442	GO:0005829//cytosol;GO:0016021//integral component of membrane;GO:0005886//plasma membrane	GO:0005524//ATP binding;GO:0004672//protein kinase activity	GO:0006468//protein phosphorylation	K04730//interleukin-1 receptor-associated kinase 1 [EC:2.7.11.1];K13420//LRR receptor-like serine/threonine-protein kinase FLS2 [EC:2.7.11.1]	gi|670425447|ref|XP_008653365.1|//PREDICTED: probable inactive receptor kinase At5g10020 [Zea mays]
100286288	799	3369.51	1225.18	-1.4541	3.48755e-225	Down	1.9382e-226	LOC100286288	NA	NA	NA	NA	gi|238007976|gb|ACR35023.1|//unknown [Zea mays]
103627762	1522	3839	1526	-1.32553	6.32858e-223	Down	3.55655e-224	LOC103627762	NA	NA	NA	K14299//nucleoporin SEH1	gi|670410278|ref|XP_008646290.1|//PREDICTED: uncharacterized protein LOC103627762 [Zea mays]
103647801	1173	4432.89	1938.47	-1.18789	7.3473e-217	Down	4.20923e-218	LOC103647801	NA	NA	NA	NA	gi|414887395|tpg|DAA63409.1|//TPA: hypothetical protein ZEAMMB73_784009, partial [Zea mays]
100281575	2596	5522.99	2724	-1.01428	3.00522e-209	Down	1.78492e-210	umc2631	GO:0016021//integral component of membrane	NA	GO:0055085//transmembrane transport	K13412//calcium-dependent protein kinase [EC:2.7.11.1];K20716//mitogen-activated protein kinase kinase kinase 17/18;K13172//serine/arginine repetitive matrix protein 2	gi|226496039|ref|NP_001147966.1|//uncharacterized protein LOC100281575 [Zea mays];gi|670413240|ref|XP_008647808.1|//PREDICTED: LOC100281575 isoform X1 [Zea mays];AQK84866.1//C4-dicarboxylate transporter/malic acid transport protein isoform 1 [Zea mays]
100284334	1325	2250.23	637.11	-1.81501	7.49552e-207	Down	4.49863e-208	IDP1611	GO:0009505//plant-type cell wall;GO:0005576//extracellular region	GO:0020037//heme binding;GO:0046872//metal ion binding;GO:0004601//peroxidase activity	GO:0006979//response to oxidative stress;GO:0009664//plant-type cell wall organization;GO:0098869//cellular oxidant detoxification;GO:0042744//hydrogen peroxide catabolic process;GO:0055114//oxidation-reduction process	K00430//peroxidase [EC:1.11.1.7]	XP_008653398.1//peroxidase 2-like [Zea mays];gi|226498928|ref|NP_001150701.1|//uncharacterized protein LOC100284334 precursor [Zea mays];ONM60037.1//Peroxidase [Zea mays]
100272381	1373	5375	2643	-1.01865	4.10137e-205	Down	2.48392e-206	LOC100272381	GO:0005739//mitochondrion	GO:0016705//oxidoreductase activity, acting on paired donors, with incorporation or reduction of molecular oxygen;GO:0005506//iron ion binding;GO:0031418//L-ascorbic acid binding	GO:0055114//oxidation-reduction process	K00472//prolyl 4-hydroxylase [EC:1.14.11.2]	gi|363543295|ref|NP_001241863.1|//prolyl 4-hydroxylase 4 precursor [Zea mays]
103626517	4695	2770.27	946	-1.54467	1.37197e-202	Down	8.4053e-204	LOC103626517	GO:0016021//integral component of membrane	GO:0004674//protein serine/threonine kinase activity;GO:0005524//ATP binding	GO:0006468//protein phosphorylation	K00924//null	XP_008645156.1//MDIS1-interacting receptor like kinase 1 [Zea mays];gi|670407363|ref|XP_008645155.1|//PREDICTED: leucine-rich repeat receptor-like protein kinase PXL2 [Zea mays]
103650885	2736	4391	2005	-1.1255	3.55904e-197	Down	2.23869e-198	LOC103650885	GO:0005774//vacuolar membrane;GO:0005768//endosome;GO:0005802//trans-Golgi network	GO:0008757//S-adenosylmethionine-dependent methyltransferase activity	GO:0032259//methylation	K16302//metal transporter CNNM;K15449//tRNA wybutosine-synthesizing protein 1 [EC:4.1.3.44];K02184//formin 2	XP_021310878.1//probable methyltransferase PMT19 isoform X1 [Sorghum bicolor];gi|670388426|ref|XP_008674698.1|//PREDICTED: probable methyltransferase PMT19 [Zea mays]
103631713	3558	1519	296	-2.35401	6.18273e-195	Down	3.95168e-196	LOC103631713	GO:0016021//integral component of membrane	GO:0004674//protein serine/threonine kinase activity;GO:0005524//ATP binding	GO:0006468//protein phosphorylation	K00924//null	gi|670361992|ref|XP_008651021.1|//PREDICTED: leucine-rich repeat receptor-like protein kinase PXL2 [Zea mays]
103633022	1048	4168	1882	-1.14165	1.56138e-191	Down	1.01378e-192	LOC103633022	NA	NA	NA	NA	gi|195648737|gb|ACG43836.1|//hypothetical protein [Zea mays]
103647602	1257	4105.3	1852.33	-1.1427	5.99924e-189	Down	3.9326e-190	LOC103647602	NA	NA	GO:0006351//transcription, DNA-templated	K09286//EREBP-like factor	gi|670378846|ref|XP_008670333.1|//PREDICTED: dehydration-responsive element-binding protein 1H-like [Zea mays]
100273251	1520	2238	686	-1.70049	5.15047e-188	Down	3.38827e-189	LOC100273251	GO:0043231//intracellular membrane-bounded organelle	GO:0008194//UDP-glycosyltransferase activity;GO:0016758//transferase activity, transferring hexosyl groups	GO:0009813//flavonoid biosynthetic process;GO:0052696//flavonoid glucuronidation	K13495//cis-zeatin O-glucosyltransferase [EC:2.4.1.215]	gi|414585929|tpg|DAA36500.1|//TPA: cis-zeatin O-glucosyltransferase [Zea mays]
541905	1031	1098	140	-2.96594	4.93155e-181	Down	3.37109e-182	umc2632	GO:0005618//cell wall;GO:0005576//extracellular region;GO:0016021//integral component of membrane	NA	GO:0009664//plant-type cell wall organization	K20628//expansin	gi|162462566|ref|NP_001105041.1|//uncharacterized protein LOC541905 precursor [Zea mays]
100281421	1891	2029	602	-1.74749	3.52598e-177	Down	2.46525e-178	LOC100281421	NA	GO:0016597//amino acid binding	GO:0008152//metabolic process	K14325//RNA-binding protein with serine-rich domain 1	gi|226501350|ref|NP_001147811.1|//ACR4 [Zea mays];gi|414869679|tpg|DAA48236.1|//TPA: ACR4 [Zea mays];ACN34303.1//unknown [Zea mays]
100276360	1269	1459	311	-2.22455	5.1167e-175	Down	3.64123e-176	umc2406	GO:0005887//integral component of plasma membrane	GO:0051119//sugar transmembrane transporter activity	GO:0034219//carbohydrate transmembrane transport	K15382//solute carrier family 50 (sugar transporter)	gi|226506594|ref|NP_001143639.1|//uncharacterized protein LOC100276360 [Zea mays]
732847	2138	4619	2283	-1.01121	2.38804e-174	Down	1.70687e-175	lac5	GO:0048046//apoplast;GO:0005739//mitochondrion	GO:0016722//oxidoreductase activity, oxidizing metal ions;GO:0052716//hydroquinone:oxygen oxidoreductase activity;GO:0005507//copper ion binding	GO:0046274//lignin catabolic process;GO:0009809//lignin biosynthetic process;GO:0055114//oxidation-reduction process	K05909//laccase [EC:1.10.3.2]	gi|806638818|ref|NP_001105921.2|//putative laccase precursor [Zea mays]
100281562	2429	4537	2237	-1.01473	2.94855e-172	Down	2.14426e-173	LOC100281562	NA	GO:0004842//ubiquitin-protein transferase activity;GO:0016874//ligase activity	GO:0016567//protein ubiquitination	K04733//interleukin-1 receptor-associated kinase 4 [EC:2.7.11.1];K08332//null	gi|226506306|ref|NP_001147953.1|//ubiquitin-protein ligase [Zea mays]
103646920	2070	2555	936	-1.4433	3.47745e-169	Down	2.57768e-170	LOC103646920	GO:0009505//plant-type cell wall;GO:0016021//integral component of membrane	GO:0046556//alpha-L-arabinofuranosidase activity;GO:0009044//xylan 1,4-beta-xylosidase activity	GO:0045493//xylan catabolic process;GO:0031222//arabinan catabolic process	K15920//beta-D-xylosidase 4 [EC:3.2.1.37]	XP_008669758.1//probable beta-D-xylosidase 7 [Zea mays];gi|670377391|ref|XP_008669758.1|//PREDICTED: probable beta-D-xylosidase 7 [Zea mays]
100383083	1097	2975	1200	-1.30441	7.60461e-169	Down	5.65474e-170	LOC100383083	GO:0016020//membrane;GO:0005773//vacuole	GO:0005384//manganese ion transmembrane transporter activity;GO:0005381//iron ion transmembrane transporter activity	GO:0071421//manganese ion transmembrane transport;GO:0030026//cellular manganese ion homeostasis;GO:0006880//intracellular sequestering of iron ion;GO:0071281//cellular response to iron ion	K00430//peroxidase [EC:1.11.1.7]	gi|293334165|ref|NP_001169225.1|//uncharacterized protein LOC100383083 [Zea mays]
100284978	1426	2764	1067	-1.36775	9.89452e-169	Down	7.36522e-170	LOC100284978	NA	GO:0030410//nicotianamine synthase activity	GO:0006826//iron ion transport;GO:0030418//nicotianamine biosynthetic process	K05953//nicotianamine synthase [EC:2.5.1.43]	gi|414888205|tpg|DAA64219.1|//TPA: nicotianamine synthase 3 [Zea mays]
103651896	2432	1918.21	565.77	-1.75603	1.02225e-168	Down	7.61731e-170	LOC103651896	GO:0016020//membrane	NA	NA	NA	gi|414876974|tpg|DAA54105.1|//TPA: putative DUF594 domain containing family protein [Zea mays]
100382295	1733	4147.75	1991.33	-1.05315	2.00303e-167	Down	1.50194e-168	si945020c09(283)	GO:0005737//cytoplasm	GO:0003983//UTP:glucose-1-phosphate uridylyltransferase activity	GO:0006011//UDP-glucose metabolic process	K00963//UTP--glucose-1-phosphate uridylyltransferase [EC:2.7.7.9]	gi|670404678|ref|XP_008644002.1|//PREDICTED: uncharacterized protein LOC100382295 isoform X1 [Zea mays]
100280960	1521	2085.82	671.46	-1.6298	3.98109e-165	Down	3.02237e-166	LOC100280960	NA	NA	NA	K10260//F-box and WD-40 domain protein 7;K03362//F-box and WD-40 domain protein 1/11;K14963//COMPASS component SWD3;K16794//platelet-activating factor acetylhydrolase IB subunit alpha	gi|226497464|ref|NP_001147352.1|//nucleotide binding protein [Zea mays]
100304398	1659	2749	1086	-1.33444	1.18554e-161	Down	9.21293e-163	LOC100304398	NA	NA	NA	NA	gi|259490482|ref|NP_001159306.1|//uncharacterized protein LOC100304398 [Zea mays]
100279348	2015	3893	1866	-1.05549	8.58518e-158	Down	6.859e-159	LOC100279348	NA	GO:0008422//beta-glucosidase activity;GO:0102483//scopolin beta-glucosidase activity	GO:1901657//glycosyl compound metabolic process;GO:0005975//carbohydrate metabolic process	K01188//beta-glucosidase [EC:3.2.1.21]	gi|226531850|ref|NP_001145839.1|//uncharacterized protein LOC100279348 precursor [Zea mays]
100280070	2693	1271	261	-2.2784	4.0063e-157	Down	3.21326e-158	LOC100280070	GO:0009505//plant-type cell wall	GO:0046556//alpha-L-arabinofuranosidase activity;GO:0009044//xylan 1,4-beta-xylosidase activity	GO:0045493//xylan catabolic process;GO:0031222//arabinan catabolic process	K15920//beta-D-xylosidase 4 [EC:3.2.1.37]	gi|226506870|ref|NP_001146482.1|//putative O-Glycosyl hydrolase superfamily protein precursor [Zea mays]
103625842	3318	4002.88	1949.21	-1.03271	1.47015e-156	Down	1.18258e-157	LOC103625842	GO:0016020//membrane;GO:0005794//Golgi apparatus	GO:0016740//transferase activity	NA	K20887//xyloglucan glycosyltransferase 4 [EC:2.4.1.-]	gi|670405642|ref|XP_008644464.1|//PREDICTED: probable xyloglucan glycosyltransferase 9 isoform X1 [Zea mays]
103629444	2105	3357	1514	-1.14336	6.68397e-155	Down	5.42863e-156	LOC103629444	NA	NA	NA	NA	gi|670415469|ref|XP_008648786.1|//PREDICTED: uncharacterized protein LOC103629444 [Zea mays]
103654469	3783	3327	1512	-1.13232	3.56913e-151	Down	2.95165e-152	LOC103654469	GO:0016021//integral component of membrane	GO:0004674//protein serine/threonine kinase activity;GO:0005524//ATP binding	GO:0006468//protein phosphorylation	K17422//large subunit ribosomal protein L41;K13420//LRR receptor-like serine/threonine-protein kinase FLS2 [EC:2.7.11.1]	gi|670399087|ref|XP_008679518.1|//PREDICTED: probable LRR receptor-like serine/threonine-protein kinase At4g26540 [Zea mays]
100282417	1024	3624	1730	-1.06137	2.63567e-148	Down	2.21255e-149	pco124475	NA	NA	NA	K03860//phosphatidylinositol glycan, class Q;K20887//xyloglucan glycosyltransferase 4 [EC:2.4.1.-]	NP_001148800.1//uncharacterized protein LOC100282417 precursor [Zea mays];gi|670435974|ref|XP_008658598.1|//PREDICTED: LOC100282417 isoform X1 [Zea mays];gi|226493912|ref|NP_001148800.1|//uncharacterized protein LOC100282417 precursor [Zea mays]
100283128	741	1238	265	-2.2185	3.20562e-148	Down	2.69351e-149	LOC100283128	NA	NA	NA	NA	gi|223974861|gb|ACN31618.1|//unknown [Zea mays]
100382750	2527	2189	798	-1.45037	3.37408e-146	Down	2.86925e-147	LOC100382750	GO:0005618//cell wall	GO:0004252//serine-type endopeptidase activity	GO:0006508//proteolysis	K04733//interleukin-1 receptor-associated kinase 4 [EC:2.7.11.1];K13199//plasminogen activator inhibitor 1 RNA-binding protein;K09566//peptidyl-prolyl isomerase G (cyclophilin G) [EC:5.2.1.8];K01183//chitinase [EC:3.2.1.14]	XP_020405456.1//uncharacterized protein LOC100382750 isoform X1 [Zea mays];gi|514790630|ref|XP_004972123.1|//PREDICTED: subtilisin-like protease SBT5.3 [Setaria italica];gi|992273165|gb|KXG33202.1|//hypothetical protein SORBI_003G269900 [Sorghum bicolor]
100194008	1528	1325	320	-2.04441	3.87672e-143	Down	3.34201e-144	LOC100194008	GO:0009505//plant-type cell wall;GO:0005576//extracellular region;GO:0005739//mitochondrion	GO:0020037//heme binding;GO:0046872//metal ion binding;GO:0004601//peroxidase activity	GO:0006979//response to oxidative stress;GO:0009664//plant-type cell wall organization;GO:0098869//cellular oxidant detoxification;GO:0042744//hydrogen peroxide catabolic process;GO:0055114//oxidation-reduction process	K00430//peroxidase [EC:1.11.1.7]	gi|212723646|ref|NP_001132544.1|//uncharacterized protein LOC100194008 [Zea mays]
BGI_novel_G000080	3602	1814.92	598.16	-1.59586	1.35098e-139	Down	1.19307e-140	NA	NA	NA	NA	K00895//diphosphate-dependent phosphofructokinase [EC:2.7.1.90]	ONL93224.1//hypothetical protein ZEAMMB73_Zm00001d027470 [Zea mays]
100279999	1580	2570	1067	-1.26277	6.41609e-139	Down	5.69116e-140	LOC100279999	NA	GO:0008483//transaminase activity;GO:0030170//pyridoxal phosphate binding	GO:0009058//biosynthetic process;GO:0006520//cellular amino acid metabolic process	K00815//tyrosine aminotransferase [EC:2.6.1.5]	gi|226502786|ref|NP_001146419.1|//uncharacterized protein LOC100279999 [Zea mays]
103643553	3143	1273.68	306.1	-2.05148	2.9445e-138	Down	2.63247e-139	LOC103643553	GO:0000790//nuclear chromatin;GO:0000786//nucleosome	GO:0003677//DNA binding;GO:0046982//protein heterodimerization activity	GO:0006342//chromatin silencing	K11251//histone H2A;K16278//E3 ubiquitin-protein ligase HOS1 [EC:2.3.2.27]	gi|670367148|ref|XP_008664946.1|//PREDICTED: probable histone H2A variant 3 [Zea mays];AQK95455.1//Histone H2A variant 1 [Zea mays]
103650797	970	674.73	49.57	-3.76133	3.79678e-136	Down	3.4329e-137	LOC103650797	NA	GO:0016787//hydrolase activity	NA	K08233//polyneuridine-aldehyde esterase [EC:3.1.1.78]	gi|670388179|ref|XP_008674587.1|//PREDICTED: esterase PIR7B-like [Zea mays]
103650460	4433	2831	1252	-1.17163	5.4035e-136	Down	4.89406e-137	LOC103650460	NA	NA	NA	K19041//E3 ubiquitin-protein ligase RNF38/44 [EC:2.3.2.27]	gi|670387361|ref|XP_008674274.1|//PREDICTED: RING-H2 finger protein ATL65-like [Zea mays]
107546758	1413	2375.97	960.69	-1.30093	1.4506e-134	Down	1.32966e-135	LOC107546758	NA	GO:0004805//trehalose-phosphatase activity	GO:0005992//trehalose biosynthetic process;GO:0016311//dephosphorylation	K01087//trehalose 6-phosphate phosphatase [EC:3.1.3.12]	gi|414589402|tpg|DAA39973.1|//TPA: hypothetical protein ZEAMMB73_891232 [Zea mays]
103645659	1749	573.56	15.16	-5.23616	1.51272e-134	Down	1.38779e-135	LOC103645659	NA	NA	NA	K01601//ribulose-bisphosphate carboxylase large chain [EC:4.1.1.39];K18643//katanin p80 WD40 repeat-containing subunit B1;K08472//mlo protein;K05283//phosphatidylinositol glycan, class W [EC:2.3.-.-];K01247//DNA-3-methyladenine glycosylase II [EC:3.2.2.21]	XP_020399992.1//uncharacterized protein LOC103645659 [Zea mays];gi|115474393|ref|NP_001060793.1|//Os08g0106900 [Oryza sativa Japonica Group]
100383489	1881	3119.21	1455.63	-1.09409	3.06828e-134	Down	2.81727e-135	LOC100383489	GO:0009536//plastid	NA	NA	K09060//plant G-box-binding factor	gi|323388807|gb|ADX60208.1|//bZIP transcription factor, partial [Zea mays]
103644304	1101	3437	1678	-1.02896	8.04509e-134	Down	7.40574e-135	LOC103644304	NA	NA	NA	K14412//alpha-1,4-fucosyltransferase [EC:2.4.1.65];K12309//beta-galactosidase [EC:3.2.1.23]	gi|670369085|ref|XP_008665732.1|//PREDICTED: LOW QUALITY PROTEIN: zinc finger protein STAR3-like [Zea mays]
BGI_novel_G004500	2383	1153.31	256.83	-2.16145	8.06936e-134	Down	7.43437e-135	NA	NA	NA	NA	K12605//CCR4-NOT transcription complex subunit 2	AQK86820.1//putative NOT transcription complex subunit VIP2 [Zea mays]
BGI_novel_G004102	6252	911.9	0	-10.8273	9.19666e-132	Down	8.55898e-133	NA	NA	NA	NA	K01054//acylglycerol lipase [EC:3.1.1.23];K02433//aspartyl-tRNA(Asn)/glutamyl-tRNA(Gln) amidotransferase subunit A [EC:6.3.5.6 6.3.5.7]	ONM02680.1//Phosphatidylinositol/phosphatidylcholine transfer protein SFH13 [Zea mays]
103625756	828	2297	922	-1.31147	9.38935e-132	Down	8.74563e-133	LOC103625756	NA	NA	NA	NA	gi|670405433|ref|XP_008644374.1|//PREDICTED: uncharacterized protein LOC103625756 [Zea mays]
103633481	1341	905.8	0	-10.8176	4.29614e-131	Down	4.015e-132	LOC103633481	GO:0009505//plant-type cell wall;GO:0005576//extracellular region	GO:0020037//heme binding;GO:0046872//metal ion binding;GO:0004601//peroxidase activity	GO:0006979//response to oxidative stress;GO:0009664//plant-type cell wall organization;GO:0098869//cellular oxidant detoxification;GO:0042744//hydrogen peroxide catabolic process;GO:0055114//oxidation-reduction process	K00430//peroxidase [EC:1.11.1.7]	gi|670425521|ref|XP_008653398.1|//PREDICTED: peroxidase 2-like [Zea mays]
100381631	2237	3491	1733	-1.00493	9.21255e-131	Down	8.64557e-132	si707030f05	GO:0009536//plastid	GO:0003723//RNA binding	NA	K20102//YTH domain-containing family protein	gi|293334641|ref|NP_001167919.1|//uncharacterized protein LOC100381631 [Zea mays];XP_008668274.1//uncharacterized protein LOC100381631 isoform X3 [Zea mays];gi|670373838|ref|XP_008668272.1|//PREDICTED: uncharacterized protein LOC100381631 isoform X1 [Zea mays];XP_008668273.1//uncharacterized protein LOC100381631 isoform X2 [Zea mays];gi|670373842|ref|XP_008668274.1|//PREDICTED: uncharacterized pr…
103633191	887	640	45	-3.82463	1.11161e-130	Down	1.04407e-131	LOC103633191	GO:0005840//ribosome	GO:0003735//structural constituent of ribosome	GO:0006412//translation	K02927//large subunit ribosomal protein L40e	gi|670424846|ref|XP_008653098.1|//PREDICTED: ubiquitin-like [Zea mays]
100194253	1154	3336.85	1640.03	-1.01932	5.51363e-128	Down	5.29034e-129	AUX22	GO:0005634//nucleus;GO:0009536//plastid	GO:0046983//protein dimerization activity	GO:0006355//regulation of transcription, DNA-templated;GO:0009734//auxin-activated signaling pathway;GO:0006417//regulation of translation	K14484//auxin-responsive protein IAA	gi|212722540|ref|NP_001132766.1|//hypothetical protein [Zea mays];gi|670427445|ref|XP_008654436.1|//PREDICTED: hypothetical protein isoform X1 [Zea mays]
541726	1393	1767	619	-1.50785	3.10226e-125	Down	3.04674e-126	LOC541726	NA	GO:0003677//DNA binding	NA	K09422//myb proto-oncogene protein, plant	gi|670409391|ref|XP_008645936.1|//PREDICTED: myb-related protein 308 [Zea mays]
100304367	1475	1093	251	-2.11709	1.16478e-123	Down	1.15574e-124	LOC100304367	NA	NA	NA	K15032//mTERF domain-containing protein, mitochondrial	gi|259490106|ref|NP_001159277.1|//uncharacterized protein LOC100304367 [Zea mays]
103638939	396	577.69	34.02	-4.0804	5.8915e-123	Down	5.87792e-124	LOC103638939	GO:0005960//glycine cleavage complex;GO:0005739//mitochondrion	GO:0005524//ATP binding	GO:0019464//glycine decarboxylation via glycine cleavage system	K02437//glycine cleavage system H protein	gi|670439084|ref|XP_008659953.1|//PREDICTED: glycine cleavage system H protein 2, mitochondrial-like [Zea mays]
100194379	2385	2141	862	-1.30708	2.84277e-122	Down	2.84951e-123	LOC100194379	GO:0005634//nucleus;GO:0005737//cytoplasm	NA	NA	K03695//ATP-dependent Clp protease ATP-binding subunit ClpB;K08332//null	gi|212721540|ref|NP_001132885.1|//Spotted leaf protein 11 [Zea mays]
100285622	1972	1987	767	-1.36785	1.08778e-121	Down	1.09206e-122	LOC100285622	NA	GO:0016597//amino acid binding	GO:0008152//metabolic process	NA	gi|226510421|ref|NP_001151985.1|//ACR8 [Zea mays]
103654541	3255	2670	1223	-1.12097	1.18075e-119	Down	1.20564e-120	LOC103654541	NA	NA	GO:0051513//regulation of monopolar cell growth	NA	gi|670399273|ref|XP_008679598.1|//PREDICTED: protein LONGIFOLIA 2 isoform X1 [Zea mays];gi|670399275|ref|XP_008679599.1|//PREDICTED: protein LONGIFOLIA 2 isoform X2 [Zea mays]
100281364	1840	2208	917	-1.2623	1.77065e-119	Down	1.81212e-120	bZIP89	NA	NA	NA	K20557//transcription factor VIP1;K04374//cyclic AMP-dependent transcription factor ATF-4	gi|226500874|ref|NP_001147754.1|//bZIP transcription factor family protein [Zea mays];NP_001337114.1//bZIP transcription factor family protein [Zea mays]
100281106	4861	3187.04	1582.87	-1.00423	2.30711e-119	Down	2.36652e-120	LOC100281106	NA	NA	GO:0006915//apoptotic process	K08734//DNA mismatch repair protein MLH1;K14570//RNA exonuclease 1 [EC:3.1.-.-];K19951//TBC1 domain family member 8/9;K09555//BCL2-associated athanogene 1;K13457//disease resistance protein RPM1	gi|226528818|ref|NP_001147497.1|//protein binding protein [Zea mays];XP_008653961.1//protein ALP1-like [Zea mays]
100281021	800	2182	903	-1.26741	7.92866e-119	Down	8.1823e-120	LOC100281021	GO:0005623//cell	GO:0015035//protein disulfide oxidoreductase activity	GO:0006662//glycerol ether metabolic process;GO:0055114//oxidation-reduction process;GO:0045454//cell redox homeostasis	K03671//thioredoxin 1	gi|226495643|ref|NP_001147412.1|//thioredoxin H-type [Zea mays];NP_001147412.1//thioredoxin H-type [Zea mays]
103632755	1472	1641	568	-1.52517	2.34105e-118	Down	2.42507e-119	LOC103632755	NA	NA	NA	K12126//phytochrome-interacting factor 3	gi|414885459|tpg|DAA61473.1|//TPA: putative HLH DNA-binding domain superfamily protein [Zea mays]
100382618	1522	980	211	-2.2101	4.48633e-117	Down	4.69979e-118	TIDP2927	GO:0016020//membrane;GO:0005618//cell wall;GO:0005576//extracellular region	NA	GO:0009664//plant-type cell wall organization	K20628//expansin	gi|293336277|ref|NP_001168814.1|//uncharacterized protein LOC100382618 precursor [Zea mays]
BGI_novel_G005830	4828	486.8	9	-5.75182	1.92412e-115	Down	2.04116e-116	NA	NA	NA	NA	K00430//peroxidase [EC:1.11.1.7];K14709//solute carrier family 39 (zinc transporter), member 1/2/3;K20547//basic endochitinase B [EC:3.2.1.14]	ONL94256.1//DUF936 family protein [Zea mays]
100383225	3392	1366	419	-1.69949	3.37854e-115	Down	3.59459e-116	LOC100383225	GO:0016020//membrane	NA	NA	NA	gi|670428831|ref|XP_008655265.1|//PREDICTED: uncharacterized protein LOC100383225 isoform X5 [Zea mays];gi|974987291|ref|NP_001305893.1|//uncharacterized protein LOC100383225 precursor [Zea mays];gi|670428827|ref|XP_008655263.1|//PREDICTED: uncharacterized protein LOC100383225 isoform X4 [Zea mays]
100383524	1868	1809.77	683.19	-1.4	6.65937e-115	Down	7.11118e-116	LOC100383524	NA	NA	NA	K11426//SET and MYND domain-containing protein	gi|293331701|ref|NP_001169643.1|//uncharacterized protein LOC100383524 [Zea mays]
100193473	1557	850	156	-2.44047	2.37826e-114	Down	2.5563e-115	csu649(scp)	NA	GO:0004185//serine-type carboxypeptidase activity	GO:0051603//proteolysis involved in cellular protein catabolic process	K16297//serine carboxypeptidase-like clade II [EC:3.4.16.-]	gi|242040751|ref|XP_002467770.1|//hypothetical protein SORBIDRAFT_01g033770 [Sorghum bicolor]
BGI_novel_G004938	3244	1473.37	485.13	-1.59723	9.9656e-114	Down	1.07505e-114	NA	NA	NA	NA	K14724//solute carrier family 9 (sodium/hydrogen exchanger), member 8	ONL95563.1//Sodium/hydrogen exchanger 2 [Zea mays]
100382284	918	2167	917	-1.23526	2.01546e-113	Down	2.18362e-114	LOC100382284	NA	NA	NA	NA	gi|670404676|ref|XP_008644001.1|//PREDICTED: hypothetical protein isoform X1 [Zea mays]
103635614	1819	910	186	-2.28512	2.77493e-113	Down	3.01294e-114	LOC103635614	NA	NA	NA	K04733//interleukin-1 receptor-associated kinase 4 [EC:2.7.11.1];K04730//interleukin-1 receptor-associated kinase 1 [EC:2.7.11.1]	gi|670431199|ref|XP_008656248.1|//PREDICTED: putative receptor-like protein kinase At4g00960 [Zea mays]
103628228	1115	476.19	8.64	-5.77892	5.83535e-113	Down	6.35861e-114	LOC103628228	GO:0016021//integral component of membrane	NA	NA	K14664//IAA-amino acid hydrolase [EC:3.5.1.-];K01601//ribulose-bisphosphate carboxylase large chain [EC:4.1.1.39];K04499//RuvB-like protein 1 (pontin 52);K18643//katanin p80 WD40 repeat-containing subunit B1;K08472//mlo protein;K05283//phosphatidylinositol glycan, class W [EC:2.3.-.-];K01247//DNA-3-methyladenine glycosylase II [EC:3.2.2.21]	gi|223944065|gb|ACN26116.1|//unknown [Zea mays];XP_020396335.1//uncharacterized protein LOC103649430 [Zea mays]
103637658	1098	2724.59	1297.43	-1.06494	1.89424e-112	Down	2.06853e-113	LOC103637658	GO:0005618//cell wall;GO:0005576//extracellular region;GO:0016021//integral component of membrane	NA	GO:0019953//sexual reproduction;GO:0071555//cell wall organization	K20628//expansin	gi|670364252|ref|XP_008658382.1|//PREDICTED: expansin-B3-like [Zea mays]
BGI_novel_G000660	3588	778.01	127.98	-2.59843	2.34528e-112	Down	2.56289e-113	NA	NA	NA	NA	K07232//cation transport protein ChaC;K01188//beta-glucosidase [EC:3.2.1.21]	XP_008652508.1//glutathione-specific gamma-glutamylcyclotransferase 1-like [Zea mays]
100217270	1449	2544	1182	-1.10043	9.231e-111	Down	1.02386e-111	LOC100217270	NA	GO:0016847//1-aminocyclopropane-1-carboxylate synthase activity;GO:0030170//pyridoxal phosphate binding	GO:0042218//1-aminocyclopropane-1-carboxylate biosynthetic process;GO:0009693//ethylene biosynthetic process;GO:0009835//fruit ripening	K01762//1-aminocyclopropane-1-carboxylate synthase [EC:4.4.1.14]	gi|223943017|gb|ACN25592.1|//unknown [Zea mays]
BGI_novel_G001121	1879	1951.53	795.98	-1.28836	3.8471e-109	Down	4.31801e-110	NA	NA	NA	NA	K09422//myb proto-oncogene protein, plant	ONM14522.1//MYB-related-transcription factor 36 [Zea mays]
100285049	1366	1764	681	-1.36768	3.57728e-108	Down	4.04583e-109	LOC100285049	NA	NA	GO:0006351//transcription, DNA-templated	K09338//homeobox-leucine zipper protein	gi|930697415|ref|NP_001151416.2|//homeobox-leucine zipper protein HAT7 [Zea mays]
100501781	1819	2422	1113	-1.1163	5.91572e-108	Down	6.71362e-109	LOC100501781	GO:0016021//integral component of membrane	GO:0016757//transferase activity, transferring glycosyl groups	NA	K18207//protein O-mannose beta-1,4-N-acetylglucosaminyltransferase [EC:2.4.1.312]	gi|308080932|ref|NP_001183369.1|//uncharacterized protein LOC100501781 [Zea mays]
100277165	928	2206	992	-1.14758	7.38285e-103	Down	8.71239e-104	LOC100277165	NA	NA	NA	NA	gi|670372755|ref|XP_008667683.1|//PREDICTED: hypothetical protein isoform X1 [Zea mays];gi|670372757|ref|XP_008667684.1|//PREDICTED: hypothetical protein isoform X2 [Zea mays]
100216875	1371	1026	273	-1.90461	2.20673e-101	Down	2.62993e-102	LOC100216875	GO:0005576//extracellular region	GO:0020037//heme binding;GO:0046872//metal ion binding;GO:0004601//peroxidase activity	GO:0006979//response to oxidative stress;GO:0098869//cellular oxidant detoxification;GO:0042744//hydrogen peroxide catabolic process;GO:0055114//oxidation-reduction process	K00430//peroxidase [EC:1.11.1.7]	gi|219363553|ref|NP_001136736.1|//peroxidase 72 precursor [Zea mays]
BGI_novel_G000158	989	451	20	-4.48961	4.27033e-101	Down	5.10926e-102	NA	NA	NA	NA	K00573//protein-L-isoaspartate(D-aspartate) O-methyltransferase [EC:2.1.1.77]	OQU80724.1//hypothetical protein SORBI_3007G171950 [Sorghum bicolor]
103641799	1634	921	223	-2.04071	1.0911e-99	Down	1.32076e-100	LOC103641799	NA	NA	NA	NA	gi|670446241|ref|XP_008663355.1|//PREDICTED: uncharacterized protein LOC103641799 [Zea mays]
100384312	1091	2064	913	-1.17131	1.74628e-99	Down	2.12201e-100	LOC100384312	NA	NA	GO:0006629//lipid metabolic process	NA	gi|414871791|tpg|DAA50348.1|//TPA: hypothetical protein ZEAMMB73_447128 [Zea mays]
107548106	814	1577	601	-1.3863	7.70837e-99	Down	9.43901e-100	LOC107548106	NA	NA	GO:0009733//response to auxin	K07441//beta-1,4-N-acetylglucosaminyltransferase [EC:2.4.1.141]	gi|308081590|ref|NP_001183218.1|//uncharacterized protein LOC100501604 [Zea mays]
109941001	1182	1369	475	-1.52168	1.21116e-98	Down	1.48497e-99	LOC109941001	GO:0005887//integral component of plasma membrane;GO:0009506//plasmodesma;GO:0005773//vacuole	GO:0015250//water channel activity;GO:0015254//glycerol channel activity	GO:0006833//water transport;GO:0034220//ion transmembrane transport;GO:0009992//cellular water homeostasis;GO:0015793//glycerol transport	K09872//aquaporin PIP	gi|992277682|gb|KXG36090.1|//hypothetical protein SORBI_002G281000 [Sorghum bicolor]
100280710	1785	2008	889	-1.17006	1.161e-96	Down	1.45061e-97	TIDP3391	NA	GO:0003677//DNA binding	NA	K09422//myb proto-oncogene protein, plant	gi|226500070|ref|NP_001147101.1|//uncharacterized protein LOC100280710 [Zea mays]
100281061	719	2283	1078	-1.07713	3.43326e-96	Down	4.30309e-97	LOC100281061	NA	GO:0016787//hydrolase activity	NA	K16904//dCTP diphosphatase [EC:3.6.1.12]	gi|226507870|ref|NP_001147452.1|//mazG nucleotide pyrophosphohydrolase domain protein [Zea mays]
100281178	1932	1229	402	-1.60677	6.59917e-96	Down	8.29682e-97	LOC100281178	GO:0005618//cell wall;GO:0005576//extracellular region	GO:0045330//aspartyl esterase activity;GO:0030599//pectinesterase activity;GO:0046910//pectinesterase inhibitor activity	GO:0045490//pectin catabolic process;GO:0043086//negative regulation of catalytic activity;GO:0042545//cell wall modification	K01051//pectinesterase [EC:3.1.1.11]	gi|226491528|ref|NP_001147569.1|//pectinesterase PPE8B precursor [Zea mays]
BGI_novel_G004940	3553	1501.95	566.18	-1.40206	8.29251e-96	Down	1.04516e-96	NA	NA	NA	NA	K14724//solute carrier family 9 (sodium/hydrogen exchanger), member 8	AQK45625.1//Sodium/hydrogen exchanger 2 [Zea mays]
103634834	1429	801	176	-2.18078	2.14727e-94	Down	2.73146e-95	LOC103634834	NA	GO:0016787//hydrolase activity	GO:0008152//metabolic process	K14493//gibberellin receptor GID1 [EC:3.-.-.-]	gi|670429610|ref|XP_008655646.1|//PREDICTED: probable carboxylesterase 15 [Zea mays]
BGI_novel_G000299	3579	447.68	28.39	-3.97357	4.21663e-94	Down	5.37696e-95	NA	NA	NA	NA	K00234//succinate dehydrogenase (ubiquinone) flavoprotein subunit [EC:1.3.5.1]	PAN33299.1//hypothetical protein PAHAL_F00198 [Panicum hallii]
100193573	1494	1282	440	-1.53738	7.56889e-94	Down	9.68708e-95	LOC100193573	NA	GO:0016702//oxidoreductase activity, acting on single donors with incorporation of molecular oxygen, incorporation of two atoms of oxygen	GO:0018171//peptidyl-cysteine oxidation;GO:0070483//detection of hypoxia;GO:0009061//anaerobic respiration	K10712//cysteamine dioxygenase [EC:1.13.11.19]	gi|670358183|ref|XP_008652468.1|//PREDICTED: hypothetical protein isoform X1 [Zea mays]
100274938	624	987	273	-1.84871	8.58244e-94	Down	1.0991e-94	LOC100274938	NA	NA	NA	NA	gi|226506942|ref|NP_001142653.1|//uncharacterized protein LOC100274938 [Zea mays]
100501680	1400	1026	299	-1.77337	4.10519e-92	Down	5.33725e-93	LOC100501680	NA	NA	GO:0006351//transcription, DNA-templated	K12581//CCR4-NOT transcription complex subunit 7/8;K03094//S-phase kinase-associated protein 1;K13126//polyadenylate-binding protein;K01054//acylglycerol lipase [EC:3.1.1.23]	gi|308080336|ref|NP_001183286.1|//putative NAC domain transcription factor superfamily protein [Zea mays]
103630535	2237	1431	539	-1.40322	1.84803e-91	Down	2.41706e-92	LOC103630535	GO:0005634//nucleus	GO:0043565//sequence-specific DNA binding;GO:0003700//transcription factor activity, sequence-specific DNA binding	GO:0030154//cell differentiation;GO:0006355//regulation of transcription, DNA-templated	K14494//DELLA protein	gi|670361640|ref|XP_008649813.1|//PREDICTED: scarecrow-like protein 6 [Zea mays]
100193610	1975	1081.62	336	-1.68122	3.86568e-90	Down	5.11624e-91	LOC100193610	NA	NA	NA	K03021//DNA-directed RNA polymerase III subunit RPC2 [EC:2.7.7.6];K09286//EREBP-like factor	gi|212721400|ref|NP_001132184.1|//putative AP2/EREBP transcription factor superfamily protein [Zea mays]
109939165	1774	384.92	11.85	-5.01616	6.70564e-90	Down	8.8854e-91	LOC109939165	GO:0016020//membrane;GO:0005737//cytoplasm	GO:0004620//phospholipase activity;GO:0047372//acylglycerol lipase activity	GO:0016042//lipid catabolic process	K04730//interleukin-1 receptor-associated kinase 1 [EC:2.7.11.1];K13412//calcium-dependent protein kinase [EC:2.7.11.1];K13172//serine/arginine repetitive matrix protein 2;K16815//calcium-independent phospholipase A2-gamma	gi|414591735|tpg|DAA42306.1|//TPA: patatin T5 [Zea mays];XP_020404986.1//patatin-like protein 1 [Zea mays];XP_020404300.1//patatin-like protein 1 [Zea mays]
100304064	801	2187	1055	-1.04627	5.3739e-88	Down	7.25479e-89	LOC100304064	GO:0005739//mitochondrion	GO:0005516//calmodulin binding	GO:0009734//auxin-activated signaling pathway	K07441//beta-1,4-N-acetylglucosaminyltransferase [EC:2.4.1.141];K14488//SAUR family protein	gi|936975445|ref|NP_001159042.2|//SAUR33 - auxin-responsive SAUR family member [Zea mays]
100275190	1628	1810	799	-1.17428	9.23673e-88	Down	1.24984e-88	LOC100275190	GO:0009536//plastid	NA	NA	K10406//kinesin family member C2/C3	gi|226491498|ref|NP_001142811.1|//uncharacterized protein LOC100275190 [Zea mays]
100272963	960	1011	304	-1.7282	1.24879e-87	Down	1.69171e-88	pco144549(705)	NA	GO:0005215//transporter activity	GO:0006810//transport	K03098//apolipoprotein D and lipocalin family protein	gi|226530914|ref|NP_001140887.1|//uncharacterized protein LOC100272963 [Zea mays]
103651189	1745	942	267	-1.81344	2.72513e-87	Down	3.70231e-88	LOC103651189	NA	GO:0003677//DNA binding	GO:0006355//regulation of transcription, DNA-templated	K16222//Dof zinc finger protein DOF5.5	gi|670389231|ref|XP_008675028.1|//PREDICTED: uncharacterized protein LOC103651189 [Zea mays]
103654943	1215	1483.96	594.22	-1.31494	5.85111e-86	Down	8.06777e-87	LOC103654943	GO:0009536//plastid	GO:0016836//hydro-lyase activity;GO:0016853//isomerase activity;GO:0051539//4 iron, 4 sulfur cluster binding	GO:0008652//cellular amino acid biosynthetic process	K01703//3-isopropylmalate/(R)-2-methylmalate dehydratase large subunit [EC:4.2.1.33 4.2.1.35]	gi|670392414|ref|XP_008676590.1|//PREDICTED: uncharacterized protein LOC100193712 isoform X2 [Zea mays];XP_008679969.2//3-isopropylmalate dehydratase large subunit, chloroplastic [Zea mays]
BGI_novel_G006092	3371	2023.03	953.39	-1.07994	9.40784e-86	Down	1.30086e-86	NA	NA	NA	NA	K15505//DNA repair protein RAD5 [EC:3.6.4.-];K13457//disease resistance protein RPM1	AQK38886.1//hypothetical protein ZEAMMB73_Zm00001d023303 [Zea mays]
BGI_novel_G003562	2684	1777	790	-1.16408	5.13882e-85	Down	7.15774e-86	NA	NA	NA	NA	NA	AQK70083.1//hypothetical protein ZEAMMB73_Zm00001d016120 [Zea mays]
100281286	1293	1121	379	-1.55907	6.53849e-84	Down	9.16846e-85	LOC100281286	GO:0005576//extracellular region	GO:0020037//heme binding;GO:0046872//metal ion binding;GO:0004601//peroxidase activity	GO:0006979//response to oxidative stress;GO:0098869//cellular oxidant detoxification;GO:0042744//hydrogen peroxide catabolic process;GO:0055114//oxidation-reduction process	K00430//peroxidase [EC:1.11.1.7]	gi|226509890|ref|NP_001147676.1|//peroxidase 45 precursor [Zea mays]
109943809	2023	924.12	268.16	-1.77954	1.68787e-83	Down	2.38125e-84	LOC109943809	GO:0005634//nucleus	GO:0005524//ATP binding;GO:0004674//protein serine/threonine kinase activity	GO:0009826//unidimensional cell growth;GO:0009741//response to brassinosteroid;GO:0006468//protein phosphorylation;GO:0048364//root development;GO:0009850//auxin metabolic process	K08960//casein kinase 1, epsilon [EC:2.7.11.1];K10355//actin, other eukaryote	ONM10217.1//Actin-7, partial [Zea mays];XP_008665584.1//actin [Zea mays];ONM10219.1//Actin-7, partial [Zea mays];gi|48374981|gb|AAT42178.1|//putative casein kinase I [Zea mays]
100279467	2421	1968.69	928.27	-1.07918	2.15639e-83	Down	3.04729e-84	pco140998b	NA	NA	NA	K03231//elongation factor 1-alpha;K10352//myosin heavy chain;K20473//neuroblastoma-amplified sequence	XP_008654809.1//uncharacterized protein LOC100279467 isoform X2 [Zea mays];gi|226505512|ref|NP_001145943.1|//uncharacterized protein LOC100279467 [Zea mays];gi|670428095|ref|XP_008654809.1|//PREDICTED: uncharacterized protein LOC100279467 isoform X2 [Zea mays]
BGI_novel_G001809	8722	1436.52	576.61	-1.31147	6.37255e-83	Down	9.05001e-84	NA	NA	NA	NA	K00924;K03129//transcription initiation factor TFIID subunit 4;K03083//glycogen synthase kinase 3 beta [EC:2.7.11.26]	ONM29848.1//Transcription initiation factor TFIID subunit 4b [Zea mays]
BGI_novel_G003782	958	2074.82	1010.99	-1.03177	1.07473e-81	Down	1.53885e-82	NA	NA	NA	NA	NA	XP_008645342.1//uncharacterized protein At1g04910-like [Zea mays]
BGI_novel_G002098	3532	682.57	149.81	-2.1824	1.02427e-80	Down	1.47858e-81	NA	NA	NA	NA	K04733//interleukin-1 receptor-associated kinase 4 [EC:2.7.11.1];K00872//homoserine kinase [EC:2.7.1.39];K17479//glutaredoxin domain-containing cysteine-rich protein 1;K10398//kinesin family member 11;K05658//ATP-binding cassette, subfamily B (MDR/TAP), member 1 [EC:3.6.3.44]	AAP53852.1//hAT family dimerisation domain containing protein [Oryza sativa Japonica Group]
103636396	2257	2115.07	1046.14	-1.01019	1.88048e-80	Down	2.72334e-81	LOC103636396	GO:0016020//membrane	GO:0005215//transporter activity	GO:0006857//oligopeptide transport	K14638//solute carrier family 15 (peptide/histidine transporter), member 3/4	AQK98925.1//Protein NRT1/ PTR FAMILY 8.1 [Zea mays];gi|670432930|ref|XP_008656974.1|//PREDICTED: protein NRT1/ PTR FAMILY 8.1-like [Zea mays]
100382841	2292	483	62	-2.95624	3.69625e-80	Down	5.37026e-81	LOC100382841	GO:0016020//membrane	NA	GO:0044710//single-organism metabolic process	K15404//aldehyde decarbonylase [EC:4.1.99.5]	AQK72673.1//Protein ECERIFERUM 1 [Zea mays];NP_001336949.1//uncharacterized protein LOC100382841 [Zea mays];gi|293332021|ref|NP_001169009.1|//uncharacterized protein LOC100382841 [Zea mays]
103629859	1633	1423	581	-1.28688	8.06819e-80	Down	1.17851e-80	LOC103629859	NA	GO:0016757//transferase activity, transferring glycosyl groups	NA	K18207//protein O-mannose beta-1,4-N-acetylglucosaminyltransferase [EC:2.4.1.312]	gi|670416498|ref|XP_008649173.1|//PREDICTED: uncharacterized protein LOC103629859 isoform X2 [Zea mays];gi|670416496|ref|XP_008649172.1|//PREDICTED: uncharacterized protein LOC103629859 isoform X1 [Zea mays]
100276133	1034	672	147	-2.1872	1.05507e-79	Down	1.54523e-80	LOC100276133	NA	NA	GO:0009408//response to heat	K13993//HSP20 family protein	gi|670435575|ref|XP_008658370.1|//PREDICTED: uncharacterized protein LOC100276133 isoform X1 [Zea mays]
103639572	1209	481	62	-2.95025	1.11531e-79	Down	1.63433e-80	LOC103639572	GO:0016020//membrane;GO:0005618//cell wall;GO:0005576//extracellular region	NA	GO:0009664//plant-type cell wall organization	K20628//expansin	gi|670440516|ref|XP_008660529.1|//PREDICTED: expansin-A25-like [Zea mays]
BGI_novel_G002105	5051	1611.77	705.11	-1.18728	1.1602e-79	Down	1.70102e-80	NA	NA	NA	NA	K14772//U3 small nucleolar RNA-associated protein 20	ONM29249.1//ARM repeat superfamily protein [Zea mays]
103630483	1100	1019	336	-1.59518	6.08733e-79	Down	8.99607e-80	LOC103630483	GO:0016020//membrane;GO:0005618//cell wall;GO:0005576//extracellular region	NA	GO:0019953//sexual reproduction;GO:0071555//cell wall organization	K20628//expansin	gi|670361631|ref|XP_008649756.1|//PREDICTED: expansin-B4-like [Zea mays]
103641984	1812	1677.52	753.17	-1.14984	8.50959e-79	Down	1.26089e-79	LOC103641984	GO:0016021//integral component of membrane;GO:0009536//plastid	GO:0015171//amino acid transmembrane transporter activity	GO:0003333//amino acid transmembrane transport	K19476//vacuolar protein sorting-associated protein IST1;K14209//solute carrier family 36 (proton-coupled amino acid transporter);K15015//solute carrier family 32 (vesicular inhibitory amino acid transporter)	gi|670446617|ref|XP_008663510.1|//PREDICTED: lysine histidine transporter-like 8 [Zea mays]
BGI_novel_G003889	2161	345.26	13.99	-4.61977	1.19646e-78	Down	1.77843e-79	NA	NA	NA	NA	K02880//large subunit ribosomal protein L17e	ONM23876.1//NHL domain-containing protein [Zea mays]
100272321	1219	952.21	299.37	-1.66391	2.19848e-78	Down	3.28327e-79	LOC100272321	GO:0009506//plasmodesma;GO:0016021//integral component of membrane;GO:0005886//plasma membrane	GO:0005524//ATP binding;GO:0004674//protein serine/threonine kinase activity;GO:0046983//protein dimerization activity	GO:0007165//signal transduction;GO:0006952//defense response;GO:0006468//protein phosphorylation	K04733//interleukin-1 receptor-associated kinase 4 [EC:2.7.11.1]	gi|414886985|tpg|DAA62999.1|//TPA: putative DUF26-domain receptor-like protein kinase family protein [Zea mays]
103626441	885	1189	441	-1.42546	4.99076e-78	Down	7.47277e-79	LOC103626441	NA	NA	NA	NA	gi|670407168|ref|XP_008645071.1|//PREDICTED: lipid transfer-like protein VAS [Zea mays];XP_008645071.1//lipid transfer-like protein VAS [Zea mays]
103642935	3293	416.66	40.75	-3.34856	1.71589e-77	Down	2.58262e-78	LOC103642935	NA	NA	NA	K09595//minor histocompatibility antigen H13 [EC:3.4.23.-]	XP_020401122.1//uncharacterized protein LOC103642935 [Zea mays];gi|413919691|gb|AFW59623.1|//putative DNA-directed RNA polymerase subunit family protein [Zea mays]
100217075	1466	2044	1015	-1.00447	4.35692e-77	Down	6.58484e-78	LOC100217075	NA	GO:0016788//hydrolase activity, acting on ester bonds	NA	K10396//kinesin family member 5;K01206//alpha-L-fucosidase [EC:3.2.1.51]	gi|414877346|tpg|DAA54477.1|//TPA: hypothetical protein ZEAMMB73_818689 [Zea mays]
103641846	2785	834.78	240.18	-1.79184	2.8458e-76	Down	4.33649e-77	LOC103641846	NA	GO:0004190//aspartic-type endopeptidase activity	GO:0006508//proteolysis;GO:0030163//protein catabolic process	K10401//kinesin family member 18/19;K10364//capping protein (actin filament) muscle Z-line, alpha;K18207//protein O-mannose beta-1,4-N-acetylglucosaminyltransferase [EC:2.4.1.312]	gi|413918916|gb|AFW58848.1|//hypothetical protein ZEAMMB73_299105 [Zea mays];AQK44868.1//hypothetical protein ZEAMMB73_Zm00001d025855, partial [Zea mays]
103639536	2040	1441.23	619.03	-1.21378	7.16813e-74	Down	1.11744e-74	LOC103639536	GO:0005887//integral component of plasma membrane	GO:0042950//salicin transmembrane transporter activity;GO:0005364//maltose:proton symporter activity;GO:0008506//sucrose:proton symporter activity	GO:0009846//pollen germination;GO:0015768//maltose transport;GO:0055085//transmembrane transport;GO:0042948//salicin transport;GO:0015770//sucrose transport;GO:0005985//sucrose metabolic process	K15378//solute carrier family 45, member 1/2/4	gi|809281414|ref|NP_001295053.1|//sucrose transport protein SUT1-like [Zea mays]
103646104	1377	1214	473	-1.35441	8.54109e-74	Down	1.33347e-74	LOC103646104	NA	NA	NA	K01647//citrate synthase [EC:2.3.3.1]	gi|670375504|ref|XP_008669050.1|//PREDICTED: cyclin-P2-1 [Zea mays]
100279973	1910	1808.04	873.22	-1.04457	8.4203e-73	Down	1.32839e-73	sog1226c	GO:0016021//integral component of membrane	GO:0016709//oxidoreductase activity, acting on paired donors, with incorporation or reduction of molecular oxygen, NAD(P)H as one donor, and incorporation of one atom of oxygen;GO:0020037//heme binding;GO:0005506//iron ion binding	GO:0044550//secondary metabolite biosynthetic process;GO:0055114//oxidation-reduction process	K00512//steroid 17alpha-monooxygenase / 17alpha-hydroxyprogesterone deacetylase [EC:1.14.14.19 1.14.14.32]	gi|226501928|ref|NP_001146393.1|//uncharacterized protein LOC100279973 [Zea mays]
103643558	1574	1510	670	-1.16687	1.00379e-72	Down	1.58593e-73	LOC103643558	NA	NA	NA	K13412//calcium-dependent protein kinase [EC:2.7.11.1];K13171//serine/arginine repetitive matrix protein 1;K14411//RNA-binding protein Musashi	gi|670367156|ref|XP_008664949.1|//PREDICTED: uncharacterized protein LOC103643558 [Zea mays];XP_008664949.1//uncharacterized protein LOC103643558 [Zea mays]
100282259	1004	342	22	-3.95298	5.46163e-72	Down	8.69718e-73	LOC100282259	GO:0009536//plastid	GO:0005509//calcium ion binding	NA	K13448//calcium-binding protein CML	gi|226492002|ref|NP_001148643.1|//calmodulin-like protein 41 [Zea mays]
103633483	1387	500.98	84.39	-2.56417	8.32417e-72	Down	1.32685e-72	LOC103633483	GO:0009505//plant-type cell wall;GO:0005576//extracellular region	GO:0020037//heme binding;GO:0046872//metal ion binding;GO:0004601//peroxidase activity	GO:0006979//response to oxidative stress;GO:0009664//plant-type cell wall organization;GO:0098869//cellular oxidant detoxification;GO:0042744//hydrogen peroxide catabolic process;GO:0055114//oxidation-reduction process	K00430//peroxidase [EC:1.11.1.7]	gi|670425524|ref|XP_008653399.1|//PREDICTED: peroxidase 2-like [Zea mays];XP_008653399.1//peroxidase 2-like [Zea mays]
107197951	2557	1350	569	-1.24102	1.06663e-71	Down	1.70433e-72	LOC107197951	GO:0005618//cell wall	GO:0004252//serine-type endopeptidase activity	GO:0006508//proteolysis	K04733//interleukin-1 receptor-associated kinase 4 [EC:2.7.11.1];K13199//plasminogen activator inhibitor 1 RNA-binding protein	gi|994306744|ref|NP_001307119.1|//uncharacterized protein LOC107197951 precursor [Zea mays]
541613	768	1432.15	623.67	-1.19388	1.47504e-71	Down	2.36957e-72	crr1	GO:0005622//intracellular	NA	GO:0009736//cytokinin-activated signaling pathway;GO:0000160//phosphorelay signal transduction system;GO:0006355//regulation of transcription, DNA-templated	K14492//two-component response regulator ARR-A family	gi|226497480|ref|NP_001147402.1|//cytokinin response regulator 1 [Zea mays]
103648481	2326	1139.63	442.33	-1.35993	8.75346e-70	Down	1.42939e-70	LOC103648481	GO:0031965//nuclear membrane;GO:0044614//nuclear pore cytoplasmic filaments	GO:0003723//RNA binding;GO:0005487//nucleocytoplasmic transporter activity;GO:0017056//structural constituent of nuclear pore;GO:0008139//nuclear localization sequence binding	GO:0006406//mRNA export from nucleus;GO:0034398//telomere tethering at nuclear periphery;GO:0009733//response to auxin;GO:0000973//posttranscriptional tethering of RNA polymerase II gene DNA at nuclear periphery;GO:0006606//protein import into nucleus;GO:0009870//defense response signaling pathway, resistance gene-dependent	K14297//nuclear pore complex protein Nup98-Nup96	AQL00622.1//Zinc finger CCCH domain-containing protein 19 [Zea mays];AQL00602.1//Zinc finger CCCH domain-containing protein 19 [Zea mays];AQL00624.1//Zinc finger CCCH domain-containing protein 19 [Zea mays];gi|670441354|ref|XP_008660969.1|//PREDICTED: LOW QUALITY PROTEIN: nuclear pore complex protein Nup96 homolog [Zea mays];XP_008660498.1//nuclear pore complex protein NUP96 isoform X1 [Zea mays]
103653395	1831	1160	462	-1.32272	4.20263e-68	Down	6.97076e-69	LOC103653395	GO:0016021//integral component of membrane;GO:0005886//plasma membrane	GO:0015171//amino acid transmembrane transporter activity	GO:0003333//amino acid transmembrane transport	K14209//solute carrier family 36 (proton-coupled amino acid transporter)	gi|670396556|ref|XP_008678533.1|//PREDICTED: amino acid permease 4-like [Zea mays]
100304034	2030	1295.4	549.36	-1.23213	4.25783e-68	Down	7.06896e-69	LOC100304034	GO:0016021//integral component of membrane	NA	NA	NA	gi|413920224|gb|AFW60156.1|//plant viral-response family protein [Zea mays]
100276390	886	1391	614	-1.17437	8.87294e-68	Down	1.48141e-68	LOC100276390	NA	NA	NA	NA	gi|226505112|ref|NP_001143667.1|//uncharacterized protein LOC100276390 [Zea mays]
BGI_novel_G004502	2756	930.46	322.58	-1.52284	1.43947e-67	Down	2.41116e-68	NA	NA	NA	NA	K12605//CCR4-NOT transcription complex subunit 2	AQK86820.1//putative NOT transcription complex subunit VIP2 [Zea mays]
100382776	1507	561	122	-2.19568	4.36998e-67	Down	7.37096e-68	LOC100382776	NA	NA	NA	NA	gi|293331175|ref|NP_001168956.1|//uncharacterized protein LOC100382776 [Zea mays]
BGI_novel_G003890	2214	1076.87	414.38	-1.37237	6.33201e-67	Down	1.07149e-67	NA	NA	NA	NA	K02880//large subunit ribosomal protein L17e	ONM23876.1//NHL domain-containing protein [Zea mays]
100283271	994	1304	565	-1.20118	6.73462e-66	Down	1.14854e-66	LOC100283271	NA	NA	NA	NA	gi|226504482|ref|NP_001149645.1|//VQ motif family protein [Zea mays]
103627533	1964	1334.94	588.63	-1.1759	3.09471e-65	Down	5.32366e-66	LOC103627533	GO:0009705//plant-type vacuole membrane;GO:0016021//integral component of membrane	GO:0015140//malate transmembrane transporter activity	GO:0015743//malate transport	K00430//peroxidase [EC:1.11.1.7];K03695//ATP-dependent Clp protease ATP-binding subunit ClpB;K14325//RNA-binding protein with serine-rich domain 1	gi|670409690|ref|XP_008646046.1|//PREDICTED: aluminum-activated malate transporter 10-like [Zea mays];XP_008646046.1//aluminum-activated malate transporter 10 [Zea mays]
100280886	1112	1603	772	-1.04866	4.12394e-65	Down	7.10062e-66	LOC100280886	NA	NA	NA	NA	gi|195609412|gb|ACG26536.1|//drought-induced protein 1 [Zea mays]
100216746	3559	1398.86	633.55	-1.13728	8.18136e-65	Down	1.41377e-65	LOC100216746	GO:0016021//integral component of membrane	GO:0005524//ATP binding;GO:0004672//protein kinase activity	GO:0006468//protein phosphorylation	K20718//LRR receptor-like serine/threonine-protein kinase ERECTA [EC:2.7.11.1]	gi|959092698|ref|NP_001304296.1|//uncharacterized protein LOC100216746 precursor [Zea mays]
109940845	1027	1560	744	-1.06273	9.10227e-65	Down	1.57362e-65	LOC109940845	NA	NA	NA	NA	gi|414885173|tpg|DAA61187.1|//TPA: hypothetical protein ZEAMMB73_000654 [Zea mays]
100193025	1996	835	276	-1.59166	9.71072e-65	Down	1.68032e-65	LOC100193025	GO:0048046//apoplast	GO:0016722//oxidoreductase activity, oxidizing metal ions;GO:0052716//hydroquinone:oxygen oxidoreductase activity;GO:0005507//copper ion binding	GO:0046274//lignin catabolic process;GO:0009809//lignin biosynthetic process;GO:0055114//oxidation-reduction process	K05909//laccase [EC:1.10.3.2]	gi|212721074|ref|NP_001131665.1|//putative laccase family protein precursor [Zea mays]
100383904	3263	441	72	-2.60927	1.39479e-64	Down	2.41787e-65	LOC100383904	GO:0005887//integral component of plasma membrane	GO:0046872//metal ion binding;GO:0005524//ATP binding;GO:0008553//hydrogen-exporting ATPase activity, phosphorylative mechanism	GO:0006754//ATP biosynthetic process;GO:1902600//hydrogen ion transmembrane transport;GO:0051453//regulation of intracellular pH	K01535//H+-transporting ATPase [EC:3.6.3.6]	gi|670394455|ref|XP_008677658.1|//PREDICTED: uncharacterized protein LOC100383904 isoform X1 [Zea mays];gi|293331881|ref|NP_001169998.1|//hypothetical protein [Zea mays]
103635836	833	344	34	-3.33336	5.55179e-64	Down	9.68025e-65	LOC103635836	NA	NA	NA	NA	gi|670431664|ref|XP_008656436.1|//PREDICTED: 28 kDa heat- and acid-stable phosphoprotein-like [Zea mays]
103626230	4145	612.64	155.68	-1.97101	6.9671e-64	Down	1.21589e-64	LOC103626230	NA	NA	NA	K19619//tyrosyl-DNA phosphodiesterase 2 [EC:3.1.4.-]	gi|670406617|ref|XP_008644857.1|//PREDICTED: uncharacterized protein LOC103626230 [Zea mays];AQK65551.1//hypothetical protein ZEAMMB73_Zm00001d014207 [Zea mays];AQK65550.1//hypothetical protein ZEAMMB73_Zm00001d014207 [Zea mays]
103650044	1305	1299	572	-1.17787	1.10489e-63	Down	1.93513e-64	LOC103650044	GO:0046658//anchored component of plasma membrane	GO:0009055//electron carrier activity;GO:0005507//copper ion binding	GO:0022900//electron transport chain	K11886//proteasome component ECM29	gi|670386428|ref|XP_008673933.1|//PREDICTED: uncharacterized protein LOC103650044 [Zea mays]
BGI_novel_G003991	5147	283.79	13.3	-4.40988	1.27003e-63	Down	2.22633e-64	NA	NA	NA	NA	K03255//protein TIF31	AQK78703.1//putative sucrose-phosphatase 2 [Zea mays]
100275129	1001	1227	525	-1.2193	1.52162e-63	Down	2.67212e-64	LOC100275129	NA	NA	NA	NA	gi|226530415|ref|NP_001142771.1|//uncharacterized protein LOC100275129 [Zea mays]
103626469	1454	966	360	-1.41858	3.31922e-63	Down	5.85733e-64	LOC103626469	NA	NA	GO:0006351//transcription, DNA-templated	K12581//CCR4-NOT transcription complex subunit 7/8;K03094//S-phase kinase-associated protein 1;K13126//polyadenylate-binding protein;K01054//acylglycerol lipase [EC:3.1.1.23]	gi|670407228|ref|XP_008645096.1|//PREDICTED: transcription factor JUNGBRUNNEN 1-like [Zea mays]
100274424	1586	1188.08	502.67	-1.23551	7.73174e-63	Down	1.37344e-63	LOC100274424	GO:0005794//Golgi apparatus	GO:0016757//transferase activity, transferring glycosyl groups	GO:0000271//polysaccharide biosynthetic process	K20893//probable galacturonosyltransferase-like 1 [EC:2.4.1.-]	gi|226498720|ref|NP_001142255.1|//transferase precursor [Zea mays]
100384715	1847	685.13	197.56	-1.78864	1.05946e-62	Down	1.88695e-63	LOC100384715	NA	NA	NA	NA	gi|293332053|ref|NP_001170658.1|//uncharacterized protein LOC100384715 [Zea mays]
100274774	818	686	201	-1.76557	1.09984e-61	Down	1.97858e-62	LOC100274774	GO:0016020//membrane;GO:0005739//mitochondrion	NA	NA	NA	gi|226494857|ref|NP_001142531.1|//uncharacterized protein LOC100274774 [Zea mays]
100194381	440	1172	499	-1.22642	2.63404e-61	Down	4.75498e-62	LOC100194381	GO:0016021//integral component of membrane	NA	NA	NA	gi|226500062|ref|NP_001150896.1|//AGP20 precursor [Zea mays]
BGI_novel_G006517	3552	442.89	81.72	-2.43274	4.87053e-60	Down	8.94035e-61	NA	NA	NA	NA	K13648//alpha-1,4-galacturonosyltransferase [EC:2.4.1.43]	AQK47108.1//hypothetical protein ZEAMMB73_Zm00001d026574 [Zea mays]
100194384	1123	1431	681	-1.06585	8.27004e-60	Down	1.52579e-60	LOC100194384	NA	NA	NA	NA	gi|413948848|gb|AFW81497.1|//hypothetical protein ZEAMMB73_932897, partial [Zea mays]
100501616	2805	1253	562	-1.1513	2.48493e-59	Down	4.6117e-60	LOC100501616	GO:0005618//cell wall	GO:0004252//serine-type endopeptidase activity	GO:0006508//proteolysis	K04733//interleukin-1 receptor-associated kinase 4 [EC:2.7.11.1];K13199//plasminogen activator inhibitor 1 RNA-binding protein;K12663//Delta(3,5)-Delta(2,4)-dienoyl-CoA isomerase [EC:5.3.3.-]	gi|413921942|gb|AFW61874.1|//putative subtilase family protein [Zea mays]
100272980	2224	846	304	-1.47114	1.45519e-58	Down	2.72446e-59	LOC100272980	GO:0009536//plastid	GO:0004316//3-oxoacyl-[acyl-carrier-protein] reductase (NADPH) activity;GO:0051287//NAD binding	GO:0006633//fatty acid biosynthetic process;GO:0055114//oxidation-reduction process	K00059//3-oxoacyl-[acyl-carrier protein] reductase [EC:1.1.1.100]	gi|413954686|gb|AFW87335.1|//hypothetical protein ZEAMMB73_192471 [Zea mays];ACN28865.1//unknown [Zea mays]
103643215	834	751	248	-1.59303	1.92996e-58	Down	3.62537e-59	LOC103643215	NA	NA	NA	NA	gi|195651039|gb|ACG44987.1|//hypothetical protein [Zea mays]
BGI_novel_G000664	3348	292.82	24.2	-3.59149	5.95516e-58	Down	1.12377e-58	NA	NA	NA	NA	K07232//cation transport protein ChaC;K01188//beta-glucosidase [EC:3.2.1.21]	XP_008652508.1//glutathione-specific gamma-glutamylcyclotransferase 1-like [Zea mays]
BGI_novel_G001370	5202	309	0	-9.26602	5.54833e-57	Down	1.05954e-57	NA	NA	NA	NA	K16196//eukaryotic translation initiation factor 2-alpha kinase 4 [EC:2.7.11.1];K15923//alpha-L-fucosidase 2 [EC:3.2.1.51];K08247//methionine S-methyltransferase [EC:2.1.1.12]	XP_020408779.1//uncharacterized protein LOC100274541 isoform X1 [Zea mays]
103654131	2570	236.68	3.25	-6.18091	1.38611e-56	Down	2.66428e-57	LOC103654131	NA	GO:0003677//DNA binding;GO:0046983//protein dimerization activity	NA	K14007//protein transport protein SEC24;K01230//mannosyl-oligosaccharide alpha-1,2-mannosidase [EC:3.2.1.113];K05658//ATP-binding cassette, subfamily B (MDR/TAP), member 1 [EC:3.6.3.44];K04460//serine/threonine-protein phosphatase 5 [EC:3.1.3.16]	gi|670365776|ref|XP_008663623.1|//PREDICTED: uncharacterized protein LOC103642080 isoform X1 [Zea mays];gi|670365778|ref|XP_008663628.1|//PREDICTED: uncharacterized protein LOC103642080 isoform X2 [Zea mays]
100192906	2433	236.46	3.02	-6.28546	2.19593e-56	Down	4.22597e-57	LOC100192906	NA	NA	NA	K13421//uridine monophosphate synthetase [EC:2.4.2.10 4.1.1.23]	gi|212723768|ref|NP_001131565.1|//uncharacterized protein LOC100192906 [Zea mays];ONM17091.1//hypothetical protein ZEAMMB73_Zm00001d003517 [Zea mays]
100384296	1719	1449	716	-1.01158	1.09552e-55	Down	2.13391e-56	umc2190	GO:0005634//nucleus;GO:0005739//mitochondrion	GO:0003677//DNA binding	GO:0006355//regulation of transcription, DNA-templated	K12741//heterogeneous nuclear ribonucleoprotein A1/A3;K06236//collagen, type I, alpha;K14491//two-component response regulator ARR-B family	gi|293332904|ref|NP_001170326.1|//uncharacterized protein LOC100384296 [Zea mays]
BGI_novel_G001708	3862	343	47.4	-2.84981	2.46349e-55	Down	4.8273e-56	NA	NA	NA	NA	K19983//exocyst complex component 1	ONM26751.1//hypothetical protein ZEAMMB73_Zm00001d007405 [Zea mays]
100135421	1342	227	3	-6.23614	2.9417e-54	Down	5.84691e-55	umc2332	NA	GO:0003824//catalytic activity;GO:0050662//coenzyme binding	NA	K08695//anthocyanidin reductase [EC:1.3.1.77];K13082//bifunctional dihydroflavonol 4-reductase/flavanone 4-reductase [EC:1.1.1.219 1.1.1.234];K21102//anthocyanidin reductase [(2S)-flavan-3-ol-forming] [EC:1.3.1.112]	gi|212274409|ref|NP_001130277.1|//uncharacterized protein LOC100135421 [Zea mays]
100272470	801	885	345	-1.35364	3.91134e-54	Down	7.78635e-55	LOC100272470	NA	NA	NA	NA	gi|226528994|ref|NP_001140414.1|//putative HLH DNA-binding domain superfamily protein [Zea mays]
100286242	657	516	132	-1.96139	1.07847e-53	Down	2.16206e-54	umc2186	NA	NA	NA	NA	gi|226496826|ref|NP_001152602.1|//uncharacterized protein LOC100286242 precursor [Zea mays]
BGI_novel_G004947	6482	518.7	134.41	-1.94282	2.60884e-53	Down	5.26258e-54	NA	NA	NA	NA	K14724//solute carrier family 9 (sodium/hydrogen exchanger), member 8	ONL95495.1//Sodium/hydrogen exchanger 2 [Zea mays]
100274423	1159	774.19	279.87	-1.46249	2.95169e-53	Down	5.96109e-54	LOC100274423	GO:0005887//integral component of plasma membrane	GO:0005249//voltage-gated potassium channel activity	GO:0071805//potassium ion transmembrane transport;GO:0042391//regulation of membrane potential	K05391//cyclic nucleotide gated channel, other eukaryote	gi|413939268|gb|AFW73819.1|//hypothetical protein ZEAMMB73_884796 [Zea mays]
100216747	3045	1069.79	469.63	-1.18229	5.26673e-53	Down	1.06734e-53	LOC100216747	GO:0016020//membrane	GO:0000166//nucleotide binding;GO:0004672//protein kinase activity	GO:0016310//phosphorylation	K04733//interleukin-1 receptor-associated kinase 4 [EC:2.7.11.1]	gi|219362657|ref|NP_001136622.1|//putative DUF26-domain receptor-like protein kinase family protein [Zea mays];ONM58036.1//Cysteine-rich receptor-like protein kinase 10 [Zea mays]
103634832	4703	488.88	120	-2.021	6.28483e-53	Down	1.27611e-53	LOC103634832	GO:0016021//integral component of membrane	GO:0004674//protein serine/threonine kinase activity;GO:0005524//ATP binding	GO:0006468//protein phosphorylation	K13428//LRR receptor-like serine/threonine-protein kinase EFR [EC:2.7.11.1]	gi|670429606|ref|XP_008655644.1|//PREDICTED: probable LRR receptor-like serine/threonine-protein kinase At3g47570 [Zea mays]
100383351	2015	761	275	-1.46302	2.11185e-52	Down	4.32426e-53	LOC100383351	NA	NA	NA	NA	gi|670360948|ref|XP_008644759.1|//PREDICTED: uncharacterized protein LOC100383351 isoform X1 [Zea mays]
100280605	1786	536	147	-1.86097	4.91253e-52	Down	1.01241e-52	LOC100280605	NA	GO:0008233//peptidase activity	GO:0019538//protein metabolic process	K02882//large subunit ribosomal protein L18Ae;K01381//saccharopepsin [EC:3.4.23.25]	gi|226495677|ref|NP_001146995.1|//pepsin A precursor [Zea mays]
100272233	1434	1036	452	-1.19119	5.62938e-52	Down	1.16233e-52	LOC100272233	NA	NA	NA	NA	gi|226532423|ref|NP_001140205.1|//uncharacterized protein LOC100272233 [Zea mays]
BGI_novel_G004291	3605	218.91	6.36	-5.09972	6.02916e-52	Down	1.24535e-52	NA	NA	NA	NA	NA	AQK83934.1//WW domain-containing protein [Zea mays]
103629789	3660	217.78	5.83	-5.21779	6.25371e-52	Down	1.2927e-52	LOC103629789	GO:0009536//plastid	NA	NA	K02893//large subunit ribosomal protein L23Ae;K07007//uncharacterized protein;K14684//solute carrier family 25 (mitochondrial phosphate transporter), member 23/24/25/41	AQK65414.1//hypothetical protein ZEAMMB73_Zm00001d014172 [Zea mays];gi|670406592|ref|XP_008644845.1|//PREDICTED: uncharacterized protein LOC103626220 [Zea mays];XP_020393235.1//probable mitochondrial adenine nucleotide transporter BTL3 [Zea mays]
BGI_novel_G004939	6499	1103.5	499.74	-1.13739	1.93592e-51	Down	4.02286e-52	NA	NA	NA	NA	K14724//solute carrier family 9 (sodium/hydrogen exchanger), member 8	AQK48710.1//Sodium/hydrogen exchanger [Zea mays]
100382972	1511	1238	593	-1.05646	3.26945e-51	Down	6.81944e-52	LOC100382972	NA	GO:0016747//transferase activity, transferring acyl groups other than amino-acyl groups	NA	K13065//shikimate O-hydroxycinnamoyltransferase [EC:2.3.1.133]	gi|293334775|ref|NP_001169127.1|//uncharacterized protein LOC100382972 [Zea mays]
103646275	1532	499.07	129.77	-1.93784	3.53415e-51	Down	7.37431e-52	LOC103646275	NA	NA	NA	NA	gi|670375961|ref|XP_008669227.1|//PREDICTED: uncharacterized protein LOC103646275 [Zea mays]
100284560	1352	658	218	-1.58832	3.61735e-51	Down	7.55072e-52	LOC100284560	NA	NA	NA	NA	gi|670376891|ref|XP_008669594.1|//PREDICTED: uncharacterized protein LOC103646669 [Zea mays]
103640757	1690	896.43	366.51	-1.2849	1.08327e-50	Down	2.27638e-51	LOC103640757	NA	GO:0046872//metal ion binding;GO:0003993//acid phosphatase activity	GO:0016311//dephosphorylation	K14407//cleavage stimulation factor subunit 2	gi|670444054|ref|XP_008662466.1|//PREDICTED: LOW QUALITY PROTEIN: probable purple acid phosphatase 20 [Zea mays]
100280861	1006	831	325	-1.34897	1.16903e-50	Down	2.45842e-51	LOC100280861	NA	NA	GO:0044267//cellular protein metabolic process	K19041//E3 ubiquitin-protein ligase RNF38/44 [EC:2.3.2.27]	gi|226495751|ref|NP_001147253.1|//RING-H2 finger protein ATL2M [Zea mays]
103636720	1341	521	144	-1.84977	3.22386e-50	Down	6.83239e-51	LOC103636720	NA	NA	NA	NA	gi|670363933|ref|XP_008657286.1|//PREDICTED: uncharacterized protein LOC103636720 [Zea mays]
100284577	1879	1065	481	-1.1413	5.8163e-50	Down	1.23719e-50	LOC100284577	GO:0016021//integral component of membrane	GO:0016857//racemase and epimerase activity, acting on carbohydrates and derivatives;GO:0050662//coenzyme binding	GO:0005975//carbohydrate metabolic process	K08679//UDP-glucuronate 4-epimerase [EC:5.1.3.6]	gi|226507148|ref|NP_001150944.1|//NAD-dependent epimerase/dehydratase family protein [Zea mays]
BGI_novel_G003985	7091	718.03	259.21	-1.46448	1.35067e-49	Down	2.88777e-50	NA	NA	NA	NA	K03255//protein TIF31	AQK78703.1//putative sucrose-phosphatase 2 [Zea mays]
103628699	968	629	207	-1.59799	2.13961e-49	Down	4.59122e-50	LOC103628699	GO:0005886//plasma membrane	GO:0004842//ubiquitin-protein transferase activity	GO:0051301//cell division;GO:0016567//protein ubiquitination;GO:0048364//root development	K16286//E3 ubiquitin-protein ligase EL5 [EC:2.3.2.27]	gi|670411878|ref|XP_008647077.1|//PREDICTED: E3 ubiquitin-protein ligase EL5-like [Zea mays]
103637333	2631	690.97	243.65	-1.49837	2.1974e-49	Down	4.71695e-50	LOC103637333	NA	NA	NA	K13681//xyloglucan fucosyltransferase [EC:2.4.1.-];K03013//DNA-directed RNA polymerases I, II, and III subunit RPABC1;K18674//N-acetylgalactosamine kinase [EC:2.7.1.157];K17913//carlactone synthase / all-trans-10'-apo-beta-carotenal 13,14-cleaving dioxygenase [EC:1.13.11.69 1.13.11.70];K14300//nuclear pore complex protein Nup133	PAN42223.1//hypothetical protein PAHAL_H02074 [Panicum hallii];XP_008657774.2//uncharacterized protein LOC103637333 [Zea mays];gi|670434487|ref|XP_008657774.1|//PREDICTED: uncharacterized protein LOC103637333 [Zea mays]
BGI_novel_G003614	6089	418.48	95.02	-2.13341	1.1185e-48	Down	2.43237e-49	NA	NA	NA	NA	K11594//ATP-dependent RNA helicase DDX3X [EC:3.6.4.13];K20547//basic endochitinase B [EC:3.2.1.14]	CDP03355.1//unnamed protein product [Coffea canephora]
100277199	693	1028	463	-1.14531	1.53125e-48	Down	3.33832e-49	pco114187(763)	NA	NA	NA	NA	gi|226502712|ref|NP_001144308.1|//uncharacterized protein LOC100277199 precursor [Zea mays]
100192837	857	427	100	-2.08879	2.29997e-48	Down	5.02856e-49	AY109764	NA	NA	NA	NA	gi|212720851|ref|NP_001131500.1|//uncharacterized protein LOC100192837 [Zea mays]
100274143	1635	1213	594	-1.0246	8.05295e-48	Down	1.77698e-48	LOC100274143	NA	NA	NA	NA	gi|242091383|ref|XP_002441524.1|//hypothetical protein SORBIDRAFT_09g028640 [Sorghum bicolor]
100501471	1295	979.58	434.27	-1.16813	9.22235e-48	Down	2.0379e-48	LOC100501471	NA	NA	NA	NA	gi|414883470|tpg|DAA59484.1|//TPA: hypothetical protein ZEAMMB73_809167 [Zea mays]
103630521	1731	557.75	172.02	-1.6916	1.42556e-47	Down	3.16011e-48	LOC103630521	GO:0005634//nucleus	GO:0003677//DNA binding	GO:0006355//regulation of transcription, DNA-templated	K12741//heterogeneous nuclear ribonucleoprotein A1/A3;K06236//collagen, type I, alpha;K14491//two-component response regulator ARR-B family	gi|670418057|ref|XP_008649803.1|//PREDICTED: uncharacterized protein LOC103630521 [Zea mays]
BGI_novel_G004888	3096	374.92	76.59	-2.28591	1.58322e-47	Down	3.51331e-48	NA	NA	NA	NA	K04733//interleukin-1 receptor-associated kinase 4 [EC:2.7.11.1];K01601//ribulose-bisphosphate carboxylase large chain [EC:4.1.1.39];K14664//IAA-amino acid hydrolase [EC:3.5.1.-];K03353//anaphase-promoting complex subunit 6;K08472//mlo protein	XP_008657358.2//putative nuclease HARBI1 [Zea mays]
100285473	951	631.1	216	-1.54139	4.2717e-47	Down	9.51924e-48	IDP867	GO:0016021//integral component of membrane	NA	NA	NA	gi|226492981|ref|NP_001151838.1|//uncharacterized protein LOC100285473 precursor [Zea mays]
103650853	2446	1207	594	-1.01745	4.62209e-47	Down	1.03181e-47	LOC103650853	NA	NA	NA	NA	gi|670388361|ref|XP_008674670.1|//PREDICTED: uncharacterized protein LOC103650853 [Zea mays]
103646017	1346	517	153	-1.75119	2.48743e-46	Down	5.62065e-47	LOC103646017	NA	NA	NA	NA	gi|670375314|ref|XP_008668977.1|//PREDICTED: zinc finger protein 57 homolog [Zea mays]
BGI_novel_G003122	2189	471.86	128.76	-1.86823	3.22489e-46	Down	7.31218e-47	NA	NA	NA	NA	K00430//peroxidase [EC:1.11.1.7];K03263//translation initiation factor 5A;K03010//DNA-directed RNA polymerase II subunit RPB2 [EC:2.7.7.6];K11593//eukaryotic translation initiation factor 2C	AQK61359.1//hypothetical protein ZEAMMB73_Zm00001d054111 [Zea mays]
109941617	1369	492.62	140.01	-1.8095	3.38412e-46	Down	7.67849e-47	LOC109941617	GO:0016021//integral component of membrane	NA	NA	NA	ONL96877.1//RNA pseudouridine synthase 5 [Zea mays];gi|226493129|ref|NP_001144729.1|//uncharacterized protein LOC100277773 [Zea mays];ONL96869.1//RNA pseudouridine synthase 5 [Zea mays]
BGI_novel_G001569	1013	610.49	207.13	-1.55399	3.90032e-46	Down	8.85581e-47	NA	NA	NA	NA	K13691//pathogen-inducible salicylic acid glucosyltransferase [EC:2.4.1.-]	XP_008670325.1//crocetin glucosyltransferase 2 [Zea mays]
BGI_novel_G004861	3436	1069.87	504.58	-1.07884	5.98681e-46	Down	1.36353e-46	NA	NA	NA	NA	K04733//interleukin-1 receptor-associated kinase 4 [EC:2.7.11.1];K00872//homoserine kinase [EC:2.7.1.39];K17479//glutaredoxin domain-containing cysteine-rich protein 1;K10398//kinesin family member 11;K05658//ATP-binding cassette, subfamily B (MDR/TAP), member 1 [EC:3.6.3.44]	XP_012700855.1//PREDICTED: zinc finger BED domain-containing protein RICESLEEPER 2-like [Setaria italica]
542280	858	531	162	-1.70727	6.17598e-46	Down	1.40709e-46	esp5	NA	NA	NA	NA	gi|806776514|ref|NP_001105349.2|//embryo specific protein 5 [Zea mays]
103633033	3059	1096	525	-1.05642	1.67544e-45	Down	3.84855e-46	LOC103633033	NA	NA	NA	K13457//disease resistance protein RPM1	gi|670424483|ref|XP_008652943.1|//PREDICTED: disease resistance protein RPM1-like [Zea mays]
100286016	2159	994	455	-1.12194	1.68255e-45	Down	3.86618e-46	LOC100286016	GO:0005634//nucleus	GO:0001228//transcriptional activator activity, RNA polymerase II transcription regulatory region sequence-specific binding;GO:0001046//core promoter sequence-specific DNA binding;GO:0046983//protein dimerization activity	GO:0006366//transcription from RNA polymerase II promoter	K05765//cofilin	gi|226492755|ref|NP_001152376.1|//DNA binding protein [Zea mays]
100193615	1639	603	205	-1.55109	1.81607e-45	Down	4.17441e-46	IDP1980	GO:0005634//nucleus;GO:0005739//mitochondrion	GO:0003677//DNA binding;GO:0016597//amino acid binding;GO:0046983//protein dimerization activity	GO:0008152//metabolic process	K18485//myogenic factor 6;K20558//transcription factor SPEECHLESS	gi|670392376|ref|XP_008676570.1|//PREDICTED: uncharacterized protein LOC100193615 isoform X1 [Zea mays];gi|239047829|ref|NP_001132188.2|//uncharacterized protein LOC100193615 [Zea mays]
103629261	915	368	78	-2.23272	2.1239e-45	Down	4.88861e-46	LOC103629261	NA	NA	NA	K10406//kinesin family member C2/C3	gi|670415077|ref|XP_008648652.1|//PREDICTED: uncharacterized protein LOC103629261 [Zea mays]
100217195	1395	1037	485	-1.09092	2.27462e-45	Down	5.23729e-46	bHLH161	NA	GO:0005488//binding	NA	K18485//myogenic factor 6;K20558//transcription factor SPEECHLESS	gi|219363059|ref|NP_001137026.1|//putative HLH DNA-binding domain superfamily protein [Zea mays]
100382543	2900	809	333	-1.27517	2.27815e-45	Down	5.2472e-46	LOC100382543	NA	GO:0008889//glycerophosphodiester phosphodiesterase activity	GO:0006629//lipid metabolic process	K01126//glycerophosphoryl diester phosphodiesterase [EC:3.1.4.46]	gi|293331777|ref|NP_001168748.1|//uncharacterized protein LOC100382543 precursor [Zea mays]
BGI_novel_G003130	4348	223.56	17.79	-3.64608	4.4631e-45	Down	1.03354e-45	NA	NA	NA	NA	K00430//peroxidase [EC:1.11.1.7];K03263//translation initiation factor 5A;K03010//DNA-directed RNA polymerase II subunit RPB2 [EC:2.7.7.6];K11593//eukaryotic translation initiation factor 2C	AQK61359.1//hypothetical protein ZEAMMB73_Zm00001d054111 [Zea mays]
103630375	561	1084	519	-1.05712	4.55853e-45	Down	1.05599e-45	LOC103630375	NA	NA	NA	K09286//EREBP-like factor	gi|670417704|ref|XP_008649655.1|//PREDICTED: ethylene-responsive transcription factor ERF020-like [Zea mays]
103651152	2656	456.88	124	-1.87603	4.83275e-45	Down	1.11989e-45	LOC103651152	NA	NA	NA	NA	gi|670389144|ref|XP_008674992.1|//PREDICTED: uncharacterized protein LOC103651152 isoform X2 [Zea mays];gi|670389142|ref|XP_008674991.1|//PREDICTED: uncharacterized protein LOC103651152 isoform X1 [Zea mays]
100283084	1783	1059	502	-1.0715	5.183e-45	Down	1.20267e-45	LOC100283084	GO:0016021//integral component of membrane;GO:0009706//chloroplast inner membrane	NA	GO:0006810//transport;GO:0000023//maltose metabolic process	K00430//peroxidase [EC:1.11.1.7];K13412//calcium-dependent protein kinase [EC:2.7.11.1]	gi|226493496|ref|NP_001149458.1|//maltose excess protein 1-like [Zea mays];NP_001149458.1//maltose excess protein 1-like [Zea mays]
100382742	1324	818	341	-1.25689	7.22868e-45	Down	1.68017e-45	LOC100382742	NA	NA	NA	NA	gi|293333626|ref|NP_001168930.1|//putative DUF26 domain family protein precursor [Zea mays]
BGI_novel_G000024	5259	1122.5	547.5	-1.03034	9.31064e-45	Down	2.16627e-45	NA	NA	NA	NA	K03883//NADH-ubiquinone oxidoreductase chain 5 [EC:1.6.5.3]	BAV56933.1//NADH dehydrogenase subunit 5 (mitochondrion) [Saccharum officinarum]
BGI_novel_G000360	5477	227	0	-8.82111	1.37687e-44	Down	3.21208e-45	NA	NA	NA	NA	K16196//eukaryotic translation initiation factor 2-alpha kinase 4 [EC:2.7.11.1];K00430//peroxidase [EC:1.11.1.7];K15923//alpha-L-fucosidase 2 [EC:3.2.1.51];K08247//methionine S-methyltransferase [EC:2.1.1.12]	CAH66499.1//H0321H01.8 [Oryza sativa]
BGI_novel_G004543	3209	443.01	118.09	-1.90201	1.65316e-44	Down	3.86567e-45	NA	NA	NA	NA	K20606//mitogen-activated protein kinase kinase kinase ANP1 [EC:2.7.11.25];K11253//histone H3;K11279//nucleosome assembly protein 1-like 1	ONM52310.1//Transcription factor bHLH76 [Zea mays]
103651471	1780	718.08	279	-1.35844	1.97217e-44	Down	4.6147e-45	LOC103651471	NA	NA	NA	K09419//heat shock transcription factor, other eukaryote	gi|670389924|ref|XP_008675322.1|//PREDICTED: heat stress transcription factor C-1a-like [Zea mays]
100382969	1706	1021	479	-1.08644	2.0987e-44	Down	4.91239e-45	LOC100382969	GO:0016020//membrane	GO:0016709//oxidoreductase activity, acting on paired donors, with incorporation or reduction of molecular oxygen, NAD(P)H as one donor, and incorporation of one atom of oxygen;GO:0020037//heme binding;GO:0005506//iron ion binding	GO:0044550//secondary metabolite biosynthetic process;GO:0055114//oxidation-reduction process	K20556//cytochrome P450 family 76 subfamily C	gi|293333722|ref|NP_001169124.1|//uncharacterized protein LOC100382969 [Zea mays]
103651407	1633	901	400	-1.16608	6.27274e-44	Down	1.48292e-44	LOC103651407	NA	GO:0043565//sequence-specific DNA binding;GO:0003700//transcription factor activity, sequence-specific DNA binding	GO:0006355//regulation of transcription, DNA-templated	K13425//WRKY transcription factor 22;K13459//disease resistance protein RPS2;K16225//probable WRKY transcription factor 52	gi|670389761|ref|XP_008675263.1|//PREDICTED: probable WRKY transcription factor 9 [Zea mays]
103652753	2025	230	22	-3.38062	9.36461e-44	Down	2.22262e-44	LOC103652753	GO:0005887//integral component of plasma membrane	GO:0005355//glucose transmembrane transporter activity;GO:0005351//sugar:proton symporter activity	GO:0046323//glucose import;GO:0015992//proton transport;GO:1904659//glucose transmembrane transport	K08150//MFS transporter, SP family, solute carrier family 2 (myo-inositol transporter), member 13	gi|670395039|ref|XP_008677945.1|//PREDICTED: polyol transporter 5-like [Zea mays]
100383102	3045	1004	471.99	-1.08349	1.66666e-43	Down	3.97778e-44	LOC100383102	GO:0005794//Golgi apparatus;GO:0016021//integral component of membrane	GO:0016740//transferase activity	NA	K20887//xyloglucan glycosyltransferase 4 [EC:2.4.1.-]	gi|414880328|tpg|DAA57459.1|//TPA: hypothetical protein ZEAMMB73_829970 [Zea mays]
BGI_novel_G000986	3408	514.59	160.63	-1.67424	2.17731e-43	Down	5.21117e-44	NA	NA	NA	NA	K14803//protein phosphatase PTC2/3 [EC:3.1.3.16]	XP_020409083.1//TSL-kinase interacting protein 1 isoform X2 [Zea mays]
103655397	1663	804.65	339.33	-1.24023	2.81266e-43	Down	6.75455e-44	LOC103655397	NA	NA	NA	K06662//cell cycle checkpoint protein	XP_020407446.1//uncharacterized protein LOC103655397 isoform X1 [Zea mays];gi|226492070|ref|NP_001140447.1|//uncharacterized protein LOC100272506 [Zea mays];gi|670358716|ref|XP_008666616.1|//PREDICTED: uncharacterized protein LOC100272506 isoform X1 [Zea mays]
542255	1640	726	290	-1.31847	5.83652e-43	Down	1.41073e-43	rs1	GO:0005634//nucleus	GO:0043565//sequence-specific DNA binding;GO:0003700//transcription factor activity, sequence-specific DNA binding	GO:0006355//regulation of transcription, DNA-templated	K16670//homeobox protein Meis2;K15613//homeobox protein Meis1	gi|194688564|gb|ACF78366.1|//unknown [Zea mays];NP_001105331.2//homeobox protein rough sheath 1 [Zea mays]
BGI_novel_G005824	448	350.8	75.33	-2.21391	6.47381e-43	Down	1.5683e-43	NA	NA	NA	NA	K14271//nicotianamine aminotransferase [EC:2.6.1.80]	AQK59163.1//nicotianamine aminotransferase1 [Zea mays]
103626986	2245	995	471	-1.07353	1.6533e-42	Down	4.03222e-43	LOC103626986	NA	NA	NA	NA	gi|670408411|ref|XP_008645565.1|//PREDICTED: embryonic protein DC-8-like [Zea mays]
103627003	1460	349	76	-2.19371	3.08758e-42	Down	7.55195e-43	LOC103627003	GO:0005576//extracellular region	GO:0020037//heme binding;GO:0046872//metal ion binding;GO:0004601//peroxidase activity	GO:0006979//response to oxidative stress;GO:0098869//cellular oxidant detoxification;GO:0042744//hydrogen peroxide catabolic process;GO:0055114//oxidation-reduction process	K00430//peroxidase [EC:1.11.1.7]	gi|670408450|ref|XP_008645579.1|//PREDICTED: peroxidase P7-like [Zea mays]
103647358	1193	797	339	-1.22785	3.12429e-42	Down	7.64662e-43	LOC103647358	GO:0005874//microtubule;GO:0005819//spindle;GO:0009536//plastid	NA	GO:0060236//regulation of mitotic spindle organization;GO:0032147//activation of protein kinase activity	K17732//mitochondrial-processing peptidase subunit beta [EC:3.4.24.64];K16812//targeting protein for Xklp2	gi|670378316|ref|XP_008670122.1|//PREDICTED: uncharacterized protein LOC103647358 [Zea mays]
103625700	3296	646	245	-1.39331	1.21756e-41	Down	3.00462e-42	LOC103625700	NA	GO:0003677//DNA binding;GO:0008270//zinc ion binding	NA	K11498//centromeric protein E;K03580//ATP-dependent helicase HepA [EC:3.6.4.-]	XP_008644307.1//uncharacterized protein LOC103625700 isoform X1 [Zea mays];gi|670405288|ref|XP_008644307.1|//PREDICTED: uncharacterized protein LOC103625700 isoform X1 [Zea mays]
107126293	1019	1054	518	-1.01941	2.07646e-41	Down	5.1452e-42	LOC107126293	NA	NA	NA	NA	gi|224032495|gb|ACN35323.1|//unknown [Zea mays]
103642827	2681	438	124	-1.81515	2.08067e-41	Down	5.15725e-42	LOC103642827	NA	NA	NA	K09422//myb proto-oncogene protein, plant	gi|670448014|ref|XP_008664226.1|//PREDICTED: myb-related protein 330-like [Zea mays]
100272496	1571	786	336	-1.22062	2.69598e-41	Down	6.69709e-42	LOC100272496	GO:0005576//extracellular region	GO:0020037//heme binding;GO:0046872//metal ion binding;GO:0004601//peroxidase activity	GO:0006979//response to oxidative stress;GO:0098869//cellular oxidant detoxification;GO:0042744//hydrogen peroxide catabolic process;GO:0055114//oxidation-reduction process	K00430//peroxidase [EC:1.11.1.7]	XP_008666570.2//uncharacterized LOC100272496 isoform X1 [Zea mays];gi|226493546|ref|NP_001140437.1|//uncharacterized protein LOC100272496 [Zea mays];gi|670358706|ref|XP_008666570.1|//PREDICTED: uncharacterized protein LOC100272496 isoform X1 [Zea mays]
100192005	1769	655	253	-1.36691	4.94496e-41	Down	1.23455e-41	LOC100192005	GO:0016021//integral component of membrane	NA	GO:0055085//transmembrane transport	K17866//diphthamide biosynthesis protein 2;K12818//ATP-dependent RNA helicase DHX8/PRP22 [EC:3.6.4.13]	gi|212274397|ref|NP_001130901.1|//carbohydrate transporter/ sugar porter/ transporter [Zea mays];NP_001130901.1//carbohydrate transporter/ sugar porter/ transporter [Zea mays]
103654276	1420	288.7	50.77	-2.50208	6.8189e-41	Down	1.70717e-41	LOC103654276	NA	NA	NA	K10523//speckle-type POZ protein	gi|992166132|gb|EES09114.2|//hypothetical protein SORBI_005G010100 [Sorghum bicolor]
103627512	2393	959	455	-1.07022	7.99404e-41	Down	2.00574e-41	LOC103627512	NA	NA	NA	NA	gi|670409642|ref|XP_008646026.1|//PREDICTED: uncharacterized protein LOC103627512 [Zea mays]
BGI_novel_G006211	3950	246.76	33.18	-2.88928	9.26792e-41	Down	2.32825e-41	NA	NA	NA	NA	K08739//DNA mismatch repair protein MLH3	XP_020404715.1//uncharacterized protein LOC109944383, partial [Zea mays]
109946104	2704	488	154	-1.65851	1.08351e-40	Down	2.72449e-41	LOC109946104	NA	NA	NA	NA	gi|992169623|gb|KXG30035.1|//hypothetical protein SORBI_004G126400, partial [Sorghum bicolor]
100276929	1524	933	438	-1.0855	1.19232e-40	Down	3.00274e-41	LOC100276929	GO:0009536//plastid	NA	NA	NA	gi|226509888|ref|NP_001144094.1|//uncharacterized protein LOC100276929 [Zea mays]
BGI_novel_G004946	4405	542.14	186.02	-1.53776	1.57042e-40	Down	3.9623e-41	NA	NA	NA	NA	K14724//solute carrier family 9 (sodium/hydrogen exchanger), member 8	ONL95495.1//Sodium/hydrogen exchanger 2 [Zea mays]
103641710	951	597	222	-1.42173	9.6008e-40	Down	2.45304e-40	LOC103641710	NA	NA	NA	NA	gi|670446009|ref|XP_008663250.1|//PREDICTED: arabinogalactan protein 1-like [Zea mays]
103653295	2270	543.16	189.78	-1.51161	1.2543e-39	Down	3.21945e-40	LOC103653295	NA	NA	NA	NA	gi|673921678|ref|NP_001288505.1|//uncharacterized protein LOC103653295 [Zea mays];gi|670396336|ref|XP_008678456.1|//PREDICTED: uncharacterized protein LOC103653295 isoform X2 [Zea mays]
103636655	951	577.42	210.63	-1.44947	1.40049e-39	Down	3.59685e-40	LOC103636655	NA	NA	NA	K20174//oxysterol-binding protein-related protein 1/2	gi|670380693|ref|XP_008671059.1|//PREDICTED: oxysterol-binding protein-related protein 3C-like [Zea mays]
BGI_novel_G000884	4638	432.39	126.38	-1.76912	1.59142e-39	Down	4.08969e-40	NA	NA	NA	NA	K11303//histone acetyltransferase 1 [EC:2.3.1.48]	Q8LPU4.2//RecName: Full=Histone acetyltransferase type B catalytic subunit; AltName: Full=Histone acetyltransferase HAT B; AltName: Full=Histone acetyltransferase HAT-B-p50
100275132	945	732	310	-1.23413	3.30405e-39	Down	8.53724e-40	LOC100275132	NA	NA	NA	NA	gi|414870783|tpg|DAA49340.1|//TPA: hypothetical protein ZEAMMB73_502321 [Zea mays]
100502488	3435	765	332	-1.19883	3.83288e-39	Down	9.91563e-40	LOC100502488	NA	NA	NA	K13172//serine/arginine repetitive matrix protein 2	gi|413926894|gb|AFW66826.1|//hypothetical protein ZEAMMB73_815554 [Zea mays];AQK61233.1//Trihelix transcription factor GTL2 [Zea mays]
BGI_novel_G000830	2462	402.24	111.27	-1.84855	4.52241e-39	Down	1.17065e-39	NA	NA	NA	NA	K14664//IAA-amino acid hydrolase [EC:3.5.1.-]	ONM54192.1//hypothetical protein ZEAMMB73_Zm00001d020060 [Zea mays]
100277350	634	427	125	-1.76686	5.53984e-39	Down	1.43617e-39	LOC100277350	NA	NA	NA	NA	gi|414870812|tpg|DAA49369.1|//TPA: hypothetical protein ZEAMMB73_875295 [Zea mays]
103626064	2762	191.09	0	-8.57267	7.84017e-39	Down	2.03497e-39	LOC103626064	GO:0016020//membrane	GO:0016709//oxidoreductase activity, acting on paired donors, with incorporation or reduction of molecular oxygen, NAD(P)H as one donor, and incorporation of one atom of oxygen;GO:0020037//heme binding;GO:0005506//iron ion binding	GO:0044550//secondary metabolite biosynthetic process;GO:0055114//oxidation-reduction process	K07418//cytochrome P450 family 2 subfamily J [EC:1.14.14.1];K14985//26-hydroxylase [EC:1.14.-.-];K00512//steroid 17alpha-monooxygenase / 17alpha-hydroxyprogesterone deacetylase [EC:1.14.14.19 1.14.14.32];K07408//cytochrome P450 family 1 subfamily A polypeptide 1 [EC:1.14.14.1]	gi|670406177|ref|XP_008644666.1|//PREDICTED: ent-cassadiene C2-hydroxylase-like [Zea mays]
103626636	1687	734.46	313.86	-1.22112	1.04649e-38	Down	2.72602e-39	LOC103626636	NA	NA	NA	NA	gi|670407617|ref|XP_008645261.1|//PREDICTED: SNF1-related protein kinase regulatory subunit gamma-like PV42a [Zea mays]
100381972	1900	841.53	385.91	-1.11931	1.32282e-38	Down	3.45513e-39	LOC100381972	GO:0016021//integral component of membrane	GO:0005524//ATP binding;GO:0004672//protein kinase activity	GO:0006468//protein phosphorylation	K04733//interleukin-1 receptor-associated kinase 4 [EC:2.7.11.1]	XP_020405431.1//uncharacterized protein LOC100381972 isoform X2 [Zea mays];gi|414879947|tpg|DAA57078.1|//TPA: putative leucine-rich repeat receptor-like protein kinase family protein [Zea mays]
100384143	3890	890.86	419.9	-1.07971	1.48287e-38	Down	3.88008e-39	LOC100384143	GO:0016021//integral component of membrane	GO:0005524//ATP binding;GO:0004672//protein kinase activity	GO:0006468//protein phosphorylation	K20718//LRR receptor-like serine/threonine-protein kinase ERECTA [EC:2.7.11.1]	gi|670428914|ref|XP_008655312.1|//PREDICTED: uncharacterized protein LOC100384143 isoform X1 [Zea mays]
100275030	947	970	475	-1.02461	1.55366e-38	Down	4.06774e-39	LOC100275030	NA	NA	NA	NA	gi|670439330|ref|XP_008660045.1|//PREDICTED: uncharacterized protein LOC100275030 [Zea mays]
103639559	3482	227	30	-2.91421	6.38104e-38	Down	1.68807e-38	LOC103639559	GO:0016021//integral component of membrane	GO:0004674//protein serine/threonine kinase activity;GO:0005524//ATP binding	GO:0006468//protein phosphorylation	K00924//null	gi|670440471|ref|XP_008660516.1|//PREDICTED: leucine-rich repeat receptor-like protein kinase PXL2 [Zea mays]
103637965	3554	501.86	172	-1.53943	1.09974e-37	Down	2.93073e-38	LOC103637965	GO:0016020//membrane	GO:0046872//metal ion binding	GO:0044267//cellular protein metabolic process	K03006//DNA-directed RNA polymerase II subunit RPB1 [EC:2.7.7.6];K19041//E3 ubiquitin-protein ligase RNF38/44 [EC:2.3.2.27]	gi|670437117|ref|XP_008659186.1|//PREDICTED: RING-H2 finger protein ATL46-like [Zea mays];XP_008659186.1//RING-H2 finger protein ATL46 [Zea mays]
100274599	1020	763	342	-1.15224	9.57509e-37	Down	2.59797e-37	LOC100274599	NA	NA	NA	NA	gi|226508786|ref|NP_001142423.1|//uncharacterized protein LOC100274599 [Zea mays]
103635802	1795	591	230	-1.35608	9.81723e-37	Down	2.6652e-37	LOC103635802	GO:0005634//nucleus	GO:0003677//DNA binding	GO:0006355//regulation of transcription, DNA-templated	K12741//heterogeneous nuclear ribonucleoprotein A1/A3;K00276//primary-amine oxidase [EC:1.4.3.21];K06236//collagen, type I, alpha;K14491//two-component response regulator ARR-B family	XP_008656404.1//myb-related protein 2 [Zea mays];gi|670431591|ref|XP_008656404.1|//PREDICTED: uncharacterized protein LOC103635802 [Zea mays]
103640718	980	514.02	182.64	-1.48738	9.99219e-37	Down	2.71504e-37	LOC103640718	NA	GO:0043531//ADP binding	NA	K15078//structure-specific endonuclease subunit SLX1 [EC:3.6.1.-]	AQK39042.1//hypothetical protein ZEAMMB73_Zm00001d023323 [Zea mays];gi|413916015|gb|AFW55947.1|//rust resistance protein Rp1-dp3 [Zea mays]
103652724	1765	928	456	-1.01965	1.19854e-36	Down	3.26129e-37	LOC103652724	GO:0016021//integral component of membrane	GO:0020037//heme binding;GO:0005506//iron ion binding;GO:0036191//indolin-2-one monooxygenase activity	GO:0055114//oxidation-reduction process	K13226//2-hydroxy-1,4-benzoxazin-3-one monooxygenase [EC:1.14.13.140];K13225//3-hydroxyindolin-2-one monooxygenase [EC:1.14.13.139];K13224//indolin-2-one monooxygenase [EC:1.14.13.138]	gi|673921455|ref|NP_001288462.1|//indolin-2-one monooxygenase-like [Zea mays]
103626147	2005	774	350	-1.13954	1.26669e-36	Down	3.44872e-37	LOC103626147	NA	NA	NA	K15502//serine/threonine-protein phosphatase 6 regulatory ankyrin repeat subunit A;K01599//uroporphyrinogen decarboxylase [EC:4.1.1.37]	gi|670406379|ref|XP_008644752.1|//PREDICTED: peptide-N4-(N-acetyl-beta-glucosaminyl)asparagine amidase A-like [Zea mays]
100501262	2257	678	287	-1.23479	1.877e-36	Down	5.13082e-37	LOC100501262	GO:0005576//extracellular region	GO:0016722//oxidoreductase activity, oxidizing metal ions;GO:0005507//copper ion binding;GO:0016491//oxidoreductase activity	GO:0055114//oxidation-reduction process	K05909//laccase [EC:1.10.3.2]	gi|670394549|ref|XP_008677709.1|//PREDICTED: uncharacterized protein LOC100501262 isoform X1 [Zea mays]
BGI_novel_G005506	6708	501.89	176.62	-1.50128	2.25802e-36	Down	6.18116e-37	NA	NA	NA	NA	K00979//3-deoxy-manno-octulosonate cytidylyltransferase (CMP-KDO synthetase) [EC:2.7.7.38];K20279//synaptojanin [EC:3.1.3.36]	XP_020399306.1//type I inositol-1,4,5-trisphosphate 5-phosphatase CVP2 isoform X1 [Zea mays]
542666	2270	878	424	-1.04471	4.16132e-36	Down	1.14659e-36	LOC542666	NA	GO:0005488//binding	NA	K20641//Rho GTPase-activating protein 20;K13415//protein brassinosteroid insensitive 1 [EC:2.7.10.1 2.7.11.1]	gi|818213441|ref|NP_001295407.1|//squamosa promoter-binding-like protein 17 [Zea mays];NP_001295407.1//squamosa promoter-binding-like protein 17 [Zea mays]
BGI_novel_G005448	1888	156.01	6.85	-4.50395	5.81652e-36	Down	1.60492e-36	NA	NA	NA	NA	K09487//heat shock protein 90kDa beta	XP_008656162.1//phosphatidylinositol 4,5-bisphosphate 5-phosphatase A isoform X1 [Zea mays]
103655701	1915	815	383	-1.08401	1.28718e-35	Down	3.57372e-36	LOC103655701	NA	NA	NA	NA	gi|670401550|ref|XP_008680631.1|//PREDICTED: uncharacterized protein LOC103655701 [Zea mays]
103653389	1104	633	263	-1.2617	2.97901e-35	Down	8.32897e-36	LOC103653389	GO:0048046//apoplast;GO:0005618//cell wall	GO:0016762//xyloglucan:xyloglucosyl transferase activity;GO:0004553//hydrolase activity, hydrolyzing O-glycosyl compounds	GO:0010411//xyloglucan metabolic process;GO:0042546//cell wall biogenesis;GO:0071555//cell wall organization	K08235//xyloglucan:xyloglucosyl transferase [EC:2.4.1.207]	gi|670396544|ref|XP_008678531.1|//PREDICTED: xyloglucan endotransglucosylase/hydrolase protein 24-like [Zea mays]
BGI_novel_G005434	1947	169	0	-8.39544	3.61414e-35	Down	1.01188e-35	NA	NA	NA	NA	K03006//DNA-directed RNA polymerase II subunit RPB1 [EC:2.7.7.6];K01528//dynamin GTPase [EC:3.6.5.5];K17302//coatomer subunit beta';K03549//KUP system potassium uptake protein;K12447//UDP-sugar pyrophosphorylase [EC:2.7.7.64]	XP_020406861.1//uncharacterized protein LOC100193058 isoform X1 [Zea mays]
100275195	1026	513.99	189	-1.43791	5.48093e-35	Down	1.5418e-35	LOC100275195	NA	NA	NA	NA	gi|226491197|ref|NP_001142816.1|//uncharacterized protein LOC100275195 [Zea mays]
BGI_novel_G004652	2723	583.47	232.6	-1.32136	6.33328e-35	Down	1.78355e-35	NA	NA	NA	NA	K15156//mediator of RNA polymerase II transcription subunit 14;K01358//ATP-dependent Clp protease, protease subunit [EC:3.4.21.92];K10357//myosin V;K08247//methionine S-methyltransferase [EC:2.1.1.12]	XP_020402266.1//uncharacterized protein LOC109943501 [Zea mays]
100285045	2733	830	397	-1.05853	6.35258e-35	Down	1.78948e-35	LOC100285045	NA	GO:0004185//serine-type carboxypeptidase activity	GO:0051603//proteolysis involved in cellular protein catabolic process	K16297//serine carboxypeptidase-like clade II [EC:3.4.16.-]	gi|259490272|ref|NP_001159178.1|//uncharacterized protein LOC100304263 precursor [Zea mays];gi|670436158|ref|XP_008658699.1|//PREDICTED: lysosomal protective protein isoform X1 [Zea mays];XP_008658699.1//lysosomal protective protein isoform X1 [Zea mays];gi|670436160|ref|XP_008658700.1|//PREDICTED: lysosomal protective protein isoform X2 [Zea mays];gi|226495777|ref|NP_001151412.1|//lysosomal prot…
109939160	998	318.02	78.86	-2.00631	1.26033e-34	Down	3.57974e-35	LOC109939160	GO:0005829//cytosol	GO:0016614//oxidoreductase activity, acting on CH-OH group of donors;GO:0009055//electron carrier activity;GO:0051537//2 iron, 2 sulfur cluster binding;GO:0005506//iron ion binding;GO:0004854//xanthine dehydrogenase activity;GO:0043546//molybdopterin cofactor binding;GO:0050302//indole-3-acetaldehyde oxidase activity;GO:0071949//FAD binding	GO:0009851//auxin biosynthetic process;GO:0055114//oxidation-reduction process;GO:0009115//xanthine catabolic process;GO:0009688//abscisic acid biosynthetic process	K11817//indole-3-acetaldehyde oxidase [EC:1.2.3.7]	gi|670368709|ref|XP_008665570.1|//PREDICTED: indole-3-acetaldehyde oxidase-like [Zea mays]
100383884	1415	477	169	-1.49152	2.53476e-34	Down	7.24099e-35	LOC100383884	NA	NA	NA	NA	gi|293331327|ref|NP_001169982.1|//uncharacterized protein LOC100383884 [Zea mays]
100382351	2013	340.21	91.33	-1.89182	2.77679e-34	Down	7.93673e-35	LOC100382351	GO:0005666//DNA-directed RNA polymerase III complex;GO:0009507//chloroplast	GO:0001056//RNA polymerase III activity	GO:0006359//regulation of transcription from RNA polymerase III promoter	K03025//DNA-directed RNA polymerase III subunit RPC6	gi|293332023|ref|NP_001168568.1|//uncharacterized protein LOC100382351 [Zea mays]
103641890	1460	826	398	-1.04793	3.21329e-34	Down	9.20188e-35	LOC103641890	NA	GO:0004674//protein serine/threonine kinase activity;GO:0005524//ATP binding	GO:0006468//protein phosphorylation	K04733//interleukin-1 receptor-associated kinase 4 [EC:2.7.11.1]	gi|195616944|gb|ACG30302.1|//leucine-rich repeat receptor protein kinase EXS precursor [Zea mays]
109943049	1052	556.17	220.43	-1.32976	1.13077e-33	Down	3.27871e-34	LOC109943049	NA	NA	NA	NA	gi|413917360|gb|AFW57292.1|//hypothetical protein ZEAMMB73_515833 [Zea mays]
100501758	783	836	408	-1.02949	1.15175e-33	Down	3.34047e-34	LOC100501758	NA	NA	NA	NA	gi|413935200|gb|AFW69751.1|//hypothetical protein ZEAMMB73_608417 [Zea mays]
100280781	924	712	323	-1.1349	1.34733e-33	Down	3.91506e-34	LOC100280781	NA	NA	NA	NA	gi|413946107|gb|AFW78756.1|//arabinogalactan protein [Zea mays]
103627636	914	369	109	-1.75385	1.47678e-33	Down	4.3004e-34	LOC103627636	NA	NA	NA	NA	gi|670409950|ref|XP_008646155.1|//PREDICTED: uncharacterized protein LOC103627636 [Zea mays]
100501848	1909	612	257	-1.24632	1.63597e-33	Down	4.77417e-34	LOC100501848	NA	GO:0016705//oxidoreductase activity, acting on paired donors, with incorporation or reduction of molecular oxygen;GO:0020037//heme binding;GO:0005506//iron ion binding;GO:0004497//monooxygenase activity	GO:0055114//oxidation-reduction process	K10717//cytokinin trans-hydroxylase	gi|308081198|ref|NP_001183425.1|//putative cytochrome P450 superfamily protein [Zea mays]
BGI_novel_G006400	2948	340.03	93.52	-1.85687	1.88064e-33	Down	5.50138e-34	NA	NA	NA	NA	K02993//small subunit ribosomal protein S7e;K20279//synaptojanin [EC:3.1.3.36]	ONM15225.1//40S ribosomal protein S7-2 [Zea mays]
100283939	1496	699	316	-1.13992	3.08882e-33	Down	9.08379e-34	LOC100283939	NA	GO:0003677//DNA binding	NA	K09338//homeobox-leucine zipper protein	gi|414865055|tpg|DAA43612.1|//TPA: putative homeobox DNA-binding and leucine zipper domain family protein [Zea mays]
100281158	1989	465	166	-1.4806	3.76496e-33	Down	1.10928e-33	gpm828	GO:0005887//integral component of plasma membrane;GO:0009536//plastid	GO:0005355//glucose transmembrane transporter activity;GO:0005351//sugar:proton symporter activity	GO:0046323//glucose import;GO:0015992//proton transport;GO:1904659//glucose transmembrane transport	K08145//MFS transporter, SP family, solute carrier family 2 (facilitated glucose transporter), member 8	NP_001147549.1//uncharacterized protein LOC100281158 [Zea mays];gi|670359822|ref|XP_008674205.1|//PREDICTED: LOC100281158 isoform X2 [Zea mays];PAN49560.1//hypothetical protein PAHAL_D02165 [Panicum hallii];gi|226494851|ref|NP_001147549.1|//uncharacterized protein LOC100281158 [Zea mays]
103627314	1953	663.1	292.38	-1.17594	3.84377e-33	Down	1.1331e-33	LOC103627314	NA	GO:0046983//protein dimerization activity	NA	K16189//phytochrome-interacting factor 4;K12126//phytochrome-interacting factor 3	gi|670409154|ref|XP_008645841.1|//PREDICTED: uncharacterized protein LOC103627314 isoform X1 [Zea mays];XP_008645841.1//uncharacterized protein LOC103627314 isoform X1 [Zea mays]
103643956	1771	667	295	-1.17153	3.87739e-33	Down	1.14331e-33	LOC103643956	NA	GO:0008374//O-acyltransferase activity	GO:0006629//lipid metabolic process	K06129//lysophospholipase III [EC:3.1.1.5]	gi|670368187|ref|XP_008665348.1|//PREDICTED: LOW QUALITY PROTEIN: lecithin-cholesterol acyltransferase-like 1 [Zea mays]
100281845	969	463	165	-1.4831	4.28921e-33	Down	1.26674e-33	LOC100281845	NA	NA	NA	K14488//SAUR family protein	gi|226509128|ref|NP_001148237.1|//SAUR25 - auxin-responsive SAUR family member [Zea mays]
103650543	3601	704	321	-1.12756	6.57291e-33	Down	1.95042e-33	LOC103650543	GO:0009536//plastid	NA	NA	K13457//disease resistance protein RPM1	gi|670387551|ref|XP_008674342.1|//PREDICTED: LOW QUALITY PROTEIN: putative disease resistance RPP13-like protein 3 [Zea mays]
103649430	1662	135.43	3.53	-5.25629	6.81163e-33	Down	2.02232e-33	LOC103649430	NA	NA	NA	K01601//ribulose-bisphosphate carboxylase large chain [EC:4.1.1.39];K18643//katanin p80 WD40 repeat-containing subunit B1;K08472//mlo protein;K05283//phosphatidylinositol glycan, class W [EC:2.3.-.-];K01247//DNA-3-methyladenine glycosylase II [EC:3.2.2.21]	XP_020396335.1//uncharacterized protein LOC103649430 [Zea mays];gi|670382328|ref|XP_008671923.1|//PREDICTED: uncharacterized protein LOC103649430 [Zea mays]
109939377	1959	597.93	250.99	-1.2469	8.42154e-33	Down	2.50882e-33	LOC109939377	NA	NA	NA	K04733//interleukin-1 receptor-associated kinase 4 [EC:2.7.11.1]	XP_008656248.1//putative receptor-like protein kinase At4g00960 isoform X2 [Zea mays];gi|413951712|gb|AFW84361.1|//putative protein kinase superfamily protein [Zea mays];XP_020398270.1//uncharacterized protein LOC109939377 [Zea mays]
BGI_novel_G004779	1967	167.88	15.6	-3.42237	1.19297e-32	Down	3.56787e-33	NA	NA	NA	NA	NA	NP_001143706.1//uncharacterized protein LOC100276444 [Zea mays]
100192349	2250	522	204	-1.35004	2.07548e-32	Down	6.25091e-33	asn2	GO:0005829//cytosol	GO:0005524//ATP binding;GO:0042803//protein homodimerization activity;GO:0004066//asparagine synthase (glutamine-hydrolyzing) activity	GO:0070981//L-asparagine biosynthetic process;GO:0006541//glutamine metabolic process;GO:0009646//response to absence of light	K01953//asparagine synthase (glutamine-hydrolysing) [EC:6.3.5.4]	gi|212275141|ref|NP_001131013.1|//asparagine synthetase 2 [Zea mays]
109939223	2103	299	75	-1.98974	2.60108e-32	Down	7.85824e-33	LOC109939223	NA	NA	NA	NA	AQK78941.1//OSJNBb0004G23.8-like protein [Zea mays];gi|413941899|gb|AFW74548.1|//hypothetical protein ZEAMMB73_676236 [Zea mays]
BGI_novel_G005389	1367	229.51	41.55	-2.46019	3.23595e-32	Down	9.79139e-33	NA	NA	NA	NA	K17302//coatomer subunit beta';K18643//katanin p80 WD40 repeat-containing subunit B1;K01247//DNA-3-methyladenine glycosylase II [EC:3.2.2.21]	AQK94629.1//10A19I.15 [Zea mays]
100284720	789	258	55	-2.22442	3.92931e-32	Down	1.19231e-32	pco104919	NA	NA	NA	NA	gi|226528054|ref|NP_001151087.1|//uncharacterized protein LOC100284720 precursor [Zea mays]
BGI_novel_G003219	2240	700	322.22	-1.11387	4.01483e-32	Down	1.21888e-32	NA	NA	NA	NA	NA	ACR35531.1//unknown [Zea mays]
100381835	987	133	4	-5.04984	4.55671e-32	Down	1.38553e-32	pco081347	GO:0005739//mitochondrion	NA	NA	NA	NP_001168098.1//uncharacterized protein LOC100381835 [Zea mays];gi|670373870|ref|XP_008668289.1|//PREDICTED: uncharacterized protein LOC100381835 isoform X1 [Zea mays];gi|226505884|ref|NP_001141408.1|//uncharacterized protein LOC100273518 [Zea mays]
103652102	863	137.43	5.76	-4.57104	4.72813e-32	Down	1.43839e-32	LOC103652102	GO:0005874//microtubule;GO:0005737//cytoplasm	GO:0005525//GTP binding;GO:0005200//structural constituent of cytoskeleton;GO:0003924//GTPase activity	GO:0007017//microtubule-based process	K07375//tubulin beta	gi|670391265|ref|XP_008675973.1|//PREDICTED: tubulin beta-1 chain-like [Zea mays]
BGI_novel_G006415	3069	232.9	43.81	-2.40494	7.33417e-32	Down	2.23634e-32	NA	NA	NA	NA	K02993//small subunit ribosomal protein S7e;K20279//synaptojanin [EC:3.1.3.36]	ONM15225.1//40S ribosomal protein S7-2 [Zea mays]
100384747	1605	137.9	6.29	-4.44898	8.5448e-32	Down	2.61015e-32	LOC100384747	GO:0016021//integral component of membrane	NA	NA	K01739//cystathionine gamma-synthase [EC:2.5.1.48]	gi|293335882|ref|NP_001170682.1|//uncharacterized protein LOC100384747 [Zea mays]
BGI_novel_G003455	3844	201	30	-2.73872	9.068e-32	Down	2.7735e-32	NA	NA	NA	NA	K01528//dynamin GTPase [EC:3.6.5.5];K07232//cation transport protein ChaC	AQK68580.1//hypothetical protein ZEAMMB73_Zm00001d015286 [Zea mays]
BGI_novel_G006402	3202	148.56	0	-8.20946	1.09738e-31	Down	3.36239e-32	NA	NA	NA	NA	K02993//small subunit ribosomal protein S7e;K20279//synaptojanin [EC:3.1.3.36]	ONM15225.1//40S ribosomal protein S7-2 [Zea mays]
100281790	962	129	2	-6.00578	1.30916e-31	Down	4.02659e-32	gpm470	GO:0016020//membrane	NA	NA	K02883//large subunit ribosomal protein L18e;K11855//ubiquitin carboxyl-terminal hydrolase 36/42 [EC:3.4.19.12]	gi|226530505|ref|NP_001148182.1|//uncharacterized protein LOC100281790 precursor [Zea mays]
BGI_novel_G001839	5735	361.07	110.74	-1.69966	1.60544e-31	Down	4.94662e-32	NA	NA	NA	NA	K06195//ApaG protein	NP_001151326.1//uvrB/uvrC motif family protein [Zea mays]
100193781	2068	375	119	-1.65049	2.08862e-31	Down	6.45655e-32	LOC100193781	GO:0016020//membrane	GO:0004566//beta-glucuronidase activity	GO:0005975//carbohydrate metabolic process	K07964//heparanase [EC:3.2.1.166]	gi|670412520|ref|XP_008647414.1|//PREDICTED: uncharacterized protein LOC100193781 isoform X1 [Zea mays];gi|212723102|ref|NP_001132339.1|//uncharacterized protein LOC100193781 precursor [Zea mays]
103640699	2904	560	233	-1.25965	2.75042e-31	Down	8.52593e-32	LOC103640699	NA	NA	NA	NA	gi|413915981|gb|AFW55913.1|//hypothetical protein ZEAMMB73_486346 [Zea mays]
107436075	709	710	334	-1.08253	3.71035e-31	Down	1.15276e-31	LOC107436075	NA	NA	NA	K14488//SAUR family protein	gi|413934934|gb|AFW69485.1|//hypothetical protein ZEAMMB73_851643 [Zea mays]
100278056	898	574	243	-1.23465	4.36741e-31	Down	1.35827e-31	LOC100278056	NA	NA	NA	K09597//signal peptide peptidase-like 2B [EC:3.4.23.-]	gi|226497896|ref|NP_001144930.1|//uncharacterized protein LOC100278056 [Zea mays]
103646276	1359	448.93	164.23	-1.44533	5.60403e-31	Down	1.74941e-31	LOC103646276	NA	NA	NA	NA	gi|670375965|ref|XP_008669229.1|//PREDICTED: uncharacterized protein LOC103646276 [Zea mays]
BGI_novel_G000984	3039	565.81	238.33	-1.24191	6.19202e-31	Down	1.93585e-31	NA	NA	NA	NA	K14803//protein phosphatase PTC2/3 [EC:3.1.3.16]	XP_020409083.1//TSL-kinase interacting protein 1 isoform X2 [Zea mays]
100277099	846	229.48	44.27	-2.36852	6.9306e-31	Down	2.17054e-31	LOC100277099	GO:0016021//integral component of membrane	NA	NA	NA	gi|226495165|ref|NP_001144232.1|//uncharacterized protein LOC100277099 [Zea mays]
BGI_novel_G001293	3905	505.25	199.89	-1.33235	8.09887e-31	Down	2.53958e-31	NA	NA	NA	NA	K03013//DNA-directed RNA polymerases I, II, and III subunit RPABC1;K18674//N-acetylgalactosamine kinase [EC:2.7.1.157];K17913//carlactone synthase / all-trans-10'-apo-beta-carotenal 13,14-cleaving dioxygenase [EC:1.13.11.69 1.13.11.70];K14300//nuclear pore complex protein Nup133	XP_008652464.1//uncharacterized protein LOC103632415 isoform X1 [Zea mays]
103649242	1201	227.25	43.5	-2.37975	9.1992e-31	Down	2.89107e-31	LOC103649242	GO:0005737//cytoplasm	GO:0015035//protein disulfide oxidoreductase activity;GO:0009055//electron carrier activity;GO:0051537//2 iron, 2 sulfur cluster binding;GO:0046872//metal ion binding	GO:0055114//oxidation-reduction process;GO:0045454//cell redox homeostasis	K07390//monothiol glutaredoxin	gi|670382058|ref|XP_008671777.1|//PREDICTED: monothiol glutaredoxin-S11-like [Zea mays]
100194065	1757	210	36	-2.53888	1.25597e-30	Down	3.96284e-31	LOC100194065	GO:0005774//vacuolar membrane;GO:0005739//mitochondrion;GO:0005886//plasma membrane	GO:0022857//transmembrane transporter activity	GO:0044763//single-organism cellular process;GO:0006810//transport;GO:0010817//regulation of hormone levels;GO:0031325//positive regulation of cellular metabolic process;GO:0071840//cellular component organization or biogenesis	K07874//Ras-related protein Rab-1A;K00801//farnesyl-diphosphate farnesyltransferase [EC:2.5.1.21]	gi|212722740|ref|NP_001132593.1|//uncharacterized protein LOC100194065 [Zea mays]
100278227	806	127.87	1	-6.99309	3.07273e-30	Down	9.77655e-31	si683008e03	NA	NA	NA	NA	gi|670417315|ref|XP_008649493.1|//PREDICTED: uncharacterized protein LOC103630194 [Zea mays];NP_001145043.1//uncharacterized protein LOC100278227 [Zea mays]
103647154	1376	333	99	-1.74458	3.21632e-30	Down	1.02409e-30	LOC103647154	NA	NA	NA	K13425//WRKY transcription factor 22;K13459//disease resistance protein RPS2;K16225//probable WRKY transcription factor 52	gi|670377862|ref|XP_008669939.1|//PREDICTED: probable WRKY transcription factor 70 [Zea mays]
100276078	1345	572	246	-1.21191	3.926e-30	Down	1.25281e-30	LOC100276078	NA	NA	GO:0010052//guard cell differentiation	NA	gi|413938953|gb|AFW73504.1|//hypothetical protein ZEAMMB73_083908 [Zea mays];ACR34869.1//unknown [Zea mays];gi|226506586|ref|NP_001143430.1|//uncharacterized protein LOC100276078 precursor [Zea mays];gi|413938952|gb|AFW73503.1|//hypothetical protein ZEAMMB73_083908 [Zea mays]
103627926	1818	337	102	-1.71874	5.79385e-30	Down	1.85834e-30	LOC103627926	GO:0000145//exocyst	NA	GO:0006887//exocytosis	K07195//exocyst complex component 7	gi|670410707|ref|XP_008646458.1|//PREDICTED: exocyst complex component EXO70B1-like [Zea mays]
100217152	1464	121	2	-5.91342	9.04025e-30	Down	2.91017e-30	LOC100217152	GO:0009536//plastid	GO:0016788//hydrolase activity, acting on ester bonds	NA	K21026//acetylajmaline esterase [EC:3.1.1.80];K01188//beta-glucosidase [EC:3.2.1.21];K00679//phospholipid:diacylglycerol acyltransferase [EC:2.3.1.158];K10960//geranylgeranyl diphosphate/geranylgeranyl-bacteriochlorophyllide a reductase [EC:1.3.1.83 1.3.1.111]	gi|219362523|ref|NP_001136990.1|//anther-specific proline-rich protein APG [Zea mays]
103637864	764	235	50	-2.22722	1.913e-29	Down	6.22081e-30	LOC103637864	NA	NA	NA	NA	gi|670436905|ref|XP_008659110.1|//PREDICTED: uncharacterized protein LOC103637864 [Zea mays]
BGI_novel_G006516	3498	176.73	24.2	-2.86302	2.32964e-29	Down	7.592e-30	NA	NA	NA	NA	K13648//alpha-1,4-galacturonosyltransferase [EC:2.4.1.43]	AQK47108.1//hypothetical protein ZEAMMB73_Zm00001d026574 [Zea mays]
103626138	874	750	372	-1.00614	2.73517e-29	Down	8.93063e-30	LOC103626138	NA	NA	NA	K04733//interleukin-1 receptor-associated kinase 4 [EC:2.7.11.1]	gi|670406363|ref|XP_008644746.1|//PREDICTED: ripening-related protein 3-like [Zea mays]
103630165	2588	538.1	227.91	-1.23397	3.26696e-29	Down	1.06823e-29	LOC103630165	GO:0009536//plastid	GO:0046872//metal ion binding;GO:0005524//ATP binding;GO:0004639//phosphoribosylaminoimidazolesuccinocarboxamide synthase activity;GO:0004638//phosphoribosylaminoimidazole carboxylase activity	GO:0046084//adenine biosynthetic process;GO:0006189//'de novo' IMP biosynthetic process	K11808//phosphoribosylaminoimidazole carboxylase [EC:4.1.1.21]	gi|670417252|ref|XP_008649468.1|//PREDICTED: phosphoribosylaminoimidazole carboxylase, chloroplastic-like [Zea mays];XP_008649468.1//phosphoribosylaminoimidazole carboxylase, chloroplastic [Zea mays]
BGI_novel_G002378	2602	128.24	6.52	-4.29239	3.45994e-29	Down	1.1316e-29	NA	NA	NA	NA	K14486//auxin response factor	NP_001168194.1//hypothetical protein [Zea mays]
103629037	1640	677	322	-1.06665	4.16357e-29	Down	1.36486e-29	LOC103629037	NA	NA	NA	NA	gi|670414515|ref|XP_008648456.1|//PREDICTED: calponin homology domain-containing protein DDB_G0272472-like isoform X1 [Zea mays]
103634416	1527	355.7	115.89	-1.61246	6.19639e-29	Down	2.04058e-29	LOC103634416	GO:0009505//plant-type cell wall;GO:0005576//extracellular region	GO:0020037//heme binding;GO:0046872//metal ion binding;GO:0004601//peroxidase activity	GO:0006979//response to oxidative stress;GO:0009664//plant-type cell wall organization;GO:0098869//cellular oxidant detoxification;GO:0042744//hydrogen peroxide catabolic process;GO:0055114//oxidation-reduction process	K00430//peroxidase [EC:1.11.1.7]	gi|670425519|ref|XP_008653397.1|//PREDICTED: peroxidase 2-like [Zea mays]
103639745	1415	361	119	-1.59559	6.34747e-29	Down	2.09281e-29	LOC103639745	NA	GO:0005506//iron ion binding;GO:0051213//dioxygenase activity	GO:0055114//oxidation-reduction process	K04124//gibberellin 3-beta-dioxygenase [EC:1.14.11.15];K04125//gibberellin 2-oxidase [EC:1.14.11.13]	gi|670440845|ref|XP_008660689.1|//PREDICTED: 2-oxoglutarate-dependent dioxygenase AOP2-like [Zea mays]
BGI_novel_G000831	3121	121.74	4.64	-4.70809	7.0376e-29	Down	2.32199e-29	NA	NA	NA	NA	K14664//IAA-amino acid hydrolase [EC:3.5.1.-]	ONM54192.1//hypothetical protein ZEAMMB73_Zm00001d020060 [Zea mays]
103652317	926	396.88	140.63	-1.49136	8.29501e-29	Down	2.74204e-29	LOC103652317	NA	NA	NA	K11251//histone H2A	gi|670364462|ref|XP_008658915.1|//PREDICTED: histone H2A.V-like isoform X5 [Zea mays];XP_020405971.1//histone H2A.V-like [Zea mays]
BGI_novel_G002465	1339	613.75	280.33	-1.12508	8.70134e-29	Down	2.87839e-29	NA	NA	NA	NA	K03549//KUP system potassium uptake protein	ONM30623.1//hypothetical protein ZEAMMB73_Zm00001d040141 [Zea mays]
100273930	1793	660	312	-1.07548	8.88455e-29	Down	2.94107e-29	si606055f01(44)	GO:0005634//nucleus;GO:0005886//plasma membrane;GO:0005737//cytoplasm	GO:0005524//ATP binding;GO:0004674//protein serine/threonine kinase activity	GO:0048825//cotyledon development;GO:0006468//protein phosphorylation;GO:0035556//intracellular signal transduction	K08286//protein-serine/threonine kinase [EC:2.7.11.-]	gi|226500794|ref|NP_001141794.1|//uncharacterized protein LOC100273930 [Zea mays]
100283216	732	360	119	-1.59159	9.49249e-29	Down	3.1475e-29	LOC100283216	GO:0016020//membrane	NA	NA	NA	gi|413916845|gb|AFW56777.1|//retrotransposon protein SINE subclass [Zea mays]
103633005	2135	263	66	-1.98908	1.36767e-28	Down	4.55302e-29	LOC103633005	NA	NA	GO:0007129//synapsis	K06627//cyclin A	XP_008652920.1//cyclin-SDS-like [Zea mays];gi|414865613|tpg|DAA44170.1|//TPA: cyclin superfamily protein, putative [Zea mays]
100286067	2743	364	122	-1.57161	1.49779e-28	Down	4.99084e-29	pco101731	GO:0005618//cell wall	GO:0004252//serine-type endopeptidase activity	GO:0006508//proteolysis	K04733//interleukin-1 receptor-associated kinase 4 [EC:2.7.11.1];K11262//acetyl-CoA carboxylase / biotin carboxylase 1 [EC:6.4.1.2 6.3.4.14];K13199//plasminogen activator inhibitor 1 RNA-binding protein;K12663//Delta(3,5)-Delta(2,4)-dienoyl-CoA isomerase [EC:5.3.3.-];K01183//chitinase [EC:3.2.1.14]	gi|934635584|ref|NP_001152427.2|//uncharacterized protein LOC100286067 precursor [Zea mays]
BGI_novel_G004077	5527	157.41	17.94	-3.12783	1.61132e-28	Down	5.37293e-29	NA	NA	NA	NA	K03549//KUP system potassium uptake protein	AQK53283.1//hypothetical protein ZEAMMB73_Zm00001d050937 [Zea mays]
100276210	1029	451	175	-1.36033	1.61517e-28	Down	5.38701e-29	LOC100276210	GO:0009535//chloroplast thylakoid membrane;GO:0016021//integral component of membrane	NA	NA	K01179//endoglucanase [EC:3.2.1.4]	gi|195636984|gb|ACG37960.1|//hypothetical protein [Zea mays]
103634675	1530	586	263	-1.15039	1.68033e-28	Down	5.60564e-29	LOC103634675	NA	NA	GO:0009416//response to light stimulus	NA	gi|670429236|ref|XP_008655493.1|//PREDICTED: protein PHYTOCHROME KINASE SUBSTRATE 4-like [Zea mays]
103638910	1888	678	326	-1.05097	1.73284e-28	Down	5.78352e-29	LOC103638910	NA	NA	NA	K19042//E3 ubiquitin-protein ligase BOI and related proteins [EC:2.3.2.27]	gi|670439009|ref|XP_008659922.1|//PREDICTED: BOI-related E3 ubiquitin-protein ligase 1-like [Zea mays]
100191566	852	493.05	201.99	-1.28201	1.86567e-28	Down	6.22978e-29	LOC100191566	GO:0005576//extracellular region	GO:0005509//calcium ion binding;GO:0004623//phospholipase A2 activity	GO:0016042//lipid catabolic process	K01047//secretory phospholipase A2 [EC:3.1.1.4]	gi|212274639|ref|NP_001130468.1|//uncharacterized protein LOC100191566 precursor [Zea mays]
100281885	1233	222	46	-2.26541	1.87632e-28	Down	6.26825e-29	LOC100281885	NA	NA	NA	K01870//isoleucyl-tRNA synthetase [EC:6.1.1.5]	gi|413938250|gb|AFW72801.1|//plant-specific domain TIGR01568 family protein [Zea mays]
103634444	2564	189	31	-2.6026	1.9092e-28	Down	6.3796e-29	LOC103634444	NA	GO:0004737//pyruvate decarboxylase activity;GO:0000287//magnesium ion binding;GO:0030976//thiamine pyrophosphate binding	NA	K01568//pyruvate decarboxylase [EC:4.1.1.1]	gi|670427025|ref|XP_008654188.1|//PREDICTED: pyruvate decarboxylase 3-like [Zea mays]
103647738	2732	129.84	0	-8.01515	2.11554e-28	Down	7.07403e-29	LOC103647738	NA	NA	NA	K13963//serpin B;K14007//protein transport protein SEC24;K01230//mannosyl-oligosaccharide alpha-1,2-mannosidase [EC:3.2.1.113];K05658//ATP-binding cassette, subfamily B (MDR/TAP), member 1 [EC:3.6.3.44];K04460//serine/threonine-protein phosphatase 5 [EC:3.1.3.16]	gi|670385229|ref|XP_008673467.1|//PREDICTED: uncharacterized protein LOC103649524 isoform X2 [Zea mays]
BGI_novel_G002483	1707	115	2	-5.84005	2.21308e-28	Down	7.40364e-29	NA	NA	NA	NA	K11308//histone acetyltransferase MYST1 [EC:2.3.1.48]	AQK78403.1//hypothetical protein ZEAMMB73_Zm00001d035131 [Zea mays]
BGI_novel_G006408	3166	176.26	25.72	-2.7713	2.25025e-28	Down	7.52973e-29	NA	NA	NA	NA	K02993//small subunit ribosomal protein S7e;K20279//synaptojanin [EC:3.1.3.36]	ONM15225.1//40S ribosomal protein S7-2 [Zea mays]
103640076	2245	167	22	-2.91883	2.44895e-28	Down	8.20033e-29	LOC103640076	GO:0016021//integral component of membrane	GO:0015171//amino acid transmembrane transporter activity	GO:0003333//amino acid transmembrane transport	K15015//solute carrier family 32 (vesicular inhibitory amino acid transporter)	gi|670364979|ref|XP_008660949.1|//PREDICTED: vacuolar amino acid transporter 1-like [Zea mays]
100384442	2087	364	123	-1.55984	2.95578e-28	Down	9.9205e-29	LOC100384442	NA	GO:0003824//catalytic activity	NA	NA	gi|670428937|ref|XP_008655326.1|//PREDICTED: uncharacterized protein LOC100384442 isoform X1 [Zea mays]
100194309	1469	329	103	-1.67	3.51091e-28	Down	1.18028e-28	bZIP117	NA	GO:0043565//sequence-specific DNA binding;GO:0003700//transcription factor activity, sequence-specific DNA binding	GO:0006355//regulation of transcription, DNA-templated	K20557//transcription factor VIP1;K04374//cyclic AMP-dependent transcription factor ATF-4	gi|955073598|ref|NP_001304169.1|//bZIP transcription factor [Zea mays]
103646394	670	402	147	-1.44594	6.51426e-28	Down	2.20213e-28	LOC103646394	NA	NA	NA	NA	gi|195644682|gb|ACG41809.1|//hypothetical protein [Zea mays]
103638672	679	349	116	-1.58366	1.00524e-27	Down	3.41385e-28	LOC103638672	GO:0005730//nucleolus	GO:0003713//transcription coactivator activity;GO:0043565//sequence-specific DNA binding	GO:1903506//regulation of nucleic acid-templated transcription	K03627//putative transcription factor	gi|670438547|ref|XP_008659737.1|//PREDICTED: LOW QUALITY PROTEIN: multiprotein-bridging factor 1c-like [Zea mays]
103636025	1582	696	343	-1.01544	1.10937e-27	Down	3.77096e-28	LOC103636025	GO:0016021//integral component of membrane	NA	NA	NA	gi|670432084|ref|XP_008656613.1|//PREDICTED: protein YLS9-like [Zea mays]
BGI_novel_G003676	6585	354.23	119.34	-1.56417	1.21559e-27	Down	4.13483e-28	NA	NA	NA	NA	K05933//aminocyclopropanecarboxylate oxidase [EC:1.14.17.4];K15176//RNA polymerase-associated protein CTR9	AQK71421.1//hypothetical protein ZEAMMB73_Zm00001d016679 [Zea mays]
103636218	2038	551	244	-1.16973	1.4268e-27	Down	4.8644e-28	LOC103636218	GO:0016021//integral component of membrane;GO:0005886//plasma membrane	GO:0005515//protein binding	GO:0042128//nitrate assimilation;GO:0055085//transmembrane transport;GO:0015706//nitrate transport	K02575//MFS transporter, NNP family, nitrate/nitrite transporter	gi|670432522|ref|XP_008656795.1|//PREDICTED: high affinity nitrate transporter 2.5 [Zea mays]
103630619	1143	533.31	233.46	-1.18636	2.62022e-27	Down	8.99236e-28	LOC103630619	NA	NA	NA	NA	gi|670418253|ref|XP_008649883.1|//PREDICTED: uncharacterized protein LOC103630619 isoform X1 [Zea mays];gi|670418265|ref|XP_008649888.1|//PREDICTED: uncharacterized protein LOC103630619 isoform X4 [Zea mays];XP_020395208.1//uncharacterized protein LOC103630619 isoform X3 [Zea mays];XP_020395203.1//uncharacterized protein LOC103630619 isoform X1 [Zea mays]
103640714	4749	263.64	70.01	-1.90749	3.4481e-27	Down	1.18793e-27	LOC103640714	NA	GO:0043531//ADP binding	NA	K04733//interleukin-1 receptor-associated kinase 4 [EC:2.7.11.1];K19613//leucine-rich repeat protein SHOC2;K15078//structure-specific endonuclease subunit SLX1 [EC:3.6.1.-]	gi|670443966|ref|XP_008662425.1|//PREDICTED: uncharacterized protein LOC103640714 isoform X2 [Zea mays];XP_020401246.1//LOW QUALITY PROTEIN: putative disease resistance RPP13-like protein 1 [Zea mays];gi|670443955|ref|XP_008662420.1|//PREDICTED: putative disease resistance RPP13-like protein 1 [Zea mays];XP_020401244.1//putative disease resistance protein RGA3 [Zea mays]
100381741	1171	444	176	-1.32954	3.52411e-27	Down	1.21439e-27	LOC100381741	NA	NA	NA	NA	XP_008643953.1//uncharacterized protein LOC100381741 isoform X1 [Zea mays];gi|670404586|ref|XP_008643953.1|//PREDICTED: uncharacterized protein LOC100381741 isoform X2 [Zea mays]
BGI_novel_G000157	339	110	3	-5.19095	6.14446e-27	Down	2.13124e-27	NA	NA	NA	NA	NA	XP_002451635.2//pollen receptor-like kinase 5 [Sorghum bicolor]
109940736	974	512	223	-1.19366	1.60685e-26	Down	5.65234e-27	LOC109940736	NA	NA	NA	NA	gi|992278428|gb|KXG36766.1|//hypothetical protein SORBI_002G386100 [Sorghum bicolor];XP_020396362.1//uncharacterized protein LOC109940736 [Zea mays]
100275826	744	204	42	-2.27466	2.1714e-26	Down	7.66362e-27	LOC100275826	NA	NA	NA	NA	gi|670362029|ref|XP_008651130.1|//PREDICTED: uncharacterized protein LOC100275826 [Zea mays]
BGI_novel_G001833	3300	384.91	142.37	-1.42943	2.3377e-26	Down	8.256e-27	NA	NA	NA	NA	K06195//ApaG protein	NP_001151326.1//uvrB/uvrC motif family protein [Zea mays]
BGI_novel_G000605	2721	118.19	0	-7.87952	2.64462e-26	Down	9.36056e-27	NA	NA	NA	NA	K07752//carboxypeptidase D [EC:3.4.17.22]	AQK72544.1//Carboxypeptidase SOL1 [Zea mays]
BGI_novel_G004083	6600	118.01	0	-7.87732	2.85112e-26	Down	1.01026e-26	NA	NA	NA	NA	K15292//syntaxin-binding protein 1;K03549//KUP system potassium uptake protein	AQK53282.1//hypothetical protein ZEAMMB73_Zm00001d050936 [Zea mays]
BGI_novel_G004005	4817	268	75	-1.83183	3.18236e-26	Down	1.12862e-26	NA	NA	NA	NA	K15255//ATP-dependent DNA helicase PIF1 [EC:3.6.4.12]	PAN33317.1//hypothetical protein PAHAL_F00182 [Panicum hallii]
103635032	4684	284.92	84.56	-1.74707	4.03067e-26	Down	1.43325e-26	LOC103635032	GO:0016021//integral component of membrane	GO:0005524//ATP binding;GO:0016887//ATPase activity	GO:0006810//transport	K05681//ATP-binding cassette, subfamily G (WHITE), member 2	gi|670430050|ref|XP_008655816.1|//PREDICTED: pleiotropic drug resistance protein 5-like [Zea mays]
103648883	1450	116.08	6.52	-4.14866	4.16144e-26	Down	1.48039e-26	LOC103648883	NA	NA	NA	K06662//cell cycle checkpoint protein	ONM19260.1//hypothetical protein ZEAMMB73_Zm00001d004595 [Zea mays];gi|670358716|ref|XP_008666616.1|//PREDICTED: uncharacterized protein LOC100272506 isoform X1 [Zea mays]
BGI_novel_G000268	8682	115.09	6.28	-4.19041	4.93424e-26	Down	1.75877e-26	NA	NA	NA	NA	K17499//protein phosphatase 1G [EC:3.1.3.16]	ONL97705.1//hypothetical protein ZEAMMB73_Zm00001d029042 [Zea mays]
103638909	1627	475.03	201	-1.23538	5.23274e-26	Down	1.86639e-26	LOC103638909	GO:0009505//plant-type cell wall;GO:0005576//extracellular region;GO:0005739//mitochondrion	GO:0020037//heme binding;GO:0046872//metal ion binding;GO:0004601//peroxidase activity	GO:0006979//response to oxidative stress;GO:0009664//plant-type cell wall organization;GO:0098869//cellular oxidant detoxification;GO:0042744//hydrogen peroxide catabolic process;GO:0055114//oxidation-reduction process	K00430//peroxidase [EC:1.11.1.7]	gi|670439007|ref|XP_008659921.1|//PREDICTED: peroxidase 57-like [Zea mays]
100273267	1557	134.06	13	-3.36085	5.25839e-26	Down	1.87636e-26	LOC100273267	NA	NA	NA	K20718//LRR receptor-like serine/threonine-protein kinase ERECTA [EC:2.7.11.1];K02984//small subunit ribosomal protein S3Ae;K13420//LRR receptor-like serine/threonine-protein kinase FLS2 [EC:2.7.11.1]	gi|226504788|ref|NP_001141180.1|//uncharacterized protein LOC100273267 precursor [Zea mays]
103629617	658	125	10	-3.63841	8.00647e-26	Down	2.86945e-26	LOC103629617	NA	NA	NA	K20628//expansin;K14771//U3 small nucleolar RNA-associated protein 19	gi|670415884|ref|XP_008648924.1|//PREDICTED: EG45-like domain containing protein [Zea mays]
100281059	2566	257.02	70.55	-1.85972	1.05576e-25	Down	3.79774e-26	LOC100281059	GO:0005829//cytosol;GO:0009536//plastid;GO:0005739//mitochondrion	GO:0003723//RNA binding;GO:0005524//ATP binding;GO:0004819//glutamine-tRNA ligase activity;GO:0004818//glutamate-tRNA ligase activity	GO:0006424//glutamyl-tRNA aminoacylation;GO:0006425//glutaminyl-tRNA aminoacylation	K01885//glutamyl-tRNA synthetase [EC:6.1.1.17]	gi|226530698|ref|NP_001147450.1|//glutamyl-tRNA synthetase, cytoplasmic [Zea mays];AQL09517.1//Glutamyl-tRNA synthetase, cytoplasmic [Zea mays];gi|670435900|ref|XP_008658555.1|//PREDICTED: glutamyl-tRNA synthetase, cytoplasmic isoform X1 [Zea mays]
103637753	1158	485.38	209.21	-1.20872	1.07484e-25	Down	3.86888e-26	LOC103637753	NA	NA	NA	K11251//histone H2A	gi|670364458|ref|XP_008658906.1|//PREDICTED: histone H2A.V-like isoform X3 [Zea mays];gi|670364462|ref|XP_008658915.1|//PREDICTED: histone H2A.V-like isoform X5 [Zea mays];XP_020402047.1//histone H2A.V-like isoform X2 [Zea mays];XP_008658906.1//histone H2A.V-like isoform X1 [Zea mays]
BGI_novel_G005042	4397	394.08	150.76	-1.38079	1.19017e-25	Down	4.28771e-26	NA	NA	NA	NA	K13175//THO complex subunit 6;K03063//26S proteasome regulatory subunit T3;K14677//aminoacylase [EC:3.5.1.14];K19347//SUN domain-containing protein 1/2	ONM11262.1//hypothetical protein ZEAMMB73_Zm00001d034772 [Zea mays]
BGI_novel_G004526	3583	608.96	293.3	-1.04853	1.20223e-25	Down	4.33304e-26	NA	NA	NA	NA	K15156//mediator of RNA polymerase II transcription subunit 14;K16196//eukaryotic translation initiation factor 2-alpha kinase 4 [EC:2.7.11.1];K10268//F-box and leucine-rich repeat protein 2/20;K15923//alpha-L-fucosidase 2 [EC:3.2.1.51]	XP_020407120.1//uncharacterized protein LOC100281298 isoform X1 [Zea mays]
100284202	844	495	216	-1.19095	1.33044e-25	Down	4.8003e-26	LOC100284202	NA	GO:0005524//ATP binding;GO:0016301//kinase activity;GO:0005516//calmodulin binding	GO:0016310//phosphorylation;GO:0009734//auxin-activated signaling pathway	K14488//SAUR family protein	gi|226507274|ref|NP_001150569.1|//SAUR20 - auxin-responsive SAUR family member [Zea mays]
BGI_novel_G002123	3194	574.08	270.01	-1.0828	1.72533e-25	Down	6.25471e-26	NA	NA	NA	NA	K14325//RNA-binding protein with serine-rich domain 1;K13171//serine/arginine repetitive matrix protein 1	XP_004971228.1//PREDICTED: amino-acid permease BAT1 homolog [Setaria italica]
103654437	1259	387	147	-1.39107	1.73611e-25	Down	6.29919e-26	LOC103654437	GO:0005739//mitochondrion	NA	NA	NA	gi|670399011|ref|XP_008679490.1|//PREDICTED: uncharacterized protein LOC103654437 [Zea mays]
100383482	2012	284	86	-1.71804	1.78994e-25	Down	6.4973e-26	LOC100383482	NA	GO:0016740//transferase activity	NA	K11717//cysteine desulfurase / selenocysteine lyase [EC:2.8.1.7 4.4.1.16]	gi|293334103|ref|NP_001169601.1|//uncharacterized protein LOC100383482 [Zea mays]
100277081	1625	160.89	24.6	-2.7039	2.1013e-25	Down	7.64059e-26	si614027e10	GO:0005768//endosome;GO:0019898//extrinsic component of membrane	GO:0035091//phosphatidylinositol binding	GO:0016050//vesicle organization;GO:0006897//endocytosis	K17917//sorting nexin-1/2	gi|670412992|ref|XP_008647670.1|//PREDICTED: uncharacterized protein LOC100277081 isoform X1 [Zea mays];gi|226506346|ref|NP_001144219.1|//uncharacterized protein LOC100277081 [Zea mays]
103649897	1311	441.01	182	-1.27143	2.6585e-25	Down	9.70602e-26	LOC103649897	NA	NA	NA	NA	gi|670386095|ref|XP_008673802.1|//PREDICTED: uncharacterized protein LOC103649897 [Zea mays]
103640777	2415	171.31	29.34	-2.54023	2.82458e-25	Down	1.0319e-25	LOC103640777	GO:0016021//integral component of membrane	GO:0008270//zinc ion binding	GO:0006355//regulation of transcription, DNA-templated	K17604//zinc finger SWIM domain-containing protein 3	gi|670444085|ref|XP_008662483.1|//PREDICTED: protein FAR1-RELATED SEQUENCE 5-like [Zea mays]
109943510	3969	201.77	43.69	-2.20189	3.69784e-25	Down	1.35755e-25	LOC109943510	NA	NA	NA	K13420//LRR receptor-like serine/threonine-protein kinase FLS2 [EC:2.7.11.1]	XP_008678158.1//putative receptor-like protein kinase At3g47110 [Zea mays];gi|219884405|gb|ACL52577.1|//unknown [Zea mays]
BGI_novel_G003343	1177	366.85	135.99	-1.42625	4.09532e-25	Down	1.50731e-25	NA	NA	NA	NA	K01535//H+-transporting ATPase [EC:3.6.3.6]	AQK66008.1//H(+)-ATPase 5, partial [Zea mays]
BGI_novel_G002548	4355	141.37	17.26	-3.02853	4.77245e-25	Down	1.76025e-25	NA	NA	NA	NA	K04733//interleukin-1 receptor-associated kinase 4 [EC:2.7.11.1];K01188//beta-glucosidase [EC:3.2.1.21];K02540//DNA replication licensing factor MCM2 [EC:3.6.4.12];K00919//4-diphosphocytidyl-2-C-methyl-D-erythritol kinase [EC:2.7.1.148]	XP_020408355.1//uncharacterized protein LOC103654304 isoform X1 [Zea mays]
103626075	3816	628	310	-1.01305	4.91374e-25	Down	1.81351e-25	LOC103626075	GO:0016021//integral component of membrane	GO:0004674//protein serine/threonine kinase activity;GO:0005524//ATP binding	GO:0006468//protein phosphorylation	K13428//LRR receptor-like serine/threonine-protein kinase EFR [EC:2.7.11.1];K13437//receptor kinase-like protein	gi|670406196|ref|XP_008644674.1|//PREDICTED: probable LRR receptor-like serine/threonine-protein kinase At3g47570 [Zea mays]
103652884	1540	470.83	202.74	-1.21013	5.13786e-25	Down	1.89743e-25	LOC103652884	GO:0005783//endoplasmic reticulum;GO:0044425//membrane part	GO:0016746//transferase activity, transferring acyl groups	GO:0044763//single-organism cellular process;GO:0006629//lipid metabolic process	K00654//serine palmitoyltransferase [EC:2.3.1.50]	gi|670395386|ref|XP_008678091.1|//PREDICTED: long chain base biosynthesis protein 1b-like isoform X1 [Zea mays];XP_020396653.1//long chain base biosynthesis protein 1b-like [Zea mays]
100285811	1383	399.02	156.58	-1.34412	5.69834e-25	Down	2.10619e-25	LOC100285811	NA	NA	GO:0006351//transcription, DNA-templated	K09286//EREBP-like factor	gi|226508146|ref|NP_001152173.1|//AP2 domain containing protein [Zea mays]
BGI_novel_G003185	1754	223.07	54.74	-2.02139	5.74707e-25	Down	2.12465e-25	NA	NA	NA	NA	K15731//carboxy-terminal domain RNA polymerase II polypeptide A small phosphatase [EC:3.1.3.16];K04733//interleukin-1 receptor-associated kinase 4 [EC:2.7.11.1];K10398//kinesin family member 11;K17479//glutaredoxin domain-containing cysteine-rich protein 1;K05658//ATP-binding cassette, subfamily B (MDR/TAP), member 1 [EC:3.6.3.44]	BAH93351.1//Os06g0170650 [Oryza sativa Japonica Group]
100216601	2341	226.97	57	-1.98802	7.28063e-25	Down	2.70011e-25	LOC100216601	NA	GO:0005524//ATP binding;GO:0004672//protein kinase activity	GO:0006468//protein phosphorylation;GO:0006950//response to stress	K04733//interleukin-1 receptor-associated kinase 4 [EC:2.7.11.1];K17609//nucleoredoxin [EC:1.8.1.8]	gi|670427494|ref|XP_008654459.1|//PREDICTED: uncharacterized protein LOC100216601 isoform X4 [Zea mays];gi|670427492|ref|XP_008654458.1|//PREDICTED: uncharacterized protein LOC100216601 isoform X3 [Zea mays];gi|670427488|ref|XP_008654456.1|//PREDICTED: uncharacterized protein LOC100216601 isoform X1 [Zea mays]
BGI_novel_G002823	4974	110.31	0	-7.77998	7.29421e-25	Down	2.70571e-25	NA	NA	NA	NA	K13025//ATP-dependent RNA helicase [EC:3.6.4.13]	OAY81014.1//DEAD-box ATP-dependent RNA helicase 2 [Ananas comosus]
100193324	1364	577.96	276.14	-1.06013	7.77776e-25	Down	2.88751e-25	LOC100193324	NA	NA	NA	NA	gi|226507276|ref|NP_001143041.1|//uncharacterized protein LOC100275509 [Zea mays]
BGI_novel_G003337	1189	171.16	30.32	-2.49156	9.61382e-25	Down	3.58113e-25	NA	NA	NA	NA	K01535//H+-transporting ATPase [EC:3.6.3.6]	AQK66008.1//H(+)-ATPase 5, partial [Zea mays]
100280988	2718	497.31	221.86	-1.15905	1.08092e-24	Down	4.03061e-25	LOC100280988	NA	NA	NA	K18801//glucuronoxylan 4-O-methyltransferase [EC:2.1.1.112]	ONM33658.1//Plant-specific domain TIGR01627 family protein [Zea mays];gi|226532448|ref|NP_001147380.1|//plant-specific domain TIGR01627 family protein [Zea mays]
BGI_novel_G002738	261	543.15	253.39	-1.09455	1.33774e-24	Down	5.00079e-25	NA	NA	NA	NA	K00021//hydroxymethylglutaryl-CoA reductase (NADPH) [EC:1.1.1.34]	AQK53388.1//3-hydroxy-3-methylglutaryl-coenzyme A reductase 2 [Zea mays]
103638801	1842	263	77	-1.76669	1.38467e-24	Down	5.17838e-25	LOC103638801	GO:0016021//integral component of membrane	GO:0016709//oxidoreductase activity, acting on paired donors, with incorporation or reduction of molecular oxygen, NAD(P)H as one donor, and incorporation of one atom of oxygen;GO:0020037//heme binding;GO:0005506//iron ion binding	GO:0044550//secondary metabolite biosynthetic process;GO:0055114//oxidation-reduction process	K07408//cytochrome P450 family 1 subfamily A polypeptide 1 [EC:1.14.14.1]	gi|670438793|ref|XP_008659837.1|//PREDICTED: cytochrome P450 93A3-like [Zea mays]
BGI_novel_G005864	3295	164.77	28.02	-2.55048	1.7948e-24	Down	6.73598e-25	NA	NA	NA	NA	K07374//tubulin alpha	NP_001105588.1//tubulin alpha-6 chain [Zea mays]
100280521	1696	294	95	-1.62437	2.02886e-24	Down	7.62866e-25	LOC100280521	GO:0009536//plastid	GO:1901363//heterocyclic compound binding;GO:0097159//organic cyclic compound binding;GO:0000166//nucleotide binding;GO:0003676//nucleic acid binding	NA	K12741//heterogeneous nuclear ribonucleoprotein A1/A3	gi|293332557|ref|NP_001169821.1|//RNA-binding region-containing protein 1 [Zea mays];gi|226501312|ref|NP_001146912.1|//RNA-binding region-containing protein 1 [Zea mays]
103651653	2300	493.26	220.99	-1.15292	2.60773e-24	Down	9.84993e-25	LOC103651653	GO:0016021//integral component of membrane	NA	NA	K14794//ribosomal RNA-processing protein 12	gi|670390478|ref|XP_008675559.1|//PREDICTED: uncharacterized protein LOC103651653 [Zea mays]
103645095	1651	391.41	154.99	-1.33106	3.51234e-24	Down	1.33052e-24	LOC103645095	GO:0016021//integral component of membrane	NA	NA	K14664//IAA-amino acid hydrolase [EC:3.5.1.-];K01601//ribulose-bisphosphate carboxylase large chain [EC:4.1.1.39];K04499//RuvB-like protein 1 (pontin 52);K18643//katanin p80 WD40 repeat-containing subunit B1;K08472//mlo protein;K05283//phosphatidylinositol glycan, class W [EC:2.3.-.-];K01247//DNA-3-methyladenine glycosylase II [EC:3.2.2.21]	XP_020399992.1//uncharacterized protein LOC103645659 [Zea mays];gi|223944065|gb|ACN26116.1|//unknown [Zea mays];XP_020396335.1//uncharacterized protein LOC103649430 [Zea mays]
BGI_novel_G001703	4376	147.15	21.1	-2.79653	3.77617e-24	Down	1.43222e-24	NA	NA	NA	NA	K20827//RNA polymerase II subunit B1 CTD phosphatase RPAP2 [EC:3.1.3.16]	XP_008665151.2//uncharacterized protein LOC103643762 [Zea mays]
103637641	1322	399	160	-1.31287	3.89607e-24	Down	1.47952e-24	LOC103637641	GO:0043231//intracellular membrane-bounded organelle	NA	NA	K09286//EREBP-like factor	gi|670364204|ref|XP_008658263.1|//PREDICTED: ethylene-responsive transcription factor ERF038-like [Zea mays]
BGI_novel_G000932	3357	484.99	216.3	-1.15948	3.92964e-24	Down	1.49258e-24	NA	NA	NA	NA	K02728//20S proteasome subunit alpha 3 [EC:3.4.25.1]	XP_020400729.1//uncharacterized protein LOC100279920 isoform X1 [Zea mays]
100281973	898	389	155	-1.32206	8.30659e-24	Down	3.18419e-24	umc1318	NA	GO:0008289//lipid binding	GO:0006869//lipid transport	NA	gi|226494865|ref|NP_001148362.1|//uncharacterized protein LOC100281973 precursor [Zea mays]
103650573	1412	124.71	12.99	-3.25766	1.06012e-23	Down	4.08114e-24	LOC103650573	NA	NA	NA	K14664//IAA-amino acid hydrolase [EC:3.5.1.-];K01601//ribulose-bisphosphate carboxylase large chain [EC:4.1.1.39];K02469//DNA gyrase subunit A [EC:5.99.1.3];K08472//mlo protein;K01247//DNA-3-methyladenine glycosylase II [EC:3.2.2.21];K06662//cell cycle checkpoint protein	gi|670387630|ref|XP_008674368.1|//PREDICTED: uncharacterized protein LOC103650573 [Zea mays];XP_020405897.1//protein ALP1-like [Zea mays];XP_008674368.1//uncharacterized protein LOC103650573 [Zea mays]
BGI_novel_G004542	4357	225.8	59.61	-1.91598	1.22974e-23	Down	4.74467e-24	NA	NA	NA	NA	K20606//mitogen-activated protein kinase kinase kinase ANP1 [EC:2.7.11.25];K11253//histone H3;K11279//nucleosome assembly protein 1-like 1	ONM52310.1//Transcription factor bHLH76 [Zea mays]
103638313	1257	191	42	-2.17967	1.28547e-23	Down	4.96369e-24	LOC103638313	GO:0009505//plant-type cell wall;GO:0005576//extracellular region	GO:0020037//heme binding;GO:0046872//metal ion binding;GO:0004601//peroxidase activity	GO:0006979//response to oxidative stress;GO:0009664//plant-type cell wall organization;GO:0098869//cellular oxidant detoxification;GO:0042744//hydrogen peroxide catabolic process;GO:0055114//oxidation-reduction process	K00430//peroxidase [EC:1.11.1.7]	gi|670437829|ref|XP_008659484.1|//PREDICTED: peroxidase 1-like [Zea mays]
103633480	1553	278.3	88.62	-1.64549	1.33241e-23	Down	5.14807e-24	LOC103633480	GO:0009505//plant-type cell wall;GO:0005576//extracellular region	GO:0020037//heme binding;GO:0046872//metal ion binding;GO:0004601//peroxidase activity	GO:0006979//response to oxidative stress;GO:0009664//plant-type cell wall organization;GO:0098869//cellular oxidant detoxification;GO:0042744//hydrogen peroxide catabolic process;GO:0055114//oxidation-reduction process	K00430//peroxidase [EC:1.11.1.7]	gi|414887823|tpg|DAA63837.1|//TPA: putative class III secretory plant peroxidase family protein [Zea mays]
BGI_novel_G004577	2993	200.87	47.05	-2.08855	1.53068e-23	Down	5.92608e-24	NA	NA	NA	NA	K20223//importin-7;K02987//small subunit ribosomal protein S4e	XP_020407045.1//uncharacterized protein LOC100277820 isoform X1 [Zea mays]
100217243	1876	486.97	220.98	-1.13447	1.91143e-23	Down	7.42695e-24	LOC100217243	GO:0016021//integral component of membrane	GO:0004674//protein serine/threonine kinase activity;GO:0005524//ATP binding	GO:0006468//protein phosphorylation	K04733//interleukin-1 receptor-associated kinase 4 [EC:2.7.11.1]	gi|670435269|ref|XP_008658206.1|//PREDICTED: uncharacterized LOC100217243 isoform X1 [Zea mays]
100191153	1357	346	130	-1.40682	2.56228e-23	Down	1.00018e-23	LOC100191153	GO:0009505//plant-type cell wall	GO:0004601//peroxidase activity;GO:0005488//binding	GO:0009664//plant-type cell wall organization;GO:0008152//metabolic process;GO:0050896//response to stimulus	K00430//peroxidase [EC:1.11.1.7]	gi|212275424|ref|NP_001130061.1|//uncharacterized protein LOC100191153 [Zea mays]
103649523	1386	432.37	186.05	-1.21113	3.9974e-23	Down	1.5691e-23	LOC103649523	GO:0009535//chloroplast thylakoid membrane;GO:0009570//chloroplast stroma	GO:0016597//amino acid binding	GO:0008152//metabolic process	NA	gi|670385223|ref|XP_008673464.1|//PREDICTED: unknown protein DS12 from 2D-PAGE of leaf, chloroplastic-like [Zea mays];XP_008673464.1//ACT domain-containing protein ACR12-like [Zea mays]
103632797	2538	343	129	-1.40539	4.27652e-23	Down	1.68e-23	LOC103632797	GO:0005739//mitochondrion	GO:0005524//ATP binding	GO:0034551//mitochondrial respiratory chain complex III assembly	K08900//mitochondrial chaperone BCS1	gi|670424017|ref|XP_008652752.1|//PREDICTED: uncharacterized protein LOC103632797 [Zea mays]
BGI_novel_G003414	4425	248.2	73.26	-1.75496	4.35928e-23	Down	1.71319e-23	NA	NA	NA	NA	K02291//15-cis-phytoene/all-trans-phytoene synthase [EC:2.5.1.32 2.5.1.99]	XP_008666799.1//phytoene synthase 2, chloroplastic [Zea mays]
BGI_novel_G003870	787	184.22	40.07	-2.19539	5.04183e-23	Down	1.98418e-23	NA	NA	NA	NA	K04733//interleukin-1 receptor-associated kinase 4 [EC:2.7.11.1];K15731//carboxy-terminal domain RNA polymerase II polypeptide A small phosphatase [EC:3.1.3.16];K10398//kinesin family member 11;K17479//glutaredoxin domain-containing cysteine-rich protein 1;K05658//ATP-binding cassette, subfamily B (MDR/TAP), member 1 [EC:3.6.3.44]	BAH93351.1//Os06g0170650 [Oryza sativa Japonica Group]
BGI_novel_G003411	4741	132.23	17.03	-2.95146	5.49866e-23	Down	2.16568e-23	NA	NA	NA	NA	K02291//15-cis-phytoene/all-trans-phytoene synthase [EC:2.5.1.32 2.5.1.99]	XP_008666799.1//phytoene synthase 2, chloroplastic [Zea mays]
103629714	1425	103.84	6.66	-3.95725	6.62003e-23	Down	2.61559e-23	LOC103629714	GO:0016021//integral component of membrane;GO:0005886//plasma membrane	NA	GO:0055085//transmembrane transport;GO:0055072//iron ion homeostasis;GO:0006811//ion transport	NA	gi|670426487|ref|XP_008653898.1|//PREDICTED: probable metal-nicotianamine transporter YSL16, partial [Zea mays]
BGI_novel_G005316	1649	239.3	68.97	-1.78934	7.01644e-23	Down	2.77714e-23	NA	NA	NA	NA	K19996//phosphatidylinositol transfer protein SFH5	XP_021303627.1//patellin-3 isoform X2 [Sorghum bicolor]
103650975	1392	400	166	-1.26337	7.04523e-23	Down	2.78908e-23	LOC103650975	NA	NA	NA	K12581//CCR4-NOT transcription complex subunit 7/8;K13126//polyadenylate-binding protein;K05941//glutathione gamma-glutamylcysteinyltransferase [EC:2.3.2.15]	gi|670388679|ref|XP_008674793.1|//PREDICTED: NAC domain-containing protein 90-like [Zea mays]
103654309	2360	511.98	241.6	-1.07802	9.56634e-23	Down	3.80653e-23	LOC103654309	NA	NA	NA	K03257//translation initiation factor 4A;K02960//small subunit ribosomal protein S16e;K19613//leucine-rich repeat protein SHOC2;K15078//structure-specific endonuclease subunit SLX1 [EC:3.6.1.-]	XP_008651610.1//uncharacterized protein LOC100381355 isoform X1 [Zea mays];NP_001335285.1//uncharacterized protein LOC100381355 [Zea mays];gi|670421423|ref|XP_008651610.1|//PREDICTED: uncharacterized protein LOC100381355 isoform X1 [Zea mays];XP_008679366.1//uncharacterized protein LOC103654309 isoform X1 [Zea mays];XP_008679367.1//uncharacterized protein LOC103654309 isoform X2 [Zea mays];gi|670…
BGI_novel_G000716	546	98.28	4.99	-4.29434	9.95778e-23	Down	3.96461e-23	NA	NA	NA	NA	K00627//pyruvate dehydrogenase E2 component (dihydrolipoamide acetyltransferase) [EC:2.3.1.12]	ONM04644.1//Dihydrolipoyllysine-residue acetyltransferase component 4 of pyruvate dehydrogenase complex chloroplastic [Zea mays]
100278276	610	411	174	-1.23461	1.09184e-22	Down	4.35389e-23	LOC100278276	GO:0016020//membrane	NA	NA	NA	gi|226498876|ref|NP_001145076.1|//uncharacterized protein LOC100278276 [Zea mays]
103651874	1420	324	119	-1.43959	1.18534e-22	Down	4.73137e-23	LOC103651874	NA	NA	NA	K13108//smad nuclear-interacting protein 1	gi|414876840|tpg|DAA53971.1|//TPA: hypothetical protein ZEAMMB73_793426 [Zea mays];ONM31007.1//Glycine-rich protein family [Zea mays]
103652915	1464	138	20	-2.78115	1.26999e-22	Down	5.07616e-23	LOC103652915	NA	GO:0008171//O-methyltransferase activity;GO:0046983//protein dimerization activity	GO:0032259//methylation	K13262//isoflavone-7-O-methyltransferase [EC:2.1.1.150];K16040//trans-resveratrol di-O-methyltransferase [EC:2.1.1.240];K13230//2,4,7-trihydroxy-1,4-benzoxazin-3-one-glucoside 7-O-methyltransferase [EC:2.1.1.241];K13259//2,7,4'-trihydroxyisoflavanone 4'-O-methyltransferase / isoflavone 4'-O-methyltransferase [EC:2.1.1.212 2.1.1.46]	gi|670395478|ref|XP_008678131.1|//PREDICTED: TRIBOA-glucoside O-methyltransferase BX7-like [Zea mays]
103636276	1702	470.81	214.15	-1.13108	1.28907e-22	Down	5.15443e-23	LOC103636276	NA	GO:0003677//DNA binding;GO:0004190//aspartic-type endopeptidase activity	GO:0006508//proteolysis;GO:0030163//protein catabolic process	K00924//null;K02882//large subunit ribosomal protein L18Ae	gi|670432649|ref|XP_008656859.1|//PREDICTED: protein ASPARTIC PROTEASE IN GUARD CELL 2-like [Zea mays]
103655722	561	184	41	-2.16057	1.41511e-22	Down	5.66506e-23	LOC103655722	GO:0005576//extracellular region	NA	NA	K20412//peptidase inhibitor 16;K13449//pathogenesis-related protein 1	gi|670401586|ref|XP_008680650.1|//PREDICTED: pathogenesis-related protein PRB1-3-like [Zea mays]
BGI_novel_G001828	1059	99.41	5.71	-4.11639	1.74435e-22	Down	6.99939e-23	NA	NA	NA	NA	K13679//granule-bound starch synthase [EC:2.4.1.242]	ONM22405.1//hypothetical protein ZEAMMB73_Zm00001d005952, partial [Zea mays]
BGI_novel_G005271	2711	190.8	44.68	-2.08892	1.92248e-22	Down	7.72612e-23	NA	NA	NA	NA	K00895//diphosphate-dependent phosphofructokinase [EC:2.7.1.90]	AQL00827.1//Pyrophosphate--fructose 6-phosphate 1-phosphotransferase subunit beta 2 [Zea mays]
103626329	2132	332	126	-1.39232	4.13293e-22	Down	1.68029e-22	LOC103626329	GO:0005634//nucleus;GO:0005737//cytoplasm	NA	NA	K08332//null	gi|670406859|ref|XP_008644947.1|//PREDICTED: vacuolar protein 8-like [Zea mays]
103631800	903	107	9	-3.5661	5.15426e-22	Down	2.10315e-22	LOC103631800	GO:0030686//90S preribosome;GO:0022627//cytosolic small ribosomal subunit	GO:0003735//structural constituent of ribosome	GO:0000028//ribosomal small subunit assembly;GO:0006407//rRNA export from nucleus;GO:0000461//endonucleolytic cleavage to generate mature 3'-end of SSU-rRNA from (SSU-rRNA, 5.8S rRNA, LSU-rRNA);GO:0006412//translation;GO:0000447//endonucleolytic cleavage in ITS1 to separate SSU-rRNA from 5.8S rRNA and LSU-rRNA from tricistronic rRNA transcript (SSU-rRNA, 5.8S rRNA, LSU-rRNA)	K02998//small subunit ribosomal protein SAe	gi|414865159|tpg|DAA43716.1|//TPA: hypothetical protein ZEAMMB73_272794 [Zea mays]
100384373	1063	173	37	-2.21973	5.42497e-22	Down	2.21615e-22	LOC100384373	NA	GO:0008270//zinc ion binding	NA	K14651//transcription initiation factor TFIID subunit 15;K15407//queuine tRNA-ribosyltransferase subunit QTRTD1 [EC:2.4.2.29]	gi|293331013|ref|NP_001170387.1|//zinc finger protein [Zea mays]
109943263	1112	116.84	12.75	-3.19052	6.34998e-22	Down	2.59947e-22	LOC109943263	GO:0005960//glycine cleavage complex;GO:0005739//mitochondrion	GO:0005524//ATP binding	GO:0019464//glycine decarboxylation via glycine cleavage system	K02437//glycine cleavage system H protein	gi|670370973|ref|XP_008666737.1|//PREDICTED: glycine cleavage system H protein 2, mitochondrial-like [Zea mays];ONM62330.1//Glycine cleavage system H protein 2 mitochondrial [Zea mays]
BGI_novel_G005946	717	161.69	31.89	-2.33661	7.02303e-22	Down	2.87937e-22	NA	NA	NA	NA	NA	XP_008645737.1//putative nuclease HARBI1 [Zea mays]
BGI_novel_G003650	2676	141.69	23.06	-2.61383	8.42885e-22	Down	3.46297e-22	NA	NA	NA	NA	K05933//aminocyclopropanecarboxylate oxidase [EC:1.14.17.4]	AQK71429.1//hypothetical protein ZEAMMB73_Zm00001d016679 [Zea mays]
BGI_novel_G001501	1561	320.48	120.41	-1.40684	1.03842e-21	Down	4.27521e-22	NA	NA	NA	NA	K03549//KUP system potassium uptake protein	ONM30623.1//hypothetical protein ZEAMMB73_Zm00001d040141 [Zea mays]
BGI_novel_G002015	5998	158.37	30.95	-2.34984	1.35177e-21	Down	5.58954e-22	NA	NA	NA	NA	K00053//ketol-acid reductoisomerase [EC:1.1.1.86]	AQK92331.1//Ketol-acid reductoisomerase chloroplastic [Zea mays]
100274603	1444	144.25	24.57	-2.54816	1.35616e-21	Down	5.60877e-22	LOC100274603	GO:0070449//elongin complex	NA	GO:0006368//transcription elongation from RNA polymerase II promoter	K08065//nuclear transcription Y subunit beta	gi|226504570|ref|NP_001142427.1|//uncharacterized protein LOC100274603 [Zea mays];NP_001142427.1//uncharacterized protein LOC100274603 [Zea mays]
BGI_novel_G003184	2054	235.8	71.03	-1.72562	1.56271e-21	Down	6.47397e-22	NA	NA	NA	NA	K15731//carboxy-terminal domain RNA polymerase II polypeptide A small phosphatase [EC:3.1.3.16];K05658//ATP-binding cassette, subfamily B (MDR/TAP), member 1 [EC:3.6.3.44]	CAD41305.2//OSJNBa0020J04.10 [Oryza sativa Japonica Group]
100285428	1515	205.99	55	-1.89963	1.82174e-21	Down	7.55982e-22	bHLH33	GO:0005634//nucleus;GO:0005739//mitochondrion	GO:0005488//binding	NA	K18485//myogenic factor 6;K20558//transcription factor SPEECHLESS	gi|226532476|ref|NP_001151793.1|//DNA binding protein [Zea mays]
109943005	1063	238.1	72.59	-1.70828	1.92012e-21	Down	7.98005e-22	LOC109943005	GO:0005829//cytosol	NA	NA	NA	gi|195614600|gb|ACG29130.1|//hypothetical protein [Zea mays]
103651662	2247	326	125	-1.3775	2.06538e-21	Down	8.59183e-22	LOC103651662	NA	NA	NA	NA	gi|670390509|ref|XP_008675573.1|//PREDICTED: uncharacterized protein LOC103651662 [Zea mays]
103644412	1318	90.3	4.04	-4.47686	2.12376e-21	Down	8.84127e-22	LOC103644412	GO:0046930//pore complex;GO:0005741//mitochondrial outer membrane;GO:0005886//plasma membrane	GO:0015288//porin activity;GO:0008308//voltage-gated anion channel activity	GO:1903959//regulation of anion transmembrane transport	K15040//voltage-dependent anion channel protein 2	ONL93480.1//Mitochondrial outer membrane protein porin 4 [Zea mays];gi|670369329|ref|XP_008665842.1|//PREDICTED: mitochondrial outer membrane protein porin 6-like [Zea mays]
BGI_novel_G001159	3453	129.81	18.9	-2.7745	2.54744e-21	Down	1.06309e-21	NA	NA	NA	NA	K20827//RNA polymerase II subunit B1 CTD phosphatase RPAP2 [EC:3.1.3.16]	ACG34967.1//hypothetical protein [Zea mays]
BGI_novel_G003340	1560	370.49	154.15	-1.25966	3.27487e-21	Down	1.37049e-21	NA	NA	NA	NA	K01535//H+-transporting ATPase [EC:3.6.3.6]	AQK66008.1//H(+)-ATPase 5, partial [Zea mays]
100272247	1526	265	89	-1.56867	3.82398e-21	Down	1.60326e-21	cl52_1b	GO:0005774//vacuolar membrane;GO:0005768//endosome;GO:0005802//trans-Golgi network	GO:0008757//S-adenosylmethionine-dependent methyltransferase activity	GO:0032259//methylation;GO:0008610//lipid biosynthetic process	K13384//(S)-coclaurine N-methyltransferase [EC:2.1.1.140]	gi|226499828|ref|NP_001140214.1|//uncharacterized protein LOC100272247 [Zea mays];XP_008658214.1//uncharacterized protein LOC100272247 isoform X1 [Zea mays];gi|670435286|ref|XP_008658214.1|//PREDICTED: uncharacterized protein LOC100272247 isoform X1 [Zea mays]
BGI_novel_G005069	2514	269.36	91.91	-1.5458	4.81463e-21	Down	2.02761e-21	NA	NA	NA	NA	K00083//cinnamyl-alcohol dehydrogenase [EC:1.1.1.195]	NP_001145349.1//uncharacterized protein LOC100278678 [Zea mays]
BGI_novel_G001705	4239	89.99	0	-7.48625	4.83586e-21	Down	2.03693e-21	NA	NA	NA	NA	K20827//RNA polymerase II subunit B1 CTD phosphatase RPAP2 [EC:3.1.3.16]	XP_008665151.2//uncharacterized protein LOC103643762 [Zea mays]
100381592	1649	453.37	210.52	-1.10129	5.61199e-21	Down	2.36779e-21	LOC100381592	NA	GO:0005524//ATP binding;GO:0004672//protein kinase activity	GO:0006468//protein phosphorylation	K10143//E3 ubiquitin-protein ligase RFWD2 [EC:2.3.2.27]	XP_020393280.1//uncharacterized protein LOC100381592 isoform X4 [Zea mays];gi|670360767|ref|XP_008643422.1|//PREDICTED: uncharacterized protein LOC100381592 isoform X2 [Zea mays];gi|670389374|ref|XP_008675092.1|//PREDICTED: LOW QUALITY PROTEIN: protein SPA1-RELATED 4-like [Zea mays];gi|670360773|ref|XP_008643432.1|//PREDICTED: uncharacterized protein LOC100381592 isoform X3 [Zea mays]
BGI_novel_G004941	5457	89.58	0	-7.47966	5.8033e-21	Down	2.44896e-21	NA	NA	NA	NA	K14724//solute carrier family 9 (sodium/hydrogen exchanger), member 8	ONL95448.1//Sodium/hydrogen exchanger 2 [Zea mays]
103636157	1724	185.44	45.85	-2.01052	7.10647e-21	Down	3.00775e-21	LOC103636157	NA	NA	NA	K07466//replication factor A1;K02145//V-type H+-transporting ATPase subunit A [EC:3.6.3.14]	gi|670432348|ref|XP_008656730.1|//PREDICTED: replication factor A 51 kDa subunit-like [Zea mays];AQK97164.1//putative replication protein [Zea mays];XP_020393935.1//replication protein A 70 kDa DNA-binding subunit B isoform X2 [Zea mays];XP_020393932.1//replication protein A 70 kDa DNA-binding subunit B isoform X1 [Zea mays]
BGI_novel_G000567	1693	89.1	0	-7.47191	7.17786e-21	Down	3.03908e-21	NA	NA	NA	NA	K04733//interleukin-1 receptor-associated kinase 4 [EC:2.7.11.1];K10863//aprataxin [EC:3.-.-.-];K10746//exonuclease 1 [EC:3.1.-.-]	AQK62635.1//putative beta-14-xylosyltransferase IRX10L [Zea mays]
103648845	2199	123	17	-2.84961	8.40425e-21	Down	3.56685e-21	LOC103648845	NA	NA	NA	K03283//heat shock 70kDa protein 1/8;K12598//ATP-dependent RNA helicase DOB1 [EC:3.6.4.13];K19022//AP-5 complex subunit beta-1	gi|414588070|tpg|DAA38641.1|//TPA: putative protein of unknown function (DUF594) domain family protein [Zea mays]
BGI_novel_G005591	2257	87	4	-4.4375	1.35414e-20	Down	5.78406e-21	NA	NA	NA	NA	K17604//zinc finger SWIM domain-containing protein 3	XP_020406595.1//uncharacterized protein LOC103652464 [Zea mays]
103650032	1537	318	123.54	-1.35861	1.61541e-20	Down	6.929e-21	LOC103650032	NA	GO:0016746//transferase activity, transferring acyl groups	GO:0008152//metabolic process	K17212//bisdemethoxycurcumin synthase [EC:2.3.1.211]	gi|670386405|ref|XP_008673924.1|//PREDICTED: bisdemethoxycurcumin synthase-like [Zea mays]
BGI_novel_G003679	3894	87.15	0	-7.43999	1.70526e-20	Down	7.32369e-21	NA	NA	NA	NA	K05933//aminocyclopropanecarboxylate oxidase [EC:1.14.17.4];K13171//serine/arginine repetitive matrix protein 1	AQK71429.1//hypothetical protein ZEAMMB73_Zm00001d016679 [Zea mays]
BGI_novel_G005463	1683	86.94	0	-7.43651	1.8714e-20	Down	8.05326e-21	NA	NA	NA	NA	K17279//receptor expression-enhancing protein 5/6;K10872//meiotic recombination protein DMC1	XP_008679305.1//uncharacterized protein LOC103654253 [Zea mays]
100217285	1224	343.23	140.05	-1.28779	2.11235e-20	Down	9.10664e-21	LOC100217285	GO:0016021//integral component of membrane;GO:0005886//plasma membrane	GO:0015171//amino acid transmembrane transporter activity	GO:0080144//amino acid homeostasis;GO:0032973//amino acid export;GO:0003333//amino acid transmembrane transport;GO:0043090//amino acid import	K07874//Ras-related protein Rab-1A;K00801//farnesyl-diphosphate farnesyltransferase [EC:2.5.1.21]	gi|219362995|ref|NP_001137108.1|//uncharacterized protein LOC100217285 [Zea mays]
100273132	2234	375	161	-1.21439	2.44864e-20	Down	1.05851e-20	LOC100273132	GO:0016021//integral component of membrane	GO:0015238//drug transmembrane transporter activity;GO:0015297//antiporter activity	GO:0006855//drug transmembrane transport	K03327//multidrug resistance protein, MATE family	NP_001141051.1//putative MATE efflux family protein [Zea mays];gi|226493351|ref|NP_001141051.1|//putative MATE efflux family protein [Zea mays]
103645321	660	319	125	-1.34619	2.59613e-20	Down	1.12287e-20	LOC103645321	NA	NA	NA	NA	NA
BGI_novel_G000791	1198	163	36	-2.17336	2.60935e-20	Down	1.12879e-20	NA	NA	NA	NA	NA	ONM06184.1//hypothetical protein ZEAMMB73_Zm00001d032839 [Zea mays]
BGI_novel_G005461	2315	204.87	58.43	-1.80448	5.07569e-20	Down	2.22222e-20	NA	NA	NA	NA	K17279//receptor expression-enhancing protein 5/6	XP_008679305.1//uncharacterized protein LOC103654253 [Zea mays]
BGI_novel_G001881	1643	317	125	-1.33711	5.29626e-20	Down	2.3225e-20	NA	NA	NA	NA	NA	NP_001183714.1//uncharacterized protein LOC100502307 [Zea mays]
BGI_novel_G001528	7526	84.27	0	-7.3915	6.14958e-20	Down	2.70485e-20	NA	NA	NA	NA	K01507//inorganic pyrophosphatase [EC:3.6.1.1]	XP_008655620.1//uncharacterized protein LOC103634808 isoform X2 [Zea mays]
BGI_novel_G000363	865	140.43	26.22	-2.41567	6.56582e-20	Down	2.88946e-20	NA	NA	NA	NA	K13528//mediator of RNA polymerase II transcription subunit 20;K03260//translation initiation factor 4G;K13484//5-hydroxyisourate hydrolase / 2-oxo-4-hydroxy-4-carboxy-5-ureidoimidazoline decarboxylase [EC:3.5.2.17 4.1.1.97]	XP_008670508.1//zinc finger CCCH domain-containing protein 43-like [Zea mays]
103627461	1377	386.96	171.31	-1.17013	7.91896e-20	Down	3.49544e-20	LOC103627461	GO:0016020//membrane	NA	NA	K16221//transcription factor TCP21 (protein CCA1 HIKING EXPEDITION)	gi|670409478|ref|XP_008645973.1|//PREDICTED: transcription factor TCP21-like [Zea mays]
103632627	771	416	191	-1.11757	8.38575e-20	Down	3.70214e-20	LOC103632627	NA	NA	NA	NA	gi|670423662|ref|XP_008652595.1|//PREDICTED: uncharacterized protein LOC103632627 [Zea mays]
BGI_novel_G005252	4870	83.46	0	-7.37757	8.85573e-20	Down	3.91239e-20	NA	NA	NA	NA	K17255//Rab GDP dissociation inhibitor	AQK92702.1//Guanosine nucleotide diphosphate dissociation inhibitor 2 [Zea mays]
BGI_novel_G002379	3250	83.31	0	-7.37497	9.47294e-20	Down	4.18949e-20	NA	NA	NA	NA	K14486//auxin response factor	NP_001168194.1//hypothetical protein [Zea mays]
100192806	1254	291	110	-1.39807	1.11047e-19	Down	4.92589e-20	LOC100192806	NA	NA	GO:0009690//cytokinin metabolic process	NA	gi|212721286|ref|NP_001131471.1|//uncharacterized protein LOC100192806 [Zea mays]
BGI_novel_G005014	2790	297.06	113.92	-1.37729	1.21392e-19	Down	5.39422e-20	NA	NA	NA	NA	NA	XP_020396825.1//L10-interacting MYB domain-containing protein-like [Zea mays]
100277244	1576	469	229	-1.0288	1.56078e-19	Down	6.95379e-20	LOC100277244	NA	NA	NA	K17964//leucine-rich PPR motif-containing protein, mitochondrial	gi|670393211|ref|XP_008677003.1|//PREDICTED: uncharacterized protein LOC100277244 isoform X1 [Zea mays];gi|226495437|ref|NP_001144341.1|//hypothetical protein precursor [Zea mays]
100193793	1577	100.45	10.26	-3.28593	1.6056e-19	Down	7.15847e-20	LOC100193793	GO:0016021//integral component of membrane	GO:0004674//protein serine/threonine kinase activity;GO:0005524//ATP binding	GO:0006468//protein phosphorylation	K14799//pre-rRNA-processing protein TSR1	gi|670395551|ref|XP_008678158.1|//PREDICTED: putative receptor-like protein kinase At3g47110 [Zea mays]
100276878	1105	337	140	-1.26188	1.75841e-19	Down	7.84936e-20	LOC100276878	NA	NA	NA	NA	gi|998429192|ref|NP_001307222.1|//uncharacterized protein LOC100276878 [Zea mays]
BGI_novel_G000703	4154	81.47	0	-7.34275	2.17269e-19	Down	9.719e-20	NA	NA	NA	NA	K01412//mitochondrial-processing peptidase subunit alpha [EC:3.4.24.64]	ONM34274.1//putative mitochondrial-processing peptidase subunit alpha-2 chloroplastic/mitochondrial [Zea mays]
103627660	1825	454.49	219.78	-1.04275	2.29597e-19	Down	1.02848e-19	LOC103627660	GO:0005634//nucleus	GO:0008138//protein tyrosine/serine/threonine phosphatase activity;GO:0004725//protein tyrosine phosphatase activity	GO:0043407//negative regulation of MAP kinase activity;GO:0035335//peptidyl-tyrosine dephosphorylation	K04459//dual specificity MAP kinase phosphatase [EC:3.1.3.16 3.1.3.48]	gi|670409995|ref|XP_008646174.1|//PREDICTED: protein-tyrosine-phosphatase IBR5-like [Zea mays]
100283414	901	362	157	-1.19978	2.4307e-19	Down	1.08997e-19	LOC100283414	GO:0016021//integral component of membrane;GO:0046658//anchored component of plasma membrane	GO:0009055//electron carrier activity	NA	K03006//DNA-directed RNA polymerase II subunit RPB1 [EC:2.7.7.6];K04733//interleukin-1 receptor-associated kinase 4 [EC:2.7.11.1]	gi|226509294|ref|NP_001149787.1|//blue copper protein precursor [Zea mays]
100382168	1751	402	184	-1.12205	2.66367e-19	Down	1.19568e-19	LOC100382168	GO:0048046//apoplast	GO:0004190//aspartic-type endopeptidase activity	GO:0006508//proteolysis;GO:0030163//protein catabolic process	K00924//null;K02882//large subunit ribosomal protein L18Ae;K01381//saccharopepsin [EC:3.4.23.25]	gi|293335955|ref|NP_001168399.1|//uncharacterized protein LOC100382168 precursor [Zea mays]
BGI_novel_G005945	750	115.56	16.8	-2.77667	3.67751e-19	Down	1.66024e-19	NA	NA	NA	NA	K13528//mediator of RNA polymerase II transcription subunit 20;K03260//translation initiation factor 4G;K13484//5-hydroxyisourate hydrolase / 2-oxo-4-hydroxy-4-carboxy-5-ureidoimidazoline decarboxylase [EC:3.5.2.17 4.1.1.97]	XP_008665889.1//L10-interacting MYB domain-containing protein-like [Zea mays]
100274734	1844	397	182	-1.11976	5.0696e-19	Down	2.29661e-19	LOC100274734	GO:0016021//integral component of membrane	NA	NA	K04733//interleukin-1 receptor-associated kinase 4 [EC:2.7.11.1];K12173//BRCA1-A complex subunit BRE	gi|226500424|ref|NP_001142502.1|//putative thaumatin domain family protein [Zea mays];NP_001336826.1//putative thaumatin domain family protein precursor [Zea mays]
BGI_novel_G004547	4162	368.4	162.9	-1.17184	5.47009e-19	Down	2.48102e-19	NA	NA	NA	NA	K20606//mitogen-activated protein kinase kinase kinase ANP1 [EC:2.7.11.25];K11253//histone H3;K11279//nucleosome assembly protein 1-like 1	ONM52310.1//Transcription factor bHLH76 [Zea mays]
103635916	1697	456	223	-1.02655	5.70981e-19	Down	2.59242e-19	LOC103635916	NA	GO:0003677//DNA binding	NA	K09422//myb proto-oncogene protein, plant	gi|413950056|gb|AFW82705.1|//putative MYB DNA-binding domain superfamily protein [Zea mays]
BGI_novel_G002139	595	174.89	45.38	-1.94088	6.02521e-19	Down	2.73844e-19	NA	NA	NA	NA	NA	NP_001183614.1//uncharacterized protein LOC100502208 [Zea mays]
100285447	914	352	153	-1.1966	8.92959e-19	Down	4.09118e-19	LOC100285447	NA	NA	NA	NA	gi|226492423|ref|NP_001151812.1|//BAP2 [Zea mays]
BGI_novel_G002547	4263	122.52	20.49	-2.57458	9.11796e-19	Down	4.17891e-19	NA	NA	NA	NA	K04733//interleukin-1 receptor-associated kinase 4 [EC:2.7.11.1];K01188//beta-glucosidase [EC:3.2.1.21];K02540//DNA replication licensing factor MCM2 [EC:3.6.4.12];K00919//4-diphosphocytidyl-2-C-methyl-D-erythritol kinase [EC:2.7.1.148]	XP_020408355.1//uncharacterized protein LOC103654304 isoform X1 [Zea mays]
103626055	1969	74	2	-5.20401	1.25036e-18	Down	5.76859e-19	LOC103626055	NA	NA	NA	K18811//cyclin D5, plant	gi|670406156|ref|XP_008644660.1|//PREDICTED: cyclin-D5-1-like [Zea mays]
100192500	2094	116	18	-2.68261	1.34786e-18	Down	6.22472e-19	LOC100192500	NA	NA	NA	NA	gi|212722920|ref|NP_001131192.1|//retrotransposon protein precursor [Zea mays]
BGI_novel_G003690	1391	84.78	6.12	-3.78668	1.75793e-18	Down	8.15415e-19	NA	NA	NA	NA	K20660//cytochrome P450 family 709	AQK71686.1//Cytochrome P450 709B2 [Zea mays]
100273806	690	246	87	-1.49413	1.7634e-18	Down	8.18093e-19	si605069d12	NA	NA	NA	NA	gi|226509488|ref|NP_001141679.1|//uncharacterized protein LOC100273806 precursor [Zea mays]
100281766	593	90	8	-3.48641	1.85783e-18	Down	8.62624e-19	cl7251_2a	NA	NA	GO:0050832//defense response to fungus;GO:0031640//killing of cells of other organism	NA	gi|226506526|ref|NP_001148158.1|//uncharacterized protein LOC100281766 precursor [Zea mays]
BGI_novel_G001974	2552	363	162	-1.15853	2.01422e-18	Down	9.36025e-19	NA	NA	NA	NA	K14794//ribosomal RNA-processing protein 12;K14306//nuclear pore complex protein Nup62	XP_021301326.1//uncharacterized membrane protein YMR155W [Sorghum bicolor]
BGI_novel_G006298	1013	72.54	1	-6.17526	2.18936e-18	Down	1.01861e-18	NA	NA	NA	NA	NA	XP_020402207.1//protein ALP1-like isoform X2 [Zea mays]
BGI_novel_G000828	2679	147.67	33.14	-2.15029	2.56679e-18	Down	1.19761e-18	NA	NA	NA	NA	K14664//IAA-amino acid hydrolase [EC:3.5.1.-]	ONM54193.1//hypothetical protein ZEAMMB73_Zm00001d020060 [Zea mays]
103636002	1988	438	214.12	-1.02707	2.69528e-18	Down	1.25882e-18	LOC103636002	GO:0005774//vacuolar membrane;GO:0016021//integral component of membrane	GO:0015369//calcium:proton antiporter activity	GO:0070588//calcium ion transmembrane transport	K07300//Ca2+:H+ antiporter	gi|414867145|tpg|DAA45702.1|//TPA: hypothetical protein ZEAMMB73_609686 [Zea mays]
100193350	1306	338	146	-1.20561	2.7477e-18	Down	1.28352e-18	LOC100193350	GO:0016021//integral component of membrane;GO:0005886//plasma membrane	GO:0022857//transmembrane transporter activity	GO:0055085//transmembrane transport	K00801//farnesyl-diphosphate farnesyltransferase [EC:2.5.1.21]	gi|212720994|ref|NP_001131955.1|//uncharacterized protein LOC100193350 [Zea mays]
BGI_novel_G003299	3325	73.47	2.4	-4.93061	2.76857e-18	Down	1.29391e-18	NA	NA	NA	NA	K02893//large subunit ribosomal protein L23Ae	AQK65414.1//hypothetical protein ZEAMMB73_Zm00001d014172 [Zea mays]
100279302	2600	75.29	0	-7.22894	3.60092e-18	Down	1.68909e-18	LOC100279302	NA	NA	NA	NA	gi|226506634|ref|NP_001145795.1|//uncharacterized protein LOC100279302 [Zea mays]
100273389	1023	102	13	-2.96654	3.67369e-18	Down	1.72437e-18	LOC100273389	NA	NA	NA	NA	gi|226497422|ref|NP_001141298.1|//uncharacterized protein LOC100273389 [Zea mays]
100281323	1378	419.99	202.47	-1.0472	3.98199e-18	Down	1.87095e-18	LOC100281323	GO:0005634//nucleus;GO:0009536//plastid	GO:0003677//DNA binding;GO:0003700//transcription factor activity, sequence-specific DNA binding	GO:0006355//regulation of transcription, DNA-templated	K09286//EREBP-like factor	gi|226491572|ref|NP_001147713.1|//dehydration-responsive element-binding protein 1B [Zea mays]
100857076	1675	315	132	-1.24937	4.76456e-18	Down	2.24458e-18	MYB109	NA	GO:0003677//DNA binding	NA	K09422//myb proto-oncogene protein, plant	gi|363543287|ref|NP_001241859.1|//secondary wall MYB46 transcription factor [Zea mays]
109940324	3391	91.13	9.1	-3.31854	5.46345e-18	Down	2.58319e-18	LOC109940324	NA	NA	NA	NA	gi|985468538|ref|XP_015389999.1|//PREDICTED: uncharacterized protein LOC107178872 [Citrus sinensis]
100275070	1061	313	131	-1.25115	5.56822e-18	Down	2.6336e-18	LOC100275070	GO:0005737//cytoplasm	GO:0003999//adenine phosphoribosyltransferase activity	GO:0006168//adenine salvage;GO:0009116//nucleoside metabolic process	K00759//adenine phosphoribosyltransferase [EC:2.4.2.7]	gi|670393004|ref|XP_008676904.1|//PREDICTED: uncharacterized protein LOC100275070 isoform X3 [Zea mays];gi|961441472|ref|NP_001304782.1|//uncharacterized protein LOC100275070 [Zea mays];gi|670392999|ref|XP_008676902.1|//PREDICTED: uncharacterized protein LOC100275070 isoform X1 [Zea mays];gi|670393002|ref|XP_008676903.1|//PREDICTED: uncharacterized protein LOC100275070 isoform X2 [Zea mays]
BGI_novel_G000726	4086	142.47	31.44	-2.17454	5.91507e-18	Down	2.79995e-18	NA	NA	NA	NA	K12398//AP-3 complex subunit mu	ONM23677.1//AP-3 complex subunit mu [Zea mays]
BGI_novel_G000662	2737	178.64	50.13	-1.82787	6.13175e-18	Down	2.90395e-18	NA	NA	NA	NA	K07232//cation transport protein ChaC;K01188//beta-glucosidase [EC:3.2.1.21]	XP_008652508.1//glutathione-specific gamma-glutamylcyclotransferase 1-like [Zea mays]
109939269	1600	445.62	221.7	-1.00176	6.7034e-18	Down	3.18148e-18	LOC109939269	GO:0016021//integral component of membrane	NA	GO:0006355//regulation of transcription, DNA-templated;GO:0043401//steroid hormone mediated signaling pathway	K11498//centromeric protein E	gi|670399667|ref|XP_008679757.1|//PREDICTED: uncharacterized membrane protein At3g27390-like [Zea mays]
103627821	1629	396.82	187.63	-1.07515	6.70679e-18	Down	3.18361e-18	LOC103627821	GO:0009536//plastid	GO:0046872//metal ion binding	NA	K06228//fused [EC:2.7.11.1];K20093//DNA excision repair protein ERCC-6-like [EC:3.6.4.12];K14007//protein transport protein SEC24;K05310//ethanolaminephosphotransferase [EC:2.7.-.-];K04078//chaperonin GroES	gi|955725964|ref|XP_014660096.1|//PREDICTED: uncharacterized mitochondrial protein AtMg00810-like [Setaria italica];NP_001170055.1//uncharacterized protein LOC100383971 [Zea mays]
103652969	1996	403	192	-1.06423	7.01266e-18	Down	3.33099e-18	LOC103652969	GO:0016021//integral component of membrane	GO:0005215//transporter activity	GO:0055085//transmembrane transport	K14611//solute carrier family 23 (nucleobase transporter), member 1/2	PAN34777.1//hypothetical protein PAHAL_F02975 [Panicum hallii];gi|670395586|ref|XP_008678172.1|//PREDICTED: nucleobase-ascorbate transporter 2-like [Zea mays]
100277436	941	139	30	-2.20661	7.55567e-18	Down	3.59245e-18	LOC100277436	NA	NA	NA	NA	NA
100381600	1429	379	176	-1.10118	8.77027e-18	Down	4.18088e-18	LOC100381600	NA	GO:0004805//trehalose-phosphatase activity	GO:0005992//trehalose biosynthetic process;GO:0016311//dephosphorylation	K01087//trehalose 6-phosphate phosphatase [EC:3.1.3.12]	gi|293331665|ref|NP_001167890.1|//uncharacterized protein LOC100381600 [Zea mays]
100382680	1081	266	102	-1.37741	9.49328e-18	Down	4.53295e-18	LOC100382680	NA	NA	NA	NA	gi|195646712|gb|ACG42824.1|//hypothetical protein [Zea mays]
BGI_novel_G000163	2097	337.95	148.5	-1.1809	9.61664e-18	Down	4.59335e-18	NA	NA	NA	NA	K02877//large subunit ribosomal protein L15e	ONM07262.1//NAD(P)-linked oxidoreductase superfamily protein [Zea mays]
BGI_novel_G005845	2590	329.91	143.26	-1.19799	1.00818e-17	Down	4.81945e-18	NA	NA	NA	NA	NA	XP_020395622.1//uncharacterized protein LOC103631274 [Zea mays]
100192045	1988	136.72	29.32	-2.21582	1.15651e-17	Down	5.54206e-18	cl2576_1e	GO:0016021//integral component of membrane	NA	NA	NA	gi|413947900|gb|AFW80549.1|//hypothetical protein ZEAMMB73_597615 [Zea mays]
100274960	948	163.55	43.19	-1.91552	1.55732e-17	Down	7.49432e-18	LOC100274960	NA	NA	NA	NA	gi|226531786|ref|NP_001142668.1|//uncharacterized protein LOC100274960 [Zea mays]
103634084	1465	349	157	-1.14702	1.63543e-17	Down	7.88294e-18	LOC103634084	GO:0005634//nucleus	GO:0044212//transcription regulatory region DNA binding	GO:0009751//response to salicylic acid;GO:0071497//cellular response to freezing;GO:0009753//response to jasmonic acid;GO:0034605//cellular response to heat;GO:0045893//positive regulation of transcription, DNA-templated	K09286//EREBP-like factor	gi|670362879|ref|XP_008653927.1|//PREDICTED: ethylene-responsive transcription factor ERF012-like [Zea mays]
100381914	793	133	28	-2.24248	1.86367e-17	Down	9.00199e-18	LOC100381914	NA	NA	NA	NA	gi|293336580|ref|NP_001168162.1|//uncharacterized protein LOC100381914 [Zea mays]
BGI_novel_G005250	4639	71.17	0	-7.14775	2.3955e-17	Down	1.16325e-17	NA	NA	NA	NA	K17255//Rab GDP dissociation inhibitor	AQK92702.1//Guanosine nucleotide diphosphate dissociation inhibitor 2 [Zea mays]
103629003	1920	375.25	175.77	-1.08872	2.49857e-17	Down	1.21466e-17	LOC103629003	GO:0016021//integral component of membrane;GO:0005886//plasma membrane	GO:0015171//amino acid transmembrane transporter activity	GO:0003333//amino acid transmembrane transport	K14209//solute carrier family 36 (proton-coupled amino acid transporter);K13680//beta-mannan synthase [EC:2.4.1.32];K15015//solute carrier family 32 (vesicular inhibitory amino acid transporter)	gi|670414437|ref|XP_008648431.1|//PREDICTED: lysine histidine transporter 2-like isoform X2 [Zea mays];gi|670414435|ref|XP_008648430.1|//PREDICTED: lysine histidine transporter 2-like isoform X1 [Zea mays];XP_020395300.1//lysine histidine transporter 1 isoform X3 [Zea mays]
BGI_novel_G001835	4309	98.08	12.91	-2.92003	2.81442e-17	Down	1.37304e-17	NA	NA	NA	NA	K06195//ApaG protein	NP_001151326.1//uvrB/uvrC motif family protein [Zea mays]
100279116	820	335	149	-1.16341	3.17459e-17	Down	1.5527e-17	LOC100279116	GO:0016020//membrane	NA	NA	NA	gi|226496840|ref|NP_001145629.1|//uncharacterized protein LOC100279116 precursor [Zea mays]
BGI_novel_G001278	505	246.69	92.07	-1.41645	3.18456e-17	Down	1.55783e-17	NA	NA	NA	NA	NA	ACL52783.1//unknown [Zea mays]
100281018	769	119	22	-2.42994	3.28128e-17	Down	1.60642e-17	RADIALIS	GO:0005634//nucleus;GO:0005739//mitochondrion	GO:0003677//DNA binding	NA	NA	gi|226531820|ref|NP_001147409.1|//putative MYB DNA-binding domain superfamily protein [Zea mays]
BGI_novel_G001646	2616	392.5	188.48	-1.05284	3.53484e-17	Down	1.73359e-17	NA	NA	NA	NA	K11593//eukaryotic translation initiation factor 2C	AQK70431.1//hypothetical protein ZEAMMB73_Zm00001d016288 [Zea mays]
100275272	785	273	109	-1.31913	4.14143e-17	Down	2.03592e-17	LOC100275272	NA	NA	NA	NA	gi|226501040|ref|NP_001142873.1|//uncharacterized protein LOC100275272 [Zea mays]
BGI_novel_G000862	4708	397.88	192.65	-1.04091	4.2395e-17	Down	2.08512e-17	NA	NA	NA	NA	K13427//nitric-oxide synthase, plant [EC:1.14.13.39]	ONM07565.1//NO-associated protein 1 chloroplastic/mitochondrial [Zea mays]
100283411	1475	322	141	-1.18592	4.39545e-17	Down	2.16285e-17	LOC100283411	NA	NA	NA	K00703//starch synthase [EC:2.4.1.21];K20478//golgin subfamily B member 1	gi|927028814|ref|NP_001149784.2|//protein Kinase interacting protein [Zea mays]
103650192	1735	421	209	-1.00487	4.47236e-17	Down	2.20174e-17	LOC103650192	GO:0005634//nucleus	GO:0043565//sequence-specific DNA binding;GO:0003700//transcription factor activity, sequence-specific DNA binding	GO:0009863//salicylic acid mediated signaling pathway;GO:0009938//negative regulation of gibberellic acid mediated signaling pathway;GO:0009867//jasmonic acid mediated signaling pathway;GO:0010187//negative regulation of seed germination;GO:0006355//regulation of transcription, DNA-templated;GO:2000033//regulation of seed dormancy process;GO:0042538//hyperosmotic salinity response;GO:2000377//reg…	K14494//DELLA protein	gi|670386753|ref|XP_008674050.1|//PREDICTED: DELLA protein SLN1-like [Zea mays]
BGI_novel_G004932	1242	75.41	4.85	-3.95326	4.8352e-17	Down	2.38301e-17	NA	NA	NA	NA	K09753//cinnamoyl-CoA reductase [EC:1.2.1.44]	XP_008679160.1//cinnamoyl-CoA reductase 1-like [Zea mays]
100275991	1354	223.15	78.67	-1.49869	5.63164e-17	Down	2.7865e-17	LOC100275991	GO:0005623//cell	GO:0015035//protein disulfide oxidoreductase activity;GO:0009055//electron carrier activity;GO:0016301//kinase activity;GO:0016740//transferase activity	GO:0044237//cellular metabolic process;GO:0055114//oxidation-reduction process;GO:0045454//cell redox homeostasis	K07390//monothiol glutaredoxin;K00928//aspartate kinase [EC:2.7.2.4]	XP_008661721.1//uncharacterized protein LOC100275991 isoform X1 [Zea mays];gi|670442710|ref|XP_008661721.1|//PREDICTED: uncharacterized protein LOC100275991 isoform X1 [Zea mays]
BGI_novel_G004080	6170	201.18	65.77	-1.60754	5.85865e-17	Down	2.90339e-17	NA	NA	NA	NA	K04730//interleukin-1 receptor-associated kinase 1 [EC:2.7.11.1];K03549//KUP system potassium uptake protein	AQK53282.1//hypothetical protein ZEAMMB73_Zm00001d050936 [Zea mays]
100191144	1856	277.9	113	-1.2928	6.6653e-17	Down	3.3125e-17	LOC100191144	NA	GO:0030246//carbohydrate binding;GO:0004034//aldose 1-epimerase activity	GO:0019318//hexose metabolic process	K01785//aldose 1-epimerase [EC:5.1.3.3]	gi|670441921|ref|XP_008661291.1|//PREDICTED: hypothetical protein isoform X1 [Zea mays];NP_001130052.1//uncharacterized protein LOC100191144 precursor [Zea mays];gi|212275135|ref|NP_001130052.1|//uncharacterized protein LOC100191144 precursor [Zea mays]
BGI_novel_G001546	2223	139.48	32.59	-2.09211	7.58103e-17	Down	3.77528e-17	NA	NA	NA	NA	K10268//F-box and leucine-rich repeat protein 2/20;K13424//WRKY transcription factor 33	XP_020401364.1//WRKY transcription factor SUSIBA2-like isoform X1 [Zea mays]
100276922	584	347	159	-1.12047	7.77403e-17	Down	3.8726e-17	LOC100276922	NA	NA	NA	NA	gi|226503247|ref|NP_001144088.1|//uncharacterized protein LOC100276922 precursor [Zea mays]
103653695	3741	68.52	0	-7.09301	8.16453e-17	Down	4.07158e-17	LOC103653695	NA	NA	NA	K11000//callose synthase [EC:2.4.1.-];K08873//serine/threonine-protein kinase SMG1 [EC:2.7.11.1]	gi|670397142|ref|XP_008678744.1|//PREDICTED: putative ribonuclease H protein At1g65750 [Zea mays]
BGI_novel_G000676	1749	373.86	178	-1.06518	1.01129e-16	Down	5.06212e-17	NA	NA	NA	NA	NA	NP_001143864.2//uncharacterized protein LOC100276660 [Zea mays]
BGI_novel_G004141	1358	276.19	112.7	-1.28773	1.02696e-16	Down	5.14297e-17	NA	NA	NA	NA	K16911//ATP-dependent RNA helicase DDX21 [EC:3.6.4.13]	AQK80303.1//hypothetical protein ZEAMMB73_Zm00001d036116 [Zea mays]
BGI_novel_G001115	1343	240	90	-1.40959	1.09543e-16	Down	5.49183e-17	NA	NA	NA	NA	K14488//SAUR family protein;K20547//basic endochitinase B [EC:3.2.1.14]	PAN40105.1//hypothetical protein PAHAL_G02277 [Panicum hallii]
BGI_novel_G000383	2301	98	14	-2.80191	1.26637e-16	Down	6.37745e-17	NA	NA	NA	NA	K20241//WD repeat-containing protein 44	PAN06682.1//hypothetical protein PAHAL_A02266 [Panicum hallii]
103648353	876	152.18	39.74	-1.93167	1.36394e-16	Down	6.87735e-17	LOC103648353	NA	NA	NA	K20174//oxysterol-binding protein-related protein 1/2	gi|670380693|ref|XP_008671059.1|//PREDICTED: oxysterol-binding protein-related protein 3C-like [Zea mays]
BGI_novel_G000058	2753	209.9	72.67	-1.52483	1.95676e-16	Down	9.92748e-17	NA	NA	NA	NA	K16196//eukaryotic translation initiation factor 2-alpha kinase 4 [EC:2.7.11.1];K14289//exportin-5;K06207//GTP-binding protein;K11000//callose synthase [EC:2.4.1.-]	ONM31460.1//Retrovirus-related Pol polyprotein LINE-1 [Zea mays]
BGI_novel_G003691	1759	67.26	2.89	-4.53516	2.05273e-16	Down	1.04288e-16	NA	NA	NA	NA	K20660//cytochrome P450 family 709	AQK71686.1//Cytochrome P450 709B2 [Zea mays]
103639574	2344	117	23	-2.34136	2.72942e-16	Down	1.39369e-16	LOC103639574	GO:0016021//integral component of membrane	NA	NA	NA	gi|670440520|ref|XP_008660531.1|//PREDICTED: uncharacterized protein LOC103639574 [Zea mays]
BGI_novel_G003623	1597	65.91	0	-7.03698	2.76314e-16	Down	1.41155e-16	NA	NA	NA	NA	K15340//DNA cross-link repair 1A protein	AQK45165.1//hypothetical protein ZEAMMB73_Zm00001d025962 [Zea mays]
BGI_novel_G000615	851	65.84	0	-7.03545	2.85502e-16	Down	1.4596e-16	NA	NA	NA	NA	K04733//interleukin-1 receptor-associated kinase 4 [EC:2.7.11.1];K15731//carboxy-terminal domain RNA polymerase II polypeptide A small phosphatase [EC:3.1.3.16];K10398//kinesin family member 11;K17479//glutaredoxin domain-containing cysteine-rich protein 1;K05658//ATP-binding cassette, subfamily B (MDR/TAP), member 1 [EC:3.6.3.44]	BAH93351.1//Os06g0170650 [Oryza sativa Japonica Group]
103654370	1574	131.8	30.27	-2.11695	3.19154e-16	Down	1.63538e-16	LOC103654370	NA	NA	NA	K07466//replication factor A1	XP_020407515.1//uncharacterized protein LOC103654370 [Zea mays];XP_020393935.1//replication protein A 70 kDa DNA-binding subunit B isoform X2 [Zea mays];XP_008663800.2//uncharacterized protein LOC103642267 [Zea mays];ONM52875.1//putative replication protein [Zea mays];gi|413934560|gb|AFW69111.1|//hypothetical protein ZEAMMB73_279578 [Zea mays]
100278061	908	284.65	120.4	-1.23591	3.30356e-16	Down	1.69355e-16	LOC100278061	GO:0016021//integral component of membrane	NA	NA	NA	gi|413919655|gb|AFW59587.1|//hypothetical protein ZEAMMB73_932357 [Zea mays]
BGI_novel_G006248	1295	335.94	155.03	-1.11021	3.94881e-16	Down	2.03018e-16	NA	NA	NA	NA	K04733//interleukin-1 receptor-associated kinase 4 [EC:2.7.11.1];K00872//homoserine kinase [EC:2.7.1.39];K10398//kinesin family member 11;K17479//glutaredoxin domain-containing cysteine-rich protein 1;K05658//ATP-binding cassette, subfamily B (MDR/TAP), member 1 [EC:3.6.3.44]	P08770.2//RecName: Full=Putative AC transposase; AltName: Full=ORFA
103626188	1987	224.31	82.53	-1.43706	4.09532e-16	Down	2.1071e-16	LOC103626188	NA	NA	NA	K03539//ribonuclease P/MRP protein subunit RPP1 [EC:3.1.26.5]	gi|670406490|ref|XP_008644803.1|//PREDICTED: uncharacterized protein LOC103626188 isoform X2 [Zea mays];AQK65167.1//CCT motif family protein [Zea mays]
BGI_novel_G005005	6478	135.55	32.53	-2.05354	4.59034e-16	Down	2.36788e-16	NA	NA	NA	NA	K00928//aspartate kinase [EC:2.7.2.4]	ONM60721.1//hypothetical protein ZEAMMB73_Zm00001d022475 [Zea mays]
100192905	1509	364	175	-1.05114	5.27427e-16	Down	2.72807e-16	LOC100192905	NA	NA	NA	NA	gi|670358065|ref|XP_008644249.1|//PREDICTED: uncharacterized protein LOC100192905 isoform X1 [Zea mays]
BGI_novel_G000888	4343	281.77	119.45	-1.23267	5.33693e-16	Down	2.76215e-16	NA	NA	NA	NA	K11303//histone acetyltransferase 1 [EC:2.3.1.48]	Q8LPU4.2//RecName: Full=Histone acetyltransferase type B catalytic subunit; AltName: Full=Histone acetyltransferase HAT B; AltName: Full=Histone acetyltransferase HAT-B-p50
100281809	2060	311	139	-1.15639	5.82126e-16	Down	3.01917e-16	LOC100281809	NA	GO:0005524//ATP binding;GO:0004672//protein kinase activity	GO:0006468//protein phosphorylation	K04733//interleukin-1 receptor-associated kinase 4 [EC:2.7.11.1]	gi|223946729|gb|ACN27448.1|//unknown [Zea mays]
100274100	1986	85	10	-3.08202	6.6404e-16	Down	3.45022e-16	si707051g05	GO:0009536//plastid	GO:0016787//hydrolase activity;GO:0016868//intramolecular transferase activity, phosphotransferases	GO:0046856//phosphatidylinositol dephosphorylation	K20279//synaptojanin [EC:3.1.3.36];K01099//inositol polyphosphate 5-phosphatase INPP5B/F [EC:3.1.3.36]	gi|226499618|ref|NP_001141951.1|//uncharacterized protein LOC100274100 [Zea mays]
BGI_novel_G005889	967	368.92	179.66	-1.0326	8.87596e-16	Down	4.6393e-16	NA	NA	NA	NA	K02880//large subunit ribosomal protein L17e	ACG30997.1//60S ribosomal protein L17 [Zea mays]
103649193	1947	131.84	31.39	-2.06497	9.08131e-16	Down	4.75033e-16	LOC103649193	GO:0000126//transcription factor TFIIIB complex	GO:0008270//zinc ion binding;GO:0017025//TBP-class protein binding	GO:0006355//regulation of transcription, DNA-templated;GO:0006384//transcription initiation from RNA polymerase III promoter	K15196//transcription factor IIIB 90 kDa subunit	gi|224034963|gb|ACN36557.1|//unknown [Zea mays];NP_001141990.1//uncharacterized protein LOC100274140 [Zea mays]
100281785	2227	61	1	-5.92529	9.19072e-16	Down	4.80971e-16	pco146226a	GO:0005783//endoplasmic reticulum;GO:0009506//plasmodesma	GO:0004467//long-chain fatty acid-CoA ligase activity;GO:0031957//very long-chain fatty acid-CoA ligase activity	GO:0050832//defense response to fungus;GO:0010143//cutin biosynthetic process;GO:0010311//lateral root formation;GO:0001676//long-chain fatty acid metabolic process	K01897//long-chain acyl-CoA synthetase [EC:6.2.1.3]	gi|226500770|ref|NP_001148177.1|//uncharacterized protein LOC100281785 [Zea mays]
BGI_novel_G002761	3283	165	49	-1.74617	9.23613e-16	Down	4.83635e-16	NA	NA	NA	NA	K04733//interleukin-1 receptor-associated kinase 4 [EC:2.7.11.1]	ACN34954.1//unknown [Zea mays]
BGI_novel_G005539	1746	101.2	17	-2.56816	9.93154e-16	Down	5.20436e-16	NA	NA	NA	NA	NA	ONM04431.1//DUF936 family protein [Zea mays]
BGI_novel_G003416	3288	309.36	139.18	-1.14689	1.06951e-15	Down	5.61613e-16	NA	NA	NA	NA	K02291//15-cis-phytoene/all-trans-phytoene synthase [EC:2.5.1.32 2.5.1.99]	XP_008666799.1//phytoene synthase 2, chloroplastic [Zea mays]
BGI_novel_G003577	4755	148	40.17	-1.87596	1.29456e-15	Down	6.8161e-16	NA	NA	NA	NA	K14292//trimethylguanosine synthase [EC:2.1.1.-]	AQK70351.1//hypothetical protein ZEAMMB73_Zm00001d016235 [Zea mays]
BGI_novel_G004437	2316	138.05	35	-1.97432	1.35828e-15	Down	7.15793e-16	NA	NA	NA	NA	K02184//formin 2	XP_020405681.1//leucine-rich repeat extensin-like protein 3 [Zea mays]
BGI_novel_G003334	1285	325.79	151.07	-1.10328	1.51416e-15	Down	7.99475e-16	NA	NA	NA	NA	K01535//H+-transporting ATPase [EC:3.6.3.6]	AQK66007.1//H(+)-ATPase 5, partial [Zea mays]
BGI_novel_G004587	1372	105.22	19.17	-2.45104	1.55645e-15	Down	8.22169e-16	NA	NA	NA	NA	K17261//adenylyl cyclase-associated protein	ONM52864.1//hypothetical protein ZEAMMB73_Zm00001d019418 [Zea mays]
BGI_novel_G004620	1634	93	14	-2.72636	1.88743e-15	Down	9.99796e-16	NA	NA	NA	NA	NA	ONM08807.1//Sulfite exporter TauE/SafE family protein [Zea mays]
BGI_novel_G005960	4099	204.05	72.68	-1.48385	1.90294e-15	Down	1.0086e-15	NA	NA	NA	NA	K11838//ubiquitin carboxyl-terminal hydrolase 7 [EC:3.4.19.12]	XP_008661730.1//MATH domain-containing protein At5g43560 [Zea mays]
BGI_novel_G003242	3285	61.05	0	-6.92648	2.74796e-15	Down	1.46677e-15	NA	NA	NA	NA	K03063//26S proteasome regulatory subunit T3	ONM00774.1//Fcf2 pre-rRNA processing protein [Zea mays]
BGI_novel_G002999	825	74.25	6.92	-3.4181	2.82525e-15	Down	1.5089e-15	NA	NA	NA	NA	K16803//cytoskeleton-associated protein 5	XP_008648616.2//cardiolipin synthase (CMP-forming), mitochondrial-like [Zea mays]
BGI_novel_G002426	618	80.63	9.37	-3.09975	3.08263e-15	Down	1.64949e-15	NA	NA	NA	NA	K00654//serine palmitoyltransferase [EC:2.3.1.50]	AQK49214.1//Long chain base biosynthesis protein 2a [Zea mays]
103631403	2643	140	37	-1.91439	3.20712e-15	Down	1.71785e-15	LOC103631403	GO:0016021//integral component of membrane;GO:0009536//plastid	GO:0004713//protein tyrosine kinase activity;GO:0004674//protein serine/threonine kinase activity;GO:0005524//ATP binding	GO:0006468//protein phosphorylation	K04733//interleukin-1 receptor-associated kinase 4 [EC:2.7.11.1]	gi|955717733|ref|XP_014660517.1|//PREDICTED: proline-rich receptor-like protein kinase PERK8 [Setaria italica]
100303858	580	71.8	6.14	-3.54223	3.33066e-15	Down	1.78584e-15	LOC100303858	NA	NA	NA	NA	gi|670424469|ref|XP_008652937.1|//PREDICTED: uncharacterized protein LOC103633027 isoform X1 [Zea mays]
BGI_novel_G001955	1916	112.39	23.19	-2.2715	3.34542e-15	Down	1.79402e-15	NA	NA	NA	NA	K02868//large subunit ribosomal protein L11e	AQK58509.1//hypothetical protein ZEAMMB73_Zm00001d052991 [Zea mays]
103633079	3404	229	89	-1.35803	3.39631e-15	Down	1.82184e-15	LOC103633079	GO:0005871//kinesin complex	GO:0000166//nucleotide binding;GO:0003777//microtubule motor activity;GO:0016887//ATPase activity	GO:0007018//microtubule-based movement	K11498//centromeric protein E	gi|670424568|ref|XP_008652983.1|//PREDICTED: kinesin-like protein NACK1 isoform X2 [Zea mays];gi|670424566|ref|XP_008652981.1|//PREDICTED: kinesin-like protein NACK1 isoform X1 [Zea mays];ONM56667.1//Kinesin-like protein KIN-7G [Zea mays]
BGI_novel_G000886	5151	278.72	121.29	-1.19491	3.71785e-15	Down	1.99953e-15	NA	NA	NA	NA	K11303//histone acetyltransferase 1 [EC:2.3.1.48]	Q8LPU4.2//RecName: Full=Histone acetyltransferase type B catalytic subunit; AltName: Full=Histone acetyltransferase HAT B; AltName: Full=Histone acetyltransferase HAT-B-p50
103648473	1566	71	6	-3.55934	4.21258e-15	Down	2.27021e-15	LOC103648473	NA	NA	NA	K04733//interleukin-1 receptor-associated kinase 4 [EC:2.7.11.1];K03283//heat shock 70kDa protein 1/8;K20279//synaptojanin [EC:3.1.3.36];K05747//Wiskott-Aldrich syndrome protein	gi|670380885|ref|XP_008671162.1|//PREDICTED: uncharacterized protein LOC103648473 [Zea mays]
BGI_novel_G004109	1692	307.33	140.96	-1.11906	4.65262e-15	Down	2.51315e-15	NA	NA	NA	NA	K16302//metal transporter CNNM	ACN32074.1//unknown [Zea mays]
100383237	1637	205	75	-1.44522	5.68215e-15	Down	3.079e-15	LOC100383237	NA	NA	NA	K04733//interleukin-1 receptor-associated kinase 4 [EC:2.7.11.1];K20718//LRR receptor-like serine/threonine-protein kinase ERECTA [EC:2.7.11.1]	gi|293334881|ref|NP_001169370.1|//uncharacterized protein LOC100383237 precursor [Zea mays]
103637954	1243	327.52	155.24	-1.07164	5.70449e-15	Down	3.09155e-15	LOC103637954	GO:0016020//membrane;GO:0005680//anaphase-promoting complex	NA	GO:0031145//anaphase-promoting complex-dependent catabolic process;GO:0030071//regulation of mitotic metaphase/anaphase transition	K03351//anaphase-promoting complex subunit 4;K19045//E3 ubiquitin-protein ligase BIG BROTHER and related proteins [EC:2.3.2.27]	XP_008659175.1//uncharacterized protein LOC103637954 isoform X1 [Zea mays];gi|670437094|ref|XP_008659175.1|//PREDICTED: uncharacterized protein LOC103637954 isoform X1 [Zea mays]
103644071	1318	185	63	-1.54866	5.72494e-15	Down	3.10308e-15	LOC103644071	NA	NA	NA	NA	gi|670368505|ref|XP_008665485.1|//PREDICTED: uncharacterized protein LOC103644071 [Zea mays]
100274853	1710	100	18	-2.46849	6.00511e-15	Down	3.25775e-15	LOC100274853	NA	NA	NA	NA	gi|226500612|ref|NP_001142588.1|//uncharacterized protein LOC100274853 [Zea mays]
BGI_novel_G002145	1118	305.34	140.19	-1.11759	6.08426e-15	Down	3.30116e-15	NA	NA	NA	NA	K01259//proline iminopeptidase [EC:3.4.11.5]	XP_020394418.1//uncharacterized protein LOC100272740 isoform X1 [Zea mays]
BGI_novel_G005578	3993	99.85	17.98	-2.46793	6.34149e-15	Down	3.4437e-15	NA	NA	NA	NA	K04733//interleukin-1 receptor-associated kinase 4 [EC:2.7.11.1];K15731//carboxy-terminal domain RNA polymerase II polypeptide A small phosphatase [EC:3.1.3.16];K00872//homoserine kinase [EC:2.7.1.39];K10398//kinesin family member 11;K05658//ATP-binding cassette, subfamily B (MDR/TAP), member 1 [EC:3.6.3.44]	ABC59221.1//transposase [Zea mays]
103646847	4556	164	51	-1.67968	6.37336e-15	Down	3.4615e-15	LOC103646847	GO:0016021//integral component of membrane	GO:0000166//nucleotide binding;GO:0042626//ATPase activity, coupled to transmembrane movement of substances	GO:0055085//transmembrane transport	K05658//ATP-binding cassette, subfamily B (MDR/TAP), member 1 [EC:3.6.3.44]	gi|414588090|tpg|DAA38661.1|//TPA: hypothetical protein ZEAMMB73_035779 [Zea mays]
BGI_novel_G000464	576	242.14	98.56	-1.29132	6.70173e-15	Down	3.6435e-15	NA	NA	NA	NA	K13065//shikimate O-hydroxycinnamoyltransferase [EC:2.3.1.133]	ONM01080.1//Spermidine hydroxycinnamoyl transferase [Zea mays]
100382025	1903	297	135	-1.13206	7.53475e-15	Down	4.11048e-15	LOC100382025	NA	NA	NA	NA	gi|670421483|ref|XP_008651639.1|//PREDICTED: hypothetical protein isoform X1 [Zea mays]
103640533	2126	239	97	-1.29551	8.56282e-15	Down	4.68468e-15	LOC103640533	NA	NA	NA	K19041//E3 ubiquitin-protein ligase RNF38/44 [EC:2.3.2.27]	gi|670365204|ref|XP_008661706.1|//PREDICTED: RING-H2 finger protein ATL65-like [Zea mays]
BGI_novel_G003738	1161	58.49	0	-6.86467	9.32262e-15	Down	5.10617e-15	NA	NA	NA	NA	K09503//DnaJ homolog subfamily A member 2	NP_001149958.1//dnaJ protein [Zea mays]
BGI_novel_G006399	3163	64.02	4.04	-3.98065	9.32711e-15	Down	5.10936e-15	NA	NA	NA	NA	K02993//small subunit ribosomal protein S7e;K20279//synaptojanin [EC:3.1.3.36]	ONM15225.1//40S ribosomal protein S7-2 [Zea mays]
BGI_novel_G006398	3364	174.18	57.66	-1.58949	1.1341e-14	Down	6.24087e-15	NA	NA	NA	NA	K02993//small subunit ribosomal protein S7e;K20279//synaptojanin [EC:3.1.3.36]	ONM15225.1//40S ribosomal protein S7-2 [Zea mays]
100283347	1230	319	151	-1.07356	1.16642e-14	Down	6.42689e-15	hyp1	NA	NA	NA	K02883//large subunit ribosomal protein L18e;K11855//ubiquitin carboxyl-terminal hydrolase 36/42 [EC:3.4.19.12]	gi|226499476|ref|NP_001149720.1|//hybrid proline-rich protein 1 precursor [Zea mays]
BGI_novel_G005447	2098	73.59	7.61	-3.2681	1.19486e-14	Down	6.58826e-15	NA	NA	NA	NA	K09487//heat shock protein 90kDa beta	AQK92937.1//40S ribosomal protein S4-3 [Zea mays]
100384535	2145	203	75	-1.43107	1.2019e-14	Down	6.62989e-15	LOC100384535	NA	NA	NA	NA	NP_001338878.1//uncharacterized LOC100384535 [Zea mays];gi|242038605|ref|XP_002466697.1|//hypothetical protein SORBIDRAFT_01g012490 [Sorghum bicolor]
103629673	1311	76.69	8.83	-3.11311	1.27684e-14	Down	7.04922e-15	LOC103629673	NA	GO:0004519//endonuclease activity	GO:0006281//DNA repair;GO:0090305//nucleic acid phosphodiester bond hydrolysis	NA	gi|413943467|gb|AFW76116.1|//hypothetical protein ZEAMMB73_174289 [Zea mays]
109940002	2294	131	34	-1.94052	1.41904e-14	Down	7.8542e-15	LOC109940002	GO:0005794//Golgi apparatus	GO:0016413//O-acetyltransferase activity	GO:0071554//cell wall organization or biogenesis	K16573//gamma-tubulin complex component 6	gi|944267092|gb|KQL31332.1|//hypothetical protein SETIT_019688mg [Setaria italica]
100216652	1811	162	51	-1.66198	1.4606e-14	Down	8.08766e-15	LOC100216652	GO:0009526//plastid envelope;GO:0016021//integral component of membrane;GO:0005886//plasma membrane	GO:0015205//nucleobase transmembrane transporter activity	GO:0055085//transmembrane transport;GO:0043100//pyrimidine nucleobase salvage;GO:0015851//nucleobase transport	K03457//nucleobase:cation symporter-1, NCS1 family	gi|219362651|ref|NP_001136535.1|//uncharacterized protein LOC100216652 [Zea mays]
100277316	982	144	41	-1.80693	1.49534e-14	Down	8.28351e-15	LOC100277316	NA	NA	NA	NA	gi|226532355|ref|NP_001144388.1|//uncharacterized protein LOC100277316 [Zea mays]
BGI_novel_G002412	2093	57.48	0	-6.83955	1.51105e-14	Down	8.37641e-15	NA	NA	NA	NA	K09495//T-complex protein 1 subunit gamma	AQK51908.1//Putative acyl-CoA oxidase family protein [Zea mays]
103641388	2270	174	58	-1.57952	1.53822e-14	Down	8.53062e-15	LOC103641388	GO:0005634//nucleus;GO:0005737//cytoplasm	GO:0004842//ubiquitin-protein transferase activity	GO:0016567//protein ubiquitination	K08332//null	gi|670365646|ref|XP_008662970.1|//PREDICTED: U-box domain-containing protein 15-like [Zea mays]
100283721	730	91	15	-2.59546	1.89576e-14	Down	1.05622e-14	pco070523	NA	NA	NA	NA	gi|195636640|gb|ACG37788.1|//MFS18 protein precursor [Zea mays]
BGI_novel_G001500	1413	297.95	137.83	-1.10674	2.05179e-14	Down	1.14555e-14	NA	NA	NA	NA	K03549//KUP system potassium uptake protein	ONM30623.1//hypothetical protein ZEAMMB73_Zm00001d040141 [Zea mays]
103638199	2117	155.26	47.74	-1.69597	2.20114e-14	Down	1.23031e-14	LOC103638199	GO:0005840//ribosome;GO:0016021//integral component of membrane	GO:0003735//structural constituent of ribosome	GO:0006412//translation	K16911//ATP-dependent RNA helicase DDX21 [EC:3.6.4.13];K02987//small subunit ribosomal protein S4e	XP_008675127.1//40S ribosomal protein S4-like [Zea mays];gi|414587464|tpg|DAA38035.1|//TPA: putative ribosomal protein S4 (RPS4A) family protein [Zea mays]
BGI_novel_G003563	2805	54.68	1.07	-5.66989	2.70914e-14	Down	1.52059e-14	NA	NA	NA	NA	K11547//kinetochore protein NDC80;K14674//TAG lipase / steryl ester hydrolase / phospholipase A2 / LPA acyltransferase [EC:3.1.1.3 3.1.1.13 3.1.1.4 2.3.1.51]	XP_002458531.1//triacylglycerol lipase SDP1 [Sorghum bicolor]
BGI_novel_G004875	279	84.66	12.61	-2.74167	2.80631e-14	Down	1.5771e-14	NA	NA	NA	NA	K20279//synaptojanin [EC:3.1.3.36]	ONM56748.1//Imidazole glycerol phosphate synthase hisHF chloroplastic, partial [Zea mays]
100191817	1819	300	140	-1.09409	2.90188e-14	Down	1.63171e-14	LOC100191817	GO:0005774//vacuolar membrane;GO:0016021//integral component of membrane	GO:0022857//transmembrane transporter activity	GO:0006820//anion transport;GO:0055085//transmembrane transport	K13783//MFS transporter, OPA family, solute carrier family 37 (glycerol-3-phosphate transporter), member 1/2	gi|212274487|ref|NP_001130713.1|//uncharacterized protein LOC100191817 [Zea mays]
103647543	3743	179.43	62.61	-1.51351	3.93021e-14	Down	2.22066e-14	LOC103647543	GO:0016021//integral component of membrane;GO:0005886//plasma membrane	GO:0005524//ATP binding;GO:0004672//protein kinase activity;GO:0005516//calmodulin binding	GO:0006952//defense response;GO:0006468//protein phosphorylation;GO:0009607//response to biotic stimulus	K08472//mlo protein	ONM22578.1//Inactive LRR receptor-like serine/threonine-protein kinase BIR2 [Zea mays];gi|670378728|ref|XP_008670284.1|//PREDICTED: MLO-like protein 4 [Zea mays]
109940795	1877	294	137	-1.0962	4.77294e-14	Down	2.71058e-14	LOC109940795	GO:0005634//nucleus	GO:0043565//sequence-specific DNA binding;GO:0003700//transcription factor activity, sequence-specific DNA binding	GO:0006355//regulation of transcription, DNA-templated	K09419//heat shock transcription factor, other eukaryote	gi|514730705|ref|XP_004957003.1|//PREDICTED: heat stress transcription factor B-4c-like [Setaria italica]
BGI_novel_G003655	2068	66.86	6.05	-3.46069	4.94238e-14	Down	2.80873e-14	NA	NA	NA	NA	K05933//aminocyclopropanecarboxylate oxidase [EC:1.14.17.4]	AQK71421.1//hypothetical protein ZEAMMB73_Zm00001d016679 [Zea mays]
100276660	870	186.82	67.56	-1.46196	5.40835e-14	Down	3.0786e-14	LOC100276660	NA	NA	NA	NA	gi|226500234|ref|NP_001143864.1|//uncharacterized protein LOC100276660 [Zea mays]
100384507	1351	255	111	-1.19449	5.4531e-14	Down	3.10578e-14	LOC100384507	NA	NA	NA	K09286//EREBP-like factor	gi|293334569|ref|NP_001170503.1|//uncharacterized protein LOC100384507 [Zea mays]
BGI_novel_G002407	2770	55.82	2.29	-4.60192	5.86389e-14	Down	3.34705e-14	NA	NA	NA	NA	K09495//T-complex protein 1 subunit gamma	AQK51908.1//Putative acyl-CoA oxidase family protein [Zea mays]
103640304	1273	118	29	-2.01922	6.55033e-14	Down	3.74806e-14	LOC103640304	NA	NA	NA	K15803//(-)-germacrene D synthase [EC:4.2.3.22 4.2.3.75];K14184//alpha-humulene/beta-caryophyllene synthase [EC:4.2.3.104 4.2.3.57];K14174//beta-farnesene synthase [EC:4.2.3.47];K14181//valencene/7-epi-alpha-selinene synthase [EC:4.2.3.73 4.2.3.86]	gi|413955666|gb|AFW88315.1|//hypothetical protein ZEAMMB73_987094 [Zea mays]
103632980	2141	118.22	29.14	-2.01496	6.71773e-14	Down	3.84594e-14	LOC103632980	GO:0016021//integral component of membrane	NA	NA	K03163//DNA topoisomerase I [EC:5.99.1.2]	gi|670422318|ref|XP_008652081.1|//PREDICTED: uncharacterized protein LOC103632000 [Zea mays];AQL02823.1//Protein FATTY ACID EXPORT 1 chloroplastic [Zea mays]
103640190	603	52.88	1.02	-5.69064	7.10375e-14	Down	4.07247e-14	LOC103640190	NA	GO:0004802//transketolase activity	GO:0008152//metabolic process	K00615//transketolase [EC:2.2.1.1]	gi|670441487|ref|XP_008661044.1|//PREDICTED: transketolase, chloroplastic-like [Zea mays];XP_008658482.2//uncharacterized LOC100279513 isoform X1 [Zea mays]
BGI_novel_G006563	1299	54.24	0	-6.75584	7.22728e-14	Down	4.14498e-14	NA	NA	NA	NA	NA	XP_013443323.1//hypothetical protein MTR_0021s0160 [Medicago truncatula]
103648566	1855	54.1	0	-6.75211	7.73897e-14	Down	4.44327e-14	LOC103648566	NA	GO:0003824//catalytic activity	NA	K06617//raffinose synthase [EC:2.4.1.82]	gi|670381026|ref|XP_008671237.1|//PREDICTED: probable galactinol--sucrose galactosyltransferase 2, partial [Zea mays];XP_002448054.1//probable galactinol--sucrose galactosyltransferase 2 [Sorghum bicolor]
BGI_novel_G004791	2447	311.29	150.29	-1.04507	8.60756e-14	Down	4.95136e-14	NA	NA	NA	NA	K14801//pre-rRNA-processing protein TSR4	AQL07300.1//zinc finger (MYND type) family protein / programmed cell death 2 C-terminal domain-containing protein [Zea mays]
BGI_novel_G004889	2025	179.22	63.73	-1.48624	8.7696e-14	Down	5.04798e-14	NA	NA	NA	NA	K04733//interleukin-1 receptor-associated kinase 4 [EC:2.7.11.1];K01601//ribulose-bisphosphate carboxylase large chain [EC:4.1.1.39];K14664//IAA-amino acid hydrolase [EC:3.5.1.-];K03353//anaphase-promoting complex subunit 6;K08472//mlo protein	XP_008657358.2//putative nuclease HARBI1 [Zea mays]
103640770	808	196	74	-1.39981	8.86155e-14	Down	5.1023e-14	LOC103640770	GO:0009536//plastid	GO:0043565//sequence-specific DNA binding;GO:0003700//transcription factor activity, sequence-specific DNA binding	GO:0006355//regulation of transcription, DNA-templated	K09060//plant G-box-binding factor	gi|670444078|ref|XP_008662479.1|//PREDICTED: DNA-binding protein EMBP-1-like [Zea mays]
103636008	1662	243	104.14	-1.21699	9.27447e-14	Down	5.34438e-14	LOC103636008	NA	NA	NA	K09838//zeaxanthin epoxidase [EC:1.14.15.21]	gi|670368602|ref|XP_008665521.1|//PREDICTED: uncharacterized protein LOC103644113 isoform X1 [Zea mays];XP_020398936.1//uncharacterized protein LOC103636008 [Zea mays]
103644169	689	90.33	16.05	-2.48719	9.34387e-14	Down	5.3851e-14	LOC103644169	GO:0005856//cytoskeleton;GO:0005737//cytoplasm	GO:0005524//ATP binding	NA	K10355//actin, other eukaryote	gi|670368743|ref|XP_008665584.1|//PREDICTED: actin isoform X1 [Zea mays]
BGI_novel_G003058	3264	160.76	52.97	-1.59622	9.82601e-14	Down	5.6714e-14	NA	NA	NA	NA	NA	NP_001337094.1//uncharacterized protein LOC100276434 [Zea mays]
103647455	1268	237	101	-1.22509	1.39081e-13	Down	8.09799e-14	LOC103647455	NA	NA	NA	NA	gi|670378564|ref|XP_008670217.1|//PREDICTED: auxin-repressed 12.5 kDa protein-like isoform X2 [Zea mays];gi|670378562|ref|XP_008670216.1|//PREDICTED: auxin-repressed 12.5 kDa protein-like isoform X1 [Zea mays]
100382584	965	220	90	-1.28406	1.42373e-13	Down	8.29298e-14	LOC100382584	GO:0043231//intracellular membrane-bounded organelle;GO:0016021//integral component of membrane	GO:0008194//UDP-glycosyltransferase activity;GO:0015131//oxaloacetate transmembrane transporter activity;GO:0015140//malate transmembrane transporter activity	GO:0071423//malate transmembrane transport;GO:0015729//oxaloacetate transport;GO:0009813//flavonoid biosynthetic process;GO:0052696//flavonoid glucuronidation	NA	gi|223973029|gb|ACN30702.1|//unknown [Zea mays]
BGI_novel_G005534	2125	52.7	0	-6.71429	1.52933e-13	Down	8.91879e-14	NA	NA	NA	NA	K01074//palmitoyl-protein thioesterase [EC:3.1.2.22];K17710//pentatricopeptide repeat domain-containing protein 1;K11000//callose synthase [EC:2.4.1.-]	AQK98742.1//Pentatricopeptide repeat-containing protein [Zea mays]
103646120	1663	151	48	-1.648	1.56587e-13	Down	9.13435e-14	LOC103646120	NA	NA	NA	K09286//EREBP-like factor	gi|670375534|ref|XP_008669061.1|//PREDICTED: ethylene-responsive transcription factor 6-like [Zea mays]
100273679	1382	100	21	-2.2461	1.57127e-13	Down	9.1683e-14	Orphan166	GO:0005634//nucleus;GO:0005829//cytosol	GO:0000156//phosphorelay response regulator activity	GO:0009736//cytokinin-activated signaling pathway;GO:0000160//phosphorelay signal transduction system;GO:0006355//regulation of transcription, DNA-templated	K14492//two-component response regulator ARR-A family	gi|226499956|ref|NP_001141563.1|//two-component response regulator ARR3 [Zea mays]
100501067	786	80	12	-2.73152	1.573e-13	Down	9.18085e-14	LOC100501067	NA	NA	NA	NA	gi|308080730|ref|NP_001182827.1|//uncharacterized protein LOC100501067 precursor [Zea mays];gi|414875866|tpg|DAA52997.1|//TPA: hypothetical protein ZEAMMB73_950060 [Zea mays]
BGI_novel_G004571	4150	52.64	0	-6.71264	1.57433e-13	Down	9.18983e-14	NA	NA	NA	NA	K20223//importin-7;K02987//small subunit ribosomal protein S4e;K01409//N6-L-threonylcarbamoyladenine synthase [EC:2.3.1.234]	XP_020407045.1//uncharacterized protein LOC100277820 isoform X1 [Zea mays]
100283569	2125	166.18	57	-1.53827	1.7489e-13	Down	1.02211e-13	LOC100283569	NA	NA	NA	K20929//glyoxal/methylglyoxal oxidase [EC:1.2.3.15]	gi|226528066|ref|NP_001149941.1|//glyoxal oxidase precursor [Zea mays]
BGI_novel_G000265	9033	64.39	5.97	-3.42559	1.79697e-13	Down	1.05062e-13	NA	NA	NA	NA	K17499//protein phosphatase 1G [EC:3.1.3.16]	ONL97705.1//hypothetical protein ZEAMMB73_Zm00001d029042 [Zea mays]
103646223	1387	134.6	39.11	-1.77763	1.97957e-13	Down	1.15908e-13	LOC103646223	NA	NA	NA	K05758//actin related protein 2/3 complex, subunit 2	gi|670375814|ref|XP_008669174.1|//PREDICTED: LOW QUALITY PROTEIN: actin-related protein 2/3 complex subunit 2B [Zea mays]
BGI_novel_G002349	2246	161.92	54.76	-1.55864	2.10355e-13	Down	1.23397e-13	NA	NA	NA	NA	K17637//exocyst complex component 2	AQK53479.1//Exocyst complex component SEC5A [Zea mays]
BGI_novel_G005599	2726	95.46	19.34	-2.29787	2.63329e-13	Down	1.55314e-13	NA	NA	NA	NA	K10418//dynein light chain LC8-type	XP_021311003.1//rop guanine nucleotide exchange factor 9 isoform X2 [Sorghum bicolor]
103633521	3682	90.63	17.15	-2.39634	2.78968e-13	Down	1.64747e-13	LOC103633521	GO:0005739//mitochondrion	GO:0003676//nucleic acid binding	GO:0031047//gene silencing by RNA	K11593//eukaryotic translation initiation factor 2C	gi|670411352|ref|XP_008646806.1|//PREDICTED: protein argonaute 18-like [Zea mays]
100279575	1650	88	16	-2.45399	2.93509e-13	Down	1.73549e-13	LOC100279575	GO:0009505//plant-type cell wall;GO:0005576//extracellular region	GO:0020037//heme binding;GO:0046872//metal ion binding;GO:0004601//peroxidase activity	GO:0006979//response to oxidative stress;GO:0009664//plant-type cell wall organization;GO:0098869//cellular oxidant detoxification;GO:0042744//hydrogen peroxide catabolic process;GO:0055114//oxidation-reduction process	K00430//peroxidase [EC:1.11.1.7]	gi|961441479|ref|NP_001304758.1|//uncharacterized protein LOC100279575 precursor [Zea mays]
103630989	5574	258.9	117.13	-1.13884	2.97556e-13	Down	1.75988e-13	LOC103630989	GO:0016021//integral component of membrane	NA	NA	K00995//CDP-diacylglycerol--glycerol-3-phosphate 3-phosphatidyltransferase [EC:2.7.8.5]	XP_008650231.1//uncharacterized protein LOC103630989 [Zea mays];gi|670381290|ref|XP_008671376.1|//PREDICTED: uncharacterized protein LOC103648741 [Zea mays]
103636132	1446	271	126	-1.09943	4.01104e-13	Down	2.38763e-13	LOC103636132	NA	GO:0043565//sequence-specific DNA binding;GO:0003700//transcription factor activity, sequence-specific DNA binding	GO:0006355//regulation of transcription, DNA-templated	K13459//disease resistance protein RPS2;K13424//WRKY transcription factor 33;K18834//WRKY transcription factor 1;K16225//probable WRKY transcription factor 52	gi|670432303|ref|XP_008656713.1|//PREDICTED: probable WRKY transcription factor 54 [Zea mays]
103653867	1241	157.16	53	-1.56273	4.24662e-13	Down	2.53084e-13	LOC103653867	GO:0043231//intracellular membrane-bounded organelle	NA	GO:0006351//transcription, DNA-templated	K09286//EREBP-like factor	gi|670397552|ref|XP_008678900.1|//PREDICTED: ethylene-responsive transcription factor ERF043-like [Zea mays]
BGI_novel_G006411	3008	182.82	68.49	-1.41102	4.29372e-13	Down	2.56054e-13	NA	NA	NA	NA	K02993//small subunit ribosomal protein S7e;K20279//synaptojanin [EC:3.1.3.36]	ONM15225.1//40S ribosomal protein S7-2 [Zea mays]
100281689	1390	259	118	-1.12872	4.32542e-13	Down	2.5805e-13	LOC100281689	NA	GO:0016787//hydrolase activity	GO:0008152//metabolic process	K14493//gibberellin receptor GID1 [EC:3.-.-.-];K20506//tuliposide A-converting enzyme [EC:4.2.99.22]	gi|226507675|ref|NP_001148081.1|//gibberellin receptor GID1L2 [Zea mays]
109944147	930	139.69	43.05	-1.6927	4.60754e-13	Down	2.75348e-13	LOC109944147	GO:0016020//membrane	NA	NA	K03715//1,2-diacylglycerol 3-beta-galactosyltransferase [EC:2.4.1.46];K12471//epsin;K12448//UDP-arabinose 4-epimerase [EC:5.1.3.5]	gi|670440792|ref|XP_008660662.1|//PREDICTED: serine/threonine-protein phosphatase 7 long form homolog [Zea mays]
BGI_novel_G005465	1207	209.55	85.74	-1.28381	5.36977e-13	Down	3.21653e-13	NA	NA	NA	NA	K18810//cyclin D1/2/4, plant	ONM10229.1//hypothetical protein ZEAMMB73_Zm00001d034425 [Zea mays]
BGI_novel_G000965	1388	108.3	26.38	-2.03207	5.50546e-13	Down	3.29909e-13	NA	NA	NA	NA	NA	ONM09740.1//hypothetical protein ZEAMMB73_Zm00001d034168 [Zea mays]
BGI_novel_G002146	949	178.63	66.71	-1.41556	6.97514e-13	Down	4.20045e-13	NA	NA	NA	NA	K01259//proline iminopeptidase [EC:3.4.11.5]	XP_020394418.1//uncharacterized protein LOC100272740 isoform X1 [Zea mays]
BGI_novel_G005336	2784	299	147	-1.01889	7.95195e-13	Down	4.80294e-13	NA	NA	NA	NA	K01873//valyl-tRNA synthetase [EC:6.1.1.9]	ONM55070.1//Squamosa promoter-binding-like protein 18 [Zea mays]
BGI_novel_G005590	1084	49	0	-6.60927	9.43697e-13	Down	5.71901e-13	NA	NA	NA	NA	K17604//zinc finger SWIM domain-containing protein 3	AQK99987.1//hypothetical protein ZEAMMB73_Zm00001d012623, partial [Zea mays]
100281724	2701	50.04	1.99	-4.6468	1.03123e-12	Down	6.26393e-13	LOC100281724	GO:0016020//membrane	GO:0000166//nucleotide binding;GO:0004672//protein kinase activity	GO:0016310//phosphorylation	K04733//interleukin-1 receptor-associated kinase 4 [EC:2.7.11.1]	gi|226502146|ref|NP_001148116.1|//carbohydrate binding protein precursor [Zea mays]
BGI_novel_G002814	5388	48.67	0	-6.59952	1.1106e-12	Down	6.75815e-13	NA	NA	NA	NA	K13025//ATP-dependent RNA helicase [EC:3.6.4.13]	AQK80934.1//hypothetical protein ZEAMMB73_Zm00001d036404 [Zea mays]
109945271	1266	96	21	-2.1872	1.1182e-12	Down	6.80614e-13	LOC109945271	NA	GO:0046983//protein dimerization activity	NA	K10863//aprataxin [EC:3.-.-.-];K12126//phytochrome-interacting factor 3;K17694//DNA-binding protein inhibitor ID3	gi|414877782|tpg|DAA54913.1|//TPA: hypothetical protein ZEAMMB73_144255 [Zea mays]
103629438	2452	110.2	28.26	-1.95785	1.24366e-12	Down	7.58238e-13	LOC103629438	GO:0016021//integral component of membrane	NA	NA	NA	gi|670415455|ref|XP_008648782.1|//PREDICTED: uncharacterized protein LOC103629438 isoform X2 [Zea mays];gi|670415453|ref|XP_008648781.1|//PREDICTED: uncharacterized protein LOC103629438 isoform X1 [Zea mays]
BGI_novel_G004258	483	48.44	0	-6.59268	1.24525e-12	Down	7.59305e-13	NA	NA	NA	NA	K12349//neutral ceramidase [EC:3.5.1.23]	AQK82777.1//Neutral/alkaline non-lysosomal ceramidase [Zea mays]
103643735	1747	76	12	-2.65752	1.34132e-12	Down	8.1914e-13	LOC103643735	NA	GO:0046872//metal ion binding;GO:0051213//dioxygenase activity	NA	K05278//flavonol synthase [EC:1.14.11.23];K00475//naringenin 3-dioxygenase [EC:1.14.11.9];K06892//feruloyl-CoA ortho-hydroxylase [EC:1.14.11.-]	gi|670367618|ref|XP_008665133.1|//PREDICTED: flavonol synthase/flavanone 3-hydroxylase-like [Zea mays]
100284757	1132	148.78	49.83	-1.57265	1.39555e-12	Down	8.52693e-13	LOC100284757	NA	NA	NA	K19519//transforming growth factor-beta-induced protein	gi|195644462|gb|ACG41699.1|//fasciclin-like arabinogalactan protein 10 precursor [Zea mays]
100272674	1883	166.21	60.38	-1.45542	1.52675e-12	Down	9.34523e-13	LOC100272674	GO:0005634//nucleus;GO:0016021//integral component of membrane	NA	GO:0006351//transcription, DNA-templated	K15691//E3 ubiquitin-protein ligase RFWD3 [EC:2.3.2.27]	gi|226493291|ref|NP_001140603.1|//uncharacterized protein LOC100272674 [Zea mays]
BGI_novel_G004815	870	198.95	80.99	-1.29115	1.63794e-12	Down	1.00476e-12	NA	NA	NA	NA	NA	XP_020402667.1//uncharacterized protein LOC103644382 [Zea mays]
BGI_novel_G005913	1393	116.99	32.25	-1.85357	1.75469e-12	Down	1.07801e-12	NA	NA	NA	NA	NA	AQK55406.1//hypothetical protein ZEAMMB73_Zm00001d051895 [Zea mays]
103626484	3506	80	14	-2.50913	1.82856e-12	Down	1.12397e-12	LOC103626484	GO:0005739//mitochondrion	GO:0003676//nucleic acid binding	GO:0031047//gene silencing by RNA	K11593//eukaryotic translation initiation factor 2C	gi|413935065|gb|AFW69616.1|//putative argonaute family protein [Zea mays]
BGI_novel_G004451	3207	47.56	0	-6.56623	1.92817e-12	Down	1.18679e-12	NA	NA	NA	NA	K20547//basic endochitinase B [EC:3.2.1.14]	OSX69983.1//hypothetical protein BU14_0970s0002 [Porphyra umbilicalis]
BGI_novel_G005508	2651	276.31	133.48	-1.04422	2.13115e-12	Down	1.31594e-12	NA	NA	NA	NA	K00979//3-deoxy-manno-octulosonate cytidylyltransferase (CMP-KDO synthetase) [EC:2.7.7.38];K20279//synaptojanin [EC:3.1.3.36]	XP_020399306.1//type I inositol-1,4,5-trisphosphate 5-phosphatase CVP2 isoform X1 [Zea mays]
109942365	1630	80	14.23	-2.48562	2.38793e-12	Down	1.47822e-12	LOC109942365	GO:0016020//membrane;GO:0005634//nucleus	GO:0000166//nucleotide binding;GO:0008270//zinc ion binding;GO:0003676//nucleic acid binding	GO:0006810//transport;GO:0000398//mRNA splicing, via spliceosome	K12896//splicing factor, arginine/serine-rich 7	AQL02067.1//Serine/arginine-rich splicing factor RSZ22 [Zea mays];XP_020399896.1//serine/arginine-rich splicing factor RSZ21A-like [Zea mays];gi|212722094|ref|NP_001132794.1|//arginine/serine-rich splicing factor RSZ20 transcript I [Zea mays]
BGI_novel_G002516	2490	46.79	0	-6.54269	2.82482e-12	Down	1.75638e-12	NA	NA	NA	NA	K18757//la-related protein 1	ACG45667.1//hypothetical protein [Zea mays]
100501323	1782	211.48	90.19	-1.22404	2.86879e-12	Down	1.78416e-12	LOC100501323	GO:0016020//membrane	GO:0016301//kinase activity	GO:0016310//phosphorylation	K04733//interleukin-1 receptor-associated kinase 4 [EC:2.7.11.1]	gi|670361249|ref|XP_008646984.1|//PREDICTED: uncharacterized protein LOC100501323 isoform X1 [Zea mays]
BGI_novel_G005244	2039	46.61	0	-6.53712	3.08984e-12	Down	1.92526e-12	NA	NA	NA	NA	K17255//Rab GDP dissociation inhibitor	AQK92702.1//Guanosine nucleotide diphosphate dissociation inhibitor 2 [Zea mays]
100193066	2221	99.41	23.93	-2.04913	3.69668e-12	Down	2.31403e-12	LOC100193066	NA	NA	NA	NA	gi|670426746|ref|XP_008654038.1|//PREDICTED: uncharacterized protein LOC103634243 [Zea mays]
103644343	2235	49.45	2.63	-4.22739	4.16301e-12	Down	2.61438e-12	LOC103644343	NA	NA	NA	K01904//4-coumarate--CoA ligase [EC:6.2.1.12]	XP_020394740.1//uncharacterized protein LOC100501929 isoform X1 [Zea mays];gi|670369199|ref|XP_008665776.1|//PREDICTED: uncharacterized protein LOC103644343 isoform X1 [Zea mays];gi|670369201|ref|XP_008665777.1|//PREDICTED: uncharacterized protein LOC103644343 isoform X2 [Zea mays]
103643212	974	153	54	-1.49706	4.20631e-12	Down	2.64255e-12	LOC103643212	NA	NA	NA	NA	gi|670366285|ref|XP_008664582.1|//PREDICTED: golgin subfamily A member 3-like [Zea mays]
103643211	1028	104.2	26.56	-1.96659	4.33922e-12	Down	2.72673e-12	LOC103643211	NA	NA	NA	NA	gi|670366285|ref|XP_008664582.1|//PREDICTED: golgin subfamily A member 3-like [Zea mays]
BGI_novel_G006413	3022	90.48	19.68	-2.19543	4.37491e-12	Down	2.74984e-12	NA	NA	NA	NA	K02993//small subunit ribosomal protein S7e;K20279//synaptojanin [EC:3.1.3.36]	ONM30371.1//putative inactive purple acid phosphatase 1 [Zea mays]
BGI_novel_G003012	477	125.68	38.27	-1.71003	4.69258e-12	Down	2.95536e-12	NA	NA	NA	NA	K00898//pyruvate dehydrogenase kinase 2/3/4 [EC:2.7.11.2]	AQK58647.1//Putative hydroxymethylglutaryl-CoA synthase family protein [Zea mays]
BGI_novel_G006053	1280	56.77	5.28	-3.42108	4.79009e-12	Down	3.01789e-12	NA	NA	NA	NA	K06627//cyclin A	AQL08907.1//Putative cyclin-A3-1 [Zea mays]
100383363	1839	97	23	-2.07091	4.82412e-12	Down	3.04046e-12	LOC100383363	NA	NA	NA	NA	gi|224033709|gb|ACN35930.1|//unknown [Zea mays]
BGI_novel_G001834	4813	136.46	44.53	-1.61019	5.09895e-12	Down	3.21725e-12	NA	NA	NA	NA	K06195//ApaG protein	NP_001151326.1//uvrB/uvrC motif family protein [Zea mays]
100278780	676	226	101	-1.15652	5.11465e-12	Down	3.22756e-12	LOC100278780	NA	NA	NA	NA	gi|195607610|gb|ACG25635.1|//hypothetical protein [Zea mays]
BGI_novel_G002045	6393	45.55	0	-6.50394	5.24222e-12	Down	3.3101e-12	NA	NA	NA	NA	K11547//kinetochore protein NDC80	ONM04265.1//HEC/Ndc80p family protein [Zea mays]
100274299	1613	53	4	-3.72248	5.31527e-12	Down	3.35747e-12	LOC100274299	GO:0005794//Golgi apparatus;GO:0016021//integral component of membrane	GO:0016740//transferase activity	NA	K20892//beta-arabinofuranosyltransferase [EC:2.4.2.-]	gi|226529638|ref|NP_001142135.1|//uncharacterized protein LOC100274299 [Zea mays]
109942822	726	47	2	-4.54915	6.07582e-12	Down	3.84925e-12	LOC109942822	NA	NA	NA	K16865//programmed cell death protein 4	gi|670414413|ref|XP_008648420.1|//PREDICTED: uncharacterized protein LOC100501384 [Zea mays]
542484	1893	243	113	-1.09919	6.39695e-12	Down	4.05818e-12	sig6	GO:0009507//chloroplast	GO:0003899//DNA-directed 5'-3' RNA polymerase activity;GO:0003677//DNA binding;GO:0003700//transcription factor activity, sequence-specific DNA binding;GO:0001053//plastid sigma factor activity	GO:0071482//cellular response to light stimulus;GO:0090351//seedling development;GO:0006352//DNA-templated transcription, initiation;GO:0045893//positive regulation of transcription, DNA-templated	K01872//alanyl-tRNA synthetase [EC:6.1.1.7];K03086//RNA polymerase primary sigma factor	gi|822606556|ref|NP_001105507.2|//sigma-like factor 6 [Zea mays];NP_001105507.2//sigma-like factor 6 [Zea mays];gi|670405223|ref|XP_008644275.1|//PREDICTED: sigma-like factor6 isoform X3 [Zea mays]
109945510	723	102	26	-1.96654	7.26029e-12	Down	4.61833e-12	LOC109945510	NA	NA	NA	NA	gi|992162932|gb|KXG25381.1|//hypothetical protein SORBI_007G168100 [Sorghum bicolor]
103642738	1797	146	51	-1.51196	9.1007e-12	Down	5.82592e-12	LOC103642738	GO:0016021//integral component of membrane	GO:0016857//racemase and epimerase activity, acting on carbohydrates and derivatives;GO:0050662//coenzyme binding	GO:0005975//carbohydrate metabolic process	K08679//UDP-glucuronate 4-epimerase [EC:5.1.3.6]	gi|670365920|ref|XP_008664162.1|//PREDICTED: UDP-glucuronate 4-epimerase 6-like [Zea mays]
BGI_novel_G006046	3206	54.61	4.96	-3.45531	9.97911e-12	Down	6.39913e-12	NA	NA	NA	NA	K00921//1-phosphatidylinositol-3-phosphate 5-kinase [EC:2.7.1.150]	AQL08629.1//NAD(P)-binding Rossmann-fold superfamily protein [Zea mays]
103654498	1790	273	135	-1.0105	1.0545e-11	Down	6.77514e-12	LOC103654498	NA	GO:0005488//binding	NA	K20641//Rho GTPase-activating protein 20;K13415//protein brassinosteroid insensitive 1 [EC:2.7.10.1 2.7.11.1]	gi|673921684|ref|NP_001288452.1|//squamosa promoter-binding-like protein 14 [Zea mays];gi|670399165|ref|XP_008679549.1|//PREDICTED: squamosa promoter-binding-like protein 14 isoform X2 [Zea mays];gi|670399169|ref|XP_008679551.1|//PREDICTED: squamosa promoter-binding-like protein 14 isoform X4 [Zea mays];gi|670399167|ref|XP_008679550.1|//PREDICTED: squamosa promoter-binding-like protein 14 isoform…
BGI_novel_G002419	1514	129.57	41.77	-1.62775	1.2037e-11	Down	7.76007e-12	NA	NA	NA	NA	NA	ACF78582.1//unknown [Zea mays]
100277972	931	87	19	-2.18957	1.20386e-11	Down	7.762e-12	LOC100277972	GO:0016021//integral component of membrane	NA	NA	NA	gi|922959891|ref|NP_001144876.2|//uncharacterized protein LOC100277972 [Zea mays]
103645762	2160	179	72	-1.30845	1.28784e-11	Down	8.31354e-12	LOC103645762	NA	GO:0004190//aspartic-type endopeptidase activity	GO:0006508//proteolysis;GO:0030163//protein catabolic process	K00924//null;K02882//large subunit ribosomal protein L18Ae;K01381//saccharopepsin [EC:3.4.23.25]	gi|670374623|ref|XP_008668690.1|//PREDICTED: protein ASPARTIC PROTEASE IN GUARD CELL 2 [Zea mays]
BGI_novel_G004534	1143	251.55	121.15	-1.04861	1.71705e-11	Down	1.11632e-11	NA	NA	NA	NA	NA	ACN36845.1//unknown [Zea mays]
100381982	1676	100	26	-1.93797	1.81087e-11	Down	1.17957e-11	LOC100381982	GO:0016021//integral component of membrane	GO:0022891//substrate-specific transmembrane transporter activity	GO:0055085//transmembrane transport	K08202//MFS transporter, OCT family, solute carrier family 22 (organic cation transporter), member 4/5	gi|670373898|ref|XP_008668303.1|//PREDICTED: hypothetical protein isoform X1 [Zea mays];gi|293336039|ref|NP_001168223.1|//uncharacterized protein LOC100381982 [Zea mays]
BGI_novel_G005482	3242	210.01	93	-1.16971	1.87573e-11	Down	1.22255e-11	NA	NA	NA	NA	K04733//interleukin-1 receptor-associated kinase 4 [EC:2.7.11.1]	AQK97167.1//PAN domain-containing protein [Zea mays]
103635866	1987	235	110	-1.08971	1.94136e-11	Down	1.26715e-11	LOC103635866	NA	GO:0003677//DNA binding	GO:0006355//regulation of transcription, DNA-templated	K19027//zinc finger FYVE domain-containing protein 26;K17895//GATA-binding protein 3	gi|670431732|ref|XP_008656467.1|//PREDICTED: GATA transcription factor 12-like [Zea mays]
BGI_novel_G002852	2133	135.74	46.33	-1.54538	2.32884e-11	Down	1.52895e-11	NA	NA	NA	NA	K13120//protein FAM32A	AQK55041.1//hypothetical protein ZEAMMB73_Zm00001d051733 [Zea mays]
BGI_novel_G005193	787	50.4	4	-3.64991	2.39648e-11	Down	1.57448e-11	NA	NA	NA	NA	K01904//4-coumarate--CoA ligase [EC:6.2.1.12]	XP_021318624.1//uncharacterized protein LOC110436288 [Sorghum bicolor]
100277625	630	231	108	-1.09142	2.70051e-11	Down	1.78054e-11	LOC100277625	NA	NA	NA	NA	gi|226533226|ref|NP_001144609.1|//uncharacterized protein LOC100277625 [Zea mays]
BGI_novel_G005082	2676	42.09	0	-6.38996	2.98057e-11	Down	1.9724e-11	NA	NA	NA	NA	K00083//cinnamyl-alcohol dehydrogenase [EC:1.1.1.195]	NP_001145349.1//uncharacterized protein LOC100278678 [Zea mays]
103647454	1427	70	12	-2.53888	3.16063e-11	Down	2.09574e-11	LOC103647454	NA	NA	GO:0050896//response to stimulus	K14488//SAUR family protein	gi|670378558|ref|XP_008670214.1|//PREDICTED: uncharacterized protein LOC103647454 isoform X1 [Zea mays];gi|670378560|ref|XP_008670215.1|//PREDICTED: uncharacterized protein LOC103647454 isoform X2 [Zea mays]
103640356	1494	239	114	-1.06253	3.34249e-11	Down	2.21919e-11	LOC103640356	NA	NA	NA	K04421//mitogen-activated protein kinase kinase kinase 3 [EC:2.7.11.25];K20716//mitogen-activated protein kinase kinase kinase 17/18	gi|670441726|ref|XP_008661176.1|//PREDICTED: mitogen-activated protein kinase kinase kinase 3-like [Zea mays]
BGI_novel_G002233	2492	119.11	37.55	-1.65997	4.27423e-11	Down	2.86213e-11	NA	NA	NA	NA	K10534//nitrate reductase (NAD(P)H) [EC:1.7.1.1 1.7.1.2 1.7.1.3]	XP_008663973.1//pentatricopeptide repeat-containing protein DOT4, chloroplastic [Zea mays]
BGI_novel_G005423	1965	107.56	31.1	-1.78471	4.30358e-11	Down	2.88245e-11	NA	NA	NA	NA	K07374//tubulin alpha	AQL03682.1//hypothetical protein ZEAMMB73_Zm00001d046050 [Zea mays]
100304182	1371	195.39	85	-1.19538	4.3408e-11	Down	2.90806e-11	LOC100304182	NA	NA	NA	NA	gi|259489842|ref|NP_001159109.1|//uncharacterized protein LOC100304182 [Zea mays]
100279252	1652	203.9	90.81	-1.1615	4.64753e-11	Down	3.12116e-11	LOC100279252	GO:0016021//integral component of membrane	NA	GO:0006355//regulation of transcription, DNA-templated	K20308//trafficking protein particle complex subunit 11;K14684//solute carrier family 25 (mitochondrial phosphate transporter), member 23/24/25/41	XP_020397255.1//uncharacterized protein LOC109941157 [Zea mays];ONM26190.1//hypothetical protein ZEAMMB73_Zm00001d007162 [Zea mays];gi|226502016|ref|NP_001145745.1|//uncharacterized protein LOC100279252 [Zea mays]
BGI_novel_G000589	541	40.98	0	-6.3514	5.22225e-11	Down	3.51567e-11	NA	NA	NA	NA	K09422//myb proto-oncogene protein, plant	ONM02765.1//hypothetical protein ZEAMMB73_Zm00001d031352 [Zea mays]
100125641	1542	69	12	-2.51812	5.31053e-11	Down	3.57841e-11	GRF7	GO:0005634//nucleus	GO:0005524//ATP binding	GO:0032502//developmental process;GO:0006355//regulation of transcription, DNA-templated;GO:0009739//response to gibberellin;GO:0030912//response to deep water	NA	gi|670412219|ref|XP_008647263.1|//PREDICTED: putative growth-regulating factor 7 isoform X1 [Zea mays]
100500950	1488	233.09	111	-1.06488	5.34625e-11	Down	3.60415e-11	LOC100500950	NA	GO:0016491//oxidoreductase activity	GO:0008152//metabolic process	K11153//retinol dehydrogenase 12 [EC:1.1.1.300]	gi|308081706|ref|NP_001182780.1|//retinol dehydrogenase 11 [Zea mays]
103625848	1160	237	114	-1.05041	6.06035e-11	Down	4.09501e-11	LOC103625848	GO:0005739//mitochondrion	NA	NA	NA	gi|670405653|ref|XP_008644469.1|//PREDICTED: uncharacterized protein LOC103625848 [Zea mays]
BGI_novel_G002720	2330	120.31	38.87	-1.62458	6.73262e-11	Down	4.55975e-11	NA	NA	NA	NA	NA	AQK53225.1//hypothetical protein ZEAMMB73_Zm00001d050911 [Zea mays]
103654251	2097	222.04	104	-1.08879	7.01176e-11	Down	4.75427e-11	LOC103654251	GO:0009536//plastid	GO:0016787//hydrolase activity;GO:0016868//intramolecular transferase activity, phosphotransferases	GO:0046856//phosphatidylinositol dephosphorylation	K20279//synaptojanin [EC:3.1.3.36]	gi|670398531|ref|XP_008679304.1|//PREDICTED: type I inositol 1,4,5-trisphosphate 5-phosphatase CVP2-like [Zea mays]
BGI_novel_G002757	494	123.19	40.62	-1.59518	7.1274e-11	Down	4.83879e-11	NA	NA	NA	NA	K10398//kinesin family member 11	AQK79172.1//Kinesin-like protein KIN-5D [Zea mays]
BGI_novel_G003064	4774	220.66	103.15	-1.09164	7.31695e-11	Down	4.96919e-11	NA	NA	NA	NA	K11817//indole-3-acetaldehyde oxidase [EC:1.2.3.7]	ONM10086.1//aldehyde oxidase3 [Zea mays]
103636804	976	95	25	-1.92056	7.34156e-11	Down	4.98647e-11	LOC103636804	GO:0005634//nucleus	GO:0003677//DNA binding;GO:0046983//protein dimerization activity	GO:0006355//regulation of transcription, DNA-templated	K09260//MADS-box transcription enhancer factor 2A;K04454//MADS-box transcription enhancer factor 2C;K19995//secretory carrier-associated membrane protein	gi|670433718|ref|XP_008657349.1|//PREDICTED: agamous-like MADS-box protein AGL80 [Zea mays]
BGI_novel_G003070	5747	49.35	4.32	-3.5085	7.36104e-11	Down	5.00085e-11	NA	NA	NA	NA	K11817//indole-3-acetaldehyde oxidase [EC:1.2.3.7]	ONM10088.1//aldehyde oxidase3 [Zea mays]
103638329	1801	226	107	-1.07327	7.91015e-11	Down	5.38685e-11	LOC103638329	GO:0005774//vacuolar membrane;GO:0016021//integral component of membrane;GO:0005886//plasma membrane	GO:0015385//sodium:proton antiporter activity	GO:1902600//hydrogen ion transmembrane transport;GO:0035725//sodium ion transmembrane transport;GO:0055075//potassium ion homeostasis;GO:0006885//regulation of pH;GO:0009651//response to salt stress	K14724//solute carrier family 9 (sodium/hydrogen exchanger), member 8	gi|670437860|ref|XP_008659496.1|//PREDICTED: sodium/hydrogen exchanger 4 [Zea mays]
100381309	595	55.17	6.55	-3.06887	7.99594e-11	Down	5.45088e-11	bZIP45	NA	NA	NA	NA	gi|223942739|gb|ACN25453.1|//unknown [Zea mays]
BGI_novel_G003238	5106	40.14	0	-6.32153	8.00022e-11	Down	5.45442e-11	NA	NA	NA	NA	K03063//26S proteasome regulatory subunit T3	AQK64270.1//Fcf2 pre-rRNA processing protein [Zea mays]
BGI_novel_G003072	2508	109.63	33.27	-1.71491	9.47699e-11	Down	6.48933e-11	NA	NA	NA	NA	K11817//indole-3-acetaldehyde oxidase [EC:1.2.3.7]	ONM10088.1//aldehyde oxidase3 [Zea mays]
103637976	1795	244	120	-1.0184	9.63749e-11	Down	6.60299e-11	LOC103637976	NA	GO:0005488//binding	NA	K16189//phytochrome-interacting factor 4;K12126//phytochrome-interacting factor 3	gi|670437136|ref|XP_008659194.1|//PREDICTED: transcription factor bHLH82-like [Zea mays]
103625776	2546	93.91	24.81	-1.91491	1.0203e-10	Down	6.99756e-11	LOC103625776	GO:0005622//intracellular;GO:0016021//integral component of membrane	GO:0000155//phosphorelay sensor kinase activity	GO:0023014//signal transduction by protein phosphorylation;GO:0000160//phosphorelay signal transduction system	K14489//arabidopsis histidine kinase 2/3/4 (cytokinin receptor) [EC:2.7.13.3]	gi|670405478|ref|XP_008644393.1|//PREDICTED: histidine kinase CKI1-like [Zea mays]
BGI_novel_G005422	1865	145.62	54.65	-1.40847	1.02342e-10	Down	7.0206e-11	NA	NA	NA	NA	K07374//tubulin alpha	ACN26372.1//unknown [Zea mays]
BGI_novel_G006215	648	42	2	-4.38687	1.0987e-10	Down	7.54898e-11	NA	NA	NA	NA	K00475//naringenin 3-dioxygenase [EC:1.14.11.9]	XP_008659734.2//uncharacterized protein LOC103638669 [Zea mays]
542488	2058	239	117	-1.02506	1.19052e-10	Down	8.1994e-11	rs2	GO:0005634//nucleus	GO:0003677//DNA binding;GO:0005515//protein binding	GO:0010338//leaf formation;GO:0006351//transcription, DNA-templated	K09422//myb proto-oncogene protein, plant	gi|162459163|ref|NP_001105509.1|//protein rough sheath 2 [Zea mays]
103630400	1313	213	99	-1.09991	1.19402e-10	Down	8.22717e-11	LOC103630400	NA	NA	GO:0006351//transcription, DNA-templated	K12581//CCR4-NOT transcription complex subunit 7/8;K13680//beta-mannan synthase [EC:2.4.1.32]	gi|670417769|ref|XP_008649678.1|//PREDICTED: NAC domain-containing protein 90-like [Zea mays];AQK86230.1//Putative NAC domain transcription factor superfamily protein [Zea mays]
BGI_novel_G000296	3550	39.34	0	-6.29248	1.20409e-10	Down	8.29941e-11	NA	NA	NA	NA	K00234//succinate dehydrogenase (ubiquinone) flavoprotein subunit [EC:1.3.5.1]	PAN44751.1//hypothetical protein PAHAL_I01514 [Panicum hallii]
BGI_novel_G002044	5115	58.24	8.13	-2.83524	1.3074e-10	Down	9.03387e-11	NA	NA	NA	NA	K11547//kinetochore protein NDC80	ONM04265.1//HEC/Ndc80p family protein [Zea mays]
103651552	1145	212.8	99.11	-1.09695	1.3339e-10	Down	9.22119e-11	LOC103651552	GO:0016021//integral component of membrane	NA	NA	NA	XP_020406785.1//uncharacterized protein LOC103651552 isoform X2 [Zea mays];gi|670390167|ref|XP_008675428.1|//PREDICTED: uncharacterized protein LOC103651552 isoform X2 [Zea mays];gi|670390165|ref|XP_008675427.1|//PREDICTED: uncharacterized protein LOC103651552 isoform X1 [Zea mays]
103628114	607	121.4	40.5	-1.57833	1.34584e-10	Down	9.30688e-11	LOC103628114	NA	NA	GO:0009626//plant-type hypersensitive response;GO:0052542//defense response by callose deposition;GO:0010337//regulation of salicylic acid metabolic process	K14638//solute carrier family 15 (peptide/histidine transporter), member 3/4;K01183//chitinase [EC:3.2.1.14]	gi|670410982|ref|XP_008646605.1|//PREDICTED: MACPF domain-containing protein NSL1-like [Zea mays]
100383488	1573	129	45	-1.51393	1.35339e-10	Down	9.36221e-11	LOC100383488	GO:0016020//membrane	GO:0004190//aspartic-type endopeptidase activity	GO:0006508//proteolysis;GO:0030163//protein catabolic process	K02882//large subunit ribosomal protein L18Ae;K01381//saccharopepsin [EC:3.4.23.25];K19025//AP-5 complex subunit zeta-1	gi|414587000|tpg|DAA37571.1|//TPA: hypothetical protein ZEAMMB73_036171 [Zea mays]
BGI_novel_G004464	488	142	53	-1.41638	1.45232e-10	Down	1.00659e-10	NA	NA	NA	NA	NA	XP_020404383.1//uncharacterized protein LOC103639870 [Zea mays]
BGI_novel_G001681	2260	178	76	-1.22236	1.49629e-10	Down	1.03811e-10	NA	NA	NA	NA	NA	PAN44331.1//hypothetical protein PAHAL_I01205 [Panicum hallii]
BGI_novel_G005360	5251	38.87	0	-6.27514	1.53082e-10	Down	1.06278e-10	NA	NA	NA	NA	K02184//formin 2	OUS43456.1//patched family-domain-containing protein [Ostreococcus tauri]
103631518	522	191.46	85.31	-1.16081	1.80803e-10	Down	1.25974e-10	LOC103631518	GO:0005634//nucleus	NA	GO:0006355//regulation of transcription, DNA-templated;GO:0009734//auxin-activated signaling pathway	K14484//auxin-responsive protein IAA	gi|413945338|gb|AFW77987.1|//hypothetical protein ZEAMMB73_657809 [Zea mays]
BGI_novel_G000098	1446	38.5	0	-6.26134	1.85321e-10	Down	1.29165e-10	NA	NA	NA	NA	K07374//tubulin alpha	XP_020407644.1//uncharacterized protein LOC103653233 [Zea mays]
100191557	1177	44	3	-3.86903	1.85822e-10	Down	1.29544e-10	cl6595_1b	GO:0005737//cytoplasm	GO:0005094//Rho GDP-dissociation inhibitor activity	GO:0050790//regulation of catalytic activity	K12462//Rho GDP-dissociation inhibitor	gi|212274348|ref|NP_001130459.1|//uncharacterized protein LOC100191557 [Zea mays]
BGI_novel_G001154	378	44.15	3.16	-3.79897	2.2275e-10	Down	1.56104e-10	NA	NA	NA	NA	K13126//polyadenylate-binding protein	XP_020401107.1//zinc finger MYM-type protein 1-like [Zea mays]
BGI_novel_G005950	2250	37.85	0	-5.57685	2.3357e-10	Down	1.63941e-10	NA	NA	NA	NA	K03453//bile acid:Na+ symporter, BASS family	XP_020396190.1//bile acid sodium symporter isoform X1 [Zea mays]
103642100	616	85.7	21.5	-1.98952	2.38186e-10	Down	1.67293e-10	LOC103642100	NA	NA	NA	NA	gi|670446899|ref|XP_008663640.1|//PREDICTED: histone H2A.Z-specific chaperone CHZ1-like [Zea mays]
103654421	2002	66	12	-2.45399	2.50708e-10	Down	1.76341e-10	LOC103654421	GO:0005634//nucleus;GO:0009536//plastid;GO:0005739//mitochondrion;GO:0005886//plasma membrane	GO:0005524//ATP binding;GO:0000166//nucleotide binding;GO:0004683//calmodulin-dependent protein kinase activity;GO:0005509//calcium ion binding;GO:0009931//calcium-dependent protein serine/threonine kinase activity;GO:0005516//calmodulin binding	GO:0009738//abscisic acid-activated signaling pathway;GO:0018105//peptidyl-serine phosphorylation;GO:0035556//intracellular signal transduction;GO:0046777//protein autophosphorylation	K13412//calcium-dependent protein kinase [EC:2.7.11.1]	gi|670398978|ref|XP_008679475.1|//PREDICTED: calcium-dependent protein kinase 13-like isoform X1 [Zea mays];gi|326497633|dbj|BAK05906.1|//predicted protein [Hordeum vulgare subsp. vulgare]
100285352	995	38	1	-5.24248	2.52333e-10	Down	1.77543e-10	cl5157_2	GO:0015629//actin cytoskeleton	GO:0003779//actin binding	GO:0030042//actin filament depolymerization	K05765//cofilin	gi|955722487|ref|XP_014661068.1|//PREDICTED: LOW QUALITY PROTEIN: uncharacterized protein LOC101774933 [Setaria italica]
BGI_novel_G004647	2890	214.85	102.07	-1.06833	2.64867e-10	Down	1.86611e-10	NA	NA	NA	NA	K05715//2-phosphoglycerate kinase [EC:2.7.2.-]	OQU89054.1//hypothetical protein SORBI_3002G139600 [Sorghum bicolor]
BGI_novel_G000222	821	157.74	64.01	-1.29574	2.74952e-10	Down	1.93866e-10	NA	NA	NA	NA	K10406//kinesin family member C2/C3	ONL96593.1//hAT dimerization domain-containing protein / transposase-related [Zea mays]
BGI_novel_G003205	2493	90.43	24.21	-1.89576	2.93522e-10	Down	2.07348e-10	NA	NA	NA	NA	K01757//strictosidine synthase [EC:4.3.3.2];K14833//nucleolar complex protein 2	ACR35731.1//unknown [Zea mays]
100194231	1222	42.35	2.75	-3.93942	3.18517e-10	Down	2.25452e-10	LOC100194231	GO:0016021//integral component of membrane	GO:0008289//lipid binding;GO:0008233//peptidase activity	GO:0006508//proteolysis;GO:0006869//lipid transport	NA	gi|223946765|gb|ACN27466.1|//unknown [Zea mays]
BGI_novel_G005592	1617	94.03	26.26	-1.83481	3.25906e-10	Down	2.30783e-10	NA	NA	NA	NA	K12493//ADP-ribosylation factor GTPase-activating protein 2/3	AQL00042.1//hypothetical protein ZEAMMB73_Zm00001d012630 [Zea mays]
BGI_novel_G005464	1497	197.53	90.67	-1.11793	3.27138e-10	Down	2.31707e-10	NA	NA	NA	NA	K17279//receptor expression-enhancing protein 5/6	XP_008679305.1//uncharacterized protein LOC103654253 [Zea mays]
103651424	1494	130	47	-1.46234	3.31143e-10	Down	2.34621e-10	LOC103651424	GO:0005737//cytoplasm	GO:0008970//phosphatidylcholine 1-acylhydrolase activity	GO:0016042//lipid catabolic process	K00145//N-acetyl-gamma-glutamyl-phosphate reductase [EC:1.2.1.38]	gi|670389813|ref|XP_008675278.1|//PREDICTED: phospholipase A1-II 2-like [Zea mays]
103634415	1448	81.84	20.29	-2.00659	4.79173e-10	Down	3.42603e-10	LOC103634415	GO:0009505//plant-type cell wall;GO:0005576//extracellular region	GO:0020037//heme binding;GO:0046872//metal ion binding;GO:0004601//peroxidase activity	GO:0006979//response to oxidative stress;GO:0009664//plant-type cell wall organization;GO:0098869//cellular oxidant detoxification;GO:0042744//hydrogen peroxide catabolic process;GO:0055114//oxidation-reduction process	K00430//peroxidase [EC:1.11.1.7]	gi|670426973|ref|XP_008654161.1|//PREDICTED: peroxidase 2-like [Zea mays]
103654811	1707	127	46	-1.45968	5.54984e-10	Down	3.98191e-10	LOC103654811	GO:0012505//endomembrane system;GO:0016021//integral component of membrane;GO:0031201//SNARE complex;GO:0005886//plasma membrane	GO:0000149//SNARE binding;GO:0005484//SNAP receptor activity	GO:0006886//intracellular protein transport;GO:0006906//vesicle fusion;GO:0048278//vesicle docking;GO:0006887//exocytosis	K08486//syntaxin 1B/2/3	gi|413926145|gb|AFW66077.1|//hypothetical protein ZEAMMB73_372212 [Zea mays]
103651868	2429	114.69	38.66	-1.56338	5.61854e-10	Down	4.03208e-10	LOC103651868	GO:0016021//integral component of membrane	GO:0008270//zinc ion binding	GO:0006355//regulation of transcription, DNA-templated	K17604//zinc finger SWIM domain-containing protein 3	gi|670390893|ref|XP_008675775.1|//PREDICTED: protein FAR1-RELATED SEQUENCE 5-like [Zea mays];XP_002438310.2//protein FAR1-RELATED SEQUENCE 5 isoform X1 [Sorghum bicolor]
BGI_novel_G005075	1377	61.28	10.59	-2.52727	5.64625e-10	Down	4.05328e-10	NA	NA	NA	NA	K00083//cinnamyl-alcohol dehydrogenase [EC:1.1.1.195]	NP_001145349.1//uncharacterized protein LOC100278678 [Zea mays]
BGI_novel_G006409	3238	39.9	2.29	-4.11753	6.10588e-10	Down	4.3899e-10	NA	NA	NA	NA	K02993//small subunit ribosomal protein S7e;K20279//synaptojanin [EC:3.1.3.36]	ONM30371.1//putative inactive purple acid phosphatase 1 [Zea mays]
BGI_novel_G003581	1111	229	114	-1.00087	6.26001e-10	Down	4.50218e-10	NA	NA	NA	NA	K00026//malate dehydrogenase [EC:1.1.1.37]	NP_001167955.1//uncharacterized protein LOC100381671 [Zea mays]
103646451	2671	62	11	-2.48932	6.28013e-10	Down	4.51714e-10	LOC103646451	GO:0016020//membrane	GO:0016740//transferase activity	NA	K10999//cellulose synthase A [EC:2.4.1.12];K20923//mixed-linked glucan synthase [EC:2.4.1.-]	gi|670376402|ref|XP_008669411.1|//PREDICTED: cellulose synthase-like protein H1 isoform X2 [Zea mays];gi|670376400|ref|XP_008669410.1|//PREDICTED: cellulose synthase-like protein H1 isoform X1 [Zea mays]
100275390	983	108	35	-1.62016	6.62518e-10	Down	4.77049e-10	LOC100275390	NA	NA	NA	NA	gi|226498018|ref|NP_001142946.1|//uncharacterized protein LOC100275390 precursor [Zea mays]
BGI_novel_G000757	1490	113.68	38.4	-1.56036	7.05173e-10	Down	5.08697e-10	NA	NA	NA	NA	K12734//peptidyl-prolyl cis-trans isomerase-like 3 [EC:5.2.1.8];K12736//peptidylprolyl isomerase domain and WD repeat-containing protein 1 [EC:5.2.1.8];K10598//peptidyl-prolyl cis-trans isomerase-like 2 [EC:5.2.1.8]	XP_008667133.1//uncharacterized protein LOC100193083 isoform X1 [Zea mays]
103637069	2143	85.5	22.68	-1.90906	7.37543e-10	Down	5.32681e-10	LOC103637069	NA	NA	NA	K19042//E3 ubiquitin-protein ligase BOI and related proteins [EC:2.3.2.27]	gi|413955080|gb|AFW87729.1|//hypothetical protein ZEAMMB73_634722 [Zea mays]
BGI_novel_G003916	2579	110.59	36.67	-1.58711	7.44761e-10	Down	5.3801e-10	NA	NA	NA	NA	NA	ACG26268.1//hypothetical protein [Zea mays]
103654517	1194	66	13	-2.33851	7.64936e-10	Down	5.52943e-10	LOC103654517	NA	NA	NA	NA	gi|670399209|ref|XP_008679569.1|//PREDICTED: 21 kDa protein-like [Zea mays]
103636726	1519	150	61	-1.29264	7.98208e-10	Down	5.77491e-10	LOC103636726	GO:0005634//nucleus	GO:0001228//transcriptional activator activity, RNA polymerase II transcription regulatory region sequence-specific binding;GO:0001046//core promoter sequence-specific DNA binding;GO:0046983//protein dimerization activity	GO:0045944//positive regulation of transcription from RNA polymerase II promoter	K10863//aprataxin [EC:3.-.-.-];K12126//phytochrome-interacting factor 3;K17694//DNA-binding protein inhibitor ID3	gi|670433614|ref|XP_008657289.1|//PREDICTED: transcription factor bHLH80-like [Zea mays]
100281856	1845	68	14	-2.27466	8.16117e-10	Down	5.91021e-10	LOC100281856	GO:0005618//cell wall;GO:0016021//integral component of membrane;GO:0005739//mitochondrion	GO:0045330//aspartyl esterase activity;GO:0004857//enzyme inhibitor activity;GO:0030599//pectinesterase activity	GO:0045490//pectin catabolic process;GO:0043086//negative regulation of catalytic activity;GO:0042545//cell wall modification	K01051//pectinesterase [EC:3.1.1.11]	gi|226504832|ref|NP_001148248.1|//pectinesterase-2 [Zea mays]
BGI_novel_G002326	769	101.88	31.88	-1.6707	8.73538e-10	Down	6.33898e-10	NA	NA	NA	NA	NA	XP_020397672.1//uncharacterized protein LOC100280183 isoform X1 [Zea mays]
103625968	1665	205	98	-1.05933	8.75506e-10	Down	6.35394e-10	LOC103625968	GO:0071021//U2-type post-spliceosomal complex;GO:0005682//U5 snRNP;GO:0005739//mitochondrion;GO:0046540//U4/U6 x U5 tri-snRNP complex	GO:0000386//second spliceosomal transesterification activity	GO:0071048//nuclear retention of unspliced pre-mRNA at the site of transcription;GO:0000350//generation of catalytic spliceosome for second transesterification step	K12817//pre-mRNA-splicing factor 18	XP_004982075.1//PREDICTED: pre-mRNA-splicing factor 18 isoform X1 [Setaria italica];gi|670405964|ref|XP_008644589.1|//PREDICTED: pre-mRNA-splicing factor 18-like isoform X1 [Zea mays]
100191486	2457	72	16	-2.16448	8.79923e-10	Down	6.38737e-10	LOC100191486	GO:0000145//exocyst	NA	GO:0006887//exocytosis	K07195//exocyst complex component 7	gi|414588505|tpg|DAA39076.1|//TPA: hypothetical protein ZEAMMB73_377902 [Zea mays]
BGI_novel_G002163	4936	216.17	105.95	-1.02334	9.37577e-10	Down	6.81684e-10	NA	NA	NA	NA	K11446//histone demethylase JARID1 [EC:1.14.11.-]	XP_021310712.1//lysine-specific demethylase JMJ705 [Sorghum bicolor]
BGI_novel_G000083	3610	182.13	82.51	-1.13688	9.42166e-10	Down	6.85094e-10	NA	NA	NA	NA	K00895//diphosphate-dependent phosphofructokinase [EC:2.7.1.90]	ONL93224.1//hypothetical protein ZEAMMB73_Zm00001d027470 [Zea mays]
103633641	1452	151	62	-1.27877	9.67218e-10	Down	7.0414e-10	LOC103633641	NA	GO:0050661//NADP binding;GO:0004499//N,N-dimethylaniline monooxygenase activity;GO:0050660//flavin adenine dinucleotide binding	GO:0055114//oxidation-reduction process	K00485//dimethylaniline monooxygenase (N-oxide forming) [EC:1.14.13.8];K11816//indole-3-pyruvate monooxygenase [EC:1.14.13.168]	gi|670425929|ref|XP_008653582.1|//PREDICTED: flavin-containing monooxygenase FMO GS-OX-like 8 [Zea mays]
103651124	1172	65.71	13.09	-2.3222	9.74835e-10	Down	7.09837e-10	LOC103651124	NA	NA	NA	K12471//epsin;K12448//UDP-arabinose 4-epimerase [EC:5.1.3.5]	gi|670440792|ref|XP_008660662.1|//PREDICTED: serine/threonine-protein phosphatase 7 long form homolog [Zea mays]
BGI_novel_G006446	1773	223.58	111.34	-1.00038	1.0055e-09	Down	7.33025e-10	NA	NA	NA	NA	K13171//serine/arginine repetitive matrix protein 1	AQK45164.1//GT-2-like 1 [Zea mays]
BGI_novel_G002517	4081	119.67	42.54	-1.48673	1.02807e-09	Down	7.50125e-10	NA	NA	NA	NA	K10727//chromatin licensing and DNA replication factor 1;K18757//la-related protein 1	ACG45667.1//hypothetical protein [Zea mays]
BGI_novel_G001221	1559	203	97	-1.05998	1.03335e-09	Down	7.54299e-10	NA	NA	NA	NA	K04733//interleukin-1 receptor-associated kinase 4 [EC:2.7.11.1];K00872//homoserine kinase [EC:2.7.1.39];K17479//glutaredoxin domain-containing cysteine-rich protein 1;K10398//kinesin family member 11;K05658//ATP-binding cassette, subfamily B (MDR/TAP), member 1 [EC:3.6.3.44]	PAN07072.1//hypothetical protein PAHAL_A02558 [Panicum hallii]
100278523	1250	107	35.35	-1.59239	1.2683e-09	Down	9.31537e-10	LOC100278523	NA	NA	NA	K07466//replication factor A1	ONM18290.1//hypothetical protein ZEAMMB73_Zm00001d004083 [Zea mays];XP_020408847.1//uncharacterized protein LOC100278523 isoform X1 [Zea mays];gi|226491956|ref|NP_001145241.1|//uncharacterized protein LOC100278523 [Zea mays];XP_020408849.1//uncharacterized protein LOC100278523 isoform X3 [Zea mays]
606458	1460	147.1	60	-1.28832	1.27105e-09	Down	9.33751e-10	LOC606458	GO:0005634//nucleus	GO:0043565//sequence-specific DNA binding	GO:0006355//regulation of transcription, DNA-templated	K16670//homeobox protein Meis2;K15613//homeobox protein Meis1	gi|985567476|ref|NP_001306699.1|//knotted related homeobox 8 [Zea mays];gi|670368531|ref|XP_008665499.1|//PREDICTED: homeobox protein knotted-1-like 12 isoform X2 [Zea mays]
100276953	1126	186	86	-1.10745	1.40236e-09	Down	1.03229e-09	LOC100276953	NA	NA	NA	NA	gi|998429203|ref|NP_001144113.2|//uncharacterized protein LOC100276953 precursor [Zea mays]
BGI_novel_G004389	5916	34.58	0	-6.10642	1.41345e-09	Down	1.04067e-09	NA	NA	NA	NA	K05277//leucoanthocyanidin dioxygenase [EC:1.14.11.19]	AQK85559.1//Major facilitator superfamily protein, partial [Zea mays]
100272289	1396	134.88	52.64	-1.352	1.59771e-09	Down	1.18095e-09	LOC100272289	GO:0005634//nucleus;GO:0005737//cytoplasm	GO:0008270//zinc ion binding	GO:0050999//regulation of nitric-oxide synthase activity	K13125//nitric oxide synthase-interacting protein	gi|670435288|ref|XP_008658215.1|//PREDICTED: nitric oxide synthase interacting protein isoform X1 [Zea mays]
BGI_novel_G005462	2336	90.9	26.6	-1.76741	1.68064e-09	Down	1.24382e-09	NA	NA	NA	NA	K17279//receptor expression-enhancing protein 5/6;K10872//meiotic recombination protein DMC1	XP_008679305.1//uncharacterized protein LOC103654253 [Zea mays]
BGI_novel_G002481	814	34.19	0	-6.09006	1.73201e-09	Down	1.28345e-09	NA	NA	NA	NA	NA	AQL01128.1//acylaminoacyl-peptidase1 [Zea mays]
100279423	1023	60	11	-2.44202	1.76213e-09	Down	1.30646e-09	umc1322	NA	NA	NA	NA	gi|226493086|ref|NP_001145905.1|//uncharacterized protein LOC100279423 [Zea mays]
100191515	1640	143.49	58.56	-1.28752	2.04582e-09	Down	1.52349e-09	LOC100191515	NA	NA	NA	K04733//interleukin-1 receptor-associated kinase 4 [EC:2.7.11.1];K08960//casein kinase 1, epsilon [EC:2.7.11.1];K14664//IAA-amino acid hydrolase [EC:3.5.1.-];K01601//ribulose-bisphosphate carboxylase large chain [EC:4.1.1.39];K08472//mlo protein;K01247//DNA-3-methyladenine glycosylase II [EC:3.2.2.21];K06662//cell cycle checkpoint protein	gi|670434875|ref|XP_008657997.1|//PREDICTED: uncharacterized protein LOC100191515 isoform X2 [Zea mays];gi|212275075|ref|NP_001130419.1|//uncharacterized protein LOC100191515 [Zea mays];NP_001130419.1//uncharacterized LOC100191515 [Zea mays];gi|573938480|ref|XP_006651680.1|//PREDICTED: uncharacterized protein LOC102715196 [Oryza brachyantha];gi|670434897|ref|XP_008658009.1|//PREDICTED: uncharacte…
BGI_novel_G006299	2428	52.46	7.86	-2.73317	2.11255e-09	Down	1.57417e-09	NA	NA	NA	NA	K15338//flap endonuclease GEN [EC:3.1.-.-]	XP_020402207.1//protein ALP1-like isoform X2 [Zea mays]
100278163	760	177	81	-1.12231	2.34333e-09	Down	1.75272e-09	LOC100278163	GO:0016020//membrane	NA	NA	NA	gi|226528080|ref|NP_001145000.1|//uncharacterized protein LOC100278163 [Zea mays]
BGI_novel_G001148	1218	33.61	0	-6.06538	2.34534e-09	Down	1.7544e-09	NA	NA	NA	NA	K15731//carboxy-terminal domain RNA polymerase II polypeptide A small phosphatase [EC:3.1.3.16];K00872//homoserine kinase [EC:2.7.1.39];K10398//kinesin family member 11;K17479//glutaredoxin domain-containing cysteine-rich protein 1;K05658//ATP-binding cassette, subfamily B (MDR/TAP), member 1 [EC:3.6.3.44]	BAH93351.1//Os06g0170650 [Oryza sativa Japonica Group]
100285617	855	100.78	32.82	-1.61312	2.69372e-09	Down	2.0234e-09	LOC100285617	NA	NA	NA	K04733//interleukin-1 receptor-associated kinase 4 [EC:2.7.11.1];K03868//RING-box protein 1	gi|226491480|ref|NP_001151980.1|//FIP1 [Zea mays]
100382018	1054	179.85	83.38	-1.10358	2.86466e-09	Down	2.15605e-09	LOC100382018	GO:0016021//integral component of membrane	GO:0016491//oxidoreductase activity	GO:0055114//oxidation-reduction process	K08360//cytochrome b-561 [EC:1.16.5.1]	gi|670404642|ref|XP_008643983.1|//PREDICTED: uncharacterized protein LOC100382018 isoform X1 [Zea mays];gi|293334111|ref|NP_001168255.1|//uncharacterized protein LOC100382018 [Zea mays]
103636575	1269	175.59	80.68	-1.11648	3.14488e-09	Down	2.37136e-09	LOC103636575	NA	NA	NA	NA	gi|413952202|gb|AFW84851.1|//hypothetical protein ZEAMMB73_912670 [Zea mays]
BGI_novel_G004990	1735	97	31	-1.64027	3.47529e-09	Down	2.62728e-09	NA	NA	NA	NA	K04733//interleukin-1 receptor-associated kinase 4 [EC:2.7.11.1];K02184//formin 2	OSX76066.1//hypothetical protein BU14_0208s0024 [Porphyra umbilicalis]
100285800	1619	162	72	-1.16448	3.95487e-09	Down	3.00401e-09	LOC100285800	NA	GO:0005488//binding	NA	NA	gi|226532359|ref|NP_001152162.1|//cys2/His2 zinc-finger transcription factor [Zea mays]
103650187	763	33	1	-5.03895	4.24591e-09	Down	3.2307e-09	LOC103650187	GO:0005737//cytoplasm	GO:0015035//protein disulfide oxidoreductase activity;GO:0009055//electron carrier activity	GO:0055114//oxidation-reduction process;GO:0045454//cell redox homeostasis	K03676//glutaredoxin 3	gi|670386740|ref|XP_008674047.1|//PREDICTED: glutaredoxin-C1 [Zea mays]
103628775	997	115	42	-1.44773	4.34443e-09	Down	3.31041e-09	LOC103628775	GO:0016020//membrane	NA	GO:0055076//transition metal ion homeostasis;GO:0009987//cellular process;GO:0006811//ion transport	K00430//peroxidase [EC:1.11.1.7]	gi|670411994|ref|XP_008647138.1|//PREDICTED: vacuolar iron transporter homolog 2-like [Zea mays]
109945501	997	44	5	-3.13206	4.42736e-09	Down	3.37636e-09	LOC109945501	NA	NA	NA	NA	gi|670395935|ref|XP_008678307.1|//PREDICTED: uncharacterized protein LOC103653121 [Zea mays]
103633571	1261	57.92	10.88	-2.40694	4.46501e-09	Down	3.40612e-09	LOC103633571	GO:0005840//ribosome;GO:0005829//cytosol;GO:0009536//plastid	GO:0043022//ribosome binding;GO:0004792//thiosulfate sulfurtransferase activity;GO:0003977//UDP-N-acetylglucosamine diphosphorylase activity	GO:0006048//UDP-N-acetylglucosamine biosynthetic process;GO:0006364//rRNA processing	K00860//adenylylsulfate kinase [EC:2.7.1.25];K01011//thiosulfate/3-mercaptopyruvate sulfurtransferase [EC:2.8.1.1 2.8.1.2];K00972//UDP-N-acetylglucosamine/UDP-N-acetylgalactosamine diphosphorylase [EC:2.7.7.23 2.7.7.83]	gi|670425725|ref|XP_008653485.1|//PREDICTED: uncharacterized protein LOC103633571 isoform X2 [Zea mays];gi|670425727|ref|XP_008653486.1|//PREDICTED: uncharacterized protein LOC103633571 isoform X3 [Zea mays];gi|670434225|ref|XP_008657630.1|//PREDICTED: uncharacterized protein LOC103637156 [Zea mays]
107275229	1403	49	7	-2.80191	4.48365e-09	Down	3.42068e-09	LOC107275229	NA	GO:0016491//oxidoreductase activity	GO:0055114//oxidation-reduction process	K08232//monodehydroascorbate reductase (NADH) [EC:1.6.5.4];K01008//selenide, water dikinase [EC:2.7.9.3];K00382//dihydrolipoamide dehydrogenase [EC:1.8.1.4]	gi|1001184343|ref|NP_001307405.1|//uncharacterized protein LOC107275229 [Zea mays]
100280895	2561	166	75	-1.14078	4.58599e-09	Down	3.50198e-09	LOC100280895	GO:0009506//plasmodesma;GO:0016021//integral component of membrane;GO:0005886//plasma membrane	GO:0004674//protein serine/threonine kinase activity;GO:0005524//ATP binding	GO:0006952//defense response;GO:0006468//protein phosphorylation	K04733//interleukin-1 receptor-associated kinase 4 [EC:2.7.11.1]	gi|670421043|ref|XP_008651392.1|//PREDICTED: receptor-like serine-threonine protein kinase isoform X1 [Zea mays]
BGI_novel_G002832	2338	157	69	-1.18065	4.65224e-09	Down	3.55547e-09	NA	NA	NA	NA	K05349//beta-glucosidase [EC:3.2.1.21]	NP_001170300.1//uncharacterized protein LOC100384264 [Zea mays]
100277537	928	202	100	-1.00891	4.88519e-09	Down	3.74112e-09	LOC100277537	NA	NA	GO:0000902//cell morphogenesis	NA	gi|414867754|tpg|DAA46311.1|//TPA: hypothetical protein ZEAMMB73_401709 [Zea mays]
103641586	1667	197.17	96.63	-1.02345	4.93657e-09	Down	3.78278e-09	LOC103641586	GO:0022625//cytosolic large ribosomal subunit	GO:0003735//structural constituent of ribosome;GO:0019843//rRNA binding	GO:0000027//ribosomal large subunit assembly;GO:0006412//translation	K02870//large subunit ribosomal protein L12e	gi|670365687|ref|XP_008663151.1|//PREDICTED: 60S ribosomal protein L12-like [Zea mays];XP_008663151.1//60S ribosomal protein L12 [Zea mays]
103648311	1892	164	74	-1.14266	5.39674e-09	Down	4.14721e-09	LOC103648311	NA	NA	NA	NA	gi|670380623|ref|XP_008671026.1|//PREDICTED: uncharacterized protein LOC103648311 [Zea mays]
BGI_novel_G002155	346	32	0	-5.99456	5.45883e-09	Down	4.19744e-09	NA	NA	NA	NA	NA	NP_001168199.1//uncharacterized protein LOC100381955 [Zea mays]
103632885	922	82.6	23.6	-1.80191	5.71894e-09	Down	4.40101e-09	LOC103632885	GO:0009505//plant-type cell wall;GO:0005576//extracellular region	GO:0020037//heme binding;GO:0046872//metal ion binding;GO:0004601//peroxidase activity	GO:0006979//response to oxidative stress;GO:0009664//plant-type cell wall organization;GO:0098869//cellular oxidant detoxification;GO:0042744//hydrogen peroxide catabolic process;GO:0055114//oxidation-reduction process	K00430//peroxidase [EC:1.11.1.7]	gi|670434173|ref|XP_008657600.1|//PREDICTED: peroxidase 1-like [Zea mays]
100384455	747	153	67	-1.18586	6.43075e-09	Down	4.96432e-09	LOC100384455	NA	GO:0016787//hydrolase activity	GO:0016042//lipid catabolic process	NA	gi|414873205|tpg|DAA51762.1|//TPA: hypothetical protein ZEAMMB73_701734 [Zea mays]
100281774	1883	145	62	-1.22027	7.41704e-09	Down	5.7523e-09	LOC100281774	GO:0016021//integral component of membrane	GO:0016705//oxidoreductase activity, acting on paired donors, with incorporation or reduction of molecular oxygen;GO:0020037//heme binding;GO:0005506//iron ion binding;GO:0004497//monooxygenase activity	GO:0010268//brassinosteroid homeostasis;GO:0007275//multicellular organism development;GO:0016132//brassinosteroid biosynthetic process;GO:0016125//sterol metabolic process;GO:0055114//oxidation-reduction process	K07437//cytochrome P450 family 26 subfamily A;K20667//beta-amyrin 28-monooxygenase [EC:1.14.13.201]	gi|226498166|ref|NP_001148166.1|//taxane 13-alpha-hydroxylase precursor [Zea mays]
100275095	823	40.44	4.01	-3.32867	7.49818e-09	Down	5.81581e-09	LOC100275095	GO:0016021//integral component of membrane	NA	NA	NA	gi|226532233|ref|NP_001142750.1|//uncharacterized protein LOC100275095 [Zea mays]
BGI_novel_G002466	480	37.58	3	-3.64149	7.76385e-09	Down	6.03458e-09	NA	NA	NA	NA	NA	AQK62627.1//10A19I.15 [Zea mays]
109939943	2761	37.65	3.04	-3.62506	7.96236e-09	Down	6.1926e-09	LOC109939943	NA	NA	NA	K13963//serpin B;K14007//protein transport protein SEC24;K01230//mannosyl-oligosaccharide alpha-1,2-mannosidase [EC:3.2.1.113];K05658//ATP-binding cassette, subfamily B (MDR/TAP), member 1 [EC:3.6.3.44];K04460//serine/threonine-protein phosphatase 5 [EC:3.1.3.16]	gi|670375105|ref|XP_008668886.1|//PREDICTED: uncharacterized protein LOC103645939 isoform X2 [Zea mays]
BGI_novel_G002094	5398	31.16	0	-5.95618	8.51382e-09	Down	6.63542e-09	NA	NA	NA	NA	K16196//eukaryotic translation initiation factor 2-alpha kinase 4 [EC:2.7.11.1];K10268//F-box and leucine-rich repeat protein 2/20;K15923//alpha-L-fucosidase 2 [EC:3.2.1.51];K08247//methionine S-methyltransferase [EC:2.1.1.12]	XP_020402429.1//uncharacterized protein LOC100191316 isoform X1 [Zea mays]
542711	3509	93	30	-1.62683	8.76047e-09	Down	6.83243e-09	sps1	GO:0005794//Golgi apparatus	GO:0016157//sucrose synthase activity;GO:0046524//sucrose-phosphate synthase activity	GO:0005986//sucrose biosynthetic process	K00696//sucrose-phosphate synthase [EC:2.4.1.14]	gi|162460834|ref|NP_001105694.1|//sucrose-phosphate synthase [Zea mays]
103641751	1133	31	0	-5.94875	9.27057e-09	Down	7.24183e-09	LOC103641751	GO:0016020//membrane	NA	NA	K19519//transforming growth factor-beta-induced protein	gi|670446127|ref|XP_008663306.1|//PREDICTED: fasciclin-like arabinogalactan protein 7 [Zea mays]
100193075	1424	40	4	-3.31648	9.48935e-09	Down	7.41643e-09	IDP256	NA	NA	NA	NA	NP_001131713.1//uncharacterized protein LOC100193075 [Zea mays];gi|212722602|ref|NP_001131713.1|//uncharacterized protein LOC100193075 [Zea mays]
732784	1897	156	70	-1.15068	1.04002e-08	Down	8.15264e-09	umc1147	GO:0009505//plant-type cell wall;GO:0009506//plasmodesma	GO:0016722//oxidoreductase activity, oxidizing metal ions;GO:0005507//copper ion binding	GO:0055114//oxidation-reduction process	K19791//iron transport multicopper oxidase	gi|162461055|ref|NP_001105872.1|//uncharacterized protein LOC732784 precursor [Zea mays]
103649941	1109	127	51	-1.31082	1.04945e-08	Down	8.23226e-09	LOC103649941	GO:0016020//membrane;GO:0005618//cell wall;GO:0005576//extracellular region	NA	GO:0009664//plant-type cell wall organization	K20628//expansin	gi|670386209|ref|XP_008673851.1|//PREDICTED: expansin-A9-like [Zea mays]
BGI_novel_G004303	1298	96	32	-1.57952	1.04976e-08	Down	8.23554e-09	NA	NA	NA	NA	K19861//benzyl alcohol O-benzoyltransferase [EC:2.3.1.196 2.3.1.232]	AQK84098.1//hypothetical protein ZEAMMB73_Zm00001d037490 [Zea mays]
100285286	1268	195	97	-1.00197	1.07603e-08	Down	8.44663e-09	LOC100285286	GO:0005634//nucleus	GO:0003677//DNA binding	GO:0006355//regulation of transcription, DNA-templated	K12581//CCR4-NOT transcription complex subunit 7/8;K13126//polyadenylate-binding protein;K01054//acylglycerol lipase [EC:3.1.1.23]	gi|226530038|ref|NP_001151651.1|//NAC domain-containing protein 76 [Zea mays]
BGI_novel_G004915	2130	93.05	30.36	-1.61039	1.10684e-08	Down	8.69717e-09	NA	NA	NA	NA	K18195//rhamnogalacturonan endolyase [EC:4.2.2.23];K11000//callose synthase [EC:2.4.1.-];K13415//protein brassinosteroid insensitive 1 [EC:2.7.10.1 2.7.11.1];K08873//serine/threonine-protein kinase SMG1 [EC:2.7.11.1]	CAD41563.3//OSJNBa0006A01.18 [Oryza sativa Japonica Group]
109944504	865	130.03	53.13	-1.2858	1.16388e-08	Down	9.16256e-09	LOC109944504	NA	NA	NA	NA	gi|670376326|ref|XP_008669379.1|//PREDICTED: putative F-box/LRR-repeat protein At3g18150 [Zea mays]
BGI_novel_G002628	3261	74	19.85	-1.89294	1.17578e-08	Down	9.25951e-09	NA	NA	NA	NA	K15156//mediator of RNA polymerase II transcription subunit 14;K14513//ethylene-insensitive protein 2;K08247//methionine S-methyltransferase [EC:2.1.1.12]	XP_020393779.1//uncharacterized protein LOC103628713 [Zea mays]
103651246	2295	182.39	88.46	-1.03849	1.22611e-08	Down	9.6639e-09	LOC103651246	GO:0030132//clathrin coat of coated pit;GO:0030130//clathrin coat of trans-Golgi network vesicle	GO:0005198//structural molecule activity	GO:0006886//intracellular protein transport;GO:0016192//vesicle-mediated transport	K04646//clathrin heavy chain	gi|670389366|ref|XP_008675087.1|//PREDICTED: clathrin heavy chain 1-like [Zea mays];ONM56239.1//Clathrin heavy chain 2 [Zea mays];XP_008675087.1//clathrin heavy chain 1-like [Zea mays]
100274906	863	30.4	0	-6.27901	1.42149e-08	Down	1.12536e-08	LOC100274906	NA	NA	NA	NA	gi|413942662|gb|AFW75311.1|//hypothetical protein ZEAMMB73_186404 [Zea mays]
BGI_novel_G002065	1457	171	81	-1.07256	1.48465e-08	Down	1.17723e-08	NA	NA	NA	NA	NA	XP_008645211.1//uncharacterized protein LOC103626576 isoform X2 [Zea mays]
BGI_novel_G005947	749	63.35	14.64	-2.10799	1.4958e-08	Down	1.18653e-08	NA	NA	NA	NA	K04733//interleukin-1 receptor-associated kinase 4 [EC:2.7.11.1];K14664//IAA-amino acid hydrolase [EC:3.5.1.-];K03353//anaphase-promoting complex subunit 6;K08472//mlo protein;K01247//DNA-3-methyladenine glycosylase II [EC:3.2.2.21]	XP_008657358.2//putative nuclease HARBI1 [Zea mays]
103647975	1643	105	38	-1.46087	1.5918e-08	Down	1.26505e-08	LOC103647975	NA	GO:0005488//binding	NA	K20044//phosphatidylinositol-binding clathrin assembly protein	gi|670379778|ref|XP_008670704.1|//PREDICTED: putative clathrin assembly protein At1g33340 [Zea mays]
103629665	997	29.93	0	-5.68395	1.62987e-08	Down	1.2967e-08	LOC103629665	NA	NA	NA	NA	gi|670440297|ref|XP_008660443.1|//PREDICTED: uncharacterized protein LOC103639471 [Zea mays]
BGI_novel_G000371	765	189.73	94.37	-1.0021	1.67598e-08	Down	1.33482e-08	NA	NA	NA	NA	K01897//long-chain acyl-CoA synthetase [EC:6.2.1.3];K18592//gamma-glutamyltranspeptidase / glutathione hydrolase / leukotriene-C4 hydrolase [EC:2.3.2.2 3.4.19.13 3.4.19.14];K10357//myosin V;K08873//serine/threonine-protein kinase SMG1 [EC:2.7.11.1];K13415//protein brassinosteroid insensitive 1 [EC:2.7.10.1 2.7.11.1]	AAM47629.1//Putative non-LTR retroelement reverse transcriptase [Oryza sativa Japonica Group]
103643506	2148	153	69	-1.14342	1.68395e-08	Down	1.34143e-08	LOC103643506	GO:0016021//integral component of membrane	GO:0016757//transferase activity, transferring glycosyl groups	NA	K20888//xyloglucan galactosyltransferase MUR3 [EC:2.4.1.-]	gi|670367041|ref|XP_008664907.1|//PREDICTED: xyloglucan galactosyltransferase KATAMARI1 homolog [Zea mays]
103641948	2467	154	70	-1.13206	1.96071e-08	Down	1.57e-08	LOC103641948	GO:0005794//Golgi apparatus;GO:0016021//integral component of membrane;GO:0005739//mitochondrion;GO:0009536//plastid	GO:0008378//galactosyltransferase activity	GO:0009969//xyloglucan biosynthetic process	K20888//xyloglucan galactosyltransferase MUR3 [EC:2.4.1.-];K16911//ATP-dependent RNA helicase DDX21 [EC:3.6.4.13]	XP_008663471.1//xyloglucan galactosyltransferase XLT2 [Zea mays];gi|670446531|ref|XP_008663471.1|//PREDICTED: xyloglucan galactosyltransferase KATAMARI1 homolog [Zea mays]
BGI_novel_G004519	2465	52.42	9.7	-2.42862	1.97438e-08	Down	1.58171e-08	NA	NA	NA	NA	K11303//histone acetyltransferase 1 [EC:2.3.1.48]	ONM51896.1//Histone acetyltransferase type B catalytic subunit [Zea mays]
109942309	2605	29.5	0	-5.8772	2.05669e-08	Down	1.64989e-08	LOC109942309	NA	NA	NA	NA	gi|308081238|ref|NP_001183673.1|//uncharacterized protein LOC100502267 [Zea mays]
103634744	1485	125	51	-1.28792	2.11184e-08	Down	1.69545e-08	LOC103634744	GO:0009536//plastid	GO:0003755//peptidyl-prolyl cis-trans isomerase activity	GO:0009987//cellular process	K03768//peptidyl-prolyl cis-trans isomerase B (cyclophilin B) [EC:5.2.1.8]	gi|670429409|ref|XP_008655557.1|//PREDICTED: peptidyl-prolyl cis-trans isomerase B [Zea mays]
BGI_novel_G004633	1195	168.62	80.29	-1.06504	2.2311e-08	Down	1.7938e-08	NA	NA	NA	NA	K18749//protein LSM14	XP_020407521.1//uncharacterized protein LOC109945616 [Zea mays]
103644118	595	163.72	77.05	-1.08192	2.37227e-08	Down	1.91119e-08	LOC103644118	NA	NA	NA	K01807//ribose 5-phosphate isomerase A [EC:5.3.1.6]	gi|670368623|ref|XP_008665532.1|//PREDICTED: uncharacterized protein LOC103644118 [Zea mays]
100127517	670	59	13	-2.17676	2.44284e-08	Down	1.96995e-08	ZCN6	NA	GO:0008429//phosphatidylethanolamine binding	GO:0010229//inflorescence development;GO:0048510//regulation of timing of transition from vegetative to reproductive phase	K16223//protein FLOWERING LOCUS T	gi|163838720|ref|NP_001106245.1|//ZCN6 protein [Zea mays]
BGI_novel_G002549	4290	71.11	19.25	-1.87975	2.5915e-08	Down	2.09407e-08	NA	NA	NA	NA	K04733//interleukin-1 receptor-associated kinase 4 [EC:2.7.11.1];K01188//beta-glucosidase [EC:3.2.1.21];K02540//DNA replication licensing factor MCM2 [EC:3.6.4.12];K00919//4-diphosphocytidyl-2-C-methyl-D-erythritol kinase [EC:2.7.1.148]	XP_020408355.1//uncharacterized protein LOC103654304 isoform X1 [Zea mays]
100280450	1006	184.89	92.03	-1.00105	2.59606e-08	Down	2.09796e-08	LOC100280450	GO:0005779//integral component of peroxisomal membrane	GO:0042802//identical protein binding	GO:0044375//regulation of peroxisome size;GO:0016559//peroxisome fission	K13352//peroxin-11B	gi|670373109|ref|XP_008667879.1|//PREDICTED: peroxisomal biogenesis factor 11 family protein isoform X1 [Zea mays];gi|226504716|ref|NP_001146842.1|//peroxisomal biogenesis factor 11 family protein [Zea mays]
BGI_novel_G006568	827	50.98	9.29	-2.45074	2.59872e-08	Down	2.10031e-08	NA	NA	NA	NA	K05658//ATP-binding cassette, subfamily B (MDR/TAP), member 1 [EC:3.6.3.44]	XP_020393605.1//zinc finger BED domain-containing protein RICESLEEPER 3-like [Zea mays]
BGI_novel_G006305	755	29	0	-5.85254	2.68544e-08	Down	2.17417e-08	NA	NA	NA	NA	K13457//disease resistance protein RPM1	XP_020401600.1//putative disease resistance RPP13-like protein 3 [Zea mays]
100276976	747	48	8	-2.57952	2.69784e-08	Down	2.18463e-08	pco114182	NA	NA	NA	NA	gi|226533236|ref|NP_001144130.1|//uncharacterized protein LOC100276976 precursor [Zea mays]
103655274	894	76	22	-1.78305	2.82533e-08	Down	2.29227e-08	LOC103655274	NA	NA	NA	K09286//EREBP-like factor;K14516//ethylene-responsive transcription factor 1	gi|670400880|ref|XP_008680276.1|//PREDICTED: ethylene-responsive transcription factor ERF096-like [Zea mays]
103647104	2902	136	59	-1.19938	3.23776e-08	Down	2.64102e-08	LOC103647104	NA	GO:0016307//phosphatidylinositol phosphate kinase activity	GO:0046854//phosphatidylinositol phosphorylation	K00889//1-phosphatidylinositol-4-phosphate 5-kinase [EC:2.7.1.68]	gi|670377720|ref|XP_008669877.1|//PREDICTED: phosphatidylinositol 4-phosphate 5-kinase 6-like [Zea mays]
103629886	3308	103.08	38	-1.43425	3.28081e-08	Down	2.67792e-08	LOC103629886	GO:0005634//nucleus	GO:0008289//lipid binding;GO:0043565//sequence-specific DNA binding	GO:0006355//regulation of transcription, DNA-templated	K09338//homeobox-leucine zipper protein	gi|670416572|ref|XP_008649207.1|//PREDICTED: homeobox-leucine zipper protein ROC8-like [Zea mays]
103637317	585	58.18	12.92	-2.16547	3.35053e-08	Down	2.73797e-08	LOC103637317	GO:0005682//U5 snRNP;GO:0071013//catalytic step 2 spliceosome	GO:0030620//U2 snRNA binding;GO:0000386//second spliceosomal transesterification activity;GO:0030619//U1 snRNA binding;GO:0097157//pre-mRNA intronic binding;GO:0017070//U6 snRNA binding;GO:0030623//U5 snRNA binding	GO:0000244//spliceosomal tri-snRNP complex assembly	K12856//pre-mRNA-processing factor 8	gi|222630305|gb|EEE62437.1|//hypothetical protein OsJ_17229 [Oryza sativa Japonica Group]
103645760	1397	75	22	-1.76394	4.34493e-08	Down	3.58444e-08	LOC103645760	NA	GO:0004190//aspartic-type endopeptidase activity	GO:0006508//proteolysis;GO:0030163//protein catabolic process	K00924//null;K02882//large subunit ribosomal protein L18Ae;K01381//saccharopepsin [EC:3.4.23.25]	gi|414584780|tpg|DAA35351.1|//TPA: hypothetical protein ZEAMMB73_696016 [Zea mays]
BGI_novel_G000073	941	31.73	2.02	-3.96798	4.52465e-08	Down	3.73762e-08	NA	NA	NA	NA	K00611//ornithine carbamoyltransferase [EC:2.1.3.3]	AQK75005.1//Ornithine carbamoyltransferase chloroplastic [Zea mays]
BGI_novel_G004651	1772	71.51	20.2	-1.81835	4.73894e-08	Down	3.9213e-08	NA	NA	NA	NA	K15156//mediator of RNA polymerase II transcription subunit 14;K01358//ATP-dependent Clp protease, protease subunit [EC:3.4.21.92];K10357//myosin V;K08247//methionine S-methyltransferase [EC:2.1.1.12]	XP_020402266.1//uncharacterized protein LOC109943501 [Zea mays]
BGI_novel_G003341	1476	165.1	79.65	-1.04615	4.83173e-08	Down	4.00034e-08	NA	NA	NA	NA	K01535//H+-transporting ATPase [EC:3.6.3.6]	AQK66007.1//H(+)-ATPase 5, partial [Zea mays]
BGI_novel_G004528	1318	34.81	3.16	-3.45606	4.9667e-08	Down	4.11596e-08	NA	NA	NA	NA	K00981//phosphatidate cytidylyltransferase [EC:2.7.7.41]	XP_008672962.1//uncharacterized protein LOC100284438 isoform X2 [Zea mays]
BGI_novel_G005143	1216	27.79	0	-5.79105	5.1272e-08	Down	4.25256e-08	NA	NA	NA	NA	K03715//1,2-diacylglycerol 3-beta-galactosyltransferase [EC:2.4.1.46];K17662//cytochrome b pre-mRNA-processing protein 3	AQK91283.1//hypothetical protein ZEAMMB73_Zm00001d009054, partial [Zea mays]
BGI_novel_G000973	3597	27.71	0	-5.78689	5.35404e-08	Down	4.44613e-08	NA	NA	NA	NA	K14803//protein phosphatase PTC2/3 [EC:3.1.3.16]	XP_020409083.1//TSL-kinase interacting protein 1 isoform X2 [Zea mays]
100101538	1353	172.09	84.85	-1.01473	5.49839e-08	Down	4.572e-08	GRF5	GO:0005634//nucleus	GO:0005524//ATP binding	GO:0032502//developmental process;GO:0006355//regulation of transcription, DNA-templated	NA	gi|162461493|ref|NP_001106024.1|//putative growth-regulating factor 5 [Zea mays];gi|413919416|gb|AFW59348.1|//growth-regulating factor [Zea mays]
100217164	1703	168	82	-1.02932	5.54403e-08	Down	4.61168e-08	LOC100217164	NA	NA	NA	K06636//structural maintenance of chromosome 1	gi|219362659|ref|NP_001137001.1|//putative domain of unknown function (DUF641) containing family protein [Zea mays]
103640671	726	114.85	46.63	-1.29498	6.74341e-08	Down	5.64629e-08	LOC103640671	GO:0005643//nuclear pore;GO:0005783//endoplasmic reticulum	NA	GO:0006913//nucleocytoplasmic transport	K14320//aladin	gi|293333452|ref|NP_001169579.1|//uncharacterized protein LOC100383460 [Zea mays]
100283205	1213	78.62	24.7	-1.66494	7.22204e-08	Down	6.05704e-08	LOC100283205	GO:0016020//membrane	NA	NA	NA	gi|413916062|gb|AFW55994.1|//RNA-binding protein 12 [Zea mays]
100274943	1474	167	82	-1.02071	7.43197e-08	Down	6.23774e-08	LOC100274943	NA	GO:0046872//metal ion binding	NA	NA	gi|226506240|ref|NP_001142656.1|//uncharacterized protein LOC100274943 [Zea mays]
BGI_novel_G005879	866	27	0	-5.74944	7.85754e-08	Down	6.60594e-08	NA	NA	NA	NA	K00648//3-oxoacyl-[acyl-carrier-protein] synthase III [EC:2.3.1.180]	ONM13062.1//3-oxoacyl-[acyl-carrier-protein] synthase III chloroplastic [Zea mays]
BGI_novel_G002608	1118	27	0	-5.74944	7.85754e-08	Down	6.60594e-08	NA	NA	NA	NA	K14156//choline/ethanolamine kinase [EC:2.7.1.32 2.7.1.82]	ONM38707.1//putative choline kinase 2 [Zea mays]
103633877	2938	141.07	64.28	-1.12853	8.02918e-08	Down	6.754e-08	LOC103633877	GO:0005739//mitochondrion;GO:0022627//cytosolic small ribosomal subunit;GO:0009507//chloroplast	GO:0003735//structural constituent of ribosome;GO:0019843//rRNA binding	GO:0006412//translation	K02987//small subunit ribosomal protein S4e	gi|525345250|ref|NP_001266498.1|//40S ribosomal protein S4 [Zea mays]
100278078	694	145	67	-1.10838	8.21338e-08	Down	6.91535e-08	LOC100278078	GO:0016020//membrane	NA	NA	NA	gi|226502442|ref|NP_001144945.1|//uncharacterized protein LOC100278078 [Zea mays]
100191729	2260	84	28.03	-1.57797	8.47731e-08	Down	7.14483e-08	LOC100191729	GO:0043231//intracellular membrane-bounded organelle;GO:0005887//integral component of plasma membrane;GO:0044464//cell part;GO:0016021//integral component of membrane	GO:0046915//transition metal ion transmembrane transporter activity;GO:0046872//metal ion binding;GO:0005524//ATP binding;GO:0072509//divalent inorganic cation transmembrane transporter activity;GO:0000166//nucleotide binding;GO:0019829//cation-transporting ATPase activity;GO:0015086//cadmium ion transmembrane transporter activity;GO:0005385//zinc ion transmembrane transporter activity	GO:0098655//cation transmembrane transport;GO:0030001//metal ion transport	K01534//Cd2+/Zn2+-exporting ATPase [EC:3.6.3.3 3.6.3.5]	gi|670419983|ref|XP_008650801.1|//PREDICTED: uncharacterized protein LOC100191729 isoform X1 [Zea mays];gi|670419989|ref|XP_008650805.1|//PREDICTED: uncharacterized protein LOC100191729 isoform X4 [Zea mays];gi|670419987|ref|XP_008650804.1|//PREDICTED: uncharacterized protein LOC100191729 isoform X3 [Zea mays]
100383219	1113	43.02	6.79	-2.65808	8.54839e-08	Down	7.2054e-08	LOC100383219	NA	NA	NA	NA	gi|293331889|ref|NP_001169352.1|//uncharacterized protein LOC100383219 [Zea mays]
BGI_novel_G005327	1363	83.97	28.03	-1.57746	8.58121e-08	Down	7.23441e-08	NA	NA	NA	NA	NA	ONM32263.1//hypothetical protein ZEAMMB73_Zm00001d040990 [Zea mays]
100216780	1421	111.55	45.01	-1.30393	8.84153e-08	Down	7.46007e-08	LOC100216780	GO:0009536//plastid	GO:0030246//carbohydrate binding;GO:0003824//catalytic activity	GO:0005975//carbohydrate metabolic process	NA	gi|219363091|ref|NP_001136651.1|//uncharacterized protein LOC100216780 [Zea mays]
BGI_novel_G004345	620	106.51	41.81	-1.34363	8.8425e-08	Down	7.46158e-08	NA	NA	NA	NA	NA	ONM21581.1//Proton pump-interactor 1 [Zea mays]
BGI_novel_G004381	567	30.86	2.14	-3.84461	9.22111e-08	Down	7.79759e-08	NA	NA	NA	NA	K07466//replication factor A1	XP_008663800.2//uncharacterized protein LOC103642267 [Zea mays]
BGI_novel_G002911	1148	26.7	0	-5.73332	9.23721e-08	Down	7.81265e-08	NA	NA	NA	NA	K01800//maleylacetoacetate isomerase [EC:5.2.1.2]	AQK64256.1//ARM repeat superfamily protein [Zea mays]
BGI_novel_G003656	5229	71.2	20.89	-1.76362	9.39991e-08	Down	7.95685e-08	NA	NA	NA	NA	K05933//aminocyclopropanecarboxylate oxidase [EC:1.14.17.4]	AQK71429.1//hypothetical protein ZEAMMB73_Zm00001d016679 [Zea mays]
100272374	1230	116	48	-1.26758	9.46928e-08	Down	8.01778e-08	GRMZM2G134552	GO:0005634//nucleus	NA	GO:0032502//developmental process;GO:0006351//transcription, DNA-templated	NA	gi|259490136|ref|NP_001159069.1|//uncharacterized protein LOC100272374 isoform 1 [Zea mays];gi|226510516|ref|NP_001140327.1|//uncharacterized protein LOC100272374 isoform 2 [Zea mays]
103629069	1446	108.11	43	-1.32465	9.7624e-08	Down	8.27663e-08	LOC103629069	NA	NA	NA	K03283//heat shock 70kDa protein 1/8;K01634//sphinganine-1-phosphate aldolase [EC:4.1.2.27];K12251//N-carbamoylputrescine amidase [EC:3.5.1.53]	gi|670418794|ref|XP_008650136.1|//PREDICTED: uncharacterized protein LOC103630871 [Zea mays]
100276198	717	137	62	-1.13839	9.99522e-08	Down	8.48492e-08	LOC100276198	NA	NA	NA	NA	gi|226528086|ref|NP_001143515.1|//uncharacterized protein LOC100276198 precursor [Zea mays]
103647382	1450	163	80	-1.02136	1.03743e-07	Down	8.82288e-08	LOC103647382	NA	NA	NA	NA	gi|670378391|ref|XP_008670148.1|//PREDICTED: uncharacterized protein LOC103647382 [Zea mays]
BGI_novel_G000573	2846	69.24	20.03	-1.784	1.11456e-07	Down	9.50227e-08	NA	NA	NA	NA	K14652//3,4-dihydroxy 2-butanone 4-phosphate synthase / GTP cyclohydrolase II [EC:4.1.99.12 3.5.4.25]	OQU81037.1//hypothetical protein SORBI_3007G227000 [Sorghum bicolor]
BGI_novel_G003306	1805	26.32	0	-5.71264	1.133e-07	Down	9.66658e-08	NA	NA	NA	NA	K04733//interleukin-1 receptor-associated kinase 4 [EC:2.7.11.1];K20368//protein cornichon;K03083//glycogen synthase kinase 3 beta [EC:2.7.11.26]	XP_020401091.1//uncharacterized protein LOC109942935 [Zea mays]
BGI_novel_G001606	2029	26.26	0	-5.70935	1.17083e-07	Down	9.99753e-08	NA	NA	NA	NA	K13412//calcium-dependent protein kinase [EC:2.7.11.1]	ONL99102.1//calcium-dependent kinase family protein [Zea mays]
109942268	1412	135	61	-1.14064	1.17711e-07	Down	1.00586e-07	LOC109942268	NA	NA	NA	K13425//WRKY transcription factor 22;K13459//disease resistance protein RPS2;K13424//WRKY transcription factor 33;K16225//probable WRKY transcription factor 52	gi|242041025|ref|XP_002467907.1|//hypothetical protein SORBIDRAFT_01g036180 [Sorghum bicolor];XP_020399736.1//probable WRKY transcription factor 62 [Zea mays]
BGI_novel_G005678	832	69	20	-1.78115	1.20707e-07	Down	1.03277e-07	NA	NA	NA	NA	K03006//DNA-directed RNA polymerase II subunit RPB1 [EC:2.7.7.6]	XP_020406370.1//uncharacterized protein LOC103651960 [Zea mays]
100381845	1043	166.29	82.79	-1.00073	1.25916e-07	Down	1.07842e-07	LOC100381845	NA	NA	NA	NA	gi|293334765|ref|NP_001168107.1|//uncharacterized protein LOC100381845 [Zea mays]
BGI_novel_G000097	1043	43.6	7.47	-2.5397	1.43872e-07	Down	1.23624e-07	NA	NA	NA	NA	K07374//tubulin alpha	XP_020407644.1//uncharacterized protein LOC103653233 [Zea mays]
BGI_novel_G003990	5161	25.81	0	-5.68442	1.49603e-07	Down	1.28737e-07	NA	NA	NA	NA	K03255//protein TIF31	AQK78703.1//putative sucrose-phosphatase 2 [Zea mays]
BGI_novel_G003918	700	43.59	7.55	-2.52401	1.5899e-07	Down	1.37111e-07	NA	NA	NA	NA	NA	XP_020406412.1//uncharacterized protein LOC109945042 [Zea mays]
BGI_novel_G006522	2168	81.54	27.65	-1.55479	1.74686e-07	Down	1.51218e-07	NA	NA	NA	NA	K04733//interleukin-1 receptor-associated kinase 4 [EC:2.7.11.1]	XP_020395133.1//probable inactive receptor kinase At5g58300 [Zea mays]
100285966	878	148	71	-1.05426	1.93606e-07	Down	1.67988e-07	LOC100285966	GO:0043231//intracellular membrane-bounded organelle	NA	NA	K09286//EREBP-like factor	gi|226499418|ref|NP_001152327.1|//ethylene response factor 1 [Zea mays]
103651317	662	64.04	17.89	-1.83438	1.9447e-07	Down	1.68814e-07	LOC103651317	GO:0005634//nucleus	GO:0003743//translation initiation factor activity;GO:0008270//zinc ion binding;GO:0017025//TBP-class protein binding	GO:0006413//translational initiation;GO:0006355//regulation of transcription, DNA-templated;GO:0006352//DNA-templated transcription, initiation	K03124//transcription initiation factor TFIIB	XP_022152227.1//transcription initiation factor IIB-2 [Momordica charantia];gi|670390827|ref|XP_008675738.1|//PREDICTED: transcription initiation factor IIB-like [Zea mays]
103629674	1856	62.69	17.22	-1.85871	2.03484e-07	Down	1.77083e-07	LOC103629674	NA	GO:0004519//endonuclease activity	GO:0006281//DNA repair;GO:0090305//nucleic acid phosphodiester bond hydrolysis	NA	AQK81617.1//hypothetical protein ZEAMMB73_Zm00001d036655 [Zea mays];gi|413943467|gb|AFW76116.1|//hypothetical protein ZEAMMB73_174289 [Zea mays]
103630701	804	116.22	49.67	-1.22097	2.0951e-07	Down	1.82572e-07	LOC103630701	GO:0005634//nucleus;GO:0016021//integral component of membrane	GO:0003677//DNA binding;GO:0043565//sequence-specific DNA binding;GO:0003700//transcription factor activity, sequence-specific DNA binding	GO:0006355//regulation of transcription, DNA-templated;GO:0015031//protein transport	K09338//homeobox-leucine zipper protein	gi|670418448|ref|XP_008649975.1|//PREDICTED: uncharacterized protein LOC103630699 isoform X1 [Zea mays]
103651013	831	39.59	6.06	-2.7023	2.13369e-07	Down	1.86151e-07	LOC103651013	GO:0031224//intrinsic component of membrane	GO:0008374//O-acyltransferase activity	GO:0006650//glycerophospholipid metabolic process	K13511//monolysocardiolipin acyltransferase [EC:2.3.1.-]	AQK98337.1//Phospholipid/glycerol acyltransferase family protein [Zea mays];gi|670432743|ref|XP_008656895.1|//PREDICTED: tafazzin homolog [Zea mays]
BGI_novel_G001104	1579	157.04	77.58	-1.01193	2.1547e-07	Down	1.88051e-07	NA	NA	NA	NA	K07466//replication factor A1	ONM14179.1//hypothetical protein ZEAMMB73_Zm00001d002392 [Zea mays]
100382509	1341	25.1	0	-5.64417	2.19925e-07	Down	1.92111e-07	LOC100382509	GO:0005739//mitochondrion;GO:0009536//plastid	GO:0003690//double-stranded DNA binding	GO:0006355//regulation of transcription, DNA-templated	K15032//mTERF domain-containing protein, mitochondrial	gi|293334265|ref|NP_001168717.1|//uncharacterized protein LOC100382509 [Zea mays]
103627679	1012	101	40	-1.33084	2.27292e-07	Down	1.98918e-07	LOC103627679	NA	GO:0043565//sequence-specific DNA binding;GO:0003700//transcription factor activity, sequence-specific DNA binding	GO:0006355//regulation of transcription, DNA-templated	K09060//plant G-box-binding factor	gi|670410042|ref|XP_008646194.1|//PREDICTED: uncharacterized protein LOC103627679 [Zea mays]
100277980	529	62	17	-1.86129	2.30153e-07	Down	2.01458e-07	LOC100277980	NA	NA	NA	NA	gi|226528703|ref|NP_001144880.1|//uncharacterized protein LOC100277980 [Zea mays]
100125649	2026	140	66	-1.07945	2.43611e-07	Down	2.13523e-07	tps26	NA	GO:0000287//magnesium ion binding;GO:0010333//terpene synthase activity	GO:0008152//metabolic process	K15797//(S)-beta-macrocarpene synthase [EC:5.5.1.17];K14184//alpha-humulene/beta-caryophyllene synthase [EC:4.2.3.104 4.2.3.57];K14174//beta-farnesene synthase [EC:4.2.3.47]	gi|413943949|gb|AFW76598.1|//monoterpene synthase [Zea mays]
109943730	947	104.25	42.25	-1.29758	2.51275e-07	Down	2.20593e-07	LOC109943730	NA	NA	NA	NA	gi|670366285|ref|XP_008664582.1|//PREDICTED: golgin subfamily A member 3-like [Zea mays]
BGI_novel_G005977	2670	58	15	-1.94565	2.53804e-07	Down	2.22951e-07	NA	NA	NA	NA	K00826//branched-chain amino acid aminotransferase [EC:2.6.1.42]	XP_020398610.1//branched-chain-amino-acid aminotransferase 5, chloroplastic-like [Zea mays]
BGI_novel_G004380	468	144.12	69	-1.05716	2.60146e-07	Down	2.28867e-07	NA	NA	NA	NA	K04733//interleukin-1 receptor-associated kinase 4 [EC:2.7.11.1];K01601//ribulose-bisphosphate carboxylase large chain [EC:4.1.1.39];K03353//anaphase-promoting complex subunit 6	XP_008670557.1//protein ALP1-like isoform X1 [Zea mays]
100277797	1127	76	25	-1.59863	2.6173e-07	Down	2.30302e-07	LOC100277797	GO:0005829//cytosol	NA	GO:0009904//chloroplast accumulation movement;GO:0009903//chloroplast avoidance movement	K00627//pyruvate dehydrogenase E2 component (dihydrolipoamide acetyltransferase) [EC:2.3.1.12]	gi|226506020|ref|NP_001144748.1|//uncharacterized protein LOC100277797 [Zea mays]
BGI_novel_G000970	1013	45.05	8.65	-2.37531	2.62311e-07	Down	2.30853e-07	NA	NA	NA	NA	NA	ACN30639.1//unknown [Zea mays]
100276578	665	122	54	-1.17041	2.68359e-07	Down	2.36406e-07	LOC100276578	GO:0016021//integral component of membrane	GO:0016614//oxidoreductase activity, acting on CH-OH group of donors;GO:0050660//flavin adenine dinucleotide binding	GO:0008202//steroid metabolic process;GO:0055114//oxidation-reduction process	K09828//Delta24-sterol reductase [EC:1.3.1.72 1.3.1.-]	gi|226500208|ref|NP_001143805.1|//uncharacterized protein LOC100276578 [Zea mays]
100281844	1299	95.2	36.66	-1.37131	2.71336e-07	Down	2.39156e-07	LOC100281844	NA	GO:0005542//folic acid binding;GO:0016740//transferase activity	GO:0008152//metabolic process	K01265//methionyl aminopeptidase [EC:3.4.11.18];K13171//serine/arginine repetitive matrix protein 1;K02184//formin 2	gi|670435950|ref|XP_008658585.1|//PREDICTED: formiminotransferase-like isoform X3 [Zea mays];XP_008658585.1//formiminotransferase-like isoform X3 [Zea mays];gi|226505458|ref|NP_001148236.1|//formiminotransferase-like [Zea mays];gi|670435946|ref|XP_008658583.1|//PREDICTED: formiminotransferase-like isoform X1 [Zea mays];gi|670435948|ref|XP_008658584.1|//PREDICTED: formiminotransferase-like isoform…
BGI_novel_G000702	4199	82.15	28.73	-1.51026	2.80747e-07	Down	2.47757e-07	NA	NA	NA	NA	K01412//mitochondrial-processing peptidase subunit alpha [EC:3.4.24.64]	ONM34273.1//putative mitochondrial-processing peptidase subunit alpha-2 chloroplastic/mitochondrial [Zea mays]
109939380	1809	94.33	36.32	-1.37151	3.05839e-07	Down	2.7052e-07	LOC109939380	NA	NA	NA	K04733//interleukin-1 receptor-associated kinase 4 [EC:2.7.11.1];K05747//Wiskott-Aldrich syndrome protein;K02184//formin 2	AQK40449.1//Glycosyltransferase-like KOBITO 1 [Zea mays];gi|670444493|ref|XP_008662642.1|//PREDICTED: uncharacterized protein LOC103640993 [Zea mays];XP_020400905.1//vegetative cell wall protein gp1-like [Zea mays]
100502426	2206	136.05	63.8	-1.08707	3.06045e-07	Down	2.70727e-07	LOC100502426	GO:0005634//nucleus;GO:0016021//integral component of membrane;GO:0000786//nucleosome	GO:0003677//DNA binding;GO:0046982//protein heterodimerization activity	NA	K11253//histone H3	gi|308044499|ref|NP_001183833.1|//uncharacterized protein LOC100502426 [Zea mays]
109942594	552	30.54	2.79	-3.44692	3.21788e-07	Down	2.85355e-07	LOC109942594	GO:0016021//integral component of membrane	NA	NA	K12471//epsin;K01209//alpha-N-arabinofuranosidase [EC:3.2.1.55];K09833//homogentisate phytyltransferase / homogentisate geranylgeranyltransferase [EC:2.5.1.115 2.5.1.116];K19788//obg-like ATPase 1;K11968//ariadne-1 [EC:2.3.2.27]	gi|670380775|ref|XP_008671103.1|//PREDICTED: uncharacterized protein LOC103648404 [Zea mays]
103637594	1418	92	35	-1.38884	3.30423e-07	Down	2.93244e-07	LOC103637594	NA	NA	NA	K18081//myotubularin-related protein 1/2 [EC:3.1.3.64 3.1.3.95];K07213//copper chaperone;K10752//histone-binding protein RBBP4	gi|670364114|ref|XP_008657976.1|//PREDICTED: uncharacterized protein LOC103637594 [Zea mays]
BGI_novel_G006332	371	28	1.91	-3.86834	3.31277e-07	Down	2.94028e-07	NA	NA	NA	NA	K03921//acyl-[acyl-carrier-protein] desaturase [EC:1.14.19.2 1.14.19.11 1.14.19.26]	ADV59911.1//aestivum stearoyl-ACP desaturase [Triticum aestivum]
103649677	1864	137	64.7	-1.0769	3.41056e-07	Down	3.03238e-07	LOC103649677	GO:0009536//plastid	NA	NA	K10523//speckle-type POZ protein	gi|670385645|ref|XP_008673635.1|//PREDICTED: root phototropism protein 3 [Zea mays]
BGI_novel_G002345	484	106.73	44.43	-1.25892	3.42964e-07	Down	3.04988e-07	NA	NA	NA	NA	NA	AQK46369.1//hypothetical protein ZEAMMB73_Zm00001d026359 [Zea mays]
103631630	1041	31	3	-3.36379	3.43751e-07	Down	3.05715e-07	LOC103631630	NA	NA	NA	NA	gi|670419839|ref|XP_008650717.1|//PREDICTED: antifreeze protein Maxi-like [Zea mays]
BGI_novel_G006069	1696	48.04	10.37	-2.20638	3.63489e-07	Down	3.23865e-07	NA	NA	NA	NA	K06966//uncharacterized protein	XP_020408294.1//zinc finger BED domain-containing protein RICESLEEPER 2-like [Zea mays]
103642297	2585	112	48	-1.21695	3.66428e-07	Down	3.26654e-07	LOC103642297	NA	NA	NA	K04733//interleukin-1 receptor-associated kinase 4 [EC:2.7.11.1]	gi|670447299|ref|XP_008663832.1|//PREDICTED: G-type lectin S-receptor-like serine/threonine-protein kinase SD2-2 [Zea mays]
103630470	1237	112	48	-1.21695	3.66428e-07	Down	3.26654e-07	LOC103630470	NA	GO:0003677//DNA binding	GO:0006355//regulation of transcription, DNA-templated	K09286//EREBP-like factor	gi|670417926|ref|XP_008649742.1|//PREDICTED: dehydration-responsive element-binding protein 2D-like [Zea mays]
103651860	2092	24.08	0	-5.58432	3.83514e-07	Down	3.42454e-07	LOC103651860	GO:0016020//membrane	NA	NA	K12471//epsin;K12448//UDP-arabinose 4-epimerase [EC:5.1.3.5];K01209//alpha-N-arabinofuranosidase [EC:3.2.1.55];K09833//homogentisate phytyltransferase / homogentisate geranylgeranyltransferase [EC:2.5.1.115 2.5.1.116];K04460//serine/threonine-protein phosphatase 5 [EC:3.1.3.16]	gi|670439936|ref|XP_008660293.1|//PREDICTED: serine/threonine-protein phosphatase 7 long form homolog [Zea mays]
BGI_novel_G003245	3077	62.46	17.89	-1.79834	3.88098e-07	Down	3.46789e-07	NA	NA	NA	NA	K03063//26S proteasome regulatory subunit T3	AQK64270.1//Fcf2 pre-rRNA processing protein [Zea mays]
103625959	1143	107.66	45.34	-1.24218	4.02426e-07	Down	3.6e-07	LOC103625959	GO:0000153//cytoplasmic ubiquitin ligase complex;GO:0005829//cytosol	GO:0019776//Atg8 ligase activity	GO:0044804//nucleophagy;GO:0015031//protein transport;GO:0000045//autophagosome assembly;GO:0000422//mitophagy	K08343//ubiquitin-like-conjugating enzyme ATG3	gi|413933318|gb|AFW67869.1|//hypothetical protein ZEAMMB73_167159 [Zea mays]
100279715	2280	80.33	28.28	-1.50071	4.25202e-07	Down	3.81303e-07	si606054g01	NA	NA	NA	K15292//syntaxin-binding protein 1;K20547//basic endochitinase B [EC:3.2.1.14]	PAN33915.1//hypothetical protein PAHAL_F01202 [Panicum hallii];gi|413921164|gb|AFW61096.1|//hypothetical protein ZEAMMB73_526698 [Zea mays]
BGI_novel_G003260	764	31.36	3.29	-3.24732	4.37288e-07	Down	3.92448e-07	NA	NA	NA	NA	K15361//WD repeat-containing protein 48	AQK39464.1//Transducin/WD40 repeat-like superfamily protein [Zea mays]
BGI_novel_G006158	1017	58.51	15.91	-1.87331	4.39412e-07	Down	3.94491e-07	NA	NA	NA	NA	K13528//mediator of RNA polymerase II transcription subunit 20;K03260//translation initiation factor 4G;K13484//5-hydroxyisourate hydrolase / 2-oxo-4-hydroxy-4-carboxy-5-ureidoimidazoline decarboxylase [EC:3.5.2.17 4.1.1.97]	XP_008670508.1//zinc finger CCCH domain-containing protein 43-like [Zea mays]
103636773	1173	23.77	0	-5.56563	4.54366e-07	Down	4.08518e-07	LOC103636773	NA	NA	NA	K14509//ethylene receptor [EC:2.7.13.-];K17604//zinc finger SWIM domain-containing protein 3	gi|33321043|gb|AAQ06287.1|//hypothetical protein [Zea mays]
100285238	2632	64	19	-1.74663	4.77169e-07	Down	4.29764e-07	LOC100285238	GO:0005737//cytoplasm	GO:0005524//ATP binding;GO:0004702//signal transducer, downstream of receptor, with serine/threonine kinase activity	GO:0006468//protein phosphorylation	K08835//serine/threonine-protein kinase OSR1/STK39 [EC:2.7.11.1]	gi|670393903|ref|XP_008677371.1|//PREDICTED: STE20/SPS1-related proline-alanine-rich protein kinase isoform X2 [Zea mays];gi|670393901|ref|XP_008677370.1|//PREDICTED: STE20/SPS1-related proline-alanine-rich protein kinase isoform X1 [Zea mays];gi|226493914|ref|NP_001151604.1|//STE20/SPS1-related proline-alanine-rich protein kinase [Zea mays]
103633095	886	105	44	-1.24937	4.9397e-07	Down	4.4528e-07	LOC103633095	NA	GO:0008270//zinc ion binding	NA	K19040//E3 ubiquitin-protein ligase ATL10/75/76/77/78 [EC:2.3.2.27];K10663//E3 ubiquitin-protein ligase ATL4 [EC:2.3.2.27]	gi|670424600|ref|XP_008652996.1|//PREDICTED: RING-H2 finger protein ATL44-like [Zea mays]
100278182	799	149	74	-1.00427	5.05782e-07	Down	4.56126e-07	LOC100278182	GO:0005762//mitochondrial large ribosomal subunit;GO:0009536//plastid	GO:0003735//structural constituent of ribosome	GO:0006412//translation	K17422//large subunit ribosomal protein L41	gi|226505592|ref|NP_001145013.1|//uncharacterized protein LOC100278182 [Zea mays];ONM02168.1//Mitochondrial ribosomal protein L27 [Zea mays]
100276643	717	94	37	-1.33969	5.09096e-07	Down	4.59418e-07	LOC100276643	NA	NA	NA	NA	gi|226493096|ref|NP_001143852.1|//uncharacterized protein LOC100276643 precursor [Zea mays]
BGI_novel_G000420	868	74.35	25.02	-1.56581	5.15292e-07	Down	4.65224e-07	NA	NA	NA	NA	NA	ONM00710.1//Enoyl-[acyl-carrier-protein] reductase [NADH] chloroplastic [Zea mays]
BGI_novel_G002824	2913	23.52	0	-5.55037	5.21425e-07	Down	4.71086e-07	NA	NA	NA	NA	K13025//ATP-dependent RNA helicase [EC:3.6.4.13]	AQK76436.1//DEAD-box ATP-dependent RNA helicase 34 [Zea mays]
BGI_novel_G002918	1523	35.88	5.21	-2.77838	5.27902e-07	Down	4.77103e-07	NA	NA	NA	NA	NA	XP_008660923.1//uncharacterized protein LOC103640049 [Zea mays]
103636313	1600	103	43	-1.25479	5.7845e-07	Down	5.24365e-07	LOC103636313	GO:0016021//integral component of membrane	GO:0004674//protein serine/threonine kinase activity;GO:0005524//ATP binding	GO:0006468//protein phosphorylation	K04733//interleukin-1 receptor-associated kinase 4 [EC:2.7.11.1]	gi|670432731|ref|XP_008656889.1|//PREDICTED: probable leucine-rich repeat receptor-like protein kinase At5g49770 isoform X2 [Zea mays]
103642810	1536	141.32	68.93	-1.03032	5.79229e-07	Down	5.25116e-07	LOC103642810	NA	NA	NA	K17604//zinc finger SWIM domain-containing protein 3;K03549//KUP system potassium uptake protein	gi|670419596|ref|XP_008650586.1|//PREDICTED: uncharacterized protein LOC103631453 [Zea mays]
BGI_novel_G002599	2189	28.39	2.39	-3.56486	5.85586e-07	Down	5.31199e-07	NA	NA	NA	NA	NA	ACN36548.1//unknown [Zea mays]
BGI_novel_G005401	1857	27.28	2.01	-3.75713	5.96388e-07	Down	5.41377e-07	NA	NA	NA	NA	K11975//E3 ubiquitin-protein ligase RNF144 [EC:2.3.2.27]	AQK61632.1//Putative ion channel protein CASTOR [Zea mays]
100192957	1260	23.16	0	-5.52812	6.35673e-07	Down	5.78616e-07	LOC100192957	GO:0005634//nucleus;GO:0005886//plasma membrane;GO:0005737//cytoplasm	GO:0005524//ATP binding;GO:0004683//calmodulin-dependent protein kinase activity;GO:0005509//calcium ion binding;GO:0009931//calcium-dependent protein serine/threonine kinase activity;GO:0005516//calmodulin binding	GO:0009738//abscisic acid-activated signaling pathway;GO:0018105//peptidyl-serine phosphorylation;GO:0035556//intracellular signal transduction;GO:0046777//protein autophosphorylation	K13412//calcium-dependent protein kinase [EC:2.7.11.1]	gi|242054877|ref|XP_002456584.1|//hypothetical protein SORBIDRAFT_03g038870 [Sorghum bicolor]
103637120	886	68.73	22.09	-1.6321	6.51397e-07	Down	5.93334e-07	LOC103637120	GO:0009505//plant-type cell wall;GO:0005576//extracellular region	GO:0020037//heme binding;GO:0046872//metal ion binding;GO:0004601//peroxidase activity	GO:0006979//response to oxidative stress;GO:0009664//plant-type cell wall organization;GO:0098869//cellular oxidant detoxification;GO:0042744//hydrogen peroxide catabolic process;GO:0055114//oxidation-reduction process	K00430//peroxidase [EC:1.11.1.7]	gi|670434173|ref|XP_008657600.1|//PREDICTED: peroxidase 1-like [Zea mays]
103629936	1147	45.78	9.86	-2.20961	6.56231e-07	Down	5.97891e-07	LOC103629936	NA	NA	NA	K13484//5-hydroxyisourate hydrolase / 2-oxo-4-hydroxy-4-carboxy-5-ureidoimidazoline decarboxylase [EC:3.5.2.17 4.1.1.97];K07478//putative ATPase;K06662//cell cycle checkpoint protein	gi|670377118|ref|XP_008669664.1|//PREDICTED: uncharacterized protein LOC103646776 [Zea mays]
109944791	1753	101.16	42.05	-1.26102	6.57725e-07	Down	5.99303e-07	LOC109944791	NA	NA	NA	K03517//quinolinate synthase [EC:2.5.1.72];K03002//DNA-directed RNA polymerase I subunit RPA2 [EC:2.7.7.6];K10752//histone-binding protein RBBP4;K11718//UDP-glucose:glycoprotein glucosyltransferase [EC:2.4.1.-]	gi|670375481|ref|XP_008669041.1|//PREDICTED: uncharacterized protein LOC103646095 [Zea mays]
103647832	1257	93.09	36.95	-1.32761	6.8506e-07	Down	6.25335e-07	LOC103647832	NA	NA	NA	K04733//interleukin-1 receptor-associated kinase 4 [EC:2.7.11.1];K01601//ribulose-bisphosphate carboxylase large chain [EC:4.1.1.39];K14664//IAA-amino acid hydrolase [EC:3.5.1.-];K03353//anaphase-promoting complex subunit 6;K08472//mlo protein	gi|670379425|ref|XP_008670557.1|//PREDICTED: putative nuclease HARBI1 [Zea mays];gi|670395988|ref|XP_008678327.1|//PREDICTED: putative nuclease HARBI1 [Zea mays]
100272471	1796	90	35	-1.35713	6.8506e-07	Down	6.25385e-07	LOC100272471	NA	NA	NA	NA	gi|226498064|ref|NP_001140415.1|//uncharacterized protein LOC100272471 [Zea mays];NP_001140415.1//uncharacterized protein LOC100272471 [Zea mays]
100284453	1189	107	46	-1.21246	7.05074e-07	Down	6.43985e-07	LOC100284453	NA	NA	GO:0006950//response to stress	NA	gi|226532860|ref|NP_001150820.1|//universal stress protein family protein [Zea mays];gi|670413481|ref|XP_008647939.1|//PREDICTED: universal stress protein family protein isoform X1 [Zea mays]
BGI_novel_G004882	3983	46.39	10.23	-2.17556	7.07199e-07	Down	6.46147e-07	NA	NA	NA	NA	K00767//nicotinate-nucleotide pyrophosphorylase (carboxylating) [EC:2.4.2.19]	NP_001169087.1//uncharacterized LOC100382929 [Zea mays]
BGI_novel_G002010	2443	133.15	63.72	-1.05779	7.10604e-07	Down	6.497e-07	NA	NA	NA	NA	K04646//clathrin heavy chain	XP_003519402.1//PREDICTED: clathrin heavy chain 2-like [Glycine max]
103649893	1694	113	50	-1.17088	7.11737e-07	Down	6.50847e-07	LOC103649893	NA	NA	NA	NA	gi|670386089|ref|XP_008673801.1|//PREDICTED: uncharacterized protein LOC103649893 [Zea mays]
100192875	1480	102.17	42.89	-1.24682	7.24326e-07	Down	6.62585e-07	LOC100192875	NA	NA	NA	NA	gi|212721080|ref|NP_001131535.1|//uncharacterized protein LOC100192875 [Zea mays]
103630468	282	56.05	15.24	-1.87341	7.53418e-07	Down	6.90489e-07	LOC103630468	NA	NA	NA	NA	gi|670417924|ref|XP_008649741.1|//PREDICTED: uncharacterized protein LOC103630468 [Zea mays]
103629565	1998	111.31	49.04	-1.17711	7.71957e-07	Down	7.0837e-07	LOC103629565	NA	NA	NA	K19995//secretory carrier-associated membrane protein	gi|670415705|ref|XP_008648865.1|//PREDICTED: uncharacterized protein LOC103629565 [Zea mays]
100280867	839	117.19	53	-1.13934	7.78088e-07	Down	7.14312e-07	umc1194	GO:0005739//mitochondrion	GO:0005516//calmodulin binding	GO:0009734//auxin-activated signaling pathway	K14488//SAUR family protein	gi|226530425|ref|NP_001147259.1|//uncharacterized protein LOC100280867 [Zea mays]
103632639	1092	61	18	-1.75537	7.97479e-07	Down	7.32425e-07	LOC103632639	GO:0009536//plastid	NA	NA	NA	gi|670423688|ref|XP_008652607.1|//PREDICTED: uncharacterized protein LOC103632639 [Zea mays]
100194192	1156	123	57	-1.10418	7.98915e-07	Down	7.33867e-07	si486043g09(3)	GO:0048046//apoplast;GO:0005618//cell wall	GO:0016762//xyloglucan:xyloglucosyl transferase activity;GO:0004553//hydrolase activity, hydrolyzing O-glycosyl compounds	GO:0010411//xyloglucan metabolic process;GO:0042546//cell wall biogenesis;GO:0071555//cell wall organization	K08235//xyloglucan:xyloglucosyl transferase [EC:2.4.1.207]	gi|212720754|ref|NP_001132709.1|//uncharacterized protein LOC100194192 precursor [Zea mays]
100383932	1480	102	43	-1.24072	8.12337e-07	Down	7.46675e-07	LOC100383932	NA	NA	NA	NA	gi|293333889|ref|NP_001170022.1|//uncharacterized protein LOC100383932 [Zea mays]
103640273	1608	108	47	-1.19486	8.35274e-07	Down	7.68569e-07	LOC103640273	NA	NA	GO:0042446//hormone biosynthetic process;GO:0006355//regulation of transcription, DNA-templated;GO:2000032//regulation of secondary shoot formation	K14494//DELLA protein	gi|413955440|gb|AFW88089.1|//hypothetical protein ZEAMMB73_482458 [Zea mays]
100276266	904	111	49	-1.17426	8.37609e-07	Down	7.70847e-07	LOC100276266	NA	NA	NA	K20547//basic endochitinase B [EC:3.2.1.14]	gi|195627226|gb|ACG35443.1|//membrane protein [Zea mays];XP_013469777.1//LRR amino-terminal domain protein [Medicago truncatula]
BGI_novel_G005335	923	133	64	-1.04984	8.38239e-07	Down	7.71493e-07	NA	NA	NA	NA	NA	ONM55070.1//Squamosa promoter-binding-like protein 18 [Zea mays]
103626576	1622	97.57	40.2	-1.2738	8.44757e-07	Down	7.78018e-07	LOC103626576	NA	NA	NA	NA	gi|670407491|ref|XP_008645212.1|//PREDICTED: uncharacterized protein LOC103626576 isoform X3 [Zea mays];gi|670407489|ref|XP_008645211.1|//PREDICTED: uncharacterized protein LOC103626576 isoform X2 [Zea mays]
103640198	1110	27.51	2.33	-3.55611	8.83241e-07	Down	8.15115e-07	LOC103640198	NA	NA	NA	K19042//E3 ubiquitin-protein ligase BOI and related proteins [EC:2.3.2.27]	gi|413955080|gb|AFW87729.1|//hypothetical protein ZEAMMB73_634722 [Zea mays]
100384316	5027	79.47	29	-1.44891	9.33619e-07	Down	8.63498e-07	LOC100384316	NA	NA	NA	K03013//DNA-directed RNA polymerases I, II, and III subunit RPABC1;K13111//WD40 repeat-containing protein SMU1;K18674//N-acetylgalactosamine kinase [EC:2.7.1.157];K17913//carlactone synthase / all-trans-10'-apo-beta-carotenal 13,14-cleaving dioxygenase [EC:1.13.11.69 1.13.11.70];K14300//nuclear pore complex protein Nup133	gi|670443623|ref|XP_008662248.1|//PREDICTED: uncharacterized protein LOC100384316 isoform X1 [Zea mays];gi|670381855|ref|XP_008671672.1|//PREDICTED: uncharacterized protein LOC103649107 [Zea mays]
103635692	2755	118	54	-1.12231	9.60361e-07	Down	8.89355e-07	LOC103635692	NA	NA	NA	NA	gi|670431353|ref|XP_008656305.1|//PREDICTED: uncharacterized protein LOC103635692 isoform X2 [Zea mays]
BGI_novel_G002609	1255	23.49	1	-4.54853	9.92071e-07	Down	9.20189e-07	NA	NA	NA	NA	K20180//vacuolar protein sorting-associated protein 16	AQK97137.1//Protein VACUOLELESS1 [Zea mays]
103651572	2983	22.19	0	-5.46639	1.08497e-06	Down	1.00924e-06	LOC103651572	NA	NA	NA	K17604//zinc finger SWIM domain-containing protein 3	gi|670411152|ref|XP_008646697.1|//PREDICTED: uncharacterized protein LOC103628236 [Zea mays]
BGI_novel_G002415	1957	22.15	0	-5.46379	1.10968e-06	Down	1.03273e-06	NA	NA	NA	NA	K09495//T-complex protein 1 subunit gamma	AQK51908.1//Putative acyl-CoA oxidase family protein [Zea mays]
100381966	1427	119	55	-1.10801	1.11301e-06	Down	1.03609e-06	LOC100381966	NA	GO:0005488//binding	GO:0050794//regulation of cellular process	K15083//DNA repair protein RAD16	gi|293331195|ref|NP_001168210.1|//uncharacterized protein LOC100381966 [Zea mays]
103632285	867	79	29	-1.44036	1.1158e-06	Down	1.03886e-06	LOC103632285	GO:0016020//membrane	NA	NA	K15032//mTERF domain-containing protein, mitochondrial	ONM53187.1//hypothetical protein ZEAMMB73_Zm00001d019554 [Zea mays];gi|670422926|ref|XP_008652316.1|//PREDICTED: uncharacterized protein LOC103632285 [Zea mays]
BGI_novel_G006030	1227	91.76	37	-1.3049	1.12743e-06	Down	1.04996e-06	NA	NA	NA	NA	K12734//peptidyl-prolyl cis-trans isomerase-like 3 [EC:5.2.1.8]	AQK75282.1//hypothetical protein ZEAMMB73_Zm00001d018213 [Zea mays]
103635844	1248	104	45	-1.20314	1.15241e-06	Down	1.07484e-06	LOC103635844	NA	NA	NA	NA	gi|670431680|ref|XP_008656445.1|//PREDICTED: LOB domain-containing protein 40-like [Zea mays]
103653122	1170	26	2	-3.695	1.23432e-06	Down	1.15479e-06	LOC103653122	NA	NA	NA	NA	gi|670395937|ref|XP_008678308.1|//PREDICTED: uncharacterized protein LOC103653122 [Zea mays]
109939194	1644	115.78	53.09	-1.11943	1.26539e-06	Down	1.18495e-06	LOC109939194	NA	NA	NA	NA	gi|223975637|gb|ACN32006.1|//unknown [Zea mays]
BGI_novel_G001836	3047	21.88	0	-5.4461	1.28722e-06	Down	1.20649e-06	NA	NA	NA	NA	K06195//ApaG protein	NP_001151326.1//uvrB/uvrC motif family protein [Zea mays]
BGI_novel_G006093	995	36	6	-2.57952	1.33559e-06	Down	1.25412e-06	NA	NA	NA	NA	K01897//long-chain acyl-CoA synthetase [EC:6.2.1.3]	XP_008675171.1//uncharacterized protein LOC100281615 isoform X4 [Zea mays]
100383948	762	36	6	-2.57952	1.33559e-06	Down	1.25412e-06	LOC100383948	NA	GO:0016787//hydrolase activity	NA	NA	gi|293332289|ref|NP_001170036.1|//uncharacterized protein LOC100383948 [Zea mays]
103635841	2389	28.51	3	-3.24299	1.42283e-06	Down	1.3397e-06	LOC103635841	NA	GO:0008270//zinc ion binding	NA	K04733//interleukin-1 receptor-associated kinase 4 [EC:2.7.11.1];K17285//selenium-binding protein 1;K10683//BRCA1-associated RING domain protein 1;K11000//callose synthase [EC:2.4.1.-]	gi|670431672|ref|XP_008656440.1|//PREDICTED: putative pentatricopeptide repeat-containing protein At3g23330 [Zea mays]
100191885	1505	56	16	-1.80191	1.43505e-06	Down	1.3521e-06	cad1	NA	GO:0045551//cinnamyl-alcohol dehydrogenase activity;GO:0008270//zinc ion binding	GO:0009809//lignin biosynthetic process;GO:0055114//oxidation-reduction process	K00083//cinnamyl-alcohol dehydrogenase [EC:1.1.1.195]	gi|212274473|ref|NP_001130781.1|//cinnamyl alcohol dehydrogenase 1 [Zea mays]
100192744	1288	21.64	0	-5.43019	1.46994e-06	Down	1.38566e-06	LOC100192744	NA	GO:0016788//hydrolase activity, acting on ester bonds	NA	K21026//acetylajmaline esterase [EC:3.1.1.80];K01188//beta-glucosidase [EC:3.2.1.21];K00679//phospholipid:diacylglycerol acyltransferase [EC:2.3.1.158];K10960//geranylgeranyl diphosphate/geranylgeranyl-bacteriochlorophyllide a reductase [EC:1.3.1.83 1.3.1.111]	gi|226532666|ref|NP_001150794.1|//anther-specific proline-rich protein APG precursor [Zea mays]
103647391	2456	45.85	10.74	-2.08848	1.50614e-06	Down	1.42119e-06	LOC103647391	NA	GO:0035251//UDP-glucosyltransferase activity	GO:0009812//flavonoid metabolic process	K13496//UDP-glucosyl transferase 73C [EC:2.4.1.-]	gi|670378415|ref|XP_008670155.1|//PREDICTED: UDP-glycosyltransferase 90A1-like [Zea mays]
103636930	930	103.08	44.93	-1.19257	1.50646e-06	Down	1.42162e-06	LOC103636930	NA	NA	NA	K14005//protein transport protein SEC31	gi|226498742|ref|NP_001146299.1|//uncharacterized protein LOC100279874 [Zea mays]
103643153	1628	94	39	-1.26374	1.52313e-06	Down	1.4379e-06	LOC103643153	NA	GO:0005488//binding	NA	NA	gi|670366125|ref|XP_008664526.1|//PREDICTED: protein MIZU-KUSSEI 1-like [Zea mays]
103639942	2093	22.73	1	-4.50108	1.54268e-06	Down	1.45724e-06	LOC103639942	NA	NA	NA	NA	gi|670441116|ref|XP_008660836.1|//PREDICTED: uncharacterized protein LOC103639942, partial [Zea mays]
103636499	1111	86	34	-1.33336	1.62983e-06	Down	1.54248e-06	LOC103636499	NA	NA	NA	NA	gi|670433151|ref|XP_008657065.1|//PREDICTED: uncharacterized protein LOC103636499 isoform X2 [Zea mays];gi|670433149|ref|XP_008657064.1|//PREDICTED: uncharacterized protein LOC103636499 isoform X1 [Zea mays]
103629219	3028	68	22.99	-1.55909	1.63494e-06	Down	1.54757e-06	LOC103629219	GO:0016021//integral component of membrane	GO:0005524//ATP binding;GO:0004674//protein serine/threonine kinase activity	GO:0048544//recognition of pollen;GO:0006468//protein phosphorylation	K04733//interleukin-1 receptor-associated kinase 4 [EC:2.7.11.1]	gi|670414990|ref|XP_008648615.1|//PREDICTED: G-type lectin S-receptor-like serine/threonine-protein kinase At2g19130 [Zea mays]
BGI_novel_G001539	1408	49.63	12.76	-1.95414	1.63713e-06	Down	1.5499e-06	NA	NA	NA	NA	K04733//interleukin-1 receptor-associated kinase 4 [EC:2.7.11.1];K10398//kinesin family member 11;K17479//glutaredoxin domain-containing cysteine-rich protein 1;K05658//ATP-binding cassette, subfamily B (MDR/TAP), member 1 [EC:3.6.3.44]	XP_020401271.1//zinc finger BED domain-containing protein RICESLEEPER 2-like [Zea mays]
BGI_novel_G005247	2172	21.3	0	-5.40734	1.77595e-06	Down	1.68658e-06	NA	NA	NA	NA	K17255//Rab GDP dissociation inhibitor	PAN19493.1//hypothetical protein PAHAL_C02986 [Panicum hallii]
103648024	2115	129	63	-1.0285	1.78844e-06	Down	1.69887e-06	LOC103648024	NA	NA	NA	K16190//glucuronokinase [EC:2.7.1.43];K13422//transcription factor MYC2	gi|670379890|ref|XP_008670746.1|//PREDICTED: transcription factor SCREAM2-like [Zea mays]
BGI_novel_G005933	1156	69.08	23.79	-1.53247	1.82254e-06	Down	1.73275e-06	NA	NA	NA	NA	NA	PAN25556.1//hypothetical protein PAHAL_F02277 [Panicum hallii]
103651249	846	33	5	-2.71702	1.90772e-06	Down	1.81663e-06	LOC103651249	NA	NA	NA	NA	gi|670389372|ref|XP_008675091.1|//PREDICTED: uncharacterized protein LOC103651249 [Zea mays]
100279017	644	22.14	0	-4.58343	1.91089e-06	Down	1.8198e-06	LOC100279017	NA	GO:0046872//metal ion binding	GO:0044260//cellular macromolecule metabolic process;GO:0044238//primary metabolic process	NA	gi|226531504|ref|NP_001145557.1|//uncharacterized protein LOC100279017 [Zea mays]
103650663	1609	90	37	-1.27696	2.08205e-06	Down	1.9901e-06	LOC103650663	GO:0000145//exocyst	NA	GO:0006887//exocytosis	K07195//exocyst complex component 7	gi|670387833|ref|XP_008674442.1|//PREDICTED: exocyst complex component EXO70B1-like [Zea mays]
BGI_novel_G002741	3334	21	0	-5.38687	2.09888e-06	Down	2.00668e-06	NA	NA	NA	NA	K00294//1-pyrroline-5-carboxylate dehydrogenase [EC:1.2.1.88]	AQK55875.1//hypothetical protein ZEAMMB73_Zm00001d052046 [Zea mays]
103644409	925	21	0	-5.38687	2.09888e-06	Down	2.00668e-06	LOC103644409	GO:0005874//microtubule;GO:0005737//cytoplasm	GO:0005525//GTP binding;GO:0005200//structural constituent of cytoskeleton;GO:0003924//GTPase activity	GO:0007018//microtubule-based movement	K07375//tubulin beta	gi|670369325|ref|XP_008665840.1|//PREDICTED: tubulin alpha-2 chain-like [Zea mays]
BGI_novel_G001015	898	82.91	32.55	-1.34345	2.16849e-06	Down	2.0756e-06	NA	NA	NA	NA	K14005//protein transport protein SEC31	XP_020395775.1//protein transport protein SEC31 homolog B-like [Zea mays]
BGI_novel_G000485	2856	20.92	0	-5.38137	2.1948e-06	Down	2.10198e-06	NA	NA	NA	NA	NA	ONM01461.1//hypothetical protein ZEAMMB73_Zm00001d030745 [Zea mays]
100127525	944	82	32	-1.35211	2.19733e-06	Down	2.10458e-06	ZCN16	NA	NA	NA	K16223//protein FLOWERING LOCUS T	gi|163838736|ref|NP_001106253.1|//ZCN16 protein [Zea mays]
100127526	570	55	16	-1.77592	2.22174e-06	Down	2.12847e-06	ZCN17	NA	NA	NA	K16223//protein FLOWERING LOCUS T	gi|163838738|ref|NP_001106254.1|//ZCN17 protein [Zea mays]
103644496	444	33.07	5.16	-2.67464	2.25148e-06	Down	2.15819e-06	LOC103644496	GO:0005788//endoplasmic reticulum lumen	GO:0003756//protein disulfide isomerase activity	GO:0034975//protein folding in endoplasmic reticulum;GO:0034976//response to endoplasmic reticulum stress;GO:0009960//endosperm development	K09580//protein disulfide-isomerase A1 [EC:5.3.4.1]	gi|670369455|ref|XP_008665914.1|//PREDICTED: protein disulfide-isomerase-like [Zea mays]
BGI_novel_G004450	3085	20.87	0	-5.37792	2.25684e-06	Down	2.16386e-06	NA	NA	NA	NA	K20547//basic endochitinase B [EC:3.2.1.14]	OSX69983.1//hypothetical protein BU14_0970s0002 [Porphyra umbilicalis]
109939816	1212	31.88	4.68	-2.76263	2.3124e-06	Down	2.21965e-06	LOC109939816	NA	NA	NA	K01601//ribulose-bisphosphate carboxylase large chain [EC:4.1.1.39];K02469//DNA gyrase subunit A [EC:5.99.1.3];K05283//phosphatidylinositol glycan, class W [EC:2.3.-.-];K08472//mlo protein;K01247//DNA-3-methyladenine glycosylase II [EC:3.2.2.21]	gi|670396857|ref|XP_008678646.1|//PREDICTED: putative nuclease HARBI1 [Zea mays]
100383462	1410	103	46	-1.1575	2.60812e-06	Down	2.51592e-06	LOC100383462	NA	GO:0020037//heme binding;GO:0004601//peroxidase activity	GO:0006979//response to oxidative stress;GO:0098869//cellular oxidant detoxification;GO:0009845//seed germination;GO:0055114//oxidation-reduction process;GO:0010431//seed maturation	K00434//L-ascorbate peroxidase [EC:1.11.1.11]	gi|944238149|gb|KQL02487.1|//hypothetical protein SETIT_014032mg [Setaria italica];AMQ80947.1//putative L-ascorbate peroxidase 6 [Saccharum hybrid cultivar ROC22]
BGI_novel_G003698	1287	123.32	59.99	-1.03417	2.68143e-06	Down	2.59019e-06	NA	NA	NA	NA	K14326//regulator of nonsense transcripts 1 [EC:3.6.4.-];K13510//lysophosphatidylcholine acyltransferase / lyso-PAF acetyltransferase [EC:2.3.1.23 2.3.1.67]	ACR38011.1//unknown [Zea mays]
BGI_novel_G005131	1025	56.59	17.2	-1.7127	2.8418e-06	Down	2.74864e-06	NA	NA	NA	NA	K01180//endo-1,3(4)-beta-glucanase [EC:3.2.1.6]	AQK91067.1//hypothetical protein ZEAMMB73_Zm00001d008953 [Zea mays]
103629493	2155	45.01	11	-2.0273	2.86313e-06	Down	2.77105e-06	LOC103629493	GO:0009536//plastid	GO:0003872//6-phosphofructokinase activity;GO:0046872//metal ion binding;GO:0005524//ATP binding;GO:0004124//cysteine synthase activity	GO:0006002//fructose 6-phosphate metabolic process;GO:0006535//cysteine biosynthetic process from serine;GO:0061615//glycolytic process through fructose-6-phosphate	K00850//6-phosphofructokinase 1 [EC:2.7.1.11]	gi|670415572|ref|XP_008648820.1|//PREDICTED: ATP-dependent 6-phosphofructokinase 7-like [Zea mays]
103654710	821	113	53	-1.08682	2.87737e-06	Down	2.78551e-06	LOC103654710	NA	NA	NA	NA	gi|670399705|ref|XP_008679770.1|//PREDICTED: uncharacterized protein LOC103654710 [Zea mays]
BGI_novel_G005912	1534	62.78	20.82	-1.58689	3.0058e-06	Down	2.91616e-06	NA	NA	NA	NA	NA	AQK55406.1//hypothetical protein ZEAMMB73_Zm00001d051895 [Zea mays]
103636808	912	60.92	19.89	-1.60943	3.34077e-06	Down	3.25469e-06	LOC103636808	GO:0016021//integral component of membrane	NA	NA	NA	gi|670433725|ref|XP_008657353.1|//PREDICTED: spidroin-1-like [Zea mays];XP_020398418.1//uncharacterized protein LOC109941653 [Zea mays]
103654238	1898	54	16	-1.74944	3.42398e-06	Down	3.33896e-06	LOC103654238	NA	NA	NA	NA	gi|194693516|gb|ACF80842.1|//unknown [Zea mays]
BGI_novel_G002910	1687	38.26	7.88	-2.27413	3.49197e-06	Down	3.40826e-06	NA	NA	NA	NA	K01800//maleylacetoacetate isomerase [EC:5.2.1.2]	AQK64256.1//ARM repeat superfamily protein [Zea mays]
BGI_novel_G003013	825	42.07	9.74	-2.10536	3.52135e-06	Down	3.43913e-06	NA	NA	NA	NA	K00898//pyruvate dehydrogenase kinase 2/3/4 [EC:2.7.11.2]	AQK58647.1//Putative hydroxymethylglutaryl-CoA synthase family protein [Zea mays]
103634441	810	60.48	19.85	-1.60188	3.87958e-06	Down	3.80977e-06	LOC103634441	NA	NA	NA	K11247//endophilin-A	gi|670427023|ref|XP_008654187.1|//PREDICTED: uncharacterized protein LOC103634443 [Zea mays]
103644415	2959	75.95	29.2	-1.37364	3.90226e-06	Down	3.83365e-06	LOC103644415	GO:0005634//nucleus;GO:0000786//nucleosome	GO:0003677//DNA binding;GO:0046982//protein heterodimerization activity;GO:0016740//transferase activity	NA	K06129//lysophospholipase III [EC:3.1.1.5]	gi|670369335|ref|XP_008665845.1|//PREDICTED: uncharacterized protein LOC103644415 [Zea mays]
103633444	1377	122	60	-1.0184	3.96067e-06	Down	3.89351e-06	LOC103633444	NA	NA	NA	NA	gi|670425451|ref|XP_008653367.1|//PREDICTED: uncharacterized protein LOC103633444 [Zea mays]
BGI_novel_G003960	5062	19.75	0	-5.29834	4.21853e-06	Down	4.15521e-06	NA	NA	NA	NA	K03255//protein TIF31	AQK78703.1//putative sucrose-phosphatase 2 [Zea mays]
BGI_novel_G002311	870	36.86	7.4	-2.31102	4.2234e-06	Down	4.16033e-06	NA	NA	NA	NA	K00939//adenylate kinase [EC:2.7.4.3];K13415//protein brassinosteroid insensitive 1 [EC:2.7.10.1 2.7.11.1];K08873//serine/threonine-protein kinase SMG1 [EC:2.7.11.1]	EAZ06970.1//hypothetical protein OsI_29212 [Oryza sativa Indica Group]
100279608	1837	21	1	-4.38687	4.23127e-06	Down	4.16875e-06	LOC100279608	GO:0005634//nucleus	GO:0003677//DNA binding	GO:0006355//regulation of transcription, DNA-templated	K12581//CCR4-NOT transcription complex subunit 7/8;K03094//S-phase kinase-associated protein 1;K05941//glutathione gamma-glutamylcysteinyltransferase [EC:2.3.2.15];K01054//acylglycerol lipase [EC:3.1.1.23]	gi|861785241|gb|AKO90071.1|//NAC transcription factor [Zea mays]
100280809	694	46	12	-1.93316	4.43076e-06	Down	4.37668e-06	LOC100280809	NA	GO:0004867//serine-type endopeptidase inhibitor activity	GO:0010951//negative regulation of endopeptidase activity	NA	gi|226503499|ref|NP_001147201.1|//trypsin/factor XIIA inhibitor precursor [Zea mays]
103641922	2139	19.61	0	-5.28807	4.55915e-06	Down	4.50991e-06	LOC103641922	NA	NA	NA	K08734//DNA mismatch repair protein MLH1;K14570//RNA exonuclease 1 [EC:3.1.-.-];K19951//TBC1 domain family member 8/9;K11991//tRNA(adenine34) deaminase [EC:3.5.4.33];K13457//disease resistance protein RPM1	gi|670374819|ref|XP_008668772.1|//PREDICTED: uncharacterized protein LOC103645833 [Zea mays]
BGI_novel_G000927	1842	81.76	33.28	-1.2913	4.8884e-06	Down	4.85237e-06	NA	NA	NA	NA	K04733//interleukin-1 receptor-associated kinase 4 [EC:2.7.11.1];K17479//glutaredoxin domain-containing cysteine-rich protein 1;K10398//kinesin family member 11;K05658//ATP-binding cassette, subfamily B (MDR/TAP), member 1 [EC:3.6.3.44]	XP_020393605.1//zinc finger BED domain-containing protein RICESLEEPER 3-like [Zea mays]
103637922	1282	89	38	-1.22236	4.93877e-06	Down	4.90467e-06	LOC103637922	NA	NA	NA	NA	gi|670437032|ref|XP_008659153.1|//PREDICTED: uncharacterized protein LOC103637922 [Zea mays]
103652448	1862	45.95	12.11	-1.91842	4.9834e-06	Down	4.9521e-06	LOC103652448	GO:0016020//membrane	NA	NA	K12471//epsin;K12448//UDP-arabinose 4-epimerase [EC:5.1.3.5];K01209//alpha-N-arabinofuranosidase [EC:3.2.1.55];K09833//homogentisate phytyltransferase / homogentisate geranylgeranyltransferase [EC:2.5.1.115 2.5.1.116];K04460//serine/threonine-protein phosphatase 5 [EC:3.1.3.16]	gi|670439936|ref|XP_008660293.1|//PREDICTED: serine/threonine-protein phosphatase 7 long form homolog [Zea mays]
BGI_novel_G004684	1864	47.14	12.82	-1.87311	5.33202e-06	Down	5.31598e-06	NA	NA	NA	NA	K08592//sentrin-specific protease 1 [EC:3.4.22.68]	AQK60684.1//hypothetical protein ZEAMMB73_Zm00001d053903 [Zea mays]
BGI_novel_G000542	1014	19.22	0	-5.25909	5.67167e-06	Down	5.66832e-06	NA	NA	NA	NA	K13146//integrator complex subunit 9	ONM00533.1//hypothetical protein ZEAMMB73_Zm00001d030179 [Zea mays]
109939420	1159	102	47	-1.11239	5.71331e-06	Down	5.71305e-06	LOC109939420	NA	NA	NA	NA	gi|226505232|ref|NP_001144545.1|//uncharacterized protein LOC100277546 [Zea mays]
103630662	1131	99.48	45.32	-1.12882	5.79659e-06	Down	5.79949e-06	LOC103630662	GO:0005739//mitochondrion	GO:0005525//GTP binding	GO:0007264//small GTPase mediated signal transduction	K07897//Ras-related protein Rab-7A	gi|670418367|ref|XP_008649936.1|//PREDICTED: ras-related protein Rab7-like [Zea mays]
100193905	593	19.18	0	-5.25609	5.79965e-06	Down	5.80301e-06	LOC100193905	NA	NA	NA	NA	gi|212721584|ref|NP_001132449.1|//uncharacterized protein LOC100193905 [Zea mays]
BGI_novel_G001262	517	37.05	7.8	-2.24248	5.84547e-06	Down	5.85113e-06	NA	NA	NA	NA	K06269//serine/threonine-protein phosphatase PP1 catalytic subunit [EC:3.1.3.16]	ONM17642.1//hypothetical protein ZEAMMB73_Zm00001d003733 [Zea mays]
103649932	957	19	0	-5.24248	6.41265e-06	Down	6.45035e-06	LOC103649932	NA	NA	NA	NA	gi|670386183|ref|XP_008673838.1|//PREDICTED: DEAD-box ATP-dependent RNA helicase 52B-like [Zea mays]
100285283	737	106	50	-1.07862	6.42159e-06	Down	6.45984e-06	LOC100285283	GO:0030286//dynein complex	NA	GO:0007017//microtubule-based process	K10418//dynein light chain LC8-type	gi|226506426|ref|NP_001151648.1|//microtubule motor [Zea mays]
BGI_novel_G004470	2515	66.7	24.33	-1.44951	6.46609e-06	Down	6.50763e-06	NA	NA	NA	NA	K15112//solute carrier family 25 (mitochondrial uncoupling protein), member 27	ONM50854.1//hypothetical protein ZEAMMB73_Zm00001d018604 [Zea mays]
BGI_novel_G001710	1999	26.55	3.29	-3.00711	6.56501e-06	Down	6.61128e-06	NA	NA	NA	NA	K19983//exocyst complex component 1	ONM26751.1//hypothetical protein ZEAMMB73_Zm00001d007405 [Zea mays]
100281738	2049	88	38	-1.20606	6.88604e-06	Down	6.95121e-06	LOC100281738	GO:0016021//integral component of membrane;GO:0005739//mitochondrion	GO:0090447//glycerol-3-phosphate 2-O-acyltransferase activity;GO:0016791//phosphatase activity	GO:0010143//cutin biosynthetic process;GO:0016311//dephosphorylation	K13508//glycerol-3-phosphate acyltransferase [EC:2.3.1.15]	gi|226529536|ref|NP_001148130.1|//glycerol-3-phosphate acyltransferase 1 [Zea mays]
103651649	2966	61	21	-1.53298	6.88987e-06	Down	6.95561e-06	LOC103651649	GO:0016020//membrane	NA	NA	NA	gi|670390466|ref|XP_008675554.1|//PREDICTED: uncharacterized protein LOC103651649 [Zea mays]
100273752	1078	99.29	45.59	-1.11749	6.96407e-06	Down	7.03595e-06	LOC100273752	GO:0009535//chloroplast thylakoid membrane;GO:0010287//plastoglobule;GO:0016021//integral component of membrane;GO:0009941//chloroplast envelope	GO:0031409//pigment binding;GO:0016168//chlorophyll binding	GO:0009768//photosynthesis, light harvesting in photosystem I;GO:0009416//response to light stimulus;GO:0018298//protein-chromophore linkage	K08917//light-harvesting complex II chlorophyll a/b binding protein 6	gi|226501904|ref|NP_001141632.1|//uncharacterized protein LOC100273752 [Zea mays]
100273139	1945	45	12	-1.90145	6.96485e-06	Down	7.03728e-06	LOC100273139	GO:0016021//integral component of membrane	GO:0016705//oxidoreductase activity, acting on paired donors, with incorporation or reduction of molecular oxygen;GO:0020037//heme binding;GO:0005506//iron ion binding;GO:0004497//monooxygenase activity	GO:0022900//electron transport chain	K15402//fatty acid omega-hydroxylase [EC:1.14.-.-]	gi|226499714|ref|NP_001141058.1|//putative cytochrome P450 superfamily protein [Zea mays]
BGI_novel_G005536	1124	18.82	0	-5.22875	7.08954e-06	Down	7.17089e-06	NA	NA	NA	NA	NA	AQK98794.1//hypothetical protein ZEAMMB73_Zm00001d012100 [Zea mays]
100278514	956	32.42	5.83	-2.46987	7.08954e-06	Down	7.17101e-06	LOC100278514	GO:0005739//mitochondrion	NA	NA	NA	gi|670440256|ref|XP_008660424.1|//PREDICTED: uncharacterized protein LOC100278514 [Zea mays]
BGI_novel_G006266	1946	79.64	32.61	-1.28274	7.10183e-06	Down	7.18399e-06	NA	NA	NA	NA	K04733//interleukin-1 receptor-associated kinase 4 [EC:2.7.11.1];K00685//arginine-tRNA-protein transferase [EC:2.3.2.8]	XP_008680577.1//ML domain protein isoform X1 [Zea mays]
100381671	1143	107	51	-1.0636	7.35066e-06	Down	7.44658e-06	LOC100381671	NA	NA	NA	NA	gi|293334257|ref|NP_001167955.1|//uncharacterized protein LOC100381671 [Zea mays]
103632184	3597	98	45	-1.11741	7.94256e-06	Down	8.07902e-06	LOC103632184	NA	NA	NA	K01904//4-coumarate--CoA ligase [EC:6.2.1.12]	gi|670368403|ref|XP_008665443.1|//PREDICTED: uncharacterized protein LOC103644030 isoform X2 [Zea mays]
BGI_novel_G006271	1400	18.6	0	-5.21179	8.02168e-06	Down	8.16325e-06	NA	NA	NA	NA	K07390//monothiol glutaredoxin	AQK43028.1//hypothetical protein ZEAMMB73_Zm00001d025121, partial [Zea mays]
BGI_novel_G005958	3646	93.13	41.82	-1.14961	8.3714e-06	Down	8.53807e-06	NA	NA	NA	NA	K11838//ubiquitin carboxyl-terminal hydrolase 7 [EC:3.4.19.12]	XP_008661730.1//MATH domain-containing protein At5g43560 [Zea mays]
BGI_novel_G000878	2048	109.73	53.37	-1.03441	8.98983e-06	Down	9.19964e-06	NA	NA	NA	NA	K11126//telomerase reverse transcriptase [EC:2.7.7.49]	AQK42131.1//hypothetical protein ZEAMMB73_Zm00001d024827 [Zea mays]
103635561	1457	99	46	-1.10035	9.17973e-06	Down	9.40685e-06	LOC103635561	NA	NA	NA	K13422//transcription factor MYC2	gi|670431098|ref|XP_008656207.1|//PREDICTED: uncharacterized protein LOC103635561 [Zea mays]
100277530	1247	99	46	-1.10035	9.17973e-06	Down	9.40685e-06	LOC100277530	GO:0005634//nucleus	NA	GO:0032502//developmental process;GO:0006351//transcription, DNA-templated	NA	gi|670393251|ref|XP_008677022.1|//PREDICTED: uncharacterized protein LOC100277530 isoform X1 [Zea mays]
103633108	991	99	46	-1.10035	9.17973e-06	Down	9.40685e-06	LOC103633108	NA	NA	NA	NA	gi|670424644|ref|XP_008653006.1|//PREDICTED: uncharacterized protein At4g14100-like [Zea mays]
BGI_novel_G004004	786	36.24	7.88	-2.19587	9.42886e-06	Down	9.67464e-06	NA	NA	NA	NA	K07466//replication factor A1	ONM41516.1//hypothetical protein ZEAMMB73_Zm00001d044531 [Zea mays]
103642141	1540	70	27	-1.36895	9.4416e-06	Down	9.68918e-06	LOC103642141	NA	NA	NA	K09286//EREBP-like factor	gi|670446972|ref|XP_008663669.1|//PREDICTED: ethylene-responsive transcription factor ERF003-like [Zea mays]
103649696	2324	92.51	41.7	-1.14412	9.63952e-06	Down	9.89755e-06	LOC103649696	NA	NA	NA	K17964//leucine-rich PPR motif-containing protein, mitochondrial	gi|670385690|ref|XP_008673651.1|//PREDICTED: pentatricopeptide repeat-containing protein At1g66345, mitochondrial-like [Zea mays]
BGI_novel_G000012	2565	18.25	0	-5.18438	9.77009e-06	Down	1.0037e-05	NA	NA	NA	NA	K02886//large subunit ribosomal protein L2	ALT16945.1//ribosomal protein L23 (chloroplast) [Endiandra globosa]
103647816	1660	18.21	0	-5.18122	9.99471e-06	Down	1.02771e-05	LOC103647816	NA	GO:0016787//hydrolase activity	NA	NA	gi|670371547|ref|XP_008667053.1|//PREDICTED: uncharacterized protein LOC100191741 isoform X2 [Zea mays];XP_008667052.1//uncharacterized protein LOC100191741 isoform X1 [Zea mays]
BGI_novel_G004591	3136	113.81	56.59	-1.00257	1.04112e-05	Down	1.0724e-05	NA	NA	NA	NA	K17261//adenylyl cyclase-associated protein	AQL00624.1//Zinc finger CCCH domain-containing protein 19 [Zea mays]
100381955	1860	18	0	-5.16448	1.12576e-05	Down	1.1637e-05	LOC100381955	GO:0005685//U1 snRNP;GO:0071004//U2-type prespliceosome;GO:0016021//integral component of membrane;GO:0000243//commitment complex	GO:0030627//pre-mRNA 5'-splice site binding	GO:0000395//mRNA 5'-splice site recognition	K13217//pre-mRNA-processing factor 39	gi|293334109|ref|NP_001168199.1|//uncharacterized protein LOC100381955 [Zea mays];NP_001168199.1//uncharacterized protein LOC100381955 [Zea mays]
BGI_novel_G000339	1098	65.95	24.84	-1.40326	1.16836e-05	Down	1.21074e-05	NA	NA	NA	NA	K04646//clathrin heavy chain	XP_003519402.1//PREDICTED: clathrin heavy chain 2-like [Glycine max]
100275205	860	71	28	-1.33695	1.16892e-05	Down	1.21142e-05	LOC100275205	GO:0009536//plastid	NA	NA	NA	gi|226502414|ref|NP_001144893.1|//uncharacterized protein LOC100277998 [Zea mays];gi|226501800|ref|NP_001142823.1|//uncharacterized protein LOC100275205 [Zea mays]
100284069	1764	84.4	36.73	-1.19484	1.1987e-05	Down	1.24358e-05	LOC100284069	NA	GO:0043565//sequence-specific DNA binding;GO:0003700//transcription factor activity, sequence-specific DNA binding	GO:0006355//regulation of transcription, DNA-templated	K09060//plant G-box-binding factor	gi|226503167|ref|NP_001150439.1|//transcription factor HBP-1a [Zea mays];XP_020399284.1//transcription factor HBP-1a isoform X3 [Zea mays]
BGI_novel_G006171	302	29.26	4.9	-2.57263	1.23411e-05	Down	1.28167e-05	NA	NA	NA	NA	NA	NP_001169980.1//uncharacterized protein LOC100383881 [Zea mays]
103647520	1728	98	46	-1.0857	1.24995e-05	Down	1.2987e-05	LOC103647520	NA	GO:0004185//serine-type carboxypeptidase activity	GO:0051603//proteolysis involved in cellular protein catabolic process	K16297//serine carboxypeptidase-like clade II [EC:3.4.16.-]	gi|670378689|ref|XP_008670269.1|//PREDICTED: serine carboxypeptidase-like 28 [Zea mays]
BGI_novel_G002976	491	89.21	40.05	-1.14996	1.26472e-05	Down	1.31494e-05	NA	NA	NA	NA	K01214//isoamylase [EC:3.2.1.68]	XP_008678357.1//isoamylase 1, chloroplastic [Zea mays]
BGI_novel_G002397	1331	89	40	-1.14836	1.32075e-05	Down	1.37618e-05	NA	NA	NA	NA	K02184//formin 2	CAD22154.1//pherophorin-dz1 protein [Volvox carteri f. nagariensis]
100217235	1440	83	36	-1.19967	1.32221e-05	Down	1.37831e-05	Orphan88	GO:0005622//intracellular	GO:0000156//phosphorelay response regulator activity	GO:0000160//phosphorelay signal transduction system;GO:0006355//regulation of transcription, DNA-templated;GO:0009735//response to cytokinin	K14492//two-component response regulator ARR-A family	gi|219363715|ref|NP_001137062.1|//RR1-Corn type-A response regulator [Zea mays]
BGI_novel_G003693	312	44.67	12.6	-1.82044	1.33005e-05	Down	1.3868e-05	NA	NA	NA	NA	K12489//Arf-GAP with coiled-coil, ANK repeat and PH domain-containing protein;K10357//myosin V;K13415//protein brassinosteroid insensitive 1 [EC:2.7.10.1 2.7.11.1];K08873//serine/threonine-protein kinase SMG1 [EC:2.7.11.1];K11000//callose synthase [EC:2.4.1.-]	XP_020406165.1//uncharacterized protein LOC103652610 isoform X2 [Zea mays]
100274360	1171	49	15	-1.70238	1.3387e-05	Down	1.39603e-05	LOC100274360	NA	NA	NA	K20725//MAP kinase substrate 1	gi|226495339|ref|NP_001142192.1|//uncharacterized protein LOC100274360 [Zea mays]
BGI_novel_G004878	825	19	1	-4.24248	1.35746e-05	Down	1.41644e-05	NA	NA	NA	NA	K10781//fatty acyl-ACP thioesterase B [EC:3.1.2.14 3.1.2.21]	ONM02022.1//hypothetical protein ZEAMMB73_Zm00001d031037 [Zea mays]
103630173	919	49.12	15.15	-1.69155	1.42501e-05	Down	1.48937e-05	LOC103630173	NA	GO:0003676//nucleic acid binding	GO:0031047//gene silencing by RNA	K11593//eukaryotic translation initiation factor 2C	gi|670389944|ref|XP_008675332.1|//PREDICTED: protein argonaute 1B-like [Zea mays]
100382112	2080	99	47	-1.06932	1.43492e-05	Down	1.50017e-05	LOC100382112	GO:0005887//integral component of plasma membrane;GO:0009941//chloroplast envelope	GO:0005315//inorganic phosphate transmembrane transporter activity;GO:0009673//low-affinity phosphate transmembrane transporter activity	GO:0035435//phosphate ion transmembrane transport	K14640//solute carrier family 20 (sodium-dependent phosphate transporter)	gi|293331713|ref|NP_001168344.1|//uncharacterized protein LOC100382112 [Zea mays]
109940196	891	30.17	5.44	-2.46599	1.45065e-05	Down	1.51774e-05	LOC109940196	NA	NA	NA	NA	gi|944245618|gb|KQL09912.1|//hypothetical protein SETIT_008508mg, partial [Setaria italica]
BGI_novel_G001805	2126	17.52	0	-5.12549	1.4776e-05	Down	1.5471e-05	NA	NA	NA	NA	K00924;K03083//glycogen synthase kinase 3 beta [EC:2.7.11.26]	ONM30959.1//Glycogen synthase kinase-3 MsK-3 [Zea mays]
BGI_novel_G002811	439	44.23	12.51	-1.8165	1.50227e-05	Down	1.57398e-05	NA	NA	NA	NA	NA	XP_020399775.1//uncharacterized protein LOC103639710 [Zea mays]
103634956	1323	77.37	32.59	-1.2419	1.53329e-05	Down	1.60816e-05	LOC103634956	GO:0016021//integral component of membrane	NA	NA	NA	gi|413947702|gb|AFW80351.1|//hypothetical protein ZEAMMB73_842533 [Zea mays]
103627987	1413	39.97	10.27	-1.95504	1.53456e-05	Down	1.60961e-05	LOC103627987	NA	GO:0005524//ATP binding;GO:0004672//protein kinase activity	GO:0006468//protein phosphorylation	K03030//26S proteasome regulatory subunit N11	gi|670434792|ref|XP_008657943.1|//PREDICTED: uncharacterized protein LOC103637557 [Zea mays];AQK99825.1//hypothetical protein ZEAMMB73_Zm00001d012540 [Zea mays]
BGI_novel_G002205	1814	17.41	0	-5.1164	1.57267e-05	Down	1.65167e-05	NA	NA	NA	NA	K14292//trimethylguanosine synthase [EC:2.1.1.-]	NP_001170681.1//uncharacterized protein LOC100384746 [Zea mays]
BGI_novel_G002459	444	45	13	-1.78597	1.58887e-05	Down	1.66979e-05	NA	NA	NA	NA	K02934//large subunit ribosomal protein L6e	XP_002448023.1//60S ribosomal protein L6 [Sorghum bicolor]
BGI_novel_G005249	3931	17.38	0	-5.11391	1.59886e-05	Down	1.68141e-05	NA	NA	NA	NA	K17255//Rab GDP dissociation inhibitor	AQK92702.1//Guanosine nucleotide diphosphate dissociation inhibitor 2 [Zea mays]
100383588	1023	97	46	-1.07091	1.69398e-05	Down	1.78767e-05	LOC100383588	NA	NA	NA	NA	gi|293332233|ref|NP_001169707.1|//uncharacterized protein LOC100383588 [Zea mays]
BGI_novel_G004902	691	23.13	2.62	-3.13668	1.69712e-05	Down	1.79123e-05	NA	NA	NA	NA	K15083//DNA repair protein RAD16	XP_008653135.1//DNA repair protein RAD16 isoform X1 [Zea mays]
103642749	1461	65.89	25.44	-1.36752	1.70236e-05	Down	1.79703e-05	LOC103642749	GO:0005622//intracellular	GO:0008408//3'-5' exonuclease activity;GO:0000166//nucleotide binding;GO:0003676//nucleic acid binding	GO:0090305//nucleic acid phosphodiester bond hydrolysis	K12591//exosome complex exonuclease RRP6 [EC:3.1.13.-]	gi|670447686|ref|XP_008664045.1|//PREDICTED: exosome complex exonuclease rrp6-like [Zea mays];ONL93767.1//Protein RRP6-like 2 [Zea mays]
BGI_novel_G004552	562	24	3	-2.99456	1.80319e-05	Down	1.90796e-05	NA	NA	NA	NA	NA	EEC76284.1//hypothetical protein OsI_13787 [Oryza sativa Indica Group]
103652751	3648	79	34	-1.21087	1.82548e-05	Down	1.93254e-05	LOC103652751	NA	NA	NA	K15156//mediator of RNA polymerase II transcription subunit 14;K00430//peroxidase [EC:1.11.1.7];K10357//myosin V;K08247//methionine S-methyltransferase [EC:2.1.1.12];K14638//solute carrier family 15 (peptide/histidine transporter), member 3/4	gi|670428768|ref|XP_008655231.1|//PREDICTED: uncharacterized protein LOC100382585 isoform X1 [Zea mays]
103631878	1626	82	36	-1.18218	1.83814e-05	Down	1.94637e-05	LOC103631878	NA	GO:0043565//sequence-specific DNA binding;GO:0003700//transcription factor activity, sequence-specific DNA binding;GO:0044212//transcription regulatory region DNA binding	GO:0009414//response to water deprivation;GO:0006355//regulation of transcription, DNA-templated;GO:0009651//response to salt stress	K08819//cyclin-dependent kinase 12/13 [EC:2.7.11.22 2.7.11.23];K13424//WRKY transcription factor 33	gi|670422007|ref|XP_008651935.1|//PREDICTED: probable WRKY transcription factor 48 isoform X2 [Zea mays]
109943554	1257	23.9	3	-2.98853	1.90692e-05	Down	2.02292e-05	LOC109943554	NA	NA	NA	NA	gi|195638046|gb|ACG38491.1|//homeobox protein rough sheath 1 [Zea mays]
BGI_novel_G003458	1068	37	9	-2.03409	1.93553e-05	Down	2.05493e-05	NA	NA	NA	NA	NA	AQK64766.1//OSJNBb0004G23.8-like protein [Zea mays]
100282111	1506	55	19	-1.52799	1.94198e-05	Down	2.06223e-05	LOC100282111	NA	GO:0003677//DNA binding	NA	K09422//myb proto-oncogene protein, plant	gi|226508190|ref|NP_001148496.1|//P-type R2R3 Myb protein [Zea mays]
100384808	1747	95	45	-1.07256	2.00346e-05	Down	2.13049e-05	LOC100384808	NA	NA	NA	NA	gi|414886661|tpg|DAA62675.1|//TPA: hypothetical protein ZEAMMB73_601795 [Zea mays]
BGI_novel_G002532	1177	32.86	6.99	-2.22753	2.00697e-05	Down	2.13484e-05	NA	NA	NA	NA	NA	AQK51402.1//hypothetical protein ZEAMMB73_Zm00001d049793 [Zea mays]
542044	1365	71	29	-1.28632	2.03605e-05	Down	2.1672e-05	m26	GO:0005634//nucleus	GO:0003677//DNA binding;GO:0003700//transcription factor activity, sequence-specific DNA binding;GO:0046983//protein dimerization activity	GO:0009908//flower development;GO:0030154//cell differentiation;GO:0006355//regulation of transcription, DNA-templated	K09260//MADS-box transcription enhancer factor 2A	gi|413924439|gb|AFW64371.1|//putative MADS-box transcription factor family protein [Zea mays];NP_001105154.2//m26 protein [Zea mays]
542101	1330	48	15	-1.67263	2.0384e-05	Down	2.17018e-05	LOC542101	NA	GO:0045735//nutrient reservoir activity	NA	NA	gi|162459523|ref|NP_001105204.1|//legumin-like protein [Zea mays]
BGI_novel_G002009	953	87.4	39.9	-1.1258	2.09416e-05	Down	2.23248e-05	NA	NA	NA	NA	NA	XP_020399064.1//uncharacterized protein LOC100193237 isoform X1 [Zea mays]
100381544	2684	63	24	-1.38687	2.10812e-05	Down	2.24786e-05	LOC100381544	NA	GO:0008270//zinc ion binding;GO:0003676//nucleic acid binding	NA	K00799//glutathione S-transferase [EC:2.5.1.18];K11568//DASH complex subunit DAD3	gi|293333217|ref|NP_001167843.1|//uncharacterized protein LOC100381544 [Zea mays]
BGI_novel_G000266	7535	54.74	19	-1.52115	2.1504e-05	Down	2.29596e-05	NA	NA	NA	NA	K17499//protein phosphatase 1G [EC:3.1.3.16]	ONL97705.1//hypothetical protein ZEAMMB73_Zm00001d029042 [Zea mays]
BGI_novel_G006356	811	16.85	0	-5.06923	2.15937e-05	Down	2.30621e-05	NA	NA	NA	NA	K11267//sister chromatid cohesion protein PDS5	AQK72563.1//hypothetical protein ZEAMMB73_Zm00001d017197, partial [Zea mays]
103653873	1349	53	18	-1.55255	2.19564e-05	Down	2.34666e-05	LOC103653873	GO:0016020//membrane;GO:0005618//cell wall;GO:0005576//extracellular region	NA	GO:0019953//sexual reproduction;GO:0071555//cell wall organization	K20628//expansin	gi|670397570|ref|XP_008678905.1|//PREDICTED: expansin-B15-like [Zea mays]
103651713	722	52.52	17.73	-1.56123	2.21433e-05	Down	2.36784e-05	LOC103651713	NA	NA	NA	NA	gi|670390642|ref|XP_008675638.1|//PREDICTED: uncharacterized protein LOC103651713 [Zea mays]
BGI_novel_G000436	508	36.47	8.88	-2.03264	2.22158e-05	Down	2.37593e-05	NA	NA	NA	NA	K20223//importin-7	ONM52733.1//ARM repeat superfamily protein [Zea mays]
103634477	578	21	2	-3.38687	2.22448e-05	Down	2.37956e-05	LOC103634477	NA	NA	NA	NA	gi|414866180|tpg|DAA44737.1|//TPA: hypothetical protein ZEAMMB73_966637 [Zea mays]
BGI_novel_G001560	1771	89.43	41.42	-1.10499	2.23173e-05	Down	2.38784e-05	NA	NA	NA	NA	K00021//hydroxymethylglutaryl-CoA reductase (NADPH) [EC:1.1.1.34]	ONM22685.1//L-ascorbate peroxidase 2 cytosolic [Zea mays]
BGI_novel_G001613	1786	103	51	-1.00863	2.39292e-05	Down	2.5687e-05	NA	NA	NA	NA	K07408//cytochrome P450 family 1 subfamily A polypeptide 1 [EC:1.14.14.1]	ONM24653.1//cytochrome P450 family 87 subfamily A polypeptide 6 [Zea mays]
103652721	1095	103	51	-1.00863	2.39292e-05	Down	2.5687e-05	LOC103652721	GO:0016021//integral component of membrane	NA	NA	NA	gi|670394941|ref|XP_008677904.1|//PREDICTED: uncharacterized protein LOC103652721 [Zea mays]
100273387	1031	18	1	-4.16448	2.43744e-05	Down	2.61933e-05	LOC100273387	GO:0009535//chloroplast thylakoid membrane	NA	NA	NA	gi|226509360|ref|NP_001141296.1|//uncharacterized protein LOC100273387 [Zea mays]
103646581	1198	30.89	6.24	-2.30208	2.43812e-05	Down	2.62026e-05	LOC103646581	NA	GO:0004029//aldehyde dehydrogenase (NAD) activity	GO:0008152//metabolic process	K14085//aldehyde dehydrogenase family 7 member A1 [EC:1.2.1.31 1.2.1.8 1.2.1.3]	gi|670376664|ref|XP_008669506.1|//PREDICTED: aldehyde dehydrogenase family 7 member A1-like [Zea mays];AHM26655.1//aldehyde dehydrogenase family 7 [Zea mays subsp. mays]
100277976	978	72	30	-1.25759	2.45987e-05	Down	2.64478e-05	LOC100277976	NA	NA	NA	NA	gi|226497488|ref|NP_001144877.1|//uncharacterized protein LOC100277976 [Zea mays]
100274989	766	75	32	-1.22338	2.51528e-05	Down	2.70652e-05	LOC100274989	NA	NA	NA	NA	gi|226496603|ref|NP_001142688.1|//uncharacterized protein LOC100274989 [Zea mays]
103637725	1538	42.36	12.14	-1.79749	2.53112e-05	Down	2.72415e-05	LOC103637725	NA	NA	NA	NA	gi|670364384|ref|XP_008658707.1|//PREDICTED: uncharacterized protein LOC103637725 [Zea mays]
BGI_novel_G004697	6028	21.46	2.27	-3.23544	2.59406e-05	Down	2.79614e-05	NA	NA	NA	NA	K01507//inorganic pyrophosphatase [EC:3.6.1.1]	ONM26099.1//hypothetical protein ZEAMMB73_Zm00001d007131 [Zea mays]
BGI_novel_G000697	315	59.37	22.17	-1.41568	2.70694e-05	Down	2.92329e-05	NA	NA	NA	NA	K18810//cyclin D1/2/4, plant	XP_008670256.1//cyclin-D4-1 isoform X1 [Zea mays]
100282643	1354	94	45	-1.05729	2.70887e-05	Down	2.9256e-05	LOC100282643	GO:0009535//chloroplast thylakoid membrane;GO:0009570//chloroplast stroma	GO:0000166//nucleotide binding;GO:0004324//ferredoxin-NADP+ reductase activity	GO:0022900//electron transport chain;GO:0015979//photosynthesis	K02641//ferredoxin--NADP+ reductase [EC:1.18.1.2]	gi|926234402|ref|NP_001149023.2|//ferredoxin--NADP reductase, leaf isozyme [Zea mays]
BGI_novel_G002746	995	52.68	18.15	-1.53184	2.75802e-05	Down	2.97996e-05	NA	NA	NA	NA	NA	XP_020398420.1//uncharacterized protein LOC109941659 [Zea mays]
103632171	1053	91	43	-1.07609	2.79858e-05	Down	3.02684e-05	LOC103632171	GO:0009506//plasmodesma;GO:0016021//integral component of membrane;GO:0046658//anchored component of plasma membrane	GO:0004871//signal transducer activity	GO:0006952//defense response	NA	gi|670422701|ref|XP_008652220.1|//PREDICTED: protein YLS9-like [Zea mays]
BGI_novel_G003302	2351	27.73	4.94	-2.48342	2.88419e-05	Down	3.1246e-05	NA	NA	NA	NA	K10739//replication factor A2;K07007//uncharacterized protein	AQK65414.1//hypothetical protein ZEAMMB73_Zm00001d014172 [Zea mays]
100276086	1456	82	37	-1.14266	2.97837e-05	Down	3.23128e-05	LOC100276086	NA	NA	NA	NA	gi|226529792|ref|NP_001143435.1|//uncharacterized protein LOC100276086 [Zea mays]
103647433	4224	76	33	-1.19809	2.98952e-05	Down	3.24454e-05	LOC103647433	GO:0016020//membrane	GO:0004630//phospholipase D activity;GO:0005509//calcium ion binding;GO:0070290//N-acylphosphatidylethanolamine-specific phospholipase D activity	GO:0016042//lipid catabolic process;GO:0046470//phosphatidylcholine metabolic process	K01115//phospholipase D1/2 [EC:3.1.4.4]	gi|670378509|ref|XP_008670197.1|//PREDICTED: phospholipase D alpha 1-like isoform X1 [Zea mays]
BGI_novel_G001918	2896	16.27	0	-5.0187	3.0059e-05	Down	3.26373e-05	NA	NA	NA	NA	K02358//elongation factor Tu	ONM31780.1//hypothetical protein ZEAMMB73_Zm00001d040674 [Zea mays]
100277880	1251	34	8	-2.08202	3.1347e-05	Down	3.41041e-05	LOC100277880	NA	NA	NA	NA	gi|226505178|ref|NP_001144804.1|//uncharacterized protein LOC100277880 [Zea mays]
103630629	1771	65	25.96	-1.31871	3.15641e-05	Down	3.43526e-05	LOC103630629	GO:0005739//mitochondrion	NA	GO:0031047//gene silencing by RNA	K00655//1-acyl-sn-glycerol-3-phosphate acyltransferase [EC:2.3.1.51];K00434//L-ascorbate peroxidase [EC:1.11.1.11];K00485//dimethylaniline monooxygenase (N-oxide forming) [EC:1.14.13.8]	gi|413946137|gb|AFW78786.1|//hypothetical protein ZEAMMB73_057105 [Zea mays]
103652817	923	90.85	43.25	-1.06534	3.26897e-05	Down	3.56388e-05	LOC103652817	GO:0005634//nucleus;GO:0030124//AP-4 adaptor complex;GO:0030131//clathrin adaptor complex	GO:0008565//protein transporter activity	GO:0006886//intracellular protein transport;GO:0016192//vesicle-mediated transport	NA	gi|670395224|ref|XP_008678017.1|//PREDICTED: uncharacterized protein LOC103652817 isoform X2 [Zea mays];AQK45745.1//OSJNBa0010H02.21-like protein, partial [Zea mays]
103651385	1834	89	42	-1.07797	3.30766e-05	Down	3.60839e-05	LOC103651385	GO:0016020//membrane;GO:0009505//plant-type cell wall;GO:0005576//extracellular region	GO:0020037//heme binding;GO:0046872//metal ion binding;GO:0004601//peroxidase activity	GO:0006979//response to oxidative stress;GO:0009664//plant-type cell wall organization;GO:0098869//cellular oxidant detoxification;GO:0042744//hydrogen peroxide catabolic process;GO:0055114//oxidation-reduction process	K00430//peroxidase [EC:1.11.1.7]	gi|670389716|ref|XP_008675244.1|//PREDICTED: peroxidase 19 [Zea mays]
100273648	1544	89	42	-1.07797	3.30766e-05	Down	3.60839e-05	LOC100273648	GO:0005739//mitochondrion	NA	GO:0010052//guard cell differentiation	NA	gi|239052789|ref|NP_001141534.2|//uncharacterized protein LOC100273648 [Zea mays]
109945815	1262	20.7	2.16	-3.25508	3.38484e-05	Down	3.69891e-05	LOC109945815	NA	NA	NA	K15601//lysine-specific demethylase 3 [EC:1.14.11.-];K06662//cell cycle checkpoint protein	gi|670402072|ref|XP_008680903.1|//PREDICTED: uncharacterized protein LOC103656032 [Zea mays]
100284934	851	86	40	-1.09889	3.39432e-05	Down	3.71007e-05	LOC100284934	NA	NA	NA	K01555//fumarylacetoacetase [EC:3.7.1.2]	gi|226508350|ref|NP_001151301.1|//protein binding protein [Zea mays]
BGI_novel_G002563	1018	44.89	14	-1.67552	3.58219e-05	Down	3.92602e-05	NA	NA	NA	NA	NA	NP_001136843.1//uncharacterized protein LOC100216994 [Zea mays]
100274166	1615	63	25	-1.32798	3.75595e-05	Down	4.12494e-05	LOC100274166	GO:0016020//membrane;GO:0005783//endoplasmic reticulum	GO:0016844//strictosidine synthase activity;GO:0016788//hydrolase activity, acting on ester bonds	GO:0009058//biosynthetic process	K01757//strictosidine synthase [EC:4.3.3.2]	gi|226528168|ref|NP_001142013.1|//Strictosidine synthase 1 precursor [Zea mays]
100278687	950	25	4	-2.63841	3.93283e-05	Down	4.32595e-05	LOC100278687	NA	NA	NA	NA	gi|226497546|ref|NP_001145355.1|//uncharacterized protein LOC100278687 [Zea mays]
103634575	1313	20	2	-3.31648	3.95512e-05	Down	4.35232e-05	LOC103634575	NA	NA	NA	NA	gi|670363272|ref|XP_008655006.1|//PREDICTED: uncharacterized protein LOC103634575 [Zea mays]
BGI_novel_G004192	1590	15.73	0	-4.97	4.09685e-05	Down	4.51595e-05	NA	NA	NA	NA	K00895//diphosphate-dependent phosphofructokinase [EC:2.7.1.90]	ONM25262.1//hypothetical protein ZEAMMB73_Zm00001d006857, partial [Zea mays]
BGI_novel_G006488	3326	72.14	31.16	-1.20566	4.27418e-05	Down	4.72308e-05	NA	NA	NA	NA	K14641//apyrase [EC:3.6.1.5];K16546//FGFR1 oncogene partner	ONM58188.1//hypothetical protein ZEAMMB73_Zm00001d021728, partial [Zea mays]
103642018	975	31.6	7.17	-2.13444	4.45342e-05	Down	4.93295e-05	LOC103642018	NA	NA	NA	NA	gi|223947047|gb|ACN27607.1|//unknown [Zea mays]
103641973	920	56.01	20.92	-1.41536	4.45516e-05	Down	4.93522e-05	LOC103641973	NA	GO:0016888//endodeoxyribonuclease activity, producing 5'-phosphomonoesters	GO:0006308//DNA catabolic process	K03424//TatD DNase family protein [EC:3.1.21.-]	XP_020401105.1//LOW QUALITY PROTEIN: putative deoxyribonuclease TATDN1 [Zea mays];gi|413919252|gb|AFW59184.1|//hypothetical protein ZEAMMB73_639711 [Zea mays]
103654181	1688	88	42	-1.06167	4.47949e-05	Down	4.96496e-05	LOC103654181	GO:0016021//integral component of membrane	NA	NA	K07456//DNA mismatch repair protein MutS2	gi|413924238|gb|AFW64170.1|//hypothetical protein ZEAMMB73_641413 [Zea mays]
BGI_novel_G005212	270	46.68	15.34	-1.60006	4.48695e-05	Down	4.97428e-05	NA	NA	NA	NA	NA	NP_001159041.1//uncharacterized protein LOC100304063 [Zea mays]
109940922	610	16.16	0	-4.46294	4.54067e-05	Down	5.03702e-05	LOC109940922	NA	NA	NA	NA	gi|242051879|ref|XP_002455085.1|//hypothetical protein SORBIDRAFT_03g004110 [Sorghum bicolor];ONM54286.1//hypothetical protein ZEAMMB73_Zm00001d020107 [Zea mays]
BGI_novel_G005816	394	83.94	39.27	-1.09049	4.61608e-05	Down	5.12499e-05	NA	NA	NA	NA	K16196//eukaryotic translation initiation factor 2-alpha kinase 4 [EC:2.7.11.1];K10268//F-box and leucine-rich repeat protein 2/20;K15923//alpha-L-fucosidase 2 [EC:3.2.1.51];K11644//paired amphipathic helix protein Sin3a	XP_020407120.1//uncharacterized protein LOC100281298 isoform X1 [Zea mays]
BGI_novel_G002172	1044	19.72	2	-3.29614	4.63988e-05	Down	5.15322e-05	NA	NA	NA	NA	K01240//uridine nucleosidase [EC:3.2.2.3]	ONM30913.1//putative uridine nucleosidase 2 [Zea mays]
BGI_novel_G002499	821	45.39	14.69	-1.6221	4.80422e-05	Down	5.34473e-05	NA	NA	NA	NA	K13412//calcium-dependent protein kinase [EC:2.7.11.1];K14306//nuclear pore complex protein Nup62	AQK50691.1//BTB/POZ domain-containing protein [Zea mays]
103640625	2344	79	36	-1.12841	4.82683e-05	Down	5.37063e-05	LOC103640625	NA	NA	NA	K16582//tubulin polyglutamylase TTLL6/13 [EC:6.-.-.-];K14536//ribosome assembly protein 1 [EC:3.6.5.-]	gi|670365434|ref|XP_008662288.1|//PREDICTED: uncharacterized protein LOC103640625 [Zea mays]
103649328	962	45.9	15	-1.60809	4.8577e-05	Down	5.40574e-05	LOC103649328	NA	NA	NA	K08472//mlo protein	gi|670382190|ref|XP_008671851.1|//PREDICTED: uncharacterized protein LOC103649328, partial [Zea mays]
100382072	967	29	6	-2.26758	4.87377e-05	Down	5.42439e-05	LOC100382072	NA	GO:0016705//oxidoreductase activity, acting on paired donors, with incorporation or reduction of molecular oxygen;GO:0020037//heme binding;GO:0005506//iron ion binding	GO:0055114//oxidation-reduction process	NA	gi|293331637|ref|NP_001168306.1|//uncharacterized protein LOC100382072 [Zea mays]
103626358	1710	31	7	-2.1414	5.04088e-05	Down	5.61784e-05	LOC103626358	NA	GO:0008422//beta-glucosidase activity;GO:0102483//scopolin beta-glucosidase activity	GO:1901657//glycosyl compound metabolic process;GO:0005975//carbohydrate metabolic process	K05350//beta-glucosidase [EC:3.2.1.21]	gi|670406969|ref|XP_008644990.1|//PREDICTED: beta-glucosidase 38-like [Zea mays]
BGI_novel_G004573	3606	49.27	17.04	-1.52634	5.06927e-05	Down	5.65066e-05	NA	NA	NA	NA	K20223//importin-7;K02987//small subunit ribosomal protein S4e;K01409//N6-L-threonylcarbamoyladenine synthase [EC:2.3.1.234]	AQK48294.1//ARM repeat superfamily protein [Zea mays]
103626972	372	33	8.01	-2.03715	5.08857e-05	Down	5.67416e-05	LOC103626972	GO:0009570//chloroplast stroma	GO:0004664//prephenate dehydratase activity;GO:0016597//amino acid binding;GO:0047769//arogenate dehydratase activity	GO:0009094//L-phenylalanine biosynthetic process	K05359//arogenate/prephenate dehydratase [EC:4.2.1.91 4.2.1.51]	gi|226501470|ref|NP_001145394.1|//uncharacterized protein LOC100278745 [Zea mays]
103645009	1555	65.11	27	-1.26448	5.36108e-05	Down	5.99392e-05	LOC103645009	GO:0016021//integral component of membrane;GO:0005739//mitochondrion	GO:0004674//protein serine/threonine kinase activity;GO:0005524//ATP binding	GO:0006468//protein phosphorylation	K04733//interleukin-1 receptor-associated kinase 4 [EC:2.7.11.1];K04730//interleukin-1 receptor-associated kinase 1 [EC:2.7.11.1]	gi|670395432|ref|XP_008678113.1|//PREDICTED: serine/threonine-protein kinase-like protein CCR4 [Zea mays]
103651598	1120	54	20	-1.42752	5.40547e-05	Down	6.04733e-05	LOC103651598	NA	NA	NA	NA	gi|670390285|ref|XP_008675483.1|//PREDICTED: uncharacterized protein LOC103651598 isoform X2 [Zea mays];gi|670390283|ref|XP_008675482.1|//PREDICTED: uncharacterized protein LOC103651598 isoform X1 [Zea mays]
103633639	741	68	29	-1.22404	5.69948e-05	Down	6.39047e-05	LOC103633639	GO:0005634//nucleus;GO:0005739//mitochondrion	GO:0008408//3'-5' exonuclease activity	NA	K20777//exonuclease 3'-5' domain-containing protein 2 [EC:3.1.11.1]	gi|670425925|ref|XP_008653580.1|//PREDICTED: Werner Syndrome-like exonuclease [Zea mays]
100274752	666	57	22	-1.36802	5.87986e-05	Down	6.60647e-05	LOC100274752	NA	NA	NA	NA	gi|414864819|tpg|DAA43376.1|//TPA: hypothetical protein ZEAMMB73_046161 [Zea mays]
103646764	1065	15.08	0	-4.90912	5.95039e-05	Down	6.6885e-05	LOC103646764	NA	NA	NA	NA	gi|670370238|ref|XP_008666338.1|//PREDICTED: uncharacterized protein LOC103644977 [Zea mays]
100273369	1609	85.37	40.83	-1.05866	5.95423e-05	Down	6.69374e-05	LOC100273369	GO:0005887//integral component of plasma membrane	GO:0008519//ammonium transmembrane transporter activity	GO:0015695//organic cation transport;GO:0072488//ammonium transmembrane transport;GO:0019740//nitrogen utilization	K03320//ammonium transporter, Amt family	gi|226500244|ref|NP_001141280.1|//uncharacterized protein LOC100273369 [Zea mays]
103631709	1955	52	19	-1.44707	6.20489e-05	Down	6.99682e-05	LOC103631709	NA	NA	NA	K20888//xyloglucan galactosyltransferase MUR3 [EC:2.4.1.-]	gi|414591686|tpg|DAA42257.1|//TPA: hypothetical protein ZEAMMB73_520007 [Zea mays]
103637060	824	15	0	-4.90145	6.22486e-05	Down	7.02079e-05	LOC103637060	NA	GO:1901363//heterocyclic compound binding;GO:0097159//organic cyclic compound binding	NA	K12890//splicing factor, arginine/serine-rich 1	XP_008657554.1//serine/arginine-rich splicing factor SR30 [Zea mays];gi|670434091|ref|XP_008657554.1|//PREDICTED: serine/arginine-rich-splicing factor SR34-like [Zea mays]
100191404	1842	56.2	21.6	-1.3741	6.23044e-05	Down	7.02757e-05	LOC100191404	GO:0000145//exocyst;GO:0016021//integral component of membrane	NA	GO:0006887//exocytosis	K07195//exocyst complex component 7	gi|212275272|ref|NP_001130310.1|//uncharacterized protein LOC100191404 [Zea mays]
103628657	1150	47.33	16.23	-1.53865	6.35877e-05	Down	7.18074e-05	LOC103628657	NA	NA	NA	NA	gi|670411814|ref|XP_008647045.1|//PREDICTED: uncharacterized protein LOC103628657 [Zea mays]
103644657	1385	34.61	9.11	-1.92022	6.46892e-05	Down	7.31174e-05	LOC103644657	GO:0016020//membrane	NA	NA	K12471//epsin;K12448//UDP-arabinose 4-epimerase [EC:5.1.3.5];K09833//homogentisate phytyltransferase / homogentisate geranylgeranyltransferase [EC:2.5.1.115 2.5.1.116];K04460//serine/threonine-protein phosphatase 5 [EC:3.1.3.16]	gi|670439936|ref|XP_008660293.1|//PREDICTED: serine/threonine-protein phosphatase 7 long form homolog [Zea mays]
109943572	2413	50.5	18.21	-1.46611	6.69162e-05	Down	7.58635e-05	LOC109943572	NA	NA	NA	K15255//ATP-dependent DNA helicase PIF1 [EC:3.6.4.12]	gi|670440744|ref|XP_008660637.1|//PREDICTED: uncharacterized protein LOC103639680 [Zea mays]
BGI_novel_G001009	691	77.32	35.59	-1.11393	6.76755e-05	Down	7.67507e-05	NA	NA	NA	NA	NA	ACG27447.1//hypothetical protein [Zea mays]
BGI_novel_G004078	6160	62.88	26	-1.26865	6.77984e-05	Down	7.68954e-05	NA	NA	NA	NA	K15292//syntaxin-binding protein 1;K04730//interleukin-1 receptor-associated kinase 1 [EC:2.7.11.1]	AQK53282.1//hypothetical protein ZEAMMB73_Zm00001d050936 [Zea mays]
103651657	3016	14.84	0	-4.88598	6.8184e-05	Down	7.73646e-05	LOC103651657	GO:0012505//endomembrane system;GO:0016021//integral component of membrane	GO:0005451//monovalent cation:proton antiporter activity	GO:1902600//hydrogen ion transmembrane transport;GO:0006885//regulation of pH	K10577//ubiquitin-conjugating enzyme E2 I;K19801//phosphatidylinositol 4-kinase B [EC:2.7.1.67]	gi|670390489|ref|XP_008675563.1|//PREDICTED: cation/H(+) antiporter 15-like [Zea mays]
BGI_novel_G005612	1904	55.23	21.19	-1.37663	6.98527e-05	Down	7.93287e-05	NA	NA	NA	NA	K12938//anthocyanidin 5,3-O-glucosyltransferase [EC:2.4.1.-];K08237//hydroquinone glucosyltransferase [EC:2.4.1.218]	AQL00704.1//Anthocyanidin 53-O-glucosyltransferase [Zea mays]
109943062	885	46.15	15.7	-1.55012	7.11282e-05	Down	8.08715e-05	LOC109943062	NA	NA	NA	NA	gi|670444169|ref|XP_008662515.1|//PREDICTED: uncharacterized protein LOC103640825 [Zea mays]
103653868	2418	85	41	-1.0464	7.1474e-05	Down	8.12925e-05	LOC103653868	GO:0005634//nucleus;GO:0009536//plastid	GO:0003677//DNA binding;GO:0003700//transcription factor activity, sequence-specific DNA binding	GO:0006355//regulation of transcription, DNA-templated	K09286//EREBP-like factor	gi|670397554|ref|XP_008678901.1|//PREDICTED: ethylene-responsive transcription factor ERF039-like [Zea mays]
103639625	1589	28.38	6.09	-2.21492	7.27324e-05	Down	8.27862e-05	LOC103639625	NA	NA	NA	K17604//zinc finger SWIM domain-containing protein 3	gi|670368780|ref|XP_008665602.1|//PREDICTED: protein FAR1-RELATED SEQUENCE 5-like [Zea mays]
BGI_novel_G005341	1057	79.62	37.33	-1.08735	7.30551e-05	Down	8.31763e-05	NA	NA	NA	NA	NA	AQK93954.1//hypothetical protein ZEAMMB73_Zm00001d010383 [Zea mays]
103651492	1467	35.15	9.54	-1.87602	7.31299e-05	Down	8.32842e-05	LOC103651492	GO:0044424//intracellular part	GO:0003676//nucleic acid binding	NA	K04733//interleukin-1 receptor-associated kinase 4 [EC:2.7.11.1];K13126//polyadenylate-binding protein;K07748//sterol-4alpha-carboxylate 3-dehydrogenase (decarboxylating) [EC:1.1.1.170]	gi|218199026|gb|EEC81453.1|//hypothetical protein OsI_24749 [Oryza sativa Indica Group]
100275252	1144	36	10	-1.84255	7.34193e-05	Down	8.3631e-05	DOF10	NA	GO:0003677//DNA binding	GO:0006355//regulation of transcription, DNA-templated	K16222//Dof zinc finger protein DOF5.5	gi|226503207|ref|NP_001142858.1|//uncharacterized protein LOC100275252 [Zea mays]
BGI_novel_G004610	425	26	5	-2.37307	7.52091e-05	Down	8.58631e-05	NA	NA	NA	NA	K14963//COMPASS component SWD3	ONM53340.1//hypothetical protein ZEAMMB73_Zm00001d019590 [Zea mays]
BGI_novel_G002023	4988	59.74	24.22	-1.29706	7.72282e-05	Down	8.82405e-05	NA	NA	NA	NA	K04718//sphingosine kinase [EC:2.7.1.91]	AQK88083.1//AT5g56980/MHM17_10-like protein [Zea mays]
BGI_novel_G005158	596	53	20	-1.40055	7.84406e-05	Down	8.97175e-05	NA	NA	NA	NA	NA	NP_001141002.1//uncharacterized protein LOC100273081 [Zea mays]
103652930	745	67	29	-1.20267	7.94599e-05	Down	9.09391e-05	LOC103652930	NA	NA	NA	NA	gi|670395503|ref|XP_008678141.1|//PREDICTED: uncharacterized protein LOC103652930 [Zea mays]
100381902	1133	28	6	-2.21695	7.9957e-05	Down	9.15516e-05	LOC100381902	GO:0016020//membrane;GO:0005618//cell wall;GO:0005576//extracellular region	NA	GO:0009664//plant-type cell wall organization	K20628//expansin	gi|670384532|ref|XP_008673102.1|//PREDICTED: uncharacterized protein LOC100381902 isoform X1 [Zea mays]
100383270	2194	46.65	16.22	-1.51866	8.24756e-05	Down	9.46604e-05	LOC100383270	NA	NA	NA	K11592//endoribonuclease Dicer [EC:3.1.26.-];K19042//E3 ubiquitin-protein ligase BOI and related proteins [EC:2.3.2.27]	gi|413955080|gb|AFW87729.1|//hypothetical protein ZEAMMB73_634722 [Zea mays]
103638671	1425	51	19	-1.41905	9.03831e-05	Down	0.000104229	LOC103638671	NA	GO:0035251//UDP-glucosyltransferase activity	GO:0009812//flavonoid metabolic process	K13692//UDP-glucose:(indol-3-yl)acetate beta-D-glucosyltransferase [EC:2.4.1.121]	gi|670438545|ref|XP_008659736.1|//PREDICTED: cyanidin 3-O-rutinoside 5-O-glucosyltransferase-like [Zea mays]
103650050	1413	62.15	26.12	-1.24516	9.27812e-05	Down	0.000107147	LOC103650050	GO:0005739//mitochondrion	NA	NA	NA	gi|670386443|ref|XP_008673940.1|//PREDICTED: LOW QUALITY PROTEIN: uncharacterized protein LOC103650050 [Zea mays]
103628205	739	64.99	28.01	-1.20883	9.41337e-05	Down	0.000108811	LOC103628205	NA	NA	NA	K07466//replication factor A1	PAN27788.1//hypothetical protein PAHAL_E01115 [Panicum hallii];gi|670432348|ref|XP_008656730.1|//PREDICTED: replication factor A 51 kDa subunit-like [Zea mays]
103640007	1893	50.63	18.84	-1.42075	9.41828e-05	Down	0.000108875	LOC103640007	GO:0016021//integral component of membrane;GO:0005886//plasma membrane	GO:0016760//cellulose synthase (UDP-forming) activity;GO:0046872//metal ion binding	GO:0030244//cellulose biosynthetic process;GO:0071555//cell wall organization	K10999//cellulose synthase A [EC:2.4.1.12]	gi|670441212|ref|XP_008660891.1|//PREDICTED: probable cellulose synthase A catalytic subunit 1 [UDP-forming] [Zea mays]
103653106	5631	39	12	-1.695	9.6387e-05	Down	0.000111529	LOC103653106	NA	NA	NA	K03509//DNA polymerase eta [EC:2.7.7.7];K13675//UDP-glucose:O-linked fucose beta-1,3-glucosyltransferase [EC:2.4.1.-]	gi|670395893|ref|XP_008678290.1|//PREDICTED: beta-1,3-N-acetylglucosaminyltransferase radical fringe-like [Zea mays]
103630186	2487	64.01	27.47	-1.215	9.9389e-05	Down	0.000115149	LOC103630186	NA	GO:0003677//DNA binding;GO:0046983//protein dimerization activity	NA	K14007//protein transport protein SEC24;K01230//mannosyl-oligosaccharide alpha-1,2-mannosidase [EC:3.2.1.113];K05658//ATP-binding cassette, subfamily B (MDR/TAP), member 1 [EC:3.6.3.44];K04460//serine/threonine-protein phosphatase 5 [EC:3.1.3.16]	gi|670365776|ref|XP_008663623.1|//PREDICTED: uncharacterized protein LOC103642080 isoform X1 [Zea mays];gi|670365778|ref|XP_008663628.1|//PREDICTED: uncharacterized protein LOC103642080 isoform X2 [Zea mays]
103629464	738	30.68	7.56	-2.0154	9.99007e-05	Down	0.000115766	LOC103629464	GO:0016021//integral component of membrane;GO:0000139//Golgi membrane	GO:0008378//galactosyltransferase activity	GO:0006486//protein glycosylation	NA	gi|670415509|ref|XP_008648801.1|//PREDICTED: probable beta-1,3-galactosyltransferase 14 [Zea mays]
109940557	523	14.17	0	-4.81932	0.000100373	Down	0.000116329	LOC109940557	GO:0005739//mitochondrion	NA	NA	K14484//auxin-responsive protein IAA	gi|670367922|ref|XP_008665239.1|//PREDICTED: auxin-responsive protein IAA5-like isoform X2 [Zea mays]
103647394	628	25.33	4.96	-2.34699	0.000101378	Down	0.000117517	LOC103647394	NA	NA	NA	K20241//WD repeat-containing protein 44	gi|670433893|ref|XP_008657447.1|//PREDICTED: uncharacterized protein LOC103636924 [Zea mays]
BGI_novel_G000056	3363	65.25	28.43	-1.19312	0.000106811	Down	0.000124131	NA	NA	NA	NA	K16196//eukaryotic translation initiation factor 2-alpha kinase 4 [EC:2.7.11.1];K14289//exportin-5;K06207//GTP-binding protein;K11000//callose synthase [EC:2.4.1.-]	ONM31460.1//Retrovirus-related Pol polyprotein LINE-1 [Zea mays]
BGI_novel_G004636	300	14.02	0	-4.80397	0.00010949	Down	0.000127493	NA	NA	NA	NA	NA	ONM19250.1//40S ribosomal protein S4-3 [Zea mays]
100384456	777	14	0	-4.80191	0.000110741	Down	0.000129061	LOC100384456	NA	NA	NA	NA	gi|293331261|ref|NP_001170461.1|//uncharacterized protein LOC100384456 [Zea mays]
BGI_novel_G006078	878	14	0	-4.80191	0.000110741	Down	0.000129061	NA	NA	NA	NA	K14777//ATP-dependent RNA helicase DDX47/RRP3 [EC:3.6.4.13]	AQL09889.1//Putative DEAD-box ATP-dependent RNA helicase family protein [Zea mays]
BGI_novel_G000290	454	13.98	0	-4.79985	0.000112021	Down	0.000130649	NA	NA	NA	NA	K09503//DnaJ homolog subfamily A member 2	NP_001149958.1//dnaJ protein [Zea mays]
BGI_novel_G004913	2548	79.47	38.22	-1.05064	0.000113075	Down	0.000131914	NA	NA	NA	NA	NA	XP_020408779.1//uncharacterized protein LOC100274541 isoform X1 [Zea mays]
100274210	1412	52	20	-1.37307	0.000113565	Down	0.000132512	LOC100274210	NA	GO:0005509//calcium ion binding	NA	K13448//calcium-binding protein CML;K06944//uncharacterized protein;K19934//calcium-binding protein	gi|670442574|ref|XP_008661643.1|//PREDICTED: uncharacterized protein LOC100274210 isoform X1 [Zea mays];XP_008661644.1//calcium-binding EF hand family protein isoform X2 [Zea mays];gi|226493754|ref|NP_001142054.1|//uncharacterized protein LOC100274210 precursor [Zea mays]
BGI_novel_G005248	4553	13.94	0	-4.79572	0.000114696	Down	0.000133885	NA	NA	NA	NA	K17255//Rab GDP dissociation inhibitor	AQK92702.1//Guanosine nucleotide diphosphate dissociation inhibitor 2 [Zea mays]
100279430	1737	68.93	31.04	-1.14556	0.000114923	Down	0.000134177	LOC100279430	NA	NA	NA	K07466//replication factor A1;K18649//inositol-phosphate phosphatase / L-galactose 1-phosphate phosphatase / histidinol-phosphatase [EC:3.1.3.25 3.1.3.93 3.1.3.15];K03941//NADH dehydrogenase (ubiquinone) Fe-S protein 8 [EC:1.6.5.3 1.6.99.3]	gi|413953711|gb|AFW86360.1|//hypothetical protein ZEAMMB73_361411 [Zea mays];NP_001145911.1//Protein TRAUCO [Zea mays];gi|670435767|ref|XP_008658481.1|//PREDICTED: uncharacterized protein LOC100279430 isoform X3 [Zea mays];gi|670435765|ref|XP_008658480.1|//PREDICTED: uncharacterized protein LOC100279430 isoform X2 [Zea mays];gi|670435755|ref|XP_008658475.1|//PREDICTED: uncharacterized protein LOC…
BGI_novel_G005146	1262	46.88	16.89	-1.46736	0.000116486	Down	0.000136147	NA	NA	NA	NA	K03715//1,2-diacylglycerol 3-beta-galactosyltransferase [EC:2.4.1.46];K17662//cytochrome b pre-mRNA-processing protein 3	AQK91283.1//hypothetical protein ZEAMMB73_Zm00001d009054, partial [Zea mays]
BGI_novel_G003120	1449	70.39	32.06	-1.12915	0.000116744	Down	0.000136485	NA	NA	NA	NA	K00430//peroxidase [EC:1.11.1.7];K03263//translation initiation factor 5A;K03010//DNA-directed RNA polymerase II subunit RPB2 [EC:2.7.7.6];K11593//eukaryotic translation initiation factor 2C	AQK61359.1//hypothetical protein ZEAMMB73_Zm00001d054111 [Zea mays]
103633555	916	42	14	-1.57952	0.000117716	Down	0.000137713	LOC103633555	GO:0005739//mitochondrion	NA	NA	NA	gi|670425682|ref|XP_008653465.1|//PREDICTED: LOW QUALITY PROTEIN: uncharacterized protein LOC103633555 [Zea mays]
103645196	533	13.89	0	-4.79053	0.000117975	Down	0.000138044	LOC103645196	GO:0016020//membrane;GO:0043231//intracellular membrane-bounded organelle;GO:0015935//small ribosomal subunit	NA	NA	K16911//ATP-dependent RNA helicase DDX21 [EC:3.6.4.13];K02987//small subunit ribosomal protein S4e	ONM03614.1//40S ribosomal protein S4-3 [Zea mays];gi|670370568|ref|XP_008666519.1|//PREDICTED: 40S ribosomal protein S4-like [Zea mays]
103650952	4737	41.9	13.99	-1.57711	0.000121749	Down	0.000142678	LOC103650952	GO:0016021//integral component of membrane	GO:0005215//transporter activity	GO:0006810//transport	K14638//solute carrier family 15 (peptide/histidine transporter), member 3/4	XP_020405998.1//uncharacterized protein LOC109944870 [Zea mays];gi|670388634|ref|XP_008674773.1|//PREDICTED: protein NRT1/ PTR FAMILY 5.10-like [Zea mays]
103653078	1363	33	9	-1.86903	0.000122024	Down	0.00014301	LOC103653078	NA	NA	NA	NA	gi|670395832|ref|XP_008678264.1|//PREDICTED: uncharacterized protein LOC103653078 [Zea mays]
103642203	1066	76	36	-1.07256	0.000122441	Down	0.000143537	LOC103642203	GO:0048046//apoplast	GO:0016787//hydrolase activity	NA	NA	gi|670447124|ref|XP_008663734.1|//PREDICTED: GDSL esterase/lipase CPRD49-like isoform X1 [Zea mays];gi|670447126|ref|XP_008663735.1|//PREDICTED: GDSL esterase/lipase CPRD49-like isoform X2 [Zea mays]
BGI_novel_G000504	1559	13.76	0	-4.77697	0.000127317	Down	0.000149482	NA	NA	NA	NA	K01537//Ca2+-transporting ATPase [EC:3.6.3.8];K03511//DNA polymerase kappa [EC:2.7.7.7]	ONM01629.1//DNA repair protein REV1 [Zea mays]
109939456	991	47.09	17.16	-1.45093	0.000127455	Down	0.000149702	LOC109939456	GO:0016020//membrane;GO:0005840//ribosome;GO:0009941//chloroplast envelope;GO:0009570//chloroplast stroma	GO:0003735//structural constituent of ribosome	GO:0006412//translation	K02902//large subunit ribosomal protein L28	gi|226493229|ref|NP_001149595.1|//50S ribosomal protein L28 [Zea mays]
BGI_novel_G003297	991	47.09	17.16	-1.45093	0.000127455	Down	0.000149702	NA	NA	NA	NA	K02902//large subunit ribosomal protein L28	NP_001149595.1//50S ribosomal protein L28 [Zea mays]
BGI_novel_G002182	1012	76.51	36.45	-1.06429	0.000127838	Down	0.000150202	NA	NA	NA	NA	NA	ONM36109.1//Aspartic proteinase A1 [Zea mays]
103641460	2230	31	8	-1.94875	0.000127996	Down	0.000150428	LOC103641460	GO:0016021//integral component of membrane	GO:0004713//protein tyrosine kinase activity;GO:0004674//protein serine/threonine kinase activity;GO:0005524//ATP binding	GO:0006468//protein phosphorylation	K04733//interleukin-1 receptor-associated kinase 4 [EC:2.7.11.1]	gi|670445486|ref|XP_008663027.1|//PREDICTED: probable receptor-like protein kinase At5g39030 [Zea mays]
BGI_novel_G000297	3858	13.73	0	-4.77382	0.000129466	Down	0.000152256	NA	NA	NA	NA	K00234//succinate dehydrogenase (ubiquinone) flavoprotein subunit [EC:1.3.5.1]	PAN44750.1//hypothetical protein PAHAL_I01514 [Panicum hallii]
109946007	3466	49.98	18.98	-1.39143	0.000130725	Down	0.000153823	LOC109946007	NA	GO:0004252//serine-type endopeptidase activity	GO:0006508//proteolysis	K00029//malate dehydrogenase (oxaloacetate-decarboxylating)(NADP+) [EC:1.1.1.40]	gi|413956731|gb|AFW89380.1|//hypothetical protein ZEAMMB73_376532 [Zea mays]
BGI_novel_G003019	519	27	6	-2.16448	0.000130725	Down	0.000153829	NA	NA	NA	NA	K17911//beta-carotene isomerase [EC:5.2.1.14]	NP_001143054.1//uncharacterized protein LOC100275523 [Zea mays]
103625946	808	40	13	-1.61605	0.000131971	Down	0.000155335	LOC103625946	GO:0009507//chloroplast	NA	NA	K03934//NADH dehydrogenase (ubiquinone) Fe-S protein 1 [EC:1.6.5.3 1.6.99.3]	gi|670405918|ref|XP_008644573.1|//PREDICTED: uncharacterized protein LOC103625946 [Zea mays]
BGI_novel_G005759	519	44.09	15.45	-1.5074	0.00013599	Down	0.000160343	NA	NA	NA	NA	K15283//solute carrier family 35, member E1	AQL03594.1//Triose phosphate/phosphate translocator TPT chloroplastic [Zea mays]
103640068	1641	53.01	21	-1.33043	0.000140092	Down	0.000165495	LOC103640068	NA	NA	NA	K14820//ribosome biogenesis protein BRX1;K00640//serine O-acetyltransferase [EC:2.3.1.30]	gi|670441302|ref|XP_008660940.1|//PREDICTED: uncharacterized protein LOC103640068 [Zea mays]
103638641	2679	34.18	9.82	-1.79391	0.000141771	Down	0.000167601	LOC103638641	NA	NA	NA	K03013//DNA-directed RNA polymerases I, II, and III subunit RPABC1;K14491//two-component response regulator ARR-B family;K18674//N-acetylgalactosamine kinase [EC:2.7.1.157];K17913//carlactone synthase / all-trans-10'-apo-beta-carotenal 13,14-cleaving dioxygenase [EC:1.13.11.69 1.13.11.70];K14300//nuclear pore complex protein Nup133	gi|670438483|ref|XP_008659713.1|//PREDICTED: uncharacterized protein LOC103638641 isoform X3 [Zea mays];gi|670406802|ref|XP_008644921.1|//PREDICTED: uncharacterized protein LOC103626308 [Zea mays];gi|670438491|ref|XP_008659717.1|//PREDICTED: uncharacterized protein LOC103638641 isoform X5 [Zea mays]
BGI_novel_G002377	1846	37.33	11.62	-1.67828	0.000146983	Down	0.000174049	NA	NA	NA	NA	K14486//auxin response factor	AQK78451.1//hypothetical protein ZEAMMB73_Zm00001d035165 [Zea mays]
BGI_novel_G005243	655	72.42	33.96	-1.08711	0.00014796	Down	0.000175263	NA	NA	NA	NA	K04424//sterile alpha motif and leucine zipper containing kinase AZK [EC:2.7.11.25];K14510//serine/threonine-protein kinase CTR1 [EC:2.7.11.1];K17535//serine/threonine-protein kinase TNNI3K [EC:2.7.11.1];K04365//B-Raf proto-oncogene serine/threonine-protein kinase [EC:2.7.11.1]	KQL25529.1//hypothetical protein SETIT_029284mg [Setaria italica]
100276762	523	46.05	16.77	-1.45188	0.000148471	Down	0.000175925	LOC100276762	NA	NA	NA	NA	gi|226531532|ref|NP_001143949.1|//uncharacterized protein LOC100276762 [Zea mays]
100285038	1012	17.42	1.91	-3.18366	0.000150502	Down	0.000178508	LOC100285038	NA	GO:0016787//hydrolase activity	NA	K13544//pheophorbidase [EC:3.1.1.82]	gi|226508846|ref|NP_001151405.1|//esterase PIR7B [Zea mays]
BGI_novel_G004455	1223	75.88	36.43	-1.05315	0.000153304	Down	0.000181975	NA	NA	NA	NA	K20893//probable galacturonosyltransferase-like 1 [EC:2.4.1.-]	XP_020398688.1//uncharacterized protein LOC103637239 [Zea mays]
103641885	4396	31.76	8.64	-1.87266	0.000157497	Down	0.00018721	LOC103641885	NA	NA	NA	K14864//tRNA (cytidine32/guanosine34-2'-O)-methyltransferase [EC:2.1.1.205];K01592//tyrosine decarboxylase [EC:4.1.1.25]	AQK86603.1//DUF674 family protein [Zea mays];gi|413945678|gb|AFW78327.1|//hypothetical protein ZEAMMB73_424215 [Zea mays]
100277929	793	54.9	22.45	-1.28465	0.000160443	Down	0.000190937	LOC100277929	NA	NA	NA	K19748//RAB6-interacting golgin	gi|226497626|ref|NP_001144843.1|//uncharacterized protein LOC100277929 [Zea mays]
103634920	3972	30.1	7.79	-1.94463	0.000161034	Down	0.000191715	LOC103634920	NA	NA	NA	K15255//ATP-dependent DNA helicase PIF1 [EC:3.6.4.12]	gi|413944617|gb|AFW77266.1|//putative peptidase C48 domain family protein [Zea mays]
103650582	3972	30.1	7.79	-1.94463	0.000161034	Down	0.000191715	LOC103650582	NA	NA	NA	K15255//ATP-dependent DNA helicase PIF1 [EC:3.6.4.12]	gi|413944617|gb|AFW77266.1|//putative peptidase C48 domain family protein [Zea mays]
103629477	1719	45.96	16.85	-1.44219	0.000161536	Down	0.000192339	LOC103629477	GO:0016021//integral component of membrane	NA	NA	K14664//IAA-amino acid hydrolase [EC:3.5.1.-];K01601//ribulose-bisphosphate carboxylase large chain [EC:4.1.1.39];K04499//RuvB-like protein 1 (pontin 52);K18643//katanin p80 WD40 repeat-containing subunit B1;K08472//mlo protein;K05283//phosphatidylinositol glycan, class W [EC:2.3.-.-];K01247//DNA-3-methyladenine glycosylase II [EC:3.2.2.21]	gi|670426212|ref|XP_008653744.1|//PREDICTED: uncharacterized protein LOC103633851 [Zea mays];gi|670415531|ref|XP_008648810.1|//PREDICTED: uncharacterized protein LOC103629477 [Zea mays];XP_020394878.1//protein ALP1-like isoform X3 [Zea mays];gi|670377337|ref|XP_008669738.1|//PREDICTED: uncharacterized protein LOC103646892 [Zea mays];gi|223944065|gb|ACN26116.1|//unknown [Zea mays];XP_020394877.1//…
109940220	1618	34.3	10.05	-1.76557	0.000161617	Down	0.000192448	LOC109940220	GO:0016021//integral component of membrane	GO:0005524//ATP binding;GO:0004674//protein serine/threonine kinase activity	GO:0048608//reproductive structure development;GO:0009791//post-embryonic development;GO:0006468//protein phosphorylation;GO:0044702//single organism reproductive process	K13420//LRR receptor-like serine/threonine-protein kinase FLS2 [EC:2.7.11.1]	XP_008678158.1//putative receptor-like protein kinase At3g47110 [Zea mays];gi|670395551|ref|XP_008678158.1|//PREDICTED: putative receptor-like protein kinase At3g47110 [Zea mays]
BGI_novel_G002061	605	40.13	13.38	-1.57916	0.000163427	Down	0.000194705	NA	NA	NA	NA	K14794//ribosomal RNA-processing protein 12	ONM33377.1//Protein NUCLEAR FUSION DEFECTIVE 4 [Zea mays]
103641693	455	30.18	7.89	-1.93005	0.000169546	Down	0.000202379	LOC103641693	NA	GO:0005509//calcium ion binding	NA	K17338//receptor expression-enhancing protein 1/2/3/4	gi|670365736|ref|XP_008663430.1|//PREDICTED: uncharacterized protein LOC103641900 [Zea mays]
BGI_novel_G000393	700	17.81	2.15	-3.04484	0.000171921	Down	0.000205334	NA	NA	NA	NA	NA	XP_008674372.1//uncharacterized protein LOC103650581 [Zea mays]
109939702	1314	28.09	6.83	-2.03466	0.000172523	Down	0.000206066	LOC109939702	NA	NA	NA	K12471//epsin;K01209//alpha-N-arabinofuranosidase [EC:3.2.1.55];K19788//obg-like ATPase 1;K09833//homogentisate phytyltransferase / homogentisate geranylgeranyltransferase [EC:2.5.1.115 2.5.1.116];K04460//serine/threonine-protein phosphatase 5 [EC:3.1.3.16]	gi|670401291|ref|XP_008680492.1|//PREDICTED: serine/threonine-protein phosphatase 7 long form homolog [Zea mays]
103655496	742	38.74	12.66	-1.6081	0.000174056	Down	0.000207965	LOC103655496	GO:0016021//integral component of membrane	NA	GO:0006355//regulation of transcription, DNA-templated;GO:0043401//steroid hormone mediated signaling pathway	NA	XP_020407748.1//uncharacterized membrane protein At3g27390-like [Zea mays];gi|670376024|ref|XP_008669250.1|//PREDICTED: uncharacterized membrane protein At3g27390-like [Zea mays]
103636950	435	66.86	30.52	-1.12595	0.000174087	Down	0.000208016	LOC103636950	GO:0009536//plastid;GO:0022627//cytosolic small ribosomal subunit	GO:0003723//RNA binding;GO:0003735//structural constituent of ribosome	GO:0006412//translation	K02987//small subunit ribosomal protein S4e	gi|670433933|ref|XP_008657469.1|//PREDICTED: 40S ribosomal protein S4-like [Zea mays]
103628824	1281	34	10	-1.76009	0.000177157	Down	0.000211906	LOC103628824	GO:0005634//nucleus	GO:0001228//transcriptional activator activity, RNA polymerase II transcription regulatory region sequence-specific binding;GO:0001046//core promoter sequence-specific DNA binding;GO:0046983//protein dimerization activity	GO:0045944//positive regulation of transcription from RNA polymerase II promoter	K10863//aprataxin [EC:3.-.-.-];K12126//phytochrome-interacting factor 3;K17694//DNA-binding protein inhibitor ID3	gi|413938508|gb|AFW73059.1|//putative HLH DNA-binding domain superfamily protein [Zea mays]
103646714	1646	57	24	-1.24248	0.000177675	Down	0.000212566	LOC103646714	NA	NA	NA	K04733//interleukin-1 receptor-associated kinase 4 [EC:2.7.11.1];K04730//interleukin-1 receptor-associated kinase 1 [EC:2.7.11.1]	gi|414587887|tpg|DAA38458.1|//TPA: putative protein kinase superfamily protein [Zea mays]
103639086	1257	66	30	-1.13206	0.000179183	Down	0.000214551	LOC103639086	GO:0009505//plant-type cell wall;GO:0005576//extracellular region;GO:0005739//mitochondrion	GO:0020037//heme binding;GO:0046872//metal ion binding;GO:0004601//peroxidase activity	GO:0006979//response to oxidative stress;GO:0009664//plant-type cell wall organization;GO:0098869//cellular oxidant detoxification;GO:0042744//hydrogen peroxide catabolic process;GO:0055114//oxidation-reduction process	K00430//peroxidase [EC:1.11.1.7]	gi|670439465|ref|XP_008660104.1|//PREDICTED: peroxidase 5-like [Zea mays]
BGI_novel_G001666	4062	13.17	0	-4.71374	0.000179353	Down	0.000214778	NA	NA	NA	NA	K13412//calcium-dependent protein kinase [EC:2.7.11.1]	ONM26099.1//hypothetical protein ZEAMMB73_Zm00001d007131 [Zea mays]
100127530	701	13.13	0	-4.70935	0.000183536	Down	0.000220135	ZCN25	NA	NA	NA	K16223//protein FLOWERING LOCUS T	gi|163838744|ref|NP_001106257.1|//ZCN25 protein [Zea mays]
109940246	1315	55.52	23.11	-1.25905	0.000184494	Down	0.000221358	LOC109940246	NA	NA	NA	K10727//chromatin licensing and DNA replication factor 1	XP_020395272.1//uncharacterized protein LOC109940246 isoform X3 [Zea mays];gi|223974087|gb|ACN31231.1|//unknown [Zea mays];gi|195648570|gb|ACG43753.1|//hypothetical protein [Zea mays];gi|670437370|ref|XP_008659297.1|//PREDICTED: CDT1-like protein a, chloroplastic [Zea mays]
100383442	1950	27.81	6.77	-2.03293	0.000186182	Down	0.000223469	LOC100383442	NA	NA	NA	K01897//long-chain acyl-CoA synthetase [EC:6.2.1.3];K10357//myosin V;K08873//serine/threonine-protein kinase SMG1 [EC:2.7.11.1]	gi|670410245|ref|XP_008646275.1|//PREDICTED: putative ribonuclease H protein At1g65750 [Zea mays]
103637806	1458	13	0	-4.695	0.00019813	Down	0.000238503	LOC103637806	NA	NA	GO:0008152//metabolic process	K01681//aconitate hydratase [EC:4.2.1.3];K13422//transcription factor MYC2	gi|670364534|ref|XP_008659077.1|//PREDICTED: transcription factor bHLH18-like [Zea mays]
109939512	411	67.06	30.96	-1.1096	0.00020049	Down	0.000241518	LOC109939512	NA	GO:0003824//catalytic activity	GO:0005975//carbohydrate metabolic process	K00700//1,4-alpha-glucan branching enzyme [EC:2.4.1.18]	gi|670376542|ref|XP_008669466.1|//PREDICTED: 1,4-alpha-glucan-branching enzyme 2, chloroplastic/amyloplastic-like [Zea mays]
103638415	1377	44	16	-1.45399	0.000200663	Down	0.000241758	LOC103638415	GO:0016020//membrane;GO:0048046//apoplast;GO:0005618//cell wall	GO:0016762//xyloglucan:xyloglucosyl transferase activity;GO:0004553//hydrolase activity, hydrolyzing O-glycosyl compounds	GO:0010411//xyloglucan metabolic process;GO:0042546//cell wall biogenesis;GO:0071555//cell wall organization	K08235//xyloglucan:xyloglucosyl transferase [EC:2.4.1.207]	gi|670438043|ref|XP_008659560.1|//PREDICTED: probable xyloglucan endotransglucosylase/hydrolase protein 26 [Zea mays]
103643437	1331	44	16	-1.45399	0.000200663	Down	0.000241758	LOC103643437	NA	NA	NA	NA	gi|670366865|ref|XP_008664841.1|//PREDICTED: uncharacterized protein LOC103643437 [Zea mays]
103654540	1355	37.8	12.34	-1.6096	0.000204025	Down	0.000246063	LOC103654540	NA	GO:0005542//folic acid binding;GO:0016740//transferase activity	GO:0008152//metabolic process	K01265//methionyl aminopeptidase [EC:3.4.11.18]	gi|670399271|ref|XP_008679597.1|//PREDICTED: uncharacterized protein LOC103654540 [Zea mays]
BGI_novel_G001271	689	78.53	38.99	-1.0047	0.000206543	Down	0.000249228	NA	NA	NA	NA	K02880//large subunit ribosomal protein L17e	AQK50744.1//60S ribosomal protein L17-2 [Zea mays]
100383107	1669	45.81	17.18	-1.40949	0.000209631	Down	0.00025315	LOC100383107	NA	NA	NA	NA	gi|293335073|ref|NP_001169248.1|//uncharacterized protein LOC100383107 [Zea mays]
BGI_novel_G004335	3169	12.89	0	-4.68274	0.000211293	Down	0.000255256	NA	NA	NA	NA	K01858//myo-inositol-1-phosphate synthase [EC:5.5.1.4]	AQL09107.1//Inositol-3-phosphate synthase isozyme 1 [Zea mays]
100286054	1697	61	27	-1.17041	0.000213281	Down	0.000257741	PCS1	NA	GO:0004190//aspartic-type endopeptidase activity	GO:0006508//proteolysis;GO:0030163//protein catabolic process	K00924//null;K02882//large subunit ribosomal protein L18Ae;K01381//saccharopepsin [EC:3.4.23.25]	gi|414866064|tpg|DAA44621.1|//TPA: putative aspartic protease family protein [Zea mays]
BGI_novel_G005274	2161	22.23	4.21	-2.39517	0.00021573	Down	0.000260869	NA	NA	NA	NA	K00895//diphosphate-dependent phosphofructokinase [EC:2.7.1.90]	AQL00827.1//Pyrophosphate--fructose 6-phosphate 1-phosphotransferase subunit beta 2 [Zea mays]
BGI_novel_G003552	202	12.84	0	-4.67713	0.000217554	Down	0.000263261	NA	NA	NA	NA	NA	AQK69971.1//Isoamylase 1 chloroplastic [Zea mays]
BGI_novel_G004348	1829	47	18	-1.37922	0.000220137	Down	0.00026661	NA	NA	NA	NA	K03767//peptidyl-prolyl cis-trans isomerase A (cyclophilin A) [EC:5.2.1.8];K01802//peptidylprolyl isomerase [EC:5.2.1.8]	XP_020396127.1//peptidyl-prolyl cis-trans isomerase CYP19-3 isoform X1 [Zea mays]
103653902	1644	37	12	-1.61905	0.000222602	Down	0.000269856	LOC103653902	GO:0005654//nucleoplasm;GO:0005737//cytoplasm	GO:0003677//DNA binding;GO:0000981//RNA polymerase II transcription factor activity, sequence-specific DNA binding;GO:0046983//protein dimerization activity	GO:0006357//regulation of transcription from RNA polymerase II promoter	K12524//bifunctional aspartokinase / homoserine dehydrogenase 1 [EC:2.7.2.4 1.1.1.3]	gi|670397639|ref|XP_008678930.1|//PREDICTED: uncharacterized protein LOC103653902 [Zea mays]
109939209	805	36.26	11.62	-1.63633	0.00023002	Down	0.000279476	LOC109939209	NA	NA	NA	NA	gi|670369142|ref|XP_008665757.1|//PREDICTED: protein FRIGIDA [Zea mays]
BGI_novel_G000616	440	12.68	0	-4.65904	0.000238711	Down	0.000290631	NA	NA	NA	NA	NA	PAN37056.1//hypothetical protein PAHAL_G01562 [Panicum hallii]
103627565	865	65	30	-1.11003	0.000245911	Down	0.000299889	LOC103627565	NA	NA	NA	NA	gi|670409758|ref|XP_008646068.1|//PREDICTED: uncharacterized protein LOC103627565 [Zea mays]
BGI_novel_G000458	1015	67.17	31.49	-1.08748	0.000246528	Down	0.000300724	NA	NA	NA	NA	K03006//DNA-directed RNA polymerase II subunit RPB1 [EC:2.7.7.6]	XP_008664662.1//uncharacterized protein LOC103643277 [Zea mays]
BGI_novel_G000741	1259	35	11	-1.66441	0.000247539	Down	0.000302015	NA	NA	NA	NA	NA	XP_020397180.1//uncharacterized protein LOC109941100 [Zea mays]
103629960	871	56	24	-1.21695	0.000249454	Down	0.000304474	LOC103629960	NA	NA	NA	NA	gi|413944235|gb|AFW76884.1|//hypothetical protein ZEAMMB73_585221 [Zea mays]
BGI_novel_G002051	757	32.12	9.42	-1.76423	0.000254158	Down	0.000310487	NA	NA	NA	NA	K01240//uridine nucleosidase [EC:3.2.2.3]	ONM33208.1//putative uridine nucleosidase 2 [Zea mays]
BGI_novel_G006050	1262	33.23	10.04	-1.72128	0.000254868	Down	0.000311414	NA	NA	NA	NA	K06627//cyclin A	XP_020399222.1//cyclin superfamily protein, putative isoform X2 [Zea mays]
BGI_novel_G002101	684	26.67	6.53	-2.02462	0.000255561	Down	0.000312321	NA	NA	NA	NA	K13162//poly(rC)-binding protein 2/3/4;K13171//serine/arginine repetitive matrix protein 1	ONL97485.1//F-box protein [Zea mays]
103640680	929	14	1	-3.80191	0.000255884	Down	0.000312756	LOC103640680	NA	NA	NA	NA	gi|670443884|ref|XP_008662385.1|//PREDICTED: mini zinc finger protein 1-like [Zea mays]
103634671	2799	40.02	14	-1.50985	0.000259724	Down	0.000317773	LOC103634671	NA	NA	NA	K14007//protein transport protein SEC24;K01230//mannosyl-oligosaccharide alpha-1,2-mannosidase [EC:3.2.1.113];K05658//ATP-binding cassette, subfamily B (MDR/TAP), member 1 [EC:3.6.3.44];K20182//vacuolar protein sorting-associated protein 33;K00026//malate dehydrogenase [EC:1.1.1.37]	gi|670387089|ref|XP_008674164.1|//PREDICTED: LOW QUALITY PROTEIN: uncharacterized protein LOC103650349 [Zea mays]
103654336	1975	40	14	-1.50913	0.0002617	Down	0.000320435	LOC103654336	NA	NA	NA	K13457//disease resistance protein RPM1	gi|413924853|gb|AFW64785.1|//hypothetical protein ZEAMMB73_912921 [Zea mays]
109943952	822	31.45	9.09	-1.78526	0.000261858	Down	0.000320689	LOC109943952	NA	NA	NA	NA	gi|670380731|ref|XP_008671081.1|//PREDICTED: uncharacterized protein LOC103648377 [Zea mays]
103655808	1791	43.31	16.02	-1.42938	0.00026413	Down	0.000323637	LOC103655808	NA	GO:0003964//RNA-directed DNA polymerase activity;GO:0003723//RNA binding;GO:0003677//DNA binding;GO:0003682//chromatin binding;GO:0004190//aspartic-type endopeptidase activity	GO:0006333//chromatin assembly or disassembly;GO:0006508//proteolysis;GO:0006310//DNA recombination;GO:0006278//RNA-dependent DNA biosynthetic process	K15156//mediator of RNA polymerase II transcription subunit 14;K21027//tRNA-5-taurinomethyluridine 2-sulfurtransferase [EC:2.8.1.14];K08247//methionine S-methyltransferase [EC:2.1.1.12];K04040//chlorophyll/bacteriochlorophyll a synthase [EC:2.5.1.62 2.5.1.133];K08150//MFS transporter, SP family, solute carrier family 2 (myo-inositol transporter), member 13	gi|670401728|ref|XP_008680723.1|//PREDICTED: uncharacterized protein LOC103655808 [Zea mays]
BGI_novel_G002380	1036	18.85	2.89	-2.69998	0.000264487	Down	0.000324136	NA	NA	NA	NA	K07942//ADP-ribosylation factor-like protein 1	XP_015650680.1//PREDICTED: ADP-ribosylation factor 3 [Oryza sativa Japonica Group]
BGI_novel_G004789	262	31.25	9	-1.79042	0.000265917	Down	0.000326055	NA	NA	NA	NA	K19996//phosphatidylinositol transfer protein SFH5	NP_001131001.1//uncharacterized protein LOC100192106 [Zea mays]
BGI_novel_G001233	554	16.63	2	-3.05027	0.000269143	Down	0.000330304	NA	NA	NA	NA	NA	AQL04773.1//hypothetical protein ZEAMMB73_Zm00001d046633 [Zea mays]
BGI_novel_G001748	5550	12.46	0	-4.63379	0.00027131	Down	0.000333048	NA	NA	NA	NA	K02836//peptide chain release factor 2	CDP18309.1//unnamed protein product [Coffea canephora]
BGI_novel_G000440	267	12.45	0	-4.63263	0.000272911	Down	0.000335119	NA	NA	NA	NA	K02987//small subunit ribosomal protein S4e;K12604//CCR4-NOT transcription complex subunit 1	ACN35142.1//unknown [Zea mays]
BGI_novel_G000412	506	20.04	3.43	-2.54116	0.000273176	Down	0.000335466	NA	NA	NA	NA	NA	BAD27684.1//putative lysosomal trafficking regulator 2 [Oryza sativa Japonica Group]
109942583	1539	25.51	6.05	-2.07061	0.000282475	Down	0.000347481	LOC109942583	NA	NA	NA	K17604//zinc finger SWIM domain-containing protein 3;K03549//KUP system potassium uptake protein	gi|670419596|ref|XP_008650586.1|//PREDICTED: uncharacterized protein LOC103631453 [Zea mays]
BGI_novel_G004592	640	39.95	14.09	-1.49808	0.000283055	Down	0.000348282	NA	NA	NA	NA	K04733//interleukin-1 receptor-associated kinase 4 [EC:2.7.11.1];K14664//IAA-amino acid hydrolase [EC:3.5.1.-];K01601//ribulose-bisphosphate carboxylase large chain [EC:4.1.1.39]	XP_020393751.1//putative nuclease HARBI1 [Zea mays]
103651548	1055	58.21	25.72	-1.17293	0.000283462	Down	0.000348849	LOC103651548	GO:0016021//integral component of membrane	NA	NA	NA	gi|670390149|ref|XP_008675418.1|//PREDICTED: uncharacterized protein LOC103651548 isoform X1 [Zea mays]
100281345	1871	34.59	10.98	-1.65003	0.000289414	Down	0.000356715	LOC100281345	GO:0016020//membrane	GO:0008375//acetylglucosaminyltransferase activity	NA	K20891//beta-glucuronosyltransferase [EC:2.4.1.-]	gi|226508426|ref|NP_001147735.1|//BGGP Beta-1-3-galactosyl-O-glycosyl-glycoprotein [Zea mays]
100283480	905	73	36	-1.01446	0.000300253	Down	0.000370847	LOC100283480	GO:0005634//nucleus;GO:0005739//mitochondrion	GO:0003697//single-stranded DNA binding;GO:0003690//double-stranded DNA binding;GO:0050897//cobalt ion binding	GO:0000724//double-strand break repair via homologous recombination	NA	gi|226531854|ref|NP_001149852.1|//snRK1-interacting protein 1 [Zea mays]
100278044	747	56.95	25	-1.18232	0.000300652	Down	0.000371363	LOC100278044	NA	NA	NA	NA	gi|226528128|ref|NP_001144923.1|//uncharacterized protein LOC100278044 [Zea mays]
BGI_novel_G001046	915	72.49	35.75	-1.0144	0.000314094	Down	0.000389093	NA	NA	NA	NA	K01062//platelet-activating factor acetylhydrolase [EC:3.1.1.47]	ONM11603.1//Zinc finger CCCH domain-containing protein 20 [Zea mays]
103635713	1258	29	8	-1.85254	0.000318391	Down	0.000394639	LOC103635713	GO:0009505//plant-type cell wall;GO:0005576//extracellular region	GO:0020037//heme binding;GO:0046872//metal ion binding;GO:0004601//peroxidase activity	GO:0006979//response to oxidative stress;GO:0009664//plant-type cell wall organization;GO:0098869//cellular oxidant detoxification;GO:0042744//hydrogen peroxide catabolic process;GO:0055114//oxidation-reduction process	K00430//peroxidase [EC:1.11.1.7]	gi|670431390|ref|XP_008656320.1|//PREDICTED: peroxidase 29 [Zea mays]
100280783	986	29	8	-1.85254	0.000318391	Down	0.000394639	AUX9	GO:0005634//nucleus	GO:0046983//protein dimerization activity	GO:0006355//regulation of transcription, DNA-templated;GO:0009734//auxin-activated signaling pathway;GO:0006417//regulation of translation	K14484//auxin-responsive protein IAA	gi|226503721|ref|NP_001147177.1|//IAA26 - auxin-responsive Aux/IAA family member [Zea mays]
BGI_novel_G000912	1228	38.76	13.57	-1.5087	0.000321096	Down	0.000398243	NA	NA	NA	NA	K14948//polypyrimidine tract-binding protein 2;K11838//ubiquitin carboxyl-terminal hydrolase 7 [EC:3.4.19.12]	ONM14684.1//hypothetical protein ZEAMMB73_Zm00001d002577 [Zea mays]
BGI_novel_G004671	2456	12.16	0	-4.59863	0.000323353	Down	0.000401218	NA	NA	NA	NA	K09584//protein disulfide-isomerase A6 [EC:5.3.4.1]	ONL98939.1//hypothetical protein ZEAMMB73_Zm00001d029542 [Zea mays]
BGI_novel_G000257	1175	68.3	32.91	-1.04792	0.000326602	Down	0.000405453	NA	NA	NA	NA	K20241//WD repeat-containing protein 44	XP_008657275.1//WD repeat-containing protein 44 [Zea mays]
BGI_novel_G003141	444	30.45	8.82	-1.78215	0.000327125	Down	0.000406153	NA	NA	NA	NA	K06269//serine/threonine-protein phosphatase PP1 catalytic subunit [EC:3.1.3.16]	ONM17642.1//hypothetical protein ZEAMMB73_Zm00001d003733 [Zea mays]
[truncated: 101 more rows]
