# Supplementary material for: Comparing transcriptome expression profiles to reveal the mechanisms of salt tolerance and exogenous glycine betaine mitigation in maize seedlings
Source: PLoS One. 2020 May 29;15(5):e0233616. doi: 10.1371/journal.pone.0233616 (PMC7259585; doi:10.1371/journal.pone.0233616)
Supplement: S9 Table — (XLSX) [file pone.0233616.s009.xlsx]

## Sheet: Sheet1
Table S9. DEGs up-regulated in P138 seedling roots under T treatment
GeneID	Length	CK_P138-Expression	T_P138-Expression	log2Ratio(T_P138/CK_P138)	q-value(Storey et al. 2003)	Up-Down-Regulation(T_P138/CK_P138)	p-value	Symbol	Cellular Component	Molecular Function	Biological Process	Kegg Orthology	Nr Description
100281616	2633	42721	164745	2.01399	0	Up	0	LOC100281616	GO:0005887//integral component of plasma membrane	GO:0005355//glucose transmembrane transporter activity;GO:0005351//sugar:proton symporter activity	GO:0046323//glucose import;GO:0015992//proton transport;GO:1904659//glucose transmembrane transport	K16055//trehalose 6-phosphate synthase/phosphatase [EC:2.4.1.15 3.1.3.12];K08150//MFS transporter, SP family, solute carrier family 2 (myo-inositol transporter), member 13;K14306//nuclear pore complex protein Nup62	NP_001148007.2//sugar carrier protein C [Zea mays];gi|226532201|ref|NP_001148007.1|//sugar carrier protein C [Zea mays]
103636527	2034	43177.3	115980	1.4923	0	Up	0	LOC103636527	NA	GO:0005506//iron ion binding;GO:0051213//dioxygenase activity	GO:0055114//oxidation-reduction process	K05278//flavonol synthase [EC:1.14.11.23]	AQK99587.1//jasmonate-regulated gene 21 [Zea mays];gi|670433215|ref|XP_008657097.1|//PREDICTED: leucoanthocyanidin dioxygenase-like [Zea mays]
100282827	1758	31964	95720	1.64914	0	Up	0	LOC100282827	GO:0043231//intracellular membrane-bounded organelle	GO:0080043//quercetin 3-O-glucosyltransferase activity;GO:0080044//quercetin 7-O-glucosyltransferase activity	GO:0009813//flavonoid biosynthetic process;GO:0052696//flavonoid glucuronidation	K00699//glucuronosyltransferase [EC:2.4.1.17];K13030//cyanohydrin beta-glucosyltransferase [EC:2.4.1.85]	gi|413924493|gb|AFW64425.1|//cytokinin-O-glucosyltransferase 2 [Zea mays]
103632803	2041	15393	65399	2.15376	0	Up	0	LOC103632803	GO:0005887//integral component of plasma membrane	GO:0005355//glucose transmembrane transporter activity;GO:0005351//sugar:proton symporter activity	GO:0046323//glucose import;GO:0015992//proton transport;GO:1904659//glucose transmembrane transport	K16055//trehalose 6-phosphate synthase/phosphatase [EC:2.4.1.15 3.1.3.12];K08150//MFS transporter, SP family, solute carrier family 2 (myo-inositol transporter), member 13	gi|670362593|ref|XP_008652761.1|//PREDICTED: sugar transport protein 13 isoform X1 [Zea mays]
100191976	904	36605.9	94925.6	1.44149	0	Up	0	LOC100191976	GO:0005618//cell wall;GO:0005576//extracellular region	GO:0045735//nutrient reservoir activity;GO:0030145//manganese ion binding;GO:0046564//oxalate decarboxylase activity	GO:0033609//oxalate metabolic process	K11426//SET and MYND domain-containing protein	gi|413946246|gb|AFW78895.1|//auxin-binding protein ABP20 [Zea mays]
542408	475	6130	37783	2.69055	0	Up	0	sci1	NA	GO:0004867//serine-type endopeptidase inhibitor activity;GO:0008233//peptidase activity	GO:0009611//response to wounding;GO:0010951//negative regulation of endopeptidase activity	NA	gi|350536017|ref|NP_001232814.1|//subtilisin-chymotrypsin inhibitor CI-1B [Zea mays];gi|214015183|gb|ACJ62208.1|//maize proteinase inhibitor [Zea mays subsp. parviglumis]
542729	543	9647.44	45011.3	2.28884	0	Up	0	wip1	GO:0005576//extracellular region	GO:0004867//serine-type endopeptidase inhibitor activity;GO:0008233//peptidase activity	GO:0010951//negative regulation of endopeptidase activity	NA	NP_001170357.1//uncharacterized protein LOC100384335 [Zea mays];gi|214016852|gb|ACJ63041.1|//wound-induced serine protease inhibitor [Zea mays subsp. parviglumis]
100192350	1896	24990.7	70028	1.55331	0	Up	0	asn3	GO:0005829//cytosol	GO:0005524//ATP binding;GO:0042803//protein homodimerization activity;GO:0004066//asparagine synthase (glutamine-hydrolyzing) activity	GO:0070981//L-asparagine biosynthetic process;GO:0006541//glutamine metabolic process;GO:0009646//response to absence of light	K01953//asparagine synthase (glutamine-hydrolysing) [EC:6.3.5.4]	gi|212275181|ref|NP_001131014.1|//asparagine synthetase 3 [Zea mays]
103644149	1899	7313	38127	2.44905	0	Up	0	LOC103644149	NA	NA	NA	K10523//speckle-type POZ protein;K14411//RNA-binding protein Musashi	gi|670368700|ref|XP_008665567.1|//PREDICTED: uncharacterized protein LOC103644149 [Zea mays]
100216561	4490	5707.91	33687.6	2.62795	0	Up	0	LOC100216561	GO:0016021//integral component of membrane	GO:0016746//transferase activity, transferring acyl groups	GO:0006506//GPI anchor biosynthetic process	K07305//peptide-methionine (R)-S-oxide reductase [EC:1.8.4.12];K01528//dynamin GTPase [EC:3.6.5.5];K03549//KUP system potassium uptake protein;K05283//phosphatidylinositol glycan, class W [EC:2.3.-.-];K07374//tubulin alpha;K13420//LRR receptor-like serine/threonine-protein kinase FLS2 [EC:2.7.11.1]	gi|670358425|ref|XP_008664680.1|//PREDICTED: uncharacterized protein LOC100216561 isoform X1 [Zea mays];CAH66897.1//OSIGBa0099L20.12 [Oryza sativa];AAT93988.1//putative polyprotein [Oryza sativa Japonica Group];gi|670358431|ref|XP_008664700.1|//PREDICTED: uncharacterized protein LOC100216561 isoform X3 [Zea mays]
103638604	1869	1714	21588	3.72156	0	Up	0	LOC103638604	GO:0005634//nucleus	GO:0016614//oxidoreductase activity, acting on CH-OH group of donors;GO:0003677//DNA binding;GO:0030284//estrogen receptor activity;GO:0050660//flavin adenine dinucleotide binding;GO:0005496//steroid binding	GO:0006355//regulation of transcription, DNA-templated;GO:0043401//steroid hormone mediated signaling pathway;GO:0055114//oxidation-reduction process	NA	gi|670438405|ref|XP_008659694.1|//PREDICTED: reticuline oxidase-like protein [Zea mays]
109941402	7775	5011.15	29508	2.62466	0	Up	0	LOC109941402	NA	NA	NA	K17302//coatomer subunit beta';K01191//alpha-mannosidase [EC:3.2.1.24];K08247//methionine S-methyltransferase [EC:2.1.1.12];K15255//ATP-dependent DNA helicase PIF1 [EC:3.6.4.12]	gi|670380679|ref|XP_008671052.1|//PREDICTED: extensin-like [Zea mays];ABQ44355.1//polyprotein [Zea mays];ACN30629.1//unknown [Zea mays]
100274481	1420	34978.9	78222.2	1.22786	0	Up	0	LOC100274481	GO:0005576//extracellular region	GO:0008061//chitin binding;GO:0004568//chitinase activity	GO:0045493//xylan catabolic process;GO:0006032//chitin catabolic process;GO:0006952//defense response	K01183//chitinase [EC:3.2.1.14]	gi|226491894|ref|NP_001142312.1|//uncharacterized protein LOC100274481 precursor [Zea mays]
100272880	1250	6572	28922	2.20453	0	Up	0	LOC100272880	NA	GO:0004190//aspartic-type endopeptidase activity	GO:0006508//proteolysis;GO:0030163//protein catabolic process	NA	gi|414591869|tpg|DAA42440.1|//TPA: hypothetical protein ZEAMMB73_410724 [Zea mays]
103633239	4931	23851.6	57685.7	1.3409	0	Up	0	LOC103633239	GO:0016021//integral component of membrane;GO:0005886//plasma membrane	GO:0005524//ATP binding;GO:0042626//ATPase activity, coupled to transmembrane movement of substances	GO:0055085//transmembrane transport	K05681//ATP-binding cassette, subfamily G (WHITE), member 2	XP_004957881.1//PREDICTED: ABC transporter G family member 43-like [Setaria italica];gi|670424987|ref|XP_008653157.1|//PREDICTED: LOW QUALITY PROTEIN: pleiotropic drug resistance protein 5-like [Zea mays]
103653587	13798	9813.14	32267.2	1.78405	0	Up	0	LOC103653587	NA	NA	NA	K07478//putative ATPase;K08247//methionine S-methyltransferase [EC:2.1.1.12];K13457//disease resistance protein RPM1;K14638//solute carrier family 15 (peptide/histidine transporter), member 3/4	gi|413922594|gb|AFW62526.1|//hypothetical protein ZEAMMB73_060684 [Zea mays];AAL76006.1//putative retrotransposon protein [Zea mays]
100284387	1040	38527	74725	1.02249	0	Up	0	LOC100284387	NA	GO:0008061//chitin binding;GO:0004568//chitinase activity	GO:0006032//chitin catabolic process;GO:0016998//cell wall macromolecule catabolic process;GO:0006952//defense response;GO:0000272//polysaccharide catabolic process	K01183//chitinase [EC:3.2.1.14]	gi|226501166|ref|NP_001150754.1|//endochitinase PR4 precursor [Zea mays]
100280431	2119	11430	33133	1.60221	0	Up	0	LOC100280431	GO:0016021//integral component of membrane	GO:0005345//purine nucleobase transmembrane transporter activity	GO:1904823//purine nucleobase transmembrane transport	K06901//putative MFS transporter, AGZA family, xanthine/uracil permease	gi|226491608|ref|NP_001146825.1|//uncharacterized protein LOC100280431 [Zea mays]
542700	1179	33195	64638	1.02819	0	Up	0	lip15	GO:0005634//nucleus;GO:0009536//plastid	GO:0005488//binding	GO:0006355//regulation of transcription, DNA-templated	NA	gi|162459399|ref|NP_001105684.1|//low temperature-induced protein15 [Zea mays]
100216791	1881	23467	50990	1.18635	0	Up	0	LOC100216791	NA	NA	NA	K19882//O-palmitoleoyl-L-serine hydrolase [EC:3.1.1.98]	gi|219363277|ref|NP_001136662.1|//uncharacterized protein LOC100216791 [Zea mays]
103633356	2380	18293	42706	1.28992	0	Up	0	LOC103633356	GO:0005887//integral component of plasma membrane	GO:0005355//glucose transmembrane transporter activity;GO:0005351//sugar:proton symporter activity	GO:0046323//glucose import;GO:0015992//proton transport;GO:1904659//glucose transmembrane transport	K08150//MFS transporter, SP family, solute carrier family 2 (myo-inositol transporter), member 13	gi|670425267|ref|XP_008653287.1|//PREDICTED: polyol transporter 5-like [Zea mays]
103637691	2494	20258	45053	1.2199	0	Up	0	LOC103637691	GO:0005634//nucleus	GO:0003677//DNA binding	GO:0006355//regulation of transcription, DNA-templated	K12581//CCR4-NOT transcription complex subunit 7/8;K03094//S-phase kinase-associated protein 1;K13126//polyadenylate-binding protein;K05941//glutathione gamma-glutamylcysteinyltransferase [EC:2.3.2.15];K01054//acylglycerol lipase [EC:3.1.1.23]	gi|670364314|ref|XP_008658556.1|//PREDICTED: NAC domain-containing protein 67-like [Zea mays]
100274400	1168	16351	38970	1.31975	0	Up	0	LOC100274400	NA	GO:0008061//chitin binding;GO:0004568//chitinase activity	GO:0006032//chitin catabolic process;GO:0016998//cell wall macromolecule catabolic process;GO:0005975//carbohydrate metabolic process	K20547//basic endochitinase B [EC:3.2.1.14]	gi|214015069|gb|ACJ62151.1|//chitinase [Zea mays subsp. parviglumis]
103643618	2465	318	9476	4.96395	0	Up	0	HAK21	GO:0016021//integral component of membrane	GO:0015079//potassium ion transmembrane transporter activity	GO:0071805//potassium ion transmembrane transport	K03549//KUP system potassium uptake protein	gi|673921674|ref|NP_001288539.1|//potassium transporter 21-like [Zea mays];NP_001288539.1//potassium transporter 21-like [Zea mays]
103654095	1987	16089	38003	1.30681	0	Up	0	LOC103654095	NA	GO:0016705//oxidoreductase activity, acting on paired donors, with incorporation or reduction of molecular oxygen;GO:0020037//heme binding;GO:0005506//iron ion binding;GO:0004497//monooxygenase activity	GO:0055114//oxidation-reduction process	K10717//cytokinin trans-hydroxylase;K07426//cytochrome P450 family 4 subfamily B polypeptide 1 [EC:1.14.14.1]	gi|670398110|ref|XP_008679123.1|//PREDICTED: cytochrome P450 714C3 [Zea mays]
100284159	624	5281	19982	1.98659	0	Up	0	LOC100284159	NA	NA	NA	NA	NA
100192761	1250	9362	27013	1.59553	0	Up	0	TIDP3705	GO:0009505//plant-type cell wall;GO:0005576//extracellular region	GO:0020037//heme binding;GO:0046872//metal ion binding;GO:0004601//peroxidase activity	GO:0006979//response to oxidative stress;GO:0009664//plant-type cell wall organization;GO:0098869//cellular oxidant detoxification;GO:0042744//hydrogen peroxide catabolic process;GO:0055114//oxidation-reduction process	K00430//peroxidase [EC:1.11.1.7]	gi|212723452|ref|NP_001131430.1|//uncharacterized protein LOC100192761 precursor [Zea mays]
100281556	2223	6390	21771	1.83529	0	Up	0	LOC100281556	GO:0016021//integral component of membrane;GO:0005886//plasma membrane	GO:0030246//carbohydrate binding;GO:0004674//protein serine/threonine kinase activity;GO:0005524//ATP binding	GO:0006468//protein phosphorylation	K04733//interleukin-1 receptor-associated kinase 4 [EC:2.7.11.1]	gi|226502714|ref|NP_001147947.1|//lectin-like receptor kinase 7 precursor [Zea mays]
100381655	1804	20159	42897	1.15622	0	Up	0	LOC100381655	NA	GO:0004351//glutamate decarboxylase activity;GO:0030170//pyridoxal phosphate binding	GO:0006536//glutamate metabolic process	K01580//glutamate decarboxylase [EC:4.1.1.15]	gi|293335575|ref|NP_001167941.1|//uncharacterized protein LOC100381655 [Zea mays]
100383301	2641	14248.5	33560	1.3027	0	Up	0	LOC100383301	GO:0005634//nucleus;GO:0005886//plasma membrane;GO:0005737//cytoplasm	GO:0005524//ATP binding;GO:0004683//calmodulin-dependent protein kinase activity;GO:0005509//calcium ion binding;GO:0009931//calcium-dependent protein serine/threonine kinase activity;GO:0005516//calmodulin binding	GO:0009738//abscisic acid-activated signaling pathway;GO:0018105//peptidyl-serine phosphorylation;GO:0035556//intracellular signal transduction;GO:0046777//protein autophosphorylation	K13412//calcium-dependent protein kinase [EC:2.7.11.1]	gi|293335043|ref|NP_001169430.1|//putative calcium-dependent protein kinase family protein [Zea mays]
103640860	2450	61	8396	7.17152	0	Up	0	LOC103640860	GO:0048046//apoplast	GO:0016722//oxidoreductase activity, oxidizing metal ions;GO:0052716//hydroquinone:oxygen oxidoreductase activity;GO:0005507//copper ion binding	GO:0046274//lignin catabolic process;GO:0055114//oxidation-reduction process	K05909//laccase [EC:1.10.3.2]	gi|670444230|ref|XP_008662540.1|//PREDICTED: laccase-25-like [Zea mays]
100383082	1819	12016	30067	1.38999	0	Up	0	LOC100383082	GO:0016021//integral component of membrane;GO:0009536//plastid	GO:0016705//oxidoreductase activity, acting on paired donors, with incorporation or reduction of molecular oxygen;GO:0020037//heme binding;GO:0005506//iron ion binding;GO:0004497//monooxygenase activity	GO:0022900//electron transport chain	K20495//long-chain fatty acid omega-monooxygenase [EC:1.14.13.205]	gi|293333882|ref|NP_001169224.1|//putative cytochrome P450 superfamily protein [Zea mays]
100281327	1738	18956.2	39828.6	1.1379	0	Up	0	LOC100281327	NA	NA	NA	K09286//EREBP-like factor	gi|413947300|gb|AFW79949.1|//putative AP2/EREBP transcription factor superfamily protein isoform 1 [Zea mays]
103645931	4019	4356	17001	2.03131	0	Up	0	LOC103645931	GO:0005768//endosome;GO:0016021//integral component of membrane;GO:0005886//plasma membrane	GO:0005524//ATP binding;GO:0004672//protein kinase activity	GO:0016045//detection of bacterium;GO:0010359//regulation of anion channel activity;GO:0006898//receptor-mediated endocytosis;GO:0006468//protein phosphorylation;GO:0042742//defense response to bacterium;GO:0052544//defense response by callose deposition in cell wall	K13420//LRR receptor-like serine/threonine-protein kinase FLS2 [EC:2.7.11.1]	XP_008668880.1//LRR receptor-like serine/threonine-protein kinase FLS2 [Zea mays];gi|670375086|ref|XP_008668880.1|//PREDICTED: LRR receptor-like serine/threonine-protein kinase FLS2 [Zea mays]
100037814	668	4783.26	17496.7	1.93778	0	Up	0	umc1246	GO:0005576//extracellular region	GO:0004867//serine-type endopeptidase inhibitor activity;GO:0008233//peptidase activity	GO:0010951//negative regulation of endopeptidase activity	NA	gi|162458041|ref|NP_001105984.1|//putative Bowman-Birk serine protease inhibitor precursor [Zea mays]
100272820	704	3310	14662	2.21395	0	Up	0	TIDP2793	GO:0005576//extracellular region	NA	GO:0006952//defense response;GO:0009607//response to biotic stimulus	K13449//pathogenesis-related protein 1	gi|226499236|ref|NP_001140745.1|//uncharacterized protein LOC100272820 precursor [Zea mays]
103627746	2271	5177.95	18145.3	1.87591	0	Up	0	LOC103627746	GO:0048046//apoplast	GO:0016722//oxidoreductase activity, oxidizing metal ions;GO:0052716//hydroquinone:oxygen oxidoreductase activity;GO:0005507//copper ion binding	GO:0046274//lignin catabolic process;GO:0055114//oxidation-reduction process	K05909//laccase [EC:1.10.3.2]	gi|670410247|ref|XP_008646276.1|//PREDICTED: putative laccase-9 [Zea mays]
100281111	1095	4877	17068	1.874	0	Up	0	LOC100281111	NA	NA	NA	K04733//interleukin-1 receptor-associated kinase 4 [EC:2.7.11.1]	gi|413942293|gb|AFW74942.1|//putative DUF26 domain family protein [Zea mays]
100275522	1164	12434	29124	1.29469	0	Up	0	LOC100275522	NA	NA	NA	NA	gi|414876506|tpg|DAA53637.1|//TPA: hypothetical protein ZEAMMB73_211564 [Zea mays]
542525	1302	20874	41019	1.04135	0	Up	0	chn1	GO:0005576//extracellular region	GO:0008061//chitin binding;GO:0004568//chitinase activity	GO:0006032//chitin catabolic process;GO:0005975//carbohydrate metabolic process	K01183//chitinase [EC:3.2.1.14]	gi|525344103|ref|NP_001266396.1|//chitinase chem 5 precursor [Zea mays]
103644262	1034	6312.88	19020.1	1.65792	0	Up	0	LOC103644262	GO:0005576//extracellular region	GO:0004867//serine-type endopeptidase inhibitor activity;GO:0008233//peptidase activity	GO:0010951//negative regulation of endopeptidase activity	NA	XP_008665690.1//Bowman-Birk type trypsin inhibitor [Zea mays];gi|670368995|ref|XP_008665690.1|//PREDICTED: Bowman-Birk type trypsin inhibitor-like [Zea mays]
100141385	1959	4818	16399	1.83387	0	Up	0	LOC100141385	GO:0016021//integral component of membrane	GO:0004674//protein serine/threonine kinase activity;GO:0005524//ATP binding	GO:0007165//signal transduction;GO:0006468//protein phosphorylation	K07198//5'-AMP-activated protein kinase, catalytic alpha subunit [EC:2.7.11.11]	gi|194705800|gb|ACF86984.1|//unknown [Zea mays]
100384791	1640	2355	11420	2.34453	0	Up	0	IDP1951	NA	NA	NA	K03841//fructose-1,6-bisphosphatase I [EC:3.1.3.11];K12662//U4/U6 small nuclear ribonucleoprotein PRP4;K14963//COMPASS component SWD3	gi|670361215|ref|XP_008646636.1|//PREDICTED: uncharacterized protein LOC100384791 isoform X1 [Zea mays];NP_001170709.1//uncharacterized protein LOC100384791 [Zea mays]
100193122	2379	15218.1	31906.9	1.13485	0	Up	0	cl4777_1c	NA	GO:0005525//GTP binding	NA	K16196//eukaryotic translation initiation factor 2-alpha kinase 4 [EC:2.7.11.1];K18213//proteinaceous RNase P [EC:3.1.26.5];K21027//tRNA-5-taurinomethyluridine 2-sulfurtransferase [EC:2.8.1.14];K10268//F-box and leucine-rich repeat protein 2/20;K15923//alpha-L-fucosidase 2 [EC:3.2.1.51];K08247//methionine S-methyltransferase [EC:2.1.1.12];K04040//chlorophyll/bacteriochlorophyll a synthase [EC:2.5…	gi|212723794|ref|NP_001131755.1|//uncharacterized protein LOC100193122 [Zea mays];NP_001131755.1//P-loop containing nucleoside triphosphate hydrolase superfamily protein [Zea mays];AAL75999.1//putative polyprotein [Zea mays]
100382444	1673	7477	20369	1.51261	0	Up	0	LOC100382444	GO:0043231//intracellular membrane-bounded organelle	GO:0080043//quercetin 3-O-glucosyltransferase activity;GO:0080044//quercetin 7-O-glucosyltransferase activity	GO:0009813//flavonoid biosynthetic process;GO:0052696//flavonoid glucuronidation	K13496//UDP-glucosyl transferase 73C [EC:2.4.1.-]	gi|293336008|ref|NP_001168657.1|//uncharacterized protein LOC100382444 [Zea mays]
100281319	1316	2316	11216	2.34262	0	Up	0	TIDP3344	NA	GO:0008757//S-adenosylmethionine-dependent methyltransferase activity;GO:0008171//O-methyltransferase activity;GO:0046983//protein dimerization activity	GO:0032259//methylation	K13262//isoflavone-7-O-methyltransferase [EC:2.1.1.150];K16040//trans-resveratrol di-O-methyltransferase [EC:2.1.1.240];K13230//2,4,7-trihydroxy-1,4-benzoxazin-3-one-glucoside 7-O-methyltransferase [EC:2.1.1.241];K13259//2,7,4'-trihydroxyisoflavanone 4'-O-methyltransferase / isoflavone 4'-O-methyltransferase [EC:2.1.1.212 2.1.1.46]	gi|226495963|ref|NP_001147709.1|//uncharacterized protein LOC100281319 [Zea mays]
100193614	2105	8200	21295	1.44359	0	Up	0	LOC100193614	GO:0005774//vacuolar membrane;GO:0005739//mitochondrion	GO:0005524//ATP binding;GO:0004353//glutamate dehydrogenase [NAD(P)+] activity;GO:0005507//copper ion binding;GO:0008270//zinc ion binding;GO:0004352//glutamate dehydrogenase (NAD+) activity;GO:0050897//cobalt ion binding	GO:0006520//cellular amino acid metabolic process;GO:0055114//oxidation-reduction process	K00261//glutamate dehydrogenase (NAD(P)+) [EC:1.4.1.3]	gi|212721806|ref|NP_001132187.1|//uncharacterized protein LOC100193614 [Zea mays]
100383317	3195	5284.98	16341.7	1.69536	0	Up	0	LOC100383317	GO:0016021//integral component of membrane	GO:0016787//hydrolase activity	GO:0006629//lipid metabolic process	NA	gi|293333732|ref|NP_001169446.1|//uncharacterized protein LOC100383317 [Zea mays]
542352	716	17405	34294	1.04522	0	Up	0	prp4	GO:0005576//extracellular region	NA	NA	K13449//pathogenesis-related protein 1	gi|75994041|gb|ABA34056.1|//pathogenesis-related protein 1, partial [Zea mays subsp. parviglumis]
103631817	1929	5271.13	16077.9	1.67566	0	Up	0	LOC103631817	NA	GO:0016831//carboxy-lyase activity;GO:0030170//pyridoxal phosphate binding	GO:0006520//cellular amino acid metabolic process	K01592//tyrosine decarboxylase [EC:4.1.1.25]	XP_008651749.1//tyrosine decarboxylase 1 [Zea mays];gi|670362294|ref|XP_008651749.1|//PREDICTED: tyrosine decarboxylase 1-like [Zea mays]
100383323	1277	1928	9867	2.42228	0	Up	0	LOC100383323	GO:0005576//extracellular region	GO:0020037//heme binding;GO:0046872//metal ion binding;GO:0004601//peroxidase activity	GO:0006979//response to oxidative stress;GO:0098869//cellular oxidant detoxification;GO:0042744//hydrogen peroxide catabolic process;GO:0055114//oxidation-reduction process	K00430//peroxidase [EC:1.11.1.7]	gi|293335795|ref|NP_001169452.1|//uncharacterized protein LOC100383323 precursor [Zea mays]
103641458	646	1440.74	8792.35	2.67621	0	Up	0	LOC103641458	GO:0005576//extracellular region	GO:0004867//serine-type endopeptidase inhibitor activity;GO:0008233//peptidase activity	GO:0010951//negative regulation of endopeptidase activity	NA	gi|670445482|ref|XP_008663025.1|//PREDICTED: Bowman-Birk type trypsin inhibitor-like [Zea mays]
100382682	3544	5207.07	15866.1	1.67417	0	Up	0	LOC100382682	GO:0016020//membrane	GO:0000166//nucleotide binding;GO:0004672//protein kinase activity	GO:0016310//phosphorylation	K00924//null	gi|414880574|tpg|DAA57705.1|//TPA: putative leucine-rich repeat receptor-like protein kinase family protein [Zea mays]
103636060	4973	4896.87	15308.2	1.71114	0	Up	0	LOC103636060	GO:0016021//integral component of membrane;GO:0005886//plasma membrane	GO:0005524//ATP binding;GO:0042626//ATPase activity, coupled to transmembrane movement of substances	GO:0055085//transmembrane transport	K05681//ATP-binding cassette, subfamily G (WHITE), member 2	gi|670432149|ref|XP_008656640.1|//PREDICTED: pleiotropic drug resistance protein 3-like [Zea mays]
BGI_novel_G004434	3112	303.75	5646.16	4.28308	0	Up	0	NA	NA	NA	NA	K03018//DNA-directed RNA polymerase III subunit RPC1 [EC:2.7.7.6]	XP_020406276.1//uncharacterized protein LOC103651883 isoform X1 [Zea mays]
103651195	1883	5002	14898	1.64131	0	Up	0	LOC103651195	NA	GO:0052634//C-19 gibberellin 2-beta-dioxygenase activity;GO:0005506//iron ion binding	GO:0009416//response to light stimulus;GO:0045487//gibberellin catabolic process;GO:0055114//oxidation-reduction process	K04125//gibberellin 2-oxidase [EC:1.14.11.13]	gi|670389249|ref|XP_008675035.1|//PREDICTED: gibberellin 2-beta-dioxygenase-like [Zea mays];XP_008675035.1//gibberellin 2-beta-dioxygenase [Zea mays]
542299	957	4069	13312	1.77675	0	Up	0	sip1	NA	NA	GO:0050832//defense response to fungus;GO:0031640//killing of cells of other organism	K04733//interleukin-1 receptor-associated kinase 4 [EC:2.7.11.1]	gi|162458913|ref|NP_001105356.1|//zeamatin precursor [Zea mays]
103630306	946	2912	11194	2.00941	0	Up	0	LOC103630306	NA	NA	NA	NA	gi|670417552|ref|XP_008649590.1|//PREDICTED: uncharacterized protein LOC103630306 [Zea mays]
100283469	1567	11052	24030	1.1873	0	Up	0	LOC100283469	NA	GO:0003860//3-hydroxyisobutyryl-CoA hydrolase activity	NA	K05605//3-hydroxyisobutyryl-CoA hydrolase [EC:3.1.2.4]	gi|670443160|ref|XP_008661977.1|//PREDICTED: CHY1 isoform X1 [Zea mays]
103635602	1695	3367	11896.8	1.88781	0	Up	0	LOC103635602	NA	GO:0046872//metal ion binding	NA	K14794//ribosomal RNA-processing protein 12;K12309//beta-galactosidase [EC:3.2.1.23]	gi|670431172|ref|XP_008656238.1|//PREDICTED: protein TRANSPARENT TESTA 1-like [Zea mays]
109945996	2829	4757	14268	1.65143	0	Up	0	LOC109945996	GO:0016020//membrane	NA	NA	NA	gi|992166930|gb|KXG28268.1|//hypothetical protein SORBI_005G105300 [Sorghum bicolor]
100278059	634	3764	12476	1.79559	0	Up	0	LOC100278059	NA	NA	NA	NA	gi|226509378|ref|NP_001144932.1|//uncharacterized protein LOC100278059 [Zea mays]
103630734	2774	8021.07	19226.7	1.32801	0	Up	0	LOC103630734	NA	GO:0008270//zinc ion binding	GO:0006511//ubiquitin-dependent protein catabolic process;GO:0016567//protein ubiquitination	K10635//E3 ubiquitin-protein ligase Arkadia [EC:2.3.2.27];K19041//E3 ubiquitin-protein ligase RNF38/44 [EC:2.3.2.27]	gi|670418510|ref|XP_008650001.1|//PREDICTED: probable E3 ubiquitin-protein ligase HIP1 isoform X1 [Zea mays];XP_008650001.1//probable E3 ubiquitin-protein ligase HIP1 [Zea mays]
100383329	2360	4030	12848	1.73946	0	Up	0	LOC100383329	GO:0016021//integral component of membrane;GO:0005886//plasma membrane	GO:0005524//ATP binding;GO:0008061//chitin binding;GO:0004672//protein kinase activity	GO:0006468//protein phosphorylation;GO:0045087//innate immune response	K04733//interleukin-1 receptor-associated kinase 4 [EC:2.7.11.1]	gi|974987303|ref|NP_001169458.2|//uncharacterized protein LOC100383329 precursor [Zea mays]
100281709	2363	3542	11900	1.81509	0	Up	0	LOC100281709	NA	GO:0005524//ATP binding;GO:0003883//CTP synthase activity	GO:0006541//glutamine metabolic process;GO:0044210//'de novo' CTP biosynthetic process	K01937//CTP synthase [EC:6.3.4.2]	gi|670428284|ref|XP_008654925.1|//PREDICTED: CTP synthase isoform X1 [Zea mays];XP_008654927.1//CTP synthase isoform X3 [Zea mays];gi|670428286|ref|XP_008654926.1|//PREDICTED: CTP synthase isoform X2 [Zea mays];gi|670428288|ref|XP_008654927.1|//PREDICTED: CTP synthase isoform X3 [Zea mays];gi|226504084|ref|NP_001148101.1|//CTP synthase [Zea mays]
100383097	1623	1700.68	8400.4	2.37112	0	Up	0	LOC100383097	NA	GO:0016747//transferase activity, transferring acyl groups other than amino-acyl groups	NA	K13065//shikimate O-hydroxycinnamoyltransferase [EC:2.3.1.133]	gi|293332045|ref|NP_001169239.1|//uncharacterized protein LOC100383097 [Zea mays]
100273620	1910	2125.91	9160.82	2.17417	0	Up	0	LOC100273620	NA	GO:0005506//iron ion binding;GO:0051213//dioxygenase activity	GO:0055114//oxidation-reduction process	K05278//flavonol synthase [EC:1.14.11.23]	gi|670358927|ref|XP_008667799.1|//PREDICTED: uncharacterized protein LOC100273620 isoform X1 [Zea mays];ONL96901.1//jasmonate-regulated gene 21 [Zea mays]
100191538	1091	3410	11521	1.82319	0	Up	0	LOC100191538	GO:0016021//integral component of membrane;GO:0005739//mitochondrion	NA	NA	NA	gi|212275804|ref|NP_001130441.1|//uncharacterized protein LOC100191538 [Zea mays];gi|670434901|ref|XP_008658011.1|//PREDICTED: uncharacterized protein LOC100191538 isoform X1 [Zea mays];gi|308081987|ref|NP_001183791.1|//uncharacterized protein LOC100502384 [Zea mays]
103633277	3528	6391	16374	1.42406	0	Up	0	LOC103633277	GO:0009506//plasmodesma;GO:0016021//integral component of membrane;GO:0005886//plasma membrane	GO:0005515//protein binding;GO:0005524//ATP binding;GO:0004674//protein serine/threonine kinase activity	GO:0006952//defense response;GO:0048544//recognition of pollen;GO:0006468//protein phosphorylation	K04733//interleukin-1 receptor-associated kinase 4 [EC:2.7.11.1]	gi|670425075|ref|XP_008653201.1|//PREDICTED: G-type lectin S-receptor-like serine/threonine-protein kinase B120 [Zea mays]
103639736	3450	5450	14616	1.48999	0	Up	0	LOC103639736	GO:0016021//integral component of membrane	GO:0004674//protein serine/threonine kinase activity;GO:0005524//ATP binding	GO:0006468//protein phosphorylation	K13428//LRR receptor-like serine/threonine-protein kinase EFR [EC:2.7.11.1];K13437//receptor kinase-like protein	gi|413952891|gb|AFW85540.1|//putative leucine-rich repeat receptor-like protein kinase family protein [Zea mays]
542720	971	4778	13531	1.56856	0	Up	0	PR-5	NA	NA	NA	K04733//interleukin-1 receptor-associated kinase 4 [EC:2.7.11.1]	gi|3290006|gb|AAC25630.1|//pathogenesis related protein-5 [Zea mays]
100276695	1012	2083	8724	2.1331	0	Up	0	LOC100276695	NA	NA	NA	K04733//interleukin-1 receptor-associated kinase 4 [EC:2.7.11.1]	gi|998071574|ref|NP_001143894.2|//uncharacterized protein LOC100276695 precursor [Zea mays]
100285638	1204	4763	13344	1.55302	0	Up	0	LOC100285638	NA	GO:0004568//chitinase activity	GO:0005975//carbohydrate metabolic process	NA	gi|226528230|ref|NP_001152001.1|//chitinase 2 precursor [Zea mays]
100285296	1378	1395	7236	2.4417	0	Up	0	LOC100285296	GO:0005576//extracellular region	GO:0008061//chitin binding;GO:0004568//chitinase activity	GO:0045493//xylan catabolic process;GO:0006032//chitin catabolic process	K01183//chitinase [EC:3.2.1.14]	ACN36264.1//unknown [Zea mays];gi|226496775|ref|NP_001151661.1|//xylanase inhibitor protein 1 precursor [Zea mays]
100501142	1479	1066	6429	2.65916	0	Up	0	LOC100501142	NA	GO:0046872//metal ion binding;GO:0051213//dioxygenase activity	GO:0055114//oxidation-reduction process	K05278//flavonol synthase [EC:1.14.11.23];K00475//naringenin 3-dioxygenase [EC:1.14.11.9]	gi|414585764|tpg|DAA36335.1|//TPA: hypothetical protein ZEAMMB73_926701 [Zea mays]
100192762	3828	12816	24751	1.01631	0	Up	0	LOC100192762	NA	GO:0000166//nucleotide binding;GO:0003676//nucleic acid binding	NA	K17579//protein phosphatase 1 regulatory subunit 42;K16860//phospholipase D3/4 [EC:3.1.4.4]	XP_020401541.1//protein MEI2-like 4 isoform X2 [Zea mays];gi|670445780|ref|XP_008663156.1|//PREDICTED: LOW QUALITY PROTEIN: protein MEI2-like 4 [Zea mays]
100283314	1660	7973.44	17864.1	1.23056	0	Up	0	LOC100283314	NA	NA	NA	K05747//Wiskott-Aldrich syndrome protein;K13172//serine/arginine repetitive matrix protein 2	gi|226494494|ref|NP_001149688.1|//VQ motif family protein [Zea mays];NP_001149688.1//VQ motif family protein [Zea mays]
100217274	1809	2018	8236	2.09579	0	Up	0	LOC100217274	NA	NA	NA	K06911//uncharacterized protein	gi|219362817|ref|NP_001137098.1|//uncharacterized protein LOC100217274 [Zea mays];NP_001137098.1//uncharacterized protein LOC100217274 [Zea mays]
103653516	2184	653.39	5316.28	3.09117	0	Up	0	LOC103653516	NA	NA	NA	NA	XP_008678626.1//uncharacterized protein LOC103653516 [Zea mays];gi|670396798|ref|XP_008678626.1|//PREDICTED: uncharacterized protein LOC103653516 [Zea mays]
100281437	2007	5752.32	14434.5	1.39407	0	Up	0	LOC100281437	GO:0016021//integral component of membrane;GO:0005886//plasma membrane	GO:0015171//amino acid transmembrane transporter activity	GO:0003333//amino acid transmembrane transport;GO:0043090//amino acid import	K14209//solute carrier family 36 (proton-coupled amino acid transporter);K15015//solute carrier family 32 (vesicular inhibitory amino acid transporter)	gi|226502680|ref|NP_001147827.1|//LHT1 [Zea mays]
100272805	1863	8237.05	17998.1	1.19441	0	Up	0	si660055c01	GO:0005615//extracellular space;GO:0005576//extracellular region	GO:0019139//cytokinin dehydrogenase activity;GO:0016614//oxidoreductase activity, acting on CH-OH group of donors;GO:0050660//flavin adenine dinucleotide binding	GO:0022900//electron transport chain;GO:0009690//cytokinin metabolic process	K00279//cytokinin dehydrogenase [EC:1.5.99.12]	gi|670383190|ref|XP_008672378.1|//PREDICTED: cytokinin dehydrogenase 4 isoform X1 [Zea mays]
100275591	2297	3301.62	10395.1	1.72143	0	Up	0	LOC100275591	NA	GO:0005488//binding	NA	K17095//annexin A7/11;K17099//annexin A13	gi|194696260|gb|ACF82214.1|//unknown [Zea mays];ACF82214.1//unknown [Zea mays]
100500709	1158	1019.44	6062.6	2.63893	0	Up	0	OMT8	NA	GO:0046872//metal ion binding;GO:0008168//methyltransferase activity	GO:0006952//defense response;GO:0032259//methylation	K08241//jasmonate O-methyltransferase [EC:2.1.1.141]	gi|304571955|ref|NP_001182139.1|//benzoate O-methyltransferase [Zea mays]
732731	1431	11934	23114	1.02046	0	Up	0	opr3	GO:0005622//intracellular	GO:0010181//FMN binding;GO:0003959//NADPH dehydrogenase activity	GO:0055114//oxidation-reduction process	K05894//12-oxophytodienoic acid reductase [EC:1.3.1.42]	gi|162462678|ref|NP_001105830.1|//12-oxo-phytodienoic acid reductase 3 [Zea mays]
100282849	1848	7875.98	17391.6	1.20963	0	Up	0	uaz158(alt)	NA	GO:0004021//L-alanine:2-oxoglutarate aminotransferase activity;GO:0016847//1-aminocyclopropane-1-carboxylate synthase activity;GO:0030170//pyridoxal phosphate binding	GO:0042853//L-alanine catabolic process;GO:0009058//biosynthetic process	K00814//alanine transaminase [EC:2.6.1.2]	gi|226493655|ref|NP_001149227.1|//uncharacterized protein LOC100282849 [Zea mays]
100280247	1499	11872.3	22737.5	1.00425	0	Up	0	NAC5	GO:0005634//nucleus	GO:0003677//DNA binding	GO:0006355//regulation of transcription, DNA-templated	K12581//CCR4-NOT transcription complex subunit 7/8;K13126//polyadenylate-binding protein;K05941//glutathione gamma-glutamylcysteinyltransferase [EC:2.3.2.15];K01054//acylglycerol lipase [EC:3.1.1.23]	gi|226528637|ref|NP_001146648.1|//putative NAC domain transcription factor superfamily protein [Zea mays]
100283104	658	8969	18743	1.1301	0	Up	0	LOC100283104	NA	GO:0008233//peptidase activity	GO:0006508//proteolysis	K02883//large subunit ribosomal protein L18e	gi|926657591|ref|NP_001149478.2|//cortical cell-delineating protein precursor [Zea mays]
100502270	3161	9988.63	20155.4	1.07958	0	Up	0	LOC100502270	GO:0016021//integral component of membrane;GO:0005886//plasma membrane	GO:0005524//ATP binding;GO:0042626//ATPase activity, coupled to transmembrane movement of substances	GO:0055085//transmembrane transport	K20168//TBC1 domain family member 15;K05681//ATP-binding cassette, subfamily G (WHITE), member 2	gi|357122618|ref|XP_003563012.1|//PREDICTED: ABC transporter G family member 43-like [Brachypodium distachyon];PAN43886.1//hypothetical protein PAHAL_J00323 [Panicum hallii];XP_021314335.1//ABC transporter G family member 48 isoform X1 [Sorghum bicolor]
100285936	1913	6875.87	15731.1	1.26078	0	Up	0	cl244_1	NA	GO:0016831//carboxy-lyase activity;GO:0030170//pyridoxal phosphate binding	GO:0006520//cellular amino acid metabolic process	K01592//tyrosine decarboxylase [EC:4.1.1.25]	gi|226528393|ref|NP_001152297.1|//uncharacterized protein LOC100285936 [Zea mays]
541733	1377	11162.6	21584.7	1.0181	0	Up	0	LOC541733	GO:0005634//nucleus	GO:0003677//DNA binding	GO:0006355//regulation of transcription, DNA-templated	K09422//myb proto-oncogene protein, plant	gi|670375850|ref|XP_008669188.1|//PREDICTED: myb-related protein Myb4 [Zea mays]
100281135	952	11265.7	21594.8	1.00551	0	Up	0	pco103560(319)	NA	NA	NA	K04733//interleukin-1 receptor-associated kinase 4 [EC:2.7.11.1]	gi|924442850|ref|NP_001147526.2|//protein P21 precursor [Zea mays]
103646981	821	10108.1	19928.7	1.0461	0	Up	0	LOC103646981	NA	NA	NA	NA	gi|818213405|ref|NP_001295386.1|//putative glycine-rich cell wall structural protein 1 precursor [Zea mays]
100192973	1013	3297	9875	1.6494	0	Up	0	LOC100192973	NA	NA	NA	K06700//proteasome inhibitor subunit 1 (PI31)	gi|212722470|ref|NP_001131619.1|//uncharacterized protein LOC100192973 [Zea mays]
100281166	2905	2020.08	7634.59	1.98491	0	Up	0	si687013d08	NA	NA	NA	K14515//EIN3-binding F-box protein	gi|226505408|ref|NP_001147557.1|//uncharacterized protein LOC100281166 [Zea mays]
103636168	1819	5447	13206	1.34443	0	Up	0	LOC103636168	GO:0005739//mitochondrion	GO:0005524//ATP binding;GO:0004672//protein kinase activity	GO:0006468//protein phosphorylation	K04733//interleukin-1 receptor-associated kinase 4 [EC:2.7.11.1]	gi|670363800|ref|XP_008656742.1|//PREDICTED: serine/threonine-protein kinase At5g01020-like [Zea mays]
103654546	4370	4473	11708	1.45495	0	Up	0	LOC103654546	NA	GO:0043531//ADP binding	NA	K13457//disease resistance protein RPM1	gi|670399301|ref|XP_008679613.1|//PREDICTED: LOW QUALITY PROTEIN: disease resistance protein RPM1-like [Zea mays]
100192351	2378	1990.74	7411.25	1.96318	0	Up	0	asn4	GO:0005829//cytosol	GO:0005524//ATP binding;GO:0042803//protein homodimerization activity;GO:0004066//asparagine synthase (glutamine-hydrolyzing) activity	GO:0070981//L-asparagine biosynthetic process;GO:0006541//glutamine metabolic process;GO:0009646//response to absence of light	K01953//asparagine synthase (glutamine-hydrolysing) [EC:6.3.5.4]	gi|212275221|ref|NP_001131015.1|//asparagine synthetase 4 [Zea mays];KXG39587.1//hypothetical protein SORBI_3001G406800 [Sorghum bicolor];gi|413956055|gb|AFW88704.1|//asparagine synthetase [Zea mays]
100217040	1605	8954.75	18057.5	1.07864	0	Up	0	LOC100217040	GO:0005759//mitochondrial matrix;GO:0016021//integral component of membrane	GO:0009055//electron carrier activity;GO:0052890//oxidoreductase activity, acting on the CH-CH group of donors, with a flavin as acceptor;GO:0005524//ATP binding;GO:0050660//flavin adenine dinucleotide binding;GO:0008470//isovaleryl-CoA dehydrogenase activity;GO:0000062//fatty-acyl-CoA binding	GO:0033539//fatty acid beta-oxidation using acyl-CoA dehydrogenase;GO:0009083//branched-chain amino acid catabolic process;GO:0006552//leucine catabolic process;GO:0055088//lipid homeostasis	K00253//isovaleryl-CoA dehydrogenase [EC:1.3.8.4]	gi|219363163|ref|NP_001136884.1|//uncharacterized LOC100217040 [Zea mays];gi|670412609|ref|XP_008647460.1|//PREDICTED: hypothetical protein isoform X1 [Zea mays]
103653427	3435	2634.46	8493.9	1.75569	0	Up	0	LOC103653427	NA	GO:0003824//catalytic activity	GO:0005992//trehalose biosynthetic process	K16055//trehalose 6-phosphate synthase/phosphatase [EC:2.4.1.15 3.1.3.12]	gi|670396621|ref|XP_008678555.1|//PREDICTED: probable alpha,alpha-trehalose-phosphate synthase [UDP-forming] 10 [Zea mays];XP_008664697.1//probable alpha,alpha-trehalose-phosphate synthase [UDP-forming] 9 [Zea mays]
100381650	3017	8512	17341.2	1.0934	0	Up	0	LOC100381650	GO:0016021//integral component of membrane;GO:0005739//mitochondrion	GO:0005524//ATP binding;GO:0004672//protein kinase activity	GO:0006468//protein phosphorylation	K04733//interleukin-1 receptor-associated kinase 4 [EC:2.7.11.1];K04730//interleukin-1 receptor-associated kinase 1 [EC:2.7.11.1]	gi|670436286|ref|XP_008658775.1|//PREDICTED: uncharacterized LOC100381650 isoform X2 [Zea mays];gi|670436284|ref|XP_008658773.1|//PREDICTED: uncharacterized LOC100381650 isoform X1 [Zea mays];gi|670436288|ref|XP_008658776.1|//PREDICTED: uncharacterized LOC100381650 isoform X3 [Zea mays]
100502238	1604	853.14	5074.55	2.63919	0	Up	0	LOC100502238	NA	NA	NA	K19613//leucine-rich repeat protein SHOC2	NP_001183644.1//leucine-rich repeat-containing protein 40 [Zea mays];gi|308080012|ref|NP_001183644.1|//leucine-rich repeat-containing protein 40 [Zea mays]
100383492	1549	20	3373	7.46466	0	Up	0	LOC100383492	NA	GO:0004556//alpha-amylase activity;GO:0005509//calcium ion binding	GO:0005975//carbohydrate metabolic process	K01176//alpha-amylase [EC:3.2.1.1]	gi|293334595|ref|NP_001169611.1|//putative alpha-amylase family protein precursor [Zea mays]
103650301	3066	5013	12244	1.3551	0	Up	0	LOC103650301	GO:0016021//integral component of membrane	NA	NA	K03021//DNA-directed RNA polymerase III subunit RPC2 [EC:2.7.7.6];K15601//lysine-specific demethylase 3 [EC:1.14.11.-]	ONM32702.1//CSC1-like protein RXW8 [Zea mays];gi|670386970|ref|XP_008674128.1|//PREDICTED: uncharacterized protein LOC103650301 isoform X1 [Zea mays];XP_008674128.1//CSC1-like protein RXW8 [Zea mays]
100274993	955	7099	15246	1.16951	0	Up	0	LOC100274993	NA	NA	NA	NA	gi|226528377|ref|NP_001142691.1|//uncharacterized protein LOC100274993 precursor [Zea mays];AQK65839.1//hypothetical protein ZEAMMB73_Zm00001d014317 [Zea mays]
103653994	2709	1571	6401	2.09338	0	Up	0	LOC103653994	GO:0016021//integral component of membrane	GO:0005215//transporter activity	GO:0006810//transport	K14638//solute carrier family 15 (peptide/histidine transporter), member 3/4	gi|670397894|ref|XP_008679033.1|//PREDICTED: protein NRT1/ PTR FAMILY 7.2-like isoform X1 [Zea mays];gi|670397896|ref|XP_008679034.1|//PREDICTED: protein NRT1/ PTR FAMILY 7.2-like isoform X2 [Zea mays];XP_008679033.1//protein NRT1/ PTR FAMILY 7.2 isoform X1 [Zea mays]
107305682	1054	1346	5887	2.19562	0	Up	0	LOC107305682	NA	NA	NA	K04733//interleukin-1 receptor-associated kinase 4 [EC:2.7.11.1]	gi|194703542|gb|ACF85855.1|//unknown [Zea mays]
100382036	2298	2781	8461	1.67199	0	Up	0	LOC100382036	GO:0005829//cytosol;GO:0009536//plastid	GO:0004674//protein serine/threonine kinase activity;GO:0005524//ATP binding;GO:0016597//amino acid binding	GO:0006468//protein phosphorylation;GO:0009658//chloroplast organization	K04424//sterile alpha motif and leucine zipper containing kinase AZK [EC:2.7.11.25];K17535//serine/threonine-protein kinase TNNI3K [EC:2.7.11.1];K04365//B-Raf proto-oncogene serine/threonine-protein kinase [EC:2.7.11.1]	XP_008651642.1//uncharacterized protein LOC100382036 isoform X2 [Zea mays];XP_008651641.1//uncharacterized protein LOC100382036 isoform X1 [Zea mays];gi|670421485|ref|XP_008651641.1|//PREDICTED: uncharacterized protein LOC100382036 isoform X1 [Zea mays];gi|670421487|ref|XP_008651642.1|//PREDICTED: uncharacterized protein LOC100382036 isoform X2 [Zea mays]
103651628	2123	304	3531	3.6047	0	Up	0	LOC103651628	GO:0016021//integral component of membrane	GO:0005215//transporter activity	GO:0006857//oligopeptide transport	K14638//solute carrier family 15 (peptide/histidine transporter), member 3/4	gi|670390386|ref|XP_008675518.1|//PREDICTED: protein NRT1/ PTR FAMILY 6.2-like [Zea mays]
103642073	2635	7129.77	14980.7	1.13795	0	Up	0	LOC103642073	NA	GO:0008168//methyltransferase activity;GO:0016491//oxidoreductase activity	GO:0032259//methylation;GO:0055114//oxidation-reduction process	K17839//polyamine oxidase [EC:1.5.3.17 1.5.3.-]	PAN40161.1//hypothetical protein PAHAL_G02237 [Panicum hallii];OEL27565.1//putative polyamine oxidase 2, partial [Dichanthelium oligosanthes];gi|670446831|ref|XP_008663613.1|//PREDICTED: probable polyamine oxidase 2 [Zea mays]
103652791	3047	6232.75	13564	1.18862	0	Up	0	LOC103652791	NA	NA	NA	K04733//interleukin-1 receptor-associated kinase 4 [EC:2.7.11.1];K03695//ATP-dependent Clp protease ATP-binding subunit ClpB;K17302//coatomer subunit beta';K04506//E3 ubiquitin-protein ligase SIAH1 [EC:2.3.2.27]	XP_008677998.1//mannose/glucose-specific lectin isoform X15 [Zea mays];gi|670395151|ref|XP_008677992.1|//PREDICTED: mannose/glucose-specific lectin-like isoform X4 [Zea mays];XP_020408039.1//mannose/glucose-specific lectin isoform X6 [Zea mays];AQK49085.1//OSJNBa0016N04.16-like protein [Zea mays];gi|670395153|ref|XP_008677993.1|//PREDICTED: mannose/glucose-specific lectin-like isoform X5 [Zea may…
100279614	1828	5952.78	13148.4	1.21002	0	Up	0	LOC100279614	GO:0046658//anchored component of plasma membrane	GO:0004553//hydrolase activity, hydrolyzing O-glycosyl compounds;GO:0030247//polysaccharide binding	GO:0005975//carbohydrate metabolic process	K19891//glucan endo-1,3-beta-glucosidase 1/2/3 [EC:3.2.1.39]	gi|670428109|ref|XP_008654818.1|//PREDICTED: putative O-Glycosyl hydrolase superfamily protein isoform 1 isoform X1 [Zea mays]
100125656	638	2214	7266	1.78128	0	Up	0	LOC100125656	NA	NA	NA	K03695//ATP-dependent Clp protease ATP-binding subunit ClpB;K04506//E3 ubiquitin-protein ligase SIAH1 [EC:2.3.2.27]	gi|162463724|ref|NP_001106057.1|//PL3K2 [Zea mays]
103646419	2422	4519	10906	1.33782	0	Up	0	LOC103646419	GO:0016020//membrane	NA	GO:0006810//transport	K14638//solute carrier family 15 (peptide/histidine transporter), member 3/4	XP_008669378.2//protein NRT1/ PTR FAMILY 4.4-like [Zea mays];gi|670376324|ref|XP_008669378.1|//PREDICTED: LOW QUALITY PROTEIN: protein NRT1/ PTR FAMILY 4.4-like [Zea mays]
100285804	1798	1923.56	6711.05	1.86953	0	Up	0	LOC100285804	NA	GO:0016301//kinase activity	GO:0043562//cellular response to nitrogen levels;GO:0009744//response to sucrose;GO:0016310//phosphorylation	K07199//5'-AMP-activated protein kinase, regulatory beta subunit	gi|226501672|ref|NP_001152166.1|//SNF1-related protein kinase regulatory subunit beta-1 [Zea mays];NP_001337925.1//SNF1-related protein kinase regulatory subunit beta-1 isoform 1 [Zea mays];gi|670428565|ref|XP_008655113.1|//PREDICTED: SNF1-related protein kinase regulatory subunit beta-1 isoform X1 [Zea mays]
100281430	2696	6225.81	13228.8	1.15412	0	Up	0	LOC100281430	NA	GO:0043565//sequence-specific DNA binding;GO:0003700//transcription factor activity, sequence-specific DNA binding	GO:0006355//regulation of transcription, DNA-templated	K13424//WRKY transcription factor 33	gi|226496539|ref|NP_001147820.1|//WRKY70 - superfamily of TFs having WRKY and zinc finger domains [Zea mays];AQK86652.1//Putative WRKY DNA-binding domain superfamily protein [Zea mays]
103650822	1998	7859.95	15486.9	1.04523	0	Up	0	LOC103650822	GO:0005886//plasma membrane	GO:0004674//protein serine/threonine kinase activity;GO:0005524//ATP binding	GO:0046777//protein autophosphorylation	K08819//cyclin-dependent kinase 12/13 [EC:2.7.11.22 2.7.11.23]	gi|670388268|ref|XP_008674629.1|//PREDICTED: probable serine/threonine-protein kinase At1g54610 [Zea mays]
103641049	3023	3354.86	8870.41	1.46952	0	Up	0	LOC103641049	NA	NA	NA	K18674//N-acetylgalactosamine kinase [EC:2.7.1.157];K00600//glycine hydroxymethyltransferase [EC:2.1.2.1];K14300//nuclear pore complex protein Nup133	gi|670444603|ref|XP_008662678.1|//PREDICTED: uncharacterized protein LOC103641049 [Zea mays];XP_008662678.1//uncharacterized protein LOC103641049 [Zea mays]
BGI_novel_G000160	5672	415.12	3470.99	3.13052	0	Up	0	NA	NA	NA	NA	NA	ACN37021.1//unknown [Zea mays]
109943407	4993	448.77	3553.23	3.05185	0	Up	0	LOC109943407	NA	NA	NA	NA	gi|985468538|ref|XP_015389999.1|//PREDICTED: uncharacterized protein LOC107178872 [Citrus sinensis]
103627250	1659	5275	11738	1.22071	0	Up	0	LOC103627250	NA	GO:0004842//ubiquitin-protein transferase activity	GO:0016567//protein ubiquitination	K04733//interleukin-1 receptor-associated kinase 4 [EC:2.7.11.1];K10260//F-box and WD-40 domain protein 7;K08332//null	gi|670408969|ref|XP_008645759.1|//PREDICTED: E3 ubiquitin-protein ligase PUB23-like [Zea mays]
100193134	2071	4012.09	9841.74	1.36133	0	Up	0	si603017c03(382)	GO:0005634//nucleus;GO:0009536//plastid	GO:0003677//DNA binding;GO:0046983//protein dimerization activity	GO:0006355//regulation of transcription, DNA-templated	K08880//serine/threonine kinase 19 [EC:2.7.11.1]	gi|670435043|ref|XP_008658086.1|//PREDICTED: uncharacterized protein LOC100193134 isoform X1 [Zea mays];ACG41285.1//serine/threonine-protein kinase 19 [Zea mays]
103643324	3291	5951.54	12678.1	1.15777	0	Up	0	LOC103643324	NA	GO:0003824//catalytic activity	GO:0005992//trehalose biosynthetic process	K16055//trehalose 6-phosphate synthase/phosphatase [EC:2.4.1.15 3.1.3.12]	gi|670366555|ref|XP_008664697.1|//PREDICTED: probable alpha,alpha-trehalose-phosphate synthase [UDP-forming] 9 [Zea mays]
103652709	5125	2088	6754	1.76039	0	Up	0	LOC103652709	NA	GO:0005524//ATP binding;GO:0004672//protein kinase activity	GO:0006468//protein phosphorylation	K04424//sterile alpha motif and leucine zipper containing kinase AZK [EC:2.7.11.25];K13457//disease resistance protein RPM1;K18195//rhamnogalacturonan endolyase [EC:4.2.2.23];K08873//serine/threonine-protein kinase SMG1 [EC:2.7.11.1];K11000//callose synthase [EC:2.4.1.-]	gi|670394896|ref|XP_008677882.1|//PREDICTED: uncharacterized protein LOC103652709 isoform X3 [Zea mays];XP_008677882.1//uncharacterized protein LOC103652709 isoform X3 [Zea mays];AQK48372.1//Protein kinase domain superfamily protein [Zea mays];AQK48374.1//Protein kinase domain superfamily protein [Zea mays];gi|670394890|ref|XP_008677879.1|//PREDICTED: mitogen-activated protein kinase kinase kinas…
100304441	1309	906	4494	2.37719	0	Up	0	LOC100304441	NA	GO:0042349//guiding stereospecific synthesis activity	GO:0009699//phenylpropanoid biosynthetic process	NA	gi|259489878|ref|NP_001159346.1|//uncharacterized protein LOC100304441 [Zea mays]
100273875	1618	2223.65	6903.32	1.70113	0	Up	0	LOC100273875	NA	NA	GO:0006351//transcription, DNA-templated	K09287//RAV-like factor	gi|226497110|ref|NP_001141742.1|//putative AP2/EREBP transcription factor superfamily protein [Zea mays]
103643833	2520	2703.08	7639.89	1.56572	0	Up	0	LOC103643833	GO:0005739//mitochondrion	GO:0016901//oxidoreductase activity, acting on the CH-OH group of donors, quinone or similar compound as acceptor;GO:0048038//quinone binding	GO:0005975//carbohydrate metabolic process;GO:0055114//oxidation-reduction process	K20891//beta-glucuronosyltransferase [EC:2.4.1.-]	gi|670367874|ref|XP_008665213.1|//PREDICTED: HIPL1 protein-like [Zea mays];XP_002466640.1//HIPL1 protein isoform X1 [Sorghum bicolor]
100280970	1413	4518	10423	1.27278	0	Up	0	LOC100280970	GO:0048046//apoplast;GO:0009505//plant-type cell wall	GO:0052692//raffinose alpha-galactosidase activity	GO:0005975//carbohydrate metabolic process	K07407//alpha-galactosidase [EC:3.2.1.22]	gi|924442934|ref|NP_001300723.1|//alpha-galactosidase precursor [Zea mays];PAN46696.1//hypothetical protein PAHAL_I02962 [Panicum hallii]
100273033	1882	3066	8213	1.48832	0	Up	0	LOC100273033	GO:0016020//membrane;GO:0016021//integral component of membrane	GO:0015171//amino acid transmembrane transporter activity;GO:0022857//transmembrane transporter activity	GO:0055085//transmembrane transport;GO:0003333//amino acid transmembrane transport	K14993//solute carrier family 38 (sodium-coupled neutral amino acid transporter), member 6;K14207//solute carrier family 38 (sodium-coupled neutral amino acid transporter), member 2;K14997//solute carrier family 38 (sodium-coupled neutral amino acid transporter), member 11	gi|226531808|ref|NP_001146077.1|//uncharacterized protein LOC100279609 [Zea mays];gi|226509716|ref|NP_001140954.1|//uncharacterized LOC100273033 [Zea mays];AQK99632.1//Transmembrane amino acid transporter family protein [Zea mays];gi|670427655|ref|XP_008654556.1|//PREDICTED: hypothetical protein isoform X2 [Zea mays]
103630342	1317	5832	12303	1.14372	0	Up	0	LOC103630342	NA	GO:0004190//aspartic-type endopeptidase activity	GO:0006508//proteolysis;GO:0030163//protein catabolic process	NA	gi|670417639|ref|XP_008649625.1|//PREDICTED: basic 7S globulin-like [Zea mays]
100280069	2549	6971.67	13854.9	1.05758	0	Up	0	LOC100280069	NA	GO:0003824//catalytic activity	NA	K15631//molybdenum cofactor sulfurtransferase [EC:2.8.1.9]	gi|226503039|ref|NP_001146481.1|//uncharacterized protein LOC100280069 [Zea mays]
103634525	835	6185	12766	1.11223	0	Up	0	LOC103634525	GO:0005634//nucleus;GO:0005737//cytoplasm	GO:0010427//abscisic acid binding;GO:0004864//protein phosphatase inhibitor activity;GO:0004872//receptor activity	GO:0080163//regulation of protein serine/threonine phosphatase activity;GO:0009738//abscisic acid-activated signaling pathway;GO:0006952//defense response;GO:0043086//negative regulation of catalytic activity;GO:0009607//response to biotic stimulus	K14496//abscisic acid receptor PYR/PYL family	gi|670363127|ref|XP_008654686.1|//PREDICTED: pathogenesis-related protein 1-like [Zea mays]
103646078	1922	4849.19	10845	1.22798	0	Up	0	LOC103646078	GO:0016021//integral component of membrane;GO:0009536//plastid	GO:0015171//amino acid transmembrane transporter activity	GO:0003333//amino acid transmembrane transport	K19476//vacuolar protein sorting-associated protein IST1;K14209//solute carrier family 36 (proton-coupled amino acid transporter);K15015//solute carrier family 32 (vesicular inhibitory amino acid transporter)	gi|670375439|ref|XP_008669025.1|//PREDICTED: lysine histidine transporter-like 8 [Zea mays]
100383937	1236	5214.55	11350.1	1.18886	0	Up	0	LOC100383937	GO:0005634//nucleus	GO:0003677//DNA binding	GO:0006355//regulation of transcription, DNA-templated	K12581//CCR4-NOT transcription complex subunit 7/8;K13126//polyadenylate-binding protein;K03094//S-phase kinase-associated protein 1;K05941//glutathione gamma-glutamylcysteinyltransferase [EC:2.3.2.15];K01054//acylglycerol lipase [EC:3.1.1.23]	gi|670384787|ref|XP_008673234.1|//PREDICTED: uncharacterized protein LOC100383937 isoform X1 [Zea mays]
103652574	1816	5245	11366	1.18248	0	Up	0	LOC103652574	GO:0016021//integral component of membrane	GO:0016705//oxidoreductase activity, acting on paired donors, with incorporation or reduction of molecular oxygen;GO:0020037//heme binding;GO:0005506//iron ion binding;GO:0004497//monooxygenase activity	GO:0055114//oxidation-reduction process	K07428//cytochrome P450 family 4 subfamily X [EC:1.14.14.1];K07426//cytochrome P450 family 4 subfamily B polypeptide 1 [EC:1.14.14.1]	gi|670391974|ref|XP_008676348.1|//PREDICTED: cytochrome P450 72A15-like [Zea mays]
100382573	1392	1677	5802	1.85744	0	Up	0	LOC100382573	GO:0005634//nucleus	GO:0003677//DNA binding	GO:0006355//regulation of transcription, DNA-templated	K12581//CCR4-NOT transcription complex subunit 7/8;K13126//polyadenylate-binding protein;K05941//glutathione gamma-glutamylcysteinyltransferase [EC:2.3.2.15];K01054//acylglycerol lipase [EC:3.1.1.23]	gi|293334813|ref|NP_001168776.1|//NAC family member [Zea mays]
100274124	1636	2824.4	7690.56	1.51191	0	Up	0	LOC100274124	GO:0005829//cytosol	GO:0008732//L-allo-threonine aldolase activity	GO:0006545//glycine biosynthetic process;GO:0006567//threonine catabolic process	K01620//threonine aldolase [EC:4.1.2.48]	gi|414586400|tpg|DAA36971.1|//TPA: putative threonine aldolase family protein isoform 1 [Zea mays];PAN39088.1//hypothetical protein PAHAL_G01073 [Panicum hallii]
100275533	3028	773	4040.82	2.45288	0	Up	0	LOC100275533	NA	NA	NA	K07478//putative ATPase;K09553//stress-induced-phosphoprotein 1;K03469//ribonuclease HI [EC:3.1.26.4];K15889//prenylcysteine alpha-carboxyl methylesterase [EC:3.1.1.-];K14638//solute carrier family 15 (peptide/histidine transporter), member 3/4	gi|226499816|ref|NP_001143062.1|//uncharacterized protein LOC100275533 [Zea mays];AQA29565.1//putative gypsy-type transposase [Zea mays]
103650960	1191	1489.05	5337.2	1.90846	0	Up	0	LOC103650960	NA	NA	NA	K00430//peroxidase [EC:1.11.1.7];K09286//EREBP-like factor	gi|670388652|ref|XP_008674780.1|//PREDICTED: ethylene-responsive transcription factor ERF115-like [Zea mays];XP_021311254.1//ethylene-responsive transcription factor ABR1 [Sorghum bicolor]
100501638	1265	4890	10603	1.18334	0	Up	0	LOC100501638	NA	GO:0016788//hydrolase activity, acting on ester bonds	NA	K21026//acetylajmaline esterase [EC:3.1.1.80];K01188//beta-glucosidase [EC:3.2.1.21];K00679//phospholipid:diacylglycerol acyltransferase [EC:2.3.1.158];K10960//geranylgeranyl diphosphate/geranylgeranyl-bacteriochlorophyllide a reductase [EC:1.3.1.83 1.3.1.111]	gi|308044327|ref|NP_001183248.1|//uncharacterized protein LOC100501638 precursor [Zea mays]
100216665	3950	3740	8921	1.32094	0	Up	0	LOC100216665	GO:0016021//integral component of membrane;GO:0005886//plasma membrane	GO:0005544//calcium-dependent phospholipid binding;GO:0016757//transferase activity, transferring glycosyl groups;GO:0005509//calcium ion binding	NA	K04733//interleukin-1 receptor-associated kinase 4 [EC:2.7.11.1]	gi|836938382|ref|NP_001296830.1|//uncharacterized protein LOC100216665 [Zea mays]
103632552	1606	5028	10798	1.16948	0	Up	0	LOC103632552	NA	NA	NA	NA	gi|670423507|ref|XP_008652535.1|//PREDICTED: uncharacterized protein LOC103632552 [Zea mays]
100383722	1840	1666.16	5595.66	1.81455	0	Up	0	WRKY95	NA	NA	NA	K13424//WRKY transcription factor 33	gi|293335423|ref|NP_001169830.1|//putative WRKY DNA-binding domain superfamily protein [Zea mays];NP_001169830.1//putative WRKY DNA-binding domain superfamily protein [Zea mays]
100272522	1596	6447.89	12693.4	1.04395	0	Up	0	pco082608	NA	GO:0033926//glycopeptide alpha-N-acetylgalactosaminidase activity	NA	K13172//serine/arginine repetitive matrix protein 2;K13171//serine/arginine repetitive matrix protein 1;K11593//eukaryotic translation initiation factor 2C	gi|226493784|ref|NP_001140463.1|//uncharacterized protein LOC100272522 [Zea mays];PAN41475.1//hypothetical protein PAHAL_H00889 [Panicum hallii]
BGI_novel_G000930	2551	574.82	3434.76	2.6458	0	Up	0	NA	NA	NA	NA	NA	ACG28079.1//hypothetical protein [Zea mays]
103647967	2038	5082.01	10780.8	1.15176	0	Up	0	LOC103647967	GO:0016021//integral component of membrane	GO:0005345//purine nucleobase transmembrane transporter activity	GO:1904823//purine nucleobase transmembrane transport;GO:0015854//guanine transport;GO:0015853//adenine transport	K06901//putative MFS transporter, AGZA family, xanthine/uracil permease	gi|670379763|ref|XP_008670697.1|//PREDICTED: adenine/guanine permease AZG2-like [Zea mays]
100501883	2257	3392	8295	1.35687	0	Up	0	LOC100501883	GO:0009506//plasmodesma;GO:0016021//integral component of membrane;GO:0005886//plasma membrane	GO:0005524//ATP binding;GO:0004674//protein serine/threonine kinase activity	GO:0006952//defense response;GO:0048544//recognition of pollen;GO:0006468//protein phosphorylation	K04733//interleukin-1 receptor-associated kinase 4 [EC:2.7.11.1]	gi|670421777|ref|XP_008651810.1|//PREDICTED: uncharacterized LOC100501883 isoform X2 [Zea mays];gi|670421775|ref|XP_008651809.1|//PREDICTED: uncharacterized LOC100501883 isoform X1 [Zea mays]
100282276	1174	2609.47	7079.34	1.50663	0	Up	0	LOC100282276	GO:0005739//mitochondrion	GO:0016787//hydrolase activity	NA	K07766//diphosphoinositol-polyphosphate diphosphatase [EC:3.6.1.52]	gi|226498622|ref|NP_001148660.1|//nudix hydrolase 4 [Zea mays]
103637673	2131	1634	5433	1.80011	0	Up	0	LOC103637673	GO:0009570//chloroplast stroma	GO:0016161//beta-amylase activity	GO:0005983//starch catabolic process;GO:0000024//maltose biosynthetic process	K01177//beta-amylase [EC:3.2.1.2]	gi|670364282|ref|XP_008658465.1|//PREDICTED: beta-amylase 3, chloroplastic-like [Zea mays]
103638144	2657	4709.94	10171.3	1.17749	0	Up	0	LOC103638144	GO:0016021//integral component of membrane	NA	GO:0055085//transmembrane transport	K12307//MFS transporter, ceroid-lipofuscinosis neuronal protein 7	gi|670437489|ref|XP_008659346.1|//PREDICTED: SPX domain-containing membrane protein Os06g0129400-like isoform X1 [Zea mays]
103627266	579	5007	10593	1.14786	0	Up	0	LOC103627266	NA	NA	NA	NA	gi|670409012|ref|XP_008645776.1|//PREDICTED: abscisic stress-ripening protein 3-like [Zea mays]
100278143	2712	4612	9989	1.18172	0	Up	0	LOC100278143	NA	GO:0000166//nucleotide binding;GO:0003676//nucleic acid binding	NA	K13201//nucleolysin TIA-1/TIAR;K03231//elongation factor 1-alpha	ONM55527.1//Polyadenylate-binding protein RBP47B [Zea mays];gi|226492692|ref|NP_001144988.1|//uncharacterized protein LOC100278143 [Zea mays]
103627498	1556	3369	8164	1.34372	0	Up	0	LOC103627498	NA	NA	NA	K09286//EREBP-like factor	gi|670409567|ref|XP_008646008.1|//PREDICTED: ethylene-responsive transcription factor 2-like [Zea mays]
100383982	1858	2157	6219	1.59443	0	Up	0	IDP64	NA	NA	NA	K14833//nucleolar complex protein 2;K09250//cellular nucleic acid-binding protein	gi|670404933|ref|XP_008644135.1|//PREDICTED: uncharacterized protein LOC100383982 isoform X1 [Zea mays]
100381690	1691	5225	10745	1.10693	0	Up	0	LOC100381690	NA	NA	NA	NA	gi|293333921|ref|NP_001167973.1|//uncharacterized protein LOC100381690 [Zea mays]
103653462	2728	2917.37	7375.93	1.40493	0	Up	0	LOC103653462	GO:0009506//plasmodesma;GO:0009536//plastid	GO:0003682//chromatin binding	NA	K05747//Wiskott-Aldrich syndrome protein	gi|670396690|ref|XP_008678580.1|//PREDICTED: uncharacterized protein LOC103653462 isoform X1 [Zea mays];XP_020408156.1//uncharacterized protein LOC103653462 isoform X3 [Zea mays];gi|670396692|ref|XP_008678581.1|//PREDICTED: uncharacterized protein LOC103653462 isoform X2 [Zea mays]
100382104	2553	3470	8179	1.30376	0	Up	0	LOC100382104	GO:0016021//integral component of membrane;GO:0005886//plasma membrane	GO:0004674//protein serine/threonine kinase activity;GO:0005524//ATP binding;GO:0030247//polysaccharide binding	GO:0006468//protein phosphorylation;GO:0007166//cell surface receptor signaling pathway	K04733//interleukin-1 receptor-associated kinase 4 [EC:2.7.11.1]	NP_001168336.1//putative WAK-related receptor-like protein kinase family protein precursor [Zea mays];gi|293335647|ref|NP_001168336.1|//putative WAK-related receptor-like protein kinase family protein precursor [Zea mays]
100192609	1715	1286	4634	1.91614	0	Up	0	LOC100192609	NA	GO:0003677//DNA binding	NA	K09422//myb proto-oncogene protein, plant	gi|670371631|ref|XP_008667098.1|//PREDICTED: putative MYB DNA-binding domain superfamily protein isoform X1 [Zea mays];gi|212723654|ref|NP_001131296.1|//putative MYB DNA-binding domain superfamily protein [Zea mays]
100216774	2900	6373	12184	1.00171	0	Up	0	cl37809_1	GO:0070461//SAGA-type complex	NA	NA	K03006//DNA-directed RNA polymerase II subunit RPB1 [EC:2.7.7.6];K04733//interleukin-1 receptor-associated kinase 4 [EC:2.7.11.1];K00430//peroxidase [EC:1.11.1.7];K05747//Wiskott-Aldrich syndrome protein	gi|219363001|ref|NP_001136645.1|//uncharacterized protein LOC100216774 [Zea mays];NP_001136645.1//uncharacterized protein LOC100216774 [Zea mays]
103639781	1570	2886	7176	1.38088	0	Up	0	LOC103639781	NA	GO:0043565//sequence-specific DNA binding;GO:0003700//transcription factor activity, sequence-specific DNA binding	GO:0006355//regulation of transcription, DNA-templated	K13425//WRKY transcription factor 22;K13459//disease resistance protein RPS2;K16225//probable WRKY transcription factor 52	gi|670440895|ref|XP_008660715.1|//PREDICTED: probable WRKY transcription factor 53 [Zea mays]
100303807	1143	3333.98	7850	1.30222	0	Up	0	LOC100303807	NA	NA	NA	NA	gi|670374845|ref|XP_008668779.1|//PREDICTED: uncharacterized protein LOC100303807 [Zea mays]
103639193	1976	2903	7162	1.36959	0	Up	0	LOC103639193	NA	GO:0004190//aspartic-type endopeptidase activity	GO:0006508//proteolysis;GO:0030163//protein catabolic process	K00924//null;K02882//large subunit ribosomal protein L18Ae;K01381//saccharopepsin [EC:3.4.23.25];K19025//AP-5 complex subunit zeta-1	gi|670439692|ref|XP_008660198.1|//PREDICTED: aspartic proteinase nepenthesin-1-like [Zea mays]
100272958	1209	1946	5647	1.60374	0	Up	0	LOC100272958	GO:0016021//integral component of membrane	NA	NA	K13412//calcium-dependent protein kinase [EC:2.7.11.1];K11323//histone arginine demethylase JMJD6 [EC:1.14.11.-]	gi|226531029|ref|NP_001140882.1|//uncharacterized protein LOC100272958 [Zea mays];NP_001140882.1//uncharacterized protein LOC100272958 [Zea mays]
103653099	1847	344	2606	2.98813	0	Up	0	LOC103653099	GO:0009536//plastid	GO:0016787//hydrolase activity	GO:0006629//lipid metabolic process	K16818//phospholipase A1 [EC:3.1.1.32]	gi|670395877|ref|XP_008678284.1|//PREDICTED: phospholipase A1-Ibeta2, chloroplastic-like [Zea mays]
542653	1472	4290	9130	1.15641	0	Up	0	pco117817(260)	NA	GO:0045735//nutrient reservoir activity	NA	K03006//DNA-directed RNA polymerase II subunit RPB1 [EC:2.7.7.6];K13412//calcium-dependent protein kinase [EC:2.7.11.1]	ACG36012.1//legumin-like protein [Zea mays];gi|162458978|ref|NP_001105647.1|//uncharacterized protein LOC542653 [Zea mays]
100273479	1349	2385	6290	1.46584	0	Up	0	gpm233	GO:0009505//plant-type cell wall;GO:0005576//extracellular region	GO:0020037//heme binding;GO:0046872//metal ion binding;GO:0004601//peroxidase activity	GO:0006979//response to oxidative stress;GO:0009664//plant-type cell wall organization;GO:0098869//cellular oxidant detoxification;GO:0042744//hydrogen peroxide catabolic process;GO:0055114//oxidation-reduction process	K00430//peroxidase [EC:1.11.1.7]	gi|226496763|ref|NP_001141388.1|//uncharacterized protein LOC100273479 precursor [Zea mays];gi|670412776|ref|XP_008647554.1|//PREDICTED: uncharacterized protein LOC100273479 isoform X1 [Zea mays]
100281457	2772	4842	9884	1.09626	0	Up	0	LOC100281457	NA	GO:0016874//ligase activity	GO:0008152//metabolic process	K01897//long-chain acyl-CoA synthetase [EC:6.2.1.3]	gi|226530411|ref|NP_001147847.1|//ACS-like protein [Zea mays];XP_004964794.1//PREDICTED: long chain acyl-CoA synthetase 4-like [Setaria italica]
100382755	993	5342.12	10570.5	1.05133	0	Up	0	LOC100382755	NA	NA	NA	NA	gi|293331291|ref|NP_001168941.1|//uncharacterized protein LOC100382755 [Zea mays]
100192798	1925	4905.02	9960.48	1.08873	0	Up	0	LOC100192798	GO:0005739//mitochondrion;GO:0009507//chloroplast	GO:0047884//FAD diphosphatase activity	GO:0042726//flavin-containing compound metabolic process	K18453//ADP-ribose/FAD diphosphatase [EC:3.6.1.13 3.6.1.18]	gi|414886596|tpg|DAA62610.1|//TPA: hypothetical protein ZEAMMB73_290604 [Zea mays];gi|670420081|ref|XP_008650855.1|//PREDICTED: nudix hydrolase 23 isoform X1 [Zea mays];XP_008650855.1//nudix hydrolase 23 isoform X1 [Zea mays]
103644190	2501	4531.61	9436.66	1.12502	0	Up	0	LOC103644190	GO:0016021//integral component of membrane	NA	NA	K14794//ribosomal RNA-processing protein 12	gi|670368788|ref|XP_008665606.1|//PREDICTED: uncharacterized protein LOC103644190 [Zea mays]
103654363	3336	5555	10829	1.02981	0	Up	0	LOC103654363	NA	GO:0043531//ADP binding	NA	K13457//disease resistance protein RPM1	gi|670398823|ref|XP_008679427.1|//PREDICTED: disease resistance protein RPM1-like [Zea mays];XP_008679427.1//disease resistance protein RPM1 [Zea mays]
100273241	1088	1911	5442	1.57658	0	Up	0	csu173	GO:0009507//chloroplast	GO:0004222//metalloendopeptidase activity	GO:0006508//proteolysis;GO:0006518//peptide metabolic process	K07007//uncharacterized protein;K01392//thimet oligopeptidase [EC:3.4.24.15]	gi|226505412|ref|NP_001141155.1|//uncharacterized protein LOC100273241 [Zea mays]
103636636	1643	2903	6936	1.32333	0	Up	0	LOC103636636	NA	GO:0052634//C-19 gibberellin 2-beta-dioxygenase activity;GO:0005506//iron ion binding	GO:0009416//response to light stimulus;GO:0045487//gibberellin catabolic process;GO:0055114//oxidation-reduction process	K04125//gibberellin 2-oxidase [EC:1.14.11.13]	XP_008657216.2//gibberellin 2-beta-dioxygenase [Zea mays];gi|670433467|ref|XP_008657216.1|//PREDICTED: gibberellin 2-beta-dioxygenase-like [Zea mays]
100279545	2037	5403	10449	1.0183	0	Up	0	LOC100279545	NA	GO:0003950//NAD+ ADP-ribosyltransferase activity	NA	NA	gi|226504050|ref|NP_001146014.1|//uncharacterized protein LOC100279545 [Zea mays]
100216923	7262	2538.49	6358.04	1.39138	0	Up	0	LOC100216923	NA	NA	NA	NA	gi|219362807|ref|NP_001136780.1|//uncharacterized protein LOC100216923 [Zea mays];XP_020396947.1//uncharacterized protein LOC103632743 [Zea mays];NP_001136780.1//uncharacterized protein LOC100216923 [Zea mays]
100275504	1286	1770	5126	1.60085	0	Up	0	LOC100275504	NA	NA	NA	K09286//EREBP-like factor	AQK93579.1//Ethylene-responsive transcription factor ABR1 [Zea mays];gi|670427870|ref|XP_008654680.1|//PREDICTED: uncharacterized protein LOC100275504 isoform X1 [Zea mays]
103626634	3957	820.43	3444.74	2.13671	0	Up	0	LOC103626634	GO:0016020//membrane	GO:0000166//nucleotide binding;GO:0004672//protein kinase activity	GO:0016310//phosphorylation	K13415//protein brassinosteroid insensitive 1 [EC:2.7.10.1 2.7.11.1]	gi|670407612|ref|XP_008645259.1|//PREDICTED: tyrosine-sulfated glycopeptide receptor 1-like [Zea mays]
103644180	1657	4634.36	9349.74	1.07933	0	Up	0	LOC103644180	NA	GO:0043565//sequence-specific DNA binding;GO:0003700//transcription factor activity, sequence-specific DNA binding	GO:0006355//regulation of transcription, DNA-templated	K09060//plant G-box-binding factor;K06228//fused [EC:2.7.11.1];K01188//beta-glucosidase [EC:3.2.1.21];K01265//methionyl aminopeptidase [EC:3.4.11.18];K05658//ATP-binding cassette, subfamily B (MDR/TAP), member 1 [EC:3.6.3.44];K03549//KUP system potassium uptake protein;K14432//ABA responsive element binding factor;K16279//E3 ubiquitin-protein ligase KEG [EC:2.7.11.1 2.3.2.27];K02936//large subuni…	gi|670368766|ref|XP_008665595.1|//PREDICTED: light-inducible protein CPRF2-like [Zea mays];AAL75978.1//putative gag protein [Zea mays];XP_020402583.1//light-inducible protein CPRF2 isoform X2 [Zea mays];ONM10280.1//Basic leucine zipper 25 [Zea mays];ACF82093.1//unknown [Zea mays]
103644191	2617	2883.39	6821.34	1.30906	0	Up	0	LOC103644191	GO:0016020//membrane	NA	NA	K14794//ribosomal RNA-processing protein 12;K13172//serine/arginine repetitive matrix protein 2	NP_001333915.1//uncharacterized protein LOC103644190 [Zea mays];gi|670368790|ref|XP_008665607.1|//PREDICTED: uncharacterized protein LOC103644191 [Zea mays];XP_008665607.1//uncharacterized protein LOC103644191 [Zea mays]
100282076	1527	5463.11	10446	1.00193	0	Up	0	LOC100282076	GO:0046658//anchored component of plasma membrane	GO:0030247//polysaccharide binding;GO:0042972//licheninase activity	GO:0005975//carbohydrate metabolic process	K19893//glucan endo-1,3-beta-glucosidase 5/6 [EC:3.2.1.39];K19891//glucan endo-1,3-beta-glucosidase 1/2/3 [EC:3.2.1.39]	gi|226494275|ref|NP_001148461.1|//lichenase-2 precursor [Zea mays]
100276124	935	3935	8323	1.14751	0	Up	0	LOC100276124	NA	NA	NA	NA	gi|670398051|ref|XP_008679096.1|//PREDICTED: uncharacterized protein LOC100276124 [Zea mays]
BGI_novel_G000401	5481	4094.39	8546.18	1.1284	0	Up	0	NA	NA	NA	NA	K00430//peroxidase [EC:1.11.1.7];K10268//F-box and leucine-rich repeat protein 2/20;K01191//alpha-mannosidase [EC:3.2.1.24];K08247//methionine S-methyltransferase [EC:2.1.1.12]	XP_020393779.1//uncharacterized protein LOC103628713 [Zea mays]
103626542	2396	386.5	2478.14	2.74749	0	Up	0	LOC103626542	GO:0009536//plastid	GO:0004674//protein serine/threonine kinase activity;GO:0005524//ATP binding;GO:0016597//amino acid binding	GO:0006468//protein phosphorylation	K04424//sterile alpha motif and leucine zipper containing kinase AZK [EC:2.7.11.25];K17535//serine/threonine-protein kinase TNNI3K [EC:2.7.11.1];K04365//B-Raf proto-oncogene serine/threonine-protein kinase [EC:2.7.11.1]	gi|670407415|ref|XP_008645179.1|//PREDICTED: serine/threonine-protein kinase HT1-like isoform X1 [Zea mays];gi|670407417|ref|XP_008645180.1|//PREDICTED: serine/threonine-protein kinase HT1-like isoform X2 [Zea mays];XP_008645179.1//serine/threonine-protein kinase STY46 isoform X1 [Zea mays]
109941729	3549	222.3	2077.91	3.29132	0	Up	0	LOC109941729	NA	NA	NA	K00430//peroxidase [EC:1.11.1.7];K01191//alpha-mannosidase [EC:3.2.1.24];K10357//myosin V;K08247//methionine S-methyltransferase [EC:2.1.1.12];K14638//solute carrier family 15 (peptide/histidine transporter), member 3/4	gi|670380797|ref|XP_008671115.1|//PREDICTED: uncharacterized protein LOC103648418 [Zea mays]
542759	3375	530	2769	2.45207	0	Up	0	pdk1	NA	GO:0046872//metal ion binding;GO:0005524//ATP binding;GO:0004672//protein kinase activity;GO:0050242//pyruvate, phosphate dikinase activity	GO:0006090//pyruvate metabolic process;GO:0006468//protein phosphorylation	K01006//pyruvate, orthophosphate dikinase [EC:2.7.9.1]	gi|219885341|gb|ACL53045.1|//unknown [Zea mays];KXG21960.1//hypothetical protein SORBI_3009G132900 [Sorghum bicolor]
103649832	1533	2058.72	5450	1.47128	0	Up	0	LOC103649832	NA	NA	NA	K10773//endonuclease III [EC:4.2.99.18]	gi|670385959|ref|XP_008673755.1|//PREDICTED: zinc finger protein STAMENLESS 1-like [Zea mays]
BGI_novel_G003083	5215	3480.06	7550.45	1.18422	0	Up	0	NA	NA	NA	NA	K01534//Cd2+/Zn2+-exporting ATPase [EC:3.6.3.3 3.6.3.5];K18195//rhamnogalacturonan endolyase [EC:4.2.2.23];K11000//callose synthase [EC:2.4.1.-]	XP_008680577.1//ML domain protein isoform X1 [Zea mays]
BGI_novel_G003798	3087	2	2313	10.2423	0	Up	0	NA	NA	NA	NA	K17479//glutaredoxin domain-containing cysteine-rich protein 1;K10398//kinesin family member 11;K05658//ATP-binding cassette, subfamily B (MDR/TAP), member 1 [EC:3.6.3.44]	XP_020408294.1//zinc finger BED domain-containing protein RICESLEEPER 2-like [Zea mays]
103649534	3530	3824.26	8007.78	1.13299	0	Up	0	LOC103649534	GO:0005634//nucleus	GO:0003677//DNA binding	GO:0006355//regulation of transcription, DNA-templated	K14833//nucleolar complex protein 2	gi|670385245|ref|XP_008673472.1|//PREDICTED: protein NLP3 [Zea mays]
100280419	1709	4049.86	8309.22	1.10361	0	Up	0	LOC100280419	NA	NA	NA	K15095//(+)-neomenthol dehydrogenase [EC:1.1.1.208]	gi|414586127|tpg|DAA36698.1|//TPA: hypothetical protein ZEAMMB73_569025 [Zea mays];gi|414586126|tpg|DAA36697.1|//TPA: hypothetical protein ZEAMMB73_569025 [Zea mays];NP_001146814.1//uncharacterized protein LOC100280419 [Zea mays]
100281255	1830	1272	4103	1.75635	0	Up	0	LOC100281255	NA	GO:0052654//L-leucine transaminase activity;GO:0052656//L-isoleucine transaminase activity;GO:0052655//L-valine transaminase activity	GO:0009081//branched-chain amino acid metabolic process	K00826//branched-chain amino acid aminotransferase [EC:2.6.1.42]	gi|223949187|gb|ACN28677.1|//unknown [Zea mays];gi|226510492|ref|NP_001147646.1|//branched-chain-amino-acid aminotransferase [Zea mays];ACN28677.1//unknown [Zea mays];gi|670359835|ref|XP_008674369.1|//PREDICTED: branched-chain-amino-acid aminotransferase isoform X1 [Zea mays]
103626437	1841	2008	5307	1.46891	0	Up	0	LOC103626437	NA	GO:0016747//transferase activity, transferring acyl groups other than amino-acyl groups	NA	K19861//benzyl alcohol O-benzoyltransferase [EC:2.3.1.196 2.3.1.232]	gi|670407158|ref|XP_008645066.1|//PREDICTED: benzyl alcohol O-benzoyltransferase-like [Zea mays]
100284575	1208	4898	9442	1.01367	0	Up	0	LOC100284575	GO:0005576//extracellular region	GO:0008061//chitin binding;GO:0004568//chitinase activity	GO:0006032//chitin catabolic process;GO:0005975//carbohydrate metabolic process	K01183//chitinase [EC:3.2.1.14]	gi|226499230|ref|NP_001150942.1|//hevamine-A precursor [Zea mays]
100193855	1419	1103	3792	1.8483	0	Up	0	LOC100193855	GO:0016021//integral component of membrane	GO:0015171//amino acid transmembrane transporter activity	GO:0003333//amino acid transmembrane transport	K14207//solute carrier family 38 (sodium-coupled neutral amino acid transporter), member 2	gi|670402635|ref|XP_008681200.1|//PREDICTED: uncharacterized protein LOC100193855 isoform X1 [Zea mays]
100383328	2294	1226.09	4002.93	1.77376	0	Up	0	LOC100383328	NA	NA	NA	NA	gi|293337285|ref|NP_001169457.1|//uncharacterized protein LOC100383328 [Zea mays]
100502494	1815	320	2232	2.86896	0	Up	0	LOC100502494	GO:0005887//integral component of plasma membrane	GO:0005315//inorganic phosphate transmembrane transporter activity;GO:0015293//symporter activity;GO:0022891//substrate-specific transmembrane transporter activity	GO:0055085//transmembrane transport;GO:0006817//phosphate ion transport	K08176//MFS transporter, PHS family, inorganic phosphate transporter	gi|308044205|ref|NP_001183901.1|//uncharacterized protein LOC100502494 [Zea mays]
103637897	1809	591	2819.47	2.32096	0	Up	0	LOC103637897	NA	GO:0004190//aspartic-type endopeptidase activity	GO:0006508//proteolysis;GO:0030163//protein catabolic process	K02882//large subunit ribosomal protein L18Ae;K01381//saccharopepsin [EC:3.4.23.25];K19025//AP-5 complex subunit zeta-1	gi|670436982|ref|XP_008659133.1|//PREDICTED: aspartic proteinase nepenthesin-1-like [Zea mays]
103633255	2791	4081.16	8308.61	1.0924	0	Up	0	LOC103633255	GO:0009506//plasmodesma;GO:0016021//integral component of membrane;GO:0005886//plasma membrane	GO:0005524//ATP binding;GO:0004674//protein serine/threonine kinase activity	GO:0006952//defense response;GO:0006468//protein phosphorylation	K04733//interleukin-1 receptor-associated kinase 4 [EC:2.7.11.1]	gi|670425019|ref|XP_008653174.1|//PREDICTED: putative cysteine-rich receptor-like protein kinase 20 [Zea mays];XP_008653174.1//cysteine-rich receptor-like protein kinase 10 [Zea mays]
100279520	2969	4794.65	9254.8	1.01555	0	Up	0	TIDP3439	NA	NA	NA	K14515//EIN3-binding F-box protein	gi|413926220|gb|AFW66152.1|//hypothetical protein ZEAMMB73_923849 [Zea mays]
103651359	1207	4116	8304.9	1.07949	0	Up	0	LOC103651359	GO:0009536//plastid	NA	NA	NA	gi|670389627|ref|XP_008675200.1|//PREDICTED: uncharacterized protein LOC103651359 isoform X3 [Zea mays];gi|670389623|ref|XP_008675198.1|//PREDICTED: uncharacterized protein LOC103651359 isoform X1 [Zea mays];gi|670389625|ref|XP_008675199.1|//PREDICTED: uncharacterized protein LOC103651359 isoform X2 [Zea mays]
103654257	1907	3119	6898	1.21186	0	Up	0	LOC103654257	GO:0000139//Golgi membrane	GO:0047262//polygalacturonate 4-alpha-galacturonosyltransferase activity	GO:0045489//pectin biosynthetic process;GO:0071555//cell wall organization	K13648//alpha-1,4-galacturonosyltransferase [EC:2.4.1.43]	gi|670398547|ref|XP_008679311.1|//PREDICTED: probable galacturonosyltransferase 9 [Zea mays]
100273345	1102	4567.74	8918.91	1.03216	0	Up	0	LOC100273345	GO:0048046//apoplast;GO:0005618//cell wall	GO:0045735//nutrient reservoir activity;GO:0046564//oxalate decarboxylase activity;GO:0030145//manganese ion binding	GO:0033609//oxalate metabolic process	K11426//SET and MYND domain-containing protein	gi|195643554|gb|ACG41245.1|//germin-like protein subfamily 1 member 17 precursor [Zea mays]
100275559	2132	3308.36	7162.4	1.1811	0	Up	0	LOC100275559	NA	NA	NA	K04733//interleukin-1 receptor-associated kinase 4 [EC:2.7.11.1];K07936//GTP-binding nuclear protein Ran	gi|226499058|ref|NP_001143085.1|//uncharacterized protein LOC100275559 [Zea mays]
103639125	1509	2134	5423	1.4123	0	Up	0	LOC103639125	NA	NA	NA	NA	gi|670439550|ref|XP_008660143.1|//PREDICTED: uncharacterized protein LOC103639125 [Zea mays]
100285621	1594	2163.76	5462.24	1.40272	0	Up	0	LOC100285621	NA	NA	NA	K13425//WRKY transcription factor 22	gi|226506844|ref|NP_001151984.1|//WRKY39v2 - superfamily of TFs having WRKY and zinc finger domains [Zea mays]
100274724	703	2408	5829	1.34218	0	Up	0	LOC100274724	NA	NA	NA	NA	gi|939320290|ref|NP_001145121.2|//uncharacterized protein LOC100274724 [Zea mays]
100192755	1208	4340.61	8564.49	1.04724	0	Up	0	LOC100192755	NA	NA	NA	NA	gi|212722836|ref|NP_001131425.1|//uncharacterized protein LOC100192755 [Zea mays]
100274874	1914	4528	8811	1.0272	0	Up	0	si683003c04	GO:0005634//nucleus	GO:0061630//ubiquitin protein ligase activity;GO:0008270//zinc ion binding;GO:0016874//ligase activity	GO:0043161//proteasome-mediated ubiquitin-dependent protein catabolic process;GO:0016567//protein ubiquitination	K16275//E3 ubiquitin-protein ligase BAH [EC:2.3.2.27]	ONM07735.1//putative E3 ubiquitin-protein ligase BAH1-like [Zea mays];gi|226502861|ref|NP_001142606.1|//uncharacterized protein LOC100274874 [Zea mays]
103641497	2465	4652.88	8976.68	1.01483	0	Up	0	LOC103641497	NA	GO:0047274//galactinol-sucrose galactosyltransferase activity	NA	K06617//raffinose synthase [EC:2.4.1.82]	XP_002445953.1//probable galactinol--sucrose galactosyltransferase 1 isoform X2 [Sorghum bicolor];gi|670365669|ref|XP_008663068.1|//PREDICTED: probable galactinol--sucrose galactosyltransferase 1 [Zea mays]
100280839	1128	2644	6145	1.28346	0	Up	0	LOC100280839	NA	NA	NA	K01188//beta-glucosidase [EC:3.2.1.21];K13420//LRR receptor-like serine/threonine-protein kinase FLS2 [EC:2.7.11.1]	gi|226491044|ref|NP_001147231.1|//polygalacturonase inhibitor precursor [Zea mays]
100272890	1257	2474	5888.01	1.3177	0	Up	0	LOC100272890	GO:0019898//extrinsic component of membrane;GO:0016021//integral component of membrane;GO:0009536//plastid;GO:0009654//photosystem II oxygen evolving complex	GO:0005509//calcium ion binding	GO:0042549//photosystem II stabilization	K02716//photosystem II oxygen-evolving enhancer protein 1	gi|670412710|ref|XP_008647514.1|//PREDICTED: hypothetical protein isoform X1 [Zea mays]
109939569	1495	2445	5794	1.31149	0	Up	0	LOC109939569	GO:0016020//membrane	NA	NA	NA	gi|242065302|ref|XP_002453940.1|//hypothetical protein SORBIDRAFT_04g021870 [Sorghum bicolor]
103637805	1132	513	2539	2.374	0	Up	0	LOC103637805	GO:0016021//integral component of membrane;GO:0009536//plastid	NA	NA	K08360//cytochrome b-561 [EC:1.16.5.1];K13412//calcium-dependent protein kinase [EC:2.7.11.1];K08145//MFS transporter, SP family, solute carrier family 2 (facilitated glucose transporter), member 8	gi|670436809|ref|XP_008659074.1|//PREDICTED: uncharacterized protein LOC103637805 [Zea mays];XP_008659074.1//uncharacterized protein LOC103637805 [Zea mays]
100193518	2247	4095	8128	1.05581	0	Up	0	LOC100193518	NA	GO:0046872//metal ion binding;GO:0003993//acid phosphatase activity	GO:0016311//dephosphorylation	K13412//calcium-dependent protein kinase [EC:2.7.11.1];K14407//cleavage stimulation factor subunit 2;K14306//nuclear pore complex protein Nup62	gi|212722374|ref|NP_001132102.1|//nucleotide pyrophosphatase/phosphodiesterase precursor [Zea mays];XP_004975216.1//PREDICTED: nucleotide pyrophosphatase/phosphodiesterase-like [Setaria italica]
BGI_novel_G000534	12647	1811.52	4760.06	1.46055	0	Up	0	NA	NA	NA	NA	K10357//myosin V;K08247//methionine S-methyltransferase [EC:2.1.1.12]	AAK51582.1//Putative retroelement [Oryza sativa Japonica Group]
103633148	1947	1400	4085	1.61168	0	Up	0	LOC103633148	NA	GO:0003950//NAD+ ADP-ribosyltransferase activity	NA	NA	gi|670362669|ref|XP_008653050.1|//PREDICTED: probable inactive poly [ADP-ribose] polymerase SRO3 [Zea mays]
100193480	872	1448.28	4150.26	1.58563	0	Up	0	LOC100193480	NA	NA	NA	NA	gi|212722008|ref|NP_001132067.1|//uncharacterized protein LOC100193480 [Zea mays]
100286063	811	1375.31	4021.2	1.61464	0	Up	0	LOC100286063	GO:0046658//anchored component of plasma membrane	GO:0009055//electron carrier activity	NA	K03006//DNA-directed RNA polymerase II subunit RPB1 [EC:2.7.7.6];K04733//interleukin-1 receptor-associated kinase 4 [EC:2.7.11.1]	gi|226493313|ref|NP_001152423.1|//chemocyanin precursor [Zea mays]
100273327	1264	3638.47	7377.7	1.08661	0	Up	0	LOC100273327	GO:0005634//nucleus;GO:0005737//cytoplasm	GO:0017089//glycolipid transporter activity;GO:0051861//glycolipid binding	GO:0046836//glycolipid transport	NA	gi|670358885|ref|XP_008667613.1|//PREDICTED: putative glycolipid transfer protein (GLTP) family protein isoform X1 [Zea mays]
100501498	1812	2481	5727	1.27363	0	Up	0	LOC100501498	NA	GO:0016747//transferase activity, transferring acyl groups other than amino-acyl groups	NA	K19747//BAHD acyltransferase [EC:2.3.1.-]	gi|413949074|gb|AFW81723.1|//hypothetical protein ZEAMMB73_519077 [Zea mays]
100501780	1086	1609	4370	1.50824	0	Up	0	LOC100501780	NA	NA	NA	NA	gi|670375343|ref|XP_008668990.1|//PREDICTED: uncharacterized protein LOC100501780 [Zea mays]
100284557	1969	2454	5652	1.2704	0	Up	0	LOC100284557	NA	GO:0043565//sequence-specific DNA binding;GO:0003700//transcription factor activity, sequence-specific DNA binding	GO:0006355//regulation of transcription, DNA-templated	K14431//transcription factor TGA	gi|413945480|gb|AFW78129.1|//putative bZIP transcription factor superfamily protein [Zea mays];gi|413945478|gb|AFW78127.1|//putative bZIP transcription factor superfamily protein [Zea mays];XP_020394598.1//transcription factor TGA6 isoform X2 [Zea mays]
542688	1647	416.15	2238.33	2.49402	0	Up	0	tps6	GO:0005737//cytoplasm	GO:0000287//magnesium ion binding;GO:0016853//isomerase activity;GO:0010333//terpene synthase activity	GO:0006952//defense response;GO:0016114//terpenoid biosynthetic process	K15797//(S)-beta-macrocarpene synthase [EC:5.5.1.17];K14174//beta-farnesene synthase [EC:4.2.3.47]	gi|162458090|ref|NP_001105674.1|//(S)-beta-macrocarpene synthase [Zea mays]
100280824	1305	880	3119	1.89228	0	Up	0	uaz235(px)	GO:0005576//extracellular region	GO:0020037//heme binding;GO:0046872//metal ion binding;GO:0004601//peroxidase activity	GO:0006979//response to oxidative stress;GO:0098869//cellular oxidant detoxification;GO:0042744//hydrogen peroxide catabolic process;GO:0055114//oxidation-reduction process	K00430//peroxidase [EC:1.11.1.7]	gi|226530815|ref|NP_001147216.1|//uncharacterized protein LOC100280824 precursor [Zea mays]
100275365	1925	346.58	2070.99	2.64583	0	Up	0	LOC100275365	GO:0016020//membrane	NA	NA	NA	gi|226500686|ref|NP_001142929.1|//uncharacterized protein LOC100275365 [Zea mays]
107546754	861	1442	4067	1.56266	0	Up	0	LOC107546754	NA	NA	NA	NA	gi|308081082|ref|NP_001182905.1|//uncharacterized protein LOC100501189 [Zea mays]
103648015	917	2093	5065	1.34176	0	Up	0	LOC103648015	NA	GO:0016301//kinase activity	GO:0016310//phosphorylation	K13418//somatic embryogenesis receptor kinase 1 [EC:2.7.10.1 2.7.11.1]	gi|670379869|ref|XP_008670739.1|//PREDICTED: somatic embryogenesis receptor kinase 1-like [Zea mays]
103629617	658	55	1321	4.65282	7.25373e-306	Up	7.05414e-307	LOC103629617	NA	NA	NA	K20628//expansin;K14771//U3 small nucleolar RNA-associated protein 19	gi|670415884|ref|XP_008648924.1|//PREDICTED: EG45-like domain containing protein [Zea mays]
103632224	2523	3308	6810	1.10846	1.08547e-305	Up	1.05668e-306	LOC103632224	NA	GO:0004553//hydrolase activity, hydrolyzing O-glycosyl compounds	GO:0005975//carbohydrate metabolic process	K01181//endo-1,4-beta-xylanase [EC:3.2.1.8]	gi|670362452|ref|XP_008652268.1|//PREDICTED: uncharacterized protein LOC103632224 [Zea mays];XP_008652268.1//uncharacterized protein LOC103632224 [Zea mays]
100194171	6646	1076.88	3426.29	1.73656	1.21395e-303	Up	1.18898e-304	LOC100194171	NA	NA	NA	NA	NP_001132693.1//uncharacterized protein LOC100194171 [Zea mays];gi|414885073|tpg|DAA61087.1|//TPA: hypothetical protein ZEAMMB73_138834 [Zea mays]
BGI_novel_G000162	2114	274.99	1873.87	2.83534	1.67309e-302	Up	1.64366e-303	NA	NA	NA	NA	NA	ACN37021.1//unknown [Zea mays]
100281868	1159	2958.36	6294.31	1.15602	2.6789e-302	Up	2.63444e-303	PYL5	GO:0005634//nucleus;GO:0005737//cytoplasm	GO:0010427//abscisic acid binding;GO:0004864//protein phosphatase inhibitor activity;GO:0004872//receptor activity	GO:0080163//regulation of protein serine/threonine phosphatase activity;GO:0009738//abscisic acid-activated signaling pathway	K14496//abscisic acid receptor PYR/PYL family	gi|226509984|ref|NP_001148260.1|//cyclase/dehydrase family protein [Zea mays]
100279655	3962	3459.04	6976.38	1.07888	9.42791e-300	Up	9.32754e-301	IDP1984	NA	NA	NA	K14515//EIN3-binding F-box protein	gi|226500140|ref|NP_001146115.1|//uncharacterized protein LOC100279655 [Zea mays];NP_001338726.1//uncharacterized protein LOC100279655 [Zea mays]
103646459	3624	3277.32	6713.26	1.10127	3.16267e-298	Up	3.13528e-299	LOC103646459	GO:0016021//integral component of membrane	NA	NA	K17279//receptor expression-enhancing protein 5/6	ONM17520.1//hypothetical protein ZEAMMB73_Zm00001d003690 [Zea mays];ONM38507.1//HVA22-like protein f [Zea mays];ONM17519.1//Hypersensitive-induced response protein 2 [Zea mays];ONM38512.1//HVA22-like protein f [Zea mays];gi|414587248|tpg|DAA37819.1|//TPA: hypothetical protein ZEAMMB73_745731 [Zea mays]
100502316	1128	1766.43	4506.94	1.41808	1.85396e-297	Up	1.84343e-298	LOC100502316	NA	NA	NA	NA	gi|308081732|ref|NP_001183723.1|//uncharacterized protein LOC100502316 [Zea mays];NP_001183723.1//uncharacterized protein LOC100502316 [Zea mays]
100281842	984	420	2164	2.43201	1.28744e-295	Up	1.29289e-296	LOC100281842	NA	GO:0016787//hydrolase activity	NA	NA	gi|226498106|ref|NP_001148234.1|//carboxylic ester hydrolase/ hydrolase, acting on ester bonds [Zea mays]
100502394	1598	689	2687	2.03019	5.08192e-294	Up	5.13876e-295	LOC100502394	GO:0009570//chloroplast stroma	GO:0016161//beta-amylase activity	GO:0005983//starch catabolic process;GO:0000024//maltose biosynthetic process	K01177//beta-amylase [EC:3.2.1.2]	gi|670436660|ref|XP_008658990.1|//PREDICTED: uncharacterized protein LOC100502394 isoform X1 [Zea mays]
100193520	1763	1291	3729	1.59707	2.06889e-293	Up	2.09819e-294	LOC100193520	NA	GO:0004632//phosphopantothenate--cysteine ligase activity	GO:0015937//coenzyme A biosynthetic process	K01922//phosphopantothenate-cysteine ligase [EC:6.3.2.5]	gi|212722556|ref|NP_001132104.1|//phosphopantothenate--cysteine ligase [Zea mays];NP_001132104.1//phosphopantothenate--cysteine ligase [Zea mays]
103634832	4703	2144.24	5035	1.29829	2.16711e-290	Up	2.22576e-291	LOC103634832	GO:0016021//integral component of membrane	GO:0004674//protein serine/threonine kinase activity;GO:0005524//ATP binding	GO:0006468//protein phosphorylation	K13428//LRR receptor-like serine/threonine-protein kinase EFR [EC:2.7.11.1]	gi|670429606|ref|XP_008655644.1|//PREDICTED: probable LRR receptor-like serine/threonine-protein kinase At3g47570 [Zea mays]
BGI_novel_G004971	3286	2967.29	6192.07	1.12804	5.14691e-286	Up	5.34748e-287	NA	NA	NA	NA	K16286//E3 ubiquitin-protein ligase EL5 [EC:2.3.2.27]	AAV64201.1//ring-H2 zinc finger protein [Zea mays]
103631700	2636	643	2560	2.06002	1.69872e-285	Up	1.76661e-286	LOC103631700	GO:0005739//mitochondrion	GO:0008270//zinc ion binding	NA	NA	gi|670361968|ref|XP_008650929.1|//PREDICTED: uncharacterized protein LOC103631700 isoform X2 [Zea mays];gi|670361966|ref|XP_008650925.1|//PREDICTED: uncharacterized protein LOC103631700 isoform X1 [Zea mays]
100193473	1557	201	1618	3.07571	6.72255e-283	Up	7.06458e-284	csu649(scp)	NA	GO:0004185//serine-type carboxypeptidase activity	GO:0051603//proteolysis involved in cellular protein catabolic process	K16297//serine carboxypeptidase-like clade II [EC:3.4.16.-]	gi|242040751|ref|XP_002467770.1|//hypothetical protein SORBIDRAFT_01g033770 [Sorghum bicolor]
103650692	813	1942	4684	1.33697	1.04479e-282	Up	1.09899e-283	LOC103650692	GO:0005634//nucleus;GO:0009536//plastid	GO:0003677//DNA binding;GO:0003700//transcription factor activity, sequence-specific DNA binding	GO:0006355//regulation of transcription, DNA-templated	K09286//EREBP-like factor	gi|670387920|ref|XP_008674480.1|//PREDICTED: dehydration-responsive element-binding protein 1F-like [Zea mays]
100280929	1195	718	2686	1.97017	1.13541e-282	Up	1.19543e-283	LOC100280929	GO:0043231//intracellular membrane-bounded organelle	NA	GO:0006351//transcription, DNA-templated	K09286//EREBP-like factor	gi|226497382|ref|NP_001147321.1|//DNA binding protein [Zea mays]
103642911	2206	1372	3789	1.53231	9.64442e-281	Up	1.02117e-281	LOC103642911	GO:0005739//mitochondrion	NA	NA	K07195//exocyst complex component 7	gi|670365952|ref|XP_008664291.1|//PREDICTED: exocyst complex component EXO70B1-like [Zea mays]
100193279	1269	2629	5673.14	1.1764	2.74033e-280	Up	2.90423e-281	LOC100193279	GO:0005829//cytosol;GO:0005886//plasma membrane	GO:0004459//L-lactate dehydrogenase activity	GO:0006096//glycolytic process;GO:0055114//oxidation-reduction process	K00016//L-lactate dehydrogenase [EC:1.1.1.27]	gi|212724068|ref|NP_001131896.1|//uncharacterized protein LOC100193279 [Zea mays]
100278866	2235	618	2472	2.06677	6.85312e-277	Up	7.32421e-278	LOC100278866	NA	NA	NA	NA	gi|226500204|ref|NP_001145475.1|//uncharacterized protein LOC100278866 [Zea mays]
100272606	1639	1707.69	4281.31	1.39278	4.28869e-275	Up	4.60477e-276	LOC100272606	NA	NA	NA	NA	gi|226499324|ref|NP_001140541.1|//uncharacterized protein LOC100272606 [Zea mays]
103631948	947	2501	5446	1.18946	7.23097e-274	Up	7.82848e-275	LOC103631948	GO:0005634//nucleus	GO:0003714//transcription corepressor activity	GO:0009611//response to wounding;GO:0031347//regulation of defense response;GO:2000022//regulation of jasmonic acid mediated signaling pathway;GO:1903507//negative regulation of nucleic acid-templated transcription	NA	gi|670422193|ref|XP_008652023.1|//PREDICTED: uncharacterized protein LOC103631948 [Zea mays]
100191753	1969	1886	4511	1.32489	1.4441e-268	Up	1.58349e-269	LOC100191753	GO:0016021//integral component of membrane;GO:0046658//anchored component of plasma membrane	GO:0004553//hydrolase activity, hydrolyzing O-glycosyl compounds;GO:0030247//polysaccharide binding	GO:0005975//carbohydrate metabolic process	K19891//glucan endo-1,3-beta-glucosidase 1/2/3 [EC:3.2.1.39]	gi|212274525|ref|NP_001130652.1|//putative O-glycosyl hydrolase family 17 protein precursor [Zea mays];NP_001130652.1//putative O-glycosyl hydrolase family 17 protein precursor [Zea mays]
100283712	879	3639.02	6980.03	1.00645	8.44956e-268	Up	9.29032e-269	LOC100283712	GO:0016020//membrane	GO:0046872//metal ion binding	NA	K19040//E3 ubiquitin-protein ligase ATL10/75/76/77/78 [EC:2.3.2.27]	gi|226492052|ref|NP_001150083.1|//RING-H2 finger protein ATL1R [Zea mays];NP_001168249.1//RING-H2 finger protein ATL1R [Zea mays]
100280326	2656	3417.99	6677	1.03282	2.54288e-267	Up	2.80347e-268	LOC100280326	GO:0044424//intracellular part;GO:0005634//nucleus;GO:0005737//cytoplasm	GO:0046872//metal ion binding	NA	K07560//D-tyrosyl-tRNA(Tyr) deacylase [EC:3.1.-.-];K15172//transcription elongation factor SPT5	gi|670373080|ref|XP_008667864.1|//PREDICTED: uncharacterized protein LOC100280326 isoform X1 [Zea mays];XP_008667864.1//uncharacterized protein LOC100280326 isoform X1 [Zea mays]
100281605	2125	2411	5260	1.1922	1.58489e-265	Up	1.75203e-266	LOC100281605	GO:0016021//integral component of membrane	GO:0008270//zinc ion binding;GO:0019706//protein-cysteine S-palmitoyltransferase activity	NA	K18932//palmitoyltransferase [EC:2.3.1.225]	gi|670373215|ref|XP_008667934.1|//PREDICTED: DHHC zinc finger domain containing protein isoform X1 [Zea mays];gi|226503509|ref|NP_001147996.1|//DHHC zinc finger domain containing protein [Zea mays]
100275340	2034	3501.72	6760.2	1.01577	2.30478e-263	Up	2.56613e-264	LOC100275340	NA	NA	NA	K06617//raffinose synthase [EC:2.4.1.82];K03364//cell division cycle 20-like protein 1, cofactor of APC complex	NP_001142909.1//Sterile alpha motif (SAM) domain-containing protein [Zea mays];AQK78601.1//Sterile alpha motif (SAM) domain-containing protein [Zea mays];gi|226502152|ref|NP_001142909.1|//uncharacterized protein LOC100275340 [Zea mays]
100284248	1785	2520	5400	1.1663	3.02057e-263	Up	3.36608e-264	LOC100284248	NA	NA	NA	K04733//interleukin-1 receptor-associated kinase 4 [EC:2.7.11.1];K08332//null	gi|195640592|gb|ACG39764.1|//photoperiod responsive protein [Zea mays]
BGI_novel_G001261	1323	411	1984	2.33797	5.74843e-259	Up	6.49724e-260	NA	NA	NA	NA	K02184//formin 2	OQU81549.1//hypothetical protein SORBI_3006G076201 [Sorghum bicolor]
109944062	2722	698.63	2531.18	1.92398	2.87795e-258	Up	3.26427e-259	LOC109944062	GO:0016021//integral component of membrane	NA	NA	K15502//serine/threonine-protein phosphatase 6 regulatory ankyrin repeat subunit A	gi|670378830|ref|XP_008670326.1|//PREDICTED: ankyrin repeat-containing protein At5g02620-like [Zea mays]
100283822	1337	1597.65	3996.93	1.38971	4.49894e-256	Up	5.1475e-257	LOC100283822	GO:0005737//cytoplasm	GO:0020037//heme binding;GO:0046872//metal ion binding;GO:0016688//L-ascorbate peroxidase activity	GO:0006979//response to oxidative stress;GO:0098869//cellular oxidant detoxification;GO:0042744//hydrogen peroxide catabolic process;GO:0055114//oxidation-reduction process	K00434//L-ascorbate peroxidase [EC:1.11.1.11]	gi|226530305|ref|NP_001150192.1|//APx1 - Cytosolic Ascorbate Peroxidase [Zea mays]
100192069	1577	1811.24	4311.76	1.31807	9.3942e-255	Up	1.08323e-255	LOC100192069	NA	NA	NA	K13425//WRKY transcription factor 22	gi|212274366|ref|NP_001130964.1|//putative WRKY DNA-binding domain superfamily protein [Zea mays]
103649730	1523	1122.92	3236.42	1.59391	3.88328e-254	Up	4.48548e-255	LOC103649730	NA	NA	NA	NA	gi|670385762|ref|XP_008673687.1|//PREDICTED: transcription factor TGA6-like [Zea mays]
100284845	1775	2130.98	4777.01	1.23136	7.49946e-254	Up	8.6922e-255	LOC100284845	GO:0016021//integral component of membrane	NA	NA	NA	gi|226495259|ref|NP_001151212.1|//F-box domain containing protein [Zea mays]
100304392	2700	381	1894	2.38034	1.44213e-252	Up	1.67579e-253	LOC100304392	GO:0012505//endomembrane system;GO:0016021//integral component of membrane	GO:0005451//monovalent cation:proton antiporter activity	GO:1902600//hydrogen ion transmembrane transport;GO:0006885//regulation of pH	NA	gi|259490432|ref|NP_001159300.1|//uncharacterized protein LOC100304392 [Zea mays]
100272659	1565	779	2644	1.8298	3.77464e-252	Up	4.39745e-253	LOC100272659	GO:0016021//integral component of membrane	NA	GO:0071705//nitrogen compound transport	NA	gi|670414486|ref|XP_008648446.1|//PREDICTED: ureide permease 1-like isoform X1 [Zea mays]
103626464	1450	1500	3823	1.41651	3.83859e-252	Up	4.47575e-253	LOC103626464	NA	NA	NA	K21026//acetylajmaline esterase [EC:3.1.1.80];K01188//beta-glucosidase [EC:3.2.1.21];K00679//phospholipid:diacylglycerol acyltransferase [EC:2.3.1.158];K10960//geranylgeranyl diphosphate/geranylgeranyl-bacteriochlorophyllide a reductase [EC:1.3.1.83 1.3.1.111]	gi|670407223|ref|XP_008645094.1|//PREDICTED: GDSL esterase/lipase At5g55050-like [Zea mays]
100285513	1657	2774.3	5664.95	1.09671	3.11535e-250	Up	3.67266e-251	LOC100285513	GO:0016020//membrane;GO:0005794//Golgi apparatus	GO:0016757//transferase activity, transferring glycosyl groups	GO:0006486//protein glycosylation	K03368//beta-galactoside alpha-2,3-sialyltransferase (sialyltransferase 4B) [EC:2.4.99.4];K00780//beta-galactoside alpha-2,3-sialyltransferase (sialyltransferase 4A) [EC:2.4.99.4]	gi|226507358|ref|NP_001151877.1|//sialyltransferase-like protein precursor [Zea mays]
100275439	732	1539	3869	1.39674	7.97291e-250	Up	9.43083e-251	LOC100275439	NA	NA	NA	NA	gi|413920941|gb|AFW60873.1|//hypothetical protein ZEAMMB73_683886 [Zea mays];XP_008676913.2//uncharacterized protein LOC100275439 isoform X1 [Zea mays]
732839	2278	1314.05	3496.71	1.47875	5.19229e-246	Up	6.23448e-247	lac3	GO:0048046//apoplast	GO:0016722//oxidoreductase activity, oxidizing metal ions;GO:0052716//hydroquinone:oxygen oxidoreductase activity;GO:0005507//copper ion binding	GO:0046274//lignin catabolic process;GO:0055114//oxidation-reduction process	K05909//laccase [EC:1.10.3.2]	gi|874507456|ref|NP_001105915.2|//putative laccase precursor [Zea mays]
103635831	1203	54.23	1068.9	4.36766	4.41671e-241	Up	5.36459e-242	LOC103635831	NA	GO:0008757//S-adenosylmethionine-dependent methyltransferase activity;GO:0008171//O-methyltransferase activity;GO:0046983//protein dimerization activity	GO:0032259//methylation	K13262//isoflavone-7-O-methyltransferase [EC:2.1.1.150];K16040//trans-resveratrol di-O-methyltransferase [EC:2.1.1.240];K13230//2,4,7-trihydroxy-1,4-benzoxazin-3-one-glucoside 7-O-methyltransferase [EC:2.1.1.241];K13259//2,7,4'-trihydroxyisoflavanone 4'-O-methyltransferase / isoflavone 4'-O-methyltransferase [EC:2.1.1.212 2.1.1.46]	gi|670363727|ref|XP_008656430.1|//PREDICTED: 5-pentadecatrienyl resorcinol O-methyltransferase-like [Zea mays]
542376	2167	3033	5946	1.03794	3.69031e-240	Up	4.50427e-241	pdc1	GO:0009536//plastid	GO:0000287//magnesium ion binding;GO:0004737//pyruvate decarboxylase activity;GO:0030976//thiamine pyrophosphate binding	GO:0050832//defense response to fungus;GO:0031640//killing of cells of other organism	K01568//pyruvate decarboxylase [EC:4.1.1.1]	gi|821595451|ref|NP_001105422.2|//pyruvate decarboxylase 1 [Zea mays]
103647736	4143	505	2070	2.10204	3.66688e-237	Up	4.5339e-238	LOC103647736	GO:0016021//integral component of membrane	NA	NA	K19984//exocyst complex component 5;K02184//formin 2	ONM24207.1//Formin-like protein 5 [Zea mays];gi|670379202|ref|XP_008670473.1|//PREDICTED: formin-like protein 11 [Zea mays]
103635621	1918	1705	4027.47	1.30687	5.76013e-235	Up	7.15638e-236	LOC103635621	GO:0009536//plastid	GO:0046872//metal ion binding;GO:0004044//amidophosphoribosyltransferase activity;GO:0051536//iron-sulfur cluster binding	GO:0009116//nucleoside metabolic process;GO:0009113//purine nucleobase biosynthetic process;GO:0006189//'de novo' IMP biosynthetic process	K00764//amidophosphoribosyltransferase [EC:2.4.2.14]	gi|670431220|ref|XP_008656255.1|//PREDICTED: amidophosphoribosyltransferase, chloroplastic-like [Zea mays]
BGI_novel_G000897	8050	621.01	2259.56	1.93012	1.05852e-231	Up	1.33191e-232	NA	NA	NA	NA	K00872//homoserine kinase [EC:2.7.1.39];K06966//uncharacterized protein;K05658//ATP-binding cassette, subfamily B (MDR/TAP), member 1 [EC:3.6.3.44]	AEJ07906.1//putative transposase [Zea luxurians]
100383025	2142	327	1679	2.42701	3.55712e-229	Up	4.49701e-230	LOC100383025	NA	GO:0016831//carboxy-lyase activity;GO:0030170//pyridoxal phosphate binding	GO:0006520//cellular amino acid metabolic process	K01592//tyrosine decarboxylase [EC:4.1.1.25]	gi|293335561|ref|NP_001169175.1|//uncharacterized protein LOC100383025 [Zea mays]
542233	2184	2310.94	4854.2	1.13752	1.40885e-227	Up	1.7909e-228	me3	GO:0016021//integral component of membrane;GO:0009507//chloroplast	GO:0004473//malate dehydrogenase (decarboxylating) (NADP+) activity;GO:0004471//malate dehydrogenase (decarboxylating) (NAD+) activity;GO:0008948//oxaloacetate decarboxylase activity;GO:0046872//metal ion binding;GO:0051287//NAD binding	GO:0055114//oxidation-reduction process;GO:0006108//malate metabolic process	K00029//malate dehydrogenase (oxaloacetate-decarboxylating)(NADP+) [EC:1.1.1.40]	gi|162459265|ref|NP_001105313.1|//NADP-dependent malic enzyme, chloroplastic precursor [Zea mays]
100191592	1012	206.55	1406.99	2.83482	1.73625e-227	Up	2.2088e-228	LOC100191592	GO:0016020//membrane	GO:0004568//chitinase activity	GO:0006032//chitin catabolic process;GO:0016998//cell wall macromolecule catabolic process;GO:0000272//polysaccharide catabolic process	K20547//basic endochitinase B [EC:3.2.1.14]	gi|212275494|ref|NP_001130494.1|//basic endochitinase precursor [Zea mays]
100280158	1985	2615.32	5271.48	1.07799	1.38787e-226	Up	1.77249e-227	LOC100280158	GO:0016021//integral component of membrane	NA	NA	K19755//radial spoke head protein 1;K00889//1-phosphatidylinositol-4-phosphate 5-kinase [EC:2.7.1.68]	gi|226532357|ref|NP_001146562.1|//uncharacterized protein LOC100280158 [Zea mays]
103629531	5790	3058	5865	1.00631	3.20019e-225	Up	4.10611e-226	LOC103629531	NA	NA	GO:0006351//transcription, DNA-templated	K20547//basic endochitinase B [EC:3.2.1.14];K09286//EREBP-like factor	gi|670415651|ref|XP_008648850.1|//PREDICTED: ethylene-responsive transcription factor RAP2-9 [Zea mays];PAN11115.1//hypothetical protein PAHAL_B02012 [Panicum hallii]
103644033	1874	1716.5	3961.76	1.27344	4.209e-222	Up	5.46733e-223	LOC103644033	GO:0016020//membrane	GO:0016709//oxidoreductase activity, acting on paired donors, with incorporation or reduction of molecular oxygen, NAD(P)H as one donor, and incorporation of one atom of oxygen;GO:0046872//metal ion binding	GO:0098542//defense response to other organism;GO:0042343//indole glucosinolate metabolic process;GO:0044550//secondary metabolite biosynthetic process	K00517//null;K13260//isoflavone 2'-hydroxylase [EC:1.14.13.89]	XP_008665445.1//isoflavone 2'-hydroxylase [Zea mays];gi|670368409|ref|XP_008665446.1|//PREDICTED: isoflavone 2'-hydroxylase-like [Zea mays]
100384153	4681	1879.61	4199.18	1.22644	6.05263e-222	Up	7.87414e-223	LOC100384153	NA	NA	NA	K00430//peroxidase [EC:1.11.1.7];K18801//glucuronoxylan 4-O-methyltransferase [EC:2.1.1.112]	ACR36383.1//unknown [Zea mays];gi|413942799|gb|AFW75448.1|//hypothetical protein ZEAMMB73_535188 [Zea mays]
103627234	2089	2506.05	5083.13	1.08707	1.59998e-221	Up	2.08308e-222	LOC103627234	GO:0016021//integral component of membrane;GO:0005886//plasma membrane	GO:0061630//ubiquitin protein ligase activity;GO:0005524//ATP binding;GO:0004672//protein kinase activity;GO:0008270//zinc ion binding	GO:0048577//negative regulation of short-day photoperiodism, flowering;GO:0043161//proteasome-mediated ubiquitin-dependent protein catabolic process;GO:0016567//protein ubiquitination;GO:0006468//protein phosphorylation	K00430//peroxidase [EC:1.11.1.7];K19041//E3 ubiquitin-protein ligase RNF38/44 [EC:2.3.2.27];K04730//interleukin-1 receptor-associated kinase 1 [EC:2.7.11.1];K10664//E3 ubiquitin-protein ligase ATL6/9/15/31/42/55 [EC:2.3.2.27];K19748//RAB6-interacting golgin	XP_008645744.2//putative RING-H2 finger protein ATL36 isoform X1 [Zea mays];XP_020394143.1//putative RING-H2 finger protein ATL36 isoform X2 [Zea mays];gi|670408935|ref|XP_008645744.1|//PREDICTED: RING-H2 finger protein ATL2-like [Zea mays]
100217089	2106	2686.42	5310.5	1.04993	1.05006e-218	Up	1.3817e-219	LOC100217089	GO:0009507//chloroplast	GO:0004851//uroporphyrin-III C-methyltransferase activity	GO:0019354//siroheme biosynthetic process;GO:0055114//oxidation-reduction process;GO:0032259//methylation	K14709//solute carrier family 39 (zinc transporter), member 1/2/3;K05747//Wiskott-Aldrich syndrome protein	XP_020397523.1//urophorphyrin methylase 1 isoform X1 [Zea mays];AQK96894.1//urophorphyrin methylase 1 [Zea mays];gi|1531541|dbj|BAA11909.1|//uroporphyrinogen III methyltransferase [Zea mays];gi|670427585|ref|XP_008654510.1|//PREDICTED: uncharacterized protein LOC100217089 isoform X1 [Zea mays]
541958	1162	2758	5404	1.03717	3.79212e-218	Up	5.00861e-219	sat1	GO:0005737//cytoplasm	GO:0009001//serine O-acetyltransferase activity	GO:0006535//cysteine biosynthetic process from serine	K00640//serine O-acetyltransferase [EC:2.3.1.30]	gi|413951117|gb|AFW83766.1|//satase isoform I [Zea mays]
100037813	491	824	2544	1.69315	5.06865e-218	Up	6.69967e-219	IDP370	GO:0016020//membrane;GO:0005576//extracellular region	GO:0004867//serine-type endopeptidase inhibitor activity	GO:0006979//response to oxidative stress;GO:0010951//negative regulation of endopeptidase activity	NA	gi|162457877|ref|NP_001105983.1|//uncharacterized protein LOC100037813 precursor [Zea mays]
103640005	363	105	1098	3.45319	1.0284e-212	Up	1.38688e-213	LOC103640005	NA	NA	NA	NA	gi|670441210|ref|XP_008660890.1|//PREDICTED: CLAVATA3/ESR (CLE)-related protein ESR1-like [Zea mays]
103639796	2414	493	1923	2.03047	6.55514e-211	Up	8.90516e-212	LOC103639796	NA	NA	NA	K18835//WRKY transcription factor 2;K13424//WRKY transcription factor 33;K18834//WRKY transcription factor 1	gi|670440917|ref|XP_008660727.1|//PREDICTED: probable WRKY transcription factor 72 [Zea mays]
100382434	1957	883.46	2603	1.62571	1.40481e-210	Up	1.91262e-211	bHLH115	NA	NA	NA	K01681//aconitate hydratase [EC:4.2.1.3];K13422//transcription factor MYC2	NP_001168647.1//putative HLH DNA-binding domain superfamily protein [Zea mays];gi|293332753|ref|NP_001168647.1|//putative HLH DNA-binding domain superfamily protein [Zea mays]
103642039	3067	1517	3580	1.30551	1.05766e-208	Up	1.45363e-209	LOC103642039	GO:0009507//chloroplast	GO:0016166//phytoene dehydrogenase activity;GO:0005506//iron ion binding;GO:0016165//linoleate 13S-lipoxygenase activity	GO:0009611//response to wounding;GO:0022900//electron transport chain;GO:0051707//response to other organism;GO:0006633//fatty acid biosynthetic process;GO:0031408//oxylipin biosynthetic process	K00454//lipoxygenase [EC:1.13.11.12]	gi|670365765|ref|XP_008663576.1|//PREDICTED: probable lipoxygenase 8, chloroplastic [Zea mays];PAN36254.1//hypothetical protein PAHAL_F00709 [Panicum hallii]
100502222	1224	1941	4194	1.1783	3.75588e-208	Up	5.17318e-209	MYB139	NA	GO:0003677//DNA binding	NA	K09422//myb proto-oncogene protein, plant	gi|308081417|ref|NP_001183628.1|//putative MYB DNA-binding domain superfamily protein [Zea mays]
103629835	1869	1130	2983	1.46721	1.10734e-207	Up	1.5285e-208	LOC103629835	NA	GO:0016614//oxidoreductase activity, acting on CH-OH group of donors;GO:0050660//flavin adenine dinucleotide binding	GO:0050794//regulation of cellular process;GO:0055114//oxidation-reduction process	NA	gi|670416449|ref|XP_008649156.1|//PREDICTED: inactive tetrahydrocannabinolic acid synthase-like [Zea mays]
109939160	998	4.57	943.61	7.75662	1.31425e-207	Up	1.81541e-208	LOC109939160	GO:0005829//cytosol	GO:0016614//oxidoreductase activity, acting on CH-OH group of donors;GO:0009055//electron carrier activity;GO:0051537//2 iron, 2 sulfur cluster binding;GO:0005506//iron ion binding;GO:0004854//xanthine dehydrogenase activity;GO:0043546//molybdopterin cofactor binding;GO:0050302//indole-3-acetaldehyde oxidase activity;GO:0071949//FAD binding	GO:0009851//auxin biosynthetic process;GO:0055114//oxidation-reduction process;GO:0009115//xanthine catabolic process;GO:0009688//abscisic acid biosynthetic process	K11817//indole-3-acetaldehyde oxidase [EC:1.2.3.7]	gi|670368709|ref|XP_008665570.1|//PREDICTED: indole-3-acetaldehyde oxidase-like [Zea mays]
103626993	2057	1682	3812	1.24714	5.85833e-207	Up	8.12132e-208	LOC103626993	GO:0016020//membrane	GO:0016709//oxidoreductase activity, acting on paired donors, with incorporation or reduction of molecular oxygen, NAD(P)H as one donor, and incorporation of one atom of oxygen;GO:0020037//heme binding;GO:0005506//iron ion binding	GO:0044550//secondary metabolite biosynthetic process;GO:0055114//oxidation-reduction process	K00512//steroid 17alpha-monooxygenase / 17alpha-hydroxyprogesterone deacetylase [EC:1.14.14.19 1.14.14.32]	gi|670408427|ref|XP_008645572.1|//PREDICTED: cytochrome P450 93A3-like [Zea mays]
100281232	1744	443	1806.68	2.09473	2.7622e-206	Up	3.83743e-207	WRKY64	NA	GO:0043565//sequence-specific DNA binding;GO:0003700//transcription factor activity, sequence-specific DNA binding	GO:0006355//regulation of transcription, DNA-templated	K18835//WRKY transcription factor 2;K13424//WRKY transcription factor 33	gi|226499378|ref|NP_001147623.1|//WRKY11 - superfamily of TFs having WRKY and zinc finger domains [Zea mays];NP_001147623.1//WRKY11 - superfamily of TFs having WRKY and zinc finger domains [Zea mays]
103653645	1768	847.66	2517.62	1.63727	8.60938e-206	Up	1.19949e-206	LOC103653645	GO:0016021//integral component of membrane;GO:0005886//plasma membrane	GO:0005516//calmodulin binding	GO:0006952//defense response;GO:0009607//response to biotic stimulus	K08472//mlo protein	gi|670397041|ref|XP_008678707.1|//PREDICTED: MLO-like protein 1 [Zea mays];XP_008678707.1//MLO-like protein 1 [Zea mays]
BGI_novel_G001518	7765	51.99	926.55	4.22233	1.26128e-205	Up	1.75851e-206	NA	NA	NA	NA	K01507//inorganic pyrophosphatase [EC:3.6.1.1]	XP_008655620.1//uncharacterized protein LOC103634808 isoform X2 [Zea mays]
103653413	3221	1799	3959	1.20471	1.45825e-203	Up	2.05773e-204	LOC103653413	GO:0043231//intracellular membrane-bounded organelle;GO:0016021//integral component of membrane	GO:0005524//ATP binding;GO:0042626//ATPase activity, coupled to transmembrane movement of substances	GO:0055085//transmembrane transport;GO:0006869//lipid transport	K05643//ATP-binding cassette, subfamily A (ABC1), member 3	gi|670396594|ref|XP_008678547.1|//PREDICTED: ABC transporter A family member 7-like [Zea mays]
100384472	2335	519	1918	1.95257	6.08362e-200	Up	8.7536e-201	kup1	GO:0016021//integral component of membrane	GO:0015079//potassium ion transmembrane transporter activity	GO:0071805//potassium ion transmembrane transport	K03549//KUP system potassium uptake protein	gi|670384890|ref|XP_008673288.1|//PREDICTED: potasium ion uptake permease 1 isoform X1 [Zea mays]
103638999	1389	258	1403.03	2.50987	3.17773e-199	Up	4.58184e-200	LOC103638999	NA	GO:0008757//S-adenosylmethionine-dependent methyltransferase activity;GO:0008171//O-methyltransferase activity;GO:0046983//protein dimerization activity	GO:0019438//aromatic compound biosynthetic process;GO:0032259//methylation	K13262//isoflavone-7-O-methyltransferase [EC:2.1.1.150];K16040//trans-resveratrol di-O-methyltransferase [EC:2.1.1.240];K13230//2,4,7-trihydroxy-1,4-benzoxazin-3-one-glucoside 7-O-methyltransferase [EC:2.1.1.241];K13259//2,7,4'-trihydroxyisoflavanone 4'-O-methyltransferase / isoflavone 4'-O-methyltransferase [EC:2.1.1.212 2.1.1.46]	gi|670439228|ref|XP_008660003.1|//PREDICTED: 5-pentadecatrienyl resorcinol O-methyltransferase-like [Zea mays]
103626973	1048	1645	3695	1.23426	1.93558e-197	Up	2.81004e-198	LOC103626973	NA	NA	NA	NA	gi|413936492|gb|AFW71043.1|//hypothetical protein ZEAMMB73_823536 [Zea mays]
100282852	695	301	1478	2.36258	9.91688e-196	Up	1.45841e-196	pco090777	NA	NA	GO:0050832//defense response to fungus;GO:0031640//killing of cells of other organism	NA	gi|926459511|ref|NP_001149230.2|//uncharacterized protein LOC100282852 precursor [Zea mays]
103631209	2292	1827.09	3938.24	1.17477	1.22048e-194	Up	1.80699e-195	LOC103631209	NA	GO:0008168//methyltransferase activity;GO:0016491//oxidoreductase activity	GO:0032259//methylation;GO:0055114//oxidation-reduction process	K17839//polyamine oxidase [EC:1.5.3.17 1.5.3.-]	gi|670419244|ref|XP_008650388.1|//PREDICTED: probable polyamine oxidase 2 [Zea mays]
100280478	1187	1539.24	3519.31	1.25984	3.14237e-194	Up	4.6587e-195	LOC100280478	GO:0005576//extracellular region	GO:0008061//chitin binding;GO:0004568//chitinase activity	GO:0045493//xylan catabolic process;GO:0006032//chitin catabolic process	K01183//chitinase [EC:3.2.1.14]	gi|226529000|ref|NP_001146870.1|//xylanase inhibitor protein 1 precursor [Zea mays]
100285149	2953	827	2420	1.61582	3.3859e-194	Up	5.0231e-195	LOC100285149	GO:0005634//nucleus	GO:0043565//sequence-specific DNA binding;GO:0003700//transcription factor activity, sequence-specific DNA binding	GO:0009414//response to water deprivation;GO:0006355//regulation of transcription, DNA-templated;GO:0009409//response to cold;GO:0009651//response to salt stress;GO:0010152//pollen maturation;GO:0009737//response to abscisic acid	K14432//ABA responsive element binding factor	gi|195659033|gb|ACG48984.1|//ABA response element binding factor [Zea mays];ACG48984.1//ABA response element binding factor [Zea mays]
BGI_novel_G001525	7196	1524.76	3494.84	1.26341	9.75491e-194	Up	1.44814e-194	NA	NA	NA	NA	K01507//inorganic pyrophosphatase [EC:3.6.1.1]	XP_008655620.1//uncharacterized protein LOC103634808 isoform X2 [Zea mays]
103647445	3406	1948.01	4078	1.13263	3.83893e-190	Up	5.81709e-191	LOC103647445	GO:0016021//integral component of membrane	GO:0004970//ionotropic glutamate receptor activity	GO:0035235//ionotropic glutamate receptor signaling pathway;GO:0006811//ion transport	K05387//glutamate receptor, ionotropic, plant	gi|670378537|ref|XP_008670208.1|//PREDICTED: glutamate receptor 2.9-like [Zea mays]
103640777	2415	519.38	1860.64	1.90771	3.73708e-188	Up	5.71467e-189	LOC103640777	GO:0016021//integral component of membrane	GO:0008270//zinc ion binding	GO:0006355//regulation of transcription, DNA-templated	K17604//zinc finger SWIM domain-containing protein 3	gi|670444085|ref|XP_008662483.1|//PREDICTED: protein FAR1-RELATED SEQUENCE 5-like [Zea mays]
103626702	1706	1893	3974	1.13669	2.15178e-186	Up	3.32249e-187	LOC103626702	GO:0005622//intracellular	NA	NA	K12135//zinc finger protein CONSTANS	gi|670407752|ref|XP_008645312.1|//PREDICTED: zinc finger protein CONSTANS-LIKE 3-like [Zea mays]
109944961	1434	1034	2703	1.45309	1.13803e-185	Up	1.76284e-186	LOC109944961	GO:0005634//nucleus;GO:0009536//plastid	GO:0003677//DNA binding;GO:0003700//transcription factor activity, sequence-specific DNA binding	GO:0006355//regulation of transcription, DNA-templated	K09287//RAV-like factor	gi|242056491|ref|XP_002457391.1|//hypothetical protein SORBIDRAFT_03g006590 [Sorghum bicolor]
103630405	1851	242.04	1306.54	2.4992	9.35783e-185	Up	1.45884e-185	LOC103630405	NA	GO:0046872//metal ion binding;GO:0003676//nucleic acid binding	NA	K14794//ribosomal RNA-processing protein 12;K12309//beta-galactosidase [EC:3.2.1.23]	gi|670417776|ref|XP_008649681.1|//PREDICTED: protein TRANSPARENT TESTA 1-like [Zea mays]
103642291	1147	174	1155	2.7975	1.52031e-184	Up	2.37613e-185	LOC103642291	GO:0043231//intracellular membrane-bounded organelle	NA	NA	K09286//EREBP-like factor	gi|670447289|ref|XP_008663827.1|//PREDICTED: ethylene-responsive transcription factor ERF115-like [Zea mays]
103654463	1428	436	1680	2.01283	2.07137e-182	Up	3.25589e-183	LOC103654463	NA	GO:0035251//UDP-glucosyltransferase activity	GO:0009812//flavonoid metabolic process	K13496//UDP-glucosyl transferase 73C [EC:2.4.1.-]	gi|670399075|ref|XP_008679515.1|//PREDICTED: UDP-glycosyltransferase 89B1-like [Zea mays]
103650261	2965	1751	3739	1.16124	1.60468e-181	Up	2.5287e-182	LOC103650261	NA	GO:0016301//kinase activity	NA	K13420//LRR receptor-like serine/threonine-protein kinase FLS2 [EC:2.7.11.1]	gi|670386870|ref|XP_008674084.1|//PREDICTED: probable LRR receptor-like serine/threonine-protein kinase At1g74360 isoform X2 [Zea mays];XP_008674084.1//probable LRR receptor-like serine/threonine-protein kinase At1g74360 [Zea mays]
100282305	1077	2098	4183	1.06229	6.37387e-176	Up	1.02971e-176	LOC100282305	NA	NA	NA	K09286//EREBP-like factor	gi|226491560|ref|NP_001148689.1|//ethylene-responsive transcription factor 4 [Zea mays]
103649041	4909	82.16	889.4	3.50309	1.40715e-174	Up	2.28863e-175	LOC103649041	NA	NA	NA	K13412//calcium-dependent protein kinase [EC:2.7.11.1]	gi|670381747|ref|XP_008671614.1|//PREDICTED: proline-rich receptor-like protein kinase PERK9 [Zea mays];ONM20621.1//Calcium dependent protein kinase 13, partial [Zea mays];AQK97935.1//HVA22-like protein f [Zea mays]
100274356	1784	2206	4307	1.03202	8.59768e-173	Up	1.40774e-173	LOC100274356	GO:0016020//membrane	GO:0016709//oxidoreductase activity, acting on paired donors, with incorporation or reduction of molecular oxygen, NAD(P)H as one donor, and incorporation of one atom of oxygen;GO:0020037//heme binding;GO:0005506//iron ion binding	GO:0044550//secondary metabolite biosynthetic process;GO:0055114//oxidation-reduction process	K07418//cytochrome P450 family 2 subfamily J [EC:1.14.14.1];K21291//ent-cassadiene C2-hydroxylase [EC:1.14.13.-];K16083//ent-isokaurene C2-hydroxylase [EC:1.14.13.143]	gi|226499698|ref|NP_001142188.1|//putative cytochrome P450 superfamily protein [Zea mays]
100284936	1061	1594	3453	1.18197	1.64534e-172	Up	2.69562e-173	LOC100284936	NA	NA	NA	K01188//beta-glucosidase [EC:3.2.1.21];K13420//LRR receptor-like serine/threonine-protein kinase FLS2 [EC:2.7.11.1]	gi|226496125|ref|NP_001151303.1|//polygalacturonase inhibitor 1 precursor [Zea mays]
100281448	958	2022	4049	1.06855	5.80203e-172	Up	9.5575e-173	LOC100281448	NA	NA	GO:0050794//regulation of cellular process;GO:0010467//gene expression;GO:0044271//cellular nitrogen compound biosynthetic process;GO:0034645//cellular macromolecule biosynthetic process;GO:0044238//primary metabolic process	K14484//auxin-responsive protein IAA	gi|226504784|ref|NP_001147838.1|//IAA9 - auxin-responsive Aux/IAA family member [Zea mays]
100280184	1097	67	837	3.70976	1.52366e-171	Up	2.51896e-172	cl9766_1	NA	NA	NA	NA	gi|226505812|ref|NP_001146588.1|//uncharacterized protein LOC100280184 [Zea mays]
100192929	1399	1860	3816	1.10353	8.82739e-171	Up	1.46812e-171	pco114261a	GO:0005634//nucleus	NA	GO:0007165//signal transduction	K05747//Wiskott-Aldrich syndrome protein	gi|670435024|ref|XP_008658076.1|//PREDICTED: hypothetical protein LOC100192929 isoform X1 [Zea mays];gi|212722146|ref|NP_001131584.1|//hypothetical protein LOC100192929 isoform 1 [Zea mays];NP_001161741.1//Ninja-family protein 1 isoform 3 [Zea mays];gi|269954672|ref|NP_001161740.1|//hypothetical protein LOC100192929 isoform 2 [Zea mays];gi|269954674|ref|NP_001161741.1|//hypothetical protein LOC10…
103642147	2729	1694.48	3573.81	1.14339	2.31903e-169	Up	3.8684e-170	LOC103642147	GO:0005739//mitochondrion	NA	NA	K16914//bifunctional lysine-specific demethylase and histidyl-hydroxylase NO66 [EC:1.14.11.- 1.14.11.27]	gi|670446999|ref|XP_008663684.1|//PREDICTED: uncharacterized protein LOC103642147 [Zea mays]
100505456	2470	2133	4181	1.03773	2.68119e-169	Up	4.47518e-170	ysl12	GO:0016021//integral component of membrane	NA	GO:0055085//transmembrane transport	K01807//ribose 5-phosphate isomerase A [EC:5.3.1.6]	gi|309747085|ref|NP_001185468.1|//yellow stripe-like transporter 12 [Zea mays]
100216883	1457	1366	3100	1.24908	5.10257e-169	Up	8.52176e-170	LOC100216883	GO:0016020//membrane	GO:0016298//lipase activity	GO:0006629//lipid metabolic process	K01054//acylglycerol lipase [EC:3.1.1.23]	gi|219363685|ref|NP_001136742.1|//monoglyceride lipase [Zea mays]
100281657	2642	843	2300	1.5148	3.2712e-168	Up	5.49892e-169	LOC100281657	NA	GO:0008270//zinc ion binding	NA	NA	gi|226504618|ref|NP_001148048.1|//protein binding protein [Zea mays]
100273313	1008	1527	3321	1.18769	3.03061e-167	Up	5.11252e-168	LOC100273313	GO:0016020//membrane	NA	NA	K05747//Wiskott-Aldrich syndrome protein	gi|226531796|ref|NP_001141226.1|//uncharacterized protein LOC100273313 [Zea mays]
100383472	2182	1396.76	3130.82	1.23123	6.61423e-167	Up	1.12105e-167	LOC100383472	GO:0016021//integral component of membrane;GO:0005773//vacuole	GO:0004575//sucrose alpha-glucosidase activity	GO:0005975//carbohydrate metabolic process	K01193//beta-fructofuranosidase [EC:3.2.1.26]	gi|670374152|ref|XP_008668436.1|//PREDICTED: uncharacterized protein LOC100383472 isoform X1 [Zea mays]
109944159	2590	277.56	1290.36	2.28367	2.3718e-164	Up	4.08588e-165	LOC109944159	NA	NA	NA	K14664//IAA-amino acid hydrolase [EC:3.5.1.-];K01601//ribulose-bisphosphate carboxylase large chain [EC:4.1.1.39];K04499//RuvB-like protein 1 (pontin 52);K02469//DNA gyrase subunit A [EC:5.99.1.3];K08472//mlo protein;K01247//DNA-3-methyladenine glycosylase II [EC:3.2.2.21]	XP_008671296.1//uncharacterized protein LOC103648644 [Zea mays];XP_020404421.1//uncharacterized protein LOC109944159 [Zea mays];gi|670381138|ref|XP_008671296.1|//PREDICTED: putative nuclease HARBI1 [Zea mays]
100284302	2200	261.02	1254.54	2.3317	7.78585e-164	Up	1.3428e-164	LOC100284302	GO:0016021//integral component of membrane	GO:0015171//amino acid transmembrane transporter activity	GO:0003333//amino acid transmembrane transport	K15015//solute carrier family 32 (vesicular inhibitory amino acid transporter)	gi|226528495|ref|NP_001150669.1|//amino acid permease [Zea mays];ACN33733.1//unknown [Zea mays]
103630548	3392	1926	3854	1.06752	1.65824e-163	Up	2.86651e-164	LOC103630548	GO:0043231//intracellular membrane-bounded organelle;GO:0005887//integral component of plasma membrane	GO:0046872//metal ion binding;GO:0005524//ATP binding;GO:0005388//calcium-transporting ATPase activity;GO:0005516//calmodulin binding	GO:0070588//calcium ion transmembrane transport	K01537//Ca2+-transporting ATPase [EC:3.6.3.8]	gi|670418102|ref|XP_008649820.1|//PREDICTED: probable calcium-transporting ATPase 6, plasma membrane-type isoform X2 [Zea mays];XP_012700466.1//PREDICTED: probable calcium-transporting ATPase 6, plasma membrane-type [Setaria italica];gi|670418104|ref|XP_008649821.1|//PREDICTED: probable calcium-transporting ATPase 6, plasma membrane-type isoform X3 [Zea mays];gi|670418100|ref|XP_008649819.1|//PRE…
BGI_novel_G000161	1995	103.2	897.72	3.18759	7.15505e-163	Up	1.24111e-163	NA	NA	NA	NA	NA	ACN33708.1//unknown [Zea mays]
100502277	1308	879	2301	1.45509	1.26455e-158	Up	2.24618e-159	LOC100502277	NA	NA	NA	NA	gi|413936255|gb|AFW70806.1|//hypothetical protein ZEAMMB73_088199 [Zea mays]
103635304	2421	1573	3324	1.14617	2.99661e-158	Up	5.33766e-159	LOC103635304	GO:0016021//integral component of membrane	GO:0015238//drug transmembrane transporter activity;GO:0015297//antiporter activity	GO:0006855//drug transmembrane transport	K03327//multidrug resistance protein, MATE family	gi|242088755|ref|XP_002440210.1|//hypothetical protein SORBIDRAFT_09g027830 [Sorghum bicolor];OEL30739.1//Protein DETOXIFICATION 14, partial [Dichanthelium oligosanthes];XP_020398359.1//protein DETOXIFICATION 14-like [Zea mays];AQK91995.1//Putative MATE efflux family protein, partial [Zea mays]
BGI_novel_G005008	5560	72.12	797.84	3.5344	7.36691e-158	Up	1.31441e-158	NA	NA	NA	NA	K00928//aspartate kinase [EC:2.7.2.4]	ONM60721.1//hypothetical protein ZEAMMB73_Zm00001d022475 [Zea mays]
100285651	2659	1118	2652	1.31293	2.20516e-156	Up	3.95635e-157	LOC100285651	NA	GO:0003677//DNA binding	GO:0007275//multicellular organism development;GO:0006351//transcription, DNA-templated	K09422//myb proto-oncogene protein, plant	gi|226500172|ref|NP_001152014.1|//transcription factor GAMYB [Zea mays];NP_001241838.2//transcription factor GAMYB [Zea mays]
103645991	3899	1378.07	3025.77	1.20142	2.65329e-155	Up	4.79459e-156	LOC103645991	GO:0043231//intracellular membrane-bounded organelle;GO:0016020//membrane;GO:0044444//cytoplasmic part	GO:0017128//phospholipid scramblase activity	GO:0017121//phospholipid scrambling	K14500//BR-signaling kinase [EC:2.7.11.1];K00430//peroxidase [EC:1.11.1.7]	XP_020404356.1//altered inheritance rate of mitochondria protein 25 [Zea mays];gi|414585635|tpg|DAA36206.1|//TPA: hypothetical protein ZEAMMB73_605331 [Zea mays]
BGI_novel_G002341	3528	273.65	1241.05	2.24793	3.65606e-155	Up	6.61026e-156	NA	NA	NA	NA	NA	AQA29561.1//Cinful1 polyprotein [Zea mays]
103641952	2371	1716.56	3502.02	1.09544	5.00761e-155	Up	9.06383e-156	LOC103641952	GO:0016021//integral component of membrane	GO:0015238//drug transmembrane transporter activity;GO:0015297//antiporter activity	GO:0006855//drug transmembrane transport	K03327//multidrug resistance protein, MATE family	gi|670446536|ref|XP_008663473.1|//PREDICTED: MATE efflux family protein 5-like [Zea mays]
100216644	1657	800	2155	1.49638	6.45133e-155	Up	1.16834e-155	LOC100216644	GO:0005576//extracellular region	GO:0020037//heme binding;GO:0046872//metal ion binding;GO:0004601//peroxidase activity	GO:0006979//response to oxidative stress;GO:0098869//cellular oxidant detoxification;GO:0042744//hydrogen peroxide catabolic process;GO:0055114//oxidation-reduction process	K00430//peroxidase [EC:1.11.1.7]	gi|670372069|ref|XP_008667326.1|//PREDICTED: hypothetical protein isoform X2 [Zea mays]
100281825	1058	205.45	1098.01	2.4848	1.59854e-154	Up	2.90289e-155	LOC100281825	NA	GO:0004568//chitinase activity	GO:0006032//chitin catabolic process;GO:0016998//cell wall macromolecule catabolic process;GO:0000272//polysaccharide catabolic process	K20547//basic endochitinase B [EC:3.2.1.14]	ACN27592.1//unknown [Zea mays];gi|226493347|ref|NP_001148217.1|//basic endochitinase C precursor [Zea mays]
100272612	1642	429.59	1531.52	1.9007	2.0745e-154	Up	3.77134e-155	LOC100272612	NA	NA	NA	NA	gi|226501866|ref|NP_001140547.1|//uncharacterized protein LOC100272612 [Zea mays];NP_001140547.1//uncharacterized protein LOC100272612 [Zea mays]
100281750	2262	1978.61	3835.48	1.02169	1.48185e-151	Up	2.71746e-152	LOC100281750	NA	GO:0016787//hydrolase activity	GO:0006629//lipid metabolic process	K13806//sn1-specific diacylglycerol lipase [EC:3.1.1.-]	AQK40153.1//Putative lipase class 3 family protein [Zea mays];gi|670443041|ref|XP_008661906.1|//PREDICTED: triacylglycerol lipase isoform X1 [Zea mays];gi|226503315|ref|NP_001148142.1|//triacylglycerol lipase precursor [Zea mays]
BGI_novel_G001533	8498	347.69	1366.02	2.04087	2.7486e-151	Up	5.04592e-152	NA	NA	NA	NA	K01507//inorganic pyrophosphatase [EC:3.6.1.1]	XP_008655620.1//uncharacterized protein LOC103634808 isoform X2 [Zea mays]
100383126	2227	966	2390	1.37368	4.06147e-151	Up	7.46415e-152	LOC100383126	NA	GO:0016874//ligase activity	GO:0009733//response to auxin;GO:0009416//response to light stimulus	K14487//auxin responsive GH3 gene family	gi|293335103|ref|NP_001169263.1|//uncharacterized protein LOC100383126 [Zea mays]
100274458	1809	996	2429	1.35291	4.61946e-150	Up	8.53089e-151	LOC100274458	NA	GO:0004842//ubiquitin-protein transferase activity	GO:0016567//protein ubiquitination	K04733//interleukin-1 receptor-associated kinase 4 [EC:2.7.11.1];K10260//F-box and WD-40 domain protein 7;K08332//null	gi|195644912|gb|ACG41924.1|//ubiquitin-protein ligase [Zea mays]
100382386	1790	1861	3663	1.04372	6.44156e-150	Up	1.19086e-150	LOC100382386	GO:0016021//integral component of membrane	GO:0016709//oxidoreductase activity, acting on paired donors, with incorporation or reduction of molecular oxygen, NAD(P)H as one donor, and incorporation of one atom of oxygen;GO:0020037//heme binding;GO:0005506//iron ion binding	GO:0044550//secondary metabolite biosynthetic process;GO:0055114//oxidation-reduction process	K20617//cytochrome P450 family 71 subfamily A	gi|293337171|ref|NP_001168602.1|//putative cytochrome P450 superfamily protein [Zea mays]
100502408	1705	1957	3793	1.02146	7.67441e-150	Up	1.41954e-150	LOC100502408	NA	NA	NA	K12581//CCR4-NOT transcription complex subunit 7/8;K13126//polyadenylate-binding protein;K05941//glutathione gamma-glutamylcysteinyltransferase [EC:2.3.2.15];K01054//acylglycerol lipase [EC:3.1.1.23]	gi|308080782|ref|NP_001183815.1|//putative NAC domain transcription factor superfamily protein [Zea mays]
103633577	1588	944	2333	1.3721	2.6939e-147	Up	5.05777e-148	LOC103633577	NA	NA	NA	K18490//homeobox protein OTX2;K09326//homeobox protein OTX1	XP_008653489.1//WUSCHEL-related homeobox 11 isoform X1 [Zea mays];gi|670425738|ref|XP_008653490.1|//PREDICTED: WUSCHEL-related homeobox 11-like isoform X2 [Zea mays];gi|670425736|ref|XP_008653489.1|//PREDICTED: WUSCHEL-related homeobox 11-like isoform X1 [Zea mays]
100384464	1228	566.8	1721.4	1.66944	3.67684e-145	Up	7.0054e-146	THX3	NA	NA	GO:0006351//transcription, DNA-templated	NA	gi|293333569|ref|NP_001170467.1|//hypothetical protein [Zea mays]
103638673	647	230	1106	2.33241	1.10293e-144	Up	2.10686e-145	LOC103638673	NA	NA	NA	NA	gi|670438549|ref|XP_008659738.1|//PREDICTED: protein WIR1A-like [Zea mays]
BGI_novel_G001808	8693	1148.84	2614.28	1.253	1.71729e-143	Up	3.3077e-144	NA	NA	NA	NA	K03129//transcription initiation factor TFIID subunit 4	ONM29848.1//Transcription initiation factor TFIID subunit 4b [Zea mays]
103651868	2429	359.62	1338.36	1.96269	5.75103e-141	Up	1.12598e-141	LOC103651868	GO:0016021//integral component of membrane	GO:0008270//zinc ion binding	GO:0006355//regulation of transcription, DNA-templated	K17604//zinc finger SWIM domain-containing protein 3	gi|670390893|ref|XP_008675775.1|//PREDICTED: protein FAR1-RELATED SEQUENCE 5-like [Zea mays];XP_002438310.2//protein FAR1-RELATED SEQUENCE 5 isoform X1 [Sorghum bicolor]
BGI_novel_G000242	2138	434.43	1462.46	1.81797	5.58015e-139	Up	1.10304e-139	NA	NA	NA	NA	K11798//bromodomain and WD repeat domain containing protein 1/3	ACN34843.1//unknown [Zea mays]
103644611	2108	765.41	2005.27	1.45626	1.29928e-138	Up	2.57347e-139	LOC103644611	GO:0009506//plasmodesma;GO:0009536//plastid	GO:0003682//chromatin binding	NA	K02206//cyclin-dependent kinase 2 [EC:2.7.11.22]	gi|414866449|tpg|DAA45006.1|//TPA: putative protein kinase superfamily protein [Zea mays];XP_020397077.1//uncharacterized protein LOC103644611 [Zea mays]
100193733	1450	964	2309	1.32693	1.35961e-138	Up	2.69433e-139	LOC100193733	GO:0009505//plant-type cell wall;GO:0005576//extracellular region	GO:0020037//heme binding;GO:0046872//metal ion binding;GO:0004601//peroxidase activity	GO:0006979//response to oxidative stress;GO:0009664//plant-type cell wall organization;GO:0098869//cellular oxidant detoxification;GO:0042744//hydrogen peroxide catabolic process;GO:0055114//oxidation-reduction process	K00430//peroxidase [EC:1.11.1.7]	gi|212721728|ref|NP_001132293.1|//peroxidase 12 precursor [Zea mays]
BGI_novel_G000536	10826	215.65	1048.82	2.34877	2.01818e-138	Up	4.0034e-139	NA	NA	NA	NA	K10357//myosin V;K08247//methionine S-methyltransferase [EC:2.1.1.12]	AAK51582.1//Putative retroelement [Oryza sativa Japonica Group]
BGI_novel_G003069	6963	35.71	622.82	4.19118	3.24977e-138	Up	6.45938e-139	NA	NA	NA	NA	K11817//indole-3-acetaldehyde oxidase [EC:1.2.3.7];K09842//abscisic-aldehyde oxidase [EC:1.2.3.14]	XP_020402578.1//LOW QUALITY PROTEIN: indole-3-acetaldehyde oxidase-like [Zea mays]
100281048	1671	509.43	1586.52	1.70568	5.33731e-138	Up	1.06351e-138	LOC100281048	GO:0016021//integral component of membrane	GO:0005215//transporter activity	GO:0034219//carbohydrate transmembrane transport	K15283//solute carrier family 35, member E1	gi|239985497|ref|NP_001147439.1|//glucose-6-phosphate/phosphate translocator 2 [Zea mays];gi|414886937|tpg|DAA62951.1|//TPA: glucose-6-phosphate/phosphate translocator 2 [Zea mays]
103630161	2977	1549.94	3142.52	1.08648	1.84035e-137	Up	3.67987e-138	LOC103630161	GO:0005886//plasma membrane	GO:0004674//protein serine/threonine kinase activity	GO:0006468//protein phosphorylation	K04733//interleukin-1 receptor-associated kinase 4 [EC:2.7.11.1]	gi|670417244|ref|XP_008649465.1|//PREDICTED: G-type lectin S-receptor-like serine/threonine-protein kinase At2g19130 [Zea mays]
100194395	1550	1255	2724.08	1.18485	5.72706e-137	Up	1.1497e-137	pco141010b	GO:0016021//integral component of membrane;GO:0005739//mitochondrion	GO:0003735//structural constituent of ribosome	GO:0055085//transmembrane transport;GO:0030974//thiamine pyrophosphate transport;GO:0006412//translation	K15108//solute carrier family 25 (mitochondrial thiamine pyrophosphate transporter), member 19	gi|212723136|ref|NP_001132898.1|//uncharacterized protein LOC100194395 [Zea mays];gi|670427474|ref|XP_008654450.1|//PREDICTED: uncharacterized protein LOC100194395 isoform X1 [Zea mays]
100216773	1373	1530	3109	1.08969	1.17032e-136	Up	2.35404e-137	NAC20	GO:0005634//nucleus	GO:0003677//DNA binding	GO:0006355//regulation of transcription, DNA-templated	K12581//CCR4-NOT transcription complex subunit 7/8;K13126//polyadenylate-binding protein;K05941//glutathione gamma-glutamylcysteinyltransferase [EC:2.3.2.15];K01054//acylglycerol lipase [EC:3.1.1.23]	gi|219362983|ref|NP_001136644.1|//putative NAC domain transcription factor superfamily protein [Zea mays]
100192463	971	1683	3315	1.04474	4.73368e-136	Up	9.55915e-137	LOC100192463	NA	NA	NA	NA	gi|212722666|ref|NP_001131155.1|//uncharacterized protein LOC100192463 [Zea mays]
103646858	1935	1765.44	3426.68	1.02355	5.52232e-136	Up	1.11736e-136	LOC103646858	GO:0016021//integral component of membrane	GO:0050661//NADP binding;GO:0004499//N,N-dimethylaniline monooxygenase activity;GO:0050660//flavin adenine dinucleotide binding	GO:0055114//oxidation-reduction process	K11816//indole-3-pyruvate monooxygenase [EC:1.14.13.168]	gi|670377254|ref|XP_008669713.1|//PREDICTED: probable indole-3-pyruvate monooxygenase YUCCA9 [Zea mays]
103634590	1765	1215.46	2655.32	1.19415	3.35198e-135	Up	6.80556e-136	LOC103634590	NA	NA	NA	K18490//homeobox protein OTX2;K09326//homeobox protein OTX1	gi|670363366|ref|XP_008655176.1|//PREDICTED: WUSCHEL-related homeobox 6-like [Zea mays]
103653514	829	933.61	2237.98	1.32807	1.47238e-134	Up	2.99816e-135	LOC103653514	NA	NA	NA	K07478//putative ATPase;K13484//5-hydroxyisourate hydrolase / 2-oxo-4-hydroxy-4-carboxy-5-ureidoimidazoline decarboxylase [EC:3.5.2.17 4.1.1.97];K01583//arginine decarboxylase [EC:4.1.1.19];K06662//cell cycle checkpoint protein	gi|670396792|ref|XP_008678624.1|//PREDICTED: uncharacterized protein LOC103653514 [Zea mays];XP_020404421.1//uncharacterized protein LOC109944159 [Zea mays];NP_001288524.1//uncharacterized protein LOC103634642 [Zea mays]
100284713	1472	491	1529	1.70556	4.84285e-133	Up	9.89496e-134	LOC100284713	GO:0016020//membrane	NA	NA	NA	gi|308081648|ref|NP_001183315.1|//legume lectins beta domain containing protein [Zea mays]
103653012	977	1269.16	2713.65	1.16313	1.56054e-132	Up	3.20244e-133	LOC103653012	GO:0005618//cell wall;GO:0005576//extracellular region	GO:0045735//nutrient reservoir activity;GO:0030145//manganese ion binding;GO:0046564//oxalate decarboxylase activity	GO:0033609//oxalate metabolic process	K11426//SET and MYND domain-containing protein	XP_008678211.1//putative germin-like protein 12-4 [Zea mays];gi|670395682|ref|XP_008678211.1|//PREDICTED: putative germin-like protein 12-4 [Zea mays];XP_008678221.1//putative germin-like protein 12-4 [Zea mays];XP_008678212.1//putative germin-like protein 12-4 [Zea mays];XP_008678209.1//putative germin-like protein 12-4 [Zea mays]
100284810	1347	1428	2937	1.10712	1.65844e-132	Up	3.40499e-133	LOC100284810	NA	NA	NA	NA	gi|226497012|ref|NP_001151177.1|//transposon protein [Zea mays]
100276055	743	742	1929	1.44513	6.70958e-132	Up	1.38622e-132	LOC100276055	NA	NA	NA	NA	gi|670375303|ref|XP_008668973.1|//PREDICTED: uncharacterized protein IDP225 [Zea mays]
100277016	951	893	2148	1.33303	6.00315e-130	Up	1.25636e-130	LOC100277016	NA	NA	NA	NA	gi|226495291|ref|NP_001144161.1|//uncharacterized protein LOC100277016 [Zea mays]
100277712	743	755	1936	1.4253	1.09595e-129	Up	2.2969e-130	LOC100277712	GO:0009536//plastid	NA	NA	NA	gi|226506616|ref|NP_001144682.1|//uncharacterized protein LOC100277712 [Zea mays]
103625895	2369	157.91	882.79	2.54974	3.47216e-128	Up	7.3252e-129	LOC103625895	NA	NA	NA	K08739//DNA mismatch repair protein MLH3	XP_020404133.1//DNA mismatch repair protein MLH3 isoform X2 [Zea mays];gi|670405777|ref|XP_008644518.1|//PREDICTED: DNA mismatch repair protein MLH3-like [Zea mays]
103635591	1301	1579.61	3102.27	1.04052	1.35949e-126	Up	2.8897e-127	LOC103635591	GO:0005634//nucleus	GO:0000989//transcription factor activity, transcription factor binding;GO:0003677//DNA binding;GO:0008270//zinc ion binding	GO:0006355//regulation of transcription, DNA-templated;GO:0009640//photomorphogenesis	NA	gi|670431146|ref|XP_008656226.1|//PREDICTED: probable salt tolerance-like protein At1g78600 [Zea mays];XP_008658085.1//profilin homolog5 isoform X1 [Zea mays]
100382214	1765	1041	2345	1.23839	1.46427e-126	Up	3.11386e-127	LOC100382214	GO:0009536//plastid	GO:0016787//hydrolase activity	GO:0006629//lipid metabolic process	K16818//phospholipase A1 [EC:3.1.1.32]	gi|293335115|ref|NP_001168442.1|//uncharacterized protein LOC100382214 [Zea mays]
BGI_novel_G004104	8977	1222.83	2602.98	1.15671	4.33468e-126	Up	9.24378e-127	NA	NA	NA	NA	K00140//malonate-semialdehyde dehydrogenase (acetylating) / methylmalonate-semialdehyde dehydrogenase [EC:1.2.1.18 1.2.1.27];K02433//aspartyl-tRNA(Asn)/glutamyl-tRNA(Gln) amidotransferase subunit A [EC:6.3.5.6 6.3.5.7]	ONM02680.1//Phosphatidylinositol/phosphatidylcholine transfer protein SFH13 [Zea mays]
103630232	1645	1498	2984	1.06098	1.01862e-125	Up	2.17729e-126	LOC103630232	GO:0016020//membrane	GO:0046872//metal ion binding	NA	K16286//E3 ubiquitin-protein ligase EL5 [EC:2.3.2.27]	gi|670417391|ref|XP_008649526.1|//PREDICTED: E3 ubiquitin-protein ligase EL5-like [Zea mays]
BGI_novel_G003860	1007	612.83	1686.89	1.52758	2.47937e-125	Up	5.30944e-126	NA	NA	NA	NA	K01889//phenylalanyl-tRNA synthetase alpha chain [EC:6.1.1.20]	AQK75519.1//Receptor-like kinase-like [Zea mays]
103646792	1781	973.08	2236.63	1.26747	3.38227e-125	Up	7.24967e-126	LOC103646792	GO:0043231//intracellular membrane-bounded organelle	GO:0080043//quercetin 3-O-glucosyltransferase activity;GO:0080044//quercetin 7-O-glucosyltransferase activity	GO:0009813//flavonoid biosynthetic process;GO:0052696//flavonoid glucuronidation	K13691//pathogen-inducible salicylic acid glucosyltransferase [EC:2.4.1.-]	gi|670377142|ref|XP_008669673.1|//PREDICTED: UDP-glycosyltransferase 74E1-like isoform X1 [Zea mays];gi|670377144|ref|XP_008669674.1|//PREDICTED: UDP-glycosyltransferase 74E1-like isoform X2 [Zea mays]
109943957	4181	51.21	614.98	3.65281	4.34707e-125	Up	9.33923e-126	LOC109943957	NA	GO:0003824//catalytic activity	NA	K17508//protein phosphatase PTC7 [EC:3.1.3.16]	ACR38113.1//unknown [Zea mays];gi|238008094|gb|ACR35082.1|//unknown [Zea mays];gi|238014156|gb|ACR38113.1|//unknown [Zea mays]
BGI_novel_G000584	591	640.84	1728.09	1.49791	9.70445e-125	Up	2.08972e-125	NA	NA	NA	NA	K06617//raffinose synthase [EC:2.4.1.82]	ONM02661.1//putative galactinol--sucrose galactosyltransferase 1 [Zea mays]
100383467	2416	1013.37	2292.54	1.24455	1.00745e-124	Up	2.1704e-125	LOC100383467	GO:0005739//mitochondrion	GO:0033926//glycopeptide alpha-N-acetylgalactosaminidase activity;GO:0004575//sucrose alpha-glucosidase activity	GO:0005987//sucrose catabolic process	K11593//eukaryotic translation initiation factor 2C	gi|293335759|ref|NP_001169586.1|//uncharacterized protein LOC100383467 [Zea mays]
100281532	2479	1503.3	2975.55	1.05179	1.26772e-123	Up	2.75627e-124	LOC100281532	GO:0005737//cytoplasm	GO:0045548//phenylalanine ammonia-lyase activity	GO:0009800//cinnamic acid biosynthetic process;GO:0006559//L-phenylalanine catabolic process	K10775//phenylalanine ammonia-lyase [EC:4.3.1.24]	gi|226492014|ref|NP_001147922.1|//phenylalanine ammonia-lyase [Zea mays]
100279068	1870	759	1905	1.39439	1.57268e-123	Up	3.42244e-124	pco121923	NA	NA	NA	K00430//peroxidase [EC:1.11.1.7]	gi|195633083|gb|ACG36725.1|//tumor-related protein [Zea mays];NP_001341509.1//uncharacterized protein LOC111043195 [Zea mays]
100381900	3818	628.85	1697.6	1.49948	9.30079e-123	Up	2.04156e-123	LOC100381900	GO:0005739//mitochondrion	GO:0004370//glycerol kinase activity	GO:0006071//glycerol metabolic process;GO:0006641//triglyceride metabolic process;GO:0046167//glycerol-3-phosphate biosynthetic process	K00864//glycerol kinase [EC:2.7.1.30]	gi|219362605|ref|NP_001136618.1|//uncharacterized protein LOC100216742 [Zea mays];NP_001168149.1//uncharacterized protein LOC100381900 [Zea mays]
100191709	2019	974	2220.22	1.25548	1.73615e-122	Up	3.81953e-123	LOC100191709	GO:0016021//integral component of membrane	GO:0005215//transporter activity	GO:0006857//oligopeptide transport	K14638//solute carrier family 15 (peptide/histidine transporter), member 3/4	gi|212274787|ref|NP_001130610.1|//uncharacterized protein LOC100191709 [Zea mays]
100191779	1987	363	1251	1.85181	4.04422e-122	Up	8.92938e-123	LOC100191779	GO:0005576//extracellular region	GO:0016722//oxidoreductase activity, oxidizing metal ions;GO:0005507//copper ion binding	GO:0055114//oxidation-reduction process	K05909//laccase [EC:1.10.3.2]	gi|414876807|tpg|DAA53938.1|//TPA: hypothetical protein ZEAMMB73_815484 [Zea mays]
BGI_novel_G002167	3522	580.44	1614.09	1.54227	1.12796e-121	Up	2.4983e-122	NA	NA	NA	NA	NA	XP_008674017.1//uncharacterized protein LOC103650151 [Zea mays]
BGI_novel_G002213	1108	730.2	1846.85	1.40547	3.07601e-121	Up	6.84353e-122	NA	NA	NA	NA	K14493//gibberellin receptor GID1 [EC:3.-.-.-]	ONM36696.1//Gibberellin receptor GID1 [Zea mays]
BGI_novel_G002211	1108	730.2	1846.85	1.40547	3.07601e-121	Up	6.84353e-122	NA	NA	NA	NA	K14493//gibberellin receptor GID1 [EC:3.-.-.-]	ONM36696.1//Gibberellin receptor GID1 [Zea mays]
BGI_novel_G002209	1108	730.2	1846.85	1.40547	3.07601e-121	Up	6.84353e-122	NA	NA	NA	NA	K14493//gibberellin receptor GID1 [EC:3.-.-.-]	ONM36696.1//Gibberellin receptor GID1 [Zea mays]
100284996	928	156	846	2.50588	1.41902e-120	Up	3.1655e-121	LOC100284996	NA	NA	NA	NA	gi|930697394|ref|NP_001151363.2|//TMV response-related protein [Zea mays]
BGI_novel_G001627	987	691	1781.64	1.43322	1.81614e-120	Up	4.05679e-121	NA	NA	NA	NA	NA	XP_008656693.1//uncharacterized protein LOC103636109 [Zea mays]
109943078	1453	280.62	1091.48	2.02636	4.03454e-120	Up	9.05213e-121	LOC109943078	NA	NA	NA	K08734//DNA mismatch repair protein MLH1;K15029//translation initiation factor 3 subunit L;K19951//TBC1 domain family member 8/9;K03094//S-phase kinase-associated protein 1;K20290//conserved oligomeric Golgi complex subunit 3	XP_020401480.1//uncharacterized protein LOC109943078 isoform X2 [Zea mays];gi|670381887|ref|XP_008671688.1|//PREDICTED: uncharacterized protein LOC103649124 [Zea mays];XP_020401479.1//uncharacterized protein LOC109943078 isoform X1 [Zea mays];XP_020401481.1//uncharacterized protein LOC109943078 isoform X3 [Zea mays]
100383744	804	1301.41	2666.89	1.10185	1.4491e-119	Up	3.26566e-120	LOC100383744	NA	NA	NA	NA	gi|413944670|gb|AFW77319.1|//hypothetical protein ZEAMMB73_320155 [Zea mays]
100382678	2030	1353.3	2737.98	1.0834	1.94023e-119	Up	4.3744e-120	LOC100382678	GO:0005634//nucleus;GO:0009536//plastid	GO:0005524//ATP binding	GO:0051301//cell division;GO:0006270//DNA replication initiation;GO:0007049//cell cycle	K02213//cell division control protein 6	gi|293335369|ref|NP_001168873.1|//uncharacterized protein LOC100382678 [Zea mays]
100382288	1727	1147.26	2446.01	1.15901	5.79281e-119	Up	1.31236e-119	LOC100382288	NA	GO:0008270//zinc ion binding;GO:0003676//nucleic acid binding	NA	K13203//zinc finger RNA-binding protein	gi|293332065|ref|NP_001168509.1|//uncharacterized protein LOC100382288 [Zea mays]
BGI_novel_G006178	1490	325.61	1167.35	1.90879	9.3461e-119	Up	2.12106e-119	NA	NA	NA	NA	NA	NP_001183569.1//uncharacterized protein LOC100502162 [Zea mays]
103653430	1601	1277	2627	1.10743	9.37489e-119	Up	2.12852e-119	LOC103653430	NA	NA	NA	NA	gi|670396627|ref|XP_008678558.1|//PREDICTED: uncharacterized protein LOC103653430 [Zea mays]
100381859	861	98.86	709.6	2.91032	1.32942e-118	Up	3.02233e-119	LOC100381859	NA	NA	NA	K05283//phosphatidylinositol glycan, class W [EC:2.3.-.-]	ACL53943.1//unknown [Zea mays];gi|670396857|ref|XP_008678646.1|//PREDICTED: putative nuclease HARBI1 [Zea mays]
100037767	640	949	2158	1.25198	1.3598e-118	Up	3.09276e-119	psei6	NA	GO:0004869//cysteine-type endopeptidase inhibitor activity	GO:0010951//negative regulation of endopeptidase activity	K13899//cystatin-C	gi|414867385|tpg|DAA45942.1|//TPA: hypothetical protein ZEAMMB73_294169 [Zea mays]
100282027	1039	1449.93	2861.61	1.04761	3.38533e-118	Up	7.71983e-119	LOC100282027	GO:0009543//chloroplast thylakoid lumen;GO:0009538//photosystem I reaction center	NA	GO:0015979//photosynthesis	K02694//photosystem I subunit III	gi|226532407|ref|NP_001148412.1|//photosystem I reaction center subunit III [Zea mays]
103629177	2778	1368	2748	1.07308	4.78436e-118	Up	1.09386e-118	LOC103629177	NA	GO:0005506//iron ion binding;GO:0051213//dioxygenase activity	GO:0055114//oxidation-reduction process	K05278//flavonol synthase [EC:1.14.11.23];K00423//L-ascorbate oxidase [EC:1.10.3.3]	PAN17050.1//hypothetical protein PAHAL_C01190 [Panicum hallii];gi|242089367|ref|XP_002440516.1|//hypothetical protein SORBIDRAFT_09g002350 [Sorghum bicolor]
100281199	926	331	1172	1.89084	9.63248e-118	Up	2.20708e-118	LOC100281199	GO:0031977//thylakoid lumen;GO:0019898//extrinsic component of membrane;GO:0016021//integral component of membrane;GO:0009507//chloroplast;GO:0009654//photosystem II oxygen evolving complex	GO:0005509//calcium ion binding	GO:0015979//photosynthesis	K02717//photosystem II oxygen-evolving enhancer protein 2	gi|226491834|ref|NP_001147590.1|//chloroplast oxygen-evolving complex/thylakoid lumenal 25.6kDa protein [Zea mays]
100279117	822	697	1774	1.41454	1.20067e-117	Up	2.75347e-118	LOC100279117	NA	NA	NA	NA	gi|226530846|ref|NP_001145630.1|//uncharacterized protein LOC100279117 [Zea mays]
100285304	990	733	1821	1.37961	2.72806e-116	Up	6.29138e-117	LOC100285304	NA	NA	NA	NA	gi|226507374|ref|NP_001151669.1|//negatively light-regulated protein [Zea mays];gi|413947967|gb|AFW80616.1|//hypothetical protein ZEAMMB73_385198 [Zea mays];XP_020397764.1//negatively light-regulated protein isoform X1 [Zea mays]
103636034	1188	190	895	2.30266	1.2245e-115	Up	2.83727e-116	LOC103636034	NA	GO:0043565//sequence-specific DNA binding;GO:0003700//transcription factor activity, sequence-specific DNA binding	GO:0006355//regulation of transcription, DNA-templated	K13424//WRKY transcription factor 33;K18834//WRKY transcription factor 1	gi|670432095|ref|XP_008656617.1|//PREDICTED: probable WRKY transcription factor 72 [Zea mays]
100502161	1527	1111.66	2365.75	1.15635	1.06392e-114	Up	2.48103e-115	LOC100502161	NA	GO:0005506//iron ion binding;GO:0051213//dioxygenase activity	GO:0055114//oxidation-reduction process	K05278//flavonol synthase [EC:1.14.11.23]	gi|670384986|ref|XP_008673339.1|//PREDICTED: hypothetical protein isoform X2 [Zea mays]
103641918	1168	919	2085	1.24868	3.59541e-114	Up	8.4201e-115	LOC103641918	NA	NA	NA	NA	gi|670446476|ref|XP_008663448.1|//PREDICTED: uncharacterized protein LOC103641918 [Zea mays]
103643292	1812	771.05	1856.61	1.33454	9.64967e-113	Up	2.27614e-113	LOC103643292	GO:0005739//mitochondrion	NA	NA	NA	gi|670366494|ref|XP_008664670.1|//PREDICTED: uncharacterized protein At1g66480-like isoform X2 [Zea mays];gi|670366492|ref|XP_008664669.1|//PREDICTED: uncharacterized protein At1g66480-like isoform X1 [Zea mays]
103631966	1393	95.06	673.68	2.89192	5.51577e-112	Up	1.30871e-112	LOC103631966	NA	GO:0016787//hydrolase activity	GO:0008152//metabolic process	K14493//gibberellin receptor GID1 [EC:3.-.-.-]	gi|670422227|ref|XP_008652039.1|//PREDICTED: probable carboxylesterase 15 [Zea mays]
BGI_novel_G004866	5956	528.6	1475.64	1.54786	5.7741e-112	Up	1.37057e-112	NA	NA	NA	NA	K15255//ATP-dependent DNA helicase PIF1 [EC:3.6.4.12]	AQK66114.1//hypothetical protein ZEAMMB73_Zm00001d014394 [Zea mays]
100216892	1210	632	1637	1.43983	1.39767e-111	Up	3.32591e-112	LOC100216892	NA	NA	NA	NA	gi|670412595|ref|XP_008647452.1|//PREDICTED: hypothetical protein isoform X1 [Zea mays]
100216626	1305	355.4	1182.51	1.80111	2.75571e-111	Up	6.56571e-112	TIDP3567	GO:0005634//nucleus	GO:0003677//DNA binding;GO:0003700//transcription factor activity, sequence-specific DNA binding	GO:0006355//regulation of transcription, DNA-templated	K09286//EREBP-like factor	gi|219363661|ref|NP_001136511.1|//uncharacterized protein LOC100216626 [Zea mays]
103643135	1464	154.42	797.51	2.43541	3.66862e-110	Up	8.8027e-111	LOC103643135	GO:0005829//cytosol	GO:0016787//hydrolase activity	GO:0006541//glutamine metabolic process	K14317//nuclear pore complex protein Nup214;K14306//nuclear pore complex protein Nup62	NP_001140467.1//uncharacterized protein LOC100272526 [Zea mays];gi|414869862|tpg|DAA48419.1|//TPA: hypothetical protein ZEAMMB73_540771 [Zea mays]
100193709	1422	173	832	2.33258	2.90086e-109	Up	6.99216e-110	LOC100193709	GO:0005829//cytosol	GO:0051287//NAD binding;GO:0030267//glyoxylate reductase (NADP) activity;GO:0016618//hydroxypyruvate reductase activity	GO:0055114//oxidation-reduction process	K15893//hydroxypyruvate reductase 1	gi|670402618|ref|XP_008681191.1|//PREDICTED: uncharacterized protein LOC100193709 isoform X1 [Zea mays]
BGI_novel_G005434	1947	0	697	10.5118	3.4524e-109	Up	8.32499e-110	NA	NA	NA	NA	K03006//DNA-directed RNA polymerase II subunit RPB1 [EC:2.7.7.6];K01528//dynamin GTPase [EC:3.6.5.5];K17302//coatomer subunit beta';K03549//KUP system potassium uptake protein;K12447//UDP-sugar pyrophosphorylase [EC:2.7.7.64]	XP_020406861.1//uncharacterized protein LOC100193058 isoform X1 [Zea mays]
100193013	1922	1012	2185	1.17719	4.43014e-109	Up	1.06915e-109	LOC100193013	NA	GO:0003677//DNA binding	GO:0006355//regulation of transcription, DNA-templated	K16222//Dof zinc finger protein DOF5.5	gi|212723060|ref|NP_001131653.1|//uncharacterized protein LOC100193013 [Zea mays]
100280945	761	29	490	4.14543	1.91782e-108	Up	4.6493e-109	LOC100280945	GO:0016021//integral component of membrane	NA	NA	NA	gi|414887514|tpg|DAA63528.1|//TPA: b12D protein [Zea mays];gi|670421051|ref|XP_008651396.1|//PREDICTED: B12D protein isoform X1 [Zea mays]
100384270	1597	539.37	1472.47	1.51566	2.22407e-108	Up	5.39614e-109	MYB67	NA	GO:0003677//DNA binding	NA	K09422//myb proto-oncogene protein, plant	gi|670394491|ref|XP_008677677.1|//PREDICTED: uncharacterized protein LOC100384270 isoform X1 [Zea mays]
BGI_novel_G004131	1225	285.92	1041.43	1.93165	8.47127e-108	Up	2.07131e-108	NA	NA	NA	NA	NA	XP_020408156.1//uncharacterized protein LOC103653462 isoform X3 [Zea mays]
BGI_novel_G004132	1225	285.92	1041.43	1.93165	8.47127e-108	Up	2.07131e-108	NA	NA	NA	NA	NA	XP_020408156.1//uncharacterized protein LOC103653462 isoform X3 [Zea mays]
100272924	1665	101.14	666.85	2.78778	7.12298e-107	Up	1.75649e-107	LOC100272924	NA	GO:0042802//identical protein binding;GO:0016747//transferase activity, transferring acyl groups other than amino-acyl groups	GO:0009813//flavonoid biosynthetic process	K17212//bisdemethoxycurcumin synthase [EC:2.3.1.211]	gi|226509606|ref|NP_001140848.1|//uncharacterized protein LOC100272924 [Zea mays]
100281930	599	354	1157	1.77534	8.22814e-107	Up	2.03228e-107	LOC100281930	NA	NA	NA	NA	gi|195617752|gb|ACG30706.1|//ultraviolet-B-repressible protein [Zea mays]
103653588	2172	323.63	1103.3	1.83618	1.10446e-106	Up	2.7323e-107	LOC103653588	NA	NA	NA	NA	gi|413922593|gb|AFW62525.1|//hypothetical protein ZEAMMB73_818474 [Zea mays]
103631699	2690	867	1958	1.24205	1.93415e-106	Up	4.79061e-107	LOC103631699	NA	NA	NA	NA	gi|670361964|ref|XP_008650921.1|//PREDICTED: uncharacterized protein LOC103631699 [Zea mays]
100274682	1932	0	671.28	10.4575	4.2037e-106	Up	1.0437e-106	LOC100274682	NA	NA	NA	K10626//E3 ubiquitin-protein ligase UBR2 [EC:2.3.2.27]	gi|226532562|ref|NP_001142472.1|//uncharacterized protein LOC100274682 [Zea mays]
100273234	1865	447	1309	1.61689	6.57408e-106	Up	1.63614e-106	LOC100273234	GO:0016021//integral component of membrane	NA	NA	NA	gi|226499052|ref|NP_001141148.1|//uncharacterized protein LOC100273234 [Zea mays]
103643978	3333	741	1768	1.32134	7.75896e-106	Up	1.93333e-106	LOC103643978	NA	NA	NA	K10523//speckle-type POZ protein;K13172//serine/arginine repetitive matrix protein 2	gi|670368247|ref|XP_008665375.1|//PREDICTED: BTB/POZ domain-containing protein At5g66560-like [Zea mays];XP_008665375.1//BTB/POZ domain-containing protein At5g66560 [Zea mays]
100281085	978	289.41	1034.3	1.90424	4.42181e-105	Up	1.10663e-105	LOC100281085	GO:0009536//plastid	NA	NA	K03686//molecular chaperone DnaJ;K09506//DnaJ homolog subfamily A member 5;K09503//DnaJ homolog subfamily A member 2	gi|226500184|ref|NP_001147476.1|//chaperone protein dnaJ 11 [Zea mays]
BGI_novel_G002025	5010	70.91	584.1	3.10892	3.34268e-104	Up	8.42197e-105	NA	NA	NA	NA	K04718//sphingosine kinase [EC:2.7.1.91]	AQK88083.1//AT5g56980/MHM17_10-like protein [Zea mays]
BGI_novel_G002111	2915	1101.43	2276.3	1.11408	4.1169e-104	Up	1.0389e-104	NA	NA	NA	NA	NA	NP_001137050.1//uncharacterized protein LOC100217222 [Zea mays]
100282983	1236	1210	2423	1.06856	1.4019e-103	Up	3.55299e-104	NAC22	GO:0005634//nucleus	GO:0003677//DNA binding	GO:0006355//regulation of transcription, DNA-templated	K12581//CCR4-NOT transcription complex subunit 7/8;K13126//polyadenylate-binding protein;K05941//glutathione gamma-glutamylcysteinyltransferase [EC:2.3.2.15];K01054//acylglycerol lipase [EC:3.1.1.23];K14306//nuclear pore complex protein Nup62	gi|226530985|ref|NP_001149359.1|//NAC domain-containing protein 21/22 [Zea mays];NP_001149359.1//NAC domain-containing protein 21/22 [Zea mays]
100191791	2146	1351.46	2608.55	1.0155	1.3444e-102	Up	3.43128e-103	umc2223	GO:0016021//integral component of membrane	GO:0016709//oxidoreductase activity, acting on paired donors, with incorporation or reduction of molecular oxygen, NAD(P)H as one donor, and incorporation of one atom of oxygen;GO:0020037//heme binding;GO:0005506//iron ion binding	GO:0098542//defense response to other organism;GO:0042343//indole glucosinolate metabolic process;GO:0044550//secondary metabolite biosynthetic process;GO:0055114//oxidation-reduction process	K00517//null;K13260//isoflavone 2'-hydroxylase [EC:1.14.13.89]	gi|212275716|ref|NP_001130688.1|//uncharacterized protein LOC100191791 [Zea mays];NP_001130688.1//uncharacterized protein LOC100191791 [Zea mays]
100273247	1562	560.02	1469.75	1.45879	2.6272e-102	Up	6.72098e-103	LOC100273247	NA	GO:0016758//transferase activity, transferring hexosyl groups	GO:0008152//metabolic process	K13496//UDP-glucosyl transferase 73C [EC:2.4.1.-]	gi|413936822|gb|AFW71373.1|//hypothetical protein ZEAMMB73_844056 [Zea mays]
BGI_novel_G003213	4378	640.85	1593.27	1.3807	4.43741e-102	Up	1.13871e-102	NA	NA	NA	NA	K08873//serine/threonine-protein kinase SMG1 [EC:2.7.11.1];K11000//callose synthase [EC:2.4.1.-]	ONM61175.1//hypothetical protein ZEAMMB73_Zm00001d022590 [Zea mays]
BGI_novel_G001532	8431	33.1	476.27	3.91365	6.51973e-102	Up	1.67372e-102	NA	NA	NA	NA	K01507//inorganic pyrophosphatase [EC:3.6.1.1]	XP_008655620.1//uncharacterized protein LOC103634808 isoform X2 [Zea mays]
BGI_novel_G004239	2219	279	999	1.90699	9.56253e-102	Up	2.4577e-102	NA	NA	NA	NA	K20725//MAP kinase substrate 1	AQK82332.1//hypothetical protein ZEAMMB73_Zm00001d036893 [Zea mays]
BGI_novel_G004171	3475	581.16	1499.32	1.43407	9.78458e-102	Up	2.51574e-102	NA	NA	NA	NA	K04733//interleukin-1 receptor-associated kinase 4 [EC:2.7.11.1];K00872//homoserine kinase [EC:2.7.1.39];K17479//glutaredoxin domain-containing cysteine-rich protein 1;K10398//kinesin family member 11;K05658//ATP-binding cassette, subfamily B (MDR/TAP), member 1 [EC:3.6.3.44]	XP_020408294.1//zinc finger BED domain-containing protein RICESLEEPER 2-like [Zea mays]
100275201	492	298	1030	1.85603	3.7363e-101	Up	9.68809e-102	LOC100275201	NA	NA	NA	NA	gi|226506944|ref|NP_001142821.1|//uncharacterized protein LOC100275201 [Zea mays]
BGI_novel_G006250	1847	380.06	1170.89	1.69008	5.40232e-101	Up	1.40241e-101	NA	NA	NA	NA	NA	XP_020408156.1//uncharacterized protein LOC103653462 isoform X3 [Zea mays]
100382524	2455	934	2016	1.17677	1.01038e-100	Up	2.62989e-101	si945007g12	NA	GO:0046872//metal ion binding;GO:0004722//protein serine/threonine phosphatase activity	GO:0006470//protein dephosphorylation	K14497//protein phosphatase 2C [EC:3.1.3.16];K17500//integrin-linked kinase-associated serine/threonine phosphatase 2C [EC:3.1.3.16];K19704//protein phosphatase PTC1 [EC:3.1.3.16];K14803//protein phosphatase PTC2/3 [EC:3.1.3.16];K17506//protein phosphatase 1L [EC:3.1.3.16]	ONM62759.1//putative protein phosphatase 2C 12 [Zea mays];gi|743860512|ref|XP_010943030.1|//PREDICTED: probable protein phosphatase 2C 12 isoform X2 [Elaeis guineensis];gi|670394276|ref|XP_008677565.1|//PREDICTED: uncharacterized protein LOC100382524 isoform X2 [Zea mays];XP_008677565.1//uncharacterized protein LOC100382524 isoform X2 [Zea mays];gi|670394268|ref|XP_008677561.1|//PREDICTED: unchar…
100502342	6074	112	664.97	2.63656	1.47372e-100	Up	3.84323e-101	LOC100502342	NA	GO:0046872//metal ion binding	NA	NA	gi|308080576|ref|NP_001183749.1|//uncharacterized protein LOC100502342 [Zea mays];AQK86715.1//hypothetical protein ZEAMMB73_Zm00001d038477 [Zea mays]
100282642	1482	208.94	858.64	2.10573	1.4346e-99	Up	3.76683e-100	LOC100282642	NA	GO:0016210//naringenin-chalcone synthase activity	GO:0009813//flavonoid biosynthetic process	K00660//chalcone synthase [EC:2.3.1.74]	gi|226528948|ref|NP_001149022.1|//chalcone synthase [Zea mays]
BGI_novel_G005854	5758	820.19	1838.95	1.23162	8.87099e-99	Up	2.34247e-99	NA	NA	NA	NA	K03006//DNA-directed RNA polymerase II subunit RPB1 [EC:2.7.7.6];K03517//quinolinate synthase [EC:2.5.1.72];K01528//dynamin GTPase [EC:3.6.5.5];K12447//UDP-sugar pyrophosphorylase [EC:2.7.7.64]	AAT85031.1//putative polyprotein [Oryza sativa Japonica Group]
107546779	2594	490.51	1339.03	1.5156	1.03966e-98	Up	2.74636e-99	LOC107546779	GO:0009507//chloroplast	NA	NA	K03006//DNA-directed RNA polymerase II subunit RPB1 [EC:2.7.7.6];K14325//RNA-binding protein with serine-rich domain 1;K14677//aminoacylase [EC:3.5.1.14]	gi|414864561|tpg|DAA43118.1|//TPA: hypothetical protein ZEAMMB73_030432 [Zea mays];ONL93240.1//hypothetical protein ZEAMMB73_Zm00001d027481 [Zea mays]
103627282	2930	857	1890	1.20779	1.91327e-98	Up	5.05976e-99	LOC103627282	GO:0009536//plastid	GO:0000166//nucleotide binding;GO:0004702//signal transducer, downstream of receptor, with serine/threonine kinase activity	GO:0006468//protein phosphorylation	K04420//mitogen-activated protein kinase kinase kinase 2 [EC:2.7.11.25]	AQK71685.1//mitogen-activated protein kinase kinase kinase 3 [Zea mays];AQK71684.1//mitogen-activated protein kinase kinase kinase 3 [Zea mays];gi|670409052|ref|XP_008645792.1|//PREDICTED: mitogen-activated protein kinase kinase kinase YODA-like isoform X1 [Zea mays];gi|670409054|ref|XP_008645793.1|//PREDICTED: mitogen-activated protein kinase kinase kinase YODA-like isoform X2 [Zea mays];XP_0086…
BGI_novel_G005032	3870	984.1	2070.99	1.14021	2.03635e-98	Up	5.38729e-99	NA	NA	NA	NA	K16278//E3 ubiquitin-protein ligase HOS1 [EC:2.3.2.27]	ONM08931.1//low phytic acid3 [Zea mays]
BGI_novel_G004889	2025	347.48	1096.56	1.72475	2.18226e-97	Up	5.81876e-98	NA	NA	NA	NA	K04733//interleukin-1 receptor-associated kinase 4 [EC:2.7.11.1];K01601//ribulose-bisphosphate carboxylase large chain [EC:4.1.1.39];K14664//IAA-amino acid hydrolase [EC:3.5.1.-];K03353//anaphase-promoting complex subunit 6;K08472//mlo protein	XP_008657358.2//putative nuclease HARBI1 [Zea mays]
100272585	2094	1101.14	2220.52	1.07867	1.65244e-96	Up	4.43228e-97	LOC100272585	GO:0005739//mitochondrion;GO:0009507//chloroplast	GO:0047884//FAD diphosphatase activity	GO:0042726//flavin-containing compound metabolic process	K18453//ADP-ribose/FAD diphosphatase [EC:3.6.1.13 3.6.1.18]	gi|226530507|ref|NP_001140520.1|//uncharacterized protein LOC100272585 [Zea mays];NP_001140520.1//uncharacterized protein LOC100272585 [Zea mays]
103627039	4334	630	1540	1.35628	4.07645e-96	Up	1.09706e-96	LOC103627039	GO:0016021//integral component of membrane	GO:0005524//ATP binding;GO:0004672//protein kinase activity	GO:0006468//protein phosphorylation	K04733//interleukin-1 receptor-associated kinase 4 [EC:2.7.11.1]	XP_020394086.1//probable LRR receptor-like serine/threonine-protein kinase At1g53440 isoform X2 [Zea mays];XP_020394088.1//probable LRR receptor-like serine/threonine-protein kinase At1g53440 isoform X4 [Zea mays];gi|992169452|gb|KXG29873.1|//hypothetical protein SORBI_004G102100 [Sorghum bicolor];gi|992169453|gb|KXG29874.1|//hypothetical protein SORBI_004G102100 [Sorghum bicolor];gi|992169451|gb…
100284541	1022	683	1617	1.31013	1.07021e-95	Up	2.88866e-96	umc2089	NA	NA	NA	K13464//jasmonate ZIM domain-containing protein	gi|226506592|ref|NP_001150908.1|//uncharacterized protein LOC100284541 [Zea mays]
BGI_novel_G005728	2761	87	588.05	2.82362	1.13468e-95	Up	3.06491e-96	NA	NA	NA	NA	K14488//SAUR family protein	XP_020409112.1//uncharacterized protein LOC100383390 isoform X1 [Zea mays]
BGI_novel_G002652	1200	179.87	783.57	2.18988	1.62522e-95	Up	4.39477e-96	NA	NA	NA	NA	NA	XP_020394818.1//uncharacterized protein LOC103630706 [Zea mays]
103648516	2010	580.7	1459.94	1.39681	2.57814e-95	Up	7.00738e-96	LOC103648516	GO:0009506//plasmodesma;GO:0009536//plastid	GO:0003682//chromatin binding	NA	K02206//cyclin-dependent kinase 2 [EC:2.7.11.22]	gi|670369643|ref|XP_008666011.1|//PREDICTED: uncharacterized protein LOC103644611 [Zea mays];XP_020397077.1//uncharacterized protein LOC103644611 [Zea mays];ONL97231.1//agenet domain-containing protein / bromo-adjacent homology (BAH) domain-containing protein [Zea mays]
100216699	3533	631.77	1532.2	1.3449	1.95314e-94	Up	5.3532e-95	LOC100216699	NA	NA	NA	NA	gi|219363311|ref|NP_001136577.1|//uncharacterized protein LOC100216699 [Zea mays];XP_020394009.1//uncharacterized protein LOC109939933 [Zea mays]
100191775	1710	98.45	607.95	2.69326	3.56002e-94	Up	9.78209e-95	LOC100191775	GO:0016021//integral component of membrane	NA	NA	NA	NP_001130672.1//uncharacterized protein LOC100191775 [Zea mays];gi|212275203|ref|NP_001130672.1|//uncharacterized protein LOC100191775 [Zea mays]
103636741	1233	612.92	1500.52	1.35846	6.33395e-94	Up	1.74545e-94	LOC103636741	NA	GO:0005488//binding	NA	NA	gi|414867327|tpg|DAA45884.1|//TPA: hypothetical protein ZEAMMB73_647543 [Zea mays]
100384184	2870	355.07	1088.73	1.68324	1.68907e-93	Up	4.66799e-94	LOC100384184	GO:0016021//integral component of membrane	NA	NA	NA	ACN36319.1//unknown [Zea mays];gi|293332677|ref|NP_001170231.1|//uncharacterized protein LOC100384184 [Zea mays]
103641668	449	40.38	463.52	3.58769	1.82937e-93	Up	5.05754e-94	LOC103641668	NA	NA	NA	NA	gi|670365703|ref|XP_008663228.1|//PREDICTED: uncharacterized protein LOC103641668 isoform X2 [Zea mays];gi|670365701|ref|XP_008663220.1|//PREDICTED: uncharacterized protein LOC103641668 isoform X1 [Zea mays];XP_008663220.1//uncharacterized protein LOC103641668 isoform X1 [Zea mays]
100275567	1994	1077	2162	1.07212	4.21793e-93	Up	1.17029e-93	LOC100275567	NA	NA	NA	K16222//Dof zinc finger protein DOF5.5	gi|226533484|ref|NP_001143091.1|//uncharacterized protein LOC100275567 [Zea mays]
103631779	1763	535	1375	1.42859	6.45002e-93	Up	1.79408e-93	LOC103631779	GO:0016021//integral component of membrane	GO:0004674//protein serine/threonine kinase activity;GO:0005524//ATP binding	GO:0006468//protein phosphorylation	K04733//interleukin-1 receptor-associated kinase 4 [EC:2.7.11.1]	gi|670362190|ref|XP_008651485.1|//PREDICTED: G-type lectin S-receptor-like serine/threonine-protein kinase At1g34300 [Zea mays]
103639546	1843	803.11	1772.21	1.20865	1.60935e-92	Up	4.49559e-93	LOC103639546	NA	NA	NA	K16251//DNA-directed RNA polymerase V subunit 1 [EC:2.7.7.6]	gi|992282275|gb|KXG40245.1|//hypothetical protein SORBI_001G515600 [Sorghum bicolor]
BGI_novel_G001789	4318	738.54	1675.89	1.24895	3.9011e-92	Up	1.09554e-92	NA	NA	NA	NA	K05909//laccase [EC:1.10.3.2];K10357//myosin V;K02540//DNA replication licensing factor MCM2 [EC:3.6.4.12];K13415//protein brassinosteroid insensitive 1 [EC:2.7.10.1 2.7.11.1];K08873//serine/threonine-protein kinase SMG1 [EC:2.7.11.1]	XP_020408873.1//uncharacterized protein LOC100280033 isoform X1 [Zea mays]
BGI_novel_G006376	1657	380.91	1122.92	1.6265	7.2823e-92	Up	2.05159e-92	NA	NA	NA	NA	K01303//acylaminoacyl-peptidase [EC:3.4.19.1];K05666//ATP-binding cassette, subfamily C (CFTR/MRP), member 2;K10592//E3 ubiquitin-protein ligase HUWE1 [EC:2.3.2.26];K01191//alpha-mannosidase [EC:3.2.1.24]	XP_020397058.1//uncharacterized protein LOC109941022 [Zea mays]
103633249	2075	1059	2126	1.07221	1.35736e-91	Up	3.83208e-92	LOC103633249	GO:0009514//glyoxysome	GO:0046872//metal ion binding;GO:0046912//transferase activity, transferring acyl groups, acyl groups converted into alkyl on transfer;GO:0004451//isocitrate lyase activity	GO:0006099//tricarboxylic acid cycle;GO:0006097//glyoxylate cycle	K01637//isocitrate lyase [EC:4.1.3.1]	gi|673921829|ref|NP_001288448.1|//isocitrate lyase [Zea mays]
103633299	1078	2.36	397.39	7.46239	1.43558e-90	Up	4.07856e-91	LOC103633299	GO:0005773//vacuole	GO:0004190//aspartic-type endopeptidase activity	GO:0006508//proteolysis;GO:0030163//protein catabolic process;GO:0006629//lipid metabolic process	K08245//phytepsin [EC:3.4.23.40]	gi|414887123|tpg|DAA63137.1|//TPA: hypothetical protein ZEAMMB73_794362 [Zea mays]
100383178	1449	92	577	2.71563	3.04052e-90	Up	8.66238e-91	TIDP2773	NA	NA	NA	NA	gi|293331669|ref|NP_001169314.1|//uncharacterized protein LOC100383178 [Zea mays];NP_001169314.1//uncharacterized protein LOC100383178 [Zea mays]
103641117	949	1168.81	2263.45	1.02025	6.27115e-90	Up	1.79348e-90	LOC103641117	GO:0048046//apoplast;GO:0005618//cell wall	GO:0045735//nutrient reservoir activity;GO:0046564//oxalate decarboxylase activity;GO:0030145//manganese ion binding	GO:0033609//oxalate metabolic process	K00384//thioredoxin reductase (NADPH) [EC:1.8.1.9];K11426//SET and MYND domain-containing protein	gi|670444711|ref|XP_008662708.1|//PREDICTED: putative germin-like protein 12-4 [Zea mays]
BGI_novel_G002934	1747	972	1988	1.09906	3.32719e-89	Up	9.61119e-90	NA	NA	NA	NA	K16196//eukaryotic translation initiation factor 2-alpha kinase 4 [EC:2.7.11.1];K04730//interleukin-1 receptor-associated kinase 1 [EC:2.7.11.1];K10268//F-box and leucine-rich repeat protein 2/20;K15923//alpha-L-fucosidase 2 [EC:3.2.1.51]	XP_002451181.2//uncharacterized protein LOC8079158 [Sorghum bicolor]
BGI_novel_G003972	7167	0	532.38	10.1231	7.90671e-89	Up	2.28792e-89	NA	NA	NA	NA	K03255//protein TIF31	AQK78703.1//putative sucrose-phosphatase 2 [Zea mays]
109940159	1557	210.65	809.61	2.00915	1.42593e-88	Up	4.13321e-89	LOC109940159	NA	NA	NA	NA	gi|413942799|gb|AFW75448.1|//hypothetical protein ZEAMMB73_535188 [Zea mays]
103654549	1257	1154	2231	1.01782	2.52622e-88	Up	7.35006e-89	LOC103654549	NA	GO:0004190//aspartic-type endopeptidase activity	GO:0006508//proteolysis;GO:0030163//protein catabolic process	K00924//null;K02882//large subunit ribosomal protein L18Ae;K01381//saccharopepsin [EC:3.4.23.25]	gi|670399311|ref|XP_008679619.1|//PREDICTED: aspartic proteinase nepenthesin-1-like [Zea mays]
BGI_novel_G000395	3854	12.94	366.88	4.89217	1.23211e-87	Up	3.60807e-88	NA	NA	NA	NA	K16732//protein regulator of cytokinesis 1	XP_020402032.1//65-kDa microtubule-associated protein 3-like isoform X3 [Zea mays]
BGI_novel_G005982	1369	266.92	905.2	1.8286	2.35773e-87	Up	6.93473e-88	NA	NA	NA	NA	NA	XP_020408156.1//uncharacterized protein LOC103653462 isoform X3 [Zea mays]
100382370	1757	115	615	2.48572	2.47588e-87	Up	7.28714e-88	LOC100382370	NA	NA	NA	K14843//pescadillo	gi|293332311|ref|NP_001168586.1|//uncharacterized protein LOC100382370 [Zea mays]
100284183	1567	955	1949	1.09593	4.29904e-87	Up	1.26617e-87	LOC100284183	GO:0043231//intracellular membrane-bounded organelle	GO:0080043//quercetin 3-O-glucosyltransferase activity;GO:0080044//quercetin 7-O-glucosyltransferase activity	GO:0009813//flavonoid biosynthetic process;GO:0052696//flavonoid glucuronidation	K13691//pathogen-inducible salicylic acid glucosyltransferase [EC:2.4.1.-]	gi|226493444|ref|NP_001150551.1|//indole-3-acetate beta-glucosyltransferase [Zea mays]
100278630	1171	377	1086	1.59316	2.46209e-86	Up	7.3052e-87	LOC100278630	NA	NA	NA	NA	gi|226495925|ref|NP_001145316.1|//uncharacterized protein LOC100278630 precursor [Zea mays]
103655121	2679	827	1763	1.15884	3.33096e-86	Up	9.8898e-87	LOC103655121	NA	GO:0003824//catalytic activity	NA	K13172//serine/arginine repetitive matrix protein 2;K11717//cysteine desulfurase / selenocysteine lyase [EC:2.8.1.7 4.4.1.16]	gi|670400638|ref|XP_008680147.1|//PREDICTED: uncharacterized protein LOC103655121 [Zea mays];XP_008680147.1//uncharacterized protein LOC103655121 [Zea mays]
103636200	2121	683.54	1553.35	1.25105	9.56493e-86	Up	2.84937e-86	LOC103636200	NA	GO:0005488//binding	NA	K17604//zinc finger SWIM domain-containing protein 3	gi|670432473|ref|XP_008656773.1|//PREDICTED: uncharacterized protein LOC103636200 [Zea mays];XP_008675445.2//uncharacterized protein LOC103651572 [Zea mays]
103649327	1382	1.12	419	8.61408	1.80966e-85	Up	5.41787e-86	LOC103649327	GO:0005615//extracellular space;GO:0005764//lysosome	GO:0004197//cysteine-type endopeptidase activity	GO:0051603//proteolysis involved in cellular protein catabolic process	K16292//KDEL-tailed cysteine endopeptidase [EC:3.4.22.-]	gi|670382188|ref|XP_008671849.1|//PREDICTED: thiol protease SEN102-like [Zea mays]
103627864	822	680	1545	1.25077	2.88964e-85	Up	8.67413e-86	LOC103627864	NA	NA	NA	NA	gi|670410542|ref|XP_008646399.1|//PREDICTED: uncharacterized protein LOC103627864 [Zea mays]
109940988	1896	7.86	347.15	5.53165	5.35608e-85	Up	1.61257e-85	LOC109940988	NA	GO:0042802//identical protein binding;GO:0016747//transferase activity, transferring acyl groups other than amino-acyl groups	GO:0009813//flavonoid biosynthetic process	K17212//bisdemethoxycurcumin synthase [EC:2.3.1.211]	gi|226509606|ref|NP_001140848.1|//uncharacterized protein LOC100272924 [Zea mays]
103646003	971	500	1272	1.41387	8.82412e-85	Up	2.66109e-85	LOC103646003	GO:0005634//nucleus;GO:0005737//cytoplasm	GO:0010427//abscisic acid binding;GO:0004864//protein phosphatase inhibitor activity;GO:0004872//receptor activity	GO:0080163//regulation of protein serine/threonine phosphatase activity;GO:0009738//abscisic acid-activated signaling pathway;GO:0006952//defense response;GO:0043086//negative regulation of catalytic activity;GO:0009607//response to biotic stimulus	NA	gi|670375290|ref|XP_008668968.1|//PREDICTED: S-norcoclaurine synthase-like [Zea mays]
103635633	1373	1092	2119	1.02318	1.07987e-84	Up	3.26513e-85	LOC103635633	GO:0005576//extracellular region	GO:0020037//heme binding;GO:0046872//metal ion binding;GO:0004601//peroxidase activity	GO:0006979//response to oxidative stress;GO:0098869//cellular oxidant detoxification;GO:0042744//hydrogen peroxide catabolic process;GO:0055114//oxidation-reduction process	K00430//peroxidase [EC:1.11.1.7]	gi|670431244|ref|XP_008656265.1|//PREDICTED: peroxidase 2-like [Zea mays]
BGI_novel_G005578	3993	842.17	1771.85	1.13984	2.06692e-84	Up	6.26808e-85	NA	NA	NA	NA	K04733//interleukin-1 receptor-associated kinase 4 [EC:2.7.11.1];K15731//carboxy-terminal domain RNA polymerase II polypeptide A small phosphatase [EC:3.1.3.16];K00872//homoserine kinase [EC:2.7.1.39];K10398//kinesin family member 11;K05658//ATP-binding cassette, subfamily B (MDR/TAP), member 1 [EC:3.6.3.44]	ABC59221.1//transposase [Zea mays]
103654306	2414	707	1573	1.22051	1.44449e-83	Up	4.40058e-84	LOC103654306	NA	NA	NA	K13172//serine/arginine repetitive matrix protein 2	gi|670398675|ref|XP_008679362.1|//PREDICTED: uncharacterized protein LOC103654306 [Zea mays];XP_008679362.2//uncharacterized protein LOC103654306 [Zea mays]
BGI_novel_G004005	4817	2	362	7.56661	5.55195e-82	Up	1.71231e-82	NA	NA	NA	NA	K15255//ATP-dependent DNA helicase PIF1 [EC:3.6.4.12]	PAN33317.1//hypothetical protein PAHAL_F00182 [Panicum hallii]
BGI_novel_G002212	1108	681.32	1523.04	1.22732	1.15301e-81	Up	3.57095e-82	NA	NA	NA	NA	K14493//gibberellin receptor GID1 [EC:3.-.-.-]	ONM36696.1//Gibberellin receptor GID1 [Zea mays]
BGI_novel_G002214	1108	681.32	1523.04	1.22732	1.15301e-81	Up	3.57095e-82	NA	NA	NA	NA	K14493//gibberellin receptor GID1 [EC:3.-.-.-]	ONM36696.1//Gibberellin receptor GID1 [Zea mays]
BGI_novel_G002210	1108	681.32	1523.04	1.22732	1.15301e-81	Up	3.57095e-82	NA	NA	NA	NA	K14493//gibberellin receptor GID1 [EC:3.-.-.-]	ONM36696.1//Gibberellin receptor GID1 [Zea mays]
103631905	2118	220	793	1.91659	1.17398e-81	Up	3.63706e-82	LOC103631905	GO:0005794//Golgi apparatus;GO:0016021//integral component of membrane	GO:0008107//galactoside 2-alpha-L-fucosyltransferase activity	GO:0009969//xyloglucan biosynthetic process;GO:0036065//fucosylation;GO:0009832//plant-type cell wall biogenesis	K13681//xyloglucan fucosyltransferase [EC:2.4.1.-]	gi|670422078|ref|XP_008651971.1|//PREDICTED: probable fucosyltransferase 8 [Zea mays]
BGI_novel_G001611	690	800.97	1692.29	1.14593	2.25684e-81	Up	7.00751e-82	NA	NA	NA	NA	K07428//cytochrome P450 family 4 subfamily X [EC:1.14.14.1];K07426//cytochrome P450 family 4 subfamily B polypeptide 1 [EC:1.14.14.1];K17873//11-oxo-beta-amyrin 30-oxidase [EC:1.14.13.173]	ONM40056.1//cytochrome P450 11 [Zea mays]
103646445	1497	693	1535	1.21408	6.30583e-81	Up	1.96923e-81	LOC103646445	NA	NA	GO:0006351//transcription, DNA-templated	K14494//DELLA protein	gi|670376381|ref|XP_008669401.1|//PREDICTED: scarecrow-like protein 23 [Zea mays]
109940336	5144	753	1619.71	1.17178	1.00276e-80	Up	3.13647e-81	LOC109940336	NA	NA	NA	K18801//glucuronoxylan 4-O-methyltransferase [EC:2.1.1.112]	gi|33113968|gb|AAP94590.1|//Cinful1 polyprotein [Zea mays]
100283213	2873	977.52	1932.44	1.04999	1.1455e-80	Up	3.58746e-81	LOC100283213	NA	NA	NA	K09286//EREBP-like factor	gi|226501902|ref|NP_001149587.1|//ethylene-responsive transcription factor 3 [Zea mays];AIB05697.1//AP2-EREBP transcription factor, partial [Zea mays]
103627468	1800	251	843	1.81461	1.23191e-80	Up	3.85932e-81	LOC103627468	NA	NA	NA	NA	gi|670409493|ref|XP_008645979.1|//PREDICTED: CBS domain-containing protein CBSX5-like [Zea mays]
BGI_novel_G005605	1652	953	1894	1.05766	5.06002e-80	Up	1.59474e-80	NA	NA	NA	NA	K09286//EREBP-like factor	AQL00457.1//hypothetical protein ZEAMMB73_Zm00001d012736 [Zea mays]
BGI_novel_G002224	1802	296.08	914.03	1.69302	2.08542e-79	Up	6.59526e-80	NA	NA	NA	NA	NA	XP_021312019.1//uncharacterized protein LOC110433774 [Sorghum bicolor]
103629216	11674	335.98	979.73	1.61078	2.81376e-79	Up	8.91544e-80	LOC103629216	GO:0016021//integral component of membrane	GO:0004674//protein serine/threonine kinase activity;GO:0005524//ATP binding	GO:0006468//protein phosphorylation;GO:0048544//recognition of pollen	K04733//interleukin-1 receptor-associated kinase 4 [EC:2.7.11.1];K11000//callose synthase [EC:2.4.1.-]	gi|670414985|ref|XP_008648614.1|//PREDICTED: uncharacterized protein LOC103629216 [Zea mays];XP_021309205.1//uncharacterized protein LOC110432736 [Sorghum bicolor]
100283086	1466	897.5	1809.45	1.07834	6.33932e-79	Up	2.01554e-79	pco084622	GO:0009536//plastid	GO:0004674//protein serine/threonine kinase activity;GO:0005524//ATP binding	GO:0006468//protein phosphorylation	K04733//interleukin-1 receptor-associated kinase 4 [EC:2.7.11.1]	gi|670428391|ref|XP_008654992.1|//PREDICTED: LOC100283086 isoform X1 [Zea mays];gi|226530789|ref|NP_001149460.1|//uncharacterized protein LOC100283086 [Zea mays]
103654172	1226	558	1323	1.31224	8.34711e-79	Up	2.65805e-79	LOC103654172	GO:0043231//intracellular membrane-bounded organelle	NA	GO:0006351//transcription, DNA-templated	K09286//EREBP-like factor	gi|670398328|ref|XP_008679217.1|//PREDICTED: ethylene-responsive transcription factor ERF003 [Zea mays]
100381918	4462	340.27	977.89	1.58976	1.12812e-77	Up	3.61701e-78	LOC100381918	GO:0030915//Smc5-Smc6 complex;GO:0005634//nucleus	NA	GO:0006281//DNA repair	K10293//F-box protein 7;K01183//chitinase [EC:3.2.1.14]	gi|670413709|ref|XP_008648058.1|//PREDICTED: hypothetical protein isoform X3 [Zea mays];gi|293331455|ref|NP_001168166.1|//uncharacterized protein LOC100381918 [Zea mays];gi|670413713|ref|XP_008648060.1|//PREDICTED: hypothetical protein isoform X5 [Zea mays];gi|670413707|ref|XP_008648057.1|//PREDICTED: hypothetical protein isoform X2 [Zea mays];NP_001168166.1//Non-structural maintenance of chromos…
103641113	928	900.5	1803.12	1.06847	1.64935e-77	Up	5.29308e-78	LOC103641113	GO:0048046//apoplast;GO:0005618//cell wall	GO:0045735//nutrient reservoir activity;GO:0046564//oxalate decarboxylase activity;GO:0030145//manganese ion binding	GO:0033609//oxalate metabolic process	K00384//thioredoxin reductase (NADPH) [EC:1.8.1.9];K11426//SET and MYND domain-containing protein	gi|670444705|ref|XP_008662706.1|//PREDICTED: germin-like protein 12-2 [Zea mays]
103653238	4567	17.47	337.73	4.33969	4.3699e-77	Up	1.40846e-77	LOC103653238	GO:0005840//ribosome;GO:0005743//mitochondrial inner membrane;GO:0045273//respiratory chain complex II	GO:0009055//electron carrier activity;GO:0046872//metal ion binding;GO:0051537//2 iron, 2 sulfur cluster binding;GO:0051539//4 iron, 4 sulfur cluster binding;GO:0008177//succinate dehydrogenase (ubiquinone) activity;GO:0003735//structural constituent of ribosome;GO:0051538//3 iron, 4 sulfur cluster binding	GO:0006099//tricarboxylic acid cycle;GO:0022900//electron transport chain;GO:0006412//translation	K00235//succinate dehydrogenase (ubiquinone) iron-sulfur subunit [EC:1.3.5.1]	XP_020398754.1//succinate dehydrogenase [ubiquinone] iron-sulfur subunit 1, mitochondrial-like [Zea mays];gi|195627854|gb|ACG35757.1|//succinate dehydrogenase iron-sulfur protein,mitochondrial precursor [Zea mays];ACG35757.1//succinate dehydrogenase iron-sulfur protein,mitochondrial precursor [Zea mays]
100280728	1371	387	1045	1.49987	2.97525e-76	Up	9.67218e-77	LOC100280728	NA	NA	NA	K20725//MAP kinase substrate 1	gi|413918283|gb|AFW58215.1|//VQ motif family protein [Zea mays]
BGI_novel_G001964	1981	172.39	678.68	2.04382	3.68749e-76	Up	1.20022e-76	NA	NA	NA	NA	NA	ACN29062.1//unknown [Zea mays]
BGI_novel_G002694	1327	525.34	1257.38	1.32587	3.71725e-76	Up	1.21028e-76	NA	NA	NA	NA	K08472//mlo protein	XP_008678707.1//MLO-like protein 1 [Zea mays]
107546751	747	144	623	2.17993	7.10729e-76	Up	2.31896e-76	LOC107546751	NA	NA	NA	NA	gi|413947770|gb|AFW80419.1|//hypothetical protein ZEAMMB73_240858 [Zea mays]
103628228	1115	1.3	352.6	8.15015	8.21562e-76	Up	2.68221e-76	LOC103628228	GO:0016021//integral component of membrane	NA	NA	K14664//IAA-amino acid hydrolase [EC:3.5.1.-];K01601//ribulose-bisphosphate carboxylase large chain [EC:4.1.1.39];K04499//RuvB-like protein 1 (pontin 52);K18643//katanin p80 WD40 repeat-containing subunit B1;K08472//mlo protein;K05283//phosphatidylinositol glycan, class W [EC:2.3.-.-];K01247//DNA-3-methyladenine glycosylase II [EC:3.2.2.21]	gi|223944065|gb|ACN26116.1|//unknown [Zea mays];XP_020396335.1//uncharacterized protein LOC103649430 [Zea mays]
103651360	967	636	1418	1.22353	8.69993e-76	Up	2.84119e-76	LOC103651360	NA	NA	NA	NA	gi|670389629|ref|XP_008675201.1|//PREDICTED: uncharacterized abhydrolase domain-containing protein DDB_G0269086 [Zea mays]
100272381	1373	940	1844	1.03887	9.49062e-76	Up	3.10129e-76	LOC100272381	GO:0005739//mitochondrion	GO:0016705//oxidoreductase activity, acting on paired donors, with incorporation or reduction of molecular oxygen;GO:0005506//iron ion binding;GO:0031418//L-ascorbic acid binding	GO:0055114//oxidation-reduction process	K00472//prolyl 4-hydroxylase [EC:1.14.11.2]	gi|363543295|ref|NP_001241863.1|//prolyl 4-hydroxylase 4 precursor [Zea mays]
103635393	1281	410.23	1078.59	1.46141	9.81511e-76	Up	3.20928e-76	LOC103635393	GO:0016020//membrane;GO:0009505//plant-type cell wall;GO:0005576//extracellular region	GO:0020037//heme binding;GO:0046872//metal ion binding;GO:0004601//peroxidase activity	GO:0006979//response to oxidative stress;GO:0009664//plant-type cell wall organization;GO:0098869//cellular oxidant detoxification;GO:0042744//hydrogen peroxide catabolic process;GO:0055114//oxidation-reduction process	K00430//peroxidase [EC:1.11.1.7]	gi|670363631|ref|XP_008656073.1|//PREDICTED: peroxidase 2-like [Zea mays];XP_008656069.1//peroxidase 2-like [Zea mays]
BGI_novel_G004035	18799	741.61	1567.4	1.14641	1.52524e-75	Up	5.00225e-76	NA	NA	NA	NA	K13457//disease resistance protein RPM1;K14638//solute carrier family 15 (peptide/histidine transporter), member 3/4	AAL75984.1//putative prpol [Zea mays]
BGI_novel_G006523	947	6.92	306.86	5.53743	2.45572e-75	Up	8.07829e-76	NA	NA	NA	NA	K04733//interleukin-1 receptor-associated kinase 4 [EC:2.7.11.1]	ONM41063.1//Protein kinase protein with adenine nucleotide alpha hydrolase-like domain [Zea mays]
100279722	1212	649.63	1426.53	1.20159	3.91118e-74	Up	1.3033e-74	MYB64	NA	GO:0003677//DNA binding	NA	K09422//myb proto-oncogene protein, plant	gi|226531173|ref|NP_001146153.1|//MYB transcription factor [Zea mays]
100272463	1584	584	1329	1.25307	8.61949e-74	Up	2.88591e-74	LOC100272463	GO:0005622//intracellular;GO:0016021//integral component of membrane	GO:0004252//serine-type endopeptidase activity	GO:0006508//proteolysis;GO:0006890//retrograde vesicle-mediated transport, Golgi to ER	K03231//elongation factor 1-alpha	gi|226507044|ref|NP_001140408.1|//uncharacterized protein LOC100272463 [Zea mays]
BGI_novel_G004249	2124	117.61	560.69	2.31996	9.94732e-74	Up	3.33444e-74	NA	NA	NA	NA	NA	XP_008678626.1//uncharacterized protein LOC103653516 [Zea mays]
103638763	776	708	1507	1.15663	1.02635e-73	Up	3.44144e-74	LOC103638763	GO:0016020//membrane	NA	NA	NA	gi|670438713|ref|XP_008659804.1|//PREDICTED: protein GLUTAMINE DUMPER 6-like [Zea mays]
100383780	4092	31.1	361.59	3.60614	1.44134e-73	Up	4.84009e-74	LOC100383780	GO:0005634//nucleus;GO:0016021//integral component of membrane;GO:0005886//plasma membrane;GO:0005737//cytoplasm	GO:0005524//ATP binding;GO:0004683//calmodulin-dependent protein kinase activity;GO:0005509//calcium ion binding;GO:0009931//calcium-dependent protein serine/threonine kinase activity;GO:0005516//calmodulin binding	GO:0009738//abscisic acid-activated signaling pathway;GO:0018105//peptidyl-serine phosphorylation;GO:0035556//intracellular signal transduction;GO:0046777//protein autophosphorylation	K04733//interleukin-1 receptor-associated kinase 4 [EC:2.7.11.1];K00799//glutathione S-transferase [EC:2.5.1.18];K13412//calcium-dependent protein kinase [EC:2.7.11.1]	gi|293331725|ref|NP_001169886.1|//uncharacterized protein LOC100383780 precursor [Zea mays];ACN35164.1//unknown [Zea mays]
BGI_novel_G004911	5370	90.8	503.21	2.53717	2.07518e-73	Up	6.97887e-74	NA	NA	NA	NA	K04733//interleukin-1 receptor-associated kinase 4 [EC:2.7.11.1];K00872//homoserine kinase [EC:2.7.1.39];K20098//DNA excision repair protein ERCC-6-like 2 [EC:3.6.4.-];K10398//kinesin family member 11;K17479//glutaredoxin domain-containing cysteine-rich protein 1	XP_020395636.1//zinc finger BED domain-containing protein RICESLEEPER 2-like [Zea mays]
100216839	1098	327	932	1.57781	2.53263e-73	Up	8.52228e-74	LOC100216839	NA	NA	NA	NA	gi|219362955|ref|NP_001136704.1|//uncharacterized protein LOC100216839 [Zea mays]
109942418	1521	176	671.7	1.99901	2.64723e-73	Up	8.91055e-74	LOC109942418	NA	GO:0016740//transferase activity	NA	K20239//spermidine disinapoyl transferase [EC:2.3.1.248];K15400//omega-hydroxypalmitate O-feruloyl transferase [EC:2.3.1.188]	gi|242094734|ref|XP_002437857.1|//hypothetical protein SORBIDRAFT_10g003850 [Sorghum bicolor]
BGI_novel_G000539	11378	347.15	959.46	1.53343	2.00601e-72	Up	6.82189e-73	NA	NA	NA	NA	K10357//myosin V;K08247//methionine S-methyltransferase [EC:2.1.1.12]	AAK51582.1//Putative retroelement [Oryza sativa Japonica Group]
BGI_novel_G005819	1446	456.45	1124.46	1.36747	1.60726e-71	Up	5.53443e-72	NA	NA	NA	NA	NA	AQL04018.1//hypothetical protein ZEAMMB73_Zm00001d046274 [Zea mays]
100284942	1495	302	881	1.61136	1.68503e-71	Up	5.80557e-72	LOC100284942	NA	GO:0003677//DNA binding	NA	K14841//ribosome biogenesis protein NSA1;K05747//Wiskott-Aldrich syndrome protein	gi|414879793|tpg|DAA56924.1|//TPA: zinc finger, C2H2 type family protein [Zea mays]
BGI_novel_G005378	17885	76.55	462.49	2.66172	3.56561e-71	Up	1.23309e-71	NA	NA	NA	NA	K04733//interleukin-1 receptor-associated kinase 4 [EC:2.7.11.1]	ONM29087.1//Protein ALWAYS EARLY 3 [Zea mays]
100280277	1693	230	756.65	1.78476	5.91144e-71	Up	2.04903e-71	LOC100280277	NA	NA	NA	NA	gi|226506228|ref|NP_001146677.1|//uncharacterized protein LOC100280277 [Zea mays]
103634474	940	330	923	1.55063	7.34808e-71	Up	2.55138e-71	LOC103634474	GO:0009535//chloroplast thylakoid membrane;GO:0019898//extrinsic component of membrane;GO:0009654//photosystem II oxygen evolving complex	GO:0005509//calcium ion binding	GO:0015979//photosynthesis	K02717//photosystem II oxygen-evolving enhancer protein 2;K13125//nitric oxide synthase-interacting protein	gi|670362987|ref|XP_008654301.1|//PREDICTED: psbP-like protein 2, chloroplastic [Zea mays]
103641119	954	195.8	693.98	1.89228	1.72015e-70	Up	5.99314e-71	LOC103641119	GO:0005618//cell wall;GO:0005576//extracellular region	GO:0045735//nutrient reservoir activity;GO:0030145//manganese ion binding;GO:0046564//oxalate decarboxylase activity	GO:0033609//oxalate metabolic process	K11426//SET and MYND domain-containing protein	gi|670444726|ref|XP_008662711.1|//PREDICTED: putative germin-like protein 12-4 [Zea mays]
100192720	1904	915.6	1765.58	1.01412	7.55184e-70	Up	2.64461e-70	LOC100192720	GO:0016021//integral component of membrane;GO:0005789//endoplasmic reticulum membrane	GO:0003958//NADPH-hemoprotein reductase activity;GO:0010181//FMN binding;GO:0030586//[methionine synthase] reductase activity	GO:0055114//oxidation-reduction process	K00327//NADPH-ferrihemoprotein reductase [EC:1.6.2.4]	XP_008661364.1//uncharacterized protein LOC100192720 isoform X1 [Zea mays];gi|670442053|ref|XP_008661364.1|//PREDICTED: uncharacterized protein LOC100192720 isoform X1 [Zea mays]
BGI_novel_G000451	3574	87.25	479.62	2.52543	1.07348e-69	Up	3.76884e-70	NA	NA	NA	NA	NA	XP_008674017.1//uncharacterized protein LOC103650151 [Zea mays]
103641546	2369	7	284	5.40916	1.0872e-69	Up	3.81808e-70	LOC103641546	NA	NA	NA	K20368//protein cornichon;K14500//BR-signaling kinase [EC:2.7.11.1];K00384//thioredoxin reductase (NADPH) [EC:1.8.1.9];K03083//glycogen synthase kinase 3 beta [EC:2.7.11.26]	gi|670445687|ref|XP_008663113.1|//PREDICTED: LETM1 and EF-hand domain-containing protein 1, mitochondrial-like [Zea mays]
BGI_novel_G003065	5629	4.06	283.08	6.19036	2.09075e-69	Up	7.3673e-70	NA	NA	NA	NA	K11817//indole-3-acetaldehyde oxidase [EC:1.2.3.7];K09842//abscisic-aldehyde oxidase [EC:1.2.3.14]	ONM10084.1//aldehyde oxidase3 [Zea mays]
103633653	699	92	487	2.47098	4.67907e-69	Up	1.65437e-69	LOC103633653	NA	NA	NA	NA	gi|670425945|ref|XP_008653591.1|//PREDICTED: uncharacterized protein LOC103633653 [Zea mays]
BGI_novel_G000110	2806	379.83	991.17	1.45055	5.51755e-69	Up	1.95411e-69	NA	NA	NA	NA	K03787//5'-nucleotidase [EC:3.1.3.5]	ONL93872.1//hypothetical protein ZEAMMB73_Zm00001d027758 [Zea mays]
BGI_novel_G001158	3521	878.77	1708.85	1.02624	5.811e-69	Up	2.05862e-69	NA	NA	NA	NA	K20827//RNA polymerase II subunit B1 CTD phosphatase RPAP2 [EC:3.1.3.16]	XP_008665151.2//uncharacterized protein LOC103643762 [Zea mays]
103650615	2558	110.87	525.05	2.31035	8.07167e-69	Up	2.86509e-69	LOC103650615	GO:0016020//membrane;GO:0005783//endoplasmic reticulum;GO:0005829//cytosol;GO:0005655//nucleolar ribonuclease P complex	GO:0004526//ribonuclease P activity	GO:0009616//virus induced gene silencing;GO:0010025//wax biosynthetic process;GO:0090502//RNA phosphodiester bond hydrolysis, endonucleolytic;GO:0010267//production of ta-siRNAs involved in RNA interference;GO:0010050//vegetative phase change	K03283//heat shock 70kDa protein 1/8;K04733//interleukin-1 receptor-associated kinase 4 [EC:2.7.11.1];K14325//RNA-binding protein with serine-rich domain 1;K05747//Wiskott-Aldrich syndrome protein	XP_020406721.1//protein SUPPRESSOR OF GENE SILENCING 3 homolog [Zea mays];gi|242085156|ref|XP_002443003.1|//hypothetical protein SORBIDRAFT_08g006220 [Sorghum bicolor]
103635381	1272	205.77	702.78	1.83881	1.03187e-68	Up	3.66576e-69	LOC103635381	GO:0016020//membrane;GO:0009505//plant-type cell wall;GO:0005576//extracellular region	GO:0020037//heme binding;GO:0046872//metal ion binding;GO:0004601//peroxidase activity	GO:0006979//response to oxidative stress;GO:0009664//plant-type cell wall organization;GO:0098869//cellular oxidant detoxification;GO:0042744//hydrogen peroxide catabolic process;GO:0055114//oxidation-reduction process	K00430//peroxidase [EC:1.11.1.7]	gi|670363629|ref|XP_008656069.1|//PREDICTED: peroxidase 2-like [Zea mays];ONL98386.1//hypothetical protein ZEAMMB73_Zm00001d029275 [Zea mays]
103641356	877	424	1057	1.38461	1.37002e-68	Up	4.87385e-69	LOC103641356	NA	NA	NA	NA	gi|670445267|ref|XP_008662934.1|//PREDICTED: uncharacterized protein LOC103641356 [Zea mays]
BGI_novel_G001359	4882	239.19	759.97	1.73455	1.48586e-68	Up	5.2889e-69	NA	NA	NA	NA	K00423//L-ascorbate oxidase [EC:1.10.3.3]	CDY47304.1//BnaA06g39000D [Brassica napus]
BGI_novel_G005336	2784	5	278	5.86378	1.64338e-68	Up	5.85124e-69	NA	NA	NA	NA	K01873//valyl-tRNA synthetase [EC:6.1.1.9]	ONM55070.1//Squamosa promoter-binding-like protein 18 [Zea mays]
100281470	2689	918	1757	1.00332	2.48796e-68	Up	8.88304e-69	LOC100281470	GO:0005739//mitochondrion	NA	NA	K04733//interleukin-1 receptor-associated kinase 4 [EC:2.7.11.1];K10260//F-box and WD-40 domain protein 7;K08332//null	gi|413938767|gb|AFW73318.1|//immediate-early fungal elicitor protein CMPG1 [Zea mays]
BGI_novel_G005677	5343	197	684	1.86257	4.53097e-68	Up	1.62224e-68	NA	NA	NA	NA	K02184//formin 2	NP_001341310.1//uncharacterized protein LOC110991262 [Zea mays]
103642244	639	355	946	1.48079	6.30265e-68	Up	2.25968e-68	LOC103642244	NA	NA	NA	NA	gi|670447209|ref|XP_008663779.1|//PREDICTED: protein enabled homolog [Zea mays]
BGI_novel_G004897	2109	104.35	506.86	2.34693	1.0143e-67	Up	3.64663e-68	NA	NA	NA	NA	NA	ACF83019.1//unknown [Zea mays]
100382495	895	532	1212	1.25466	1.40091e-67	Up	5.05046e-68	LOC100382495	GO:0009536//plastid	GO:0009055//electron carrier activity;GO:0051537//2 iron, 2 sulfur cluster binding;GO:0046872//metal ion binding	GO:0022900//electron transport chain	K02639//ferredoxin	gi|293336416|ref|NP_001168703.1|//uncharacterized protein LOC100382495 [Zea mays]
103641863	1137	895	1717.01	1.00671	3.52321e-67	Up	1.27751e-67	FIP1	NA	NA	NA	K04733//interleukin-1 receptor-associated kinase 4 [EC:2.7.11.1];K03868//RING-box protein 1	gi|670446358|ref|XP_008663399.1|//PREDICTED: GEM-like protein 7 isoform X2 [Zea mays];gi|413918979|gb|AFW58911.1|//FIP1 [Zea mays]
BGI_novel_G000413	7401	453.73	1091.21	1.33279	7.62296e-67	Up	2.7739e-67	NA	NA	NA	NA	K01534//Cd2+/Zn2+-exporting ATPase [EC:3.6.3.3 3.6.3.5];K10357//myosin V;K11000//callose synthase [EC:2.4.1.-]	ONM22445.1//hypothetical protein ZEAMMB73_Zm00001d005972 [Zea mays]
109944894	10854	535.17	1209.99	1.24369	1.42314e-66	Up	5.19559e-67	LOC109944894	NA	NA	NA	K03013//DNA-directed RNA polymerases I, II, and III subunit RPABC1;K13111//WD40 repeat-containing protein SMU1;K17913//carlactone synthase / all-trans-10'-apo-beta-carotenal 13,14-cleaving dioxygenase [EC:1.13.11.69 1.13.11.70];K10357//myosin V;K14300//nuclear pore complex protein Nup133	XP_020406169.1//uncharacterized protein LOC109944894 [Zea mays];gi|99866741|gb|ABF67953.1|//CACTA TnpD transposase [Zea mays]
542634	900	698.64	1441.35	1.11157	2.53232e-66	Up	9.27262e-67	LOC542634	GO:0005737//cytoplasm	GO:0004364//glutathione transferase activity	GO:0006749//glutathione metabolic process;GO:0009407//toxin catabolic process	K00799//glutathione S-transferase [EC:2.5.1.18]	gi|162462761|ref|NP_001105629.1|//glutathione S-transferase GST 34 [Zea mays]
BGI_novel_G002602	1194	242.15	752.28	1.70214	3.76858e-66	Up	1.38368e-66	NA	NA	NA	NA	K20000//maturase K	AEJ07934.1//Xilon1 gag-pol polyprotein [Zea mays subsp. mexicana]
100274079	2521	199	675	1.82889	1.35868e-65	Up	5.01687e-66	LOC100274079	GO:0016021//integral component of membrane	GO:0016301//kinase activity	NA	K13420//LRR receptor-like serine/threonine-protein kinase FLS2 [EC:2.7.11.1]	gi|239047375|ref|NP_001141930.2|//uncharacterized protein LOC100274079 [Zea mays];NP_001141930.2//uncharacterized LOC100274079 [Zea mays]
103647520	1728	11	276	4.71586	1.44368e-65	Up	5.33503e-66	LOC103647520	NA	GO:0004185//serine-type carboxypeptidase activity	GO:0051603//proteolysis involved in cellular protein catabolic process	K16297//serine carboxypeptidase-like clade II [EC:3.4.16.-]	gi|670378689|ref|XP_008670269.1|//PREDICTED: serine carboxypeptidase-like 28 [Zea mays]
109943339	3385	378.64	968.59	1.42183	1.64861e-65	Up	6.09887e-66	LOC109943339	NA	NA	NA	NA	gi|985468538|ref|XP_015389999.1|//PREDICTED: uncharacterized protein LOC107178872 [Citrus sinensis]
103635353	1119	720	1465	1.0916	1.74124e-65	Up	6.44673e-66	LOC103635353	NA	GO:0043565//sequence-specific DNA binding;GO:0003700//transcription factor activity, sequence-specific DNA binding	GO:0006355//regulation of transcription, DNA-templated	K13425//WRKY transcription factor 22;K13459//disease resistance protein RPS2;K16225//probable WRKY transcription factor 52	gi|670430672|ref|XP_008656051.1|//PREDICTED: probable WRKY transcription factor 41 isoform X2 [Zea mays];XP_008656051.1//probable WRKY transcription factor 41 [Zea mays]
100275852	2969	334.53	895.89	1.48795	7.11784e-65	Up	2.6579e-65	LOC100275852	NA	NA	NA	K04733//interleukin-1 receptor-associated kinase 4 [EC:2.7.11.1];K15292//syntaxin-binding protein 1;K00430//peroxidase [EC:1.11.1.7]	XP_020399967.1//uncharacterized protein LOC103638034 [Zea mays];gi|414867376|tpg|DAA45933.1|//TPA: hypothetical protein ZEAMMB73_642255 [Zea mays]
BGI_novel_G006521	1091	5.04	261.75	5.76539	1.26064e-64	Up	4.71991e-65	NA	NA	NA	NA	K04733//interleukin-1 receptor-associated kinase 4 [EC:2.7.11.1]	XP_020395133.1//probable inactive receptor kinase At5g58300 [Zea mays]
BGI_novel_G005461	2315	19.02	293.25	4.01331	2.1368e-64	Up	8.02365e-65	NA	NA	NA	NA	K17279//receptor expression-enhancing protein 5/6	XP_008679305.1//uncharacterized protein LOC103654253 [Zea mays]
BGI_novel_G003068	3892	0	348.65	9.5124	5.71639e-64	Up	2.15557e-64	NA	NA	NA	NA	K11817//indole-3-acetaldehyde oxidase [EC:1.2.3.7]	ONM10088.1//aldehyde oxidase3 [Zea mays]
100273483	1878	581	1256	1.179	1.36703e-63	Up	5.17795e-64	LOC100273483	GO:0005634//nucleus	GO:0003677//DNA binding	GO:0006355//regulation of transcription, DNA-templated	K12133//MYB-related transcription factor LHY	gi|226491750|ref|NP_001141392.1|//putative MYB DNA-binding domain superfamily protein [Zea mays];NP_001141392.1//putative MYB DNA-binding domain superfamily protein [Zea mays]
103636079	2953	599	1279	1.16116	3.27861e-63	Up	1.2477e-63	LOC103636079	NA	GO:0004713//protein tyrosine kinase activity;GO:0004674//protein serine/threonine kinase activity;GO:0005524//ATP binding	GO:0006468//protein phosphorylation	K08269//serine/threonine-protein kinase ULK/ATG1 [EC:2.7.11.1];K17535//serine/threonine-protein kinase TNNI3K [EC:2.7.11.1]	gi|670432187|ref|XP_008656656.1|//PREDICTED: uncharacterized protein LOC103636079 [Zea mays]
BGI_novel_G004881	4039	632.57	1325.59	1.13411	4.33775e-63	Up	1.65551e-63	NA	NA	NA	NA	K00767//nicotinate-nucleotide pyrophosphorylase (carboxylating) [EC:2.4.2.19]	NP_001169087.1//uncharacterized LOC100382929 [Zea mays]
109942262	1821	657	1353	1.10897	3.89607e-62	Up	1.50279e-62	LOC109942262	NA	GO:0016747//transferase activity, transferring acyl groups other than amino-acyl groups	NA	K13065//shikimate O-hydroxycinnamoyltransferase [EC:2.3.1.133]	gi|242094972|ref|XP_002437976.1|//hypothetical protein SORBIDRAFT_10g005760 [Sorghum bicolor]
100193946	707	453.86	1058.94	1.28907	9.60526e-62	Up	3.71256e-62	LOC100193946	NA	NA	NA	NA	gi|212721586|ref|NP_001132487.1|//uncharacterized protein LOC100193946 [Zea mays]
100501345	3713	804.14	1551.88	1.01527	1.02055e-61	Up	3.94859e-62	LOC100501345	NA	NA	NA	K19589//release factor glutamine methyltransferase [EC:2.1.1.297]	gi|242077730|ref|XP_002448801.1|//hypothetical protein SORBIDRAFT_06g033530 [Sorghum bicolor]
103648814	3107	425.5	1015.9	1.3223	1.28499e-61	Up	4.97686e-62	LOC103648814	NA	NA	NA	NA	gi|670381403|ref|XP_008671435.1|//PREDICTED: uncharacterized protein LOC103648814 [Zea mays];XP_008671435.1//uncharacterized protein LOC103648814 [Zea mays]
103639547	1106	616	1290	1.13314	2.32755e-61	Up	9.06095e-62	LOC103639547	GO:0005634//nucleus	GO:0005516//calmodulin binding	NA	K14411//RNA-binding protein Musashi	gi|670440451|ref|XP_008660510.1|//PREDICTED: protein IQ-DOMAIN 14 [Zea mays]
BGI_novel_G005186	927	623.55	1298.12	1.12462	5.20075e-61	Up	2.03235e-61	NA	NA	NA	NA	K03010//DNA-directed RNA polymerase II subunit RPB2 [EC:2.7.7.6];K11593//eukaryotic translation initiation factor 2C	XP_020402891.1//salivary acidic proline-rich phosphoprotein 1/2-like [Zea mays]
103626064	2762	0	327.65	9.42278	6.19271e-61	Up	2.42245e-61	LOC103626064	GO:0016020//membrane	GO:0016709//oxidoreductase activity, acting on paired donors, with incorporation or reduction of molecular oxygen, NAD(P)H as one donor, and incorporation of one atom of oxygen;GO:0020037//heme binding;GO:0005506//iron ion binding	GO:0044550//secondary metabolite biosynthetic process;GO:0055114//oxidation-reduction process	K07418//cytochrome P450 family 2 subfamily J [EC:1.14.14.1];K14985//26-hydroxylase [EC:1.14.-.-];K00512//steroid 17alpha-monooxygenase / 17alpha-hydroxyprogesterone deacetylase [EC:1.14.14.19 1.14.14.32];K07408//cytochrome P450 family 1 subfamily A polypeptide 1 [EC:1.14.14.1]	gi|670406177|ref|XP_008644666.1|//PREDICTED: ent-cassadiene C2-hydroxylase-like [Zea mays]
100282652	1638	145	554	2.0006	7.92247e-61	Up	3.10459e-61	LOC100282652	NA	GO:0008270//zinc ion binding;GO:0004089//carbonate dehydratase activity	GO:0006730//one-carbon metabolic process	K01674//carbonic anhydrase [EC:4.2.1.1]	gi|226528507|ref|NP_001149032.1|//carbonic anhydrase precursor [Zea mays]
100272938	1987	172.97	604.23	1.87134	1.03959e-60	Up	4.07695e-61	LOC100272938	NA	NA	NA	NA	gi|226531848|ref|NP_001140862.1|//uncharacterized protein LOC100272938 [Zea mays];NP_001140862.1//uncharacterized protein LOC100272938 [Zea mays]
100281665	1988	232	706	1.67231	1.07656e-60	Up	4.22409e-61	GLK52	GO:0005634//nucleus	GO:0003677//DNA binding	GO:0006355//regulation of transcription, DNA-templated	K12741//heterogeneous nuclear ribonucleoprotein A1/A3;K06236//collagen, type I, alpha;K14491//two-component response regulator ARR-B family;K01940//argininosuccinate synthase [EC:6.3.4.5];K13171//serine/arginine repetitive matrix protein 1	gi|670443033|ref|XP_008661900.1|//PREDICTED: transfactor isoform X2 [Zea mays];gi|226495303|ref|NP_001148057.1|//transfactor [Zea mays];XP_008661900.1//transfactor isoform X2 [Zea mays]
BGI_novel_G001515	8938	17.81	275.21	4.01654	1.4316e-60	Up	5.62706e-61	NA	NA	NA	NA	K01507//inorganic pyrophosphatase [EC:3.6.1.1]	XP_008655620.1//uncharacterized protein LOC103634808 isoform X2 [Zea mays]
107305677	1896	302	819	1.50608	1.68474e-60	Up	6.63046e-61	LOC107305677	NA	NA	NA	K04733//interleukin-1 receptor-associated kinase 4 [EC:2.7.11.1];K10260//F-box and WD-40 domain protein 7;K08332//null	gi|414587138|tpg|DAA37709.1|//TPA: hypothetical protein ZEAMMB73_587734 [Zea mays]
109941829	2596	338.05	875.16	1.43908	2.05531e-60	Up	8.10109e-61	LOC109941829	GO:0005634//nucleus	GO:0000989//transcription factor activity, transcription factor binding;GO:0003677//DNA binding;GO:0008270//zinc ion binding	GO:0006355//regulation of transcription, DNA-templated;GO:0009640//photomorphogenesis	NA	XP_020398643.1//B-box zinc finger protein 22-like [Zea mays];gi|413953172|gb|AFW85821.1|//hypothetical protein ZEAMMB73_208947 [Zea mays]
542585	2262	310	831	1.48935	2.20637e-60	Up	8.70305e-61	cko1	GO:0005615//extracellular space	GO:0019139//cytokinin dehydrogenase activity;GO:0016614//oxidoreductase activity, acting on CH-OH group of donors;GO:0050660//flavin adenine dinucleotide binding	GO:0009690//cytokinin metabolic process;GO:0055114//oxidation-reduction process	K00279//cytokinin dehydrogenase [EC:1.5.99.12]	ONM29023.1//cytokinin oxidase1 [Zea mays];gi|162462431|ref|NP_001105591.1|//cytokinin dehydrogenase 1 precursor [Zea mays]
100277023	1567	779.64	1507	1.01757	3.34697e-60	Up	1.32288e-60	LOC100277023	NA	NA	NA	K10268//F-box and leucine-rich repeat protein 2/20	gi|242070489|ref|XP_002450521.1|//hypothetical protein SORBIDRAFT_05g006530 [Sorghum bicolor];NP_001167753.1//uncharacterized protein LOC100381443 [Zea mays]
100283609	1040	483	1091	1.24232	4.25608e-60	Up	1.68431e-60	LOC100283609	GO:0016021//integral component of membrane;GO:0009941//chloroplast envelope;GO:0009534//chloroplast thylakoid	NA	NA	NA	gi|414866286|tpg|DAA44843.1|//TPA: rhodanese-like family protein [Zea mays]
100383533	3810	642.55	1317.02	1.10217	5.99955e-60	Up	2.37963e-60	LOC100383533	NA	NA	NA	K08873//serine/threonine-protein kinase SMG1 [EC:2.7.11.1]	gi|293334367|ref|NP_001169652.1|//uncharacterized protein LOC100383533 [Zea mays]
103645890	2219	489	1098	1.23374	7.77206e-60	Up	3.08807e-60	LOC103645890	GO:0009506//plasmodesma;GO:0005886//plasma membrane	GO:0004674//protein serine/threonine kinase activity;GO:0000166//nucleotide binding	GO:0006952//defense response;GO:0006468//protein phosphorylation	K04733//interleukin-1 receptor-associated kinase 4 [EC:2.7.11.1]	gi|670374959|ref|XP_008668829.1|//PREDICTED: G-type lectin S-receptor-like serine/threonine-protein kinase B120 [Zea mays];XP_008668829.1//G-type lectin S-receptor-like serine/threonine-protein kinase B120 [Zea mays]
103649890	2057	587.53	1238.79	1.14297	8.58109e-60	Up	3.41208e-60	LOC103649890	GO:0005634//nucleus;GO:0009536//plastid;GO:0005737//cytoplasm	GO:0000977//RNA polymerase II regulatory region sequence-specific DNA binding;GO:0003700//transcription factor activity, sequence-specific DNA binding	GO:0006357//regulation of transcription from RNA polymerase II promoter	K04733//interleukin-1 receptor-associated kinase 4 [EC:2.7.11.1];K00872//homoserine kinase [EC:2.7.1.39];K10398//kinesin family member 11;K17479//glutaredoxin domain-containing cysteine-rich protein 1;K08332//null;K05658//ATP-binding cassette, subfamily B (MDR/TAP), member 1 [EC:3.6.3.44]	gi|440577345|emb|CCI55351.1|//PH01B019A14.20 [Phyllostachys edulis];gi|242052329|ref|XP_002455310.1|//hypothetical protein SORBIDRAFT_03g008200 [Sorghum bicolor];XP_020401562.1//zinc finger BED domain-containing protein RICESLEEPER 2-like isoform X1 [Zea mays]
103643513	799	469	1067	1.25267	1.46524e-59	Up	5.83928e-60	LOC103643513	NA	NA	NA	NA	gi|670367059|ref|XP_008664914.1|//PREDICTED: glycine-rich cell wall structural protein 2-like [Zea mays]
BGI_novel_G003861	1662	481.48	1085.09	1.23904	1.53497e-59	Up	6.1187e-60	NA	NA	NA	NA	NA	AQK75519.1//Receptor-like kinase-like [Zea mays]
BGI_novel_G003072	2508	4.18	239.64	5.90799	2.78135e-59	Up	1.11256e-59	NA	NA	NA	NA	K11817//indole-3-acetaldehyde oxidase [EC:1.2.3.7]	ONM10088.1//aldehyde oxidase3 [Zea mays]
103648304	1565	146	547	1.97234	5.29148e-59	Up	2.12347e-59	LOC103648304	NA	NA	NA	NA	gi|670380609|ref|XP_008671021.1|//PREDICTED: uncharacterized protein LOC103648304 [Zea mays]
103630119	2044	128	513	2.06958	6.5521e-59	Up	2.6326e-59	LOC103630119	GO:0043231//intracellular membrane-bounded organelle	GO:0080043//quercetin 3-O-glucosyltransferase activity;GO:0080044//quercetin 7-O-glucosyltransferase activity	GO:0009813//flavonoid biosynthetic process;GO:0052696//flavonoid glucuronidation	K13692//UDP-glucose:(indol-3-yl)acetate beta-D-glucosyltransferase [EC:2.4.1.121]	gi|670417146|ref|XP_008649430.1|//PREDICTED: cyanidin 3-O-rutinoside 5-O-glucosyltransferase-like [Zea mays]
BGI_novel_G004562	3228	105.26	468.52	2.22092	8.51996e-59	Up	3.42835e-59	NA	NA	NA	NA	K00434//L-ascorbate peroxidase [EC:1.11.1.11]	ONM52522.1//L-ascorbate peroxidase 2 cytosolic [Zea mays]
542215	1092	600.23	1247.55	1.12228	1.64122e-58	Up	6.62364e-59	gln3	GO:0005737//cytoplasm	GO:0005524//ATP binding;GO:0004356//glutamate-ammonia ligase activity	GO:0009399//nitrogen fixation;GO:0006542//glutamine biosynthetic process	K01915//glutamine synthetase [EC:6.3.1.2]	gi|670436696|ref|XP_008659016.1|//PREDICTED: glutamine synthetase root isozyme 5 isoform X1 [Zea mays];gi|815729231|ref|NP_001105297.2|//glutamine synthetase root isozyme 5 [Zea mays];ACG47508.1//glutamine synthetase root isozyme 5 [Zea mays]
103627543	2131	188	618	1.78364	3.18325e-58	Up	1.28786e-58	LOC103627543	GO:0016021//integral component of membrane	GO:0015238//drug transmembrane transporter activity;GO:0015297//antiporter activity	GO:0006855//drug transmembrane transport	K03327//multidrug resistance protein, MATE family	gi|670409705|ref|XP_008646051.1|//PREDICTED: MATE efflux family protein 9-like [Zea mays]
BGI_novel_G006233	616	139.91	531.97	1.99361	3.21997e-58	Up	1.30304e-58	NA	NA	NA	NA	K13126//polyadenylate-binding protein	XP_020401107.1//zinc finger MYM-type protein 1-like [Zea mays]
BGI_novel_G001032	711	15.28	259.14	4.15078	3.27899e-58	Up	1.32757e-58	NA	NA	NA	NA	K08150//MFS transporter, SP family, solute carrier family 2 (myo-inositol transporter), member 13	BAS87119.1//Os03g0823200, partial [Oryza sativa Japonica Group]
BGI_novel_G005729	2678	70.61	394.03	2.54713	4.149e-58	Up	1.6831e-58	NA	NA	NA	NA	K14325//RNA-binding protein with serine-rich domain 1;K02947//small subunit ribosomal protein S10e	XP_008656850.1//uncharacterized protein LOC103636266 [Zea mays]
BGI_novel_G000472	1192	98.02	449.81	2.26494	7.57661e-58	Up	3.08033e-58	NA	NA	NA	NA	K04733//interleukin-1 receptor-associated kinase 4 [EC:2.7.11.1];K16196//eukaryotic translation initiation factor 2-alpha kinase 4 [EC:2.7.11.1];K10268//F-box and leucine-rich repeat protein 2/20;K15923//alpha-L-fucosidase 2 [EC:3.2.1.51]	XP_020398009.1//uncharacterized protein LOC103636591 isoform X1 [Zea mays]
109939243	1069	541	1158	1.1647	1.14752e-57	Up	4.67673e-58	LOC109939243	GO:0016021//integral component of membrane	NA	NA	NA	gi|670435056|ref|XP_008658093.1|//PREDICTED: uncharacterized protein LOC100193182 isoform X1 [Zea mays]
BGI_novel_G005302	817	160.14	565.88	1.88793	1.25374e-57	Up	5.11583e-58	NA	NA	NA	NA	NA	XP_008656245.1//uncharacterized protein LOC103635612 [Zea mays]
103625980	2100	580	1212	1.13003	1.65494e-57	Up	6.75622e-58	LOC103625980	GO:0009536//plastid	NA	NA	K07199//5'-AMP-activated protein kinase, regulatory beta subunit;K16302//metal transporter CNNM;K13171//serine/arginine repetitive matrix protein 1	gi|670405993|ref|XP_008644597.1|//PREDICTED: nucleolin 1-like [Zea mays];XP_020393488.1//nucleolin 1 [Zea mays]
BGI_novel_G001104	1579	0	303.05	9.31018	2.5707e-57	Up	1.05228e-57	NA	NA	NA	NA	K07466//replication factor A1	ONM14179.1//hypothetical protein ZEAMMB73_Zm00001d002392 [Zea mays]
103650809	934	137	522	1.99664	2.86027e-57	Up	1.1711e-57	LOC103650809	GO:0016021//integral component of membrane	GO:0015079//potassium ion transmembrane transporter activity	GO:0071805//potassium ion transmembrane transport	K03549//KUP system potassium uptake protein	gi|670388205|ref|XP_008674597.1|//PREDICTED: uncharacterized protein LOC103650809 isoform X1 [Zea mays]
BGI_novel_G003559	1311	66.59	381.15	2.58375	3.88627e-57	Up	1.59427e-57	NA	NA	NA	NA	NA	ACN34843.1//unknown [Zea mays]
100285817	926	189	614	1.76662	4.06238e-57	Up	1.66691e-57	LOC100285817	GO:0009536//plastid	NA	NA	NA	gi|238010444|gb|ACR36257.1|//unknown [Zea mays]
BGI_novel_G003639	1868	87.93	422.51	2.33133	2.63419e-56	Up	1.09082e-56	NA	NA	NA	NA	K03006//DNA-directed RNA polymerase II subunit RPB1 [EC:2.7.7.6];K04733//interleukin-1 receptor-associated kinase 4 [EC:2.7.11.1];K16911//ATP-dependent RNA helicase DDX21 [EC:3.6.4.13];K05387//glutamate receptor, ionotropic, plant;K03002//DNA-directed RNA polymerase I subunit RPA2 [EC:2.7.7.6]	NP_001169825.1//uncharacterized LOC100383717 [Zea mays]
103646011	1613	275.09	751.08	1.51583	3.84492e-56	Up	1.59599e-56	LOC103646011	NA	GO:0004842//ubiquitin-protein transferase activity	GO:0016567//protein ubiquitination	K04733//interleukin-1 receptor-associated kinase 4 [EC:2.7.11.1];K10260//F-box and WD-40 domain protein 7;K08332//null	gi|670375301|ref|XP_008668972.1|//PREDICTED: E3 ubiquitin-protein ligase PUB23-like [Zea mays]
103635415	3000	407	953	1.29422	4.47103e-56	Up	1.85811e-56	LOC103635415	GO:0005737//cytoplasm	GO:0052689//carboxylic ester hydrolase activity;GO:0008474//palmitoyl-(protein) hydrolase activity	GO:0002084//protein depalmitoylation	K06130//lysophospholipase II [EC:3.1.1.5]	gi|670430799|ref|XP_008656096.1|//PREDICTED: acyl-protein thioesterase 1 homolog 1-like [Zea mays];XP_002441605.1//acyl-protein thioesterase 1 homolog 1 [Sorghum bicolor]
BGI_novel_G002939	5147	691.25	1353.58	1.03627	7.61376e-56	Up	3.17326e-56	NA	NA	NA	NA	K03006//DNA-directed RNA polymerase II subunit RPB1 [EC:2.7.7.6];K12447//UDP-sugar pyrophosphorylase [EC:2.7.7.64];K05658//ATP-binding cassette, subfamily B (MDR/TAP), member 1 [EC:3.6.3.44]	AAD12998.1//pol polyprotein [Zea mays]
100191472	1446	138.68	515.18	1.96009	3.14345e-55	Up	1.32073e-55	LOC100191472	NA	NA	NA	K15271//ATP-dependent DNA helicase HFM1/MER3 [EC:3.6.4.12];K17285//selenium-binding protein 1	gi|414589997|tpg|DAA40568.1|//TPA: hypothetical protein ZEAMMB73_314346 [Zea mays]
103651972	2397	249	702	1.56209	7.05646e-55	Up	2.9725e-55	LOC103651972	NA	NA	NA	K07195//exocyst complex component 7	gi|670391052|ref|XP_008675858.1|//PREDICTED: uncharacterized protein LOC103651972 [Zea mays]
BGI_novel_G003982	12671	0	284.2	9.21753	1.71223e-54	Up	7.25007e-55	NA	NA	NA	NA	K05666//ATP-binding cassette, subfamily C (CFTR/MRP), member 2;K01191//alpha-mannosidase [EC:3.2.1.24];K08247//methionine S-methyltransferase [EC:2.1.1.12];K15255//ATP-dependent DNA helicase PIF1 [EC:3.6.4.12]	AEJ07934.1//Xilon1 gag-pol polyprotein [Zea mays subsp. mexicana]
BGI_novel_G003071	3444	5.07	219.46	5.5026	2.4009e-54	Up	1.01828e-54	NA	NA	NA	NA	K11817//indole-3-acetaldehyde oxidase [EC:1.2.3.7]	ONM10083.1//aldehyde oxidase3 [Zea mays]
100502499	1471	226	661	1.6151	2.97151e-54	Up	1.26146e-54	LOC100502499	NA	GO:0016747//transferase activity, transferring acyl groups other than amino-acyl groups	NA	K19861//benzyl alcohol O-benzoyltransferase [EC:2.3.1.196 2.3.1.232]	gi|413944641|gb|AFW77290.1|//hypothetical protein ZEAMMB73_996507 [Zea mays]
103652507	1064	38.22	303.62	3.05664	3.66608e-54	Up	1.55814e-54	LOC103652507	GO:0016021//integral component of membrane	GO:0015171//amino acid transmembrane transporter activity	GO:0003333//amino acid transmembrane transport	K15015//solute carrier family 32 (vesicular inhibitory amino acid transporter)	XP_020406616.1//amino acid transporter ANTL2-like [Zea mays];gi|670391875|ref|XP_008676296.1|//PREDICTED: vesicular inhibitory amino acid transporter-like [Zea mays]
BGI_novel_G004086	6003	28.5	278.54	3.35562	5.38837e-54	Up	2.29442e-54	NA	NA	NA	NA	K15292//syntaxin-binding protein 1;K04730//interleukin-1 receptor-associated kinase 1 [EC:2.7.11.1]	AQK53282.1//hypothetical protein ZEAMMB73_Zm00001d050936 [Zea mays]
BGI_novel_G002407	2770	145.92	520.48	1.90143	1.23019e-53	Up	5.26269e-54	NA	NA	NA	NA	K09495//T-complex protein 1 subunit gamma	AQK51908.1//Putative acyl-CoA oxidase family protein [Zea mays]
BGI_novel_G001521	8564	0	278.26	9.18706	1.35665e-53	Up	5.81309e-54	NA	NA	NA	NA	K01507//inorganic pyrophosphatase [EC:3.6.1.1]	XP_008655620.1//uncharacterized protein LOC103634808 isoform X2 [Zea mays]
100280017	1090	510.09	1084.06	1.15439	2.35131e-53	Up	1.01101e-53	LOC100280017	NA	GO:0003682//chromatin binding	NA	NA	gi|670413116|ref|XP_008647738.1|//PREDICTED: hypothetical protein isoform X3 [Zea mays];gi|670413114|ref|XP_008647737.1|//PREDICTED: hypothetical protein isoform X2 [Zea mays];XP_008647737.1//uncharacterized protein LOC100280017 isoform X1 [Zea mays];XP_008647738.1//uncharacterized protein LOC100280017 isoform X2 [Zea mays]
BGI_novel_G002703	1927	280.11	742.84	1.47383	2.38409e-53	Up	1.02534e-53	NA	NA	NA	NA	K03010//DNA-directed RNA polymerase II subunit RPB2 [EC:2.7.7.6];K11593//eukaryotic translation initiation factor 2C	P15268.1//RecName: Full=Autonomous transposable element EN-1 mosaic protein; AltName: Full=Suppressor-mutator system protein; Short=SPM
BGI_novel_G004915	2130	302.8	777.46	1.42717	3.25342e-53	Up	1.40083e-53	NA	NA	NA	NA	K18195//rhamnogalacturonan endolyase [EC:4.2.2.23];K11000//callose synthase [EC:2.4.1.-];K13415//protein brassinosteroid insensitive 1 [EC:2.7.10.1 2.7.11.1];K08873//serine/threonine-protein kinase SMG1 [EC:2.7.11.1]	CAD41563.3//OSJNBa0006A01.18 [Oryza sativa Japonica Group]
103654622	1309	61	352	2.59546	3.73426e-53	Up	1.60898e-53	LOC103654622	NA	NA	NA	NA	gi|670399494|ref|XP_008679690.1|//PREDICTED: basic proline-rich protein-like [Zea mays]
103628618	1470	328.91	816.51	1.37855	4.90069e-53	Up	2.1174e-53	LOC103628618	NA	GO:0016758//transferase activity, transferring hexosyl groups	GO:0008152//metabolic process	K13496//UDP-glucosyl transferase 73C [EC:2.4.1.-]	XP_008647006.2//LOW QUALITY PROTEIN: UDP-glycosyltransferase 73C6 [Zea mays];gi|413936822|gb|AFW71373.1|//hypothetical protein ZEAMMB73_844056 [Zea mays]
BGI_novel_G001327	2656	151.5	526.47	1.8638	7.70779e-53	Up	3.34094e-53	NA	NA	NA	NA	K17604//zinc finger SWIM domain-containing protein 3	XP_020404574.1//uncharacterized protein LOC103648911 [Zea mays]
100501929	1448	367.04	870.45	1.31259	1.8285e-52	Up	7.97282e-53	LOC100501929	GO:0016021//integral component of membrane;GO:0009536//plastid	NA	NA	K01006//pyruvate, orthophosphate dikinase [EC:2.7.9.1];K01904//4-coumarate--CoA ligase [EC:6.2.1.12];K13171//serine/arginine repetitive matrix protein 1	XP_020394740.1//uncharacterized protein LOC100501929 isoform X1 [Zea mays];gi|670369201|ref|XP_008665777.1|//PREDICTED: uncharacterized protein LOC103644343 isoform X2 [Zea mays];gi|670414051|ref|XP_008648241.1|//PREDICTED: uncharacterized protein LOC100501929 isoform X1 [Zea mays]
100286169	1610	91	411	2.24197	2.25827e-52	Up	9.86914e-53	LOC100286169	GO:0043231//intracellular membrane-bounded organelle	GO:0080043//quercetin 3-O-glucosyltransferase activity;GO:0080044//quercetin 7-O-glucosyltransferase activity	GO:0009813//flavonoid biosynthetic process;GO:0052696//flavonoid glucuronidation	K13692//UDP-glucose:(indol-3-yl)acetate beta-D-glucosyltransferase [EC:2.4.1.121]	gi|226531736|ref|NP_001152529.1|//indole-3-acetate beta-glucosyltransferase [Zea mays]
BGI_novel_G000797	6896	371.59	876.25	1.3044	2.60456e-52	Up	1.13929e-52	NA	NA	NA	NA	K16196//eukaryotic translation initiation factor 2-alpha kinase 4 [EC:2.7.11.1];K10268//F-box and leucine-rich repeat protein 2/20;K15923//alpha-L-fucosidase 2 [EC:3.2.1.51];K01191//alpha-mannosidase [EC:3.2.1.24]	ABQ44355.1//polyprotein [Zea mays]
100216890	1609	676.01	1305	1.0157	3.27039e-52	Up	1.43313e-52	LOC100216890	NA	GO:0008061//chitin binding;GO:0004568//chitinase activity	GO:0006032//chitin catabolic process;GO:0016998//cell wall macromolecule catabolic process;GO:0005975//carbohydrate metabolic process	K01183//chitinase [EC:3.2.1.14]	gi|223947367|gb|ACN27767.1|//unknown [Zea mays];NP_001340366.1//endochitinase B precursor [Zea mays]
103630536	2390	388.14	899.86	1.27989	3.62715e-52	Up	1.59055e-52	LOC103630536	GO:0009506//plasmodesma;GO:0005886//plasma membrane	GO:0004674//protein serine/threonine kinase activity	GO:0006952//defense response;GO:0006468//protein phosphorylation	K04733//interleukin-1 receptor-associated kinase 4 [EC:2.7.11.1]	gi|670418079|ref|XP_008649810.1|//PREDICTED: putative receptor-like protein kinase At4g00960 [Zea mays]
103626808	2111	87	401.59	2.2734	4.64358e-52	Up	2.03949e-52	LOC103626808	NA	NA	NA	NA	gi|670407965|ref|XP_008645382.1|//PREDICTED: uncharacterized protein LOC103626808 [Zea mays]
BGI_novel_G006399	3163	0	268.01	9.13291	4.93201e-52	Up	2.16714e-52	NA	NA	NA	NA	K02993//small subunit ribosomal protein S7e;K20279//synaptojanin [EC:3.1.3.36]	ONM15225.1//40S ribosomal protein S7-2 [Zea mays]
103641415	2207	666	1289	1.01943	6.78947e-52	Up	2.98871e-52	LOC103641415	NA	GO:0000166//nucleotide binding;GO:0003676//nucleic acid binding	NA	K14398//cleavage and polyadenylation specificity factor subunit 6/7	gi|670365651|ref|XP_008662992.1|//PREDICTED: cleavage and polyadenylation specificity factor subunit 6-like [Zea mays]
542378	2693	462.78	1006.19	1.18727	7.64858e-52	Up	3.36917e-52	ptk1	GO:0016021//integral component of membrane;GO:0005886//plasma membrane	GO:0005524//ATP binding;GO:0004674//protein serine/threonine kinase activity	GO:0048544//recognition of pollen;GO:0006468//protein phosphorylation	K04733//interleukin-1 receptor-associated kinase 4 [EC:2.7.11.1]	gi|162462707|ref|NP_001105424.1|//putative receptor protein kinase ZmPK1 precursor [Zea mays]
100275374	1736	533.87	1104.82	1.11602	1.4532e-51	Up	6.42291e-52	LOC100275374	NA	NA	NA	K07418//cytochrome P450 family 2 subfamily J [EC:1.14.14.1];K00512//steroid 17alpha-monooxygenase / 17alpha-hydroxyprogesterone deacetylase [EC:1.14.14.19 1.14.14.32];K14985//26-hydroxylase [EC:1.14.-.-]	gi|226496643|ref|NP_001142935.1|//uncharacterized protein LOC100275374 [Zea mays];ACR38092.1//unknown [Zea mays];XP_008649045.1//premnaspirodiene oxygenase [Zea mays]
103632719	1211	268	712	1.47641	2.45186e-51	Up	1.08733e-51	LOC103632719	NA	NA	NA	K09422//myb proto-oncogene protein, plant	gi|670423855|ref|XP_008652684.1|//PREDICTED: protein ODORANT1-like [Zea mays]
100381481	1523	223.56	639.1	1.58215	5.03667e-51	Up	2.24412e-51	LOC100381481	NA	NA	NA	K09422//myb proto-oncogene protein, plant	gi|293332973|ref|NP_001167788.1|//MYB transcription factor [Zea mays]
103653543	3203	1	229	7.90597	5.23576e-51	Up	2.33369e-51	LOC103653543	NA	NA	NA	K18801//glucuronoxylan 4-O-methyltransferase [EC:2.1.1.112]	gi|33113968|gb|AAP94590.1|//Cinful1 polyprotein [Zea mays]
BGI_novel_G002273	2006	30.16	268.54	3.2212	2.22756e-50	Up	1.00024e-50	NA	NA	NA	NA	K08734//DNA mismatch repair protein MLH1;K14570//RNA exonuclease 1 [EC:3.1.-.-];K19951//TBC1 domain family member 8/9;K11991//tRNA(adenine34) deaminase [EC:3.5.4.33];K13457//disease resistance protein RPM1	XP_008673608.1//uncharacterized protein LOC103649653 [Zea mays]
BGI_novel_G001472	1580	542.78	1106.86	1.0948	3.94766e-50	Up	1.7781e-50	NA	NA	NA	NA	NA	AQK87630.1//hypothetical protein ZEAMMB73_Zm00001d038720, partial [Zea mays]
BGI_novel_G004899	1994	115.3	446.74	2.02081	5.15534e-50	Up	2.3236e-50	NA	NA	NA	NA	NA	ACF83019.1//unknown [Zea mays]
BGI_novel_G002987	2784	60	336	2.5522	6.52353e-50	Up	2.94479e-50	NA	NA	NA	NA	K11000//callose synthase [EC:2.4.1.-]	AQK46947.1//hypothetical protein ZEAMMB73_Zm00001d026524 [Zea mays]
542255	1640	130	472	1.92704	1.18759e-49	Up	5.37389e-50	rs1	GO:0005634//nucleus	GO:0043565//sequence-specific DNA binding;GO:0003700//transcription factor activity, sequence-specific DNA binding	GO:0006355//regulation of transcription, DNA-templated	K16670//homeobox protein Meis2;K15613//homeobox protein Meis1	gi|194688564|gb|ACF78366.1|//unknown [Zea mays];NP_001105331.2//homeobox protein rough sheath 1 [Zea mays]
103634691	2171	565.81	1134.82	1.07084	1.33893e-49	Up	6.06536e-50	LOC103634691	NA	NA	NA	NA	gi|670429267|ref|XP_008655506.1|//PREDICTED: uncharacterized protein LOC103634691 [Zea mays]
103627411	1899	607	1191	1.03917	1.45255e-49	Up	6.58726e-50	LOC103627411	GO:0016021//integral component of membrane	NA	NA	NA	gi|670409368|ref|XP_008645928.1|//PREDICTED: uncharacterized protein LOC103627411 [Zea mays]
BGI_novel_G004557	960	201.73	594.51	1.62604	1.96807e-49	Up	8.94073e-50	NA	NA	NA	NA	NA	P15268.1//RecName: Full=Autonomous transposable element EN-1 mosaic protein; AltName: Full=Suppressor-mutator system protein; Short=SPM
103643268	2903	395.37	892.32	1.24113	2.14088e-49	Up	9.73426e-50	LOC103643268	NA	NA	NA	K17604//zinc finger SWIM domain-containing protein 3	gi|670411152|ref|XP_008646697.1|//PREDICTED: uncharacterized protein LOC103628236 [Zea mays]
100276501	1021	200	591	1.62993	2.58529e-49	Up	1.1778e-49	TIDP3715	GO:0009536//plastid;GO:0009507//chloroplast	NA	GO:0009793//embryo development ending in seed dormancy	NA	gi|670359287|ref|XP_008670453.1|//PREDICTED: uncharacterized protein LOC100276501 isoform X1 [Zea mays];gi|226503433|ref|NP_001143746.1|//uncharacterized protein LOC100276501 [Zea mays];XP_008670453.1//uncharacterized protein LOC100276501 isoform X1 [Zea mays]
100275470	991	492	1030	1.13268	2.60171e-49	Up	1.18554e-49	LOC100275470	GO:0016021//integral component of membrane;GO:0005739//mitochondrion	NA	NA	NA	gi|226496441|ref|NP_001143007.1|//uncharacterized protein LOC100275470 [Zea mays]
BGI_novel_G004741	236	168.15	536.95	1.74181	3.18554e-49	Up	1.45348e-49	NA	NA	NA	NA	NA	NP_001169446.1//uncharacterized protein LOC100383317 [Zea mays]
103641574	1863	652	1248	1.00344	4.75326e-49	Up	2.17681e-49	LOC103641574	GO:0016021//integral component of membrane	GO:0016709//oxidoreductase activity, acting on paired donors, with incorporation or reduction of molecular oxygen, NAD(P)H as one donor, and incorporation of one atom of oxygen;GO:0020037//heme binding;GO:0005506//iron ion binding	GO:0044550//secondary metabolite biosynthetic process;GO:0055114//oxidation-reduction process	K00512//steroid 17alpha-monooxygenase / 17alpha-hydroxyprogesterone deacetylase [EC:1.14.14.19 1.14.14.32]	gi|413918098|gb|AFW58030.1|//putative cytochrome P450 superfamily protein [Zea mays]
BGI_novel_G001452	5964	0	247.56	9.0184	7.16077e-49	Up	3.28646e-49	NA	NA	NA	NA	K13412//calcium-dependent protein kinase [EC:2.7.11.1]	AQK97935.1//HVA22-like protein f [Zea mays]
100285045	2733	410	909	1.21543	1.02858e-48	Up	4.73193e-49	LOC100285045	NA	GO:0004185//serine-type carboxypeptidase activity	GO:0051603//proteolysis involved in cellular protein catabolic process	K16297//serine carboxypeptidase-like clade II [EC:3.4.16.-]	gi|259490272|ref|NP_001159178.1|//uncharacterized protein LOC100304263 precursor [Zea mays];gi|670436158|ref|XP_008658699.1|//PREDICTED: lysosomal protective protein isoform X1 [Zea mays];XP_008658699.1//lysosomal protective protein isoform X1 [Zea mays];gi|670436160|ref|XP_008658700.1|//PREDICTED: lysosomal protective protein isoform X2 [Zea mays];gi|226495777|ref|NP_001151412.1|//lysosomal prot…
100276904	929	74.97	361.43	2.3361	1.56803e-48	Up	7.22766e-49	LOC100276904	NA	NA	NA	NA	gi|670436812|ref|XP_008659075.1|//PREDICTED: uncharacterized protein LOC103637808 [Zea mays];XP_020408371.1//uncharacterized protein LOC103654358 [Zea mays]
103648003	1715	176	546	1.70009	2.08053e-48	Up	9.60235e-49	LOC103648003	GO:0009536//plastid	GO:0043565//sequence-specific DNA binding;GO:0003700//transcription factor activity, sequence-specific DNA binding	GO:0006355//regulation of transcription, DNA-templated	K18835//WRKY transcription factor 2	gi|670379848|ref|XP_008670731.1|//PREDICTED: probable WRKY transcription factor 45 [Zea mays]
103627259	1008	637	1222	1.00665	2.62214e-48	Up	1.21203e-48	LOC103627259	NA	NA	NA	NA	gi|670408993|ref|XP_008645767.1|//PREDICTED: protein IDA [Zea mays]
100277968	806	287	723	1.39971	3.17312e-48	Up	1.46859e-48	LOC100277968	GO:0005739//mitochondrion	NA	NA	NA	gi|413917162|gb|AFW57094.1|//hypothetical protein ZEAMMB73_333802, partial [Zea mays]
100285291	996	635	1217	1.00527	5.18104e-48	Up	2.40305e-48	LOC100285291	GO:0005739//mitochondrion	NA	NA	K09555//BCL2-associated athanogene 1	gi|226497530|ref|NP_001151656.1|//BCL-2 binding anthanogene-1 [Zea mays];gi|670373584|ref|XP_008668131.1|//PREDICTED: BCL-2 binding anthanogene-1 isoform X1 [Zea mays];NP_001151656.2//BCL-2 binding anthanogene-1 [Zea mays]
100285839	1927	73	355	2.34862	5.44052e-48	Up	2.52394e-48	LOC100285839	GO:0043231//intracellular membrane-bounded organelle	GO:0080043//quercetin 3-O-glucosyltransferase activity;GO:0080044//quercetin 7-O-glucosyltransferase activity	GO:0009813//flavonoid biosynthetic process;GO:0052696//flavonoid glucuronidation	K13496//UDP-glucosyl transferase 73C [EC:2.4.1.-]	gi|226496938|ref|NP_001152201.1|//cytokinin-O-glucosyltransferase 3 [Zea mays]
BGI_novel_G005868	4637	342.3	804.3	1.29924	7.14054e-48	Up	3.31615e-48	NA	NA	NA	NA	K00979//3-deoxy-manno-octulosonate cytidylyltransferase (CMP-KDO synthetase) [EC:2.7.7.38]	AQK53113.1//Protein REDUCED WALL ACETYLATION 3 [Zea mays]
BGI_novel_G003098	1646	18.22	226.96	3.70561	9.87053e-48	Up	4.5928e-48	NA	NA	NA	NA	K05747//Wiskott-Aldrich syndrome protein;K02184//formin 2	XP_020400905.1//vegetative cell wall protein gp1-like [Zea mays]
100191526	1805	102	410	2.07382	1.50627e-47	Up	7.02071e-48	LOC100191526	GO:0016021//integral component of membrane;GO:0005739//mitochondrion	GO:0016491//oxidoreductase activity	GO:0055114//oxidation-reduction process	K19642//D-galacturonate reductase [EC:1.1.1.365];K00011//aldehyde reductase [EC:1.1.1.21]	gi|219886293|gb|ACL53521.1|//unknown [Zea mays];gi|670441969|ref|XP_008661318.1|//PREDICTED: uncharacterized protein LOC100191526 isoform X1 [Zea mays];gi|195629506|gb|ACG36394.1|//NAD(P)H-dependent oxidoreductase [Zea mays]
100276930	1945	623	1195	1.00648	2.89354e-47	Up	1.35528e-47	LOC100276930	NA	NA	NA	NA	AQK84456.1//hypothetical protein ZEAMMB73_Zm00001d037612 [Zea mays];gi|226493956|ref|NP_001144095.1|//uncharacterized protein LOC100276930 [Zea mays]
BGI_novel_G001080	5095	579.14	1135.04	1.03753	3.37431e-47	Up	1.58213e-47	NA	NA	NA	NA	K15923//alpha-L-fucosidase 2 [EC:3.2.1.51];K11644//paired amphipathic helix protein Sin3a	XP_020407120.1//uncharacterized protein LOC100281298 isoform X1 [Zea mays]
BGI_novel_G004082	4916	234.34	634.01	1.50267	4.50526e-47	Up	2.11554e-47	NA	NA	NA	NA	K15292//syntaxin-binding protein 1;K04730//interleukin-1 receptor-associated kinase 1 [EC:2.7.11.1]	AQK53282.1//hypothetical protein ZEAMMB73_Zm00001d050936 [Zea mays]
BGI_novel_G001744	5745	103.32	410.03	2.05538	4.97794e-47	Up	2.33947e-47	NA	NA	NA	NA	K02836//peptide chain release factor 2;K02184//formin 2	CDP18309.1//unnamed protein product [Coffea canephora]
107546781	1305	8	196	4.68148	6.09468e-47	Up	2.86914e-47	LOC107546781	GO:0005615//extracellular space;GO:0005764//lysosome	GO:0004197//cysteine-type endopeptidase activity;GO:0016491//oxidoreductase activity	GO:0051603//proteolysis involved in cellular protein catabolic process	K16292//KDEL-tailed cysteine endopeptidase [EC:3.4.22.-]	gi|414591545|tpg|DAA42116.1|//TPA: hypothetical protein ZEAMMB73_388689 [Zea mays]
100280135	797	251.27	659	1.45781	8.77937e-47	Up	4.14083e-47	LOC100280135	NA	GO:0008061//chitin binding;GO:0004568//chitinase activity	GO:0006032//chitin catabolic process;GO:0016998//cell wall macromolecule catabolic process;GO:0005975//carbohydrate metabolic process	K20547//basic endochitinase B [EC:3.2.1.14]	gi|413943079|gb|AFW75728.1|//hypothetical protein ZEAMMB73_827760 [Zea mays]
100216755	1628	180.86	544.7	1.65736	1.20672e-46	Up	5.70114e-47	LOC100216755	NA	NA	NA	NA	gi|219362737|ref|NP_001136629.1|//uncharacterized protein LOC100216755 [Zea mays]
BGI_novel_G006589	2083	191.13	561.27	1.62091	1.46342e-46	Up	6.92843e-47	NA	NA	NA	NA	NA	XP_020401902.1//uncharacterized protein LOC109943384, partial [Zea mays]
100278847	1221	435	929	1.16143	2.10405e-46	Up	9.97605e-47	LOC100278847	NA	NA	NA	NA	gi|223944987|gb|ACN26577.1|//unknown [Zea mays]
103645936	1563	169.19	523.58	1.69653	2.33299e-46	Up	1.10708e-46	LOC103645936	GO:0016021//integral component of membrane	NA	NA	K04733//interleukin-1 receptor-associated kinase 4 [EC:2.7.11.1];K14664//IAA-amino acid hydrolase [EC:3.5.1.-];K01601//ribulose-bisphosphate carboxylase large chain [EC:4.1.1.39];K03353//anaphase-promoting complex subunit 6;K13484//5-hydroxyisourate hydrolase / 2-oxo-4-hydroxy-4-carboxy-5-ureidoimidazoline decarboxylase [EC:3.5.2.17 4.1.1.97];K08472//mlo protein;K15601//lysine-specific demethylas…	gi|670428025|ref|XP_008654769.1|//PREDICTED: uncharacterized protein LOC100279163 isoform X1 [Zea mays];gi|670444007|ref|XP_008662444.1|//PREDICTED: uncharacterized protein LOC103640732 [Zea mays];XP_020401524.1//L10-interacting MYB domain-containing protein [Zea mays]
100193729	1679	0	231.12	8.91927	2.78193e-46	Up	1.32122e-46	LOC100193729	NA	NA	NA	K10278//F-box and leucine-rich repeat protein 12	gi|212721378|ref|NP_001132289.1|//uncharacterized protein LOC100193729 [Zea mays]
BGI_novel_G000450	1806	24.72	237.46	3.3307	5.21589e-46	Up	2.48805e-46	NA	NA	NA	NA	NA	XP_008674017.1//uncharacterized protein LOC103650151 [Zea mays]
100279483	2144	290.74	713.65	1.36226	9.10266e-46	Up	4.35654e-46	LOC100279483	GO:0016021//integral component of membrane	NA	NA	NA	gi|226507550|ref|NP_001145957.1|//uncharacterized protein LOC100279483 [Zea mays];NP_001145957.1//uncharacterized protein LOC100279483 [Zea mays]
100217201	1905	243.43	640.21	1.46181	1.11841e-45	Up	5.36163e-46	LOC100217201	GO:0016021//integral component of membrane;GO:0005789//endoplasmic reticulum membrane	GO:0000155//phosphorelay sensor kinase activity;GO:0046872//metal ion binding;GO:0005524//ATP binding	GO:0010105//negative regulation of ethylene-activated signaling pathway;GO:0023014//signal transduction by protein phosphorylation;GO:0018106//peptidyl-histidine phosphorylation	K14509//ethylene receptor [EC:2.7.13.-]	gi|219363155|ref|NP_001137032.1|//ethylene receptor [Zea mays]
BGI_novel_G003561	1370	194.74	562.04	1.59589	1.25996e-45	Up	6.0427e-46	NA	NA	NA	NA	NA	ACN34843.1//unknown [Zea mays]
100286033	1086	478	983	1.10695	1.73289e-45	Up	8.3263e-46	LOC100286033	GO:0005634//nucleus;GO:0009536//plastid	GO:0005515//protein binding	GO:0080113//regulation of seed growth;GO:0009741//response to brassinosteroid;GO:0009987//cellular process	NA	gi|226498672|ref|NP_001152393.1|//DNA binding protein [Zea mays]
103643815	3848	274.36	686.69	1.39036	1.92359e-45	Up	9.25595e-46	LOC103643815	NA	NA	NA	K04733//interleukin-1 receptor-associated kinase 4 [EC:2.7.11.1];K14664//IAA-amino acid hydrolase [EC:3.5.1.-];K01601//ribulose-bisphosphate carboxylase large chain [EC:4.1.1.39];K08472//mlo protein;K01247//DNA-3-methyladenine glycosylase II [EC:3.2.2.21]	gi|514808966|ref|XP_004979314.1|//PREDICTED: uncharacterized protein LOC101758879 [Setaria italica]
103633483	1387	219.62	601	1.51912	2.07692e-45	Up	1.00061e-45	LOC103633483	GO:0009505//plant-type cell wall;GO:0005576//extracellular region	GO:0020037//heme binding;GO:0046872//metal ion binding;GO:0004601//peroxidase activity	GO:0006979//response to oxidative stress;GO:0009664//plant-type cell wall organization;GO:0098869//cellular oxidant detoxification;GO:0042744//hydrogen peroxide catabolic process;GO:0055114//oxidation-reduction process	K00430//peroxidase [EC:1.11.1.7]	gi|670425524|ref|XP_008653399.1|//PREDICTED: peroxidase 2-like [Zea mays];XP_008653399.1//peroxidase 2-like [Zea mays]
BGI_novel_G003011	3318	24	232	3.33979	4.32246e-45	Up	2.09104e-45	NA	NA	NA	NA	K04733//interleukin-1 receptor-associated kinase 4 [EC:2.7.11.1];K00872//homoserine kinase [EC:2.7.1.39];K17479//glutaredoxin domain-containing cysteine-rich protein 1;K10398//kinesin family member 11;K05658//ATP-binding cassette, subfamily B (MDR/TAP), member 1 [EC:3.6.3.44]	AAG13541.1//putative Tam3-transposase [Oryza sativa Japonica Group]
103635612	873	187.73	546.65	1.60873	6.38921e-45	Up	3.09656e-45	LOC103635612	NA	NA	NA	NA	gi|670431189|ref|XP_008656245.1|//PREDICTED: uncharacterized protein LOC103635612 [Zea mays];XP_008656245.1//uncharacterized protein LOC103635612 [Zea mays]
BGI_novel_G003412	4422	0	222	8.86118	7.92434e-45	Up	3.84686e-45	NA	NA	NA	NA	K02291//15-cis-phytoene/all-trans-phytoene synthase [EC:2.5.1.32 2.5.1.99]	XP_008666799.1//phytoene synthase 2, chloroplastic [Zea mays]
BGI_novel_G003764	1765	0	221.9	8.86053	8.22091e-45	Up	3.99246e-45	NA	NA	NA	NA	K02726//20S proteasome subunit alpha 2 [EC:3.4.25.1]	NP_001132248.1//proteasome subunit alpha type [Zea mays]
103647761	787	572	1105	1.01673	1.51647e-44	Up	7.3993e-45	LOC103647761	NA	NA	NA	NA	gi|670379253|ref|XP_008670496.1|//PREDICTED: uncharacterized protein LOC103647761 [Zea mays]
109940195	2706	486.58	987.91	1.08847	1.59374e-44	Up	7.77949e-45	LOC109940195	GO:0016021//integral component of membrane	NA	NA	K19984//exocyst complex component 5;K10990//RecQ-mediated genome instability protein 1	gi|992155555|gb|KXG19613.1|//hypothetical protein SORBI_010G087300 [Sorghum bicolor];XP_020395041.1//LMBR1 domain-containing protein 2 homolog isoform X2 [Zea mays];XP_020395040.1//LMBR1 domain-containing protein 2 homolog isoform X1 [Zea mays]
BGI_novel_G000520	1714	68	329	2.34125	1.92026e-44	Up	9.38857e-45	NA	NA	NA	NA	K03006//DNA-directed RNA polymerase II subunit RPB1 [EC:2.7.7.6]	ONM01728.1//hypothetical protein ZEAMMB73_Zm00001d030930 [Zea mays]
BGI_novel_G001034	2370	127.39	440.36	1.8562	3.037e-44	Up	1.48847e-44	NA	NA	NA	NA	K08150//MFS transporter, SP family, solute carrier family 2 (myo-inositol transporter), member 13	BAS87119.1//Os03g0823200, partial [Oryza sativa Japonica Group]
103635399	1242	88	367	2.12697	4.37719e-44	Up	2.14966e-44	LOC103635399	NA	GO:0003677//DNA binding	NA	K13425//WRKY transcription factor 22	gi|670430758|ref|XP_008656076.1|//PREDICTED: probable WRKY transcription factor 58 [Zea mays]
103651078	3064	154	482.53	1.71446	1.78692e-43	Up	8.88379e-44	LOC103651078	GO:0016021//integral component of membrane	GO:0004674//protein serine/threonine kinase activity;GO:0005524//ATP binding	GO:0006468//protein phosphorylation	K04733//interleukin-1 receptor-associated kinase 4 [EC:2.7.11.1]	gi|992273614|gb|KXG33609.1|//hypothetical protein SORBI_003G335100, partial [Sorghum bicolor]
100282829	1493	220.67	591.28	1.48872	1.94412e-43	Up	9.67111e-44	LOC100282829	NA	GO:0046872//metal ion binding;GO:0008168//methyltransferase activity	GO:0006952//defense response;GO:0032259//methylation	K08241//jasmonate O-methyltransferase [EC:2.1.1.141]	ACN33745.1//unknown [Zea mays];gi|226496880|ref|NP_001149207.1|//benzoate carboxyl methyltransferase [Zea mays]
BGI_novel_G001383	2321	83.65	355.56	2.15442	1.96238e-43	Up	9.76393e-44	NA	NA	NA	NA	NA	XP_020407445.1//uncharacterized protein LOC109945534 [Zea mays]
BGI_novel_G004989	6475	398.98	857.01	1.16976	2.0445e-43	Up	1.01746e-43	NA	NA	NA	NA	K00423//L-ascorbate oxidase [EC:1.10.3.3]	PAN15113.1//hypothetical protein PAHAL_C04305 [Panicum hallii]
BGI_novel_G001115	1343	453	933	1.10913	2.13931e-43	Up	1.06527e-43	NA	NA	NA	NA	K14488//SAUR family protein;K20547//basic endochitinase B [EC:3.2.1.14]	PAN40105.1//hypothetical protein PAHAL_G02277 [Panicum hallii]
100037785	889	435	907	1.12686	2.77303e-43	Up	1.38248e-43	gpm255	NA	GO:0008429//phosphatidylethanolamine binding	GO:0010229//inflorescence development;GO:0048510//regulation of timing of transition from vegetative to reproductive phase	K16223//protein FLOWERING LOCUS T	gi|162460139|ref|NP_001105959.1|//uncharacterized protein LOC100037785 [Zea mays]
100193310	1556	466	949	1.09285	4.15388e-43	Up	2.0775e-43	LOC100193310	NA	NA	GO:0006351//transcription, DNA-templated	K09287//RAV-like factor	gi|226507296|ref|NP_001149371.1|//B3 DNA binding domain containing protein [Zea mays];gi|239053193|ref|NP_001131920.2|//uncharacterized protein LOC100193310 [Zea mays]
BGI_novel_G005028	3511	0	209.8	8.77964	7.34293e-43	Up	3.68776e-43	NA	NA	NA	NA	K16278//E3 ubiquitin-protein ligase HOS1 [EC:2.3.2.27]	ONM08931.1//low phytic acid3 [Zea mays]
100383482	2012	25	225	3.23669	1.15233e-42	Up	5.81125e-43	LOC100383482	NA	GO:0016740//transferase activity	NA	K11717//cysteine desulfurase / selenocysteine lyase [EC:2.8.1.7 4.4.1.16]	gi|293334103|ref|NP_001169601.1|//uncharacterized protein LOC100383482 [Zea mays]
103652912	1217	348	778	1.22745	1.42325e-42	Up	7.18878e-43	LOC103652912	GO:0009536//plastid	GO:0043565//sequence-specific DNA binding;GO:0003700//transcription factor activity, sequence-specific DNA binding	GO:0006355//regulation of transcription, DNA-templated	K18835//WRKY transcription factor 2	gi|670395465|ref|XP_008678126.1|//PREDICTED: probable WRKY transcription factor 24 [Zea mays]
100281706	2084	366	804	1.20212	1.42998e-42	Up	7.22562e-43	pco134267	NA	GO:0005524//ATP binding	NA	K09489//heat shock 70kDa protein 4	gi|219884677|gb|ACL52713.1|//unknown [Zea mays]
103641743	906	472	953	1.08046	1.60406e-42	Up	8.11159e-43	LOC103641743	NA	NA	NA	NA	gi|670446112|ref|XP_008663297.1|//PREDICTED: uncharacterized protein LOC103641743 [Zea mays]
109944628	1649	272.68	665.62	1.35426	1.94564e-42	Up	9.84669e-43	LOC109944628	GO:0016020//membrane;GO:0005737//cytoplasm	GO:0004620//phospholipase activity;GO:0047372//acylglycerol lipase activity	GO:0016042//lipid catabolic process	K08360//cytochrome b-561 [EC:1.16.5.1];K04730//interleukin-1 receptor-associated kinase 1 [EC:2.7.11.1];K13412//calcium-dependent protein kinase [EC:2.7.11.1];K16815//calcium-independent phospholipase A2-gamma	gi|414591735|tpg|DAA42306.1|//TPA: patatin T5 [Zea mays];XP_020404300.1//patatin-like protein 1 [Zea mays]
BGI_novel_G000538	9797	177.85	515.95	1.60334	2.66554e-42	Up	1.35217e-42	NA	NA	NA	NA	K10357//myosin V;K08247//methionine S-methyltransferase [EC:2.1.1.12]	AAK51582.1//Putative retroelement [Oryza sativa Japonica Group]
BGI_novel_G000113	1445	272.56	664.04	1.35147	3.26443e-42	Up	1.65825e-42	NA	NA	NA	NA	K03787//5'-nucleotidase [EC:3.1.3.5]	ONL93872.1//hypothetical protein ZEAMMB73_Zm00001d027758 [Zea mays]
100280297	2351	295	697	1.30721	4.23584e-42	Up	2.15674e-42	LOC100280297	NA	GO:0016874//ligase activity	GO:0009733//response to auxin;GO:0009416//response to light stimulus	K14487//auxin responsive GH3 gene family	gi|226503339|ref|NP_001146696.1|//uncharacterized protein LOC100280297 [Zea mays]
BGI_novel_G002483	1707	8	176.45	4.52988	6.75928e-42	Up	3.45433e-42	NA	NA	NA	NA	K11308//histone acetyltransferase MYST1 [EC:2.3.1.48]	AQK78403.1//hypothetical protein ZEAMMB73_Zm00001d035131 [Zea mays]
103636893	1211	188.42	530.57	1.56036	7.74547e-42	Up	3.96601e-42	LOC103636893	NA	GO:0005525//GTP binding;GO:0003924//GTPase activity	NA	K16586//HAUS augmin-like complex subunit 3	XP_008657422.1//uncharacterized protein LOC103636893 [Zea mays];gi|670433851|ref|XP_008657422.1|//PREDICTED: uncharacterized protein LOC103636893 [Zea mays]
103639971	1946	125.37	424.33	1.82576	8.7005e-42	Up	4.45848e-42	LOC103639971	GO:0016021//integral component of membrane	GO:0005524//ATP binding;GO:0042626//ATPase activity, coupled to transmembrane movement of substances	GO:0055085//transmembrane transport	K05666//ATP-binding cassette, subfamily C (CFTR/MRP), member 2	AQL03916.1//multidrug resistance protein associated1 [Zea mays];gi|670434844|ref|XP_008657979.1|//PREDICTED: multidrug resistance protein associated1 isoform X1 [Zea mays];AQL03924.1//multidrug resistance protein associated1 [Zea mays];PAN23691.1//hypothetical protein PAHAL_D02560 [Panicum hallii]
100283968	1829	551	1055	1.00389	9.2011e-42	Up	4.71684e-42	LOC100283968	GO:0016020//membrane	GO:0005524//ATP binding	NA	K08900//mitochondrial chaperone BCS1	gi|226492128|ref|NP_001150338.1|//ATP binding protein [Zea mays];NP_001150338.1//ATP binding protein [Zea mays]
BGI_novel_G003987	7194	141.48	452.14	1.74294	9.24873e-42	Up	4.74217e-42	NA	NA	NA	NA	K03255//protein TIF31	AQK78703.1//putative sucrose-phosphatase 2 [Zea mays]
103652174	3426	404.33	851.13	1.14062	1.71128e-41	Up	8.80155e-42	LOC103652174	GO:0016020//membrane;GO:0005739//mitochondrion	GO:0004672//protein kinase activity	GO:0016310//phosphorylation	K04733//interleukin-1 receptor-associated kinase 4 [EC:2.7.11.1]	gi|670391382|ref|XP_008676035.1|//PREDICTED: probable LRR receptor-like serine/threonine-protein kinase At1g05700 [Zea mays];XP_008676035.1//probable LRR receptor-like serine/threonine-protein kinase At1g05700 [Zea mays]
100857067	1546	233	599	1.42899	1.7815e-41	Up	9.16801e-42	LOC100857067	NA	NA	GO:0006351//transcription, DNA-templated	K12581//CCR4-NOT transcription complex subunit 7/8;K13126//polyadenylate-binding protein;K13412//calcium-dependent protein kinase [EC:2.7.11.1];K13171//serine/arginine repetitive matrix protein 1	gi|363543277|ref|NP_001241853.1|//NAC transcription factor [Zea mays];AQL05481.1//NAC domain containing protein 71 [Zea mays]
BGI_novel_G004652	2723	11.21	183.59	4.1004	1.80921e-41	Up	9.31417e-42	NA	NA	NA	NA	K15156//mediator of RNA polymerase II transcription subunit 14;K01358//ATP-dependent Clp protease, protease subunit [EC:3.4.21.92];K10357//myosin V;K08247//methionine S-methyltransferase [EC:2.1.1.12]	XP_020402266.1//uncharacterized protein LOC109943501 [Zea mays]
BGI_novel_G001523	7276	2.97	165.39	5.86603	1.83103e-41	Up	9.42837e-42	NA	NA	NA	NA	K01507//inorganic pyrophosphatase [EC:3.6.1.1]	XP_008655620.1//uncharacterized protein LOC103634808 isoform X2 [Zea mays]
BGI_novel_G001572	1975	60.77	300.44	2.37241	2.36399e-41	Up	1.22008e-41	NA	NA	NA	NA	NA	NP_001132558.1//uncharacterized protein LOC100194023 [Zea mays]
109943537	1726	323.92	734.77	1.24842	2.40618e-41	Up	1.2421e-41	LOC109943537	NA	NA	NA	NA	gi|259489842|ref|NP_001159109.1|//uncharacterized protein LOC100304182 [Zea mays]
BGI_novel_G000448	1835	59.69	297.34	2.38332	3.7184e-41	Up	1.92538e-41	NA	NA	NA	NA	NA	XP_008674017.1//uncharacterized protein LOC103650151 [Zea mays]
103626931	2121	166	489.9	1.62807	4.11369e-41	Up	2.13292e-41	LOC103626931	NA	GO:0005089//Rho guanyl-nucleotide exchange factor activity	GO:0043547//positive regulation of GTPase activity	K10418//dynein light chain LC8-type	gi|670408293|ref|XP_008645515.1|//PREDICTED: rop guanine nucleotide exchange factor 10-like [Zea mays]
100273524	2185	19	203	3.48418	5.20839e-41	Up	2.70465e-41	si486067f01	NA	NA	NA	K17710//pentatricopeptide repeat domain-containing protein 1	gi|226533082|ref|NP_001141414.1|//uncharacterized protein LOC100273524 [Zea mays];gi|670420512|ref|XP_008651092.1|//PREDICTED: uncharacterized protein LOC100273524 isoform X1 [Zea mays]
100277183	799	185	520	1.55776	6.07183e-41	Up	3.15724e-41	LOC100277183	GO:0009535//chloroplast thylakoid membrane;GO:0016021//integral component of membrane	GO:0051082//unfolded protein binding;GO:0031072//heat shock protein binding	NA	NA	gi|226502010|ref|NP_001144296.1|//uncharacterized protein LOC100277183 [Zea mays]
103632381	1065	82.69	341.58	2.11321	7.83042e-41	Up	4.08255e-41	LOC103632381	NA	NA	NA	NA	gi|670423201|ref|XP_008652440.1|//PREDICTED: uncharacterized protein LOC103632381 [Zea mays];XP_008652440.1//uncharacterized protein LOC103632381 [Zea mays]
103631075	989	125.45	418.54	1.80502	1.2559e-40	Up	6.57409e-41	LOC103631075	GO:0005634//nucleus	GO:0003677//DNA binding	GO:0006355//regulation of transcription, DNA-templated	K09287//RAV-like factor	gi|670419089|ref|XP_008650301.1|//PREDICTED: B3 domain-containing protein Os06g0107800-like [Zea mays]
100275348	1204	312.99	714	1.25658	1.27534e-40	Up	6.67835e-41	LOC100275348	NA	NA	NA	NA	gi|413951441|gb|AFW84090.1|//hypothetical protein ZEAMMB73_049848 [Zea mays]
103632802	2034	395.94	831.97	1.13802	1.85566e-40	Up	9.74666e-41	LOC103632802	GO:0030915//Smc5-Smc6 complex;GO:0005634//nucleus	NA	GO:0006281//DNA repair	K10293//F-box protein 7;K01183//chitinase [EC:3.2.1.14]	XP_008652757.1//non-structural maintenance of chromosomes element 4 homolog A isoform X3 [Zea mays];XP_008652756.1//non-structural maintenance of chromosomes element 4 homolog A isoform X2 [Zea mays];XP_008652759.1//non-structural maintenance of chromosomes element 4 homolog A isoform X5 [Zea mays];XP_008652758.1//non-structural maintenance of chromosomes element 4 homolog A isoform X4 [Zea mays]…
BGI_novel_G003593	3571	383	813	1.15268	2.32746e-40	Up	1.22456e-40	NA	NA	NA	NA	NA	XP_020397025.1//uncharacterized protein LOC109939255 [Zea mays]
109946064	2961	270.4	648.99	1.32987	2.48527e-40	Up	1.30857e-40	LOC109946064	GO:0005634//nucleus	GO:0000977//RNA polymerase II regulatory region sequence-specific DNA binding;GO:0003700//transcription factor activity, sequence-specific DNA binding	GO:0006357//regulation of transcription from RNA polymerase II promoter	K04733//interleukin-1 receptor-associated kinase 4 [EC:2.7.11.1];K00872//homoserine kinase [EC:2.7.1.39];K17479//glutaredoxin domain-containing cysteine-rich protein 1;K10398//kinesin family member 11;K05658//ATP-binding cassette, subfamily B (MDR/TAP), member 1 [EC:3.6.3.44]	gi|84569878|gb|ABC59221.1|//transposase [Zea mays]
BGI_novel_G004459	4030	211.81	556.41	1.46015	7.27707e-40	Up	3.8576e-40	NA	NA	NA	NA	K11672//actin-related protein 5	PAN32205.1//hypothetical protein PAHAL_E03945 [Panicum hallii]
100384339	1834	183	510	1.54542	9.57779e-40	Up	5.08482e-40	LOC100384339	NA	NA	NA	NA	gi|293333215|ref|NP_001170361.1|//uncharacterized protein LOC100384339 [Zea mays]
BGI_novel_G006008	3173	0	190.67	8.6417	1.01366e-39	Up	5.38353e-40	NA	NA	NA	NA	K07466//replication factor A1;K05658//ATP-binding cassette, subfamily B (MDR/TAP), member 1 [EC:3.6.3.44]	XP_020408294.1//zinc finger BED domain-containing protein RICESLEEPER 2-like [Zea mays]
100281817	834	74	319	2.17473	1.36923e-39	Up	7.2991e-40	LOC100281817	NA	GO:0008061//chitin binding;GO:0004568//chitinase activity	GO:0006032//chitin catabolic process;GO:0016998//cell wall macromolecule catabolic process;GO:0005975//carbohydrate metabolic process;GO:0051707//response to other organism	K01183//chitinase [EC:3.2.1.14]	gi|414586586|tpg|DAA37157.1|//TPA: hypothetical protein ZEAMMB73_317592, partial [Zea mays];gi|226502408|ref|NP_001148209.1|//endochitinase A precursor [Zea mays]
BGI_novel_G001462	712	320.42	717.73	1.23025	1.51264e-39	Up	8.0681e-40	NA	NA	NA	NA	K12951//cation-transporting P-type ATPase D [EC:3.6.3.-];K11991//tRNA(adenine34) deaminase [EC:3.5.4.33]	ONM20858.1//Cytidine/deoxycytidylate deaminase family protein [Zea mays]
103630247	2952	161	473	1.62155	1.54909e-39	Up	8.26866e-40	LOC103630247	GO:0005886//plasma membrane	GO:0004674//protein serine/threonine kinase activity;GO:0000166//nucleotide binding	GO:0006468//protein phosphorylation	K04733//interleukin-1 receptor-associated kinase 4 [EC:2.7.11.1]	gi|670417416|ref|XP_008649537.1|//PREDICTED: putative receptor protein kinase ZmPK1 [Zea mays]
103631728	1354	31.52	227.7	2.91956	2.3514e-39	Up	1.26049e-39	LOC103631728	NA	NA	NA	K08734//DNA mismatch repair protein MLH1;K14570//RNA exonuclease 1 [EC:3.1.-.-];K19951//TBC1 domain family member 8/9;K11991//tRNA(adenine34) deaminase [EC:3.5.4.33];K13457//disease resistance protein RPM1	gi|670362022|ref|XP_008651105.1|//PREDICTED: uncharacterized protein LOC103631728 [Zea mays]
BGI_novel_G005218	1636	115.65	394.84	1.83827	2.35439e-39	Up	1.26232e-39	NA	NA	NA	NA	K03231//elongation factor 1-alpha	AQK92025.1//Polyadenylate-binding protein RBP45C [Zea mays]
100304269	3140	340	743	1.1946	4.21235e-39	Up	2.26767e-39	umc2030	GO:0005622//intracellular	GO:0008270//zinc ion binding;GO:0008080//N-acetyltransferase activity	GO:0035556//intracellular signal transduction	K10896//fanconi anemia group M protein;K11643//chromodomain-helicase-DNA-binding protein 4 [EC:3.6.4.12]	gi|670373728|ref|XP_008668213.1|//PREDICTED: uncharacterized protein LOC100304269 isoform X1 [Zea mays]
100216956	3225	399.69	826.91	1.11562	5.19181e-39	Up	2.79805e-39	IDP2412	NA	GO:0043022//ribosome binding;GO:0019887//protein kinase regulator activity;GO:0019901//protein kinase binding	GO:0045859//regulation of protein kinase activity;GO:0033554//cellular response to stress;GO:0033674//positive regulation of kinase activity;GO:0006417//regulation of translation	K03469//ribonuclease HI [EC:3.1.26.4];K13457//disease resistance protein RPM1;K14638//solute carrier family 15 (peptide/histidine transporter), member 3/4	AAL76007.1//prpol [Zea mays];NP_001136810.1//uncharacterized protein LOC100216956 [Zea mays];gi|219363335|ref|NP_001136810.1|//uncharacterized protein LOC100216956 [Zea mays]
100280416	919	442	884	1.06677	8.5781e-39	Up	4.63581e-39	LOC100280416	NA	NA	NA	NA	gi|414877057|tpg|DAA54188.1|//TPA: hypothetical protein ZEAMMB73_010193 [Zea mays]
BGI_novel_G004489	3285	86.06	337.57	2.03854	1.23612e-38	Up	6.69132e-39	NA	NA	NA	NA	K12605//CCR4-NOT transcription complex subunit 2	AQK86820.1//putative NOT transcription complex subunit VIP2 [Zea mays]
100304295	1856	422.92	856.44	1.08474	1.25876e-38	Up	6.81637e-39	LOC100304295	NA	GO:0016787//hydrolase activity	GO:0006629//lipid metabolic process	NA	gi|670428614|ref|XP_008655146.1|//PREDICTED: uncharacterized protein LOC100304295 isoform X1 [Zea mays];gi|413950640|gb|AFW83289.1|//hypothetical protein ZEAMMB73_987353 [Zea mays]
BGI_novel_G002009	953	400.63	825.23	1.10929	1.35419e-38	Up	7.33586e-39	NA	NA	NA	NA	NA	XP_020399064.1//uncharacterized protein LOC100193237 isoform X1 [Zea mays]
100285613	1495	502	962	1.00512	2.61315e-38	Up	1.4231e-38	umc2566	GO:0016020//membrane	NA	NA	NA	gi|226495491|ref|NP_001151976.1|//CASP-like protein 2C1 [Zea mays];gi|670413533|ref|XP_008647966.1|//PREDICTED: CASP-like protein 13 isoform X1 [Zea mays]
103630419	1098	329.95	721.8	1.19612	4.15321e-38	Up	2.26798e-38	LOC103630419	NA	NA	NA	K09286//EREBP-like factor	gi|670417811|ref|XP_008649697.1|//PREDICTED: ethylene-responsive transcription factor ABR1-like [Zea mays];AIB05359.1//AP2-EREBP transcription factor, partial [Zea mays]
103628949	949	428	859	1.07182	5.05326e-38	Up	2.766e-38	LOC103628949	NA	NA	NA	NA	gi|670414284|ref|XP_008648359.1|//PREDICTED: cell wall / vacuolar inhibitor of fructosidase 2-like [Zea mays]
BGI_novel_G006211	3950	18.89	190.44	3.40041	7.28355e-38	Up	3.99691e-38	NA	NA	NA	NA	K08739//DNA mismatch repair protein MLH3	XP_020404715.1//uncharacterized protein LOC109944383, partial [Zea mays]
BGI_novel_G004597	4625	117.96	391	1.79564	8.26517e-38	Up	4.54215e-38	NA	NA	NA	NA	K04733//interleukin-1 receptor-associated kinase 4 [EC:2.7.11.1];K13126//polyadenylate-binding protein	XP_020395084.1//zinc finger MYM-type protein 1-like [Zea mays]
BGI_novel_G002158	2832	15.89	181.68	3.58198	1.19633e-37	Up	6.58755e-38	NA	NA	NA	NA	K09487//heat shock protein 90kDa beta	ONM35261.1//hypothetical protein ZEAMMB73_Zm00001d042400 [Zea mays]
BGI_novel_G004770	4990	0	177.55	8.53885	1.59514e-37	Up	8.80886e-38	NA	NA	NA	NA	K16803//cytoskeleton-associated protein 5	ONM54651.1//hypothetical protein ZEAMMB73_Zm00001d020287 [Zea mays]
BGI_novel_G000829	3017	111	376.47	1.82874	2.37562e-37	Up	1.31755e-37	NA	NA	NA	NA	K14664//IAA-amino acid hydrolase [EC:3.5.1.-]	ONM54193.1//hypothetical protein ZEAMMB73_Zm00001d020060 [Zea mays]
100384729	1593	126.37	401.27	1.73369	5.38717e-37	Up	3.00223e-37	LOC100384729	NA	NA	NA	NA	gi|293336510|ref|NP_001170668.1|//uncharacterized protein LOC100384729 [Zea mays]
BGI_novel_G002489	2951	16.98	181.74	3.48674	6.43548e-37	Up	3.59028e-37	NA	NA	NA	NA	K01246//DNA-3-methyladenine glycosylase I [EC:3.2.2.20];K11584//serine/threonine-protein phosphatase 2A regulatory subunit B'	AQK50456.1//Serine/threonine protein phosphatase 2A 55 kDa regulatory subunit B' delta isoform [Zea mays]
BGI_novel_G002701	11130	84.03	325.09	2.01863	8.05097e-37	Up	4.49634e-37	NA	NA	NA	NA	NA	ONM33462.1//hypothetical protein ZEAMMB73_Zm00001d041677 [Zea mays]
103635691	2105	174.02	476.06	1.51866	2.56527e-36	Up	1.44743e-36	LOC103635691	NA	GO:0004471//malate dehydrogenase (decarboxylating) (NAD+) activity;GO:0046872//metal ion binding;GO:0051287//NAD binding	GO:0055114//oxidation-reduction process;GO:0006108//malate metabolic process	K00029//malate dehydrogenase (oxaloacetate-decarboxylating)(NADP+) [EC:1.1.1.40]	gi|413949354|gb|AFW82003.1|//hypothetical protein ZEAMMB73_408175, partial [Zea mays]
100273291	1460	147	432	1.62198	2.84144e-36	Up	1.60438e-36	LOC100273291	GO:0005576//extracellular region	GO:0008270//zinc ion binding;GO:0004650//polygalacturonase activity;GO:0016491//oxidoreductase activity	GO:0005975//carbohydrate metabolic process;GO:0071555//cell wall organization;GO:0055114//oxidation-reduction process	K01184//polygalacturonase [EC:3.2.1.15]	gi|226530040|ref|NP_001141204.1|//putative alcohol dehydrogenase superfamily protein precursor [Zea mays]
103633485	1947	476	910	1.00167	3.88626e-36	Up	2.2005e-36	LOC103633485	GO:0009505//plant-type cell wall	GO:0020037//heme binding;GO:0046872//metal ion binding;GO:0004601//peroxidase activity	GO:0006979//response to oxidative stress;GO:0009664//plant-type cell wall organization;GO:0098869//cellular oxidant detoxification;GO:0055114//oxidation-reduction process	K00430//peroxidase [EC:1.11.1.7]	gi|670425528|ref|XP_008653401.1|//PREDICTED: peroxidase 2-like [Zea mays]
BGI_novel_G000891	4740	418.24	831.49	1.05814	3.92304e-36	Up	2.22171e-36	NA	NA	NA	NA	K11303//histone acetyltransferase 1 [EC:2.3.1.48]	Q8LPU4.2//RecName: Full=Histone acetyltransferase type B catalytic subunit; AltName: Full=Histone acetyltransferase HAT B; AltName: Full=Histone acetyltransferase HAT-B-p50
100272378	1805	427.82	843.84	1.04673	4.96429e-36	Up	2.81583e-36	LOC100272378	GO:0005634//nucleus;GO:0005737//cytoplasm;GO:0009925//basal plasma membrane	GO:1901981//phosphatidylinositol phosphate binding;GO:0005524//ATP binding;GO:0004674//protein serine/threonine kinase activity	GO:2000114//regulation of establishment of cell polarity;GO:0048766//root hair initiation;GO:0006468//protein phosphorylation;GO:0035556//intracellular signal transduction;GO:0010540//basipetal auxin transport	K08286//protein-serine/threonine kinase [EC:2.7.11.-]	gi|413938660|gb|AFW73211.1|//putative protein kinase superfamily protein [Zea mays];AQK74454.1//Calcium-dependent protein kinase 14 [Zea mays];AQK74459.1//Serine/threonine-protein kinase D6PKL1 [Zea mays];gi|226506160|ref|NP_001140331.1|//uncharacterized protein LOC100272378 [Zea mays];gi|670402918|ref|XP_008681352.1|//PREDICTED: uncharacterized protein LOC100272378 isoform X2 [Zea mays]
BGI_novel_G000543	896	14.98	172.94	3.59593	5.06204e-36	Up	2.87278e-36	NA	NA	NA	NA	K10891//fanconi anemia group D2 protein	ONM27770.1//hypothetical protein ZEAMMB73_Zm00001d007871 [Zea mays]
BGI_novel_G004674	2128	54	262.63	2.34877	5.82581e-36	Up	3.31144e-36	NA	NA	NA	NA	K13172//serine/arginine repetitive matrix protein 2	ACN34122.1//unknown [Zea mays]
103655205	880	76.48	306.77	2.07077	5.93538e-36	Up	3.37548e-36	LOC103655205	GO:0005634//nucleus	GO:0008289//lipid binding;GO:0003677//DNA binding	GO:0006355//regulation of transcription, DNA-templated	K09338//homeobox-leucine zipper protein	XP_008680214.1//homeobox-leucine zipper protein HOX10-like [Zea mays];gi|670400762|ref|XP_008680214.1|//PREDICTED: homeobox-leucine zipper protein HOX10-like [Zea mays]
BGI_novel_G004313	3612	137.54	414.24	1.65738	6.80798e-36	Up	3.87646e-36	NA	NA	NA	NA	NA	NP_001145265.1//uncharacterized protein LOC100278555 [Zea mays]
103654118	2026	307.33	674.1	1.19994	7.05921e-36	Up	4.02091e-36	LOC103654118	NA	GO:0003677//DNA binding;GO:0046983//protein dimerization activity	NA	K13963//serpin B;K14007//protein transport protein SEC24;K00766//anthranilate phosphoribosyltransferase [EC:2.4.2.18];K05658//ATP-binding cassette, subfamily B (MDR/TAP), member 1 [EC:3.6.3.44];K04460//serine/threonine-protein phosphatase 5 [EC:3.1.3.16]	gi|670398205|ref|XP_008679163.1|//PREDICTED: uncharacterized protein LOC103654118 [Zea mays]
BGI_novel_G002563	1018	176.91	477.31	1.49868	9.74984e-36	Up	5.57233e-36	NA	NA	NA	NA	NA	NP_001136843.1//uncharacterized protein LOC100216994 [Zea mays]
103626809	1621	73	298.41	2.0981	1.38948e-35	Up	7.97237e-36	LOC103626809	NA	NA	NA	NA	gi|413936122|gb|AFW70673.1|//hypothetical protein ZEAMMB73_597598 [Zea mays]
BGI_novel_G002535	1370	220	543	1.37022	1.52651e-35	Up	8.77074e-36	NA	NA	NA	NA	NA	XP_020187443.1//pentatricopeptide repeat-containing protein At5g42310, mitochondrial [Aegilops tauschii subsp. tauschii]
103651941	1251	6.89	148.88	4.50027	1.57794e-35	Up	9.0709e-36	LOC103651941	NA	NA	NA	K08734//DNA mismatch repair protein MLH1;K14570//RNA exonuclease 1 [EC:3.1.-.-];K19951//TBC1 domain family member 8/9;K11991//tRNA(adenine34) deaminase [EC:3.5.4.33];K13457//disease resistance protein RPM1	gi|670390998|ref|XP_008675828.1|//PREDICTED: uncharacterized protein LOC103651941 [Zea mays]
103643281	2907	254	591	1.2851	4.52414e-35	Up	2.62318e-35	LOC103643281	NA	NA	NA	NA	gi|242081549|ref|XP_002445543.1|//hypothetical protein SORBIDRAFT_07g021170 [Sorghum bicolor];XP_020402268.1//transcription factor bHLH30-like [Zea mays]
BGI_novel_G000894	330	237.67	566.46	1.31978	4.94437e-35	Up	2.87076e-35	NA	NA	NA	NA	K09503//DnaJ homolog subfamily A member 2	XP_002466747.1//dnaJ protein homolog [Sorghum bicolor]
103648473	1566	0	162	8.40662	7.14606e-35	Up	4.16257e-35	LOC103648473	NA	NA	NA	K04733//interleukin-1 receptor-associated kinase 4 [EC:2.7.11.1];K03283//heat shock 70kDa protein 1/8;K20279//synaptojanin [EC:3.1.3.36];K05747//Wiskott-Aldrich syndrome protein	gi|670380885|ref|XP_008671162.1|//PREDICTED: uncharacterized protein LOC103648473 [Zea mays]
100384000	1023	102	348	1.83729	7.19671e-35	Up	4.19279e-35	LOC100384000	NA	GO:0008061//chitin binding;GO:0004568//chitinase activity	GO:0006032//chitin catabolic process;GO:0016998//cell wall macromolecule catabolic process;GO:0005975//carbohydrate metabolic process	K01183//chitinase [EC:3.2.1.14]	gi|293333405|ref|NP_001170082.1|//uncharacterized protein LOC100384000 precursor [Zea mays]
103626061	1917	302.74	660.53	1.19231	7.42798e-35	Up	4.329e-35	LOC103626061	GO:0016021//integral component of membrane	GO:0016709//oxidoreductase activity, acting on paired donors, with incorporation or reduction of molecular oxygen, NAD(P)H as one donor, and incorporation of one atom of oxygen;GO:0020037//heme binding;GO:0005506//iron ion binding	GO:0044550//secondary metabolite biosynthetic process;GO:0055114//oxidation-reduction process	K12153//phenylalanine N-monooxygenase [EC:1.14.13.124]	gi|670406170|ref|XP_008644663.1|//PREDICTED: tyrosine N-monooxygenase-like [Zea mays]
103632553	2583	114.65	369.26	1.75417	1.01315e-34	Up	5.91468e-35	LOC103632553	NA	NA	NA	NA	gi|670438483|ref|XP_008659713.1|//PREDICTED: uncharacterized protein LOC103638641 isoform X3 [Zea mays];XP_008652536.2//uncharacterized protein LOC103632553 isoform X1 [Zea mays];XP_020397385.1//uncharacterized protein LOC103632553 isoform X2 [Zea mays];gi|670438491|ref|XP_008659717.1|//PREDICTED: uncharacterized protein LOC103638641 isoform X5 [Zea mays]
103640815	1617	167	454	1.50961	1.98812e-34	Up	1.16834e-34	LOC103640815	NA	NA	NA	NA	gi|670444149|ref|XP_008662505.1|//PREDICTED: uncharacterized protein LOC103640815, partial [Zea mays]
109943041	1268	340.66	710.15	1.12656	2.94471e-34	Up	1.73603e-34	LOC109943041	NA	NA	NA	K09286//EREBP-like factor	gi|226491572|ref|NP_001147713.1|//dehydration-responsive element-binding protein 1B [Zea mays]
BGI_novel_G003642	6114	51.57	249.95	2.3438	3.14239e-34	Up	1.85383e-34	NA	NA	NA	NA	K05933//aminocyclopropanecarboxylate oxidase [EC:1.14.17.4];K15176//RNA polymerase-associated protein CTR9	AQK71429.1//hypothetical protein ZEAMMB73_Zm00001d016679 [Zea mays]
103637726	1985	0	156.86	8.3601	5.54157e-34	Up	3.2835e-34	LOC103637726	NA	GO:0008017//microtubule binding	GO:0000226//microtubule cytoskeleton organization;GO:0000910//cytokinesis	K16732//protein regulator of cytokinesis 1	ONM00167.1//65-kDa microtubule-associated protein 3 [Zea mays];gi|670364388|ref|XP_008658717.1|//PREDICTED: 65-kDa microtubule-associated protein 3-like isoform X2 [Zea mays];gi|413955530|gb|AFW88179.1|//putative protein kinase superfamily protein [Zea mays]
103649946	1198	323	682.79	1.14668	6.61794e-34	Up	3.92455e-34	LOC103649946	NA	GO:0046872//metal ion binding	GO:0030001//metal ion transport	NA	gi|670386221|ref|XP_008673856.1|//PREDICTED: uncharacterized protein LOC103649946 [Zea mays]
BGI_novel_G005827	1212	9.82	150.53	4.00495	7.28569e-34	Up	4.3256e-34	NA	NA	NA	NA	K05750//NCK-associated protein 1	AQL04214.1//Protein NAP1 [Zea mays]
BGI_novel_G001153	2243	77.42	297.59	2.00932	1.15632e-33	Up	6.9019e-34	NA	NA	NA	NA	K04733//interleukin-1 receptor-associated kinase 4 [EC:2.7.11.1];K16196//eukaryotic translation initiation factor 2-alpha kinase 4 [EC:2.7.11.1];K10268//F-box and leucine-rich repeat protein 2/20;K15923//alpha-L-fucosidase 2 [EC:3.2.1.51];K10406//kinesin family member C2/C3	XP_020398009.1//uncharacterized protein LOC103636591 isoform X1 [Zea mays]
BGI_novel_G004662	3243	0	146.88	7.82166	1.36892e-33	Up	8.18448e-34	NA	NA	NA	NA	K09584//protein disulfide-isomerase A6 [EC:5.3.4.1]	AQK69414.1//Protein disulfide-isomerase like 2-1 [Zea mays]
103651578	1075	0	153.79	8.33159	1.8941e-33	Up	1.13583e-33	LOC103651578	GO:0010287//plastoglobule;GO:0009535//chloroplast thylakoid membrane;GO:0009523//photosystem II;GO:0016021//integral component of membrane;GO:0009941//chloroplast envelope;GO:0009522//photosystem I	GO:0031409//pigment binding;GO:0046872//metal ion binding;GO:0016168//chlorophyll binding	GO:0009768//photosynthesis, light harvesting in photosystem I;GO:0009416//response to light stimulus;GO:0018298//protein-chromophore linkage	K08912//light-harvesting complex II chlorophyll a/b binding protein 1	gi|226510115|ref|NP_001148439.1|//chlorophyll a-b binding protein 2 [Zea mays]
BGI_novel_G005398	3307	0	153.72	8.33093	1.94763e-33	Up	1.1685e-33	NA	NA	NA	NA	K02964//small subunit ribosomal protein S18e	AQK62393.1//40S ribosomal protein S18 [Zea mays]
103631056	2328	332.01	692	1.12631	2.04388e-33	Up	1.22686e-33	LOC103631056	NA	NA	NA	K09287//RAV-like factor	gi|670361763|ref|XP_008650288.1|//PREDICTED: B3 domain-containing protein Os03g0120900 [Zea mays]
BGI_novel_G004009	761	2	131.95	6.11062	2.4411e-33	Up	1.46772e-33	NA	NA	NA	NA	K07466//replication factor A1	AQK78917.1//hypothetical protein ZEAMMB73_Zm00001d035371 [Zea mays]
103639401	677	110	354	1.75301	2.49067e-33	Up	1.49777e-33	LOC103639401	NA	NA	NA	NA	gi|670440123|ref|XP_008660376.1|//PREDICTED: phytosulfokines 2-like [Zea mays]
BGI_novel_G005335	923	0	153	8.32416	2.60096e-33	Up	1.56461e-33	NA	NA	NA	NA	NA	ONM55070.1//Squamosa promoter-binding-like protein 18 [Zea mays]
BGI_novel_G001358	5096	264.03	593.63	1.23563	3.14989e-33	Up	1.89857e-33	NA	NA	NA	NA	K00423//L-ascorbate oxidase [EC:1.10.3.3]	PAN15208.1//hypothetical protein PAHAL_B04785 [Panicum hallii]
100193770	1499	229.94	543	1.30646	3.69782e-33	Up	2.2314e-33	gpm248	NA	GO:0003824//catalytic activity;GO:0050662//coenzyme binding	NA	K09753//cinnamoyl-CoA reductase [EC:1.2.1.44]	gi|670420207|ref|XP_008650923.1|//PREDICTED: uncharacterized protein LOC100193770 isoform X2 [Zea mays];gi|670420205|ref|XP_008650922.1|//PREDICTED: uncharacterized protein LOC100193770 isoform X1 [Zea mays]
100284352	1132	9	145	4.07675	5.12841e-33	Up	3.10383e-33	LOC100284352	GO:0005887//integral component of plasma membrane	GO:0051119//sugar transmembrane transporter activity	GO:0034219//carbohydrate transmembrane transport	K15382//solute carrier family 50 (sugar transporter)	gi|226532940|ref|NP_001150719.1|//seven-transmembrane-domain protein 1 [Zea mays];NP_001150719.1//seven-transmembrane-domain protein 1 [Zea mays]
BGI_novel_G003674	4510	33.61	206.02	2.68259	6.19076e-33	Up	3.75232e-33	NA	NA	NA	NA	K05933//aminocyclopropanecarboxylate oxidase [EC:1.14.17.4];K13171//serine/arginine repetitive matrix protein 1	AQK71429.1//hypothetical protein ZEAMMB73_Zm00001d016679 [Zea mays]
103633658	776	51	243	2.31916	6.24009e-33	Up	3.78346e-33	LOC103633658	GO:0005576//extracellular region	NA	NA	K13449//pathogenesis-related protein 1	gi|670425951|ref|XP_008653595.1|//PREDICTED: pathogenesis-related protein PRB1-3-like [Zea mays]
BGI_novel_G003066	3748	0	150.43	8.29972	7.32456e-33	Up	4.4468e-33	NA	NA	NA	NA	K11817//indole-3-acetaldehyde oxidase [EC:1.2.3.7]	ONM10083.1//aldehyde oxidase3 [Zea mays]
103631800	903	1	136	7.15423	7.79919e-33	Up	4.7396e-33	LOC103631800	GO:0030686//90S preribosome;GO:0022627//cytosolic small ribosomal subunit	GO:0003735//structural constituent of ribosome	GO:0000028//ribosomal small subunit assembly;GO:0006407//rRNA export from nucleus;GO:0000461//endonucleolytic cleavage to generate mature 3'-end of SSU-rRNA from (SSU-rRNA, 5.8S rRNA, LSU-rRNA);GO:0006412//translation;GO:0000447//endonucleolytic cleavage in ITS1 to separate SSU-rRNA from 5.8S rRNA and LSU-rRNA from tricistronic rRNA transcript (SSU-rRNA, 5.8S rRNA, LSU-rRNA)	K02998//small subunit ribosomal protein SAe	gi|414865159|tpg|DAA43716.1|//TPA: hypothetical protein ZEAMMB73_272794 [Zea mays]
BGI_novel_G004697	6028	0	150.14	8.29693	8.22545e-33	Up	5.00435e-33	NA	NA	NA	NA	K01507//inorganic pyrophosphatase [EC:3.6.1.1]	ONM26099.1//hypothetical protein ZEAMMB73_Zm00001d007131 [Zea mays]
100192582	1755	266.39	594.18	1.22413	8.49299e-33	Up	5.16881e-33	LOC100192582	NA	NA	NA	NA	gi|413935507|gb|AFW70058.1|//hypothetical protein ZEAMMB73_466169 [Zea mays];XP_020394009.1//uncharacterized protein LOC109939933 [Zea mays]
BGI_novel_G006522	2168	49.93	239.99	2.33176	9.57046e-33	Up	5.8312e-33	NA	NA	NA	NA	K04733//interleukin-1 receptor-associated kinase 4 [EC:2.7.11.1]	XP_020395133.1//probable inactive receptor kinase At5g58300 [Zea mays]
BGI_novel_G000898	4108	36.12	210.35	2.60869	1.21495e-32	Up	7.4207e-33	NA	NA	NA	NA	K15731//carboxy-terminal domain RNA polymerase II polypeptide A small phosphatase [EC:3.1.3.16];K17479//glutaredoxin domain-containing cysteine-rich protein 1;K10398//kinesin family member 11;K05658//ATP-binding cassette, subfamily B (MDR/TAP), member 1 [EC:3.6.3.44];K17917//sorting nexin-1/2	AEJ07906.1//putative transposase [Zea luxurians]
103635029	1877	214.56	516.5	1.33416	1.31101e-32	Up	8.01521e-33	LOC103635029	GO:0005634//nucleus	GO:0003677//DNA binding;GO:0003700//transcription factor activity, sequence-specific DNA binding	GO:0009736//cytokinin-activated signaling pathway;GO:0000160//phosphorelay signal transduction system;GO:0006355//regulation of transcription, DNA-templated	K14491//two-component response regulator ARR-B family;K10575//ubiquitin-conjugating enzyme E2 G1 [EC:2.3.2.23]	gi|414867469|tpg|DAA46026.1|//TPA: hypothetical protein ZEAMMB73_677852 [Zea mays];ONM22067.1//ubiquitin carrier protein 7 [Zea mays];XP_020398992.1//uncharacterized protein LOC103635029 [Zea mays];ONM22033.1//ubiquitin carrier protein 7 [Zea mays]
BGI_novel_G003124	5266	0	148.79	8.2839	1.41932e-32	Up	8.6788e-33	NA	NA	NA	NA	K00430//peroxidase [EC:1.11.1.7];K03263//translation initiation factor 5A;K03010//DNA-directed RNA polymerase II subunit RPB2 [EC:2.7.7.6];K11593//eukaryotic translation initiation factor 2C	AQK61357.1//hypothetical protein ZEAMMB73_Zm00001d054111 [Zea mays]
100278204	515	329.22	681.9	1.11728	1.49397e-32	Up	9.14118e-33	LOC100278204	NA	NA	NA	NA	gi|226491179|ref|NP_001145029.1|//uncharacterized protein LOC100278204 [Zea mays]
103653024	1051	388.57	763.45	1.04113	1.70001e-32	Up	1.04137e-32	LOC103653024	GO:0005618//cell wall;GO:0005576//extracellular region	GO:0045735//nutrient reservoir activity;GO:0030145//manganese ion binding;GO:0046564//oxalate decarboxylase activity	GO:0033609//oxalate metabolic process	K11426//SET and MYND domain-containing protein	XP_008678211.1//putative germin-like protein 12-4 [Zea mays];AQK50338.1//Germin-like protein subfamily 1 member 8 [Zea mays];gi|670395707|ref|XP_008678223.1|//PREDICTED: putative germin-like protein 12-4 [Zea mays]
100277081	1625	41.06	220.09	2.48906	2.01763e-32	Up	1.23853e-32	si614027e10	GO:0005768//endosome;GO:0019898//extrinsic component of membrane	GO:0035091//phosphatidylinositol binding	GO:0016050//vesicle organization;GO:0006897//endocytosis	K17917//sorting nexin-1/2	gi|670412992|ref|XP_008647670.1|//PREDICTED: uncharacterized protein LOC100277081 isoform X1 [Zea mays];gi|226506346|ref|NP_001144219.1|//uncharacterized protein LOC100277081 [Zea mays]
BGI_novel_G001182	1604	21	174	3.1174	2.41755e-32	Up	1.48595e-32	NA	NA	NA	NA	K14306//nuclear pore complex protein Nup62	ONM15971.1//hypothetical protein ZEAMMB73_Zm00001d003060 [Zea mays]
103643955	2040	71	279	2.04114	2.74577e-32	Up	1.69068e-32	LOC103643955	NA	GO:0016597//amino acid binding	GO:0008152//metabolic process	NA	gi|242038257|ref|XP_002466523.1|//hypothetical protein SORBIDRAFT_01g009300 [Sorghum bicolor]
BGI_novel_G001698	4940	326.2	675.67	1.11733	2.8379e-32	Up	1.74798e-32	NA	NA	NA	NA	K20827//RNA polymerase II subunit B1 CTD phosphatase RPAP2 [EC:3.1.3.16]	XP_008665151.2//uncharacterized protein LOC103643762 [Zea mays]
BGI_novel_G003455	3844	2	127	6.05545	3.48197e-32	Up	2.14814e-32	NA	NA	NA	NA	K01528//dynamin GTPase [EC:3.6.5.5];K07232//cation transport protein ChaC	AQK68580.1//hypothetical protein ZEAMMB73_Zm00001d015286 [Zea mays]
100281059	2566	36.87	209.83	2.57547	3.91369e-32	Up	2.41759e-32	LOC100281059	GO:0005829//cytosol;GO:0009536//plastid;GO:0005739//mitochondrion	GO:0003723//RNA binding;GO:0005524//ATP binding;GO:0004819//glutamine-tRNA ligase activity;GO:0004818//glutamate-tRNA ligase activity	GO:0006424//glutamyl-tRNA aminoacylation;GO:0006425//glutaminyl-tRNA aminoacylation	K01885//glutamyl-tRNA synthetase [EC:6.1.1.17]	gi|226530698|ref|NP_001147450.1|//glutamyl-tRNA synthetase, cytoplasmic [Zea mays];AQL09517.1//Glutamyl-tRNA synthetase, cytoplasmic [Zea mays];gi|670435900|ref|XP_008658555.1|//PREDICTED: glutamyl-tRNA synthetase, cytoplasmic isoform X1 [Zea mays]
103649925	1040	41.96	220.7	2.46177	4.02268e-32	Up	2.48531e-32	LOC103649925	NA	NA	NA	K08734//DNA mismatch repair protein MLH1;K14570//RNA exonuclease 1 [EC:3.1.-.-];K19951//TBC1 domain family member 8/9;K11991//tRNA(adenine34) deaminase [EC:3.5.4.33];K13457//disease resistance protein RPM1	gi|670390998|ref|XP_008675828.1|//PREDICTED: uncharacterized protein LOC103651941 [Zea mays];XP_008655931.1//protein ALP1-like [Zea mays]
BGI_novel_G000418	8013	14.65	156.75	3.48626	4.40998e-32	Up	2.72679e-32	NA	NA	NA	NA	K01534//Cd2+/Zn2+-exporting ATPase [EC:3.6.3.3 3.6.3.5];K08873//serine/threonine-protein kinase SMG1 [EC:2.7.11.1];K11000//callose synthase [EC:2.4.1.-]	ONM22445.1//hypothetical protein ZEAMMB73_Zm00001d005972 [Zea mays]
103648212	1715	185	468	1.40575	4.94914e-32	Up	3.06212e-32	LOC103648212	NA	GO:0016787//hydrolase activity;GO:0003860//3-hydroxyisobutyryl-CoA hydrolase activity	NA	K05605//3-hydroxyisobutyryl-CoA hydrolase [EC:3.1.2.4]	gi|670380363|ref|XP_008670923.1|//PREDICTED: probable 3-hydroxyisobutyryl-CoA hydrolase 3 isoform X3 [Zea mays];gi|670380359|ref|XP_008670921.1|//PREDICTED: probable 3-hydroxyisobutyryl-CoA hydrolase 3 isoform X1 [Zea mays];XP_008670923.1//probable 3-hydroxyisobutyryl-CoA hydrolase 3 isoform X2 [Zea mays]
BGI_novel_G004460	3445	178.24	457.4	1.4264	5.26965e-32	Up	3.262e-32	NA	NA	NA	NA	K11672//actin-related protein 5	PAN32205.1//hypothetical protein PAHAL_E03945 [Panicum hallii]
109941564	704	178.85	457.84	1.42286	6.3933e-32	Up	3.9658e-32	LOC109941564	NA	NA	NA	K08065//nuclear transcription Y subunit beta	gi|413947298|gb|AFW79947.1|//hypothetical protein ZEAMMB73_574695 [Zea mays];XP_020398249.1//uncharacterized protein LOC109941564 [Zea mays]
BGI_novel_G005437	3134	53.32	243.11	2.25563	6.4396e-32	Up	3.99516e-32	NA	NA	NA	NA	K12862//pleiotropic regulator 1	ONM07290.1//hypothetical protein ZEAMMB73_Zm00001d033355 [Zea mays]
100382849	1129	97.31	323.61	1.80037	1.05068e-31	Up	6.54665e-32	LOC100382849	NA	NA	NA	NA	gi|293334401|ref|NP_001169016.1|//uncharacterized protein LOC100382849 [Zea mays]
103636673	2259	370.02	732.06	1.05113	1.06969e-31	Up	6.66614e-32	LOC103636673	GO:0043231//intracellular membrane-bounded organelle	GO:0080043//quercetin 3-O-glucosyltransferase activity;GO:0080044//quercetin 7-O-glucosyltransferase activity	GO:0009813//flavonoid biosynthetic process;GO:0052696//flavonoid glucuronidation	K12938//anthocyanidin 5,3-O-glucosyltransferase [EC:2.4.1.-];K08237//hydroquinone glucosyltransferase [EC:2.4.1.218]	gi|670433540|ref|XP_008657248.1|//PREDICTED: anthocyanidin 5,3-O-glucosyltransferase-like [Zea mays]
103638777	1818	352	706	1.07086	1.60311e-31	Up	1.00285e-31	LOC103638777	NA	NA	NA	NA	gi|670438740|ref|XP_008659816.1|//PREDICTED: putative DNA-binding protein ESCAROLA [Zea mays]
BGI_novel_G002024	4543	21.8	171.85	3.04552	2.58031e-31	Up	1.61876e-31	NA	NA	NA	NA	NA	AQK88083.1//AT5g56980/MHM17_10-like protein [Zea mays]
103636714	1630	288	615	1.16129	2.62547e-31	Up	1.64762e-31	LOC103636714	GO:0016021//integral component of membrane	GO:0016705//oxidoreductase activity, acting on paired donors, with incorporation or reduction of molecular oxygen;GO:0020037//heme binding;GO:0005506//iron ion binding;GO:0004497//monooxygenase activity	GO:0055114//oxidation-reduction process	K07428//cytochrome P450 family 4 subfamily X [EC:1.14.14.1];K07426//cytochrome P450 family 4 subfamily B polypeptide 1 [EC:1.14.14.1]	gi|670433598|ref|XP_008657280.1|//PREDICTED: cytochrome P450 72A15-like [Zea mays];AQK89696.1//Putative cytochrome P450 superfamily protein [Zea mays]
100281145	1327	15	154	3.42666	3.8629e-31	Up	2.4303e-31	gpm626	NA	GO:0046872//metal ion binding;GO:0051213//dioxygenase activity	GO:0055114//oxidation-reduction process	K05278//flavonol synthase [EC:1.14.11.23]	gi|308080768|ref|NP_001183919.1|//uncharacterized protein LOC100281145 [Zea mays]
103654530	976	380	741	1.03024	4.41909e-31	Up	2.78504e-31	LOC103654530	GO:0016020//membrane	NA	NA	NA	gi|670399246|ref|XP_008679586.1|//PREDICTED: neurogenic locus notch homolog protein 1-like [Zea mays]
BGI_novel_G006408	3166	379.81	740.28	1.02956	5.07922e-31	Up	3.2041e-31	NA	NA	NA	NA	K02993//small subunit ribosomal protein S7e;K20279//synaptojanin [EC:3.1.3.36]	ONM15225.1//40S ribosomal protein S7-2 [Zea mays]
103653816	4327	11.16	142.81	3.74446	6.70312e-31	Up	4.24446e-31	LOC103653816	GO:0005874//microtubule;GO:0016021//integral component of membrane;GO:0009536//plastid;GO:0005737//cytoplasm	GO:0005524//ATP binding;GO:0004674//protein serine/threonine kinase activity;GO:0005198//structural molecule activity;GO:0005525//GTP binding;GO:0003924//GTPase activity	GO:0007018//microtubule-based movement;GO:0051301//cell division;GO:0006468//protein phosphorylation;GO:0007017//microtubule-based process	K03531//cell division protein FtsZ;K13420//LRR receptor-like serine/threonine-protein kinase FLS2 [EC:2.7.11.1]	gi|670397412|ref|XP_008678843.1|//PREDICTED: cell division protein FtsZ homolog 1, chloroplastic-like isoform X6 [Zea mays];gi|670397404|ref|XP_008678838.1|//PREDICTED: cell division protein FtsZ homolog 1, chloroplastic-like isoform X2 [Zea mays];PAN40608.1//hypothetical protein PAHAL_G02717 [Panicum hallii];XP_008679942.1//tyrosine-sulfated glycopeptide receptor 1 [Zea mays];gi|670397406|ref|XP…
BGI_novel_G003293	1277	72.04	273.98	1.99397	7.71162e-31	Up	4.88764e-31	NA	NA	NA	NA	NA	ONM28252.1//Thioesterase family protein [Zea mays]
BGI_novel_G005464	1497	5.59	127	4.57261	9.20748e-31	Up	5.84303e-31	NA	NA	NA	NA	K17279//receptor expression-enhancing protein 5/6	XP_008679305.1//uncharacterized protein LOC103654253 [Zea mays]
BGI_novel_G006603	381	94.39	312.24	1.79272	1.75481e-30	Up	1.11864e-30	NA	NA	NA	NA	NA	NP_001306636.1//uncharacterized protein LOC103626742 [Zea mays]
BGI_novel_G001855	4207	0	136.55	8.16005	2.11244e-30	Up	1.34809e-30	NA	NA	NA	NA	K15156//mediator of RNA polymerase II transcription subunit 14;K01191//alpha-mannosidase [EC:3.2.1.24];K10357//myosin V;K08247//methionine S-methyltransferase [EC:2.1.1.12];K14638//solute carrier family 15 (peptide/histidine transporter), member 3/4	XP_020393779.1//uncharacterized protein LOC103628713 [Zea mays]
BGI_novel_G003067	3601	27.43	181.39	2.79204	2.19588e-30	Up	1.40178e-30	NA	NA	NA	NA	K11817//indole-3-acetaldehyde oxidase [EC:1.2.3.7]	XP_020402578.1//LOW QUALITY PROTEIN: indole-3-acetaldehyde oxidase-like [Zea mays]
103633521	3682	252.75	558.14	1.20968	2.26291e-30	Up	1.44524e-30	LOC103633521	GO:0005739//mitochondrion	GO:0003676//nucleic acid binding	GO:0031047//gene silencing by RNA	K11593//eukaryotic translation initiation factor 2C	gi|670411352|ref|XP_008646806.1|//PREDICTED: protein argonaute 18-like [Zea mays]
103634372	597	111	340	1.68174	2.31215e-30	Up	1.47692e-30	LOC103634372	GO:0005634//nucleus	GO:0043565//sequence-specific DNA binding;GO:0003700//transcription factor activity, sequence-specific DNA binding;GO:0044212//transcription regulatory region DNA binding	NA	K05747//Wiskott-Aldrich syndrome protein	gi|670426919|ref|XP_008654133.1|//PREDICTED: zinc finger protein ZAT6-like [Zea mays]
103626750	2484	266	576	1.18141	3.35827e-30	Up	2.15214e-30	LOC103626750	GO:0000145//exocyst	NA	GO:0006887//exocytosis	K07195//exocyst complex component 7	gi|670407850|ref|XP_008645347.1|//PREDICTED: uncharacterized protein LOC103626750 [Zea mays]
109942542	699	61.58	250.82	2.09289	4.24749e-30	Up	2.72916e-30	LOC109942542	NA	NA	NA	K11446//histone demethylase JARID1 [EC:1.14.11.-];K01507//inorganic pyrophosphatase [EC:3.6.1.1];K13336//peroxin-3;K05605//3-hydroxyisobutyryl-CoA hydrolase [EC:3.1.2.4];K00963//UTP--glucose-1-phosphate uridylyltransferase [EC:2.7.7.9]	gi|34015087|gb|AAQ56285.1|//putative gag-pol protein [Oryza sativa Japonica Group]
BGI_novel_G000185	2290	181.97	450.47	1.3745	6.43521e-30	Up	4.14953e-30	NA	NA	NA	NA	K12129//pseudo-response regulator 7	ONM30641.1//Glutathione synthetase chloroplastic [Zea mays]
BGI_novel_G002208	1438	53.57	234.26	2.19538	7.2387e-30	Up	4.67554e-30	NA	NA	NA	NA	K14292//trimethylguanosine synthase [EC:2.1.1.-]	XP_020404652.1//uncharacterized protein LOC109944338 [Zea mays]
100278048	916	155	408	1.46307	8.78775e-30	Up	5.68742e-30	LOC100278048	NA	NA	GO:0009733//response to auxin	NA	gi|670429158|ref|XP_008655460.1|//PREDICTED: uncharacterized protein LOC100278048 isoform X1 [Zea mays];gi|670429160|ref|XP_008655461.1|//PREDICTED: uncharacterized protein LOC100278048 isoform X2 [Zea mays]
BGI_novel_G006427	3462	48.68	223.37	2.2648	1.32538e-29	Up	8.61727e-30	NA	NA	NA	NA	K20306//trafficking protein particle complex subunit 9	XP_021318308.1//trafficking protein particle complex II-specific subunit 120 homolog [Sorghum bicolor]
BGI_novel_G000287	1252	0	131.63	8.10711	1.61744e-29	Up	1.05419e-29	NA	NA	NA	NA	K00430//peroxidase [EC:1.11.1.7]	ONL98386.1//hypothetical protein ZEAMMB73_Zm00001d029275 [Zea mays]
100272674	1883	3	116.23	5.34265	1.65672e-29	Up	1.07996e-29	LOC100272674	GO:0005634//nucleus;GO:0016021//integral component of membrane	NA	GO:0006351//transcription, DNA-templated	K15691//E3 ubiquitin-protein ligase RFWD3 [EC:2.3.2.27]	gi|226493291|ref|NP_001140603.1|//uncharacterized protein LOC100272674 [Zea mays]
103629913	2030	245	541	1.20962	1.72006e-29	Up	1.12158e-29	LOC103629913	GO:0016020//membrane	GO:0046872//metal ion binding	NA	K10664//E3 ubiquitin-protein ligase ATL6/9/15/31/42/55 [EC:2.3.2.27]	gi|670416635|ref|XP_008649233.1|//PREDICTED: E3 ubiquitin-protein ligase ATL31-like [Zea mays]
100286333	578	44	213	2.34205	2.10273e-29	Up	1.37424e-29	LOC100286333	NA	GO:0004867//serine-type endopeptidase inhibitor activity	GO:0009611//response to wounding;GO:0010951//negative regulation of endopeptidase activity	NA	gi|226507138|ref|NP_001152692.1|//subtilisin-chymotrypsin inhibitor CI-1B [Zea mays]
BGI_novel_G005305	1502	129.75	365.42	1.56059	2.28953e-29	Up	1.49723e-29	NA	NA	NA	NA	K05658//ATP-binding cassette, subfamily B (MDR/TAP), member 1 [EC:3.6.3.44]	NP_001307215.1//uncharacterized protein LOC100276736 [Zea mays]
100285989	1199	314	636	1.08503	3.78628e-29	Up	2.48805e-29	LOC100285989	NA	NA	NA	K19042//E3 ubiquitin-protein ligase BOI and related proteins [EC:2.3.2.27]	gi|226532992|ref|NP_001152349.1|//ubiquitin-protein ligase/ zinc ion binding protein [Zea mays]
103653901	1527	339	670	1.04964	4.28954e-29	Up	2.82045e-29	LOC103653901	GO:0005634//nucleus;GO:0005694//chromosome;GO:0005739//mitochondrion	GO:0003677//DNA binding;GO:0009378//four-way junction helicase activity;GO:0043140//ATP-dependent 3'-5' DNA helicase activity	GO:0000724//double-strand break repair via homologous recombination	NA	gi|670397637|ref|XP_008678929.1|//PREDICTED: uncharacterized protein LOC103653901 [Zea mays]
BGI_novel_G005462	2336	0	129.21	8.08034	4.43433e-29	Up	2.91741e-29	NA	NA	NA	NA	K17279//receptor expression-enhancing protein 5/6;K10872//meiotic recombination protein DMC1	XP_008679305.1//uncharacterized protein LOC103654253 [Zea mays]
BGI_novel_G005781	1862	4.26	116.43	4.83923	6.55478e-29	Up	4.3268e-29	NA	NA	NA	NA	K20043//clathrin coat assembly protein AP180	AQL03739.1//Putative ENTH/ANTH/VHS superfamily protein [Zea mays]
103642284	3623	288.19	597.2	1.11796	9.44819e-29	Up	6.24893e-29	LOC103642284	NA	NA	NA	K04733//interleukin-1 receptor-associated kinase 4 [EC:2.7.11.1];K10260//F-box and WD-40 domain protein 7;K08332//null	gi|413916182|gb|AFW56114.1|//hypothetical protein ZEAMMB73_561712 [Zea mays]
100274860	2232	19	154	3.08563	1.43533e-28	Up	9.53298e-29	LOC100274860	NA	NA	NA	K07466//replication factor A1	NP_001142593.2//uncharacterized protein LOC100274860 [Zea mays];gi|815729247|ref|NP_001142593.2|//uncharacterized protein LOC100274860 [Zea mays]
BGI_novel_G002018	1975	12	136	3.56927	1.49859e-28	Up	9.96056e-29	NA	NA	NA	NA	K04120//ent-copalyl diphosphate synthase [EC:5.5.1.13];K00620//glutamate N-acetyltransferase / amino-acid N-acetyltransferase [EC:2.3.1.35 2.3.1.1];K00815//tyrosine aminotransferase [EC:2.6.1.5];K18195//rhamnogalacturonan endolyase [EC:4.2.2.23];K11000//callose synthase [EC:2.4.1.-]	XP_020149268.1//uncharacterized protein LOC109734470 [Aegilops tauschii subsp. tauschii]
100383692	2034	205.48	476.11	1.27907	2.13574e-28	Up	1.42315e-28	LOC100383692	NA	NA	NA	K13412//calcium-dependent protein kinase [EC:2.7.11.1];K12309//beta-galactosidase [EC:3.2.1.23]	gi|293332267|ref|NP_001169801.1|//uncharacterized protein LOC100383692 [Zea mays];ONM55390.1//Protein SHOOT GRAVITROPISM 5 [Zea mays]
BGI_novel_G005380	17708	325.96	645.71	1.05296	3.07696e-28	Up	2.0598e-28	NA	NA	NA	NA	K04733//interleukin-1 receptor-associated kinase 4 [EC:2.7.11.1]	ONM29087.1//Protein ALWAYS EARLY 3 [Zea mays]
103654272	609	91.98	296.23	1.75409	3.37612e-28	Up	2.2614e-28	LOC103654272	NA	NA	NA	K13944//null;K13945//null	gi|670398586|ref|XP_008679328.1|//PREDICTED: LOB domain-containing protein 12-like [Zea mays]
BGI_novel_G001702	4411	187.05	446.66	1.32252	4.46945e-28	Up	2.99729e-28	NA	NA	NA	NA	K20827//RNA polymerase II subunit B1 CTD phosphatase RPAP2 [EC:3.1.3.16]	ONM07537.1//hypothetical protein ZEAMMB73_Zm00001d033394 [Zea mays]
BGI_novel_G002020	5102	13.69	138.44	3.40484	4.96264e-28	Up	3.33099e-28	NA	NA	NA	NA	K04718//sphingosine kinase [EC:2.7.1.91]	AQK88083.1//AT5g56980/MHM17_10-like protein [Zea mays]
BGI_novel_G000279	1380	105	317	1.66086	5.88838e-28	Up	3.96112e-28	NA	NA	NA	NA	K05278//flavonol synthase [EC:1.14.11.23]	ONL98235.1//Protein SRG1 [Zea mays]
103635380	1514	310	620	1.06677	9.92607e-28	Up	6.71175e-28	LOC103635380	NA	NA	NA	NA	gi|670430727|ref|XP_008656066.1|//PREDICTED: zinc-finger homeodomain protein 6-like [Zea mays]
103633281	2978	327	642	1.04005	1.4711e-27	Up	9.9881e-28	LOC103633281	GO:0016021//integral component of membrane;GO:0009536//plastid;GO:0000139//Golgi membrane	GO:0016760//cellulose synthase (UDP-forming) activity	GO:0030244//cellulose biosynthetic process;GO:0071555//cell wall organization	K20923//mixed-linked glucan synthase [EC:2.4.1.-]	gi|670425088|ref|XP_008653206.1|//PREDICTED: putative mixed-linked glucan synthase 1 [Zea mays]
100284573	1088	70.99	256	1.91723	1.4888e-27	Up	1.01097e-27	LOC100284573	GO:0005739//mitochondrion;GO:0009507//chloroplast	GO:0003690//double-stranded DNA binding	GO:0006355//regulation of transcription, DNA-templated	K15032//mTERF domain-containing protein, mitochondrial	gi|226491702|ref|NP_001150940.1|//mTERF-like protein [Zea mays]
BGI_novel_G004025	5566	129.48	354.4	1.51942	1.67493e-27	Up	1.13869e-27	NA	NA	NA	NA	K10357//myosin V;K13415//protein brassinosteroid insensitive 1 [EC:2.7.10.1 2.7.11.1];K08873//serine/threonine-protein kinase SMG1 [EC:2.7.11.1]	XP_020408873.1//uncharacterized protein LOC100280033 isoform X1 [Zea mays]
100274970	1177	188.2	444.05	1.30522	2.14156e-27	Up	1.46018e-27	ZAR1	NA	NA	NA	NA	NA
BGI_novel_G001146	713	0	110.98	6.98122	2.14665e-27	Up	1.46386e-27	NA	NA	NA	NA	K08739//DNA mismatch repair protein MLH3	ACN29210.1//unknown [Zea mays]
103644334	3318	230.53	505.61	1.19984	2.41059e-27	Up	1.6472e-27	LOC103644334	NA	NA	NA	K13963//serpin B;K14007//protein transport protein SEC24;K01230//mannosyl-oligosaccharide alpha-1,2-mannosidase [EC:3.2.1.113];K05658//ATP-binding cassette, subfamily B (MDR/TAP), member 1 [EC:3.6.3.44];K00026//malate dehydrogenase [EC:1.1.1.37]	gi|670397146|ref|XP_008678746.1|//PREDICTED: uncharacterized protein LOC103653696 isoform X2 [Zea mays];XP_020400256.1//uncharacterized protein LOC103644334 [Zea mays]
103642549	1319	335	651	1.02527	2.58982e-27	Up	1.77173e-27	LOC103642549	GO:0005634//nucleus	GO:0003677//DNA binding	GO:0006355//regulation of transcription, DNA-templated	K09287//RAV-like factor	gi|413917350|gb|AFW57282.1|//hypothetical protein ZEAMMB73_740283 [Zea mays]
103647285	1452	114.44	327.56	1.58394	4.80359e-27	Up	3.30479e-27	LOC103647285	NA	GO:0008374//O-acyltransferase activity	GO:0006629//lipid metabolic process	K06129//lysophospholipase III [EC:3.1.1.5]	gi|670378146|ref|XP_008670055.1|//PREDICTED: lecithin-cholesterol acyltransferase-like 1 [Zea mays]
BGI_novel_G006511	1117	57.78	228.99	2.05341	5.25056e-27	Up	3.61438e-27	NA	NA	NA	NA	NA	NP_001142943.1//uncharacterized protein LOC100275386 [Zea mays]
BGI_novel_G003159	1673	42.28	198.59	2.29851	5.84924e-27	Up	4.03172e-27	NA	NA	NA	NA	K17604//zinc finger SWIM domain-containing protein 3;K17086//transmembrane 9 superfamily member 2/4	XP_021307076.1//uncharacterized protein LOC8067559 [Sorghum bicolor]
100286123	807	43	200	2.28436	5.97709e-27	Up	4.12103e-27	gpm254	GO:0009536//plastid	GO:0043565//sequence-specific DNA binding;GO:0003700//transcription factor activity, sequence-specific DNA binding	GO:1901700//response to oxygen-containing compound;GO:0033993//response to lipid;GO:0007165//signal transduction;GO:0001101//response to acid chemical;GO:0006355//regulation of transcription, DNA-templated;GO:0009725//response to hormone;GO:0048518//positive regulation of biological process;GO:0009639//response to red or far red light	K16241//transcription factor HY5	gi|226507544|ref|NP_001152483.1|//uncharacterized protein LOC100286123 [Zea mays]
BGI_novel_G003831	4053	68.59	248.55	1.92423	6.32706e-27	Up	4.36421e-27	NA	NA	NA	NA	K20869//putative beta-1,4-xylosyltransferase IRX9 [EC:2.4.2.-]	AQK74883.1//Protein POLLEN DEFECTIVE IN GUIDANCE 1 [Zea mays]
103640093	2773	301.27	601.78	1.06495	6.76217e-27	Up	4.66769e-27	LOC103640093	NA	NA	NA	K14664//IAA-amino acid hydrolase [EC:3.5.1.-];K01601//ribulose-bisphosphate carboxylase large chain [EC:4.1.1.39];K02469//DNA gyrase subunit A [EC:5.99.1.3];K05283//phosphatidylinositol glycan, class W [EC:2.3.-.-];K01247//DNA-3-methyladenine glycosylase II [EC:3.2.2.21];K06662//cell cycle checkpoint protein	XP_020393751.1//putative nuclease HARBI1 [Zea mays];gi|226492070|ref|NP_001140447.1|//uncharacterized protein LOC100272506 [Zea mays]
BGI_novel_G005333	1069	15.09	137.55	3.25506	6.90939e-27	Up	4.77068e-27	NA	NA	NA	NA	NA	NP_001167682.1//uncharacterized protein LOC100381343 [Zea mays]
103640406	1494	138	364	1.46604	7.80134e-27	Up	5.39274e-27	LOC103640406	GO:0005829//cytosol	GO:0008757//S-adenosylmethionine-dependent methyltransferase activity;GO:0008171//O-methyltransferase activity	GO:0019438//aromatic compound biosynthetic process;GO:0032259//methylation	K13066//caffeic acid 3-O-methyltransferase [EC:2.1.1.68];K05279//flavonol 3-O-methyltransferase [EC:2.1.1.76]	gi|242036501|ref|XP_002465645.1|//hypothetical protein SORBIDRAFT_01g042900 [Sorghum bicolor]
732764	1446	232	504	1.18607	8.4444e-27	Up	5.84731e-27	LOC732764	NA	NA	NA	K18490//homeobox protein OTX2;K09326//homeobox protein OTX1	gi|670433108|ref|XP_008657043.1|//PREDICTED: WUSCHEL-related homeobox 9 [Zea mays]
103634625	1171	0	116.73	7.9338	8.60168e-27	Up	5.95878e-27	LOC103634625	GO:0005829//cytosol;GO:0045239//tricarboxylic acid cycle enzyme complex;GO:0005739//mitochondrion	GO:0004333//fumarate hydratase activity	GO:0006099//tricarboxylic acid cycle;GO:0051262//protein tetramerization;GO:0006106//fumarate metabolic process;GO:0006108//malate metabolic process	K01679//fumarate hydratase, class II [EC:4.2.1.2]	XP_020397161.1//fumarate hydratase 1, mitochondrial-like, partial [Zea mays];gi|226506808|ref|NP_001146296.1|//uncharacterized protein LOC100279871 [Zea mays]
100286361	907	80	268	1.81093	9.33976e-27	Up	6.4775e-27	LOC100286361	NA	NA	NA	NA	gi|226496559|ref|NP_001152720.1|//AIR12 precursor [Zea mays]
103651119	2363	235.05	507.58	1.17744	1.09578e-26	Up	7.61341e-27	LOC103651119	GO:0005618//cell wall	GO:0004252//serine-type endopeptidase activity	GO:0006508//proteolysis	K04733//interleukin-1 receptor-associated kinase 4 [EC:2.7.11.1];K13199//plasminogen activator inhibitor 1 RNA-binding protein;K01183//chitinase [EC:3.2.1.14]	gi|670389033|ref|XP_008674940.1|//PREDICTED: subtilisin-like protease SBT5.3 [Zea mays]
100192860	1921	341.1	654.01	1.00589	1.22927e-26	Up	8.55721e-27	LOC100192860	NA	NA	NA	NA	gi|212723164|ref|NP_001131521.1|//uncharacterized protein LOC100192860 [Zea mays]
BGI_novel_G005324	3157	25.74	161.73	2.71827	1.41105e-26	Up	9.83802e-27	NA	NA	NA	NA	K01681//aconitate hydratase [EC:4.2.1.3]	ONM16594.1//hypothetical protein ZEAMMB73_Zm00001d003267 [Zea mays]
100280576	950	300.93	598.38	1.0584	1.66523e-26	Up	1.16317e-26	LOC100280576	NA	NA	GO:0009408//response to heat;GO:0051259//protein oligomerization	K13993//HSP20 family protein	gi|308081297|ref|NP_001183377.1|//uncharacterized protein LOC100501790 [Zea mays]
103629963	1706	195	448	1.26679	1.88818e-26	Up	1.32021e-26	LOC103629963	GO:0043231//intracellular membrane-bounded organelle	GO:0080043//quercetin 3-O-glucosyltransferase activity;GO:0080044//quercetin 7-O-glucosyltransferase activity	GO:0009813//flavonoid biosynthetic process;GO:0052696//flavonoid glucuronidation	K08236//limonoid glucosyltransferase [EC:2.4.1.210];K13692//UDP-glucose:(indol-3-yl)acetate beta-D-glucosyltransferase [EC:2.4.1.121]	gi|670416755|ref|XP_008649287.1|//PREDICTED: cinnamate beta-D-glucosyltransferase-like [Zea mays]
100382933	1417	308.52	607.77	1.04493	2.26152e-26	Up	1.58461e-26	LOC100382933	NA	NA	NA	NA	gi|670404723|ref|XP_008644027.1|//PREDICTED: uncharacterized protein LOC100382933 isoform X1 [Zea mays]
103641915	479	77.51	261.54	1.82135	2.39938e-26	Up	1.6824e-26	LOC103641915	NA	GO:0005509//calcium ion binding	NA	K17338//receptor expression-enhancing protein 1/2/3/4	gi|670365740|ref|XP_008663449.1|//PREDICTED: uncharacterized protein LOC103641915 [Zea mays]
100191750	1804	318	620	1.03001	2.78008e-26	Up	1.95458e-26	LOC100191750	NA	GO:0016747//transferase activity, transferring acyl groups other than amino-acyl groups	NA	K15400//omega-hydroxypalmitate O-feruloyl transferase [EC:2.3.1.188];K13065//shikimate O-hydroxycinnamoyltransferase [EC:2.3.1.133]	gi|212274421|ref|NP_001130649.1|//transferase [Zea mays]
100384104	1390	227	493.24	1.18637	2.82096e-26	Up	1.98388e-26	LOC100384104	NA	NA	NA	NA	gi|413954076|gb|AFW86725.1|//hypothetical protein ZEAMMB73_268433 [Zea mays]
BGI_novel_G003775	1120	2	102	5.73919	2.99696e-26	Up	2.10855e-26	NA	NA	NA	NA	NA	NP_001106061.1//CRM-domain containing factor CFM3, chloroplastic/mitochondrial [Zea mays]
BGI_novel_G004399	306	0	164.76	10.7529	3.4302e-26	Up	2.41608e-26	NA	NA	NA	NA	NA	XP_008657112.2//GDSL esterase/lipase At5g45920-like [Zea mays]
BGI_novel_G001106	1836	15.86	136.45	3.17168	4.03966e-26	Up	2.84977e-26	NA	NA	NA	NA	K19613//leucine-rich repeat protein SHOC2	ONM14207.1//Plant intracellular Ras-group-related LRR protein 7 [Zea mays]
BGI_novel_G000201	2974	153.43	383.05	1.38672	5.00129e-26	Up	3.53559e-26	NA	NA	NA	NA	K02184//formin 2	OSX73038.1//hypothetical protein BU14_0383s0012 [Porphyra umbilicalis]
BGI_novel_G002624	2704	266.78	547.58	1.10419	5.1136e-26	Up	3.61652e-26	NA	NA	NA	NA	NA	XP_008649154.1//uncharacterized protein LOC103629833 [Zea mays]
BGI_novel_G003669	4837	5.35	107.01	4.38883	9.45776e-26	Up	6.72921e-26	NA	NA	NA	NA	K05933//aminocyclopropanecarboxylate oxidase [EC:1.14.17.4];K13171//serine/arginine repetitive matrix protein 1	AQK71429.1//hypothetical protein ZEAMMB73_Zm00001d016679 [Zea mays]
BGI_novel_G003977	16438	244.83	514.52	1.13822	1.07393e-25	Up	7.65492e-26	NA	NA	NA	NA	K05666//ATP-binding cassette, subfamily C (CFTR/MRP), member 2;K01191//alpha-mannosidase [EC:3.2.1.24];K08247//methionine S-methyltransferase [EC:2.1.1.12];K15255//ATP-dependent DNA helicase PIF1 [EC:3.6.4.12]	AEJ07934.1//Xilon1 gag-pol polyprotein [Zea mays subsp. mexicana]
103626636	1687	239.14	506.2	1.14862	1.18014e-25	Up	8.419e-26	LOC103626636	NA	NA	NA	NA	gi|670407617|ref|XP_008645261.1|//PREDICTED: SNF1-related protein kinase regulatory subunit gamma-like PV42a [Zea mays]
BGI_novel_G002504	294	89.33	278.27	1.70604	1.19981e-25	Up	8.56285e-26	NA	NA	NA	NA	K12486//stromal membrane-associated protein	XP_020407769.1//probable ADP-ribosylation factor GTPase-activating protein AGD5 [Zea mays]
103635551	980	52	211	2.08743	1.61443e-25	Up	1.15508e-25	LOC103635551	NA	NA	NA	NA	gi|670431078|ref|XP_008656200.1|//PREDICTED: uncharacterized protein LOC103635551 [Zea mays]
BGI_novel_G005591	2257	0	109	7.83495	2.38228e-25	Up	1.71107e-25	NA	NA	NA	NA	K17604//zinc finger SWIM domain-containing protein 3	XP_020406595.1//uncharacterized protein LOC103652464 [Zea mays]
100382351	2013	10	118	3.62748	2.74101e-25	Up	1.9709e-25	LOC100382351	GO:0005666//DNA-directed RNA polymerase III complex;GO:0009507//chloroplast	GO:0001056//RNA polymerase III activity	GO:0006359//regulation of transcription from RNA polymerase III promoter	K03025//DNA-directed RNA polymerase III subunit RPC6	gi|293332023|ref|NP_001168568.1|//uncharacterized protein LOC100382351 [Zea mays]
541791	1062	141.31	359.71	1.41474	3.00403e-25	Up	2.16241e-25	LOC541791	GO:0009538//photosystem I reaction center;GO:0009536//plastid	NA	GO:0015979//photosynthesis	K02692//photosystem I subunit II	gi|413932723|gb|AFW67274.1|//photosystem I reaction center subunit II [Zea mays]
BGI_novel_G002114	1202	162	390	1.33425	4.73136e-25	Up	3.41895e-25	NA	NA	NA	NA	K04733//interleukin-1 receptor-associated kinase 4 [EC:2.7.11.1];K00872//homoserine kinase [EC:2.7.1.39];K17479//glutaredoxin domain-containing cysteine-rich protein 1;K10398//kinesin family member 11;K05658//ATP-binding cassette, subfamily B (MDR/TAP), member 1 [EC:3.6.3.44]	PAN24297.1//hypothetical protein PAHAL_D01114 [Panicum hallii]
100384645	1707	61.01	224.72	1.94778	6.98537e-25	Up	5.06853e-25	LOC100384645	NA	NA	NA	NA	gi|293335799|ref|NP_001170606.1|//uncharacterized protein LOC100384645 [Zea mays]
100281980	603	142.99	360	1.39885	7.20533e-25	Up	5.23028e-25	LOC100281980	GO:0005739//mitochondrion;GO:0022627//cytosolic small ribosomal subunit	GO:0003735//structural constituent of ribosome	GO:0006412//translation	K02983//small subunit ribosomal protein S30e	gi|944267741|gb|KQL31981.1|//hypothetical protein SETIT_019362mg, partial [Setaria italica]
BGI_novel_G005810	5170	51	206	2.08084	7.33853e-25	Up	5.32842e-25	NA	NA	NA	NA	NA	AAP94591.1//Zeon1 gag protein [Zea mays]
103642855	1068	262.14	532.33	1.08875	8.28081e-25	Up	6.01671e-25	LOC103642855	NA	NA	NA	K06662//cell cycle checkpoint protein	gi|670448060|ref|XP_008664252.1|//PREDICTED: uncharacterized protein LOC103642855 [Zea mays];XP_008664252.2//uncharacterized protein LOC103642855 [Zea mays]
BGI_novel_G000256	2279	2	96	5.65173	8.48649e-25	Up	6.16952e-25	NA	NA	NA	NA	K00558//DNA (cytosine-5)-methyltransferase 1 [EC:2.1.1.37]	ONM13964.1//DNA methyl transferase5 [Zea mays]
100383628	1619	55.57	214.2	2.01335	8.84887e-25	Up	6.43824e-25	LOC100383628	GO:0016021//integral component of membrane	NA	NA	NA	gi|293331303|ref|NP_001169747.1|//uncharacterized protein LOC100383628 [Zea mays]
100191533	1279	101	293	1.60331	8.88721e-25	Up	6.46701e-25	LOC100191533	NA	GO:0003677//DNA binding	NA	K09422//myb proto-oncogene protein, plant	gi|670357845|ref|XP_008667722.1|//PREDICTED: uncharacterized protein LOC100191533 isoform X1 [Zea mays];gi|212275644|ref|NP_001130436.1|//putative MYB DNA-binding domain superfamily protein [Zea mays]
100381644	2169	8	110	3.84813	1.26393e-24	Up	9.23116e-25	LOC100381644	NA	GO:0016301//kinase activity	GO:0016310//phosphorylation	K14156//choline/ethanolamine kinase [EC:2.7.1.32 2.7.1.82]	gi|293332077|ref|NP_001167930.1|//uncharacterized protein LOC100381644 [Zea mays]
BGI_novel_G005310	2578	7.4	108.09	3.93533	1.47364e-24	Up	1.07833e-24	NA	NA	NA	NA	K01953//asparagine synthase (glutamine-hydrolysing) [EC:6.3.5.4]	AQK80219.1//hypothetical protein ZEAMMB73_Zm00001d036056 [Zea mays]
109940620	1385	133.97	343.98	1.42718	1.61087e-24	Up	1.1805e-24	LOC109940620	NA	NA	NA	NA	XP_020395799.1//uncharacterized protein LOC109940620 [Zea mays];gi|413944566|gb|AFW77215.1|//hypothetical protein ZEAMMB73_826358 [Zea mays]
BGI_novel_G005963	1502	263	531	1.08042	1.82096e-24	Up	1.337e-24	NA	NA	NA	NA	K13172//serine/arginine repetitive matrix protein 2	AQL06181.1//hypothetical protein ZEAMMB73_Zm00001d047342 [Zea mays]
BGI_novel_G004074	1262	2	94.35	5.62672	2.13238e-24	Up	1.56861e-24	NA	NA	NA	NA	K01834//2,3-bisphosphoglycerate-dependent phosphoglycerate mutase [EC:5.4.2.11]	XP_008666089.1//uncharacterized protein LOC103644703 [Zea mays]
BGI_novel_G001020	1798	90.07	272.45	1.66364	2.50675e-24	Up	1.84599e-24	NA	NA	NA	NA	NA	XP_002466293.1//rRNA-processing protein EFG1 [Sorghum bicolor]
BGI_novel_G001340	742	0	103.23	7.75649	2.9436e-24	Up	2.16944e-24	NA	NA	NA	NA	K02868//large subunit ribosomal protein L11e	ACG48340.1//hypothetical protein [Zea mays]
BGI_novel_G002886	1003	188.25	423.51	1.23652	3.13252e-24	Up	2.30961e-24	NA	NA	NA	NA	NA	XP_008649553.1//CASP-like protein 4B4 [Zea mays]
100193302	1366	121.33	322.49	1.47709	3.18525e-24	Up	2.35007e-24	LOC100193302	GO:0016021//integral component of membrane	GO:0030246//carbohydrate binding;GO:0004672//protein kinase activity	GO:0016310//phosphorylation	K04733//interleukin-1 receptor-associated kinase 4 [EC:2.7.11.1];K04730//interleukin-1 receptor-associated kinase 1 [EC:2.7.11.1]	gi|212723244|ref|NP_001131913.1|//uncharacterized protein LOC100193302 precursor [Zea mays]
BGI_novel_G002864	396	213.55	459.84	1.17333	3.24701e-24	Up	2.3966e-24	NA	NA	NA	NA	K00434//L-ascorbate peroxidase [EC:1.11.1.11]	ACR35940.1//unknown [Zea mays]
BGI_novel_G003646	4446	2.51	93.69	5.2889	4.36031e-24	Up	3.22741e-24	NA	NA	NA	NA	K05933//aminocyclopropanecarboxylate oxidase [EC:1.14.17.4]	AQK71429.1//hypothetical protein ZEAMMB73_Zm00001d016679 [Zea mays]
103633252	2706	259.69	521.84	1.07359	7.63055e-24	Up	5.67978e-24	LOC103633252	GO:0009506//plasmodesma;GO:0016021//integral component of membrane;GO:0005886//plasma membrane	GO:0005524//ATP binding;GO:0004674//protein serine/threonine kinase activity	GO:0006952//defense response;GO:0006468//protein phosphorylation	K04733//interleukin-1 receptor-associated kinase 4 [EC:2.7.11.1]	gi|670425012|ref|XP_008653171.1|//PREDICTED: cysteine-rich receptor-like protein kinase 10 isoform X1 [Zea mays];XP_008653172.1//cysteine-rich receptor-like protein kinase 10 isoform X2 [Zea mays];XP_008653171.1//cysteine-rich receptor-like protein kinase 10 isoform X1 [Zea mays];gi|670425014|ref|XP_008653172.1|//PREDICTED: cysteine-rich receptor-like protein kinase 10 isoform X2 [Zea mays];XP_02…
100384454	1025	193.25	428.15	1.21442	7.69739e-24	Up	5.73183e-24	LOC100384454	NA	NA	NA	NA	gi|670375190|ref|XP_008668923.1|//PREDICTED: uncharacterized protein LOC100384454 [Zea mays]
BGI_novel_G003122	2189	283.4	553.16	1.03163	1.08375e-23	Up	8.09486e-24	NA	NA	NA	NA	K00430//peroxidase [EC:1.11.1.7];K03263//translation initiation factor 5A;K03010//DNA-directed RNA polymerase II subunit RPB2 [EC:2.7.7.6];K11593//eukaryotic translation initiation factor 2C	AQK61359.1//hypothetical protein ZEAMMB73_Zm00001d054111 [Zea mays]
103633803	1542	127	328	1.43564	1.18129e-23	Up	8.83393e-24	LOC103633803	GO:0009536//plastid	GO:0003868//4-hydroxyphenylpyruvate dioxygenase activity	GO:0016054//organic acid catabolic process;GO:0009072//aromatic amino acid family metabolic process;GO:1901565//organonitrogen compound catabolic process;GO:0055114//oxidation-reduction process	K00457//4-hydroxyphenylpyruvate dioxygenase [EC:1.13.11.27]	gi|670426145|ref|XP_008653702.1|//PREDICTED: 4-hydroxyphenylpyruvate dioxygenase-like [Zea mays]
BGI_novel_G006093	995	0	100	7.71063	1.21819e-23	Up	9.11232e-24	NA	NA	NA	NA	K01897//long-chain acyl-CoA synthetase [EC:6.2.1.3]	XP_008675171.1//uncharacterized protein LOC100281615 isoform X4 [Zea mays]
103629825	1391	297	571	1.0098	1.29091e-23	Up	9.66139e-24	LOC103629825	NA	NA	NA	NA	gi|670416427|ref|XP_008649151.1|//PREDICTED: uncharacterized protein LOC103629825 [Zea mays]
BGI_novel_G002751	974	0	99.33	7.70093	1.63742e-23	Up	1.22872e-23	NA	NA	NA	NA	NA	NP_001130419.1//uncharacterized LOC100191515 [Zea mays]
BGI_novel_G003983	8552	74.61	241.88	1.76362	1.6569e-23	Up	1.2435e-23	NA	NA	NA	NA	K03255//protein TIF31	AQK78703.1//putative sucrose-phosphatase 2 [Zea mays]
103649622	2393	192	424	1.20973	1.71493e-23	Up	1.28773e-23	LOC103649622	NA	NA	NA	K13422//transcription factor MYC2	gi|670385527|ref|XP_008673583.1|//PREDICTED: putative transcription factor bHLH041 [Zea mays]
BGI_novel_G002900	3252	147.87	358.91	1.34606	1.74408e-23	Up	1.3098e-23	NA	NA	NA	NA	K18835//WRKY transcription factor 2	ONM16776.1//putative WRKY transcription factor 34 [Zea mays]
BGI_novel_G006121	1796	225.05	470.9	1.13194	1.807e-23	Up	1.35777e-23	NA	NA	NA	NA	NA	XP_020393605.1//zinc finger BED domain-containing protein RICESLEEPER 3-like [Zea mays]
103648883	1450	8.89	107.94	3.66867	1.84807e-23	Up	1.38899e-23	LOC103648883	NA	NA	NA	K06662//cell cycle checkpoint protein	ONM19260.1//hypothetical protein ZEAMMB73_Zm00001d004595 [Zea mays];gi|670358716|ref|XP_008666616.1|//PREDICTED: uncharacterized protein LOC100272506 isoform X1 [Zea mays]
BGI_novel_G005869	3732	266.69	527.47	1.05069	2.60894e-23	Up	1.96836e-23	NA	NA	NA	NA	K01092//myo-inositol-1(or 4)-monophosphatase [EC:3.1.3.25]	AQL04976.1//hypothetical protein ZEAMMB73_Zm00001d046754 [Zea mays]
BGI_novel_G005610	996	90.56	267.39	1.62877	3.02273e-23	Up	2.28626e-23	NA	NA	NA	NA	NA	XP_008664651.2//uncharacterized protein LOC103643268 [Zea mays]
BGI_novel_G004008	776	0	97.15	7.66891	4.2939e-23	Up	3.25964e-23	NA	NA	NA	NA	K07466//replication factor A1	ONM41516.1//hypothetical protein ZEAMMB73_Zm00001d044531 [Zea mays]
BGI_novel_G005596	1873	1	90	6.55862	5.33788e-23	Up	4.06275e-23	NA	NA	NA	NA	K17604//zinc finger SWIM domain-containing protein 3	XP_021303929.1//uncharacterized protein LOC8067478 [Sorghum bicolor]
103641873	1888	4.21	93.14	4.53428	5.98676e-23	Up	4.56376e-23	LOC103641873	NA	GO:0016301//kinase activity	GO:0009987//cellular process	K04733//interleukin-1 receptor-associated kinase 4 [EC:2.7.11.1]	gi|670365699|ref|XP_008663197.1|//PREDICTED: G-type lectin S-receptor-like serine/threonine-protein kinase At2g19130 [Zea mays]
103650831	1051	206	440	1.16163	6.64561e-23	Up	5.0726e-23	LOC103650831	NA	NA	NA	NA	gi|670388290|ref|XP_008674638.1|//PREDICTED: uncharacterized protein LOC103650831 [Zea mays]
BGI_novel_G003278	2290	288.31	553.01	1.00645	8.23141e-23	Up	6.29775e-23	NA	NA	NA	NA	NA	ACG31286.1//hypothetical protein [Zea mays]
109941416	1035	280.18	541.88	1.01839	8.59142e-23	Up	6.57915e-23	LOC109941416	NA	NA	NA	K07305//peptide-methionine (R)-S-oxide reductase [EC:1.8.4.12];K01528//dynamin GTPase [EC:3.6.5.5];K03006//DNA-directed RNA polymerase II subunit RPB1 [EC:2.7.7.6];K12447//UDP-sugar pyrophosphorylase [EC:2.7.7.64];K03549//KUP system potassium uptake protein	gi|33113977|gb|AAP94599.1|//putative copia-type pol polyprotein [Zea mays]
103646729	3407	6.19	97.82	4.04889	9.36035e-23	Up	7.17449e-23	LOC103646729	NA	NA	NA	K14509//ethylene receptor [EC:2.7.13.-];K17604//zinc finger SWIM domain-containing protein 3	gi|670377037|ref|XP_008669636.1|//PREDICTED: protein FAR1-RELATED SEQUENCE 5-like [Zea mays]
103630082	2967	193	420	1.18856	1.07958e-22	Up	8.29188e-23	LOC103630082	GO:0016020//membrane	GO:0004630//phospholipase D activity;GO:0005509//calcium ion binding;GO:0070290//N-acylphosphatidylethanolamine-specific phospholipase D activity	GO:0046470//phosphatidylcholine metabolic process;GO:0016042//lipid catabolic process;GO:0006643//membrane lipid metabolic process	K01115//phospholipase D1/2 [EC:3.1.4.4]	gi|413944683|gb|AFW77332.1|//phospholipase D family protein [Zea mays]
100272786	1504	273	531	1.02658	1.21041e-22	Up	9.30753e-23	LOC100272786	GO:0043231//intracellular membrane-bounded organelle	GO:0080043//quercetin 3-O-glucosyltransferase activity;GO:0080044//quercetin 7-O-glucosyltransferase activity;GO:0035251//UDP-glucosyltransferase activity	GO:0009813//flavonoid biosynthetic process;GO:0009812//flavonoid metabolic process;GO:0052696//flavonoid glucuronidation	K18823//soyasaponin III rhamnosyltransferase [EC:2.4.1.273]	gi|670372372|ref|XP_008667488.1|//PREDICTED: hypothetical protein isoform X1 [Zea mays]
100304211	2412	246	494	1.07262	1.23631e-22	Up	9.50792e-23	LOC100304211	GO:0016021//integral component of membrane	NA	NA	K03283//heat shock 70kDa protein 1/8;K12598//ATP-dependent RNA helicase DOB1 [EC:3.6.4.13];K19022//AP-5 complex subunit beta-1	gi|670373709|ref|XP_008668204.1|//PREDICTED: uncharacterized protein LOC100304211 isoform X1 [Zea mays]
109942311	2308	4.29	91.89	4.48763	1.43161e-22	Up	1.10326e-22	LOC109942311	NA	NA	NA	NA	gi|308081238|ref|NP_001183673.1|//uncharacterized protein LOC100502267 [Zea mays]
100284513	1020	171	387	1.24511	1.62033e-22	Up	1.25143e-22	LOC100284513	NA	GO:0016491//oxidoreductase activity	GO:0055114//oxidation-reduction process	K00059//3-oxoacyl-[acyl-carrier protein] reductase [EC:1.1.1.100]	gi|226498448|ref|NP_001150880.1|//estradiol 17-beta-dehydrogenase 8 [Zea mays]
103642525	1301	93.62	268.17	1.58503	1.77059e-22	Up	1.36854e-22	LOC103642525	GO:0016021//integral component of membrane	GO:0016874//ligase activity	GO:0008152//metabolic process	K15164//mediator of RNA polymerase II transcription subunit 13;K01895//acetyl-CoA synthetase [EC:6.2.1.1]	gi|238006948|gb|ACR34509.1|//unknown [Zea mays]
BGI_novel_G002718	3456	1.17	86.39	6.27305	2.37439e-22	Up	1.84253e-22	NA	NA	NA	NA	NA	AQK53225.1//hypothetical protein ZEAMMB73_Zm00001d050911 [Zea mays]
BGI_novel_G005738	1941	69.43	226.76	1.7743	2.55271e-22	Up	1.98395e-22	NA	NA	NA	NA	NA	ACG28826.1//hypothetical protein [Zea mays]
BGI_novel_G004199	1447	49.34	190.59	2.01641	2.78687e-22	Up	2.16815e-22	NA	NA	NA	NA	NA	ACG32175.1//hypothetical protein [Zea mays]
677667	1434	81	246	1.66943	3.09266e-22	Up	2.40973e-22	si603015d01b	NA	GO:0004805//trehalose-phosphatase activity	GO:0005992//trehalose biosynthetic process;GO:0016311//dephosphorylation	K01087//trehalose 6-phosphate phosphatase [EC:3.1.3.12]	gi|806638673|ref|NP_001105814.2|//uncharacterized protein LOC677667 [Zea mays]
BGI_novel_G001507	3834	29.84	152.04	2.4159	3.19858e-22	Up	2.49385e-22	NA	NA	NA	NA	K13415//protein brassinosteroid insensitive 1 [EC:2.7.10.1 2.7.11.1]	ACG27245.1//hypothetical protein [Zea mays]
BGI_novel_G000406	723	213.07	445.06	1.12944	3.31864e-22	Up	2.58812e-22	NA	NA	NA	NA	NA	ACG31822.1//hypothetical protein [Zea mays]
BGI_novel_G001120	1700	0	92	7.59033	4.25393e-22	Up	3.32892e-22	NA	NA	NA	NA	K03063//26S proteasome regulatory subunit T3	ONM00774.1//Fcf2 pre-rRNA processing protein [Zea mays]
103627170	3745	46.19	183.76	2.05894	4.35372e-22	Up	3.40744e-22	LOC103627170	GO:0016021//integral component of membrane	GO:0015018//galactosylgalactosylxylosylprotein 3-beta-glucuronosyltransferase activity;GO:0042285//xylosyltransferase activity	GO:0009834//plant-type secondary cell wall biogenesis;GO:0010417//glucuronoxylan biosynthetic process	K20869//putative beta-1,4-xylosyltransferase IRX9 [EC:2.4.2.-];K04554//ubiquitin-conjugating enzyme E2 J2 [EC:2.3.2.23]	AQK50268.1//Calmodulin-binding transcription activator 2 [Zea mays];XP_008664354.1//probable glucuronosyltransferase Os05g0559600 isoform X2 [Zea mays];gi|670441790|ref|XP_008661213.1|//PREDICTED: calmodulin-binding transcription activator 2-like [Zea mays]
100381770	1513	35.12	161.98	2.27222	4.98872e-22	Up	3.91681e-22	LOC100381770	NA	NA	NA	K19788//obg-like ATPase 1;K11111//telomeric repeat-binding factor 2	gi|414586322|tpg|DAA36893.1|//TPA: hypothetical protein ZEAMMB73_023321 [Zea mays]
BGI_novel_G006614	767	55.05	199.81	1.92658	5.0672e-22	Up	3.97943e-22	NA	NA	NA	NA	NA	P15268.1//RecName: Full=Autonomous transposable element EN-1 mosaic protein; AltName: Full=Suppressor-mutator system protein; Short=SPM
BGI_novel_G004895	2650	222.53	456.68	1.10395	5.55941e-22	Up	4.36983e-22	NA	NA	NA	NA	K06228//fused [EC:2.7.11.1];K01265//methionyl aminopeptidase [EC:3.4.11.18];K03549//KUP system potassium uptake protein;K07374//tubulin alpha	AEJ07899.1//Opie3 putative pol protein [Zea mays subsp. mexicana]
BGI_novel_G002177	1508	73	231	1.72869	5.8626e-22	Up	4.6128e-22	NA	NA	NA	NA	NA
103646085	2402	198	422	1.15851	5.93359e-22	Up	4.66984e-22	LOC103646085	GO:0005618//cell wall	GO:0004252//serine-type endopeptidase activity	GO:0006508//proteolysis	K04733//interleukin-1 receptor-associated kinase 4 [EC:2.7.11.1];K13199//plasminogen activator inhibitor 1 RNA-binding protein	gi|414585916|tpg|DAA36487.1|//TPA: putative subtilase family protein [Zea mays]
100272626	1531	36.58	164.31	2.23406	6.7067e-22	Up	5.28694e-22	LOC100272626	NA	NA	NA	NA	gi|226529451|ref|NP_001140561.1|//uncharacterized protein LOC100272626 [Zea mays]
BGI_novel_G005094	1719	103.09	279.83	1.50742	7.56313e-22	Up	5.96883e-22	NA	NA	NA	NA	NA	ONM30639.1//Glutathione synthetase chloroplastic [Zea mays]
100278276	610	139	335	1.33585	8.39734e-22	Up	6.63303e-22	LOC100278276	GO:0016020//membrane	NA	NA	NA	gi|226498876|ref|NP_001145076.1|//uncharacterized protein LOC100278276 [Zea mays]
103632953	1361	37	164	2.21487	1.19553e-21	Up	9.47428e-22	LOC103632953	GO:0043231//intracellular membrane-bounded organelle;GO:0005887//integral component of plasma membrane	GO:0046872//metal ion binding;GO:0005524//ATP binding;GO:0005388//calcium-transporting ATPase activity;GO:0005516//calmodulin binding	GO:0070588//calcium ion transmembrane transport	K01537//Ca2+-transporting ATPase [EC:3.6.3.8]	gi|670424322|ref|XP_008652881.1|//PREDICTED: calcium-transporting ATPase 9, plasma membrane-type-like isoform X1 [Zea mays];ONM56037.1//Calcium-transporting ATPase 9 plasma membrane-type [Zea mays]
100193932	1469	53.74	193.83	1.91749	2.7312e-21	Up	2.185e-21	LOC100193932	NA	NA	NA	NA	gi|413946117|gb|AFW78766.1|//hypothetical protein ZEAMMB73_971833 [Zea mays]
100286020	679	248	486	1.03739	3.32439e-21	Up	2.66649e-21	psa6	GO:0009535//chloroplast thylakoid membrane;GO:0016021//integral component of membrane;GO:0009522//photosystem I	GO:0016168//chlorophyll binding	GO:0015979//photosynthesis	K02698//photosystem I subunit X	gi|226508528|ref|NP_001152380.1|//photosystem I reaction center 6 [Zea mays]
100381908	1512	88.64	252.72	1.57828	3.65496e-21	Up	2.936e-21	LOC100381908	NA	NA	NA	NA	gi|293334589|ref|NP_001168156.1|//uncharacterized protein LOC100381908 [Zea mays]
BGI_novel_G002707	537	129.06	314.99	1.35403	5.34276e-21	Up	4.31089e-21	NA	NA	NA	NA	K12489//Arf-GAP with coiled-coil, ANK repeat and PH domain-containing protein;K01251//adenosylhomocysteinase [EC:3.3.1.1];K11000//callose synthase [EC:2.4.1.-];K08873//serine/threonine-protein kinase SMG1 [EC:2.7.11.1]	AAM94327.1//putative reverse transcriptase [Sorghum bicolor]
109943122	1179	1	81	6.40662	5.51076e-21	Up	4.44808e-21	LOC109943122	GO:0043231//intracellular membrane-bounded organelle;GO:0044444//cytoplasmic part	GO:0004812//aminoacyl-tRNA ligase activity	GO:0006418//tRNA aminoacylation for protein translation	K01870//isoleucyl-tRNA synthetase [EC:6.1.1.5]	gi|670436471|ref|XP_008658879.1|//PREDICTED: uncharacterized protein LOC100383512 isoform X1 [Zea mays];AQK51777.1//hypothetical protein ZEAMMB73_Zm00001d050015 [Zea mays]
BGI_novel_G005219	1623	106.4	279.98	1.46259	5.63251e-21	Up	4.54914e-21	NA	NA	NA	NA	NA	XP_008645915.1//uncharacterized protein LOC103627402 isoform X3 [Zea mays]
BGI_novel_G001505	3737	160.82	361.75	1.23632	6.01915e-21	Up	4.8644e-21	NA	NA	NA	NA	K13415//protein brassinosteroid insensitive 1 [EC:2.7.10.1 2.7.11.1]	ACG27245.1//hypothetical protein [Zea mays]
BGI_novel_G005863	2485	182.45	392.72	1.17277	6.39613e-21	Up	5.1716e-21	NA	NA	NA	NA	K07374//tubulin alpha	O22349.1//RecName: Full=Tubulin alpha-3 chain; AltName: Full=Alpha-3-tubulin
103647706	2873	162.82	364.27	1.2285	6.8842e-21	Up	5.57102e-21	LOC103647706	GO:0005886//plasma membrane	GO:0004674//protein serine/threonine kinase activity;GO:0005524//ATP binding	GO:0006468//protein phosphorylation	K04733//interleukin-1 receptor-associated kinase 4 [EC:2.7.11.1]	gi|670379116|ref|XP_008670441.1|//PREDICTED: G-type lectin S-receptor-like serine/threonine-protein kinase At2g19130 [Zea mays]
103649430	1662	0	85.76	7.489	7.12878e-21	Up	5.76964e-21	LOC103649430	NA	NA	NA	K01601//ribulose-bisphosphate carboxylase large chain [EC:4.1.1.39];K18643//katanin p80 WD40 repeat-containing subunit B1;K08472//mlo protein;K05283//phosphatidylinositol glycan, class W [EC:2.3.-.-];K01247//DNA-3-methyladenine glycosylase II [EC:3.2.2.21]	XP_020396335.1//uncharacterized protein LOC103649430 [Zea mays];gi|670382328|ref|XP_008671923.1|//PREDICTED: uncharacterized protein LOC103649430 [Zea mays]
103633553	2689	60.44	203.43	1.81773	7.93161e-21	Up	6.42492e-21	LOC103633553	NA	NA	GO:0009987//cellular process	K07466//replication factor A1;K15255//ATP-dependent DNA helicase PIF1 [EC:3.6.4.12]	gi|670425677|ref|XP_008653462.1|//PREDICTED: uncharacterized protein LOC103633552 [Zea mays];XP_020396366.1//replication protein A 70 kDa DNA-binding subunit A-like isoform X1 [Zea mays];gi|414888073|tpg|DAA64087.1|//TPA: hypothetical protein ZEAMMB73_996720 [Zea mays];PAN48527.1//hypothetical protein PAHAL_I04060 [Panicum hallii]
100272473	1348	208	428	1.1078	8.1345e-21	Up	6.59331e-21	IDP454	GO:0009507//chloroplast	GO:0046872//metal ion binding;GO:0070006//metalloaminopeptidase activity	GO:0006508//proteolysis;GO:0070084//protein initiator methionine removal	K01265//methionyl aminopeptidase [EC:3.4.11.18]	gi|226505170|ref|NP_001140417.1|//uncharacterized protein LOC100272473 [Zea mays];gi|670392700|ref|XP_008676740.1|//PREDICTED: uncharacterized protein LOC100272473 isoform X1 [Zea mays]
BGI_novel_G004306	897	155.85	353.39	1.24787	8.86873e-21	Up	7.19459e-21	NA	NA	NA	NA	K15633//2,3-bisphosphoglycerate-independent phosphoglycerate mutase [EC:5.4.2.12]	AQK84121.1//23-bisphosphoglycerate-independent phosphoglycerate mutase 1 [Zea mays]
100274513	914	187	398	1.1565	9.48528e-21	Up	7.70228e-21	LOC100274513	NA	NA	NA	NA	gi|670417871|ref|XP_008649722.1|//PREDICTED: uncharacterized protein LOC100274513 [Zea mays]
103626138	874	153	349	1.25646	9.57353e-21	Up	7.77679e-21	LOC103626138	NA	NA	NA	K04733//interleukin-1 receptor-associated kinase 4 [EC:2.7.11.1]	gi|670406363|ref|XP_008644746.1|//PREDICTED: ripening-related protein 3-like [Zea mays]
100279950	1889	251	486	1.02004	1.13204e-20	Up	9.21944e-21	LOC100279950	NA	GO:0016831//carboxy-lyase activity;GO:0030170//pyridoxal phosphate binding	GO:0006520//cellular amino acid metabolic process	K01592//tyrosine decarboxylase [EC:4.1.1.25]	gi|226528118|ref|NP_001146372.1|//uncharacterized protein LOC100279950 [Zea mays]
100273599	1531	120.68	300.22	1.3816	1.1414e-20	Up	9.299e-21	LOC100273599	NA	NA	NA	NA	gi|226501232|ref|NP_001141487.1|//uncharacterized protein LOC100273599 [Zea mays]
103639115	1738	216	438	1.08667	1.15821e-20	Up	9.43717e-21	LOC103639115	GO:0016021//integral component of membrane	GO:0005524//ATP binding	NA	K08900//mitochondrial chaperone BCS1	gi|670439531|ref|XP_008660134.1|//PREDICTED: uncharacterized protein LOC103639115 [Zea mays]
100279940	1495	148	341	1.27094	1.20553e-20	Up	9.82628e-21	LOC100279940	NA	GO:0004190//aspartic-type endopeptidase activity	GO:0006508//proteolysis;GO:0030163//protein catabolic process	K02882//large subunit ribosomal protein L18Ae;K01381//saccharopepsin [EC:3.4.23.25];K19025//AP-5 complex subunit zeta-1	gi|226492150|ref|NP_001146362.1|//uncharacterized protein LOC100279940 precursor [Zea mays]
103638983	959	47	178	1.98791	1.4295e-20	Up	1.16817e-20	LOC103638983	NA	GO:0046872//metal ion binding	NA	NA	gi|670439181|ref|XP_008659992.1|//PREDICTED: zinc finger protein 2-like [Zea mays]
BGI_novel_G005463	1683	0	84.15	7.46166	1.48361e-20	Up	1.21283e-20	NA	NA	NA	NA	K17279//receptor expression-enhancing protein 5/6;K10872//meiotic recombination protein DMC1	XP_008679305.1//uncharacterized protein LOC103654253 [Zea mays]
103627989	2231	73.75	224.6	1.67341	1.62125e-20	Up	1.32695e-20	LOC103627989	NA	NA	NA	K17604//zinc finger SWIM domain-containing protein 3;K17086//transmembrane 9 superfamily member 2/4;K14808//ATP-dependent RNA helicase DDX54/DBP10 [EC:3.6.4.13]	XP_008646505.1//uncharacterized protein LOC103627989 [Zea mays];gi|670410792|ref|XP_008646505.1|//PREDICTED: uncharacterized protein LOC103627989 [Zea mays]
103638590	1321	72	221	1.68475	2.15385e-20	Up	1.76886e-20	LOC103638590	NA	NA	NA	NA	gi|670438380|ref|XP_008659685.1|//PREDICTED: uncharacterized protein LOC103638590 [Zea mays]
103654544	1322	0	83.2	7.44528	2.28916e-20	Up	1.88271e-20	LOC103654544	NA	NA	NA	NA	gi|670399279|ref|XP_008679602.1|//PREDICTED: uncharacterized protein LOC103654544 [Zea mays]
BGI_novel_G001845	660	95.74	259.51	1.50537	2.38044e-20	Up	1.95967e-20	NA	NA	NA	NA	NA	ACN29062.1//unknown [Zea mays]
103637878	1470	7.01	90.73	3.76086	2.52469e-20	Up	2.08043e-20	LOC103637878	NA	NA	NA	K20368//protein cornichon;K13484//5-hydroxyisourate hydrolase / 2-oxo-4-hydroxy-4-carboxy-5-ureidoimidazoline decarboxylase [EC:3.5.2.17 4.1.1.97];K00384//thioredoxin reductase (NADPH) [EC:1.8.1.9];K03083//glycogen synthase kinase 3 beta [EC:2.7.11.26]	gi|670436955|ref|XP_008659121.1|//PREDICTED: uncharacterized protein LOC103637878 [Zea mays]
100272506	1450	222.39	443.97	1.06414	2.80642e-20	Up	2.3162e-20	LOC100272506	NA	NA	NA	K06662//cell cycle checkpoint protein	gi|226492070|ref|NP_001140447.1|//uncharacterized protein LOC100272506 [Zea mays];gi|670358716|ref|XP_008666616.1|//PREDICTED: uncharacterized protein LOC100272506 isoform X1 [Zea mays]
103636822	2069	100.77	266.61	1.47043	3.32718e-20	Up	2.75259e-20	LOC103636822	GO:0016021//integral component of membrane	NA	NA	NA	gi|293331303|ref|NP_001169747.1|//uncharacterized protein LOC100383628 [Zea mays]
103637346	1778	166	363.53	1.19766	4.24733e-20	Up	3.52565e-20	LOC103637346	NA	GO:0004029//aldehyde dehydrogenase (NAD) activity	GO:0055114//oxidation-reduction process	K12355//coniferyl-aldehyde dehydrogenase [EC:1.2.1.68]	gi|701167874|gb|AIV00511.1|//aldehyde dehydrogenase 2-5 [Zea mays subsp. mays]
100280766	1000	186	392	1.14232	4.25362e-20	Up	3.53129e-20	LOC100280766	GO:0016020//membrane;GO:0044424//intracellular part	GO:0015035//protein disulfide oxidoreductase activity;GO:0009055//electron carrier activity	GO:0055114//oxidation-reduction process;GO:0045454//cell redox homeostasis	K03676//glutaredoxin 3	gi|226499164|ref|NP_001147159.1|//Grx_C8 - glutaredoxin subgroup III [Zea mays]
BGI_novel_G003676	6585	3.74	80.67	4.49769	4.78314e-20	Up	3.97611e-20	NA	NA	NA	NA	K05933//aminocyclopropanecarboxylate oxidase [EC:1.14.17.4];K15176//RNA polymerase-associated protein CTR9	AQK71421.1//hypothetical protein ZEAMMB73_Zm00001d016679 [Zea mays]
BGI_novel_G005448	1888	0	81.5	7.4155	4.98446e-20	Up	4.14643e-20	NA	NA	NA	NA	K09487//heat shock protein 90kDa beta	XP_008656162.1//phosphatidylinositol 4,5-bisphosphate 5-phosphatase A isoform X1 [Zea mays]
BGI_novel_G005586	2322	225.88	445.81	1.04764	6.92679e-20	Up	5.78557e-20	NA	NA	NA	NA	K14685//solute carrier family 40 (iron-regulated transporter), member 1;K07213//copper chaperone	XP_020396680.1//uncharacterized protein LOC109940799 [Zea mays]
100273943	1745	119.26	292.9	1.36307	7.84478e-20	Up	6.56477e-20	LOC100273943	NA	NA	NA	NA	gi|226490890|ref|NP_001141806.1|//uncharacterized protein LOC100273943 [Zea mays];XP_008668079.1//uncharacterized protein LOC100273943 isoform X1 [Zea mays];gi|670358993|ref|XP_008668079.1|//PREDICTED: uncharacterized protein LOC100273943 isoform X1 [Zea mays]
100275767	1579	220	437	1.0569	8.73411e-20	Up	7.32026e-20	LOC100275767	NA	GO:0016747//transferase activity, transferring acyl groups other than amino-acyl groups	NA	K19747//BAHD acyltransferase [EC:2.3.1.-]	gi|226495225|ref|NP_001143242.1|//uncharacterized protein LOC100275767 [Zea mays]
BGI_novel_G001536	8375	57.4	192.13	1.80973	1.16673e-19	Up	9.81802e-20	NA	NA	NA	NA	K01507//inorganic pyrophosphatase [EC:3.6.1.1]	XP_008655620.1//uncharacterized protein LOC103634808 isoform X2 [Zea mays]
BGI_novel_G000922	3250	0	79.43	7.37838	1.29217e-19	Up	1.08941e-19	NA	NA	NA	NA	K13421//uridine monophosphate synthetase [EC:2.4.2.10 4.1.1.23]	ONM08907.1//hypothetical protein ZEAMMB73_Zm00001d033907 [Zea mays]
103654516	3746	165	358	1.18426	1.68832e-19	Up	1.42691e-19	LOC103654516	NA	NA	NA	K19613//leucine-rich repeat protein SHOC2;K15078//structure-specific endonuclease subunit SLX1 [EC:3.6.1.-]	gi|670399205|ref|XP_008679566.1|//PREDICTED: putative disease resistance protein RGA3 isoform X1 [Zea mays];AQK58365.1//Blight resistance protein RGA1-like protein [Zea mays]
103642866	1761	37	154	2.1241	1.7474e-19	Up	1.47789e-19	LOC103642866	NA	NA	NA	K14489//arabidopsis histidine kinase 2/3/4 (cytokinin receptor) [EC:2.7.13.3];K15078//structure-specific endonuclease subunit SLX1 [EC:3.6.1.-]	gi|670448072|ref|XP_008664258.1|//PREDICTED: uncharacterized protein LOC103642866 [Zea mays]
109939482	736	53.11	183.33	1.85416	2.05124e-19	Up	1.73975e-19	LOC109939482	GO:0016021//integral component of membrane	GO:0016787//hydrolase activity	GO:0006629//lipid metabolic process	NA	gi|293333732|ref|NP_001169446.1|//uncharacterized protein LOC100383317 [Zea mays]
103647738	2732	0	77.03	7.33412	3.92999e-19	Up	3.3605e-19	LOC103647738	NA	NA	NA	K13963//serpin B;K14007//protein transport protein SEC24;K01230//mannosyl-oligosaccharide alpha-1,2-mannosidase [EC:3.2.1.113];K05658//ATP-binding cassette, subfamily B (MDR/TAP), member 1 [EC:3.6.3.44];K04460//serine/threonine-protein phosphatase 5 [EC:3.1.3.16]	gi|670385229|ref|XP_008673467.1|//PREDICTED: uncharacterized protein LOC103649524 isoform X2 [Zea mays]
BGI_novel_G000098	1446	41.05	159.97	2.02912	4.0105e-19	Up	3.43054e-19	NA	NA	NA	NA	K07374//tubulin alpha	XP_020407644.1//uncharacterized protein LOC103653233 [Zea mays]
100384805	1769	62.48	198.02	1.73095	4.19822e-19	Up	3.5932e-19	LOC100384805	NA	NA	NA	NA	gi|293332085|ref|NP_001170722.1|//uncharacterized protein LOC100384805 [Zea mays]
BGI_novel_G004752	900	11.35	97.17	3.16459	4.55792e-19	Up	3.90603e-19	NA	NA	NA	NA	K08734//DNA mismatch repair protein MLH1;K14570//RNA exonuclease 1 [EC:3.1.-.-];K19951//TBC1 domain family member 8/9;K11991//tRNA(adenine34) deaminase [EC:3.5.4.33];K13457//disease resistance protein RPM1	XP_008646037.1//protein ALP1-like [Zea mays]
103629606	1154	168.01	358.95	1.162	5.13811e-19	Up	4.40682e-19	LOC103629606	GO:0005634//nucleus;GO:0016021//integral component of membrane	GO:0003677//DNA binding	GO:0006351//transcription, DNA-templated	NA	gi|293332815|ref|NP_001170393.1|//uncharacterized protein LOC100384379 [Zea mays]
103636008	1662	17	110	2.76067	6.54255e-19	Up	5.63344e-19	LOC103636008	NA	NA	NA	K09838//zeaxanthin epoxidase [EC:1.14.15.21]	gi|670368602|ref|XP_008665521.1|//PREDICTED: uncharacterized protein LOC103644113 isoform X1 [Zea mays];XP_020398936.1//uncharacterized protein LOC103636008 [Zea mays]
BGI_novel_G004626	876	38	153	2.07623	7.26847e-19	Up	6.2693e-19	NA	NA	NA	NA	K04733//interleukin-1 receptor-associated kinase 4 [EC:2.7.11.1];K03006//DNA-directed RNA polymerase II subunit RPB1 [EC:2.7.7.6];K03517//quinolinate synthase [EC:2.5.1.72];K12447//UDP-sugar pyrophosphorylase [EC:2.7.7.64];K03002//DNA-directed RNA polymerase I subunit RPA2 [EC:2.7.7.6]	AAU90262.1//integrase core domain containing protein [Oryza sativa Japonica Group]
100217314	1554	2	71.83	5.23328	7.65671e-19	Up	6.60797e-19	LOC100217314	GO:0016021//integral component of membrane	GO:0046872//metal ion binding;GO:0016597//amino acid binding;GO:0004072//aspartate kinase activity	GO:0016310//phosphorylation;GO:0008652//cellular amino acid biosynthetic process	K00928//aspartate kinase [EC:2.7.2.4]	gi|223973043|gb|ACN30709.1|//unknown [Zea mays]
BGI_novel_G000677	1442	35.67	147.8	2.11763	1.0535e-18	Up	9.12652e-19	NA	NA	NA	NA	K20098//DNA excision repair protein ERCC-6-like 2 [EC:3.6.4.-];K06966//uncharacterized protein	ABC59221.1//transposase [Zea mays]
103635867	1270	55	183	1.80111	1.07279e-18	Up	9.29684e-19	LOC103635867	NA	NA	NA	NA	gi|413949867|gb|AFW82516.1|//hypothetical protein ZEAMMB73_568083 [Zea mays]
BGI_novel_G000226	1188	4	76	4.3147	1.18887e-18	Up	1.03229e-18	NA	NA	NA	NA	NA	NP_001170533.1//uncharacterized protein LOC100384547 precursor [Zea mays]
100216851	1719	159.09	343.6	1.17766	1.23756e-18	Up	1.07555e-18	LOC100216851	GO:0016021//integral component of membrane	NA	NA	NA	gi|670435195|ref|XP_008658167.1|//PREDICTED: uncharacterized protein LOC100216851 isoform X1 [Zea mays]
BGI_novel_G000647	1704	25.11	126.42	2.39866	1.25048e-18	Up	1.08702e-18	NA	NA	NA	NA	NA	NP_001158995.1//uncharacterized protein LOC100303985 [Zea mays]
BGI_novel_G003499	637	43.57	161.88	1.96029	1.48723e-18	Up	1.29578e-18	NA	NA	NA	NA	NA	ONM38828.1//hypothetical protein ZEAMMB73_Zm00001d043688 [Zea mays]
BGI_novel_G005297	620	54.7	181.72	1.79887	1.50508e-18	Up	1.31148e-18	NA	NA	NA	NA	K18266//protein NDRG1	ACG34140.1//pollen-specific protein SF21 [Zea mays]
103648344	1251	0	74	7.27622	1.61326e-18	Up	1.40766e-18	LOC103648344	GO:0005794//Golgi apparatus	GO:0016413//O-acetyltransferase activity	GO:0071554//cell wall organization or biogenesis	K04427//mitogen-activated protein kinase kinase kinase 7 [EC:2.7.11.25];K16573//gamma-tubulin complex component 6	gi|670380681|ref|XP_008671053.1|//PREDICTED: protein trichome birefringence-like 8 [Zea mays]
100280248	1484	49	171.32	1.87261	1.76616e-18	Up	1.54265e-18	LOC100280248	NA	GO:0043565//sequence-specific DNA binding;GO:0003700//transcription factor activity, sequence-specific DNA binding	GO:0006355//regulation of transcription, DNA-templated	K13424//WRKY transcription factor 33	gi|670428179|ref|XP_008654860.1|//PREDICTED: uncharacterized protein LOC100280248 isoform X1 [Zea mays];gi|413950687|gb|AFW83336.1|//putative WRKY DNA-binding domain superfamily protein [Zea mays]
BGI_novel_G001373	1162	168.71	355.97	1.14398	1.89382e-18	Up	1.6551e-18	NA	NA	NA	NA	K17604//zinc finger SWIM domain-containing protein 3	XP_008646697.1//uncharacterized protein LOC103628236 [Zea mays]
109940474	759	75.7	216.41	1.58217	1.96489e-18	Up	1.71877e-18	LOC109940474	GO:0016020//membrane;GO:0005634//nucleus	GO:0003677//DNA binding	GO:0006351//transcription, DNA-templated	NA	gi|413943256|gb|AFW75905.1|//hypothetical protein ZEAMMB73_518971 [Zea mays];XP_020401817.1//uncharacterized protein LOC109943299 [Zea mays]
BGI_novel_G001652	2529	99.34	253.58	1.41876	2.19536e-18	Up	1.9232e-18	NA	NA	NA	NA	K04733//interleukin-1 receptor-associated kinase 4 [EC:2.7.11.1];K00872//homoserine kinase [EC:2.7.1.39];K10398//kinesin family member 11;K17479//glutaredoxin domain-containing cysteine-rich protein 1;K05658//ATP-binding cassette, subfamily B (MDR/TAP), member 1 [EC:3.6.3.44]	NP_001301004.1//uncharacterized protein LOC100381392 [Zea mays]
BGI_novel_G006252	1778	40.13	154.69	2.0134	2.21771e-18	Up	1.94322e-18	NA	NA	NA	NA	NA	ACG38719.1//hypothetical protein [Zea mays]
BGI_novel_G004625	432	80	223	1.54574	2.28757e-18	Up	2.00557e-18	NA	NA	NA	NA	NA	XP_018810017.1//PREDICTED: uncharacterized protein LOC108982976 [Juglans regia]
BGI_novel_G000745	2382	34.57	143.86	2.12384	2.58928e-18	Up	2.27394e-18	NA	NA	NA	NA	K20098//DNA excision repair protein ERCC-6-like 2 [EC:3.6.4.-];K10398//kinesin family member 11;K17479//glutaredoxin domain-containing cysteine-rich protein 1;K05658//ATP-binding cassette, subfamily B (MDR/TAP), member 1 [EC:3.6.3.44]	ACF81168.1//unknown [Zea mays]
103633208	2375	216.41	420.77	1.02603	2.72386e-18	Up	2.39429e-18	LOC103633208	NA	NA	NA	K15156//mediator of RNA polymerase II transcription subunit 14;K10357//myosin V;K08247//methionine S-methyltransferase [EC:2.1.1.12];K08150//MFS transporter, SP family, solute carrier family 2 (myo-inositol transporter), member 13;K04040//chlorophyll/bacteriochlorophyll a synthase [EC:2.5.1.62 2.5.1.133]	gi|670424911|ref|XP_008653127.1|//PREDICTED: uncharacterized protein LOC103633208 [Zea mays]
100382813	1986	212.28	414.69	1.03283	3.13483e-18	Up	2.76176e-18	LOC100382813	NA	NA	NA	NA	gi|293336398|ref|NP_001168984.1|//uncharacterized protein LOC100382813 precursor [Zea mays]
BGI_novel_G003947	1756	190.11	384.03	1.08115	3.39643e-18	Up	2.9956e-18	NA	NA	NA	NA	K06630//14-3-3 protein epsilon	AQK78671.1//14-3-3-like protein GF14 epsilon [Zea mays]
100280654	955	209.1	410	1.0382	3.49396e-18	Up	3.08404e-18	LOC100280654	GO:0009506//plasmodesma;GO:0016021//integral component of membrane;GO:0009536//plastid;GO:0046658//anchored component of plasma membrane	GO:0004871//signal transducer activity	GO:0006952//defense response	K00430//peroxidase [EC:1.11.1.7];K13412//calcium-dependent protein kinase [EC:2.7.11.1]	gi|226505244|ref|NP_001147044.1|//harpin inducing protein [Zea mays];ACG25241.1//harpin inducing protein [Zea mays]
103627141	4060	125.14	291.08	1.28464	3.76396e-18	Up	3.32834e-18	LOC103627141	NA	NA	NA	K13681//xyloglucan fucosyltransferase [EC:2.4.1.-];K03013//DNA-directed RNA polymerases I, II, and III subunit RPABC1;K18674//N-acetylgalactosamine kinase [EC:2.7.1.157];K17913//carlactone synthase / all-trans-10'-apo-beta-carotenal 13,14-cleaving dioxygenase [EC:1.13.11.69 1.13.11.70];K14300//nuclear pore complex protein Nup133	gi|670396273|ref|XP_008678433.1|//PREDICTED: uncharacterized protein LOC103653272 [Zea mays]
BGI_novel_G001824	3834	195	390	1.06677	4.31648e-18	Up	3.82463e-18	NA	NA	NA	NA	K20181//vacuolar protein sorting-associated protein 18	ONM29978.1//LRR receptor-like serine/threonine-protein kinase EFR [Zea mays]
BGI_novel_G004264	210	89.49	236.37	1.46802	4.52671e-18	Up	4.01225e-18	NA	NA	NA	NA	K01649//2-isopropylmalate synthase [EC:2.3.3.13]	ONM28961.1//2-isopropylmalate synthase 1 chloroplastic, partial [Zea mays]
BGI_novel_G001988	1652	158	338	1.16387	4.74858e-18	Up	4.21126e-18	NA	NA	NA	NA	K09285//AP2-like factor, ANT lineage	ONM32567.1//ATP10 protein expressed [Zea mays]
103627054	1466	80	221	1.53274	5.14128e-18	Up	4.56259e-18	LOC103627054	GO:0005634//nucleus	GO:0003677//DNA binding;GO:0003700//transcription factor activity, sequence-specific DNA binding	GO:0006355//regulation of transcription, DNA-templated	K09286//EREBP-like factor	gi|670408552|ref|XP_008645615.1|//PREDICTED: ethylene-responsive transcription factor TINY-like [Zea mays]
103640646	1865	215	416	1.01902	6.40248e-18	Up	5.70089e-18	LOC103640646	GO:0016021//integral component of membrane	GO:0016705//oxidoreductase activity, acting on paired donors, with incorporation or reduction of molecular oxygen;GO:0020037//heme binding;GO:0005506//iron ion binding;GO:0004497//monooxygenase activity	GO:0055114//oxidation-reduction process	K00512//steroid 17alpha-monooxygenase / 17alpha-hydroxyprogesterone deacetylase [EC:1.14.14.19 1.14.14.32];K07408//cytochrome P450 family 1 subfamily A polypeptide 1 [EC:1.14.14.1]	gi|670443811|ref|XP_008662353.1|//PREDICTED: cytochrome P450 89A2-like [Zea mays]
BGI_novel_G002378	2602	57.19	182.56	1.7413	6.98512e-18	Up	6.2273e-18	NA	NA	NA	NA	K14486//auxin response factor	NP_001168194.1//hypothetical protein [Zea mays]
100281066	1441	113	271	1.32874	7.74423e-18	Up	6.91559e-18	LOC100281066	NA	GO:0016788//hydrolase activity, acting on ester bonds	NA	K21026//acetylajmaline esterase [EC:3.1.1.80];K01188//beta-glucosidase [EC:3.2.1.21];K00679//phospholipid:diacylglycerol acyltransferase [EC:2.3.1.158];K10960//geranylgeranyl diphosphate/geranylgeranyl-bacteriochlorophyllide a reductase [EC:1.3.1.83 1.3.1.111]	gi|226507408|ref|NP_001147457.1|//anther-specific proline-rich protein APG [Zea mays]
103632151	986	53.81	176.46	1.78016	7.89746e-18	Up	7.05399e-18	LOC103632151	NA	NA	NA	NA	gi|195609316|gb|ACG26488.1|//hypothetical protein [Zea mays]
103637567	691	87	230.26	1.47095	1.07407e-17	Up	9.63084e-18	LOC103637567	GO:0005774//vacuolar membrane;GO:0005768//endosome;GO:0016021//integral component of membrane;GO:0005802//trans-Golgi network	GO:0008757//S-adenosylmethionine-dependent methyltransferase activity	GO:0032259//methylation	NA	ACL53250.1//unknown [Zea mays];XP_008649167.1//uncharacterized protein LOC103629851 [Zea mays];gi|670364104|ref|XP_008657955.1|//PREDICTED: probable methyltransferase PMT18 [Zea mays]
BGI_novel_G001907	3605	74.96	211	1.55982	1.10655e-17	Up	9.93093e-18	NA	NA	NA	NA	K02133//F-type H+-transporting ATPase subunit beta [EC:3.6.3.14]	AQL01300.1//LL-diaminopimelate aminotransferase chloroplastic [Zea mays]
103648927	2067	28.62	129.32	2.24262	1.10867e-17	Up	9.95321e-18	LOC103648927	NA	GO:0003723//RNA binding;GO:0004674//protein serine/threonine kinase activity;GO:0005524//ATP binding	GO:0006468//protein phosphorylation	K08960//casein kinase 1, epsilon [EC:2.7.11.1];K20102//YTH domain-containing family protein	XP_020404581.1//uncharacterized protein LOC103648927 [Zea mays];gi|670381575|ref|XP_008671525.1|//PREDICTED: uncharacterized protein LOC103648927 [Zea mays]
BGI_novel_G003415	4497	0	69.6	7.18778	1.27983e-17	Up	1.15114e-17	NA	NA	NA	NA	K02291//15-cis-phytoene/all-trans-phytoene synthase [EC:2.5.1.32 2.5.1.99]	XP_008666799.1//phytoene synthase 2, chloroplastic [Zea mays]
BGI_novel_G003416	3288	1.05	65.78	6.03596	1.62437e-17	Up	1.46684e-17	NA	NA	NA	NA	K02291//15-cis-phytoene/all-trans-phytoene synthase [EC:2.5.1.32 2.5.1.99]	XP_008666799.1//phytoene synthase 2, chloroplastic [Zea mays]
103637174	1428	15.75	101.23	2.75098	1.74506e-17	Up	1.57825e-17	LOC103637174	NA	NA	NA	K04733//interleukin-1 receptor-associated kinase 4 [EC:2.7.11.1]	gi|670434255|ref|XP_008657646.1|//PREDICTED: putative nuclease HARBI1 [Zea mays]
103626154	1857	158	334	1.14669	1.77039e-17	Up	1.60169e-17	LOC103626154	GO:0005901//caveola	NA	NA	K07192//flotillin	gi|670406405|ref|XP_008644764.1|//PREDICTED: flotillin-like protein 1 [Zea mays]
100384581	1865	65.09	193.57	1.63912	1.87704e-17	Up	1.69948e-17	LOC100384581	NA	NA	NA	NA	gi|670426469|ref|XP_008653888.1|//PREDICTED: uncharacterized protein LOC103634036 [Zea mays]
BGI_novel_G000900	7651	21.38	113.37	2.47347	1.96124e-17	Up	1.77707e-17	NA	NA	NA	NA	K00872//homoserine kinase [EC:2.7.1.39];K06966//uncharacterized protein;K05658//ATP-binding cassette, subfamily B (MDR/TAP), member 1 [EC:3.6.3.44]	AEJ07906.1//putative transposase [Zea luxurians]
BGI_novel_G000592	422	54.19	174.92	1.75737	2.08907e-17	Up	1.89539e-17	NA	NA	NA	NA	NA	XP_008663272.1//uncharacterized protein LOC103641729 [Zea mays]
BGI_novel_G002592	889	0	68.29	7.16037	2.38008e-17	Up	2.16296e-17	NA	NA	NA	NA	NA	XP_020406714.1//uncharacterized protein LOC103650541 [Zea mays]
BGI_novel_G005686	1729	204.06	396.37	1.02462	2.69044e-17	Up	2.44795e-17	NA	NA	NA	NA	K04646//clathrin heavy chain	XP_003519402.1//PREDICTED: clathrin heavy chain 2-like [Glycine max]
100384263	1335	138.4	304.68	1.20522	2.78757e-17	Up	2.53881e-17	LOC100384263	NA	NA	NA	NA	gi|293335683|ref|NP_001170299.1|//uncharacterized protein LOC100384263 [Zea mays]
100285360	959	82	219	1.484	4.07011e-17	Up	3.72992e-17	LOC100285360	NA	NA	NA	K10773//endonuclease III [EC:4.2.99.18]	gi|226507154|ref|NP_001151724.1|//zinc finger protein 1 [Zea mays]
103650089	2650	40	148	1.95429	4.73717e-17	Up	4.34875e-17	LOC103650089	NA	NA	NA	K01634//sphinganine-1-phosphate aldolase [EC:4.1.2.27]	gi|670386534|ref|XP_008673972.1|//PREDICTED: uncharacterized protein LOC103650089 [Zea mays]
BGI_novel_G005445	3605	47.82	161.92	1.82636	4.93759e-17	Up	4.53567e-17	NA	NA	NA	NA	K09487//heat shock protein 90kDa beta	AQK92908.1//40S ribosomal protein S4-3 [Zea mays]
BGI_novel_G004519	2465	72.91	203.99	1.55108	5.00305e-17	Up	4.59729e-17	NA	NA	NA	NA	K11303//histone acetyltransferase 1 [EC:2.3.1.48]	ONM51896.1//Histone acetyltransferase type B catalytic subunit [Zea mays]
BGI_novel_G002681	958	109.96	260.38	1.31041	7.04504e-17	Up	6.50094e-17	NA	NA	NA	NA	K07305//peptide-methionine (R)-S-oxide reductase [EC:1.8.4.12];K03006//DNA-directed RNA polymerase II subunit RPB1 [EC:2.7.7.6];K06228//fused [EC:2.7.11.1];K14007//protein transport protein SEC24;K03549//KUP system potassium uptake protein	XP_020406358.1//uncharacterized protein LOC109944997 [Zea mays]
BGI_novel_G000489	871	182	363	1.0628	7.24273e-17	Up	6.6848e-17	NA	NA	NA	NA	NA	XP_021313729.1//nematode resistance protein-like HSPRO1 [Sorghum bicolor]
BGI_novel_G003679	3894	0	65.53	7.10085	8.89831e-17	Up	8.23404e-17	NA	NA	NA	NA	K05933//aminocyclopropanecarboxylate oxidase [EC:1.14.17.4];K13171//serine/arginine repetitive matrix protein 1	AQK71429.1//hypothetical protein ZEAMMB73_Zm00001d016679 [Zea mays]
103649885	682	163	336	1.11036	8.99557e-17	Up	8.32494e-17	LOC103649885	NA	NA	NA	NA	gi|670386077|ref|XP_008673796.1|//PREDICTED: uncharacterized protein LOC103649885 [Zea mays]
100194023	1399	35.57	138.01	2.02281	1.12256e-16	Up	1.04211e-16	LOC100194023	NA	NA	NA	NA	gi|414588674|tpg|DAA39245.1|//TPA: hypothetical protein ZEAMMB73_653719 [Zea mays]
BGI_novel_G004768	2325	147.17	312.69	1.15402	1.2658e-16	Up	1.17684e-16	NA	NA	NA	NA	K16803//cytoskeleton-associated protein 5	ONM54651.1//hypothetical protein ZEAMMB73_Zm00001d020287 [Zea mays]
BGI_novel_G003523	1202	57	175	1.68509	1.62768e-16	Up	1.51829e-16	NA	NA	NA	NA	NA	AQK69632.1//hypothetical protein ZEAMMB73_Zm00001d015830 [Zea mays]
BGI_novel_G003988	5247	0	64.18	7.07082	1.70395e-16	Up	1.58977e-16	NA	NA	NA	NA	K03255//protein TIF31	AQK78703.1//putative sucrose-phosphatase 2 [Zea mays]
BGI_novel_G001435	418	101	244	1.33929	2.07463e-16	Up	1.94055e-16	NA	NA	NA	NA	K16280//E3 ubiquitin-protein ligase RGLG [EC:2.3.2.27];K04730//interleukin-1 receptor-associated kinase 1 [EC:2.7.11.1];K21027//tRNA-5-taurinomethyluridine 2-sulfurtransferase [EC:2.8.1.14];K15923//alpha-L-fucosidase 2 [EC:3.2.1.51]	CAH66146.1//OSIGBa0114M03.4 [Oryza sativa]
BGI_novel_G004026	5859	161.05	330.51	1.10395	2.17932e-16	Up	2.03999e-16	NA	NA	NA	NA	K10357//myosin V;K13415//protein brassinosteroid insensitive 1 [EC:2.7.10.1 2.7.11.1];K08873//serine/threonine-protein kinase SMG1 [EC:2.7.11.1]	XP_020408873.1//uncharacterized protein LOC100280033 isoform X1 [Zea mays]
BGI_novel_G001108	2530	52.84	167.25	1.72907	2.20983e-16	Up	2.06986e-16	NA	NA	NA	NA	K17604//zinc finger SWIM domain-containing protein 3;K17086//transmembrane 9 superfamily member 2/4;K14808//ATP-dependent RNA helicase DDX54/DBP10 [EC:3.6.4.13]	XP_008646505.1//uncharacterized protein LOC103627989 [Zea mays]
100384011	1653	158.73	327.16	1.11019	2.25926e-16	Up	2.11705e-16	LOC100384011	GO:0016020//membrane	GO:0016709//oxidoreductase activity, acting on paired donors, with incorporation or reduction of molecular oxygen, NAD(P)H as one donor, and incorporation of one atom of oxygen;GO:0020037//heme binding;GO:0005506//iron ion binding	GO:0044550//secondary metabolite biosynthetic process;GO:0055114//oxidation-reduction process	K16085//9beta-pimara-7,15-diene oxidase [EC:1.14.13.144];K07418//cytochrome P450 family 2 subfamily J [EC:1.14.14.1];K00512//steroid 17alpha-monooxygenase / 17alpha-hydroxyprogesterone deacetylase [EC:1.14.14.19 1.14.14.32]	gi|413920472|gb|AFW60404.1|//putative cytochrome P450 superfamily protein [Zea mays]
100383659	1229	60.64	180.21	1.63811	2.35888e-16	Up	2.21111e-16	LOC100383659	NA	NA	NA	NA	gi|293335181|ref|NP_001169774.1|//uncharacterized protein LOC100383659 [Zea mays];NP_001169774.1//uncharacterized protein LOC100383659 [Zea mays]
100282863	1072	151	316	1.13214	2.51218e-16	Up	2.3578e-16	LOC100282863	GO:0005783//endoplasmic reticulum	NA	GO:0016036//cellular response to phosphate starvation;GO:0070417//cellular response to cold	NA	gi|226532684|ref|NP_001149241.1|//ids4-like protein [Zea mays]
103646716	2185	87	222	1.41824	2.65075e-16	Up	2.49101e-16	LOC103646716	GO:0005789//endoplasmic reticulum membrane	GO:0003755//peptidyl-prolyl cis-trans isomerase activity;GO:0005528//FK506 binding	GO:0000413//protein peptidyl-prolyl isomerization;GO:0061077//chaperone-mediated protein folding	K09571//FK506-binding protein 4/5 [EC:5.2.1.8]	gi|670377020|ref|XP_008669632.1|//PREDICTED: 70 kDa peptidyl-prolyl isomerase-like [Zea mays]
103634498	1227	122	274	1.23406	3.02157e-16	Up	2.84698e-16	LOC103634498	NA	NA	NA	K20716//mitogen-activated protein kinase kinase kinase 17/18	gi|670363059|ref|XP_008654520.1|//PREDICTED: mitogen-activated protein kinase kinase kinase ANP1-like [Zea mays]
100274568	1229	67	190	1.57054	3.07353e-16	Up	2.89655e-16	LOC100274568	NA	NA	NA	NA	gi|670430705|ref|XP_008656059.1|//PREDICTED: uncharacterized protein LOC100274568 [Zea mays]
BGI_novel_G001674	2745	12.07	87.36	2.92232	3.4628e-16	Up	3.26752e-16	NA	NA	NA	NA	K14500//BR-signaling kinase [EC:2.7.11.1]	XP_008657838.1//verprolin-like [Zea mays]
BGI_novel_G006046	3206	75.84	203.55	1.49112	3.92792e-16	Up	3.71538e-16	NA	NA	NA	NA	K00921//1-phosphatidylinositol-3-phosphate 5-kinase [EC:2.7.1.150]	AQL08629.1//NAD(P)-binding Rossmann-fold superfamily protein [Zea mays]
BGI_novel_G003350	2460	185.3	361.72	1.03178	4.24301e-16	Up	4.01847e-16	NA	NA	NA	NA	K02902//large subunit ribosomal protein L28	ONM24191.1//Ribosomal L28 family [Zea mays]
100192514	1674	16	96	2.65173	4.25696e-16	Up	4.03211e-16	LOC100192514	NA	GO:0052634//C-19 gibberellin 2-beta-dioxygenase activity;GO:0005506//iron ion binding	GO:0009416//response to light stimulus;GO:0045487//gibberellin catabolic process;GO:0055114//oxidation-reduction process	K04125//gibberellin 2-oxidase [EC:1.14.11.13]	gi|212721130|ref|NP_001131206.1|//uncharacterized protein LOC100192514 [Zea mays]
BGI_novel_G004135	1971	68.57	191.46	1.54816	4.77939e-16	Up	4.53263e-16	NA	NA	NA	NA	NA	NP_001169457.1//uncharacterized protein LOC100383328 [Zea mays]
BGI_novel_G002255	2824	117.42	265.74	1.24511	5.24615e-16	Up	4.98155e-16	NA	NA	NA	NA	K07964//heparanase [EC:3.2.1.166]	ONM38830.1//Heparanase-like protein 3 [Zea mays]
100191697	2249	117.01	264.91	1.24564	5.6881e-16	Up	5.40684e-16	IDP1977	GO:0016021//integral component of membrane	GO:0020037//heme binding;GO:0005506//iron ion binding;GO:0010295//(+)-abscisic acid 8'-hydroxylase activity	GO:0010268//brassinosteroid homeostasis;GO:0007275//multicellular organism development;GO:0016132//brassinosteroid biosynthetic process;GO:0016125//sterol metabolic process;GO:0046345//abscisic acid catabolic process;GO:0055114//oxidation-reduction process	K09843//(+)-abscisic acid 8'-hydroxylase [EC:1.14.13.93]	gi|212274403|ref|NP_001130598.1|//uncharacterized protein LOC100191697 precursor [Zea mays];ACN25205.1//unknown [Zea mays]
BGI_novel_G004258	483	101.63	241.92	1.31797	6.27013e-16	Up	5.96631e-16	NA	NA	NA	NA	K12349//neutral ceramidase [EC:3.5.1.23]	AQK82777.1//Neutral/alkaline non-lysosomal ceramidase [Zea mays]
103647887	2185	186.88	362.38	1.02216	6.63839e-16	Up	6.322e-16	LOC103647887	NA	GO:0005488//binding	NA	K17604//zinc finger SWIM domain-containing protein 3	gi|670379556|ref|XP_008670606.1|//PREDICTED: uncharacterized protein LOC103647887 [Zea mays]
BGI_novel_G003341	1476	14.93	92.78	2.70237	6.71574e-16	Up	6.39767e-16	NA	NA	NA	NA	K01535//H+-transporting ATPase [EC:3.6.3.6]	AQK66007.1//H(+)-ATPase 5, partial [Zea mays]
109945982	2238	162	328	1.08447	7.30091e-16	Up	6.96527e-16	LOC109945982	GO:0005789//endoplasmic reticulum membrane	GO:0003755//peptidyl-prolyl cis-trans isomerase activity;GO:0005528//FK506 binding	GO:0061077//chaperone-mediated protein folding	NA	gi|33113962|gb|AAP94584.1|//putative gypsy-type retrotransposon [Zea mays]
BGI_novel_G000384	1170	27.38	118.52	2.18071	7.48106e-16	Up	7.13936e-16	NA	NA	NA	NA	K08734//DNA mismatch repair protein MLH1;K14570//RNA exonuclease 1 [EC:3.1.-.-];K19951//TBC1 domain family member 8/9;K11991//tRNA(adenine34) deaminase [EC:3.5.4.33];K13457//disease resistance protein RPM1	XP_008671688.1//protein ANTAGONIST OF LIKE HETEROCHROMATIN PROTEIN 1-like [Zea mays]
100280281	2127	7	73	3.44924	9.46948e-16	Up	9.06421e-16	LOC100280281	GO:0048046//apoplast	GO:0016722//oxidoreductase activity, oxidizing metal ions;GO:0052716//hydroquinone:oxygen oxidoreductase activity;GO:0005507//copper ion binding	GO:0046274//lignin catabolic process;GO:0055114//oxidation-reduction process	K05909//laccase [EC:1.10.3.2]	gi|226501944|ref|NP_001146681.1|//uncharacterized protein LOC100280281 [Zea mays]
100501180	2676	137	292	1.15856	1.00187e-15	Up	9.60387e-16	LOC100501180	NA	GO:0003824//catalytic activity	NA	K04733//interleukin-1 receptor-associated kinase 4 [EC:2.7.11.1];K17609//nucleoredoxin [EC:1.8.1.8];K13412//calcium-dependent protein kinase [EC:2.7.11.1];K14306//nuclear pore complex protein Nup62	AQK60606.1//Protein kinase protein with adenine nucleotide alpha hydrolase-like domain [Zea mays];gi|992169019|gb|KXG29487.1|//hypothetical protein SORBI_004G042800 [Sorghum bicolor]
100127514	849	88	220	1.3887	1.01828e-15	Up	9.76617e-16	ZCN3	NA	GO:0008429//phosphatidylethanolamine binding	GO:0010229//inflorescence development;GO:0048510//regulation of timing of transition from vegetative to reproductive phase	K16223//protein FLOWERING LOCUS T	gi|163838714|ref|NP_001106242.1|//ZCN3 protein [Zea mays]
100383786	2212	174.18	343.62	1.047	1.03604e-15	Up	9.93858e-16	LOC100383786	NA	NA	NA	NA	gi|293333507|ref|NP_001169892.1|//uncharacterized protein LOC100383786 [Zea mays]
103627407	2008	26	115	2.21182	1.12385e-15	Up	1.07965e-15	LOC103627407	GO:0009536//plastid	GO:0005509//calcium ion binding	NA	NA	gi|670409356|ref|XP_008645921.1|//PREDICTED: calcium uptake protein 1, mitochondrial-like isoform X1 [Zea mays]
103654113	1290	141	297	1.14154	1.24273e-15	Up	1.19621e-15	LOC103654113	NA	GO:0016301//kinase activity	GO:0016310//phosphorylation	K04733//interleukin-1 receptor-associated kinase 4 [EC:2.7.11.1]	gi|670398193|ref|XP_008679158.1|//PREDICTED: lysM domain receptor-like kinase 3 [Zea mays]
BGI_novel_G006406	3117	32.52	127.24	2.03492	1.28792e-15	Up	1.24047e-15	NA	NA	NA	NA	K02993//small subunit ribosomal protein S7e;K20279//synaptojanin [EC:3.1.3.36]	ONM30372.1//putative inactive purple acid phosphatase 1 [Zea mays]
103637557	585	16.78	95.67	2.57809	1.29763e-15	Up	1.24995e-15	LOC103637557	NA	GO:0005524//ATP binding;GO:0004672//protein kinase activity	GO:0006468//protein phosphorylation	K03030//26S proteasome regulatory subunit N11	gi|670434792|ref|XP_008657943.1|//PREDICTED: uncharacterized protein LOC103637557 [Zea mays]
BGI_novel_G000836	775	70.17	190.81	1.50998	1.74651e-15	Up	1.69135e-15	NA	NA	NA	NA	NA	ACG40712.1//hypothetical protein [Zea mays]
100280954	745	61	176	1.59546	1.76221e-15	Up	1.7069e-15	cl22897_1a	GO:0005886//plasma membrane	NA	GO:0008283//cell proliferation;GO:0009651//response to salt stress;GO:2000377//regulation of reactive oxygen species metabolic process;GO:0009737//response to abscisic acid	K03860//phosphatidylinositol glycan, class Q;K20887//xyloglucan glycosyltransferase 4 [EC:2.4.1.-]	gi|226494167|ref|NP_001147346.1|//uncharacterized protein LOC100280954 precursor [Zea mays]
BGI_novel_G005111	2136	127.6	276.22	1.18096	2.22198e-15	Up	2.15731e-15	NA	NA	NA	NA	K20855//beta-1,3-galactosyltransferase 1/2/3/4/5/7/8 [EC:2.4.1.-]	OEL36460.1//E3 ubiquitin-protein ligase RHF2A [Dichanthelium oligosanthes]
100194353	1591	45.03	148.46	1.78788	2.35151e-15	Up	2.28587e-15	LOC100194353	NA	NA	NA	NA	gi|212722490|ref|NP_001132860.1|//uncharacterized protein LOC100194353 precursor [Zea mays]
109942539	691	16.42	93.68	2.57906	2.49069e-15	Up	2.42463e-15	LOC109942539	NA	NA	NA	K11446//histone demethylase JARID1 [EC:1.14.11.-];K01507//inorganic pyrophosphatase [EC:3.6.1.1];K13336//peroxin-3;K05605//3-hydroxyisobutyryl-CoA hydrolase [EC:3.1.2.4];K00963//UTP--glucose-1-phosphate uridylyltransferase [EC:2.7.7.9]	gi|34015087|gb|AAQ56285.1|//putative gag-pol protein [Oryza sativa Japonica Group]
BGI_novel_G004670	3295	159.2	319.91	1.07359	2.72722e-15	Up	2.65975e-15	NA	NA	NA	NA	K09584//protein disulfide-isomerase A6 [EC:5.3.4.1]	AQK69410.1//Protein disulfide-isomerase like 2-1 [Zea mays]
103653021	907	151.7	308.87	1.09255	3.35615e-15	Up	3.28645e-15	LOC103653021	GO:0005618//cell wall;GO:0005576//extracellular region	GO:0045735//nutrient reservoir activity;GO:0030145//manganese ion binding;GO:0046564//oxalate decarboxylase activity	GO:0033609//oxalate metabolic process	K11426//SET and MYND domain-containing protein	gi|670395701|ref|XP_008678220.1|//PREDICTED: putative germin-like protein 12-4 [Zea mays];XP_008678213.1//putative germin-like protein 12-4 [Zea mays]
BGI_novel_G000471	881	5.68	67.28	3.63298	3.50614e-15	Up	3.43715e-15	NA	NA	NA	NA	K15156//mediator of RNA polymerase II transcription subunit 14;K13457//disease resistance protein RPM1;K10357//myosin V;K08247//methionine S-methyltransferase [EC:2.1.1.12]	XP_020398528.1//uncharacterized protein LOC109941729 [Zea mays]
100274591	1566	174	339	1.02897	3.88915e-15	Up	3.82189e-15	LOC100274591	NA	NA	NA	NA	gi|226496791|ref|NP_001142416.1|//uncharacterized protein LOC100274591 [Zea mays]
103632794	2784	183	351	1.0064	4.1052e-15	Up	4.03746e-15	LOC103632794	NA	GO:0003677//DNA binding;GO:0004803//transposase activity;GO:0008270//zinc ion binding	GO:0006313//transposition, DNA-mediated	K17604//zinc finger SWIM domain-containing protein 3	gi|670362591|ref|XP_008652753.1|//PREDICTED: uncharacterized protein LOC103632794 [Zea mays];XP_020401183.1//uncharacterized protein LOC103632794 [Zea mays]
542080	1365	37	133	1.9126	4.14672e-15	Up	4.07953e-15	kip1	GO:0005634//nucleus	GO:0003677//DNA binding	GO:0006355//regulation of transcription, DNA-templated;GO:0009965//leaf morphogenesis	K16670//homeobox protein Meis2;K15613//homeobox protein Meis1	gi|162463376|ref|NP_001105184.1|//knotted interacting protein 1 [Zea mays]
BGI_novel_G000599	1342	16.41	92.69	2.56461	4.19449e-15	Up	4.12736e-15	NA	NA	NA	NA	K04733//interleukin-1 receptor-associated kinase 4 [EC:2.7.11.1];K00872//homoserine kinase [EC:2.7.1.39];K17479//glutaredoxin domain-containing cysteine-rich protein 1;K05658//ATP-binding cassette, subfamily B (MDR/TAP), member 1 [EC:3.6.3.44];K17917//sorting nexin-1/2	XP_020406605.1//zinc finger BED domain-containing protein RICESLEEPER 2-like [Zea mays]
BGI_novel_G006352	1127	62.72	176.45	1.55903	4.62891e-15	Up	4.56126e-15	NA	NA	NA	NA	NA	NP_001301004.1//uncharacterized protein LOC100381392 [Zea mays]
100274070	1543	45	146.71	1.77174	4.99816e-15	Up	4.93156e-15	LOC100274070	NA	NA	NA	NA	gi|226501452|ref|NP_001141921.1|//uncharacterized protein LOC100274070 [Zea mays]
100502448	2547	68	184.69	1.50827	5.06813e-15	Up	5.00361e-15	LOC100502448	GO:0005739//mitochondrion	GO:0004674//protein serine/threonine kinase activity;GO:0005524//ATP binding	GO:0006468//protein phosphorylation	K04733//interleukin-1 receptor-associated kinase 4 [EC:2.7.11.1]	gi|413917528|gb|AFW57460.1|//hypothetical protein ZEAMMB73_934668 [Zea mays]
BGI_novel_G001280	624	42.97	143.11	1.80249	5.16312e-15	Up	5.10098e-15	NA	NA	NA	NA	NA	ACG31286.1//hypothetical protein [Zea mays]
103626185	524	166	327	1.04488	5.42515e-15	Up	5.36524e-15	LOC103626185	NA	NA	NA	NA	gi|670406483|ref|XP_008644800.1|//PREDICTED: uncharacterized protein LOC103626185 [Zea mays]
BGI_novel_G000369	530	15.83	90.93	2.58886	5.48145e-15	Up	5.42146e-15	NA	NA	NA	NA	NA	NP_001145010.1//uncharacterized protein LOC100278178 [Zea mays]
103632673	1288	69	186	1.4974	5.65574e-15	Up	5.60002e-15	LOC103632673	GO:0016020//membrane;GO:0005783//endoplasmic reticulum	GO:0016844//strictosidine synthase activity;GO:0016788//hydrolase activity, acting on ester bonds	GO:0009058//biosynthetic process	K01757//strictosidine synthase [EC:4.3.3.2]	gi|670423769|ref|XP_008652645.1|//PREDICTED: strictosidine synthase 3-like [Zea mays]
BGI_novel_G004627	384	15	89	2.63561	5.79866e-15	Up	5.74384e-15	NA	NA	NA	NA	K03517//quinolinate synthase [EC:2.5.1.72];K01528//dynamin GTPase [EC:3.6.5.5];K01115//phospholipase D1/2 [EC:3.1.4.4];K12447//UDP-sugar pyrophosphorylase [EC:2.7.7.64];K05665//ATP-binding cassette, subfamily C (CFTR/MRP), member 1	XP_012701436.1//PREDICTED: uncharacterized protein LOC105914402 [Setaria italica]
103632862	1057	53.28	160.1	1.65408	6.62726e-15	Up	6.58236e-15	LOC103632862	NA	NA	NA	K08592//sentrin-specific protease 1 [EC:3.4.22.68]	gi|670411555|ref|XP_008646909.1|//PREDICTED: uncharacterized protein LOC103628495 [Zea mays];gi|670424137|ref|XP_008652802.1|//PREDICTED: uncharacterized protein LOC103632862 isoform X1 [Zea mays];AQK43851.1//hypothetical protein ZEAMMB73_Zm00001d025497 [Zea mays]
103648298	1975	0	56.63	6.89026	6.67751e-15	Up	6.63359e-15	LOC103648298	NA	NA	NA	K17604//zinc finger SWIM domain-containing protein 3	gi|670380601|ref|XP_008671018.1|//PREDICTED: uncharacterized protein LOC103648298 [Zea mays]
103633707	792	7.32	70.39	3.33222	7.16142e-15	Up	7.12142e-15	LOC103633707	GO:0009536//plastid	NA	NA	NA	gi|670426024|ref|XP_008653636.1|//PREDICTED: atherin-like [Zea mays];XP_020397045.1//uncharacterized protein LOC103633707 [Zea mays]
BGI_novel_G003366	2884	44.46	144.51	1.76736	8.75676e-15	Up	8.7374e-15	NA	NA	NA	NA	K15289//solute carrier family 35, member F5	XP_020393928.1//uncharacterized vacuolar membrane protein YML018C-like isoform X1 [Zea mays]
100381747	1050	66	180	1.51423	9.24559e-15	Up	9.23788e-15	LOC100381747	NA	NA	NA	K10357//myosin V;K13415//protein brassinosteroid insensitive 1 [EC:2.7.10.1 2.7.11.1];K08873//serine/threonine-protein kinase SMG1 [EC:2.7.11.1]	gi|293336016|ref|NP_001168022.1|//uncharacterized protein LOC100381747 precursor [Zea mays]
100384580	1685	32.18	121.89	1.98811	1.2295e-14	Up	1.23325e-14	LOC100384580	NA	NA	NA	NA	gi|293334833|ref|NP_001170557.1|//uncharacterized protein LOC100384580 [Zea mays]
BGI_novel_G000817	1448	22.06	102.34	2.28063	1.29181e-14	Up	1.29677e-14	NA	NA	NA	NA	NA	XP_020404652.1//uncharacterized protein LOC109944338 [Zea mays]
100275846	622	33	123	1.96489	1.48654e-14	Up	1.4949e-14	LOC100275846	GO:0016021//integral component of membrane	NA	NA	NA	gi|226498762|ref|NP_001143298.1|//uncharacterized protein LOC100275846 [Zea mays]
BGI_novel_G002698	1832	28.28	114.18	2.08022	1.49927e-14	Up	1.50845e-14	NA	NA	NA	NA	NA	AQK91738.1//hypothetical protein ZEAMMB73_Zm00001d009346 [Zea mays]
100193754	1460	14.96	87.04	2.60734	1.60853e-14	Up	1.62029e-14	LOC100193754	NA	NA	NA	NA	gi|212723856|ref|NP_001132312.1|//uncharacterized protein LOC100193754 [Zea mays]
100274873	2961	166.94	324.68	1.02646	1.61157e-14	Up	1.62352e-14	LOC100274873	NA	NA	NA	K19951//TBC1 domain family member 8/9	NP_001142605.1//uncharacterized protein LOC100274873 [Zea mays];gi|226499082|ref|NP_001142605.1|//uncharacterized protein LOC100274873 [Zea mays]
103631729	998	1	53	5.79469	1.78286e-14	Up	1.79927e-14	LOC103631729	GO:0005737//cytoplasm	GO:0015035//protein disulfide oxidoreductase activity;GO:0009055//electron carrier activity	GO:0055114//oxidation-reduction process;GO:0045454//cell redox homeostasis	K03676//glutaredoxin 3	gi|670362024|ref|XP_008651112.1|//PREDICTED: glutaredoxin-C1-like [Zea mays]
BGI_novel_G001712	4661	84.22	206.57	1.36116	1.79914e-14	Up	1.81605e-14	NA	NA	NA	NA	K00654//serine palmitoyltransferase [EC:2.3.1.50]	P15268.1//RecName: Full=Autonomous transposable element EN-1 mosaic protein; AltName: Full=Suppressor-mutator system protein; Short=SPM
BGI_novel_G003655	2068	1.3	52.81	5.411	2.22833e-14	Up	2.25768e-14	NA	NA	NA	NA	K05933//aminocyclopropanecarboxylate oxidase [EC:1.14.17.4]	AQK71421.1//hypothetical protein ZEAMMB73_Zm00001d016679 [Zea mays]
100285306	968	73.85	190	1.4301	2.31978e-14	Up	2.35194e-14	LOC100285306	GO:0005634//nucleus;GO:0009507//chloroplast	NA	GO:0010322//regulation of isopentenyl diphosphate biosynthetic process, methylerythritol 4-phosphate pathway;GO:1902395//regulation of 1-deoxy-D-xylulose-5-phosphate synthase activity;GO:0061077//chaperone-mediated protein folding	K17469//sulfate transporter 2, low-affinity;K03686//molecular chaperone DnaJ;K09510//DnaJ homolog subfamily B member 4;K09506//DnaJ homolog subfamily A member 5	gi|226495475|ref|NP_001151671.1|//chaperone protein dnaJ 20 [Zea mays];NP_001151671.1//chaperone protein dnaJ 20 [Zea mays]
BGI_novel_G005331	1081	37.49	129.7	1.85737	2.84736e-14	Up	2.89503e-14	NA	NA	NA	NA	NA	NP_001167682.1//uncharacterized protein LOC100381343 [Zea mays]
BGI_novel_G005488	727	171	328	1.00647	3.08186e-14	Up	3.13713e-14	NA	NA	NA	NA	K06100//symplekin	PAN29035.1//hypothetical protein PAHAL_E02027 [Panicum hallii]
103640239	1088	139	283	1.09249	4.51314e-14	Up	4.62901e-14	LOC103640239	GO:0005576//extracellular region	NA	GO:0019953//sexual reproduction	K20628//expansin	gi|670441554|ref|XP_008661079.1|//PREDICTED: expansin-B6-like [Zea mays]
BGI_novel_G006529	863	90.45	213.23	1.30399	4.83699e-14	Up	4.96645e-14	NA	NA	NA	NA	K03010//DNA-directed RNA polymerase II subunit RPB2 [EC:2.7.7.6];K11593//eukaryotic translation initiation factor 2C	EMT09704.1//Spastin [Aegilops tauschii]
109943334	1259	24.26	104.02	2.16698	4.98488e-14	Up	5.12127e-14	LOC109943334	NA	NA	NA	NA	gi|670444939|ref|XP_008662797.1|//PREDICTED: uncharacterized protein LOC103641213 [Zea mays]
BGI_novel_G001293	3905	90.18	212.64	1.3043	5.17684e-14	Up	5.32157e-14	NA	NA	NA	NA	K03013//DNA-directed RNA polymerases I, II, and III subunit RPABC1;K18674//N-acetylgalactosamine kinase [EC:2.7.1.157];K17913//carlactone synthase / all-trans-10'-apo-beta-carotenal 13,14-cleaving dioxygenase [EC:1.13.11.69 1.13.11.70];K14300//nuclear pore complex protein Nup133	XP_008652464.1//uncharacterized protein LOC103632415 isoform X1 [Zea mays]
103638799	3240	121	257	1.15353	5.79061e-14	Up	5.96168e-14	LOC103638799	GO:0005634//nucleus	GO:0003677//DNA binding	GO:0000160//phosphorelay signal transduction system;GO:0006355//regulation of transcription, DNA-templated	K14491//two-component response regulator ARR-B family	gi|670438784|ref|XP_008659833.1|//PREDICTED: two-component response regulator ARR12-like isoform X1 [Zea mays];gi|670438788|ref|XP_008659835.1|//PREDICTED: two-component response regulator ARR12-like isoform X3 [Zea mays]
BGI_novel_G000960	1250	120.91	256.25	1.15039	7.11101e-14	Up	7.34227e-14	NA	NA	NA	NA	K04733//interleukin-1 receptor-associated kinase 4 [EC:2.7.11.1];K20368//protein cornichon;K13484//5-hydroxyisourate hydrolase / 2-oxo-4-hydroxy-4-carboxy-5-ureidoimidazoline decarboxylase [EC:3.5.2.17 4.1.1.97];K00384//thioredoxin reductase (NADPH) [EC:1.8.1.9];K03083//glycogen synthase kinase 3 beta [EC:2.7.11.26]	PAN05650.1//hypothetical protein PAHAL_H02577 [Panicum hallii]
BGI_novel_G000644	4145	1.92	51.92	4.82388	7.65433e-14	Up	7.91161e-14	NA	NA	NA	NA	K20553//5'-3' exoribonuclease 4 [EC:3.1.13.-]	AQK93609.1//hypothetical protein ZEAMMB73_Zm00001d010199 [Zea mays]
100191480	2021	157	306	1.02954	7.66199e-14	Up	7.92029e-14	cl5992_1b	NA	NA	NA	NA	gi|212275618|ref|NP_001130384.1|//uncharacterized protein LOC100191480 [Zea mays]
BGI_novel_G003413	4079	0	51.63	6.75691	7.99094e-14	Up	8.27064e-14	NA	NA	NA	NA	K02291//15-cis-phytoene/all-trans-phytoene synthase [EC:2.5.1.32 2.5.1.99]	XP_008666799.1//phytoene synthase 2, chloroplastic [Zea mays]
103640304	1273	46	142	1.69295	8.31582e-14	Up	8.61102e-14	LOC103640304	NA	NA	NA	K15803//(-)-germacrene D synthase [EC:4.2.3.22 4.2.3.75];K14184//alpha-humulene/beta-caryophyllene synthase [EC:4.2.3.104 4.2.3.57];K14174//beta-farnesene synthase [EC:4.2.3.47];K14181//valencene/7-epi-alpha-selinene synthase [EC:4.2.3.73 4.2.3.86]	gi|413955666|gb|AFW88315.1|//hypothetical protein ZEAMMB73_987094 [Zea mays]
103652629	2515	67	176	1.46011	8.4471e-14	Up	8.75114e-14	LOC103652629	GO:0016021//integral component of membrane;GO:0005886//plasma membrane	GO:0004674//protein serine/threonine kinase activity;GO:0005524//ATP binding	GO:0006468//protein phosphorylation	K04733//interleukin-1 receptor-associated kinase 4 [EC:2.7.11.1]	gi|670392052|ref|XP_008676391.1|//PREDICTED: cysteine-rich receptor-like protein kinase 2 [Zea mays]
BGI_novel_G000646	6845	122.18	257.47	1.14217	8.5793e-14	Up	8.89151e-14	NA	NA	NA	NA	K20553//5'-3' exoribonuclease 4 [EC:3.1.13.-]	AQK43535.1//hypothetical protein ZEAMMB73_Zm00001d025328 [Zea mays]
103629607	1398	37.63	127.41	1.82629	9.03358e-14	Up	9.37397e-14	LOC103629607	GO:0009501//amyloplast;GO:0009507//chloroplast	GO:0008878//glucose-1-phosphate adenylyltransferase activity;GO:0005524//ATP binding	GO:0019252//starch biosynthetic process;GO:0005978//glycogen biosynthetic process	K00975//glucose-1-phosphate adenylyltransferase [EC:2.7.7.27]	gi|670415821|ref|XP_008648908.1|//PREDICTED: uncharacterized protein LOC103629607 isoform X1 [Zea mays]
BGI_novel_G000753	1586	72.47	184.29	1.41329	9.15783e-14	Up	9.50654e-14	NA	NA	NA	NA	K20241//WD repeat-containing protein 44	XP_020403544.1//uncharacterized protein LOC100501308 isoform X1 [Zea mays]
BGI_novel_G003869	590	103.6	230.48	1.22039	9.9477e-14	Up	1.03442e-13	NA	NA	NA	NA	NA	NP_001301004.1//uncharacterized protein LOC100381392 [Zea mays]
542382	1660	22	98	2.22205	1.10543e-13	Up	1.15169e-13	glb2	NA	GO:0045735//nutrient reservoir activity	NA	NA	gi|819231736|ref|NP_001295419.1|//globulin 2 precursor [Zea mays]
100281894	1616	126	262	1.12291	1.12639e-13	Up	1.17443e-13	LOC100281894	NA	GO:0016747//transferase activity, transferring acyl groups other than amino-acyl groups	NA	K14329//agmatine coumaroyltransferase [EC:2.3.1.64 2.3.1.-];K13264//isoflavone 7-O-glucoside-6''-O-malonyltransferase [EC:2.3.1.115]	gi|414874049|tpg|DAA52606.1|//TPA: transferase [Zea mays]
BGI_novel_G003673	3394	20.98	95.84	2.25838	1.18213e-13	Up	1.23312e-13	NA	NA	NA	NA	K05933//aminocyclopropanecarboxylate oxidase [EC:1.14.17.4];K13171//serine/arginine repetitive matrix protein 1	AQK71429.1//hypothetical protein ZEAMMB73_Zm00001d016679 [Zea mays]
100278609	930	109.98	238.89	1.18587	1.29471e-13	Up	1.35249e-13	LOC100278609	GO:0009535//chloroplast thylakoid membrane;GO:0009534//chloroplast thylakoid	NA	NA	NA	gi|670403581|ref|XP_008643421.1|//PREDICTED: uncharacterized protein LOC100278609 isoform X3 [Zea mays];gi|670403579|ref|XP_008643420.1|//PREDICTED: uncharacterized protein LOC100278609 isoform X2 [Zea mays];gi|670403577|ref|XP_008643419.1|//PREDICTED: uncharacterized protein LOC100278609 isoform X1 [Zea mays];gi|226496463|ref|NP_001145303.1|//uncharacterized protein LOC100278609 [Zea mays];AQK72…
100276897	820	135	274	1.08799	1.33997e-13	Up	1.40057e-13	LOC100276897	NA	NA	NA	NA	gi|414876266|tpg|DAA53397.1|//TPA: hypothetical protein ZEAMMB73_630296 [Zea mays]
109941958	1122	98.17	221.71	1.24209	1.34831e-13	Up	1.40969e-13	LOC109941958	NA	NA	NA	NA	XP_020398830.1//uncharacterized protein LOC109941958 [Zea mays];gi|670433911|ref|XP_008657457.1|//PREDICTED: uncharacterized protein LOC103636933 [Zea mays]
100282558	911	71	181	1.41687	1.3534e-13	Up	1.41514e-13	LOC100282558	NA	GO:0005524//ATP binding;GO:0016301//kinase activity;GO:0005516//calmodulin binding	GO:0016310//phosphorylation;GO:0009734//auxin-activated signaling pathway	K14488//SAUR family protein	gi|226530568|ref|NP_001148938.1|//SAUR20 - auxin-responsive SAUR family member [Zea mays]
BGI_novel_G003070	5747	0	50.42	6.72269	1.46483e-13	Up	1.5334e-13	NA	NA	NA	NA	K11817//indole-3-acetaldehyde oxidase [EC:1.2.3.7]	ONM10088.1//aldehyde oxidase3 [Zea mays]
103636186	1377	38.22	127.13	1.80067	1.63277e-13	Up	1.7126e-13	LOC103636186	NA	NA	NA	NA	XP_020401993.1//uncharacterized protein LOC103636186 [Zea mays];gi|194693896|gb|ACF81032.1|//unknown [Zea mays]
100279040	683	1	49	5.68148	1.64501e-13	Up	1.7256e-13	LOC100279040	GO:0016021//integral component of membrane	NA	NA	NA	gi|226503976|ref|NP_001145575.1|//uncharacterized protein LOC100279040 [Zea mays]
100275279	635	7	64	3.25941	1.87615e-13	Up	1.97197e-13	LOC100275279	NA	NA	NA	NA	gi|670372664|ref|XP_008667637.1|//PREDICTED: uncharacterized protein LOC100275279 isoform X1 [Zea mays]
107275232	1549	4	56	3.87412	1.92908e-13	Up	2.02857e-13	LOC107275232	NA	GO:0015035//protein disulfide oxidoreductase activity;GO:0009055//electron carrier activity;GO:0016788//hydrolase activity, acting on ester bonds	GO:0055114//oxidation-reduction process;GO:0045454//cell redox homeostasis	K21026//acetylajmaline esterase [EC:3.1.1.80];K01188//beta-glucosidase [EC:3.2.1.21];K00679//phospholipid:diacylglycerol acyltransferase [EC:2.3.1.158];K10960//geranylgeranyl diphosphate/geranylgeranyl-bacteriochlorophyllide a reductase [EC:1.3.1.83 1.3.1.111]	gi|413924078|gb|AFW64010.1|//hypothetical protein ZEAMMB73_688590 [Zea mays]
BGI_novel_G001382	509	35.34	121.54	1.84883	2.07717e-13	Up	2.18635e-13	NA	NA	NA	NA	K00654//serine palmitoyltransferase [EC:2.3.1.50];K01054//acylglycerol lipase [EC:3.1.1.23]	XP_020398415.1//uncharacterized protein LOC103641295 [Zea mays]
BGI_novel_G003511	3653	97.72	219.73	1.23578	2.13918e-13	Up	2.25205e-13	NA	NA	NA	NA	K15356//GDP-mannose transporter	XP_008661304.1//putative serine/threonine protein phosphatase superfamily protein isoform X1 [Zea mays]
103634427	2136	75.6	186.68	1.37088	2.27649e-13	Up	2.39955e-13	LOC103634427	GO:0005737//cytoplasm	GO:0020037//heme binding;GO:0046872//metal ion binding;GO:0016688//L-ascorbate peroxidase activity	GO:0006979//response to oxidative stress;GO:0098869//cellular oxidant detoxification;GO:0042744//hydrogen peroxide catabolic process;GO:0055114//oxidation-reduction process	K00434//L-ascorbate peroxidase [EC:1.11.1.11];K04554//ubiquitin-conjugating enzyme E2 J2 [EC:2.3.2.23]	gi|238009810|gb|ACR35940.1|//unknown [Zea mays];XP_008666331.2//L-ascorbate peroxidase 1, cytosolic isoform X1 [Zea mays]
103636995	1355	7.66	65.16	3.15534	2.51536e-13	Up	2.65482e-13	LOC103636995	GO:0016021//integral component of membrane	NA	NA	NA	gi|670434001|ref|XP_008657505.1|//PREDICTED: leucine-rich repeat extensin-like protein 5 [Zea mays]
109944582	1946	83	197	1.31378	3.09496e-13	Up	3.27792e-13	LOC109944582	NA	NA	NA	NA	gi|944259865|gb|KQL24122.1|//hypothetical protein SETIT_033176mg [Setaria italica]
103634288	921	138	275	1.06153	3.56981e-13	Up	3.79111e-13	LOC103634288	NA	NA	NA	NA	gi|670426800|ref|XP_008654068.1|//PREDICTED: uncharacterized protein LOC103634288 [Zea mays]
BGI_novel_G004555	1626	30.77	112.15	1.9326	3.61868e-13	Up	3.84409e-13	NA	NA	NA	NA	K03006//DNA-directed RNA polymerase II subunit RPB1 [EC:2.7.7.6];K02350//DNA polymerase zeta [EC:2.7.7.7];K10738//DNA helicase MCM9 [EC:3.6.4.12];K02943//large subunit ribosomal protein LP2;K05658//ATP-binding cassette, subfamily B (MDR/TAP), member 1 [EC:3.6.3.44]	AAD12994.1//gag-pol polyprotein [Zea mays]
BGI_novel_G001049	3510	0	48.56	6.66847	3.74436e-13	Up	3.98242e-13	NA	NA	NA	NA	K09422//myb proto-oncogene protein, plant	AQK72136.1//hypothetical protein ZEAMMB73_Zm00001d017024 [Zea mays]
BGI_novel_G005584	6591	118.05	246.87	1.13112	4.07223e-13	Up	4.33841e-13	NA	NA	NA	NA	K17917//sorting nexin-1/2	XP_020405024.1//PX domain containing protein isoform X1 [Zea mays]
BGI_novel_G003294	1215	63.17	165.88	1.4596	4.241e-13	Up	4.52032e-13	NA	NA	NA	NA	NA	ONM28252.1//Thioesterase family protein [Zea mays]
BGI_novel_G003408	4367	0	48.13	6.65563	4.65625e-13	Up	4.97031e-13	NA	NA	NA	NA	K02291//15-cis-phytoene/all-trans-phytoene synthase [EC:2.5.1.32 2.5.1.99]	XP_008666799.1//phytoene synthase 2, chloroplastic [Zea mays]
103636871	1524	3.06	51.93	4.15173	4.66805e-13	Up	4.98337e-13	LOC103636871	NA	NA	NA	K17604//zinc finger SWIM domain-containing protein 3	gi|670433821|ref|XP_008657407.1|//PREDICTED: uncharacterized protein LOC103636871 [Zea mays]
103655639	656	52.3	148.32	1.5706	4.68109e-13	Up	4.99777e-13	LOC103655639	NA	GO:0003824//catalytic activity;GO:0050662//coenzyme binding	NA	K09753//cinnamoyl-CoA reductase [EC:1.2.1.44]	gi|413923596|gb|AFW63528.1|//hypothetical protein ZEAMMB73_146413 [Zea mays]
100384381	1179	92	209	1.25057	4.91154e-13	Up	5.24867e-13	EREB58	GO:0005634//nucleus	GO:0003677//DNA binding;GO:0003700//transcription factor activity, sequence-specific DNA binding	GO:0006355//regulation of transcription, DNA-templated	K14516//ethylene-responsive transcription factor 1	gi|293333417|ref|NP_001170395.1|//putative AP2/EREBP transcription factor superfamily protein [Zea mays]
103643381	2190	0	47.99	6.65143	4.99755e-13	Up	5.34257e-13	LOC103643381	NA	NA	NA	K14007//protein transport protein SEC24;K01230//mannosyl-oligosaccharide alpha-1,2-mannosidase [EC:3.2.1.113];K05658//ATP-binding cassette, subfamily B (MDR/TAP), member 1 [EC:3.6.3.44];K00026//malate dehydrogenase [EC:1.1.1.37];K20182//vacuolar protein sorting-associated protein 33	gi|670388583|ref|XP_008674752.1|//PREDICTED: uncharacterized protein LOC103650931 [Zea mays]
BGI_novel_G001573	2208	101.77	223.09	1.19908	5.0406e-13	Up	5.38909e-13	NA	NA	NA	NA	NA	NP_001132558.1//uncharacterized protein LOC100194023 [Zea mays]
103644767	624	117.68	245.59	1.12815	5.21123e-13	Up	5.57515e-13	LOC103644767	GO:0016282//eukaryotic 43S preinitiation complex;GO:0005634//nucleus;GO:0033290//eukaryotic 48S preinitiation complex;GO:0005852//eukaryotic translation initiation factor 3 complex	GO:0003743//translation initiation factor activity	GO:0006446//regulation of translational initiation;GO:0001731//formation of translation preinitiation complex	K03250//translation initiation factor 3 subunit E	gi|670369898|ref|XP_008666148.1|//PREDICTED: eukaryotic translation initiation factor 3 subunit E-like [Zea mays]
103647997	1311	147	286	1.02697	5.28577e-13	Up	5.65593e-13	LOC103647997	GO:0016021//integral component of membrane;GO:0005739//mitochondrion	NA	NA	NA	gi|670379840|ref|XP_008670730.1|//PREDICTED: uncharacterized protein LOC103647997 [Zea mays]
BGI_novel_G002568	2711	0	47.6	6.63966	6.09617e-13	Up	6.53459e-13	NA	NA	NA	NA	K02987//small subunit ribosomal protein S4e	ACN28443.1//unknown [Zea mays]
100277652	1595	44	134	1.67343	6.12696e-13	Up	6.56941e-13	LOC100277652	NA	NA	NA	K04733//interleukin-1 receptor-associated kinase 4 [EC:2.7.11.1];K03252//translation initiation factor 3 subunit C;K19995//secretory carrier-associated membrane protein	gi|670393256|ref|XP_008677025.1|//PREDICTED: uncharacterized protein LOC100277652 isoform X1 [Zea mays];XP_008677028.1//hypothetical protein [Zea mays];gi|226494564|ref|NP_001144633.1|//hypothetical protein [Zea mays];gi|670393262|ref|XP_008677028.1|//PREDICTED: uncharacterized protein LOC100277652 isoform X2 [Zea mays]
103636838	1956	13	76	2.61426	6.28144e-13	Up	6.73754e-13	LOC103636838	GO:0005576//extracellular region	GO:0016722//oxidoreductase activity, oxidizing metal ions;GO:0005507//copper ion binding	GO:0055114//oxidation-reduction process	K00423//L-ascorbate oxidase [EC:1.10.3.3]	gi|670433771|ref|XP_008657378.1|//PREDICTED: L-ascorbate oxidase-like [Zea mays]
103641785	812	3.94	53.76	3.83703	6.70588e-13	Up	7.20344e-13	LOC103641785	GO:0005634//nucleus;GO:0005739//mitochondrion	GO:0001228//transcriptional activator activity, RNA polymerase II transcription regulatory region sequence-specific binding;GO:0001046//core promoter sequence-specific DNA binding;GO:0046983//protein dimerization activity	GO:0045944//positive regulation of transcription from RNA polymerase II promoter	K00430//peroxidase [EC:1.11.1.7];K19984//exocyst complex component 5	gi|670446206|ref|XP_008663340.1|//PREDICTED: transcription factor bHLH129-like isoform X2 [Zea mays];XP_020401434.1//POU domain, class 3, transcription factor 3 isoform X2 [Zea mays]
103638296	3759	0	47.34	6.63176	6.95212e-13	Up	7.47485e-13	LOC103638296	NA	NA	NA	K03013//DNA-directed RNA polymerases I, II, and III subunit RPABC1;K18674//N-acetylgalactosamine kinase [EC:2.7.1.157];K17913//carlactone synthase / all-trans-10'-apo-beta-carotenal 13,14-cleaving dioxygenase [EC:1.13.11.69 1.13.11.70];K14300//nuclear pore complex protein Nup133	gi|670396273|ref|XP_008678433.1|//PREDICTED: uncharacterized protein LOC103653272 [Zea mays]
103641763	2670	38.22	123.86	1.76308	7.03638e-13	Up	7.56615e-13	LOC103641763	NA	NA	NA	K04733//interleukin-1 receptor-associated kinase 4 [EC:2.7.11.1]	gi|670365723|ref|XP_008663318.1|//PREDICTED: G-type lectin S-receptor-like serine/threonine-protein kinase At2g19130 [Zea mays]
BGI_novel_G005405	1777	11.56	72.3	2.71162	8.23197e-13	Up	8.87136e-13	NA	NA	NA	NA	K03032//26S proteasome regulatory subunit N2	XP_020406980.1//uncharacterized protein LOC100274443 isoform X1 [Zea mays]
100382545	958	0	47	6.62136	8.27016e-13	Up	8.91334e-13	LOC100382545	NA	NA	NA	NA	gi|224028809|gb|ACN33480.1|//unknown [Zea mays]
103653334	1785	11	71	2.75708	8.36636e-13	Up	9.022e-13	LOC103653334	NA	NA	NA	NA	gi|670396427|ref|XP_008678487.1|//PREDICTED: uncharacterized protein LOC103653334 isoform X2 [Zea mays]
103641906	1541	94	210	1.22643	9.55346e-13	Up	1.03315e-12	LOC103641906	GO:0005634//nucleus;GO:0000786//nucleosome	GO:0003677//DNA binding	GO:0006334//nucleosome assembly	K11275//histone H1/5	gi|670446455|ref|XP_008663439.1|//PREDICTED: histone H1-like isoform X2 [Zea mays];gi|670446453|ref|XP_008663438.1|//PREDICTED: histone H1-like isoform X1 [Zea mays]
103646333	742	150	288	1.00788	9.78123e-13	Up	1.05808e-12	LOC103646333	NA	NA	NA	NA	gi|670376116|ref|XP_008669286.1|//PREDICTED: uncharacterized protein LOC103646333 isoform X2 [Zea mays]
BGI_novel_G002421	1510	109.89	232.52	1.14806	1.03155e-12	Up	1.11719e-12	NA	NA	NA	NA	NA	ACF78582.1//unknown [Zea mays]
BGI_novel_G005782	1636	53.49	148.29	1.53785	1.03893e-12	Up	1.1253e-12	NA	NA	NA	NA	K20043//clathrin coat assembly protein AP180	AQL03739.1//Putative ENTH/ANTH/VHS superfamily protein [Zea mays]
BGI_novel_G000560	1626	50.09	142.75	1.57767	1.05878e-12	Up	1.14732e-12	NA	NA	NA	NA	K04733//interleukin-1 receptor-associated kinase 4 [EC:2.7.11.1];K08734//DNA mismatch repair protein MLH1;K03083//glycogen synthase kinase 3 beta [EC:2.7.11.26];K13457//disease resistance protein RPM1	XP_020401091.1//uncharacterized protein LOC109942935 [Zea mays]
BGI_novel_G003519	2372	97	214	1.20832	1.073e-12	Up	1.16337e-12	NA	NA	NA	NA	K04733//interleukin-1 receptor-associated kinase 4 [EC:2.7.11.1];K00872//homoserine kinase [EC:2.7.1.39];K17479//glutaredoxin domain-containing cysteine-rich protein 1;K10398//kinesin family member 11;K05658//ATP-binding cassette, subfamily B (MDR/TAP), member 1 [EC:3.6.3.44]	XP_015624876.1//PREDICTED: zinc finger BED domain-containing protein RICESLEEPER 2-like [Oryza sativa Japonica Group]
BGI_novel_G005602	616	4	53	3.79469	1.16671e-12	Up	1.26683e-12	NA	NA	NA	NA	K07466//replication factor A1	AQL00386.1//hypothetical protein ZEAMMB73_Zm00001d012713 [Zea mays]
BGI_novel_G003053	646	67	168.99	1.40147	1.26426e-12	Up	1.3745e-12	NA	NA	NA	NA	NA	ONM16767.1//RNA binding (RRM/RBD/RNP motifs) family protein [Zea mays]
103647043	787	119.75	245.71	1.1037	1.2706e-12	Up	1.38152e-12	LOC103647043	NA	NA	NA	NA	gi|670377612|ref|XP_008669834.1|//PREDICTED: uncharacterized protein LOC103647043 [Zea mays]
BGI_novel_G004193	1900	0	46.1	6.59346	1.30701e-12	Up	1.42188e-12	NA	NA	NA	NA	K00895//diphosphate-dependent phosphofructokinase [EC:2.7.1.90]	ONM25262.1//hypothetical protein ZEAMMB73_Zm00001d006857, partial [Zea mays]
103644422	2297	66	167	1.40608	1.50253e-12	Up	1.63817e-12	LOC103644422	GO:0016021//integral component of membrane	NA	NA	NA	gi|670369345|ref|XP_008665850.1|//PREDICTED: uncharacterized protein LOC103644422 [Zea mays]
BGI_novel_G003686	3690	37.83	121.47	1.74977	1.50552e-12	Up	1.64173e-12	NA	NA	NA	NA	K02541//DNA replication licensing factor MCM3 [EC:3.6.4.12]	AQK63243.1//DNA replication licensing factor MCM3 [Zea mays]
103629547	1139	132	262	1.0558	1.55056e-12	Up	1.69176e-12	LOC103629547	GO:0016021//integral component of membrane	GO:0008270//zinc ion binding	GO:0044267//cellular protein metabolic process	K19040//E3 ubiquitin-protein ligase ATL10/75/76/77/78 [EC:2.3.2.27];K10663//E3 ubiquitin-protein ligase ATL4 [EC:2.3.2.27];K10664//E3 ubiquitin-protein ligase ATL6/9/15/31/42/55 [EC:2.3.2.27]	gi|670415679|ref|XP_008648859.1|//PREDICTED: RING-H2 finger protein ATL44-like [Zea mays]
100281315	1026	49	140	1.58134	1.58533e-12	Up	1.73033e-12	LOC100281315	GO:0005829//cytosol	NA	NA	K03626//nascent polypeptide-associated complex subunit alpha	gi|226500248|ref|NP_001147705.1|//nascent polypeptide-associated complex alpha subunit-like protein [Zea mays]
103639486	825	40	125	1.71063	1.62371e-12	Up	1.77319e-12	LOC103639486	GO:0016020//membrane	NA	NA	NA	gi|670440328|ref|XP_008660458.1|//PREDICTED: uncharacterized protein LOC103639486 [Zea mays]
103652625	1113	12	72	2.65173	1.66848e-12	Up	1.82341e-12	LOC103652625	NA	NA	NA	K03239//translation initiation factor eIF-2B subunit alpha	gi|670392046|ref|XP_008676388.1|//PREDICTED: protein LURP-one-related 8-like [Zea mays]
BGI_novel_G002233	2492	27.62	103.11	1.96717	1.70429e-12	Up	1.86322e-12	NA	NA	NA	NA	K10534//nitrate reductase (NAD(P)H) [EC:1.7.1.1 1.7.1.2 1.7.1.3]	XP_008663973.1//pentatricopeptide repeat-containing protein DOT4, chloroplastic [Zea mays]
BGI_novel_G001330	2766	75.8	181.4	1.32567	1.79555e-12	Up	1.96549e-12	NA	NA	NA	NA	NA	ONM18563.1//hypothetical protein ZEAMMB73_Zm00001d004168 [Zea mays]
103626541	717	44.82	132.58	1.63142	2.00412e-12	Up	2.19717e-12	LOC103626541	NA	NA	NA	K01247//DNA-3-methyladenine glycosylase II [EC:3.2.2.21]	gi|670407413|ref|XP_008645177.1|//PREDICTED: uncharacterized protein LOC103626541 [Zea mays]
BGI_novel_G003163	1923	88	199	1.24396	2.09968e-12	Up	2.30423e-12	NA	NA	NA	NA	NA	XP_008680577.1//ML domain protein isoform X1 [Zea mays]
BGI_novel_G003116	524	83.23	191.84	1.2715	2.22774e-12	Up	2.44698e-12	NA	NA	NA	NA	K18266//protein NDRG1	AQK61236.1//hypothetical protein ZEAMMB73_Zm00001d054083 [Zea mays]
BGI_novel_G004643	4412	21.22	90.41	2.15783	2.32017e-12	Up	2.5515e-12	NA	NA	NA	NA	NA	AEJ07934.1//Xilon1 gag-pol polyprotein [Zea mays subsp. mexicana]
100502403	1243	2.64	48.09	4.2539	2.3342e-12	Up	2.56785e-12	LOC100502403	NA	NA	NA	K15255//ATP-dependent DNA helicase PIF1 [EC:3.6.4.12]	gi|670411796|ref|XP_008647036.1|//PREDICTED: uncharacterized protein LOC103628646 [Zea mays]
BGI_novel_G004079	5689	51.73	143.2	1.53573	2.60294e-12	Up	2.86892e-12	NA	NA	NA	NA	K15292//syntaxin-binding protein 1;K04730//interleukin-1 receptor-associated kinase 1 [EC:2.7.11.1]	AQK53282.1//hypothetical protein ZEAMMB73_Zm00001d050936 [Zea mays]
BGI_novel_G005164	2050	2.19	46.64	4.47933	2.66835e-12	Up	2.9426e-12	NA	NA	NA	NA	K14548//U3 small nucleolar RNA-associated protein 4;K06171//nicastrin	XP_020395732.1//nicastrin [Zea mays]
BGI_novel_G005640	734	62.31	159.79	1.42541	2.68231e-12	Up	2.95852e-12	NA	NA	NA	NA	NA	NP_001315043.1//uncharacterized protein LOC100275143 [Zea mays]
BGI_novel_G005597	274	0	44.54	6.5438	2.90316e-12	Up	3.2073e-12	NA	NA	NA	NA	NA	XP_021306439.1//zinc finger BED domain-containing protein RICESLEEPER 2-like [Sorghum bicolor]
BGI_novel_G003653	5303	24.63	96.44	2.03598	2.92068e-12	Up	3.22753e-12	NA	NA	NA	NA	K05933//aminocyclopropanecarboxylate oxidase [EC:1.14.17.4];K15176//RNA polymerase-associated protein CTR9	AQK71429.1//hypothetical protein ZEAMMB73_Zm00001d016679 [Zea mays]
BGI_novel_G002828	1142	0	44.17	6.53176	3.50752e-12	Up	3.89273e-12	NA	NA	NA	NA	NA	XP_020397170.1//uncharacterized protein LOC103633950 [Zea mays]
103627793	2375	91.39	202.3	1.21316	3.67259e-12	Up	4.07921e-12	LOC103627793	NA	NA	NA	K04733//interleukin-1 receptor-associated kinase 4 [EC:2.7.11.1];K01601//ribulose-bisphosphate carboxylase large chain [EC:4.1.1.39];K14664//IAA-amino acid hydrolase [EC:3.5.1.-];K03353//anaphase-promoting complex subunit 6;K13484//5-hydroxyisourate hydrolase / 2-oxo-4-hydroxy-4-carboxy-5-ureidoimidazoline decarboxylase [EC:3.5.2.17 4.1.1.97];K08472//mlo protein	XP_008646315.2//putative nuclease HARBI1 [Zea mays];gi|670387538|ref|XP_008674335.1|//PREDICTED: putative nuclease HARBI1 [Zea mays]
100501464	2732	55	147.49	1.48988	3.75523e-12	Up	4.17584e-12	LOC100501464	GO:0005887//integral component of plasma membrane	GO:0008271//secondary active sulfate transmembrane transporter activity	GO:1902358//sulfate transmembrane transport	K17470//sulfate transporter 1, high-affinity	AQL09084.1//Sulfate transporter 1.2 [Zea mays];gi|413956713|gb|AFW89362.1|//hypothetical protein ZEAMMB73_695392 [Zea mays];XP_002468339.1//sulfate transporter 1.2 [Sorghum bicolor]
103646105	1634	54.99	147.31	1.48838	4.00524e-12	Up	4.4627e-12	LOC103646105	GO:0030686//90S preribosome;GO:0032040//small-subunit processome;GO:0022627//cytosolic small ribosomal subunit	GO:0003735//structural constituent of ribosome	GO:0006412//translation;GO:0042274//ribosomal small subunit biogenesis;GO:0006364//rRNA processing	K02993//small subunit ribosomal protein S7e	gi|670375506|ref|XP_008669051.1|//PREDICTED: uncharacterized protein LOC103646105 [Zea mays];XP_008669051.1//uncharacterized protein LOC103646105 [Zea mays]
BGI_novel_G000397	1259	4	50.86	3.73523	4.19562e-12	Up	4.67722e-12	NA	NA	NA	NA	NA	NP_001131713.1//uncharacterized protein LOC100193075 [Zea mays]
BGI_novel_G003670	6384	0	43.66	6.51501	4.55571e-12	Up	5.08632e-12	NA	NA	NA	NA	K05933//aminocyclopropanecarboxylate oxidase [EC:1.14.17.4];K13171//serine/arginine repetitive matrix protein 1	AQK71429.1//hypothetical protein ZEAMMB73_Zm00001d016679 [Zea mays]
103640425	885	6	56	3.28916	4.55961e-12	Up	5.09113e-12	LOC103640425	GO:0005783//endoplasmic reticulum;GO:0016021//integral component of membrane	GO:0016747//transferase activity, transferring acyl groups other than amino-acyl groups	GO:0006633//fatty acid biosynthetic process	K15397//3-ketoacyl-CoA synthase [EC:2.3.1.199]	gi|926657609|ref|NP_001149405.2|//uncharacterized protein LOC100283031 [Zea mays]
103625796	419	21.07	88.34	2.13465	5.60857e-12	Up	6.28407e-12	LOC103625796	NA	NA	NA	NA	gi|195658867|gb|ACG48901.1|//hypothetical protein [Zea mays]
100383658	1559	45.37	131.02	1.59675	5.61985e-12	Up	6.29727e-12	LOC100383658	NA	NA	NA	NA	gi|293334847|ref|NP_001169773.1|//uncharacterized protein LOC100383658 [Zea mays]
100216742	1290	8	60.53	2.98635	5.84257e-12	Up	6.55147e-12	LOC100216742	GO:0016021//integral component of membrane	NA	NA	NA	gi|219362605|ref|NP_001136618.1|//uncharacterized protein LOC100216742 [Zea mays]
BGI_novel_G004405	680	68.84	167.3	1.34789	6.81827e-12	Up	7.6618e-12	NA	NA	NA	NA	NA	AQK80240.1//Exocyst complex component SEC5A [Zea mays]
BGI_novel_G004201	1576	12.83	71.15	2.53811	7.1012e-12	Up	7.98607e-12	NA	NA	NA	NA	NA	ACG32175.1//hypothetical protein [Zea mays]
BGI_novel_G004200	1576	12.83	71.15	2.53811	7.1012e-12	Up	7.98607e-12	NA	NA	NA	NA	NA	ACG32175.1//hypothetical protein [Zea mays]
BGI_novel_G004607	1661	50.94	139.21	1.51716	7.8257e-12	Up	8.81173e-12	NA	NA	NA	NA	NA	XP_008670133.1//uncharacterized protein LOC103647366 [Zea mays]
BGI_novel_G001486	1178	76.82	178.78	1.2854	8.0177e-12	Up	9.03348e-12	NA	NA	NA	NA	K17839//polyamine oxidase [EC:1.5.3.17 1.5.3.-]	AQK81235.1//hypothetical protein ZEAMMB73_Zm00001d036513, partial [Zea mays]
100191401	2513	125	247	1.04935	8.16035e-12	Up	9.19663e-12	LOC100191401	NA	NA	NA	K20780//mediator of DNA damage checkpoint protein 1	gi|212275175|ref|NP_001130307.1|//uncharacterized protein LOC100191401 [Zea mays]
BGI_novel_G002401	3729	42.58	125.34	1.62437	8.90462e-12	Up	1.00513e-11	NA	NA	NA	NA	K12309//beta-galactosidase [EC:3.2.1.23]	AQL09739.1//Beta-galactosidase 5 [Zea mays]
BGI_novel_G003665	5438	70.86	169.58	1.32569	9.02022e-12	Up	1.01854e-11	NA	NA	NA	NA	K05933//aminocyclopropanecarboxylate oxidase [EC:1.14.17.4];K13171//serine/arginine repetitive matrix protein 1	AQK71429.1//hypothetical protein ZEAMMB73_Zm00001d016679 [Zea mays]
103626059	1333	105.85	220.09	1.12284	9.25586e-12	Up	1.04607e-11	LOC103626059	NA	NA	NA	K01601//ribulose-bisphosphate carboxylase large chain [EC:4.1.1.39];K14664//IAA-amino acid hydrolase [EC:3.5.1.-];K04499//RuvB-like protein 1 (pontin 52);K08472//mlo protein;K05283//phosphatidylinositol glycan, class W [EC:2.3.-.-];K01247//DNA-3-methyladenine glycosylase II [EC:3.2.2.21]	XP_020393209.1//protein ALP1-like [Zea mays];gi|670408177|ref|XP_008645462.1|//PREDICTED: uncharacterized protein LOC103626892 isoform X1 [Zea mays]
100193753	1554	5	52	3.44528	1.04929e-11	Up	1.18796e-11	gpm799	NA	GO:0016787//hydrolase activity	NA	NA	gi|212723744|ref|NP_001132311.1|//uncharacterized protein LOC100193753 precursor [Zea mays]
BGI_novel_G006137	903	7.59	58.48	3.01254	1.07429e-11	Up	1.2169e-11	NA	NA	NA	NA	K11517//(S)-2-hydroxy-acid oxidase [EC:1.1.3.15]	AQK39984.1//Peroxisomal (S)-2-hydroxy-acid oxidase GLO4 [Zea mays]
100278459	639	0	42	6.45909	1.07644e-11	Up	1.21944e-11	LOC100278459	GO:0005774//vacuolar membrane;GO:0005747//mitochondrial respiratory chain complex I	NA	GO:0006120//mitochondrial electron transport, NADH to ubiquinone;GO:0005975//carbohydrate metabolic process	K03965//NADH dehydrogenase (ubiquinone) 1 beta subcomplex subunit 9	gi|924183795|ref|NP_001145204.2|//uncharacterized protein LOC100278459 [Zea mays]
BGI_novel_G001119	1520	44.62	128.15	1.58884	1.11482e-11	Up	1.26413e-11	NA	NA	NA	NA	K04733//interleukin-1 receptor-associated kinase 4 [EC:2.7.11.1];K20368//protein cornichon;K00384//thioredoxin reductase (NADPH) [EC:1.8.1.9];K03083//glycogen synthase kinase 3 beta [EC:2.7.11.26]	XP_020407962.1//uncharacterized protein LOC103654908 [Zea mays]
BGI_novel_G003650	2676	0	41.37	5.85232	1.12967e-11	Up	1.28164e-11	NA	NA	NA	NA	K05933//aminocyclopropanecarboxylate oxidase [EC:1.14.17.4]	AQK71429.1//hypothetical protein ZEAMMB73_Zm00001d016679 [Zea mays]
100216787	1241	51.75	139.1	1.49326	1.36805e-11	Up	1.55805e-11	LOC100216787	GO:0016021//integral component of membrane	NA	NA	NA	gi|219363205|ref|NP_001136658.1|//uncharacterized protein LOC100216787 precursor [Zea mays]
100191749	1891	43	125	1.60629	1.37184e-11	Up	1.56252e-11	ms26	GO:0016021//integral component of membrane	GO:0020037//heme binding;GO:0070330//aromatase activity;GO:0005506//iron ion binding;GO:0018685//alkane 1-monooxygenase activity	GO:0022900//electron transport chain;GO:0080110//sporopollenin biosynthetic process	K20495//long-chain fatty acid omega-monooxygenase [EC:1.14.13.205]	gi|212274389|ref|NP_001130648.1|//male sterile26 [Zea mays]
BGI_novel_G005097	1433	2.95	45.97	4.02867	1.39779e-11	Up	1.59319e-11	NA	NA	NA	NA	K16911//ATP-dependent RNA helicase DDX21 [EC:3.6.4.13];K02987//small subunit ribosomal protein S4e	ACF81032.1//unknown [Zea mays]
BGI_novel_G006322	1722	110.6	225.09	1.09192	1.55515e-11	Up	1.77563e-11	NA	NA	NA	NA	NA	XP_020408156.1//uncharacterized protein LOC103653462 isoform X3 [Zea mays]
109939994	6793	25	93.5	1.96981	1.65707e-11	Up	1.89381e-11	LOC109939994	NA	NA	NA	K01681//aconitate hydratase [EC:4.2.1.3];K05909//laccase [EC:1.10.3.2];K18195//rhamnogalacturonan endolyase [EC:4.2.2.23]	gi|670380913|ref|XP_008671176.1|//PREDICTED: uncharacterized protein LOC103648489 [Zea mays]
BGI_novel_G002325	722	73	171	1.2948	1.71455e-11	Up	1.96121e-11	NA	NA	NA	NA	NA	XP_008650720.1//L10-interacting MYB domain-containing protein-like [Zea mays]
103627330	2297	73	171	1.2948	1.71455e-11	Up	1.96121e-11	LOC103627330	GO:0005634//nucleus	GO:0003700//transcription factor activity, sequence-specific DNA binding	GO:0006355//regulation of transcription, DNA-templated	K14514//ethylene-insensitive protein 3	gi|670409194|ref|XP_008645862.1|//PREDICTED: ETHYLENE INSENSITIVE 3-like 5 protein [Zea mays]
BGI_novel_G000396	1319	1.52	41.73	4.84571	1.77787e-11	Up	2.0354e-11	NA	NA	NA	NA	NA	NP_001131713.1//uncharacterized protein LOC100193075 [Zea mays]
BGI_novel_G005599	2726	115.42	231.26	1.06939	1.81437e-11	Up	2.07844e-11	NA	NA	NA	NA	K10418//dynein light chain LC8-type	XP_021311003.1//rop guanine nucleotide exchange factor 9 isoform X2 [Sorghum bicolor]
100125648	2471	7	56	3.06677	1.95572e-11	Up	2.24464e-11	Mre11B	GO:0030870//Mre11 complex	GO:0008408//3'-5' exonuclease activity;GO:0005515//protein binding;GO:0004519//endonuclease activity;GO:0030145//manganese ion binding	GO:0006302//double-strand break repair;GO:0051321//meiotic cell cycle;GO:0090305//nucleic acid phosphodiester bond hydrolysis	K10865//double-strand break repair protein MRE11	gi|162462498|ref|NP_001106049.1|//Mre11B protein [Zea mays];gi|413921177|gb|AFW61109.1|//MRE11B [Zea mays]
103640000	852	99	208	1.13785	2.05685e-11	Up	2.36377e-11	LOC103640000	NA	NA	GO:0044267//cellular protein metabolic process	K19038//E3 ubiquitin-protein ligase ATL41 [EC:2.3.2.27];K16286//E3 ubiquitin-protein ligase EL5 [EC:2.3.2.27]	gi|670419398|ref|XP_008650478.1|//PREDICTED: RING-H2 finger protein ATL39-like [Zea mays]
BGI_novel_G005457	717	57.53	147.04	1.42059	2.10082e-11	Up	2.41618e-11	NA	NA	NA	NA	NA	ONM02210.1//hypothetical protein ZEAMMB73_Zm00001d031118 [Zea mays]
BGI_novel_G004819	821	31.98	105.29	1.7859	2.24067e-11	Up	2.5808e-11	NA	NA	NA	NA	NA	XP_020404512.1//uncharacterized protein LOC109944230 [Zea mays]
BGI_novel_G004051	2182	113	227	1.07314	2.41602e-11	Up	2.78828e-11	NA	NA	NA	NA	K01528//dynamin GTPase [EC:3.6.5.5];K03006//DNA-directed RNA polymerase II subunit RPB1 [EC:2.7.7.6];K14007//protein transport protein SEC24;K20093//DNA excision repair protein ERCC-6-like [EC:3.6.4.12];K03549//KUP system potassium uptake protein	AAM23251.1//Putative pol polyprotein [Oryza sativa Japonica Group]
100279830	1580	6.66	54.65	3.1034	2.62956e-11	Up	3.03943e-11	LOC100279830	NA	NA	NA	NA	gi|413918358|gb|AFW58290.1|//hypothetical protein ZEAMMB73_922269 [Zea mays]
100286316	1244	89	193	1.18349	2.68404e-11	Up	3.10346e-11	LOC100286316	NA	NA	NA	NA	gi|226501830|ref|NP_001152675.1|//plasma membrane associated protein [Zea mays]
103637541	1105	56	144	1.42934	2.71965e-11	Up	3.14545e-11	LOC103637541	NA	GO:0003677//DNA binding	NA	NA	gi|670434764|ref|XP_008657927.1|//PREDICTED: zinc finger protein ZAT12-like [Zea mays]
103635440	395	63.99	156.21	1.35434	2.7449e-11	Up	3.17519e-11	LOC103635440	NA	NA	NA	K15697//RING finger protein 114 [EC:2.3.2.27]	gi|414877239|tpg|DAA54370.1|//TPA: hypothetical protein ZEAMMB73_771334 [Zea mays]
103650541	1038	95.3	201.75	1.14879	2.87784e-11	Up	3.33183e-11	LOC103650541	NA	NA	NA	K06662//cell cycle checkpoint protein	ONM03016.1//hypothetical protein ZEAMMB73_Zm00001d031505 [Zea mays];gi|670358716|ref|XP_008666616.1|//PREDICTED: uncharacterized protein LOC100272506 isoform X1 [Zea mays]
BGI_novel_G004629	514	18	79	2.20062	3.01062e-11	Up	3.48914e-11	NA	NA	NA	NA	K00276//primary-amine oxidase [EC:1.4.3.21];K01265//methionyl aminopeptidase [EC:3.4.11.18];K12882//nuclear cap-binding protein subunit 1	XP_020167355.1//uncharacterized protein LOC109752848 [Aegilops tauschii subsp. tauschii]
BGI_novel_G001831	1230	65.67	158.4	1.33703	3.1197e-11	Up	3.61648e-11	NA	NA	NA	NA	K17601//WD repeat-containing protein 81	AKP45149.1//DUF630 domain protein [Zea mays]
103653022	969	97.54	204.27	1.13318	3.54467e-11	Up	4.1239e-11	LOC103653022	GO:0005618//cell wall;GO:0005576//extracellular region	GO:0045735//nutrient reservoir activity;GO:0030145//manganese ion binding;GO:0046564//oxalate decarboxylase activity	GO:0033609//oxalate metabolic process	K11426//SET and MYND domain-containing protein	gi|670395703|ref|XP_008678221.1|//PREDICTED: putative germin-like protein 12-4 [Zea mays]
BGI_novel_G005323	295	22.36	86.99	2.0267	3.58761e-11	Up	4.17564e-11	NA	NA	NA	NA	K00797//spermidine synthase [EC:2.5.1.16]	NP_001149286.1//uncharacterized protein LOC100282908 [Zea mays]
109944907	879	0	39.65	6.37602	3.64935e-11	Up	4.24967e-11	LOC109944907	NA	NA	NA	K20368//protein cornichon;K03083//glycogen synthase kinase 3 beta [EC:2.7.11.26]	gi|670440822|ref|XP_008660677.1|//PREDICTED: uncharacterized protein LOC103639731 [Zea mays]
BGI_novel_G002400	2698	29.91	100.53	1.8157	3.75319e-11	Up	4.37394e-11	NA	NA	NA	NA	K12309//beta-galactosidase [EC:3.2.1.23]	AQK48887.1//Beta-galactosidase 5 [Zea mays]
BGI_novel_G005246	3770	0	39.59	6.37383	3.76497e-11	Up	4.38805e-11	NA	NA	NA	NA	K17255//Rab GDP dissociation inhibitor	AQK92702.1//Guanosine nucleotide diphosphate dissociation inhibitor 2 [Zea mays]
BGI_novel_G003699	1083	0	39.57	6.3731	3.80379e-11	Up	4.43518e-11	NA	NA	NA	NA	K14326//regulator of nonsense transcripts 1 [EC:3.6.4.-]	ACG40875.1//thioredoxin-like protein 4B [Zea mays]
103628611	1446	75.08	171.82	1.26117	3.80818e-11	Up	4.44105e-11	LOC103628611	NA	GO:0016758//transferase activity, transferring hexosyl groups	GO:0008152//metabolic process	K13496//UDP-glucosyl transferase 73C [EC:2.4.1.-]	gi|413936822|gb|AFW71373.1|//hypothetical protein ZEAMMB73_844056 [Zea mays]
BGI_novel_G004520	1446	76.1	173.26	1.25374	3.8817e-11	Up	4.52988e-11	NA	NA	NA	NA	K16803//cytoskeleton-associated protein 5	ONM36800.1//Protein MOR1 [Zea mays]
100502540	1495	118	232	1.04211	4.27666e-11	Up	5.00182e-11	LOC100502540	NA	NA	GO:1901700//response to oxygen-containing compound;GO:0001101//response to acid chemical;GO:0006950//response to stress;GO:0009628//response to abiotic stimulus	K14432//ABA responsive element binding factor	gi|308044319|ref|NP_001183940.1|//ABRE binding protein [Zea mays]
BGI_novel_G000232	493	83.6	183.5	1.20097	4.84501e-11	Up	5.68337e-11	NA	NA	NA	NA	K07305//peptide-methionine (R)-S-oxide reductase [EC:1.8.4.12];K03006//DNA-directed RNA polymerase II subunit RPB1 [EC:2.7.7.6];K05658//ATP-binding cassette, subfamily B (MDR/TAP), member 1 [EC:3.6.3.44];K11000//callose synthase [EC:2.4.1.-]	AAD12997.1//gag-pol polyprotein [Zea mays]
103652578	1616	18	78	2.18225	4.9654e-11	Up	5.82803e-11	LOC103652578	GO:0016020//membrane	NA	GO:0008356//asymmetric cell division;GO:0009737//response to abscisic acid	K13420//LRR receptor-like serine/threonine-protein kinase FLS2 [EC:2.7.11.1]	gi|670391980|ref|XP_008676352.1|//PREDICTED: protein TOO MANY MOUTHS-like [Zea mays]
103638691	1788	83.55	183.32	1.20042	5.02634e-11	Up	5.90056e-11	LOC103638691	NA	GO:0003677//DNA binding	NA	K09422//myb proto-oncogene protein, plant	XP_020399944.1//transcription factor MYB29 [Zea mays];gi|670438582|ref|XP_008659753.1|//PREDICTED: myb-related protein B-like [Zea mays]
BGI_novel_G004168	2863	110.48	221.09	1.06762	5.14841e-11	Up	6.04744e-11	NA	NA	NA	NA	K06630//14-3-3 protein epsilon	AQK49075.1//14-3-3-like protein GF14 epsilon [Zea mays]
BGI_novel_G005330	453	45	125	1.5407	5.21466e-11	Up	6.12732e-11	NA	NA	NA	NA	NA	NP_001136629.1//uncharacterized protein LOC100216755 [Zea mays]
BGI_novel_G002565	662	9	59	2.77949	5.21977e-11	Up	6.13384e-11	NA	NA	NA	NA	K14664//IAA-amino acid hydrolase [EC:3.5.1.-];K04499//RuvB-like protein 1 (pontin 52)	EAY83866.1//hypothetical protein OsI_39087 [Oryza sativa Indica Group]
BGI_novel_G000604	2660	21.39	84.38	2.04673	5.25326e-11	Up	6.17372e-11	NA	NA	NA	NA	K07752//carboxypeptidase D [EC:3.4.17.22]	PAN25844.1//hypothetical protein PAHAL_J00210 [Panicum hallii]
BGI_novel_G003667	3855	0	38.86	6.34698	5.51075e-11	Up	6.48453e-11	NA	NA	NA	NA	K05933//aminocyclopropanecarboxylate oxidase [EC:1.14.17.4];K13171//serine/arginine repetitive matrix protein 1	AQK71429.1//hypothetical protein ZEAMMB73_Zm00001d016679 [Zea mays]
103641842	1176	76	172	1.24511	5.72691e-11	Up	6.74571e-11	LOC103641842	NA	NA	NA	NA	gi|670446320|ref|XP_008663384.1|//PREDICTED: uncharacterized protein LOC103641842 [Zea mays]
100275228	1321	97	202	1.12507	5.773e-11	Up	6.80171e-11	LOC100275228	GO:0005634//nucleus;GO:0005886//plasma membrane	NA	NA	NA	gi|670427868|ref|XP_008654678.1|//PREDICTED: uncharacterized protein LOC100275228 isoform X1 [Zea mays];gi|195610980|gb|ACG27320.1|//hypothetical protein [Zea mays]
103628612	1551	36.93	111.48	1.66069	5.93207e-11	Up	6.99325e-11	LOC103628612	NA	GO:0016758//transferase activity, transferring hexosyl groups	GO:0008152//metabolic process	K13496//UDP-glucosyl transferase 73C [EC:2.4.1.-]	gi|413936822|gb|AFW71373.1|//hypothetical protein ZEAMMB73_844056 [Zea mays]
BGI_novel_G000755	903	25.67	91.98	1.90801	5.97495e-11	Up	7.0444e-11	NA	NA	NA	NA	K20241//WD repeat-containing protein 44;K08065//nuclear transcription Y subunit beta	ONM05229.1//Transducin/WD40 repeat-like superfamily protein [Zea mays]
BGI_novel_G004117	1127	7	54	3.0143	6.15275e-11	Up	7.25891e-11	NA	NA	NA	NA	K16196//eukaryotic translation initiation factor 2-alpha kinase 4 [EC:2.7.11.1];K04730//interleukin-1 receptor-associated kinase 1 [EC:2.7.11.1];K10268//F-box and leucine-rich repeat protein 2/20;K14513//ethylene-insensitive protein 2;K15923//alpha-L-fucosidase 2 [EC:3.2.1.51]	XP_021305542.1//uncharacterized protein LOC110431152, partial [Sorghum bicolor]
BGI_novel_G000931	3020	86.86	187.45	1.17651	6.17514e-11	Up	7.28593e-11	NA	NA	NA	NA	K02728//20S proteasome subunit alpha 3 [EC:3.4.25.1]	ACL53730.1//unknown [Zea mays]
103649600	1570	102.99	209.93	1.09417	6.62702e-11	Up	7.82765e-11	LOC103649600	NA	GO:0046872//metal ion binding;GO:0052634//C-19 gibberellin 2-beta-dioxygenase activity	GO:0009416//response to light stimulus;GO:0045487//gibberellin catabolic process	K04125//gibberellin 2-oxidase [EC:1.14.11.13]	gi|670385457|ref|XP_008673560.1|//PREDICTED: gibberellin 2-beta-dioxygenase 1-like [Zea mays];XP_008673560.1//gibberellin 2-beta-dioxygenase 1 [Zea mays]
BGI_novel_G005553	704	49.34	130.49	1.46988	9.14125e-11	Up	1.08772e-10	NA	NA	NA	NA	NA	XP_020404512.1//uncharacterized protein LOC109944230 [Zea mays]
103642115	985	11	62.35	2.56965	9.62694e-11	Up	1.14723e-10	LOC103642115	NA	NA	NA	NA	gi|670446924|ref|XP_008663650.1|//PREDICTED: uncharacterized protein LOC103642115 [Zea mays]
103630473	1556	1.07	37.83	5.21062	9.84876e-11	Up	1.17425e-10	LOC103630473	NA	GO:0003723//RNA binding;GO:0005524//ATP binding;GO:0004004//ATP-dependent RNA helicase activity	GO:0010501//RNA secondary structure unwinding	K14809//ATP-dependent RNA helicase DDX55/SPB4 [EC:3.6.4.13]	gi|414876216|tpg|DAA53347.1|//TPA: putative DEAD-box ATP-dependent RNA helicase family protein [Zea mays]
103632855	1251	23.18	86.29	1.96308	1.03133e-10	Up	1.23149e-10	LOC103632855	GO:0005739//mitochondrion	GO:0004326//tetrahydrofolylpolyglutamate synthase activity;GO:0005524//ATP binding	GO:0046901//tetrahydrofolylpolyglutamate biosynthetic process;GO:0006730//one-carbon metabolic process	K01930//folylpolyglutamate synthase [EC:6.3.2.17]	AQK43509.1//OsFBX59 - F-box domain containing protein expressed [Zea mays];gi|195614470|gb|ACG29065.1|//folylpolyglutamate synthase [Zea mays]
BGI_novel_G000773	2560	17.51	75.58	2.17659	1.03186e-10	Up	1.23222e-10	NA	NA	NA	NA	K01209//alpha-N-arabinofuranosidase [EC:3.2.1.55]	ONM05938.1//Alpha-L-arabinofuranosidase 1 [Zea mays]
BGI_novel_G005618	1752	25.81	91.05	1.8855	1.03256e-10	Up	1.23315e-10	NA	NA	NA	NA	K03517//quinolinate synthase [EC:2.5.1.72];K03006//DNA-directed RNA polymerase II subunit RPB1 [EC:2.7.7.6];K04733//interleukin-1 receptor-associated kinase 4 [EC:2.7.11.1];K03834//tyrosine-specific transport protein;K03002//DNA-directed RNA polymerase I subunit RPA2 [EC:2.7.7.6]	AAU10682.1//putative polyprotein [Oryza sativa Japonica Group]
BGI_novel_G004457	586	63.43	151.5	1.32285	1.13619e-10	Up	1.35997e-10	NA	NA	NA	NA	NA	XP_020404572.1//uncharacterized protein LOC109944281 [Zea mays]
[truncated: 782 more rows]
