# Supplementary material for: Comparing transcriptome expression profiles to reveal the mechanisms of salt tolerance and exogenous glycine betaine mitigation in maize seedlings
Source: PLoS One. 2020 May 29;15(5):e0233616. doi: 10.1371/journal.pone.0233616 (PMC7259585; doi:10.1371/journal.pone.0233616)
Supplement: S10 Table — (XLSX) [file pone.0233616.s010.xlsx]

## Sheet: Sheet1
Table S10. DEGs down-regulated in P138 seedling roots under T treatment
GeneID	Length	CK_P138-Expression	T_P138-Expression	log2Ratio(T_P138/CK_P138)	q-value(Storey et al. 2003)	Up-Down-Regulation(T_P138/CK_P138)	p-value	Symbol	Cellular Component	Molecular Function	Biological Process	Kegg Orthology	Nr Description
100284911	1540	62764	2767	-4.43677	0	Down	0	cl13598_-2	GO:0005615//extracellular space;GO:0016021//integral component of membrane;GO:0005764//lysosome	GO:0004197//cysteine-type endopeptidase activity	GO:0051603//proteolysis involved in cellular protein catabolic process	K16292//KDEL-tailed cysteine endopeptidase [EC:3.4.22.-]	gi|414870137|tpg|DAA48694.1|//TPA: vignain [Zea mays]
542324	2567	61935	7854	-2.91249	0	Down	0	LOC542324	GO:0016021//integral component of membrane	GO:0004575//sucrose alpha-glucosidase activity	GO:0005975//carbohydrate metabolic process	K01193//beta-fructofuranosidase [EC:3.2.1.26]	gi|803378378|ref|NP_001292789.1|//invertase 2 [Zea mays]
100381303	1657	208912	95946.6	-1.05582	0	Down	0	LOC100381303	GO:0005874//microtubule;GO:0005737//cytoplasm	GO:0005525//GTP binding;GO:0005200//structural constituent of cytoskeleton;GO:0003924//GTPase activity	GO:0007017//microtubule-based process	K07374//tubulin alpha	gi|293331323|ref|NP_001167663.1|//tubulin alpha-3 chain [Zea mays]
100279974	1843	170722	79539	-1.03515	0	Down	0	LOC100279974	NA	NA	NA	K06699//proteasome activator subunit 4;K12472//epidermal growth factor receptor substrate 15	gi|226505982|ref|NP_001146394.1|//uncharacterized protein LOC100279974 precursor [Zea mays];ONM03931.1//BURP domain protein RD22 [Zea mays];ONM03930.1//BURP domain protein RD22 [Zea mays];XP_020405847.1//uncharacterized LOC100279974 isoform X1 [Zea mays]
606488	615	59923.2	20625.4	-1.47193	0	Down	0	umi11	NA	NA	NA	NA	ACG26026.1//hypothetical protein [Zea mays];XP_008651990.1//uncharacterized protein LOC103631923 [Zea mays];gi|162459088|ref|NP_001105812.1|//ustilago maydis induced11 precursor [Zea mays]
103654425	4543	30955.5	6030.74	-2.29302	0	Down	0	LOC103654425	GO:0016021//integral component of membrane	GO:0005524//ATP binding;GO:0016887//ATPase activity	GO:0006810//transport	K05681//ATP-binding cassette, subfamily G (WHITE), member 2	gi|992163020|gb|KXG25459.1|//hypothetical protein SORBI_007G182300 [Sorghum bicolor]
100282754	1304	27902	4811	-2.46919	0	Down	0	csu92a	NA	GO:0008725//DNA-3-methyladenine glycosylase activity	GO:0006284//base-excision repair	K01246//DNA-3-methyladenine glycosylase I [EC:3.2.2.20]	gi|226505424|ref|NP_001149132.1|//uncharacterized protein LOC100282754 [Zea mays]
100276059	894	22257	3296	-2.6887	0	Down	0	LOC100276059	GO:0005634//nucleus	NA	NA	K07019//uncharacterized protein	gi|226494001|ref|NP_001143412.1|//uncharacterized protein LOC100276059 [Zea mays]
100282094	2040	28753.1	6412.09	-2.09808	0	Down	0	LOC100282094	GO:0048046//apoplast	GO:0016722//oxidoreductase activity, oxidizing metal ions;GO:0052716//hydroquinone:oxygen oxidoreductase activity;GO:0005507//copper ion binding	GO:0046274//lignin catabolic process;GO:0055114//oxidation-reduction process	K05909//laccase [EC:1.10.3.2]	gi|226531656|ref|NP_001148479.1|//L-ascorbate oxidase precursor [Zea mays]
542609	1819	42639.7	14035.6	-1.53634	0	Down	0	pco131778b	GO:0005773//vacuole	GO:0004197//cysteine-type endopeptidase activity	GO:0051603//proteolysis involved in cellular protein catabolic process;GO:0006624//vacuolar protein processing	K01369//legumain [EC:3.4.22.34]	gi|822885206|ref|NP_001105613.2|//uncharacterized protein LOC542609 precursor [Zea mays]
542139	3360	32283.9	9498.36	-1.69829	0	Down	0	cesa11	GO:0005618//cell wall;GO:0016021//integral component of membrane;GO:0005886//plasma membrane	GO:0016760//cellulose synthase (UDP-forming) activity;GO:0046872//metal ion binding	GO:0050832//defense response to fungus;GO:0009414//response to water deprivation;GO:0006970//response to osmotic stress;GO:0030244//cellulose biosynthetic process;GO:0071555//cell wall organization;GO:0042742//defense response to bacterium;GO:0009834//plant-type secondary cell wall biogenesis	K10999//cellulose synthase A [EC:2.4.1.12]	gi|670375844|ref|XP_008669185.1|//PREDICTED: LOW QUALITY PROTEIN: cellulose synthase A catalytic subunit 4 [UDP-forming]-like [Zea mays]
103647435	3465	22517.5	4789.67	-2.16628	0	Down	0	LOC103647435	GO:0016021//integral component of membrane;GO:0005886//plasma membrane;GO:0009507//chloroplast	GO:0016760//cellulose synthase (UDP-forming) activity;GO:0008270//zinc ion binding	GO:0010400//rhamnogalacturonan I side chain metabolic process;GO:0030244//cellulose biosynthetic process;GO:0009834//plant-type secondary cell wall biogenesis	K10999//cellulose synthase A [EC:2.4.1.12]	gi|985567259|ref|NP_001306681.1|//cellulose synthase A catalytic subunit 9 [Zea mays]
100284056	1690	24273	5810.42	-1.99587	0	Down	0	LOC100284056	NA	GO:0016747//transferase activity, transferring acyl groups other than amino-acyl groups	NA	K15400//omega-hydroxypalmitate O-feruloyl transferase [EC:2.3.1.188]	gi|226492004|ref|NP_001150426.1|//transferase [Zea mays]
100286084	1110	55482	24265	-1.12637	0	Down	0	LOC100286084	NA	NA	NA	NA	gi|226494015|ref|NP_001152444.1|//fibroin heavy chain precursor [Zea mays]
100272706	1828	33310	11498	-1.4678	0	Down	0	pco116267	GO:0005794//Golgi apparatus;GO:0016021//integral component of membrane;GO:0005739//mitochondrion	GO:0016413//O-acetyltransferase activity	GO:0071554//cell wall organization or biogenesis	K16573//gamma-tubulin complex component 6;K13412//calcium-dependent protein kinase [EC:2.7.11.1];K13172//serine/arginine repetitive matrix protein 2	gi|806904690|ref|NP_001140631.2|//uncharacterized protein LOC100272706 precursor [Zea mays];ONM10792.1//Protein trichome birefringence-like 32 [Zea mays]
100194339	1429	16497	2885	-2.44879	0	Down	0	LOC100194339	GO:0016021//integral component of membrane	GO:0005275//amine transmembrane transporter activity;GO:0015171//amino acid transmembrane transporter activity	GO:0006865//amino acid transport;GO:0003333//amino acid transmembrane transport	K15015//solute carrier family 32 (vesicular inhibitory amino acid transporter)	gi|414881696|tpg|DAA58827.1|//TPA: hypothetical protein ZEAMMB73_447553 [Zea mays]
100283251	1335	26206	7682	-1.70357	0	Down	0	LOC100283251	NA	NA	NA	NA	gi|927028800|ref|NP_001149625.2|//seed specific protein Bn15D17A [Zea mays]
541895	1073	48494.7	21347.4	-1.11699	0	Down	0	tip2b	GO:0042807//central vacuole;GO:0009705//plant-type vacuole membrane;GO:0005887//integral component of plasma membrane	GO:0015250//water channel activity;GO:0015254//glycerol channel activity	GO:0006833//water transport;GO:0034220//ion transmembrane transport;GO:0009992//cellular water homeostasis;GO:0015793//glycerol transport	K09873//aquaporin TIP	gi|162460718|ref|NP_001105031.1|//aquaporin TIP2-2 [Zea mays]
100283965	1695	9683	427	-4.43638	0	Down	0	LOC100283965	NA	GO:0004190//aspartic-type endopeptidase activity	GO:0006508//proteolysis;GO:0030163//protein catabolic process	K00924//null;K02882//large subunit ribosomal protein L18Ae;K01381//saccharopepsin [EC:3.4.23.25]	gi|413923784|gb|AFW63716.1|//aspartic proteinase nepenthesin-2 [Zea mays]
100285138	2737	13954	1971	-2.75691	0	Down	0	LOC100285138	GO:0048226//Casparian strip;GO:0016021//integral component of membrane;GO:0048225//suberin network;GO:0005886//plasma membrane	GO:0005524//ATP binding;GO:0042626//ATPase activity, coupled to transmembrane movement of substances	GO:0071456//cellular response to hypoxia;GO:0055085//transmembrane transport;GO:0009733//response to auxin;GO:0055075//potassium ion homeostasis;GO:0009739//response to gibberellin;GO:1901002//positive regulation of response to salt stress;GO:0009753//response to jasmonic acid;GO:0009408//response to heat;GO:0009737//response to abscisic acid;GO:0010345//suberin biosynthetic process;GO:2000032//r…	K05681//ATP-binding cassette, subfamily G (WHITE), member 2	gi|930944782|ref|NP_001151504.2|//ATPase, coupled to transmembrane movement of substances [Zea mays]
100281002	784	23641	6613	-1.77115	0	Down	0	pco108588	NA	NA	NA	NA	gi|226502160|ref|NP_001147393.1|//uncharacterized protein LOC100281002 precursor [Zea mays]
542685	3470	21633	5642	-1.87219	0	Down	0	cesa10	GO:0016021//integral component of membrane;GO:0005886//plasma membrane	GO:0016760//cellulose synthase (UDP-forming) activity;GO:0008270//zinc ion binding	GO:0050832//defense response to fungus;GO:0030244//cellulose biosynthetic process;GO:0071555//cell wall organization;GO:0042742//defense response to bacterium;GO:0009834//plant-type secondary cell wall biogenesis	K10999//cellulose synthase A [EC:2.4.1.12]	gi|414871151|tpg|DAA49708.1|//TPA: eukaryotic translation initiation factor 4E-2 [Zea mays]
778435	1784	16820	3322	-2.27328	0	Down	0	bk2	GO:0016021//integral component of membrane;GO:0031225//anchored component of membrane;GO:0005886//plasma membrane	NA	GO:0010215//cellulose microfibril organization;GO:0016049//cell growth	NA	gi|162459967|ref|NP_001105928.1|//brittle stalk 2 precursor [Zea mays]
100281138	1145	36840	14446	-1.28383	0	Down	0	LOC100281138	NA	NA	GO:0006351//transcription, DNA-templated	K09286//EREBP-like factor	gi|226497214|ref|NP_001147529.1|//ethylene-responsive element binding protein 2 [Zea mays]
100273498	735	16038	3138.58	-2.28654	0	Down	0	LOC100273498	NA	GO:0016747//transferase activity, transferring acyl groups other than amino-acyl groups	NA	K15400//omega-hydroxypalmitate O-feruloyl transferase [EC:2.3.1.188]	gi|670383306|ref|XP_008672444.1|//PREDICTED: uncharacterized protein LOC100273498 isoform X1 [Zea mays];XP_008672444.1//uncharacterized protein LOC100273498 isoform X1 [Zea mays]
103646955	1317	14020.6	2285.43	-2.55024	0	Down	0	LOC103646955	NA	GO:0008757//S-adenosylmethionine-dependent methyltransferase activity;GO:0008171//O-methyltransferase activity;GO:0046983//protein dimerization activity	GO:0019438//aromatic compound biosynthetic process;GO:0032259//methylation	K13262//isoflavone-7-O-methyltransferase [EC:2.1.1.150];K16040//trans-resveratrol di-O-methyltransferase [EC:2.1.1.240];K13259//2,7,4'-trihydroxyisoflavanone 4'-O-methyltransferase / isoflavone 4'-O-methyltransferase [EC:2.1.1.212 2.1.1.46]	gi|670377447|ref|XP_008669778.1|//PREDICTED: probable O-methyltransferase 2 [Zea mays]
100284091	1167	17491	3909	-2.09497	0	Down	0	PCO136133	NA	GO:0016787//hydrolase activity	GO:0008152//metabolic process	K07025//putative hydrolase of the HAD superfamily;K18551//pyrimidine and pyridine-specific 5'-nucleotidase [EC:3.1.3.-]	gi|927669067|ref|NP_001150461.2|//uncharacterized protein LOC100284091 [Zea mays]
100191217	1388	16151	3291	-2.22826	0	Down	0	TIDP3136	GO:0005576//extracellular region	GO:0020037//heme binding;GO:0046872//metal ion binding;GO:0004601//peroxidase activity	GO:0006979//response to oxidative stress;GO:0098869//cellular oxidant detoxification;GO:0042744//hydrogen peroxide catabolic process;GO:0055114//oxidation-reduction process	K00430//peroxidase [EC:1.11.1.7]	gi|832626247|ref|NP_001130123.2|//uncharacterized protein LOC100191217 precursor [Zea mays]
100282831	1449	13007	1992	-2.64023	0	Down	0	LOC100282831	GO:0005737//cytoplasm	GO:0046872//metal ion binding;GO:0016706//oxidoreductase activity, acting on paired donors, with incorporation or reduction of molecular oxygen, 2-oxoglutarate as one donor, and incorporation of one atom each of oxygen into both donors	GO:0055114//oxidation-reduction process	K06892//feruloyl-CoA ortho-hydroxylase [EC:1.14.11.-];K13229//2,4-dihydroxy-1,4-benzoxazin-3-one-glucoside dioxygenase [EC:1.14.20.2]	gi|226504346|ref|NP_001149209.1|//1-aminocyclopropane-1-carboxylate oxidase [Zea mays]
542304	716	40766.7	17647	-1.1412	0	Down	0	aba1	NA	NA	NA	NA	gi|821595501|ref|NP_001105361.2|//abscisic stress protein homolog [Zea mays]
103629296	1459	32061	12376	-1.30651	0	Down	0	LOC103629296	NA	NA	NA	K01188//beta-glucosidase [EC:3.2.1.21];K13420//LRR receptor-like serine/threonine-protein kinase FLS2 [EC:2.7.11.1]	gi|670415165|ref|XP_008648683.1|//PREDICTED: polygalacturonase inhibitor-like [Zea mays]
100283518	1429	11267	1512	-2.8308	0	Down	0	LOC100283518	NA	GO:0016787//hydrolase activity	NA	K14759//isochorismate synthase / 2-succinyl-5-enolpyruvyl-6-hydroxy-3-cyclohexene-1-carboxylate synthase / 2-succinyl-6-hydroxy-2,4-cyclohexadiene-1-carboxylate synthase / O-succinylbenzoate synthase [EC:5.4.4.2 2.2.1.9 4.2.99.20 4.2.1.113]	gi|226510018|ref|NP_001149890.1|//catalytic/ hydrolase [Zea mays]
100273094	1826	24136	8066	-1.51449	0	Down	0	LOC100273094	GO:0016021//integral component of membrane	GO:0016846//carbon-sulfur lyase activity	NA	K16903//L-tryptophan---pyruvate aminotransferase [EC:2.6.1.99]	gi|226505218|ref|NP_001149758.1|//alliin lyase [Zea mays]
100280778	1038	13130.1	2442.92	-2.35943	0	Down	0	LOC100280778	GO:0043231//intracellular membrane-bounded organelle	NA	NA	K09286//EREBP-like factor	gi|414886338|tpg|DAA62352.1|//TPA: putative AP2/EREBP transcription factor superfamily protein [Zea mays]
100277743	1981	21592	6844	-1.59082	0	Down	0	LOC100277743	NA	GO:0016787//hydrolase activity	GO:0006629//lipid metabolic process	K03147//phosphomethylpyrimidine synthase [EC:4.1.99.17]	gi|1001184378|ref|NP_001144707.2|//uncharacterized protein LOC100277743 [Zea mays]
541805	4200	30263.5	11993.5	-1.26856	0	Down	0	cesa7	GO:0016021//integral component of membrane;GO:0005886//plasma membrane	GO:0016760//cellulose synthase (UDP-forming) activity;GO:0008270//zinc ion binding	GO:0030244//cellulose biosynthetic process;GO:0071555//cell wall organization	K10999//cellulose synthase A [EC:2.4.1.12]	gi|162460818|ref|NP_001104957.1|//cellulose synthase 7 [Zea mays];AMQ81247.1//cellulose synthase catalytic subunit 7 [Miscanthus x giganteus]
100276273	844	8820	826	-3.3498	0	Down	0	IDP1474	GO:0016021//integral component of membrane	NA	NA	NA	gi|226492359|ref|NP_001143575.1|//uncharacterized protein LOC100276273 [Zea mays]
100286093	2330	15588	3777	-1.97835	0	Down	0	cl7796_1	GO:0005739//mitochondrion	NA	NA	K14411//RNA-binding protein Musashi	gi|670428587|ref|XP_008655128.1|//PREDICTED: LOC100286093 isoform X1 [Zea mays]
100273063	1852	9646	1215	-2.92221	0	Down	0	LOC100273063	NA	GO:0016705//oxidoreductase activity, acting on paired donors, with incorporation or reduction of molecular oxygen;GO:0020037//heme binding;GO:0005506//iron ion binding;GO:0004497//monooxygenase activity	GO:0022900//electron transport chain	K15402//fatty acid omega-hydroxylase [EC:1.14.-.-];K15405//midchain alkane hydroxylase	gi|238014800|gb|ACR38435.1|//unknown [Zea mays]
542463	1562	26548	10043	-1.33564	0	Down	0	cncr1	NA	GO:0003824//catalytic activity;GO:0050662//coenzyme binding	GO:0009809//lignin biosynthetic process	K09753//cinnamoyl-CoA reductase [EC:1.2.1.44]	gi|670361501|ref|XP_008648792.1|//PREDICTED: cinnamoyl CoA reductase1 isoform X1 [Zea mays];ACF85456.1//unknown [Zea mays];gi|162461608|ref|NP_001105488.1|//cinnamoyl CoA reductase 1 [Zea mays]
100279446	1562	12258	2339	-2.32299	0	Down	0	LOC100279446	NA	NA	NA	K14399//polyribonucleotide 5'-hydroxyl-kinase [EC:2.7.1.78];K19996//phosphatidylinositol transfer protein SFH5	gi|224028803|gb|ACN33477.1|//unknown [Zea mays]
100282835	1249	17672	5013	-1.75095	0	Down	0	cl945_1	NA	GO:0046872//metal ion binding;GO:0051213//dioxygenase activity	GO:0055114//oxidation-reduction process	K05278//flavonol synthase [EC:1.14.11.23]	gi|226499322|ref|NP_001149213.1|//uncharacterized protein LOC100282835 [Zea mays]
100284291	1557	21177.5	6954.03	-1.53984	0	Down	0	LOC100284291	GO:0005634//nucleus	GO:0003714//transcription corepressor activity	GO:0009611//response to wounding;GO:0031347//regulation of defense response;GO:0006351//transcription, DNA-templated;GO:2000022//regulation of jasmonic acid mediated signaling pathway;GO:1903507//negative regulation of nucleic acid-templated transcription	K13464//jasmonate ZIM domain-containing protein	NP_001308779.1//uncharacterized protein LOC100276383 [Zea mays];gi|226509638|ref|NP_001150658.1|//pnFL-2 [Zea mays]
103633049	1046	35207.9	15608.1	-1.10684	0	Down	0	LOC103633049	GO:0009536//plastid	NA	GO:0006351//transcription, DNA-templated	K09286//EREBP-like factor	XP_020396801.1//dehydration-responsive element-binding protein 1A [Zea mays];gi|670424513|ref|XP_008652956.1|//PREDICTED: dehydration-responsive element-binding protein 1A-like [Zea mays]
103633573	960	24628.8	9231.43	-1.34895	0	Down	0	LOC103633573	NA	NA	NA	NA	gi|414888151|tpg|DAA64165.1|//TPA: stress responsive protein [Zea mays]
100279929	1817	15609	4153	-1.84338	0	Down	0	IDP781	GO:0005576//extracellular region;GO:0005773//vacuole	GO:0004185//serine-type carboxypeptidase activity	GO:0051603//proteolysis involved in cellular protein catabolic process	K09645//vitellogenic carboxypeptidase-like protein [EC:3.4.16.-];K16298//serine carboxypeptidase-like clade IV [EC:3.4.16.-]	gi|226533357|ref|NP_001146351.1|//uncharacterized protein LOC100279929 precursor [Zea mays]
100276384	635	28357	11763	-1.20268	0	Down	0	LOC100276384	NA	NA	NA	NA	gi|195624012|gb|ACG33836.1|//hypothetical protein [Zea mays]
542416	1686	17069.3	5083.19	-1.68083	0	Down	0	tub3	GO:0005874//microtubule;GO:0005737//cytoplasm	GO:0005525//GTP binding;GO:0005200//structural constituent of cytoskeleton;GO:0003924//GTPase activity	GO:0007018//microtubule-based movement	K07375//tubulin beta	gi|195627782|gb|ACG35721.1|//tubulin beta-8 chain [Zea mays]
100275172	569	26201	10638	-1.23363	0	Down	0	LOC100275172	NA	NA	NA	NA	gi|226510429|ref|NP_001145042.1|//uncharacterized protein LOC100278225 [Zea mays];gi|195616610|gb|ACG30135.1|//hypothetical protein [Zea mays]
100282888	1994	21205.9	7612.21	-1.41131	0	Down	0	IDP754	GO:0005829//cytosol	GO:0004014//adenosylmethionine decarboxylase activity	GO:0006597//spermine biosynthetic process;GO:0006557//S-adenosylmethioninamine biosynthetic process;GO:0008295//spermidine biosynthetic process	K01611//S-adenosylmethionine decarboxylase [EC:4.1.1.50]	XP_020396748.1//S-adenosylmethionine decarboxylase proenzyme [Zea mays];gi|226495515|ref|NP_001149266.1|//uncharacterized protein LOC100282888 [Zea mays]
103637788	1629	27429	11444	-1.19434	0	Down	0	LOC103637788	GO:0005576//extracellular region	GO:0008810//cellulase activity	GO:0030245//cellulose catabolic process;GO:0071555//cell wall organization	K01179//endoglucanase [EC:3.2.1.4]	gi|673921445|ref|NP_001288403.1|//endoglucanase 16-like precursor [Zea mays]
100284686	1760	13428.8	3357.51	-1.9331	0	Down	0	cyp12	GO:0016021//integral component of membrane	GO:0016709//oxidoreductase activity, acting on paired donors, with incorporation or reduction of molecular oxygen, NAD(P)H as one donor, and incorporation of one atom of oxygen;GO:0020037//heme binding;GO:0005506//iron ion binding	GO:0044550//secondary metabolite biosynthetic process;GO:0055114//oxidation-reduction process	K07410//cytochrome P450 family 1 subfamily B polypeptide 1 [EC:1.14.14.1];K00512//steroid 17alpha-monooxygenase / 17alpha-hydroxyprogesterone deacetylase [EC:1.14.14.19 1.14.14.32];K05280//flavonoid 3'-monooxygenase [EC:1.14.13.21]	gi|226530379|ref|NP_001151053.1|//cytochrome P450 12 [Zea mays]
100194091	1086	15750	4636	-1.69763	0	Down	0	cl32321_1	NA	NA	NA	K12741//heterogeneous nuclear ribonucleoprotein A1/A3;K14297//nuclear pore complex protein Nup98-Nup96;K00430//peroxidase [EC:1.11.1.7]	ACG28141.1//vegetative cell wall protein gp1 precursor [Zea mays];gi|212721832|ref|NP_001132617.1|//uncharacterized protein LOC100194091 precursor [Zea mays]
100191151	1749	25638	10498	-1.2214	0	Down	0	LOC100191151	GO:0016021//integral component of membrane;GO:0000139//Golgi membrane	GO:0016757//transferase activity, transferring glycosyl groups	GO:0071555//cell wall organization	K20870//putative beta-1,4-xylosyltransferase IRX10 [EC:2.4.2.-]	gi|212275360|ref|NP_001130059.1|//uncharacterized protein LOC100191151 precursor [Zea mays]
100501075	1188	26862	11294	-1.18324	0	Down	0	LOC100501075	GO:0043231//intracellular membrane-bounded organelle;GO:0012505//endomembrane system;GO:0044444//cytoplasmic part	NA	NA	NA	gi|670363136|ref|XP_008654710.1|//PREDICTED: uncharacterized protein LOC100501075 [Zea mays]
107548102	1261	18365.7	6149.82	-1.51163	0	Down	0	LOC107548102	GO:0009505//plant-type cell wall;GO:0005576//extracellular region	GO:0020037//heme binding;GO:0046872//metal ion binding;GO:0004601//peroxidase activity	GO:0006979//response to oxidative stress;GO:0009664//plant-type cell wall organization;GO:0098869//cellular oxidant detoxification;GO:0042744//hydrogen peroxide catabolic process;GO:0055114//oxidation-reduction process	K00430//peroxidase [EC:1.11.1.7]	gi|238836903|gb|ACR61552.1|//peroxidase 2 [Zea mays]
100284250	1180	19910	7122	-1.41637	0	Down	0	LOC100284250	GO:0009506//plasmodesma;GO:0016021//integral component of membrane;GO:0046658//anchored component of plasma membrane	GO:0004871//signal transducer activity	GO:0007165//signal transduction;GO:0006952//defense response	NA	gi|226509922|ref|NP_001151603.1|//VAMP protein SEC22 [Zea mays]
542332	2031	9318.99	1584	-2.48983	0	Down	0	LPE1	GO:0016021//integral component of membrane	GO:0005215//transporter activity	GO:0055085//transmembrane transport	K14611//solute carrier family 23 (nucleobase transporter), member 1/2	gi|414872225|tpg|DAA50782.1|//TPA: nucleobase-ascorbate transporter LPE1 [Zea mays];gi|162462794|ref|NP_001105384.1|//nucleobase-ascorbate transporter LPE1 [Zea mays]
100282086	1364	12260	2966	-1.9806	0	Down	0	LOC100282086	NA	NA	NA	NA	gi|924859492|ref|NP_001148471.2|//seed specific protein Bn15D17A [Zea mays]
100280917	515	19981	7322	-1.38155	0	Down	0	LOC100280917	NA	NA	NA	NA	gi|413950215|gb|AFW82864.1|//putative metallothionein famil protein, partial [Zea mays]
100502522	2089	6161	458	-3.68298	0	Down	0	CCD8	GO:0009507//chloroplast	GO:0046872//metal ion binding;GO:0102251//all-trans-beta-apo-10'-carotenal cleavage oxygenase activity	GO:0010223//secondary shoot formation;GO:0016121//carotene catabolic process;GO:0055114//oxidation-reduction process;GO:1901601//strigolactone biosynthetic process	K17913//carlactone synthase / all-trans-10'-apo-beta-carotenal 13,14-cleaving dioxygenase [EC:1.13.11.69 1.13.11.70]	gi|308081194|ref|NP_001183929.1|//carotenoid cleavage dioxygenase [Zea mays]
100283035	1136	20143	7489.41	-1.36058	0	Down	0	pco137326	NA	NA	NA	NA	gi|670428387|ref|XP_008654989.1|//PREDICTED: LOC100283035 isoform X1 [Zea mays]
100279270	2250	12707	3330	-1.86526	0	Down	0	TIDP2980	GO:0005783//endoplasmic reticulum	GO:0004467//long-chain fatty acid-CoA ligase activity;GO:0031957//very long-chain fatty acid-CoA ligase activity	GO:0010143//cutin biosynthetic process;GO:0010025//wax biosynthetic process;GO:0001676//long-chain fatty acid metabolic process	K01897//long-chain acyl-CoA synthetase [EC:6.2.1.3]	PAN17090.1//hypothetical protein PAHAL_C01217 [Panicum hallii];gi|226491570|ref|NP_001145763.1|//uncharacterized protein LOC100279270 [Zea mays]
100283365	1602	25078	10661	-1.16731	0	Down	0	LOC100283365	NA	GO:0016747//transferase activity, transferring acyl groups other than amino-acyl groups	NA	K19861//benzyl alcohol O-benzoyltransferase [EC:2.3.1.196 2.3.1.232]	gi|670443158|ref|XP_008661976.1|//PREDICTED: 3-N-debenzoyl-2-deoxytaxol N-benzoyltransferase isoform X1 [Zea mays]
100285339	1331	18940	6933	-1.38312	0	Down	0	cl4013_1	GO:0005886//plasma membrane	GO:0048032//galacturonate binding	GO:0007267//cell-cell signaling	NA	gi|226531838|ref|NP_001151703.1|//uncharacterized protein LOC100285339 [Zea mays];NP_001151703.2//uncharacterized protein LOC100285339 [Zea mays]
100281846	1066	8797	1610	-2.38318	0	Down	0	TIDP3455	GO:0005576//extracellular region	GO:0008289//lipid binding;GO:0005509//calcium ion binding;GO:0004623//phospholipase A2 activity	GO:0016042//lipid catabolic process	K01047//secretory phospholipase A2 [EC:3.1.1.4]	NP_001148238.1//uncharacterized protein LOC100281846 precursor [Zea mays];gi|670359988|ref|XP_008675577.1|//PREDICTED: LOC100281846 isoform X1 [Zea mays];gi|226493199|ref|NP_001148238.1|//uncharacterized protein LOC100281846 precursor [Zea mays];PAN50493.1//hypothetical protein PAHAL_H02472 [Panicum hallii]
103633557	1270	13652	4022	-1.69636	0	Down	0	LOC103633557	GO:0005576//extracellular region	GO:0020037//heme binding;GO:0046872//metal ion binding;GO:0004601//peroxidase activity	GO:0006979//response to oxidative stress;GO:0098869//cellular oxidant detoxification;GO:0042744//hydrogen peroxide catabolic process;GO:0055114//oxidation-reduction process	K00430//peroxidase [EC:1.11.1.7]	gi|670425689|ref|XP_008653466.1|//PREDICTED: cationic peroxidase 1-like [Zea mays]
100274325	1910	8669.82	1591.1	-2.37921	0	Down	0	LOC100274325	GO:0005887//integral component of plasma membrane	GO:0005355//glucose transmembrane transporter activity;GO:0005351//sugar:proton symporter activity	GO:0046323//glucose import;GO:0015992//proton transport;GO:1904659//glucose transmembrane transport	K08150//MFS transporter, SP family, solute carrier family 2 (myo-inositol transporter), member 13	gi|670359065|ref|XP_008668471.1|//PREDICTED: hypothetical protein isoform X1 [Zea mays];gi|226529974|ref|NP_001142160.1|//uncharacterized LOC100274325 [Zea mays]
100284765	1079	10966	2695	-1.95791	0	Down	0	LOC100284765	NA	NA	NA	K19519//transforming growth factor-beta-induced protein	gi|930697443|ref|NP_001151132.2|//fasciclin-like arabinogalactan protein 7 precursor [Zea mays]
103644115	812	5993.89	553.3	-3.37059	0	Down	0	LOC103644115	NA	NA	NA	NA	NA
103648012	1772	6760	859	-2.90952	0	Down	0	LOC103648012	GO:0016021//integral component of membrane	GO:0016491//oxidoreductase activity	GO:0055114//oxidation-reduction process	K11165//dehydrogenase/reductase SDR family member 7 [EC:1.1.-.-];K09841//xanthoxin dehydrogenase [EC:1.1.1.288]	gi|670379863|ref|XP_008670737.1|//PREDICTED: 11-beta-hydroxysteroid dehydrogenase 1B-like [Zea mays]
100284647	1601	7748	1273	-2.53882	0	Down	0	si496011d04	NA	GO:0016790//thiolester hydrolase activity	GO:0006633//fatty acid biosynthetic process	K10781//fatty acyl-ACP thioesterase B [EC:3.1.2.14 3.1.2.21]	gi|670373500|ref|XP_008668087.1|//PREDICTED: LOC100284647 isoform X1 [Zea mays];gi|226529781|ref|NP_001151014.1|//uncharacterized protein LOC100284647 [Zea mays]
100217087	1398	12956.9	3826	-1.69304	0	Down	0	LOC100217087	GO:0012506//vesicle membrane;GO:0032588//trans-Golgi network membrane;GO:0005887//integral component of plasma membrane	GO:0008515//sucrose transmembrane transporter activity	GO:0015770//sucrose transport;GO:0034219//carbohydrate transmembrane transport;GO:0071836//nectar secretion	K15382//solute carrier family 50 (sugar transporter)	gi|219362527|ref|NP_001136928.1|//uncharacterized protein LOC100217087 [Zea mays]
100282365	924	7435	1171	-2.59982	0	Down	0	LOC100282365	NA	NA	NA	NA	gi|226500560|ref|NP_001148749.1|//membrane protein precursor [Zea mays]
100191740	2044	12679.5	3772.36	-1.68218	0	Down	0	LOC100191740	GO:0016021//integral component of membrane	GO:0090447//glycerol-3-phosphate 2-O-acyltransferase activity;GO:0016791//phosphatase activity	GO:0010143//cutin biosynthetic process;GO:0016311//dephosphorylation	K13508//glycerol-3-phosphate acyltransferase [EC:2.3.1.15]	gi|212275754|ref|NP_001130640.1|//uncharacterized protein LOC100191740 [Zea mays];gi|670412291|ref|XP_008647298.1|//PREDICTED: uncharacterized protein LOC100191740 isoform X1 [Zea mays]
BGI_novel_G005387	18838	8992.49	1918.79	-2.16175	0	Down	0	NA	NA	NA	NA	K04733//interleukin-1 receptor-associated kinase 4 [EC:2.7.11.1]	ONM29087.1//Protein ALWAYS EARLY 3 [Zea mays]
100275184	1246	11781	3426	-1.7151	0	Down	0	cl63098_1(337)	NA	NA	NA	NA	gi|226509126|ref|NP_001142806.1|//uncharacterized protein LOC100275184 [Zea mays]
100286065	859	8424.31	1768.26	-2.18546	0	Down	0	AY110426	NA	NA	NA	NA	gi|413932831|gb|AFW67382.1|//putative bifunctional inhibitor/LTP/seed storage protein family [Zea mays]
100381862	1228	14192.8	4840.57	-1.48514	0	Down	0	gpm205	GO:0005829//cytosol	GO:0008422//beta-glucosidase activity;GO:0102483//scopolin beta-glucosidase activity	GO:1901657//glycosyl compound metabolic process;GO:0030245//cellulose catabolic process	K01188//beta-glucosidase [EC:3.2.1.21]	gi|670428669|ref|XP_008655178.1|//PREDICTED: uncharacterized protein LOC100381862 isoform X1 [Zea mays];XP_008655178.1//uncharacterized protein LOC100381862 isoform X1 [Zea mays]
100501739	2101	7346.14	1352.98	-2.37408	0	Down	0	LOC100501739	NA	GO:0016705//oxidoreductase activity, acting on paired donors, with incorporation or reduction of molecular oxygen;GO:0020037//heme binding;GO:0005506//iron ion binding;GO:0004497//monooxygenase activity	GO:0055114//oxidation-reduction process	K15402//fatty acid omega-hydroxylase [EC:1.14.-.-]	gi|413933982|gb|AFW68533.1|//putative cytochrome P450 superfamily protein [Zea mays]
542514	3443	10453.5	2889.33	-1.78841	0	Down	0	CesA12	GO:0016021//integral component of membrane;GO:0005886//plasma membrane;GO:0009507//chloroplast	GO:0016760//cellulose synthase (UDP-forming) activity;GO:0008270//zinc ion binding	GO:0010400//rhamnogalacturonan I side chain metabolic process;GO:0030244//cellulose biosynthetic process;GO:0009834//plant-type secondary cell wall biogenesis	K10999//cellulose synthase A [EC:2.4.1.12]	gi|162461937|ref|NP_001105532.1|//cellulose synthase catalytic subunit 12 [Zea mays]
100384154	798	8047.39	1705.78	-2.17132	0	Down	0	LOC100384154	NA	GO:0008289//lipid binding;GO:0008233//peptidase activity	GO:0006508//proteolysis;GO:0006869//lipid transport	NA	gi|293336427|ref|NP_001170204.1|//uncharacterized protein LOC100384154 [Zea mays]
542706	1268	5768	748	-2.88019	0	Down	0	zrp4	NA	GO:0008757//S-adenosylmethionine-dependent methyltransferase activity;GO:0008171//O-methyltransferase activity;GO:0046983//protein dimerization activity	GO:0019438//aromatic compound biosynthetic process;GO:0032259//methylation	K13262//isoflavone-7-O-methyltransferase [EC:2.1.1.150];K16040//trans-resveratrol di-O-methyltransferase [EC:2.1.1.240];K13230//2,4,7-trihydroxy-1,4-benzoxazin-3-one-glucoside 7-O-methyltransferase [EC:2.1.1.241];K13259//2,7,4'-trihydroxyisoflavanone 4'-O-methyltransferase / isoflavone 4'-O-methyltransferase [EC:2.1.1.212 2.1.1.46]	gi|162460240|ref|NP_001105689.1|//O-methyltransferase ZRP4 [Zea mays]
100283154	1455	7649	1550	-2.23623	0	Down	0	LOC100283154	NA	GO:0016491//oxidoreductase activity	GO:0055114//oxidation-reduction process	K00306//sarcosine oxidase / L-pipecolate oxidase [EC:1.5.3.1 1.5.3.7]	gi|226494213|ref|NP_001149528.1|//sarcosine oxidase [Zea mays]
103629707	1881	5284.49	569.9	-3.14621	0	Down	0	LOC103629707	GO:0016021//integral component of membrane	NA	GO:0009788//negative regulation of abscisic acid-activated signaling pathway	K07297//adiponectin receptor	gi|670416145|ref|XP_008649040.1|//PREDICTED: adiponectin receptor protein 1 [Zea mays]
100279936	1780	10608	3074	-1.72019	0	Down	0	cl30502_1(105)	NA	NA	NA	K10523//speckle-type POZ protein	gi|226497162|ref|NP_001146358.1|//uncharacterized protein LOC100279936 [Zea mays];PAN35987.1//hypothetical protein PAHAL_F01569 [Panicum hallii];gi|226506842|ref|NP_001150189.1|//BTB/POZ domain containing protein [Zea mays]
100282844	973	10927	3251	-1.68217	0	Down	0	umc2111	GO:0009506//plasmodesma;GO:0016021//integral component of membrane;GO:0046658//anchored component of plasma membrane	GO:0004871//signal transducer activity	GO:0007165//signal transduction;GO:0006952//defense response	NA	gi|226498066|ref|NP_001149607.1|//uncharacterized protein LOC100282844 [Zea mays]
541674	1344	8600	2089	-1.97476	0	Down	0	LOC541674	GO:0005576//extracellular region	GO:0020037//heme binding;GO:0046872//metal ion binding;GO:0004601//peroxidase activity	GO:0006979//response to oxidative stress;GO:0098869//cellular oxidant detoxification;GO:0042744//hydrogen peroxide catabolic process;GO:0055114//oxidation-reduction process	K00430//peroxidase [EC:1.11.1.7]	gi|15011986|gb|AAC79954.2|//putative peroxidase P7X [Zea mays]
103642777	2025	7353	1521	-2.20654	0	Down	0	LOC103642777	GO:0009536//plastid	GO:0004190//aspartic-type endopeptidase activity	GO:0006508//proteolysis;GO:0030163//protein catabolic process	K02882//large subunit ribosomal protein L18Ae;K01381//saccharopepsin [EC:3.4.23.25];K19025//AP-5 complex subunit zeta-1	gi|670447941|ref|XP_008664185.1|//PREDICTED: aspartic proteinase nepenthesin-1 [Zea mays]
100384013	1706	9660	2686	-1.77979	0	Down	0	LOC100384013	GO:0016021//integral component of membrane;GO:0005739//mitochondrion;GO:0005886//plasma membrane	GO:0022857//transmembrane transporter activity	GO:0055085//transmembrane transport	K00801//farnesyl-diphosphate farnesyltransferase [EC:2.5.1.21]	gi|670428912|ref|XP_008655310.1|//PREDICTED: uncharacterized protein LOC100384013 isoform X1 [Zea mays];gi|293331123|ref|NP_001170095.1|//uncharacterized protein LOC100384013 [Zea mays]
100383538	1043	8798.62	2248.96	-1.90125	0	Down	0	LOC100383538	NA	NA	NA	K00430//peroxidase [EC:1.11.1.7];K20318//protein SYS1	XP_008670541.1//vegetative cell wall protein gp1 [Zea mays];NP_001169657.1//uncharacterized protein LOC100383538 precursor [Zea mays]
100272362	1323	4827	511	-3.17296	0	Down	0	si605018e07b	GO:0016020//membrane	NA	GO:0006810//transport	K03006//DNA-directed RNA polymerase II subunit RPB1 [EC:2.7.7.6];K07874//Ras-related protein Rab-1A;K13680//beta-mannan synthase [EC:2.4.1.32]	NP_001140317.1//uncharacterized protein LOC100272362 [Zea mays];gi|226532118|ref|NP_001140317.1|//uncharacterized protein LOC100272362 [Zea mays]
542649	1173	5540.82	784.71	-2.7531	0	Down	0	expB7	GO:0005618//cell wall;GO:0005576//extracellular region;GO:0016021//integral component of membrane	NA	GO:0019953//sexual reproduction;GO:0071555//cell wall organization	K20628//expansin	XP_008658382.1//expansin-B3 [Zea mays];gi|414867715|tpg|DAA46272.1|//TPA: beta-expansin 7 Precursor [Zea mays]
103647602	1257	6930.54	1396	-2.2449	0	Down	0	LOC103647602	NA	NA	GO:0006351//transcription, DNA-templated	K09286//EREBP-like factor	gi|670378846|ref|XP_008670333.1|//PREDICTED: dehydration-responsive element-binding protein 1H-like [Zea mays]
103644166	1032	6075	1033	-2.48928	0	Down	0	LOC103644166	NA	GO:0008233//peptidase activity	GO:0006508//proteolysis	NA	gi|670368735|ref|XP_008665580.1|//PREDICTED: uncharacterized protein LOC103644166 isoform X1 [Zea mays]
100281239	1215	10787	3419	-1.59088	0	Down	0	LOC100281239	GO:0005634//nucleus	GO:0003677//DNA binding;GO:0003700//transcription factor activity, sequence-specific DNA binding	GO:0006355//regulation of transcription, DNA-templated	K09286//EREBP-like factor	gi|226507144|ref|NP_001147630.1|//dehydration-responsive element-binding protein 1D [Zea mays]
100502433	1871	8094	2038	-1.92293	0	Down	0	LOC100502433	NA	GO:0043565//sequence-specific DNA binding;GO:0003700//transcription factor activity, sequence-specific DNA binding	GO:0006355//regulation of transcription, DNA-templated	K14431//transcription factor TGA	gi|670374392|ref|XP_008668574.1|//PREDICTED: putative bZIP transcription factor superfamily protein isoform X1 [Zea mays];gi|308044559|ref|NP_001183840.1|//putative bZIP transcription factor superfamily protein [Zea mays];NP_001183840.1//putative bZIP transcription factor superfamily protein [Zea mays]
100501369	1883	5575	873	-2.60815	0	Down	0	LOC100501369	GO:0016020//membrane;GO:0043231//intracellular membrane-bounded organelle	GO:0080019//fatty-acyl-CoA reductase (alcohol-forming) activity	GO:0035336//long-chain fatty-acyl-CoA metabolic process;GO:0055114//oxidation-reduction process;GO:0010345//suberin biosynthetic process	K13356//alcohol-forming fatty acyl-CoA reductase [EC:1.2.1.84]	gi|308080207|ref|NP_001183038.1|//uncharacterized protein LOC100501369 [Zea mays]
BGI_novel_G002935	1500	4248	375	-3.43505	0	Down	0	NA	NA	NA	NA	K15292//syntaxin-binding protein 1;K14848//ribosome assembly protein RRB1	ACL53325.1//unknown [Zea mays]
100282047	1228	3656	180	-4.27743	0	Down	0	LOC100282047	GO:0048046//apoplast;GO:0005618//cell wall	GO:0016762//xyloglucan:xyloglucosyl transferase activity;GO:0004553//hydrolase activity, hydrolyzing O-glycosyl compounds	GO:0010411//xyloglucan metabolic process;GO:0042546//cell wall biogenesis;GO:0071555//cell wall organization	K08235//xyloglucan:xyloglucosyl transferase [EC:2.4.1.207]	gi|414867609|tpg|DAA46166.1|//TPA: xyloglucan endotransglucosylase/hydrolase protein 32 [Zea mays]
100192007	1973	13902.8	5353.72	-1.30999	0	Down	0	bZIP113	NA	GO:0043565//sequence-specific DNA binding;GO:0003700//transcription factor activity, sequence-specific DNA binding	GO:0006355//regulation of transcription, DNA-templated	K14431//transcription factor TGA	gi|670442011|ref|XP_008661340.1|//PREDICTED: uncharacterized protein LOC100192007 isoform X2 [Zea mays];NP_001338568.1//putative bZIP transcription factor superfamily protein [Zea mays]
100502492	2156	6316.86	1220.91	-2.30448	0	Down	0	LOC100502492	GO:0048046//apoplast	GO:0016722//oxidoreductase activity, oxidizing metal ions;GO:0052716//hydroquinone:oxygen oxidoreductase activity;GO:0005507//copper ion binding	GO:0046274//lignin catabolic process;GO:0055114//oxidation-reduction process	K05909//laccase [EC:1.10.3.2]	gi|308081989|ref|NP_001183899.1|//putative laccase family protein precursor [Zea mays]
100277048	952	7381	1723	-2.03212	0	Down	0	csu948	NA	NA	NA	K00850//6-phosphofructokinase 1 [EC:2.7.1.11];K19748//RAB6-interacting golgin	gi|226499352|ref|NP_001144188.1|//uncharacterized protein LOC100277048 [Zea mays]
100281882	686	4831	611	-2.91631	0	Down	0	LOC100281882	GO:0016021//integral component of membrane;GO:0005886//plasma membrane	GO:0003824//catalytic activity	GO:0009733//response to auxin;GO:0009826//unidimensional cell growth;GO:0009741//response to brassinosteroid;GO:0035264//multicellular organism growth	K11000//callose synthase [EC:2.4.1.-]	gi|226504214|ref|NP_001148274.1|//CASP-like protein 1C2 [Zea mays]
100286143	1221	15212	6209	-1.22601	0	Down	0	csAtPR5	NA	NA	NA	NA	gi|618857396|ref|NP_001278609.1|//60S ribosomal protein L37 [Zea mays]
BGI_novel_G005778	2294	3424.35	130.87	-4.64285	0	Down	0	NA	NA	NA	NA	K00430//peroxidase [EC:1.11.1.7];K16196//eukaryotic translation initiation factor 2-alpha kinase 4 [EC:2.7.11.1];K10268//F-box and leucine-rich repeat protein 2/20;K15923//alpha-L-fucosidase 2 [EC:3.2.1.51]	AAL76001.1//putative gag-pol polyprotein [Zea mays]
100192044	1804	4907.57	663.63	-2.81979	0	Down	0	cl308_1	GO:0016021//integral component of membrane;GO:0005773//vacuole	GO:0020037//heme binding;GO:0070330//aromatase activity;GO:0005506//iron ion binding;GO:0018685//alkane 1-monooxygenase activity	GO:0006631//fatty acid metabolic process;GO:0055114//oxidation-reduction process;GO:0010345//suberin biosynthetic process	K15401//fatty acid omega-hydroxylase [EC:1.14.-.-]	gi|953768305|ref|NP_001130939.2|//uncharacterized protein LOC100192044 [Zea mays]
100191494	2970	6884	1540	-2.09355	0	Down	0	LOC100191494	GO:0016021//integral component of membrane	NA	GO:0055085//transmembrane transport	K03006//DNA-directed RNA polymerase II subunit RPB1 [EC:2.7.7.6];K13412//calcium-dependent protein kinase [EC:2.7.11.1];K14306//nuclear pore complex protein Nup62	AQL02469.1//Oligopeptide transporter 7 [Zea mays];gi|212274413|ref|NP_001130398.1|//oligopeptide transporter 9 [Zea mays];PAN26082.1//hypothetical protein PAHAL_H01241 [Panicum hallii]
100275537	1225	8061	2126	-1.85605	0	Down	0	umc2793	NA	NA	NA	NA	gi|242056717|ref|XP_002457504.1|//hypothetical protein SORBIDRAFT_03g008450 [Sorghum bicolor]
100384626	1719	18478	8410	-1.06886	0	Down	0	LOC100384626	NA	NA	NA	K13145//integrator complex subunit 8;K15196//transcription factor IIIB 90 kDa subunit	gi|293336598|ref|NP_001170593.1|//uncharacterized protein LOC100384626 [Zea mays]
100384516	2378	20213	9580.42	-1.01035	0	Down	0	LOC100384516	NA	GO:0051087//chaperone binding	NA	K09555//BCL2-associated athanogene 1;K13172//serine/arginine repetitive matrix protein 2;K13171//serine/arginine repetitive matrix protein 1	ONM03603.1//BAG family molecular chaperone regulator 1 [Zea mays];gi|414869811|tpg|DAA48368.1|//TPA: hypothetical protein ZEAMMB73_960791, partial [Zea mays]
100192116	1359	4791.74	633.74	-2.85182	0	Down	0	LOC100192116	NA	NA	NA	NA	gi|413932831|gb|AFW67382.1|//putative bifunctional inhibitor/LTP/seed storage protein family [Zea mays];NP_001339089.1//putative bifunctional inhibitor/LTP/seed storage protein family precursor [Zea mays]
100281707	2525	6533	1399	-2.15658	0	Down	0	LOC100281707	GO:0016021//integral component of membrane	GO:0005524//ATP binding;GO:0016887//ATPase activity	NA	K05681//ATP-binding cassette, subfamily G (WHITE), member 2	gi|226496471|ref|NP_001148099.1|//ATPase, coupled to transmembrane movement of substances [Zea mays]
103631923	654	5901.84	1123.64	-2.32622	0	Down	0	LOC103631923	NA	NA	NA	NA	gi|670422123|ref|XP_008651990.1|//PREDICTED: uncharacterized protein LOC103631923 [Zea mays]
103646184	4572	6868.86	1577.4	-2.05575	0	Down	0	LOC103646184	NA	NA	NA	K00921//1-phosphatidylinositol-3-phosphate 5-kinase [EC:2.7.1.150]	gi|670375711|ref|XP_008669130.1|//PREDICTED: putative 1-phosphatidylinositol-3-phosphate 5-kinase FAB1D isoform X2 [Zea mays];XP_008669130.2//putative 1-phosphatidylinositol-3-phosphate 5-kinase FAB1D isoform X2 [Zea mays];gi|670375709|ref|XP_008669129.1|//PREDICTED: putative 1-phosphatidylinositol-3-phosphate 5-kinase FAB1D isoform X1 [Zea mays]
103653608	2222	16362.9	7112.12	-1.13531	0	Down	0	LOC103653608	NA	NA	NA	K10260//F-box and WD-40 domain protein 7;K08332//null	gi|670396984|ref|XP_008678684.1|//PREDICTED: U-box domain-containing protein 27 [Zea mays]
100284306	1756	10898	3759	-1.46887	0	Down	0	umc1393	NA	NA	NA	K09286//EREBP-like factor	gi|927669045|ref|NP_001150673.2|//uncharacterized protein LOC100284306 [Zea mays]
100276433	683	9096	2745	-1.66166	0	Down	0	LOC100276433	NA	NA	NA	NA	gi|944239686|gb|KQL03994.1|//hypothetical protein SETIT_000471mg [Setaria italica]
103641688	779	15121.7	6345.82	-1.18597	0	Down	0	LOC103641688	GO:0009536//plastid	GO:0004020//adenylylsulfate kinase activity;GO:0004781//sulfate adenylyltransferase (ATP) activity	GO:0000103//sulfate assimilation;GO:0016310//phosphorylation	K13811//3'-phosphoadenosine 5'-phosphosulfate synthase [EC:2.7.7.4 2.7.1.25]	gi|673921784|ref|NP_001288495.1|//ATP-sulfurylase 3, chloroplastic-like [Zea mays];AAB94542.1//ATP sulfurylase [Zea mays]
103648195	1313	3787.58	298.36	-3.59938	0	Down	0	LOC103648195	NA	NA	NA	K09841//xanthoxin dehydrogenase [EC:1.1.1.288]	gi|670380314|ref|XP_008670903.1|//PREDICTED: short-chain dehydrogenase reductase 3a-like [Zea mays]
100273092	1625	18384.2	8500.33	-1.0461	0	Down	0	pco133091	GO:0005634//nucleus	GO:0003677//DNA binding	GO:0006355//regulation of transcription, DNA-templated	K12581//CCR4-NOT transcription complex subunit 7/8;K00297//methylenetetrahydrofolate reductase (NADPH) [EC:1.5.1.20];K13126//polyadenylate-binding protein;K05941//glutathione gamma-glutamylcysteinyltransferase [EC:2.3.2.15];K01054//acylglycerol lipase [EC:3.1.1.23]	NP_001340492.1//uncharacterized protein LOC100273092 [Zea mays];gi|748303409|gb|AJE59925.1|//NAC transcription factor [Zea mays]
103652818	3498	9254	2865	-1.62477	0	Down	0	LOC103652818	GO:0016021//integral component of membrane	GO:0004674//protein serine/threonine kinase activity;GO:0005524//ATP binding	GO:0006468//protein phosphorylation	K00924//null	gi|673921634|ref|NP_001288525.1|//receptor-like protein kinase HSL1 precursor [Zea mays]
103649816	1630	4009.65	399.14	-3.26174	0	Down	0	LOC103649816	NA	GO:0016747//transferase activity, transferring acyl groups other than amino-acyl groups	NA	K13065//shikimate O-hydroxycinnamoyltransferase [EC:2.3.1.133]	ONM30206.1//Spermidine hydroxycinnamoyl transferase [Zea mays];gi|195626152|gb|ACG34906.1|//anthranilate N-benzoyltransferase protein 1 [Zea mays]
BGI_novel_G005689	3548	3376.08	183.62	-4.13379	0	Down	0	NA	NA	NA	NA	K15156//mediator of RNA polymerase II transcription subunit 14;K00430//peroxidase [EC:1.11.1.7];K10357//myosin V;K08247//methionine S-methyltransferase [EC:2.1.1.12];K14638//solute carrier family 15 (peptide/histidine transporter), member 3/4	XP_020393779.1//uncharacterized protein LOC103628713 [Zea mays]
542132	1174	16079.9	7052.98	-1.12218	0	Down	0	cl4939_2	GO:0005576//extracellular region	NA	GO:0019953//sexual reproduction	K20628//expansin;K00588//caffeoyl-CoA O-methyltransferase [EC:2.1.1.104]	gi|162464437|ref|NP_001105233.1|//uncharacterized protein LOC542132 precursor [Zea mays];Q9XGD5.1//RecName: Full=Caffeoyl-CoA O-methyltransferase 2; AltName: Full=Trans-caffeoyl-CoA 3-O-methyltransferase 2; Short=CCoAMT-2; Short=CCoAOMT-2
100282930	1816	4754	704	-2.68873	0	Down	0	umc2266	GO:0016021//integral component of membrane	GO:0090447//glycerol-3-phosphate 2-O-acyltransferase activity;GO:0016791//phosphatase activity	GO:0009908//flower development;GO:0010143//cutin biosynthetic process;GO:0016311//dephosphorylation	K13508//glycerol-3-phosphate acyltransferase [EC:2.3.1.15]	gi|926459513|ref|NP_001149307.2|//uncharacterized protein LOC100282930 [Zea mays]
100280933	537	3234.3	153.24	-4.33282	0	Down	0	LOC100280933	NA	GO:0004867//serine-type endopeptidase inhibitor activity;GO:0008233//peptidase activity	GO:0009611//response to wounding;GO:0010951//negative regulation of endopeptidase activity	NA	gi|226493001|ref|NP_001147325.1|//subtilisin-chymotrypsin inhibitor CI-1B [Zea mays]
100273432	1680	12488	4830	-1.30368	0	Down	0	LOC100273432	GO:0016021//integral component of membrane	GO:0003677//DNA binding;GO:0004190//aspartic-type endopeptidase activity	GO:0006508//proteolysis;GO:0030163//protein catabolic process	K00924//null;K02882//large subunit ribosomal protein L18Ae;K01381//saccharopepsin [EC:3.4.23.25]	gi|226494448|ref|NP_001141341.1|//aspartic proteinase nepenthesin-2 precursor [Zea mays]
100285369	957	4167	481	-3.04813	0	Down	0	gpm266	NA	NA	NA	NA	gi|226531201|ref|NP_001151734.1|//uncharacterized protein LOC100285369 precursor [Zea mays]
100284491	1097	10987	3981	-1.39783	0	Down	0	LOC100284491	NA	NA	GO:0006351//transcription, DNA-templated	K09286//EREBP-like factor	gi|413938239|gb|AFW72790.1|//putative AP2/EREBP transcription factor superfamily protein [Zea mays]
103645962	1677	3204	177	-4.11128	0	Down	0	LOC103645962	GO:0016020//membrane	GO:0016740//transferase activity	NA	K13065//shikimate O-hydroxycinnamoyltransferase [EC:2.3.1.133]	gi|670375157|ref|XP_008668908.1|//PREDICTED: shikimate O-hydroxycinnamoyltransferase-like [Zea mays]
103644330	2602	3557	306	-3.47229	0	Down	0	LOC103644330	NA	GO:0016788//hydrolase activity, acting on ester bonds	GO:0008152//metabolic process	K01114//phospholipase C [EC:3.1.4.3]	gi|670369166|ref|XP_008665763.1|//PREDICTED: non-specific phospholipase C2-like [Zea mays]
100281899	1454	5156	946	-2.37957	0	Down	0	LOC100281899	NA	GO:0016788//hydrolase activity, acting on ester bonds	NA	K21026//acetylajmaline esterase [EC:3.1.1.80];K01188//beta-glucosidase [EC:3.2.1.21];K00679//phospholipid:diacylglycerol acyltransferase [EC:2.3.1.158];K10960//geranylgeranyl diphosphate/geranylgeranyl-bacteriochlorophyllide a reductase [EC:1.3.1.83 1.3.1.111]	gi|226510379|ref|NP_001148291.1|//anther-specific proline-rich protein APG precursor [Zea mays]
541860	2894	9742	3352	-1.47243	0	Down	0	LOC541860	GO:0005874//microtubule;GO:0009536//plastid;GO:0005871//kinesin complex	GO:0005524//ATP binding;GO:0003777//microtubule motor activity;GO:0008017//microtubule binding;GO:0016887//ATPase activity	GO:0007018//microtubule-based movement	K10405//kinesin family member C1	gi|985567402|ref|NP_001306694.1|//kinesin-related protein 6 [Zea mays]
100217011	1558	13237	5501	-1.20004	0	Down	0	TIDP2670	GO:0009505//plant-type cell wall;GO:0005576//extracellular region	GO:0020037//heme binding;GO:0046872//metal ion binding;GO:0004601//peroxidase activity	GO:0006979//response to oxidative stress;GO:0009664//plant-type cell wall organization;GO:0098869//cellular oxidant detoxification;GO:0042744//hydrogen peroxide catabolic process;GO:0055114//oxidation-reduction process	K00430//peroxidase [EC:1.11.1.7]	NP_001136859.1//uncharacterized protein LOC100217011 precursor [Zea mays];gi|219362741|ref|NP_001136859.1|//uncharacterized protein LOC100217011 precursor [Zea mays]
100283989	1120	6711	1715	-1.90155	0	Down	0	LOC100283989	GO:0005829//cytosol;GO:0005886//plasma membrane	GO:0042803//protein homodimerization activity;GO:0004066//asparagine synthase (glutamine-hydrolyzing) activity	GO:0006541//glutamine metabolic process;GO:0006529//asparagine biosynthetic process	K01953//asparagine synthase (glutamine-hydrolysing) [EC:6.3.5.4];K13783//MFS transporter, OPA family, solute carrier family 37 (glycerol-3-phosphate transporter), member 1/2	gi|413924866|gb|AFW64798.1|//hypothetical protein ZEAMMB73_893425 [Zea mays];gi|413924867|gb|AFW64799.1|//Stem-specific protein TSJT1 [Zea mays]
103655094	2163	5563	1166	-2.18753	0	Down	0	LOC103655094	GO:0016021//integral component of membrane;GO:0005739//mitochondrion	GO:0016747//transferase activity, transferring acyl groups other than amino-acyl groups	GO:0006633//fatty acid biosynthetic process	K15397//3-ketoacyl-CoA synthase [EC:2.3.1.199]	gi|992167504|gb|KXG28804.1|//hypothetical protein SORBI_005G168700 [Sorghum bicolor]
100273770	1111	3914	470	-2.99114	0	Down	0	LOC100273770	NA	NA	NA	NA	gi|238908851|gb|ACF86781.2|//unknown [Zea mays]
107546758	1413	8133.14	2491.76	-1.63988	0	Down	0	LOC107546758	NA	GO:0004805//trehalose-phosphatase activity	GO:0005992//trehalose biosynthetic process;GO:0016311//dephosphorylation	K01087//trehalose 6-phosphate phosphatase [EC:3.1.3.12]	gi|414589402|tpg|DAA39973.1|//TPA: hypothetical protein ZEAMMB73_891232 [Zea mays]
103637357	775	4074	534	-2.86477	0	Down	0	LOC103637357	NA	NA	NA	NA	gi|670434518|ref|XP_008657792.1|//PREDICTED: mulatexin [Zea mays]
100191595	2117	3946.45	488.29	-2.94798	0	Down	0	LOC100191595	GO:0016021//integral component of membrane	GO:0016747//transferase activity, transferring acyl groups other than amino-acyl groups	GO:0006633//fatty acid biosynthetic process	K15397//3-ketoacyl-CoA synthase [EC:2.3.1.199]	gi|670357861|ref|XP_008668455.1|//PREDICTED: uncharacterized protein LOC100191595 isoform X1 [Zea mays];gi|212275590|ref|NP_001130497.1|//uncharacterized protein LOC100191595 [Zea mays]
606405	1485	10527	3887.18	-1.37053	0	Down	0	gols2	NA	GO:0047216//inositol 3-alpha-galactosyltransferase activity	GO:0006012//galactose metabolic process	K18819//inositol 3-alpha-galactosyltransferase [EC:2.4.1.123]	gi|162460203|ref|NP_001105750.1|//galactinol synthase 2 [Zea mays]
103634830	2663	10870	4109	-1.33672	0	Down	0	LOC103634830	GO:0016021//integral component of membrane	GO:0003840//gamma-glutamyltransferase activity	GO:0006749//glutathione metabolic process	K18592//gamma-glutamyltranspeptidase / glutathione hydrolase / leukotriene-C4 hydrolase [EC:2.3.2.2 3.4.19.13 3.4.19.14]	gi|670429602|ref|XP_008655642.1|//PREDICTED: gamma-glutamyltranspeptidase 3 [Zea mays]
BGI_novel_G001683	4847	3608.23	380.98	-3.17674	0	Down	0	NA	NA	NA	NA	K00921//1-phosphatidylinositol-3-phosphate 5-kinase [EC:2.7.1.150]	ONM03607.1//NAC domain-containing protein 73 [Zea mays]
100381533	3938	8421.37	2714.47	-1.56662	0	Down	0	cl32328_1(710)	NA	GO:0043531//ADP binding	NA	K13457//disease resistance protein RPM1	AQK38787.1//hypothetical protein ZEAMMB73_Zm00001d023265 [Zea mays];XP_020401357.1//putative disease resistance RPP13-like protein 3 [Zea mays];NP_001340322.1//uncharacterized protein LOC100381533 [Zea mays];gi|293336273|ref|NP_001167833.1|//uncharacterized protein LOC100381533 [Zea mays]
100279887	1883	6515	1691	-1.87912	0	Down	0	LOC100279887	GO:0016021//integral component of membrane	GO:0016709//oxidoreductase activity, acting on paired donors, with incorporation or reduction of molecular oxygen, NAD(P)H as one donor, and incorporation of one atom of oxygen;GO:0020037//heme binding;GO:0005506//iron ion binding	GO:0044550//secondary metabolite biosynthetic process;GO:0055114//oxidation-reduction process	K05280//flavonoid 3'-monooxygenase [EC:1.14.13.21]	gi|226533138|ref|NP_001146311.1|//uncharacterized protein LOC100279887 [Zea mays]
100272909	1881	12044	4947	-1.21692	0	Down	0	LOC100272909	GO:0016020//membrane;GO:0005794//Golgi apparatus;GO:0005739//mitochondrion	GO:0015018//galactosylgalactosylxylosylprotein 3-beta-glucuronosyltransferase activity;GO:0042285//xylosyltransferase activity	GO:0009834//plant-type secondary cell wall biogenesis;GO:0010417//glucuronoxylan biosynthetic process	K20869//putative beta-1,4-xylosyltransferase IRX9 [EC:2.4.2.-]	gi|226528306|ref|NP_001140833.1|//beta3-glucuronyltransferase [Zea mays]
103645841	1390	11242	4461	-1.26669	0	Down	0	LOC103645841	NA	GO:0004067//asparaginase activity	NA	K13051//beta-aspartyl-peptidase (threonine type) [EC:3.4.19.5]	gi|670374831|ref|XP_008668775.1|//PREDICTED: probable isoaspartyl peptidase/L-asparaginase 2 [Zea mays]
100284275	1385	9405	3352	-1.42164	0	Down	0	umc2208	GO:0009506//plasmodesma;GO:0016021//integral component of membrane;GO:0046658//anchored component of plasma membrane	GO:0004871//signal transducer activity	GO:0007165//signal transduction;GO:0006952//defense response	NA	gi|226532782|ref|NP_001150642.1|//uncharacterized protein LOC100284275 [Zea mays]
100277925	1107	2970.88	203.22	-3.80301	0	Down	0	LOC100277925	GO:0009507//chloroplast	GO:0005506//iron ion binding;GO:0016859//cis-trans isomerase activity	GO:0010223//secondary shoot formation;GO:1901601//strigolactone biosynthetic process	K17911//beta-carotene isomerase [EC:5.2.1.14]	gi|226501302|ref|NP_001144840.1|//uncharacterized protein LOC100277925 precursor [Zea mays];ONM27078.1//Beta-carotene isomerase D27 chloroplastic [Zea mays];XP_008667720.1//uncharacterized protein LOC100277925 isoform X1 [Zea mays];gi|670372825|ref|XP_008667720.1|//PREDICTED: hypothetical protein isoform X1 [Zea mays]
100383946	1406	3908	557	-2.74391	0	Down	0	LOC100383946	GO:0005634//nucleus	GO:0003677//DNA binding	GO:0006355//regulation of transcription, DNA-templated	K12581//CCR4-NOT transcription complex subunit 7/8;K13126//polyadenylate-binding protein;K05941//glutathione gamma-glutamylcysteinyltransferase [EC:2.3.2.15];K01054//acylglycerol lipase [EC:3.1.1.23]	gi|293331741|ref|NP_001170034.1|//putative NAC domain transcription factor superfamily protein [Zea mays];NP_001170034.1//putative NAC domain transcription factor superfamily protein [Zea mays]
100286125	2465	9422	3414	-1.3978	0	Down	0	LOC100286125	GO:0016021//integral component of membrane	GO:0005509//calcium ion binding	NA	K04733//interleukin-1 receptor-associated kinase 4 [EC:2.7.11.1]	gi|226529403|ref|NP_001152485.1|//vacuolar sorting receptor 7 precursor [Zea mays]
100856943	1445	5400	1224	-2.07459	0	Down	0	LOC100856943	GO:0016021//integral component of membrane	GO:0004497//monooxygenase activity	GO:0055114//oxidation-reduction process	NA	gi|363543495|ref|NP_001241758.1|//dopamine beta-monooxygenase precursor [Zea mays]
100275493	1358	9754.33	3635.65	-1.35706	0	Down	0	LOC100275493	NA	GO:0004089//carbonate dehydratase activity;GO:0008270//zinc ion binding	GO:0015976//carbon utilization	K01673//carbonic anhydrase [EC:4.2.1.1]	ONM39917.1//carbonic anhydrase1 [Zea mays];gi|226502066|ref|NP_001146832.1|//uncharacterized protein LOC100275493 isoform 1 [Zea mays];NP_001152905.1//carbonic anhydrase [Zea mays];NP_001147846.1//uncharacterized protein LOC100275493 isoform 2 [Zea mays];gi|162459147|ref|NP_001105359.1|//carbonic anhydrase [Zea mays];gi|670383507|ref|XP_008672557.1|//PREDICTED: uncharacterized protein LOC10027549…
103647994	1753	7508	2339	-1.61577	0	Down	0	LOC103647994	NA	GO:0016787//hydrolase activity;GO:0000166//nucleotide binding	NA	K14641//apyrase [EC:3.6.1.5]	gi|670379834|ref|XP_008670728.1|//PREDICTED: probable apyrase 3 [Zea mays]
100283521	788	4747	942	-2.26645	0	Down	0	LOC100283521	GO:0016020//membrane	NA	NA	NA	gi|226501916|ref|NP_001149893.1|//lipid transfer protein precursor [Zea mays]
100284831	843	11703	4875	-1.19664	0	Down	0	pco105720b	GO:0016020//membrane	GO:0005509//calcium ion binding	NA	K02183//calmodulin	gi|226499308|ref|NP_001151198.1|//uncharacterized protein LOC100284831 [Zea mays]
100284926	2145	4467.86	822.09	-2.37545	0	Down	0	LOC100284926	GO:0005615//extracellular space;GO:0005764//lysosome	GO:0004197//cysteine-type endopeptidase activity	GO:0051603//proteolysis involved in cellular protein catabolic process	K16292//KDEL-tailed cysteine endopeptidase [EC:3.4.22.-];K01365//cathepsin L [EC:3.4.22.15]	gi|226504984|ref|NP_001151293.1|//cysteine protease 1 precursor [Zea mays];AQK62794.1//Cysteine protease 1 [Zea mays]
100284407	1897	5724	1424	-1.94031	0	Down	0	LOC100284407	NA	GO:0051015//actin filament binding;GO:0004553//hydrolase activity, hydrolyzing O-glycosyl compounds	GO:0007015//actin filament organization;GO:0005975//carbohydrate metabolic process	NA	gi|226497650|ref|NP_001150774.1|//cellulase containing protein precursor [Zea mays]
103654305	1762	4547	868	-2.32238	0	Down	0	LOC103654305	NA	GO:0016787//hydrolase activity;GO:0000166//nucleotide binding	NA	K14641//apyrase [EC:3.6.1.5]	XP_008679361.1//probable apyrase 3 isoform X2 [Zea mays];gi|670398673|ref|XP_008679361.1|//PREDICTED: probable apyrase 3 isoform X2 [Zea mays];gi|670398671|ref|XP_008679360.1|//PREDICTED: probable apyrase 3 isoform X1 [Zea mays]
100282918	1445	6856.87	2022.82	-1.69441	0	Down	0	LOC100282918	GO:0030686//90S preribosome;GO:0022627//cytosolic small ribosomal subunit	GO:0003735//structural constituent of ribosome	GO:0000028//ribosomal small subunit assembly;GO:0006407//rRNA export from nucleus;GO:0000461//endonucleolytic cleavage to generate mature 3'-end of SSU-rRNA from (SSU-rRNA, 5.8S rRNA, LSU-rRNA);GO:0006412//translation;GO:0000447//endonucleolytic cleavage in ITS1 to separate SSU-rRNA from 5.8S rRNA and LSU-rRNA from tricistronic rRNA transcript (SSU-rRNA, 5.8S rRNA, LSU-rRNA)	K02998//small subunit ribosomal protein SAe	gi|414864648|tpg|DAA43205.1|//TPA: 40S ribosomal protein SA [Zea mays];ONL93374.1//40S ribosomal protein Sa-1 [Zea mays]
103627663	1854	7956	2638	-1.52583	0	Down	0	LOC103627663	GO:0016021//integral component of membrane;GO:0005886//plasma membrane	GO:0015171//amino acid transmembrane transporter activity	GO:0003333//amino acid transmembrane transport	K14209//solute carrier family 36 (proton-coupled amino acid transporter)	gi|670410005|ref|XP_008646179.1|//PREDICTED: probable amino acid permease 7 [Zea mays]
103654071	1534	5179	1169	-2.08063	0	Down	0	LOC103654071	NA	GO:0016788//hydrolase activity, acting on ester bonds	NA	K21026//acetylajmaline esterase [EC:3.1.1.80];K01188//beta-glucosidase [EC:3.2.1.21];K00679//phospholipid:diacylglycerol acyltransferase [EC:2.3.1.158];K10960//geranylgeranyl diphosphate/geranylgeranyl-bacteriochlorophyllide a reductase [EC:1.3.1.83 1.3.1.111]	gi|670398049|ref|XP_008679095.1|//PREDICTED: GDSL esterase/lipase At5g37690-like [Zea mays]
103642918	1657	2449.51	26.15	-6.48277	0	Down	0	LOC103642918	GO:0005739//mitochondrion;GO:0005777//peroxisome	GO:0030151//molybdenum ion binding;GO:0008482//sulfite oxidase activity	GO:0010477//response to sulfur dioxide;GO:0042128//nitrate assimilation;GO:0006790//sulfur compound metabolic process;GO:0015994//chlorophyll metabolic process;GO:0055114//oxidation-reduction process	K00387//sulfite oxidase [EC:1.8.3.1]	gi|670365956|ref|XP_008664305.1|//PREDICTED: sulfite oxidase-like isoform X2 [Zea mays];gi|670365954|ref|XP_008664299.1|//PREDICTED: sulfite oxidase-like isoform X1 [Zea mays]
103641531	2691	9802	3733	-1.32597	0	Down	0	LOC103641531	GO:0016020//membrane	GO:0008131//primary amine oxidase activity;GO:0005507//copper ion binding;GO:0048038//quinone binding	GO:0055114//oxidation-reduction process;GO:0009308//amine metabolic process	K00276//primary-amine oxidase [EC:1.4.3.21]	gi|670445639|ref|XP_008663089.1|//PREDICTED: primary amine oxidase-like [Zea mays]
103654454	2765	4213	738	-2.44639	0	Down	0	LOC103654454	GO:0009505//plant-type cell wall;GO:0016021//integral component of membrane	GO:0046556//alpha-L-arabinofuranosidase activity;GO:0009044//xylan 1,4-beta-xylosidase activity	GO:0045493//xylan catabolic process;GO:0031222//arabinan catabolic process	K15920//beta-D-xylosidase 4 [EC:3.2.1.37]	gi|670399051|ref|XP_008679504.1|//PREDICTED: probable beta-D-xylosidase 7 [Zea mays]
100285556	706	4861	1033	-2.16764	0	Down	0	LOC100285556	NA	NA	NA	NA	gi|226492144|ref|NP_001151919.1|//wound induced protein [Zea mays]
109944797	898	4998	1104	-2.11184	0	Down	0	LOC109944797	NA	NA	NA	NA	gi|194703694|gb|ACF85931.1|//unknown [Zea mays]
542571	1401	9927	3863	-1.29487	0	Down	0	pox2	GO:0009505//plant-type cell wall;GO:0005576//extracellular region	GO:0020037//heme binding;GO:0046872//metal ion binding;GO:0004601//peroxidase activity	GO:0042752//regulation of circadian rhythm;GO:0006979//response to oxidative stress;GO:0009664//plant-type cell wall organization;GO:0097167//circadian regulation of translation;GO:0098869//cellular oxidant detoxification;GO:0032922//circadian regulation of gene expression;GO:0042744//hydrogen peroxide catabolic process;GO:0055114//oxidation-reduction process	K00430//peroxidase [EC:1.11.1.7]	gi|162460662|ref|NP_001105580.1|//peroxidase 2 precursor [Zea mays]
100284531	1176	7382.93	2364.12	-1.57612	0	Down	0	LOC100284531	GO:0046658//anchored component of plasma membrane	GO:0009055//electron carrier activity	NA	K03006//DNA-directed RNA polymerase II subunit RPB1 [EC:2.7.7.6];K04733//interleukin-1 receptor-associated kinase 4 [EC:2.7.11.1]	gi|226507761|ref|NP_001150898.1|//blue copper protein precursor [Zea mays]
100278358	2707	9904	3863	-1.29152	0	Down	0	pco067020	NA	NA	NA	K08770//ubiquitin C;K15502//serine/threonine-protein phosphatase 6 regulatory ankyrin repeat subunit A	gi|226495693|ref|NP_001145131.1|//uncharacterized protein LOC100278358 [Zea mays]
100037824	1613	14787.1	7042.73	-1.00337	0	Down	0	LOC100037824	NA	GO:0008234//cysteine-type peptidase activity	GO:0006508//proteolysis	K16292//KDEL-tailed cysteine endopeptidase [EC:3.4.22.-];K01365//cathepsin L [EC:3.4.22.15]	gi|878293359|ref|NP_001105993.2|//cysteine protease component of protease-inhibitor complex precursor [Zea mays]
100274790	652	14098	6580	-1.03256	0	Down	0	LOC100274790	NA	NA	NA	NA	gi|226529258|ref|NP_001142543.1|//uncharacterized protein LOC100274790 [Zea mays]
103629789	3660	2743.21	203.53	-3.68578	0	Down	0	LOC103629789	GO:0009536//plastid	NA	NA	K02893//large subunit ribosomal protein L23Ae;K07007//uncharacterized protein;K14684//solute carrier family 25 (mitochondrial phosphate transporter), member 23/24/25/41	AQK65414.1//hypothetical protein ZEAMMB73_Zm00001d014172 [Zea mays];gi|670406592|ref|XP_008644845.1|//PREDICTED: uncharacterized protein LOC103626220 [Zea mays];XP_020393235.1//probable mitochondrial adenine nucleotide transporter BTL3 [Zea mays]
103655222	1988	5398	1342	-1.94127	0	Down	0	LOC103655222	GO:0016021//integral component of membrane	GO:0090447//glycerol-3-phosphate 2-O-acyltransferase activity;GO:0016791//phosphatase activity	GO:0010143//cutin biosynthetic process;GO:0016311//dephosphorylation	K13508//glycerol-3-phosphate acyltransferase [EC:2.3.1.15]	gi|670400790|ref|XP_008680229.1|//PREDICTED: glycerol-3-phosphate 2-O-acyltransferase 6-like [Zea mays]
100281644	828	4310.29	832.25	-2.30593	0	Down	0	umc2310	GO:0005737//cytoplasm	GO:0046914//transition metal ion binding	GO:0030001//metal ion transport;GO:0046916//cellular transition metal ion homeostasis	K07213//copper chaperone;K10752//histone-binding protein RBBP4	gi|226494452|ref|NP_001148035.1|//uncharacterized protein LOC100281644 [Zea mays]
100383250	1745	5956	1640	-1.79388	0	Down	0	LOC100383250	GO:0016021//integral component of membrane;GO:0005886//plasma membrane	GO:0015171//amino acid transmembrane transporter activity	GO:0003333//amino acid transmembrane transport	K14209//solute carrier family 36 (proton-coupled amino acid transporter)	gi|413951750|gb|AFW84399.1|//hypothetical protein ZEAMMB73_110286 [Zea mays];gi|293332489|ref|NP_001169382.1|//uncharacterized protein LOC100383250 [Zea mays]
100273612	1733	11655	5055.77	-1.13818	0	Down	0	LOC100273612	NA	NA	NA	K12662//U4/U6 small nuclear ribonucleoprotein PRP4	gi|226490865|ref|NP_001141500.1|//uncharacterized protein LOC100273612 [Zea mays]
100279953	1435	3775	619	-2.5417	0	Down	0	LOC100279953	NA	GO:0016787//hydrolase activity	GO:0006725//cellular aromatic compound metabolic process	K14759//isochorismate synthase / 2-succinyl-5-enolpyruvyl-6-hydroxy-3-cyclohexene-1-carboxylate synthase / 2-succinyl-6-hydroxy-2,4-cyclohexadiene-1-carboxylate synthase / O-succinylbenzoate synthase [EC:5.4.4.2 2.2.1.9 4.2.99.20 4.2.1.113]	gi|226502929|ref|NP_001146375.1|//uncharacterized protein LOC100279953 [Zea mays]
542735	1282	9869	3941	-1.25757	0	Down	0	cncr2	NA	GO:0050662//coenzyme binding;GO:0016621//cinnamoyl-CoA reductase activity	GO:0055114//oxidation-reduction process	K09753//cinnamoyl-CoA reductase [EC:1.2.1.44]	gi|162458118|ref|NP_001105715.1|//cinnamoyl CoA reductase 2 [Zea mays];gi|414884579|tpg|DAA60593.1|//TPA: cinnamoyl-CoA reductase isoform 1 [Zea mays];ACR34798.1//unknown [Zea mays]
100281411	1929	5354	1360	-1.91024	0	Down	0	LOC100281411	NA	GO:0016757//transferase activity, transferring glycosyl groups	NA	K18134//protein O-GlcNAc transferase [EC:2.4.1.255];K18207//protein O-mannose beta-1,4-N-acetylglucosaminyltransferase [EC:2.4.1.312]	gi|226503289|ref|NP_001147801.1|//glycosyltransferase [Zea mays]
100280530	601	5752.06	1569.18	-1.8073	0	Down	0	umc1497	NA	NA	NA	NA	gi|226494895|ref|NP_001146921.1|//uncharacterized protein LOC100280530 [Zea mays]
103637625	1922	12542	5673	-1.07781	0	Down	0	LOC103637625	GO:0016021//integral component of membrane	GO:0005215//transporter activity	GO:0098656//anion transmembrane transport	NA	gi|670364173|ref|XP_008658158.1|//PREDICTED: putative transporter arsB [Zea mays]
100217282	1882	4548.57	982.47	-2.14416	0	Down	0	si603009f05(73)	NA	GO:0016705//oxidoreductase activity, acting on paired donors, with incorporation or reduction of molecular oxygen;GO:0020037//heme binding;GO:0005506//iron ion binding;GO:0004497//monooxygenase activity	GO:0055114//oxidation-reduction process	K15402//fatty acid omega-hydroxylase [EC:1.14.-.-]	gi|414870996|tpg|DAA49553.1|//TPA: putative cytochrome P450 superfamily protein [Zea mays];ACL53534.1//unknown [Zea mays]
103626065	4491	4538.22	982.92	-2.14021	0	Down	0	LOC103626065	GO:0016020//membrane	NA	NA	K07418//cytochrome P450 family 2 subfamily J [EC:1.14.14.1];K14985//26-hydroxylase [EC:1.14.-.-];K00512//steroid 17alpha-monooxygenase / 17alpha-hydroxyprogesterone deacetylase [EC:1.14.14.19 1.14.14.32];K07408//cytochrome P450 family 1 subfamily A polypeptide 1 [EC:1.14.14.1]	XP_008644666.1//ent-cassadiene C2-hydroxylase [Zea mays];gi|670406179|ref|XP_008644667.1|//PREDICTED: uncharacterized protein LOC103626065 [Zea mays]
103634623	3022	2890.76	290.92	-3.24599	0	Down	0	LOC103634623	NA	GO:0016157//sucrose synthase activity	GO:0005985//sucrose metabolic process	K00695//sucrose synthase [EC:2.4.1.13]	gi|670363456|ref|XP_008655408.1|//PREDICTED: sucrose synthase 4-like [Zea mays]
103633426	2623	8571	3199	-1.35507	0	Down	0	LOC103633426	GO:0016021//integral component of membrane	GO:0005524//ATP binding;GO:0004672//protein kinase activity	GO:0006468//protein phosphorylation	K04733//interleukin-1 receptor-associated kinase 4 [EC:2.7.11.1];K13941//2-amino-4-hydroxy-6-hydroxymethyldihydropteridine diphosphokinase / dihydropteroate synthase [EC:2.7.6.3 2.5.1.15];K04730//interleukin-1 receptor-associated kinase 1 [EC:2.7.11.1]	gi|670425404|ref|XP_008653346.1|//PREDICTED: protein STRUBBELIG-RECEPTOR FAMILY 6-like isoform X2 [Zea mays];gi|670425402|ref|XP_008653345.1|//PREDICTED: protein STRUBBELIG-RECEPTOR FAMILY 6-like isoform X1 [Zea mays]
100282656	2206	6123	1801	-1.69867	0	Down	0	LOC100282656	GO:0016021//integral component of membrane;GO:0005886//plasma membrane	GO:0015171//amino acid transmembrane transporter activity	GO:0003333//amino acid transmembrane transport	K14209//solute carrier family 36 (proton-coupled amino acid transporter)	gi|926234449|ref|NP_001149036.2|//amino acid carrier [Zea mays];NP_001149036.2//amino acid carrier [Zea mays]
103630242	894	3485	527	-2.65851	0	Down	0	LOC103630242	NA	NA	NA	NA	gi|413945062|gb|AFW77711.1|//hypothetical protein ZEAMMB73_642926 [Zea mays]
103641518	857	8373.26	3089.09	-1.37184	0	Down	0	LOC103641518	GO:0048046//apoplast;GO:0005618//cell wall	GO:0045735//nutrient reservoir activity;GO:0046564//oxalate decarboxylase activity;GO:0030145//manganese ion binding	GO:0033609//oxalate metabolic process	K11426//SET and MYND domain-containing protein	gi|242075090|ref|XP_002447481.1|//hypothetical protein SORBIDRAFT_06g001690 [Sorghum bicolor]
103648255	1944	2644	214	-3.56027	0	Down	0	LOC103648255	GO:0016020//membrane	NA	NA	NA	gi|414591995|tpg|DAA42566.1|//TPA: putative bifunctional inhibitor/LTP/seed storage protein family [Zea mays]
100283744	652	3488.03	538.82	-2.62777	0	Down	0	rps15	NA	NA	NA	NA	NA
100282556	1771	6065	1814	-1.67456	0	Down	0	LOC100282556	GO:0043231//intracellular membrane-bounded organelle;GO:0005737//cytoplasm	GO:0080043//quercetin 3-O-glucosyltransferase activity;GO:0004820//glycine-tRNA ligase activity;GO:0005524//ATP binding;GO:0080044//quercetin 7-O-glucosyltransferase activity	GO:0006426//glycyl-tRNA aminoacylation;GO:0009813//flavonoid biosynthetic process;GO:0052696//flavonoid glucuronidation	K08237//hydroquinone glucosyltransferase [EC:2.4.1.218]	gi|226492320|ref|NP_001148936.1|//anthocyanidin 3-O-glucosyltransferase [Zea mays]
100285243	1978	5344	1438	-1.82709	0	Down	0	LOC100285243	GO:0005874//microtubule;GO:0005737//cytoplasm	GO:0008017//microtubule binding	GO:0010051//xylem and phloem pattern formation;GO:0007010//cytoskeleton organization;GO:0009832//plant-type cell wall biogenesis	K10395//kinesin family member 4/21/27;K20283//golgin subfamily A member 4;K20478//golgin subfamily B member 1	gi|226493530|ref|NP_001151609.1|//ATMAP70-2 [Zea mays]
100273292	1839	2105.36	48.67	-5.36812	0	Down	0	LOC100273292	GO:0016021//integral component of membrane	NA	GO:0055085//transmembrane transport	NA	gi|226501682|ref|NP_001141205.1|//uncharacterized protein LOC100273292 [Zea mays]
100280335	2239	11424	5091	-1.09928	0	Down	0	LOC100280335	GO:0016021//integral component of membrane;GO:0005789//endoplasmic reticulum membrane;GO:0005739//mitochondrion;GO:0005778//peroxisomal membrane	GO:0050661//NADP binding;GO:0004420//hydroxymethylglutaryl-CoA reductase (NADPH) activity	GO:0008299//isoprenoid biosynthetic process;GO:0016126//sterol biosynthetic process;GO:0015936//coenzyme A metabolic process;GO:0055114//oxidation-reduction process	K00021//hydroxymethylglutaryl-CoA reductase (NADPH) [EC:1.1.1.34]	gi|11132778|sp|O24594.1|HMDH_MAIZE//RecName: Full=3-hydroxy-3-methylglutaryl-coenzyme A reductase; Short=HMG-CoA reductase;NP_001146733.1//3-hydroxy-3-methylglutaryl-coenzyme A reductase [Zea mays]
BGI_novel_G005525	1772	4851	1195	-1.9545	0	Down	0	NA	NA	NA	NA	K15400//omega-hydroxypalmitate O-feruloyl transferase [EC:2.3.1.188]	ACF85295.1//unknown [Zea mays]
100217237	1794	3480.82	565.53	-2.55498	0	Down	0	EREB85	GO:0005634//nucleus	GO:0003677//DNA binding;GO:0003700//transcription factor activity, sequence-specific DNA binding	GO:0006355//regulation of transcription, DNA-templated;GO:0007275//multicellular organism development	K09285//AP2-like factor, ANT lineage	gi|219362363|ref|NP_001137064.1|//WRI1 transcription factor 1 [Zea mays]
100283794	834	2243.78	109.67	-4.28792	0	Down	0	LOC100283794	NA	NA	NA	K04733//interleukin-1 receptor-associated kinase 4 [EC:2.7.11.1]	gi|226532936|ref|NP_001150165.1|//jasmonate-induced protein [Zea mays]
542253	2789	3324	509	-2.64041	0	Down	0	an1	GO:0009507//chloroplast	GO:0000287//magnesium ion binding;GO:0009905//ent-copalyl diphosphate synthase activity;GO:0010333//terpene synthase activity	GO:0051504//diterpene phytoalexin precursor biosynthetic process pathway;GO:0009686//gibberellin biosynthetic process	K04120//ent-copalyl diphosphate synthase [EC:5.5.1.13]	gi|414871411|tpg|DAA49968.1|//TPA: anther ear1 [Zea mays]
103639524	963	12541.6	5884.82	-1.02489	0	Down	0	LOC103639524	NA	NA	NA	NA	gi|670440405|ref|XP_008660489.1|//PREDICTED: uncharacterized protein LOC103639524 [Zea mays]
100285601	1168	5600.9	1611.12	-1.73083	0	Down	0	IDP2456	NA	GO:0010181//FMN binding;GO:0016491//oxidoreductase activity	GO:0045892//negative regulation of transcription, DNA-templated;GO:0055114//oxidation-reduction process	K03809//NAD(P)H dehydrogenase (quinone) [EC:1.6.5.2]	XP_021304100.1//NAD(P)H dehydrogenase (quinone) FQR1-like [Sorghum bicolor];gi|413949773|gb|AFW82422.1|//flavoprotein wrbA [Zea mays]
100280951	1144	8584	3348	-1.29158	0	Down	0	LOC100280951	NA	GO:0005544//calcium-dependent phospholipid binding;GO:0005509//calcium ion binding	NA	K17095//annexin A7/11	gi|226502226|ref|NP_001147343.1|//annexin A4 [Zea mays]
103638138	1041	12155	5655	-1.03718	0	Down	0	LOC103638138	GO:0005634//nucleus;GO:0000786//nucleosome	GO:0003677//DNA binding	GO:0006334//nucleosome assembly	K11275//histone H1/5	gi|195621264|gb|ACG32462.1|//histone H1 [Zea mays]
100279833	1440	4399	1022	-2.03901	0	Down	0	LOC100279833	NA	GO:0008171//O-methyltransferase activity;GO:0046983//protein dimerization activity	GO:0032259//methylation	K13262//isoflavone-7-O-methyltransferase [EC:2.1.1.150];K16040//trans-resveratrol di-O-methyltransferase [EC:2.1.1.240];K13230//2,4,7-trihydroxy-1,4-benzoxazin-3-one-glucoside 7-O-methyltransferase [EC:2.1.1.241];K13259//2,7,4'-trihydroxyisoflavanone 4'-O-methyltransferase / isoflavone 4'-O-methyltransferase [EC:2.1.1.212 2.1.1.46]	gi|226499800|ref|NP_001146259.1|//uncharacterized protein LOC100279833 [Zea mays]
100192725	1639	7868	2943	-1.35194	0	Down	0	LOC100192725	NA	GO:0047134//protein-disulfide reductase activity;GO:0016853//isomerase activity	GO:0055114//oxidation-reduction process	K17609//nucleoredoxin [EC:1.8.1.8]	gi|212723254|ref|NP_001131397.1|//protein disulfide isomerase [Zea mays];gi|670427245|ref|XP_008654314.1|//PREDICTED: protein disulfide isomerase isoform X2 [Zea mays];gi|670427243|ref|XP_008654313.1|//PREDICTED: protein disulfide isomerase isoform X1 [Zea mays];gi|670427247|ref|XP_008654315.1|//PREDICTED: protein disulfide isomerase isoform X3 [Zea mays]
103647879	1402	2583.66	248.89	-3.30907	0	Down	0	LOC103647879	GO:0009505//plant-type cell wall	GO:0004601//peroxidase activity	GO:0009664//plant-type cell wall organization	K00430//peroxidase [EC:1.11.1.7]	XP_008670598.1//peroxidase 2-like [Zea mays];gi|670379539|ref|XP_008670598.1|//PREDICTED: peroxidase 2-like [Zea mays]
100501315	1912	5460	1580	-1.72221	0	Down	0	LOC100501315	NA	GO:0008422//beta-glucosidase activity	GO:1901657//glycosyl compound metabolic process;GO:0005975//carbohydrate metabolic process	K01188//beta-glucosidase [EC:3.2.1.21]	AQL03849.1//Beta-glucosidase 11 [Zea mays];XP_020399389.1//uncharacterized protein LOC100501315 isoform X1 [Zea mays];gi|308080434|ref|NP_001182995.1|//uncharacterized protein LOC100501315 precursor [Zea mays]
103630171	2808	12451	5927	-1.00412	0	Down	0	LOC103630171	GO:0016021//integral component of membrane	GO:0004674//protein serine/threonine kinase activity;GO:0005524//ATP binding	GO:0006468//protein phosphorylation	K04733//interleukin-1 receptor-associated kinase 4 [EC:2.7.11.1]	gi|670417266|ref|XP_008649474.1|//PREDICTED: probable receptor-like protein kinase At2g42960 isoform X2 [Zea mays];gi|670417264|ref|XP_008649473.1|//PREDICTED: probable receptor-like protein kinase At5g18500 isoform X1 [Zea mays];gi|670417268|ref|XP_008649475.1|//PREDICTED: probable receptor-like protein kinase At2g42960 isoform X3 [Zea mays]
100278096	1051	2530	242	-3.31929	0	Down	0	LOC100278096	GO:0016020//membrane;GO:0016021//integral component of membrane	NA	NA	K17553//protein phosphatase 1 regulatory subunit 11	gi|226492676|ref|NP_001144959.1|//uncharacterized protein LOC100278096 [Zea mays];gi|670359441|ref|XP_008671902.1|//PREDICTED: uncharacterized protein LOC100278096 isoform X1 [Zea mays]
100278001	594	11921	5587	-1.02659	0	Down	0	IDP183	NA	NA	NA	NA	gi|670372830|ref|XP_008667724.1|//PREDICTED: uncharacterized protein LOC100278001 isoform X1 [Zea mays]
100194072	1482	6131	1968	-1.57262	0	Down	0	LOC100194072	NA	NA	NA	K13171//serine/arginine repetitive matrix protein 1	gi|212723496|ref|NP_001132600.1|//uncharacterized LOC100194072 [Zea mays];NP_001339268.1//uncharacterized LOC100194072 isoform 3 [Zea mays]
100283745	1771	11844.5	5545.47	-1.02806	0	Down	0	LOC100283745	GO:0009705//plant-type vacuole membrane;GO:0016021//integral component of membrane;GO:0005886//plasma membrane	GO:0022857//transmembrane transporter activity	GO:0010315//auxin efflux;GO:0009826//unidimensional cell growth;GO:0055085//transmembrane transport;GO:0090355//positive regulation of auxin metabolic process;GO:0090358//positive regulation of tryptophan metabolic process;GO:0009834//plant-type secondary cell wall biogenesis	K00801//farnesyl-diphosphate farnesyltransferase [EC:2.5.1.21]	gi|670360304|ref|XP_008677722.1|//PREDICTED: nodulin-like protein 5NG4 isoform X1 [Zea mays];gi|226498222|ref|NP_001150116.1|//nodulin-like protein 5NG4 [Zea mays]
100217003	5346	6095.33	1952.66	-1.57549	0	Down	0	IDP706	GO:0009507//chloroplast;GO:0005773//vacuole	GO:0004185//serine-type carboxypeptidase activity;GO:0008239//dipeptidyl-peptidase activity	GO:0006508//proteolysis	K01285//lysosomal Pro-X carboxypeptidase [EC:3.4.16.2]	KQL07138.1//hypothetical protein SETIT_000635mg [Setaria italica];gi|413952316|gb|AFW84965.1|//putative serine peptidase S28 family protein [Zea mays]
100284848	1575	9508	4018	-1.1759	0	Down	0	pco081097b	NA	GO:0016788//hydrolase activity, acting on ester bonds	NA	K21026//acetylajmaline esterase [EC:3.1.1.80]	gi|226506994|ref|NP_001151215.1|//uncharacterized protein LOC100284848 precursor [Zea mays]
103625882	2324	10714.1	4808.54	-1.08907	0	Down	0	LOC103625882	GO:0016021//integral component of membrane	GO:0008422//beta-glucosidase activity	GO:0009251//glucan catabolic process	K01188//beta-glucosidase [EC:3.2.1.21];K05349//beta-glucosidase [EC:3.2.1.21]	gi|670405735|ref|XP_008644501.1|//PREDICTED: lysosomal beta glucosidase-like isoform X1 [Zea mays];XP_020395846.1//uncharacterized LOC541703 isoform X1 [Zea mays]
100283159	1436	3994	869	-2.13364	0	Down	0	umc2690	NA	GO:0008757//S-adenosylmethionine-dependent methyltransferase activity;GO:0008171//O-methyltransferase activity;GO:0046983//protein dimerization activity	GO:0019438//aromatic compound biosynthetic process;GO:0032259//methylation	K13262//isoflavone-7-O-methyltransferase [EC:2.1.1.150];K16040//trans-resveratrol di-O-methyltransferase [EC:2.1.1.240];K13230//2,4,7-trihydroxy-1,4-benzoxazin-3-one-glucoside 7-O-methyltransferase [EC:2.1.1.241];K13259//2,7,4'-trihydroxyisoflavanone 4'-O-methyltransferase / isoflavone 4'-O-methyltransferase [EC:2.1.1.212 2.1.1.46]	gi|226493133|ref|NP_001149533.1|//uncharacterized protein LOC100283159 [Zea mays]
100285321	1078	3275	552	-2.50199	0	Down	0	LOC100285321	NA	NA	NA	NA	gi|226528762|ref|NP_001151686.1|//pathogen-related protein [Zea mays]
100383885	1210	5116	1456	-1.74624	0	Down	0	LOC100383885	NA	GO:0008270//zinc ion binding;GO:0016491//oxidoreductase activity	GO:0055114//oxidation-reduction process	K07119//uncharacterized protein	gi|413920643|gb|AFW60575.1|//putative alcohol dehydrogenase superfamily protein [Zea mays]
100278079	1523	11356.7	5305.38	-1.03125	0	Down	0	LOC100278079	GO:0016020//membrane	GO:0016709//oxidoreductase activity, acting on paired donors, with incorporation or reduction of molecular oxygen, NAD(P)H as one donor, and incorporation of one atom of oxygen;GO:0020037//heme binding;GO:0005506//iron ion binding	GO:0044550//secondary metabolite biosynthetic process;GO:0055114//oxidation-reduction process	K13083//flavonoid 3',5'-hydroxylase [EC:1.14.13.88]	gi|226506336|ref|NP_001144946.1|//uncharacterized protein LOC100278079 [Zea mays];gi|242040827|ref|XP_002467808.1|//hypothetical protein SORBIDRAFT_01g034460 [Sorghum bicolor]
100279249	1919	7364	2768	-1.34488	0	Down	0	LOC100279249	GO:0005739//mitochondrion	GO:0008453//alanine-glyoxylate transaminase activity;GO:0042802//identical protein binding;GO:0030170//pyridoxal phosphate binding	NA	K00827//alanine-glyoxylate transaminase / (R)-3-amino-2-methylpropionate-pyruvate transaminase [EC:2.6.1.44 2.6.1.40]	gi|308080482|ref|NP_001182798.1|//alanine--glyoxylate aminotransferase 2 [Zea mays];gi|226490867|ref|NP_001145742.1|//uncharacterized protein LOC100279249 [Zea mays];PAN49761.1//hypothetical protein PAHAL_D02319 [Panicum hallii]
103637063	2092	3160	530	-2.50909	0	Down	0	LOC103637063	GO:0005887//integral component of plasma membrane	GO:0005355//glucose transmembrane transporter activity;GO:0005351//sugar:proton symporter activity	GO:0046323//glucose import;GO:0015992//proton transport;GO:1904659//glucose transmembrane transport	K08150//MFS transporter, SP family, solute carrier family 2 (myo-inositol transporter), member 13	gi|414867393|tpg|DAA45950.1|//TPA: hypothetical protein ZEAMMB73_850316 [Zea mays]
100191939	1809	3270	580	-2.4284	0	Down	0	LOC100191939	GO:0005622//intracellular	GO:0004435//phosphatidylinositol phospholipase C activity;GO:0004871//signal transducer activity	GO:0016042//lipid catabolic process;GO:0035556//intracellular signal transduction	K05857//phosphatidylinositol phospholipase C, delta [EC:3.1.4.11]	gi|670434936|ref|XP_008658027.1|//PREDICTED: uncharacterized protein LOC100191939 isoform X1 [Zea mays];gi|670434938|ref|XP_008658028.1|//PREDICTED: uncharacterized protein LOC100191939 isoform X2 [Zea mays];gi|219886843|gb|ACL53796.1|//unknown [Zea mays]
100284565	1254	10929	5057	-1.04504	0	Down	0	umc2754	NA	GO:0003993//acid phosphatase activity	GO:0016311//dephosphorylation	K20728//vegetative storage protein 2	gi|226500378|ref|NP_001150932.1|//uncharacterized protein LOC100284565 precursor [Zea mays]
103647403	1221	3747.56	815.51	-2.13341	0	Down	0	LOC103647403	GO:0005774//vacuolar membrane;GO:0016021//integral component of membrane	GO:0005384//manganese ion transmembrane transporter activity;GO:0005381//iron ion transmembrane transporter activity	GO:0071421//manganese ion transmembrane transport;GO:0034755//iron ion transmembrane transport;GO:0030026//cellular manganese ion homeostasis;GO:0006880//intracellular sequestering of iron ion;GO:0071281//cellular response to iron ion	NA	gi|670378446|ref|XP_008670169.1|//PREDICTED: vacuolar iron transporter 1.2 isoform X2 [Zea mays]
100384443	880	8317	3403	-1.22249	0	Down	0	LOC100384443	NA	NA	NA	NA	gi|326510099|dbj|BAJ87266.1|//predicted protein, partial [Hordeum vulgare subsp. vulgare]
101027116	1168	4479	1183	-1.85396	0	Down	0	grp3	NA	NA	NA	K02184//formin 2	gi|413934113|gb|AFW68664.1|//glycine-rich protein3 [Zea mays];XP_016567331.1//PREDICTED: basic proline-rich protein-like [Capsicum annuum]
100284346	954	11425	5450	-1.0011	0	Down	0	TIDP2950	GO:0005739//mitochondrion	GO:0005509//calcium ion binding	NA	K13448//calcium-binding protein CML	gi|226505116|ref|NP_001150713.1|//uncharacterized protein LOC100284346 [Zea mays]
103644114	822	1928.26	91.33	-4.3333	0	Down	0	LOC103644114	NA	NA	NA	NA	NA
100383574	1363	9446	4153	-1.11878	0	Down	0	LOC100383574	GO:0016021//integral component of membrane	NA	NA	K15285//solute carrier family 35, member E3	gi|670404841|ref|XP_008644087.1|//PREDICTED: hypothetical protein isoform X1 [Zea mays]
100193025	1996	2534	308	-2.97365	0	Down	0	LOC100193025	GO:0048046//apoplast	GO:0016722//oxidoreductase activity, oxidizing metal ions;GO:0052716//hydroquinone:oxygen oxidoreductase activity;GO:0005507//copper ion binding	GO:0046274//lignin catabolic process;GO:0009809//lignin biosynthetic process;GO:0055114//oxidation-reduction process	K05909//laccase [EC:1.10.3.2]	gi|212721074|ref|NP_001131665.1|//putative laccase family protein precursor [Zea mays]
109946089	1636	5628.59	1819.66	-1.56234	0	Down	0	LOC109946089	NA	GO:0016747//transferase activity, transferring acyl groups other than amino-acyl groups	GO:0009058//biosynthetic process	K17212//bisdemethoxycurcumin synthase [EC:2.3.1.211]	gi|670399193|ref|XP_008679561.1|//PREDICTED: bisdemethoxycurcumin synthase-like [Zea mays];XP_020408403.1//phenylpropanoylacetyl-CoA synthase-like [Zea mays]
100283926	1371	2017	128	-3.91123	0	Down	0	LOC100283926	GO:0005634//nucleus	GO:0003677//DNA binding	GO:0006355//regulation of transcription, DNA-templated	K12581//CCR4-NOT transcription complex subunit 7/8;K13126//polyadenylate-binding protein;K05941//glutathione gamma-glutamylcysteinyltransferase [EC:2.3.2.15];K01054//acylglycerol lipase [EC:3.1.1.23]	gi|226509452|ref|NP_001150296.1|//NAC domain-containing protein 21/22 [Zea mays]
103626205	995	3471.12	714.05	-2.21454	0	Down	0	LOC103626205	NA	GO:0003824//catalytic activity;GO:0030170//pyridoxal phosphate binding	NA	K04382//serine/threonine-protein phosphatase 2A catalytic subunit [EC:3.1.3.16]	ONM09438.1//hypothetical protein ZEAMMB73_Zm00001d034052 [Zea mays];gi|670368372|ref|XP_008665430.1|//PREDICTED: uncharacterized protein LOC103644019 [Zea mays];XP_020397162.1//uncharacterized protein LOC103632481 [Zea mays]
100281240	1357	10520	4896	-1.03669	0	Down	0	pco081562	NA	GO:0003677//DNA binding	NA	K09422//myb proto-oncogene protein, plant	gi|226491167|ref|NP_001147631.1|//uncharacterized protein LOC100281240 [Zea mays]
103631856	1966	2282	225	-3.27553	0	Down	0	LOC103631856	GO:0048046//apoplast	GO:0016722//oxidoreductase activity, oxidizing metal ions;GO:0052716//hydroquinone:oxygen oxidoreductase activity;GO:0005507//copper ion binding	GO:0046274//lignin catabolic process;GO:0055114//oxidation-reduction process	K05909//laccase [EC:1.10.3.2]	gi|670421941|ref|XP_008651902.1|//PREDICTED: laccase-14-like [Zea mays];XP_008651902.1//laccase-14 [Zea mays]
100382554	1921	2540	330	-2.87752	0	Down	0	CYP71C1	GO:0016021//integral component of membrane	GO:0036192//3-hydroxyindolin-2-one monooxygenase activity;GO:0020037//heme binding;GO:0005506//iron ion binding	GO:0055114//oxidation-reduction process	K13226//2-hydroxy-1,4-benzoxazin-3-one monooxygenase [EC:1.14.13.140];K13224//indolin-2-one monooxygenase [EC:1.14.13.138];K13225//3-hydroxyindolin-2-one monooxygenase [EC:1.14.13.139]	gi|661250920|ref|NP_001281233.1|//3-hydroxyindolin-2-one monooxygenase [Zea mays]
100284482	1369	2842	453	-2.58255	0	Down	0	LOC100284482	NA	GO:0016298//lipase activity	GO:0006629//lipid metabolic process	K21026//acetylajmaline esterase [EC:3.1.1.80];K01188//beta-glucosidase [EC:3.2.1.21];K00679//phospholipid:diacylglycerol acyltransferase [EC:2.3.1.158];K10960//geranylgeranyl diphosphate/geranylgeranyl-bacteriochlorophyllide a reductase [EC:1.3.1.83 1.3.1.111]	gi|226500128|ref|NP_001150849.1|//anther-specific proline-rich protein APG precursor [Zea mays]
100304363	1794	1946	119	-3.96471	0	Down	0	LOC100304363	NA	NA	NA	NA	gi|670394090|ref|XP_008677471.1|//PREDICTED: hypothetical protein isoform X1 [Zea mays];gi|259490072|ref|NP_001159273.1|//uncharacterized protein LOC100304363 [Zea mays]
100280729	1638	10045	4624	-1.0525	0	Down	0	rfz1	NA	NA	NA	K19519//transforming growth factor-beta-induced protein	gi|223972971|gb|ACN30673.1|//unknown [Zea mays]
100192365	3155	9681.32	4391.94	-1.07358	0	Down	0	LOC100192365	GO:0016021//integral component of membrane	GO:0004674//protein serine/threonine kinase activity;GO:0005524//ATP binding	GO:0006468//protein phosphorylation	K00924//null	gi|212275678|ref|NP_001131017.1|//putative leucine-rich repeat protein kinase precursor [Zea mays]
103633278	3535	2756.42	422.58	-2.63873	0	Down	0	LOC103633278	NA	NA	NA	K14641//apyrase [EC:3.6.1.5];K20827//RNA polymerase II subunit B1 CTD phosphatase RPAP2 [EC:3.1.3.16];K16546//FGFR1 oncogene partner	XP_008653202.1//uncharacterized protein LOC103633278 [Zea mays];gi|670425077|ref|XP_008653202.1|//PREDICTED: uncharacterized protein LOC103633278 [Zea mays]
103629823	4054	6299.29	2266.68	-1.40784	0	Down	0	LOC103629823	GO:0016021//integral component of membrane;GO:0005886//plasma membrane	GO:0005524//ATP binding;GO:0042626//ATPase activity, coupled to transmembrane movement of substances	GO:0006810//transport	K05681//ATP-binding cassette, subfamily G (WHITE), member 2	gi|670416422|ref|XP_008649149.1|//PREDICTED: pleiotropic drug resistance protein 12-like [Zea mays];AQL04026.1//ABC transporter G family member 29 [Zea mays]
103649704	1939	3740	872	-2.03387	0	Down	0	LOC103649704	GO:0016020//membrane	GO:0016709//oxidoreductase activity, acting on paired donors, with incorporation or reduction of molecular oxygen, NAD(P)H as one donor, and incorporation of one atom of oxygen;GO:0020037//heme binding;GO:0005506//iron ion binding	GO:0044550//secondary metabolite biosynthetic process;GO:0055114//oxidation-reduction process	K20770//(+)-delta-cadinene 8-hydroxylase [EC:1.14.-.-];K20618//cytochrome P450 family 76 subfamily A;K00512//steroid 17alpha-monooxygenase / 17alpha-hydroxyprogesterone deacetylase [EC:1.14.14.19 1.14.14.32]	gi|670385714|ref|XP_008673660.1|//PREDICTED: flavonoid 3',5'-hydroxylase-like [Zea mays]
103644122	818	2557.13	347.64	-2.81209	0	Down	0	LOC103644122	NA	NA	NA	NA	NA
100281299	1058	3145	599	-2.32566	0	Down	0	LOC100281299	GO:0016021//integral component of membrane	NA	NA	NA	gi|226498864|ref|NP_001147689.1|//lipid binding protein precursor [Zea mays]
103644066	2164	8369.01	3571.48	-1.16177	0	Down	0	LOC103644066	GO:0010287//plastoglobule;GO:0009535//chloroplast thylakoid membrane;GO:0005739//mitochondrion;GO:0031969//chloroplast membrane	GO:0020037//heme binding;GO:0016705//oxidoreductase activity, acting on paired donors, with incorporation or reduction of molecular oxygen;GO:0005506//iron ion binding;GO:0047987//hydroperoxide dehydratase activity;GO:0009978//allene oxide synthase activity;GO:0004497//monooxygenase activity	GO:0009611//response to wounding;GO:0009695//jasmonic acid biosynthetic process;GO:0016125//sterol metabolic process;GO:0009753//response to jasmonic acid;GO:0006633//fatty acid biosynthetic process;GO:0031408//oxylipin biosynthetic process;GO:0055114//oxidation-reduction process	K01723//hydroperoxide dehydratase [EC:4.2.1.92]	gi|670368497|ref|XP_008665482.1|//PREDICTED: allene oxide synthase 1, chloroplastic-like [Zea mays]
103649438	1556	2028.27	163.54	-3.56577	0	Down	0	LOC103649438	GO:0016020//membrane;GO:0005737//cytoplasm	GO:0004620//phospholipase activity;GO:0047372//acylglycerol lipase activity	GO:0016042//lipid catabolic process	K16815//calcium-independent phospholipase A2-gamma	gi|414591735|tpg|DAA42306.1|//TPA: patatin T5 [Zea mays]
100277128	1927	2295	260	-3.07514	0	Down	0	LOC100277128	GO:0016021//integral component of membrane	GO:0005215//transporter activity	GO:0055085//transmembrane transport	NA	gi|226506830|ref|NP_001144256.1|//uncharacterized protein LOC100277128 precursor [Zea mays]
103629445	2142	2540.34	354.73	-2.77346	0	Down	0	LOC103629445	NA	NA	NA	NA	gi|670415471|ref|XP_008648787.1|//PREDICTED: uncharacterized protein LOC103629445 isoform X1 [Zea mays]
103638148	1653	4705	1397	-1.68509	0	Down	0	LOC103638148	NA	GO:0046872//metal ion binding;GO:0008270//zinc ion binding;GO:0003824//catalytic activity;GO:0016874//ligase activity	GO:0016567//protein ubiquitination	K19044//E3 ubiquitin-protein ligase XBAT32/33 [EC:2.3.2.27]	gi|670437501|ref|XP_008659352.1|//PREDICTED: probable E3 ubiquitin-protein ligase XBOS36 isoform X1 [Zea mays];gi|670437503|ref|XP_008659353.1|//PREDICTED: probable E3 ubiquitin-protein ligase XBOS36 isoform X2 [Zea mays]
100283110	727	6983	2725	-1.29082	0	Down	0	LOC100283110	GO:0005938//cell cortex;GO:0015629//actin cytoskeleton	GO:0003785//actin monomer binding	GO:0042989//sequestering of actin monomers	K05759//profilin	ONM38364.1//Profilin [Zea mays];gi|226492807|ref|NP_001149484.1|//profilin A [Zea mays]
103639092	3599	3924.08	993.28	-1.91531	0	Down	0	LOC103639092	GO:0005737//cytoplasm	GO:0016279//protein-lysine N-methyltransferase activity;GO:0046872//metal ion binding;GO:0008234//cysteine-type peptidase activity;GO:0003676//nucleic acid binding	GO:0006508//proteolysis;GO:0018022//peptidyl-lysine methylation	K11426//SET and MYND domain-containing protein	gi|670439473|ref|XP_008660108.1|//PREDICTED: SET and MYND domain-containing protein 4-like isoform X1 [Zea mays];gi|413955565|gb|AFW88214.1|//hypothetical protein ZEAMMB73_999877 [Zea mays];ACR38230.1//unknown [Zea mays];XP_008660108.1//SET and MYND domain-containing protein 4 isoform X1 [Zea mays];XP_008660114.1//histone-lysine N-methyltransferase ASHR1 isoform X3 [Zea mays];XP_008660115.1//unch…
103647486	866	5916.53	2105.68	-1.4237	0	Down	0	LOC103647486	NA	NA	GO:0009902//chloroplast relocation	K06674//structural maintenance of chromosome 2;K17618//ubiquitin-like domain-containing CTD phosphatase 1 [EC:3.1.3.16];K20283//golgin subfamily A member 4;K09286//EREBP-like factor;K10400//kinesin family member 15;K20478//golgin subfamily B member 1	gi|670378621|ref|XP_008670239.1|//PREDICTED: protein WEAK CHLOROPLAST MOVEMENT UNDER BLUE LIGHT 1-like [Zea mays];NP_001144222.2//ethylene-responsive transcription factor ERF109-like [Zea mays]
100281353	1305	7309	2954	-1.24024	0	Down	0	LOC100281353	GO:0016021//integral component of membrane;GO:0005739//mitochondrion;GO:0070469//respiratory chain	GO:0046872//metal ion binding;GO:0009916//alternative oxidase activity	GO:0055114//oxidation-reduction process	K17893//ubiquinol oxidase [EC:1.10.3.11]	gi|226498802|ref|NP_001147743.1|//transposon protein [Zea mays]
606403	1500	5620.02	1936.82	-1.47012	0	Down	0	LOC606403	NA	GO:0047216//inositol 3-alpha-galactosyltransferase activity	GO:0006012//galactose metabolic process	K18819//inositol 3-alpha-galactosyltransferase [EC:2.4.1.123]	gi|806638613|ref|NP_001105748.2|//galactinol synthase 1 [Zea mays]
100278798	1079	9434	4334	-1.0554	0	Down	0	LOC100278798	NA	NA	NA	NA	gi|226497356|ref|NP_001145429.1|//uncharacterized protein LOC100278798 [Zea mays]
103651251	5105	5100.3	1644.01	-1.56659	0	Down	0	LOC103651251	GO:0016021//integral component of membrane;GO:0005886//plasma membrane	GO:0005524//ATP binding;GO:0042626//ATPase activity, coupled to transmembrane movement of substances	GO:0055085//transmembrane transport	K05681//ATP-binding cassette, subfamily G (WHITE), member 2	XP_002456272.1//ABC transporter G family member 38 [Sorghum bicolor];gi|414880678|tpg|DAA57809.1|//TPA: hypothetical protein ZEAMMB73_345927 [Zea mays]
103637830	1450	3421	764	-2.096	0	Down	0	LOC103637830	NA	GO:0016635//oxidoreductase activity, acting on the CH-CH group of donors, quinone or related compound as acceptor;GO:0016788//hydrolase activity, acting on ester bonds	GO:0044710//single-organism metabolic process	K21026//acetylajmaline esterase [EC:3.1.1.80];K01188//beta-glucosidase [EC:3.2.1.21];K00679//phospholipid:diacylglycerol acyltransferase [EC:2.3.1.158];K10960//geranylgeranyl diphosphate/geranylgeranyl-bacteriochlorophyllide a reductase [EC:1.3.1.83 1.3.1.111]	gi|670436849|ref|XP_008659089.1|//PREDICTED: GDSL esterase/lipase At1g74460 [Zea mays]
100278970	1532	5195	1699	-1.54567	0	Down	0	LOC100278970	NA	NA	NA	NA	gi|670359506|ref|XP_008672262.1|//PREDICTED: hypothetical protein isoform X4 [Zea mays];XP_020405367.1//uncharacterized protein LOC100278970 isoform X1 [Zea mays];gi|670359502|ref|XP_008672248.1|//PREDICTED: hypothetical protein isoform X2 [Zea mays]
BGI_novel_G006490	3317	2127.07	215.39	-3.23708	0	Down	0	NA	NA	NA	NA	K14641//apyrase [EC:3.6.1.5]	ONM58175.1//hypothetical protein ZEAMMB73_Zm00001d021728, partial [Zea mays]
103654129	3316	7127.43	2862.98	-1.2491	0	Down	0	LOC103654129	GO:0016021//integral component of membrane;GO:0005802//trans-Golgi network;GO:0005886//plasma membrane	GO:0015114//phosphate ion transmembrane transporter activity	GO:0035435//phosphate ion transmembrane transport	K13412//calcium-dependent protein kinase [EC:2.7.11.1];K14514//ethylene-insensitive protein 3;K14306//nuclear pore complex protein Nup62	gi|670398242|ref|XP_008679181.1|//PREDICTED: phosphate transporter PHO1-2-like isoform X2 [Zea mays];XP_008679181.1//phosphate transporter PHO1-2 [Zea mays]
100283128	741	2163	232	-3.15407	0	Down	0	LOC100283128	NA	NA	NA	NA	gi|223974861|gb|ACN31618.1|//unknown [Zea mays]
100281639	627	4186	1160	-1.78468	0	Down	0	pco143001(71)	GO:0005886//plasma membrane	GO:0061630//ubiquitin protein ligase activity;GO:0008270//zinc ion binding	GO:0043161//proteasome-mediated ubiquitin-dependent protein catabolic process;GO:0051301//cell division;GO:0042787//protein ubiquitination involved in ubiquitin-dependent protein catabolic process;GO:0048364//root development;GO:0000209//protein polyubiquitination	K16282//E3 ubiquitin-protein ligase RHA2 [EC:2.3.2.27]	gi|226495069|ref|NP_001148030.1|//uncharacterized protein LOC100281639 [Zea mays]
100286117	2049	4233	1191	-1.76274	0	Down	0	LOC100286117	GO:0009536//plastid	GO:0016702//oxidoreductase activity, acting on single donors with incorporation of molecular oxygen, incorporation of two atoms of oxygen	GO:0055114//oxidation-reduction process	K11159//carotenoid cleavage dioxygenase	gi|414885009|tpg|DAA61023.1|//TPA: carotenoid cleavage dioxygenase [Zea mays]
103632988	1655	7813	3319	-1.16836	0	Down	0	LOC103632988	GO:0016021//integral component of membrane	NA	GO:0055114//oxidation-reduction process	K03189//urease accessory protein	gi|670424397|ref|XP_008652911.1|//PREDICTED: uncharacterized protein LOC103632988 [Zea mays]
100192011	2103	2215.51	259.84	-3.02517	0	Down	0	LOC100192011	GO:0016021//integral component of membrane	GO:0016705//oxidoreductase activity, acting on paired donors, with incorporation or reduction of molecular oxygen;GO:0020037//heme binding;GO:0005506//iron ion binding;GO:0004497//monooxygenase activity	GO:0055114//oxidation-reduction process	K15398//fatty acid omega-hydroxylase [EC:1.14.-.-]	gi|224030165|gb|ACN34158.1|//unknown [Zea mays];XP_008667081.1//putative cytochrome P450 superfamily protein isoform X2 [Zea mays];gi|670371598|ref|XP_008667081.1|//PREDICTED: uncharacterized protein LOC100192011 isoform X1 [Zea mays]
109943525	2351	3632	888	-1.96536	0	Down	0	LOC109943525	GO:0005737//cytoplasm	GO:0045548//phenylalanine ammonia-lyase activity	GO:0009800//cinnamic acid biosynthetic process;GO:0006559//L-phenylalanine catabolic process	K10775//phenylalanine ammonia-lyase [EC:4.3.1.24]	gi|77555961|gb|ABA98757.1|//Phenylalanine ammonia-lyase, putative, expressed [Oryza sativa Japonica Group]
100275119	1450	5543	1939	-1.44859	0	Down	0	LOC100275119	GO:0005737//cytoplasm	GO:0046914//transition metal ion binding	GO:0030001//metal ion transport;GO:0046916//cellular transition metal ion homeostasis	NA	gi|226528778|ref|NP_001143254.1|//uncharacterized protein LOC100275782 [Zea mays]
100282508	723	1971.23	178.05	-3.40197	0	Down	0	LOC100282508	GO:0022625//cytosolic large ribosomal subunit	GO:0003735//structural constituent of ribosome	GO:0006412//translation	K02912//large subunit ribosomal protein L32e	gi|944260917|gb|KQL25174.1|//hypothetical protein SETIT_032237mg, partial [Setaria italica]
100191755	1883	2131	238	-3.09573	0	Down	0	pco062034(27)	NA	GO:0005524//ATP binding;GO:0004674//protein serine/threonine kinase activity	GO:0007165//signal transduction;GO:0007275//multicellular organism development;GO:0006468//protein phosphorylation;GO:0042538//hyperosmotic salinity response;GO:0010540//basipetal auxin transport	K07198//5'-AMP-activated protein kinase, catalytic alpha subunit [EC:2.7.11.11]	gi|212274589|ref|NP_001130654.1|//uncharacterized protein LOC100191755 [Zea mays]
100273295	967	5805.92	2105.5	-1.39659	0	Down	0	LOC100273295	NA	NA	NA	K05747//Wiskott-Aldrich syndrome protein;K14306//nuclear pore complex protein Nup62	NP_001141208.1//Plasma membrane-associated cation-binding protein 1 [Zea mays];gi|226493400|ref|NP_001141208.1|//uncharacterized protein LOC100273295 [Zea mays]
103640992	1616	4665	1450	-1.61906	0	Down	0	LOC103640992	NA	NA	GO:0045492//xylan biosynthetic process	K18801//glucuronoxylan 4-O-methyltransferase [EC:2.1.1.112]	gi|670444489|ref|XP_008662640.1|//PREDICTED: glucuronoxylan 4-O-methyltransferase 1 isoform X2 [Zea mays];gi|670444487|ref|XP_008662639.1|//PREDICTED: glucuronoxylan 4-O-methyltransferase 1 isoform X1 [Zea mays]
103650164	685	2318.42	314.67	-2.81446	0	Down	0	LOC103650164	NA	NA	NA	NA	gi|670386692|ref|XP_008674030.1|//PREDICTED: abscisic stress-ripening protein 2-like [Zea mays]
103631855	2129	8538	3840	-1.08602	0	Down	0	LOC103631855	GO:0016021//integral component of membrane;GO:0005886//plasma membrane	GO:0015171//amino acid transmembrane transporter activity	GO:0006865//amino acid transport;GO:0003333//amino acid transmembrane transport	K14209//solute carrier family 36 (proton-coupled amino acid transporter);K15015//solute carrier family 32 (vesicular inhibitory amino acid transporter)	gi|670421935|ref|XP_008651898.1|//PREDICTED: probable proline transporter 2 isoform X1 [Zea mays];XP_008651898.1//probable proline transporter 2 isoform X1 [Zea mays]
100273028	1419	2874.4	553.09	-2.31091	0	Down	0	LOC100273028	NA	GO:0016788//hydrolase activity, acting on ester bonds	NA	K21026//acetylajmaline esterase [EC:3.1.1.80];K01188//beta-glucosidase [EC:3.2.1.21];K00679//phospholipid:diacylglycerol acyltransferase [EC:2.3.1.158];K10960//geranylgeranyl diphosphate/geranylgeranyl-bacteriochlorophyllide a reductase [EC:1.3.1.83 1.3.1.111]	gi|226510482|ref|NP_001140949.1|//anther-specific proline-rich protein APG precursor [Zea mays]
100501522	1148	7477	3158	-1.17668	0	Down	0	LOC100501522	GO:0016020//membrane;GO:0005737//cytoplasm	GO:0046914//transition metal ion binding	GO:0030001//metal ion transport;GO:0046916//cellular transition metal ion homeostasis	NA	gi|308044355|ref|NP_001183152.1|//uncharacterized protein LOC100501522 [Zea mays]
103630607	1364	5480.31	1933.84	-1.43602	0	Down	0	LOC103630607	NA	GO:0008757//S-adenosylmethionine-dependent methyltransferase activity;GO:0008171//O-methyltransferase activity;GO:0046983//protein dimerization activity	GO:0019438//aromatic compound biosynthetic process;GO:0032259//methylation	K16040//trans-resveratrol di-O-methyltransferase [EC:2.1.1.240];K13259//2,7,4'-trihydroxyisoflavanone 4'-O-methyltransferase / isoflavone 4'-O-methyltransferase [EC:2.1.1.212 2.1.1.46]	gi|670418236|ref|XP_008649876.1|//PREDICTED: O-methyltransferase ZRP4-like [Zea mays]
100192089	1493	2692	475	-2.43591	0	Down	0	LOC100192089	NA	GO:0008270//zinc ion binding	GO:1902456//regulation of stomatal opening	K10144//RING finger and CHY zinc finger domain-containing protein 1 [EC:2.3.2.27]	gi|414864790|tpg|DAA43347.1|//TPA: putative RING zinc finger domain superfamily protein [Zea mays];gi|414864792|tpg|DAA43349.1|//TPA: putative RING zinc finger domain superfamily protein [Zea mays];gi|414864795|tpg|DAA43352.1|//TPA: putative RING zinc finger domain superfamily protein [Zea mays];gi|414864794|tpg|DAA43351.1|//TPA: putative RING zinc finger domain superfamily protein [Zea mays];XP_…
103630229	2956	5578	2015	-1.4022	0	Down	0	LOC103630229	NA	GO:0003857//3-hydroxyacyl-CoA dehydrogenase activity	GO:0006631//fatty acid metabolic process;GO:0055114//oxidation-reduction process	K10527//enoyl-CoA hydratase/3-hydroxyacyl-CoA dehydrogenase [EC:4.2.1.17 1.1.1.35 1.1.1.211]	gi|670417386|ref|XP_008649524.1|//PREDICTED: peroxisomal fatty acid beta-oxidation multifunctional protein MFP2-like isoform X2 [Zea mays];gi|670417384|ref|XP_008649523.1|//PREDICTED: peroxisomal fatty acid beta-oxidation multifunctional protein MFP2-like isoform X1 [Zea mays]
100280923	2428	2890	578	-2.25516	0	Down	0	LOC100280923	GO:0016021//integral component of membrane	GO:0016757//transferase activity, transferring glycosyl groups	NA	K04733//interleukin-1 receptor-associated kinase 4 [EC:2.7.11.1]	gi|226495161|ref|NP_001147315.1|//phosphoribosylanthranilate transferase [Zea mays]
100272399	1427	3537.98	890	-1.92428	0	Down	0	umc2570	NA	NA	NA	NA	gi|226499570|ref|NP_001140351.1|//uncharacterized protein LOC100272399 [Zea mays]
542539	1240	3510	877	-1.93405	0	Down	0	gar1	NA	NA	NA	NA	gi|162464224|ref|NP_001105551.1|//gibberellin responsive 1 [Zea mays]
103630717	2550	6139.99	2366.96	-1.30843	0	Down	0	LOC103630717	NA	NA	GO:0009626//plant-type hypersensitive response;GO:0052542//defense response by callose deposition;GO:0010337//regulation of salicylic acid metabolic process	K13412//calcium-dependent protein kinase [EC:2.7.11.1];K14638//solute carrier family 15 (peptide/histidine transporter), member 3/4;K01183//chitinase [EC:3.2.1.14]	gi|670418480|ref|XP_008649986.1|//PREDICTED: MACPF domain-containing protein NSL1-like isoform X1 [Zea mays];gi|670418482|ref|XP_008649987.1|//PREDICTED: MACPF domain-containing protein NSL1-like isoform X2 [Zea mays];XP_008649987.1//MACPF domain-containing protein NSL1 isoform X2 [Zea mays]
100382108	3510	9083	4274	-1.02081	0	Down	0	LOC100382108	GO:0005634//nucleus	NA	GO:0006355//regulation of transcription, DNA-templated;GO:0009734//auxin-activated signaling pathway	NA	gi|293336873|ref|NP_001168340.1|//uncharacterized protein LOC100382108 [Zea mays];gi|670404652|ref|XP_008643989.1|//PREDICTED: uncharacterized protein LOC100382108 isoform X2 [Zea mays];XP_008643989.1//uncharacterized protein LOC100382108 isoform X2 [Zea mays]
100304239	1738	8017.97	3572.74	-1.09944	0	Down	0	LOC100304239	GO:0005856//cytoskeleton;GO:0009506//plasmodesma;GO:0005618//cell wall;GO:0005730//nucleolus;GO:0005829//cytosol;GO:0016021//integral component of membrane;GO:0005739//mitochondrion;GO:0009941//chloroplast envelope;GO:0005886//plasma membrane;GO:0009570//chloroplast stroma	GO:0005515//protein binding;GO:0005524//ATP binding;GO:0005200//structural constituent of cytoskeleton	GO:0009611//response to wounding;GO:0009733//response to auxin;GO:0051301//cell division;GO:0007010//cytoskeleton organization;GO:0009416//response to light stimulus;GO:0009845//seed germination;GO:0048767//root hair elongation	K10355//actin, other eukaryote	XP_020403112.1//uncharacterized protein LOC100273355 isoform X1 [Zea mays];gi|259490134|ref|NP_001159156.1|//putative actin family protein [Zea mays];ONM19688.1//Actin-7 [Zea mays]
100284922	952	3416	855	-1.93154	0	Down	0	LOC100284922	GO:0016021//integral component of membrane	GO:0008270//zinc ion binding	NA	K19041//E3 ubiquitin-protein ligase RNF38/44 [EC:2.3.2.27]	gi|226509750|ref|NP_001151289.1|//RING-H2 finger protein ATL2B [Zea mays]
100282984	1340	7095	3008	-1.17123	0	Down	0	magi7438	GO:0016021//integral component of membrane	NA	NA	NA	gi|413942974|gb|AFW75623.1|//harpin-induced protein [Zea mays]
BGI_novel_G005690	1197	1509.52	68.98	-4.385	0	Down	0	NA	NA	NA	NA	K04733//interleukin-1 receptor-associated kinase 4 [EC:2.7.11.1];K10268//F-box and leucine-rich repeat protein 2/20;K13116//ATP-dependent RNA helicase DDX41 [EC:3.6.4.13];K10406//kinesin family member C2/C3;K11583//serine/threonine-protein phosphatase 2A regulatory subunit B''	XP_020408779.1//uncharacterized protein LOC100274541 isoform X1 [Zea mays]
103643196	1993	7011	2987	-1.16415	0	Down	0	LOC103643196	GO:0043231//intracellular membrane-bounded organelle	GO:1901363//heterocyclic compound binding;GO:0097159//organic cyclic compound binding;GO:0080019//fatty-acyl-CoA reductase (alcohol-forming) activity	GO:0035336//long-chain fatty-acyl-CoA metabolic process;GO:0055114//oxidation-reduction process;GO:0010345//suberin biosynthetic process	K13356//alcohol-forming fatty acyl-CoA reductase [EC:1.2.1.84]	gi|670366256|ref|XP_008664571.1|//PREDICTED: fatty acyl-CoA reductase 1-like [Zea mays];XP_008664571.1//fatty acyl-CoA reductase 1 [Zea mays]
103633664	985	2845	607	-2.16189	0	Down	0	LOC103633664	NA	GO:0003677//DNA binding	NA	NA	gi|670362785|ref|XP_008653602.1|//PREDICTED: protein RADIALIS-like 3 [Zea mays]
BGI_novel_G005388	22079	4879.65	1692.32	-1.46101	0	Down	0	NA	NA	NA	NA	K04733//interleukin-1 receptor-associated kinase 4 [EC:2.7.11.1]	ONM29087.1//Protein ALWAYS EARLY 3 [Zea mays]
100382706	2094	7915	3594	-1.07223	0	Down	0	LOC100382706	GO:0005794//Golgi apparatus;GO:0016021//integral component of membrane;GO:0005739//mitochondrion	GO:0016413//O-acetyltransferase activity	GO:0071554//cell wall organization or biogenesis	K16573//gamma-tubulin complex component 6	gi|293331529|ref|NP_001168900.1|//uncharacterized protein LOC100382706 [Zea mays]
100278828	1271	2091.93	284.12	-2.81349	0	Down	0	LOC100278828	NA	NA	NA	K07513//acetyl-CoA acyltransferase 1 [EC:2.3.1.16];K01180//endo-1,3(4)-beta-glucanase [EC:3.2.1.6];K05747//Wiskott-Aldrich syndrome protein	XP_002945770.1//pathogenesis-related protein 1-like protein [Volvox carteri f. nagariensis];gi|670388784|ref|XP_008674834.1|//PREDICTED: uncharacterized protein LOC100278828 [Zea mays]
100274399	959	2170	316	-2.71293	0	Down	0	LOC100274399	GO:0016020//membrane	NA	NA	NA	gi|226503495|ref|NP_001142231.1|//putative bifunctional inhibitor/LTP/seed storage protein family precursor [Zea mays]
107548100	765	7248	3170	-1.12633	0	Down	0	LOC107548100	NA	GO:0003743//translation initiation factor activity	GO:0006413//translational initiation	K03236//translation initiation factor 1A	gi|413936294|gb|AFW70845.1|//hypothetical protein ZEAMMB73_520716 [Zea mays]
103637664	2272	7401.8	3279.91	-1.10745	0	Down	0	LOC103637664	GO:0016021//integral component of membrane	GO:0005215//transporter activity	GO:0006857//oligopeptide transport	K14638//solute carrier family 15 (peptide/histidine transporter), member 3/4	gi|670364263|ref|XP_008658424.1|//PREDICTED: protein NRT1/ PTR FAMILY 6.3-like [Zea mays]
BGI_novel_G006325	5360	1918	224	-3.03126	0	Down	0	NA	NA	NA	NA	K00430//peroxidase [EC:1.11.1.7];K16196//eukaryotic translation initiation factor 2-alpha kinase 4 [EC:2.7.11.1];K15923//alpha-L-fucosidase 2 [EC:3.2.1.51];K08247//methionine S-methyltransferase [EC:2.1.1.12]	AAL76001.1//putative gag-pol polyprotein [Zea mays]
103630606	1382	3968.69	1204.16	-1.65387	0	Down	0	LOC103630606	NA	GO:0008757//S-adenosylmethionine-dependent methyltransferase activity;GO:0008171//O-methyltransferase activity;GO:0046983//protein dimerization activity	GO:0019438//aromatic compound biosynthetic process;GO:0032259//methylation	K16040//trans-resveratrol di-O-methyltransferase [EC:2.1.1.240];K13259//2,7,4'-trihydroxyisoflavanone 4'-O-methyltransferase / isoflavone 4'-O-methyltransferase [EC:2.1.1.212 2.1.1.46]	gi|670418234|ref|XP_008649874.1|//PREDICTED: O-methyltransferase ZRP4-like [Zea mays]
100281190	2681	7681	3481	-1.07502	0	Down	0	LOC100281190	GO:0009507//chloroplast	GO:0047274//galactinol-sucrose galactosyltransferase activity	GO:0006012//galactose metabolic process;GO:0009737//response to abscisic acid	K06617//raffinose synthase [EC:2.4.1.82]	gi|226496619|ref|NP_001147581.1|//stachyose synthase [Zea mays]
100279509	2449	3372.43	889.02	-1.85673	0	Down	0	IDP778	GO:0016021//integral component of membrane;GO:0005886//plasma membrane	GO:0005524//ATP binding;GO:0008270//zinc ion binding;GO:0042626//ATPase activity, coupled to transmembrane movement of substances;GO:0003676//nucleic acid binding	GO:0055085//transmembrane transport	K05681//ATP-binding cassette, subfamily G (WHITE), member 2	gi|226505996|ref|NP_001145981.1|//uncharacterized protein LOC100279509 [Zea mays]
100274204	1729	6805	2913	-1.15732	0	Down	0	LOC100274204	GO:0012505//endomembrane system;GO:0016021//integral component of membrane	GO:0046527//glucosyltransferase activity	GO:0006664//glycolipid metabolic process	K13667//protein glucosyltransferase [EC:2.4.1.-]	gi|670442572|ref|XP_008661642.1|//PREDICTED: uncharacterized protein LOC100274204 isoform X1 [Zea mays];XP_008661642.1//uncharacterized protein LOC100274204 isoform X1 [Zea mays];gi|226509990|ref|NP_001142048.1|//uncharacterized protein LOC100274204 [Zea mays];NP_001142048.1//uncharacterized protein LOC100274204 [Zea mays]
103646920	2070	3706	1068	-1.72818	0	Down	0	LOC103646920	GO:0009505//plant-type cell wall;GO:0016021//integral component of membrane	GO:0046556//alpha-L-arabinofuranosidase activity;GO:0009044//xylan 1,4-beta-xylosidase activity	GO:0045493//xylan catabolic process;GO:0031222//arabinan catabolic process	K15920//beta-D-xylosidase 4 [EC:3.2.1.37]	XP_008669758.1//probable beta-D-xylosidase 7 [Zea mays];gi|670377391|ref|XP_008669758.1|//PREDICTED: probable beta-D-xylosidase 7 [Zea mays]
100285182	1517	4057	1263	-1.61679	0	Down	0	LOC100285182	GO:0016021//integral component of membrane;GO:0005886//plasma membrane	GO:0022857//transmembrane transporter activity	GO:0055085//transmembrane transport	K07874//Ras-related protein Rab-1A;K00801//farnesyl-diphosphate farnesyltransferase [EC:2.5.1.21]	gi|226505060|ref|NP_001151548.1|//nodulin-like protein [Zea mays]
100283644	1267	1661	147	-3.4314	5.70921e-305	Down	5.56345e-306	IDP582	NA	GO:0005506//iron ion binding;GO:0051213//dioxygenase activity	GO:0009267//cellular response to starvation;GO:0055114//oxidation-reduction process	K05933//aminocyclopropanecarboxylate oxidase [EC:1.14.17.4];K06901//putative MFS transporter, AGZA family, xanthine/uracil permease	gi|927261901|ref|NP_001150017.2|//uncharacterized protein LOC100283644 [Zea mays];NP_001150017.2//uncharacterized protein LOC100283644 [Zea mays]
100192537	900	3591	1031	-1.73357	4.05277e-303	Down	3.97745e-304	LOC100192537	GO:0016021//integral component of membrane;GO:0005886//plasma membrane	NA	NA	NA	gi|212723510|ref|NP_001131228.1|//CASP-like protein 2A1 [Zea mays]
BGI_novel_G001218	5476	1306.88	18	-6.11522	1.15572e-300	Down	1.14112e-301	NA	NA	NA	NA	K16196//eukaryotic translation initiation factor 2-alpha kinase 4 [EC:2.7.11.1];K15923//alpha-L-fucosidase 2 [EC:3.2.1.51];K08247//methionine S-methyltransferase [EC:2.1.1.12]	XP_020408779.1//uncharacterized protein LOC100274541 isoform X1 [Zea mays]
103652684	3013	4532	1566	-1.46629	2.92384e-300	Down	2.88981e-301	LOC103652684	GO:0016020//membrane;GO:0044464//cell part	GO:0016301//kinase activity;GO:0005488//binding	GO:0009987//cellular process	K04733//interleukin-1 receptor-associated kinase 4 [EC:2.7.11.1]	XP_020407993.1//wall-associated receptor kinase 3-like [Zea mays];gi|514752776|ref|XP_004962643.1|//PREDICTED: wall-associated receptor kinase 2-like isoform X1 [Setaria italica]
100285460	932	7649	3544	-1.04312	5.23314e-297	Down	5.20859e-298	LOC100285460	GO:0005634//nucleus	GO:0043565//sequence-specific DNA binding;GO:0003700//transcription factor activity, sequence-specific DNA binding	GO:0006355//regulation of transcription, DNA-templated	K09338//homeobox-leucine zipper protein	gi|226502116|ref|NP_001151825.1|//homeobox-leucine zipper protein ATHB-6 [Zea mays]
100284648	926	5304	2039	-1.31245	5.66864e-297	Down	5.64767e-298	LOC100284648	GO:0016021//integral component of membrane;GO:0046658//anchored component of plasma membrane	GO:0004553//hydrolase activity, hydrolyzing O-glycosyl compounds;GO:0030247//polysaccharide binding	NA	K03006//DNA-directed RNA polymerase II subunit RPB1 [EC:2.7.7.6];K19891//glucan endo-1,3-beta-glucosidase 1/2/3 [EC:3.2.1.39]	NP_001151015.1//glucan endo-1,3-beta-glucosidase 1 precursor [Zea mays];gi|226530858|ref|NP_001151015.1|//glucan endo-1,3-beta-glucosidase 1 precursor [Zea mays]
100281131	898	2207	375	-2.49036	8.65911e-296	Down	8.67004e-297	gpm680	NA	NA	NA	NA	gi|226510147|ref|NP_001147522.1|//uncharacterized protein LOC100281131 precursor [Zea mays]
100283627	1130	5627	2243	-1.26017	8.93086e-296	Down	8.95099e-297	umc1162	GO:0046658//anchored component of plasma membrane	NA	GO:0051716//cellular response to stimulus	NA	gi|226492259|ref|NP_001150000.1|//uncharacterized protein LOC100283627 [Zea mays]
100192667	1768	1636.14	153.51	-3.34712	2.33358e-294	Down	2.35505e-295	LOC100192667	NA	GO:0004197//cysteine-type endopeptidase activity	GO:0051603//proteolysis involved in cellular protein catabolic process;GO:0006624//vacuolar protein processing	K01369//legumain [EC:3.4.22.34]	gi|670427229|ref|XP_008654306.1|//PREDICTED: uncharacterized protein LOC100192667 isoform X1 [Zea mays];gi|212721614|ref|NP_001131347.1|//uncharacterized protein LOC100192667 precursor [Zea mays]
103629440	2190	1603.66	142.27	-3.4279	2.96094e-294	Down	2.99112e-295	LOC103629440	NA	NA	NA	NA	gi|670415462|ref|XP_008648785.1|//PREDICTED: uncharacterized protein LOC103629440 [Zea mays]
103628951	1196	5185	1979	-1.3228	7.16656e-294	Down	7.25383e-295	LOC103628951	GO:0005737//cytoplasm	GO:0017089//glycolipid transporter activity;GO:0051861//glycolipid binding	GO:0046836//glycolipid transport	K07300//Ca2+:H+ antiporter	gi|670414287|ref|XP_008648360.1|//PREDICTED: pleckstrin homology domain-containing family A member 8-like [Zea mays];XP_008648360.1//glycolipid transfer protein 2 [Zea mays]
100284199	723	6727	2953	-1.12101	1.17571e-293	Down	1.19119e-294	LOC100284199	NA	NA	NA	NA	gi|226495827|ref|NP_001150566.1|//nonspecific lipid-transfer protein precursor [Zea mays]
100501595	1537	8042	3835	-1.00156	4.36531e-292	Down	4.45746e-293	LOC100501595	NA	GO:0005488//binding;GO:0016491//oxidoreductase activity	GO:0008152//metabolic process;GO:0050896//response to stimulus;GO:0009987//cellular process	K00430//peroxidase [EC:1.11.1.7]	gi|242046136|ref|XP_002460939.1|//hypothetical protein SORBIDRAFT_02g037840 [Sorghum bicolor];ONM59171.1//Peroxidase 52 [Zea mays]
BGI_novel_G006491	3472	2273.3	411.22	-2.40004	5.34573e-292	Down	5.46918e-293	NA	NA	NA	NA	K14641//apyrase [EC:3.6.1.5];K20827//RNA polymerase II subunit B1 CTD phosphatase RPAP2 [EC:3.1.3.16]	ONM58162.1//hypothetical protein ZEAMMB73_Zm00001d021728, partial [Zea mays]
100273153	1806	2842.87	679.34	-1.99837	5.57921e-291	Down	5.71359e-292	LOC100273153	GO:0016021//integral component of membrane	GO:0016709//oxidoreductase activity, acting on paired donors, with incorporation or reduction of molecular oxygen, NAD(P)H as one donor, and incorporation of one atom of oxygen;GO:0020037//heme binding;GO:0005506//iron ion binding	GO:0044550//secondary metabolite biosynthetic process;GO:0055114//oxidation-reduction process	K07410//cytochrome P450 family 1 subfamily B polypeptide 1 [EC:1.14.14.1];K00512//steroid 17alpha-monooxygenase / 17alpha-hydroxyprogesterone deacetylase [EC:1.14.14.19 1.14.14.32];K05280//flavonoid 3'-monooxygenase [EC:1.14.13.21]	gi|414589594|tpg|DAA40165.1|//TPA: putative cytochrome P450 superfamily protein [Zea mays]
100193372	1700	7728	3645	-1.01741	4.53144e-288	Down	4.69005e-289	gpm184	GO:0016021//integral component of membrane	GO:0016740//transferase activity	NA	K10532//heparan-alpha-glucosaminide N-acetyltransferase [EC:2.3.1.78]	NP_001131974.1//uncharacterized protein LOC100193372 [Zea mays];gi|212723192|ref|NP_001131974.1|//uncharacterized protein LOC100193372 [Zea mays]
103632763	767	1344.55	68	-4.23868	7.28366e-285	Down	7.60364e-286	LOC103632763	NA	NA	NA	NA	gi|670423935|ref|XP_008652715.1|//PREDICTED: uncharacterized protein LOC103632763 [Zea mays]
103627649	1354	1938	285	-2.69877	7.70094e-284	Down	8.05455e-285	LOC103627649	GO:0005615//extracellular space;GO:0005764//lysosome	GO:0004197//cysteine-type endopeptidase activity;GO:0016491//oxidoreductase activity	GO:0051603//proteolysis involved in cellular protein catabolic process	K16290//xylem cysteine proteinase [EC:3.4.22.-]	gi|670409977|ref|XP_008646166.1|//PREDICTED: xylem cysteine proteinase 1-like [Zea mays]
100282200	1428	4884	1837	-1.34394	1.06629e-283	Down	1.11631e-284	pco073188	GO:0016021//integral component of membrane	GO:0003824//catalytic activity	GO:0009116//nucleoside metabolic process	K07870//Ras homolog gene family, member T1	gi|226503841|ref|NP_001148584.1|//uncharacterized protein LOC100282200 [Zea mays]
103626173	1766	1486	117	-3.60008	2.20267e-283	Down	2.30818e-284	LOC103626173	NA	NA	NA	NA	gi|670406459|ref|XP_008644790.1|//PREDICTED: uncharacterized protein LOC103626173 [Zea mays]
100273463	1856	1439.43	101.37	-3.76103	2.42617e-283	Down	2.54479e-284	LOC100273463	GO:0016021//integral component of membrane;GO:0005773//vacuole	GO:0020037//heme binding;GO:0005506//iron ion binding;GO:0018685//alkane 1-monooxygenase activity	GO:0006631//fatty acid metabolic process;GO:0055114//oxidation-reduction process;GO:0010345//suberin biosynthetic process	K15401//fatty acid omega-hydroxylase [EC:1.14.-.-]	gi|226494618|ref|NP_001141372.1|//putative cytochrome P450 superfamily protein [Zea mays]
103647813	792	2471.38	520.04	-2.18185	5.27979e-283	Down	5.54318e-284	LOC103647813	NA	NA	NA	NA	NA
100037805	2909	4926	1873	-1.3283	4.74506e-281	Down	5.01944e-282	lox6	NA	GO:0016702//oxidoreductase activity, acting on single donors with incorporation of molecular oxygen, incorporation of two atoms of oxygen;GO:0046872//metal ion binding	GO:0006633//fatty acid biosynthetic process;GO:0055114//oxidation-reduction process;GO:0031408//oxylipin biosynthetic process	K15718//linoleate 9S-lipoxygenase [EC:1.13.11.58]	gi|162463394|ref|NP_001105976.1|//lipoxygenase 6 [Zea mays]
100216623	889	5825	2436	-1.19097	3.30463e-280	Down	3.50556e-281	gpm417	GO:0005622//intracellular	GO:0005525//GTP binding;GO:0005215//transporter activity	GO:0006886//intracellular protein transport;GO:0007264//small GTPase mediated signal transduction	K07937//ADP-ribosylation factor 1	gi|992272084|gb|KXG32218.1|//hypothetical protein SORBI_003G122200, partial [Sorghum bicolor]
103641984	1812	3172.81	877.03	-1.78829	9.18494e-280	Down	9.75252e-281	LOC103641984	GO:0016021//integral component of membrane;GO:0009536//plastid	GO:0015171//amino acid transmembrane transporter activity	GO:0003333//amino acid transmembrane transport	K19476//vacuolar protein sorting-associated protein IST1;K14209//solute carrier family 36 (proton-coupled amino acid transporter);K15015//solute carrier family 32 (vesicular inhibitory amino acid transporter)	gi|670446617|ref|XP_008663510.1|//PREDICTED: lysine histidine transporter-like 8 [Zea mays]
103638588	795	5910	2504	-1.17215	3.36456e-277	Down	3.58917e-278	LOC103638588	GO:0005739//mitochondrion	NA	NA	K03350//anaphase-promoting complex subunit 3	gi|670438374|ref|XP_008659681.1|//PREDICTED: uncharacterized protein LOC103638588 [Zea mays]
100276642	776	1312.45	69	-4.18275	4.03505e-276	Down	4.31642e-277	LOC100276642	NA	NA	NA	NA	gi|226508940|ref|NP_001143851.1|//uncharacterized protein LOC100276642 precursor [Zea mays]
100281838	1081	1780	235.72	-2.84996	6.26696e-276	Down	6.71019e-277	LOC100281838	GO:0005576//extracellular region	GO:0008061//chitin binding;GO:0004568//chitinase activity	GO:0006032//chitin catabolic process;GO:0005975//carbohydrate metabolic process	NA	gi|226503419|ref|NP_001148230.1|//chitinase 1 [Zea mays]
103639455	2574	5552.31	2284.02	-1.21474	1.33321e-275	Down	1.43015e-276	LOC103639455	GO:0009536//plastid	NA	NA	NA	gi|670440260|ref|XP_008660426.1|//PREDICTED: QWRF motif-containing protein 2-like [Zea mays]
103627583	2655	4755.3	1797.18	-1.33703	4.26177e-274	Down	4.58433e-275	LOC103627583	GO:0016021//integral component of membrane	NA	GO:0055085//transmembrane transport	NA	gi|670409842|ref|XP_008646108.1|//PREDICTED: oligopeptide transporter 4-like [Zea mays]
103634660	3428	5489	2251	-1.21921	4.75524e-274	Down	5.11987e-275	LOC103634660	NA	NA	NA	K01528//dynamin GTPase [EC:3.6.5.5];K03006//DNA-directed RNA polymerase II subunit RPB1 [EC:2.7.7.6];K20093//DNA excision repair protein ERCC-6-like [EC:3.6.4.12];K13172//serine/arginine repetitive matrix protein 2	AQK89296.1//hypothetical protein ZEAMMB73_Zm00001d008248 [Zea mays];gi|670429197|ref|XP_008655480.1|//PREDICTED: uncharacterized protein LOC103634660 [Zea mays];XP_008655480.1//uncharacterized protein LOC103634660 [Zea mays]
100193436	2633	6946.77	3197.17	-1.05278	5.79583e-274	Down	6.25175e-275	LOC100193436	GO:0005618//cell wall	GO:0004252//serine-type endopeptidase activity	GO:0006508//proteolysis	K04733//interleukin-1 receptor-associated kinase 4 [EC:2.7.11.1];K08653//membrane-bound transcription factor site-1 protease [EC:3.4.21.112];K13199//plasminogen activator inhibitor 1 RNA-binding protein	gi|413957136|gb|AFW89785.1|//putative subtilase family protein [Zea mays]
103629944	2177	2049	350	-2.48272	8.89738e-274	Down	9.64143e-275	LOC103629944	GO:0005794//Golgi apparatus	GO:0016413//O-acetyltransferase activity	GO:0010411//xyloglucan metabolic process	K16573//gamma-tubulin complex component 6	gi|670416708|ref|XP_008649266.1|//PREDICTED: protein ALTERED XYLOGLUCAN 4-like [Zea mays]
100281016	794	4291	1526	-1.42479	1.82759e-272	Down	1.98405e-273	si603006c09	GO:0016021//integral component of membrane	NA	NA	K17279//receptor expression-enhancing protein 5/6	gi|226496721|ref|NP_001147407.1|//uncharacterized protein LOC100281016 [Zea mays]
100283202	993	3115	868	-1.7767	3.00094e-272	Down	3.2638e-273	LOC100283202	GO:0016021//integral component of membrane;GO:0046658//anchored component of plasma membrane	GO:0009055//electron carrier activity	NA	K03006//DNA-directed RNA polymerase II subunit RPB1 [EC:2.7.7.6];K04733//interleukin-1 receptor-associated kinase 4 [EC:2.7.11.1]	gi|927028796|ref|NP_001152236.2|//blue copper protein precursor [Zea mays]
103633442	3657	7098	3310.99	-1.03338	1.52957e-271	Down	1.66659e-272	LOC103633442	GO:0005829//cytosol;GO:0016021//integral component of membrane;GO:0005886//plasma membrane	GO:0005524//ATP binding;GO:0004672//protein kinase activity	GO:0006468//protein phosphorylation	K04730//interleukin-1 receptor-associated kinase 1 [EC:2.7.11.1];K13420//LRR receptor-like serine/threonine-protein kinase FLS2 [EC:2.7.11.1]	gi|670425447|ref|XP_008653365.1|//PREDICTED: probable inactive receptor kinase At5g10020 [Zea mays]
100274212	1817	5872.24	2510.69	-1.15906	1.42808e-270	Down	1.55884e-271	LOC100274212	GO:0005783//endoplasmic reticulum	GO:0004038//allantoinase activity;GO:0008270//zinc ion binding;GO:0050897//cobalt ion binding	GO:0010136//ureide catabolic process;GO:0000256//allantoin catabolic process;GO:0006145//purine nucleobase catabolic process	K01466//allantoinase [EC:3.5.2.5];K07456//DNA mismatch repair protein MutS2	gi|226531073|ref|NP_001142056.1|//uncharacterized protein LOC100274212 [Zea mays]
103644612	1520	3569	1126	-1.59754	2.26953e-268	Down	2.49085e-269	LOC103644612	GO:0009536//plastid	NA	NA	NA	gi|670369645|ref|XP_008666012.1|//PREDICTED: ocs element-binding factor 1-like [Zea mays]
542117	1044	1232	7	-7.39266	3.14359e-266	Down	3.46886e-267	bx1	GO:0009507//chloroplast	GO:0033984//indole-3-glycerol-phosphate lyase activity;GO:0004834//tryptophan synthase activity;GO:0030170//pyridoxal phosphate binding	GO:0008652//cellular amino acid biosynthetic process;GO:0000162//tryptophan biosynthetic process	K13222//indole-3-glycerol-phosphate lyase [EC:4.1.2.8]	gi|162461896|ref|NP_001105219.1|//indole-3-glycerol phosphate lyase, chloroplastic precursor [Zea mays]
542717	1233	2374	515	-2.13791	4.08296e-265	Down	4.52164e-266	irl1	GO:0005737//cytoplasm	GO:0016491//oxidoreductase activity	GO:0055114//oxidation-reduction process	K13081//leucoanthocyanidin reductase [EC:1.17.1.3]	gi|194691966|gb|ACF80067.1|//unknown [Zea mays]
100280461	1722	6047.88	2651.79	-1.12269	8.40023e-265	Down	9.31943e-266	LOC100280461	GO:0005634//nucleus	GO:0008270//zinc ion binding;GO:0003676//nucleic acid binding	GO:0009867//jasmonic acid mediated signaling pathway;GO:0010150//leaf senescence	K15172//transcription elongation factor SPT5;K07560//D-tyrosyl-tRNA(Tyr) deacylase [EC:3.1.-.-]	gi|226507142|ref|NP_001146853.1|//nucleic acid binding protein [Zea mays]
BGI_novel_G003920	526	1150.82	28.06	-5.29123	6.30059e-264	Down	7.00879e-265	NA	NA	NA	NA	NA	XP_012440607.1//PREDICTED: uncharacterized protein LOC105765883 [Gossypium raimondii]
100281997	708	2037	366	-2.40976	4.88204e-263	Down	5.45018e-264	si614077a01(277)	NA	GO:0046914//transition metal ion binding	GO:0030001//metal ion transport;GO:0046916//cellular transition metal ion homeostasis	K14292//trimethylguanosine synthase [EC:2.1.1.-];K07213//copper chaperone	gi|670428318|ref|XP_008654945.1|//PREDICTED: LOC100281997 isoform X3 [Zea mays]
BGI_novel_G006068	561	1346.93	98.82	-3.70196	2.67321e-262	Down	2.9896e-263	NA	NA	NA	NA	K18482//4-amino-4-deoxychorismate lyase [EC:4.1.3.38];K00685//arginine-tRNA-protein transferase [EC:2.3.2.8];K10357//myosin V;K08873//serine/threonine-protein kinase SMG1 [EC:2.7.11.1]	XP_008680577.1//ML domain protein isoform X1 [Zea mays]
100278892	1815	2883	776	-1.82667	7.83962e-262	Down	8.78306e-263	cl33564_1a	GO:0005794//Golgi apparatus;GO:0016021//integral component of membrane	GO:0016413//O-acetyltransferase activity	GO:0071554//cell wall organization or biogenesis	K16573//gamma-tubulin complex component 6	gi|670442844|ref|XP_008661790.1|//PREDICTED: uncharacterized protein LOC100278892 isoform X1 [Zea mays];gi|226499596|ref|NP_001145493.1|//uncharacterized protein LOC100278892 [Zea mays]
100272560	1902	2019	361	-2.4168	1.31231e-261	Down	1.47153e-262	LOC100272560	NA	GO:0016747//transferase activity, transferring acyl groups other than amino-acyl groups	NA	K13065//shikimate O-hydroxycinnamoyltransferase [EC:2.3.1.133]	gi|226503559|ref|NP_001140499.1|//transferase [Zea mays]
103650571	933	1381.44	111.77	-3.5608	2.21644e-261	Down	2.49196e-262	LOC103650571	NA	NA	NA	K04733//interleukin-1 receptor-associated kinase 4 [EC:2.7.11.1]	gi|670387627|ref|XP_008674367.1|//PREDICTED: 23 kDa jasmonate-induced protein-like [Zea mays]
103651606	2363	2576	627.08	-1.97164	3.23061e-259	Down	3.64824e-260	LOC103651606	GO:0009536//plastid;GO:0043190//ATP-binding cassette (ABC) transporter complex	GO:0005524//ATP binding;GO:0042626//ATPase activity, coupled to transmembrane movement of substances	GO:0055085//transmembrane transport	K05681//ATP-binding cassette, subfamily G (WHITE), member 2	gi|670390319|ref|XP_008675495.1|//PREDICTED: ABC transporter G family member 10-like [Zea mays]
100276367	1699	5154.68	2110	-1.22187	2.46532e-258	Down	2.79381e-259	LOC100276367	GO:0016021//integral component of membrane	NA	NA	K03097//casein kinase II subunit alpha [EC:2.7.11.1]	gi|226528978|ref|NP_001143645.1|//uncharacterized protein LOC100276367 precursor [Zea mays]
103632944	2125	2380	534	-2.08928	3.44906e-258	Down	3.91546e-259	LOC103632944	GO:0016021//integral component of membrane	NA	GO:0055085//transmembrane transport	NA	gi|670362620|ref|XP_008652878.1|//PREDICTED: protein spinster-like, partial [Zea mays]
103639037	1418	3771	1277	-1.49542	1.757e-257	Down	2.00157e-258	LOC103639037	GO:0016020//membrane	NA	GO:0006810//transport	K00430//peroxidase [EC:1.11.1.7];K07874//Ras-related protein Rab-1A;K19984//exocyst complex component 5;K00801//farnesyl-diphosphate farnesyltransferase [EC:2.5.1.21]	gi|670364763|ref|XP_008660044.1|//PREDICTED: WAT1-related protein At5g64700-like isoform X1 [Zea mays];XP_008660044.1//WAT1-related protein At5g64700 isoform X1 [Zea mays];gi|670364765|ref|XP_008660050.1|//PREDICTED: WAT1-related protein At5g64700-like isoform X2 [Zea mays];XP_008660050.1//WAT1-related protein At5g64700 isoform X2 [Zea mays]
100273549	2174	5246.3	2178.24	-1.20137	5.26809e-256	Down	6.03276e-257	LOC100273549	GO:0016021//integral component of membrane	GO:0016884//carbon-nitrogen ligase activity, with glutamine as amido-N-donor	NA	K02433//aspartyl-tRNA(Asn)/glutamyl-tRNA(Gln) amidotransferase subunit A [EC:6.3.5.6 6.3.5.7]	gi|413916255|gb|AFW56187.1|//hypothetical protein ZEAMMB73_989912 [Zea mays];NP_001334134.1//uncharacterized protein LOC100273549 [Zea mays]
100285535	824	5900	2600	-1.11543	1.07544e-255	Down	1.23261e-256	LOC100285535	GO:0009506//plasmodesma	GO:0004871//signal transducer activity	GO:0019722//calcium-mediated signaling	NA	gi|195650759|gb|ACG44847.1|//rapid alkalinization factor 1 precursor [Zea mays]
100282066	708	2336.94	519.82	-2.10177	1.81762e-255	Down	2.08866e-256	umc2403	NA	NA	NA	NA	gi|924859476|ref|NP_001148451.2|//uncharacterized protein LOC100282066 [Zea mays]
100381893	1532	3196	963	-1.66389	7.47259e-255	Down	8.60173e-256	NAC63	GO:0005634//nucleus	GO:0003677//DNA binding	GO:0006355//regulation of transcription, DNA-templated	NA	gi|670421466|ref|XP_008651631.1|//PREDICTED: putative NAC domain transcription factor superfamily protein isoform X1 [Zea mays];gi|293336556|ref|NP_001168145.1|//putative NAC domain transcription factor superfamily protein [Zea mays]
100384563	3097	6721.04	3148.04	-1.02746	8.38613e-255	Down	9.66163e-256	LOC100384563	NA	GO:0008289//lipid binding	NA	K00655//1-acyl-sn-glycerol-3-phosphate acyltransferase [EC:2.3.1.51];K00434//L-ascorbate peroxidase [EC:1.11.1.11]	NP_001170545.1//uncharacterized protein LOC100384563 [Zea mays];gi|670413980|ref|XP_008648200.1|//PREDICTED: uncharacterized protein LOC100384563 isoform X1 [Zea mays];gi|293336294|ref|NP_001170545.1|//uncharacterized protein LOC100384563 [Zea mays]
109943959	1812	1533	177	-3.04777	6.79559e-254	Down	7.86964e-255	LOC109943959	GO:0016020//membrane	GO:0008324//cation transmembrane transporter activity	GO:0098655//cation transmembrane transport	NA	gi|992165201|gb|KXG27071.1|//hypothetical protein SORBI_006G208100 [Sorghum bicolor]
100282949	1451	1931	339	-2.44322	1.98693e-253	Down	2.30688e-254	LOC100282949	GO:0016020//membrane;GO:0005737//cytoplasm	GO:0004620//phospholipase activity;GO:0047372//acylglycerol lipase activity	GO:0016042//lipid catabolic process;GO:0006952//defense response	K13412//calcium-dependent protein kinase [EC:2.7.11.1];K13680//beta-mannan synthase [EC:2.4.1.32];K16815//calcium-independent phospholipase A2-gamma;K14306//nuclear pore complex protein Nup62	gi|226528218|ref|NP_001149326.1|//patatin class 1 [Zea mays];ACN33435.1//unknown [Zea mays];gi|414869914|tpg|DAA48471.1|//TPA: patatin class 1 [Zea mays]
100285980	2239	6423.56	2961.75	-1.05015	2.01018e-252	Down	2.33985e-253	pco102965(279)	GO:0016021//integral component of membrane	GO:0004713//protein tyrosine kinase activity;GO:0004674//protein serine/threonine kinase activity;GO:0005524//ATP binding	GO:0006468//protein phosphorylation	K04733//interleukin-1 receptor-associated kinase 4 [EC:2.7.11.1]	gi|226493446|ref|NP_001152341.1|//uncharacterized protein LOC100285980 precursor [Zea mays]
100383420	4125	6552.11	3049.38	-1.03667	4.3771e-252	Down	5.10799e-253	LOC100383420	NA	GO:0046872//metal ion binding;GO:0016787//hydrolase activity;GO:0000166//nucleotide binding;GO:0003676//nucleic acid binding	NA	K17579//protein phosphatase 1 regulatory subunit 42;K16860//phospholipase D3/4 [EC:3.1.4.4]	gi|293333863|ref|NP_001169543.1|//uncharacterized protein LOC100383420 [Zea mays];gi|670413805|ref|XP_008648110.1|//PREDICTED: hypothetical protein isoform X2 [Zea mays];XP_008648110.1//uncharacterized protein LOC100383420 isoform X1 [Zea mays]
100281815	1002	3093	916	-1.68882	6.40574e-252	Down	7.48809e-253	LOC100281815	NA	GO:0016301//kinase activity	GO:0016310//phosphorylation	K04733//interleukin-1 receptor-associated kinase 4 [EC:2.7.11.1]	gi|226494584|ref|NP_001148207.1|//serine/threonine kinase-like protein precursor [Zea mays]
107548105	1428	3948	1402	-1.42687	2.32005e-251	Down	2.72127e-252	LOC107548105	NA	NA	NA	K11426//SET and MYND domain-containing protein	gi|414865015|tpg|DAA43572.1|//TPA: hypothetical protein ZEAMMB73_579729 [Zea mays]
BGI_novel_G005377	18006	3128.54	938.58	-1.67017	7.67556e-251	Down	9.01816e-252	NA	NA	NA	NA	K04733//interleukin-1 receptor-associated kinase 4 [EC:2.7.11.1]	ONM29087.1//Protein ALWAYS EARLY 3 [Zea mays]
100283065	1720	5106.1	2114	-1.20548	1.49722e-250	Down	1.76208e-251	LOC100283065	NA	NA	NA	K04733//interleukin-1 receptor-associated kinase 4 [EC:2.7.11.1]	gi|226530991|ref|NP_001149439.1|//thaumatin-like protein 1 precursor [Zea mays]
100285312	753	1210.55	70.1	-4.04334	6.34332e-250	Down	7.49066e-251	magi93868	NA	NA	NA	NA	NA
100285793	1445	2059	403	-2.28632	6.96736e-250	Down	8.23449e-251	LOC100285793	NA	GO:0016788//hydrolase activity, acting on ester bonds	NA	K21026//acetylajmaline esterase [EC:3.1.1.80]	gi|226530321|ref|NP_001152155.1|//esterase precursor [Zea mays]
103654279	3374	6076	2756	-1.07378	1.25998e-247	Down	1.50413e-248	LOC103654279	GO:0005829//cytosol	GO:0004674//protein serine/threonine kinase activity;GO:0005524//ATP binding	GO:0006468//protein phosphorylation;GO:0035556//intracellular signal transduction	K08867//WNK lysine deficient protein kinase [EC:2.7.11.1]	XP_020408353.1//probable serine/threonine-protein kinase WNK8 isoform X2 [Zea mays];gi|413924671|gb|AFW64603.1|//putative protein kinase superfamily protein [Zea mays];gi|670398608|ref|XP_008679338.1|//PREDICTED: probable serine/threonine-protein kinase WNK8 [Zea mays]
103637908	3446	3600	1214	-1.50146	2.40573e-247	Down	2.87429e-248	LOC103637908	GO:0005874//microtubule;GO:0005871//kinesin complex	GO:0005524//ATP binding;GO:0003777//microtubule motor activity;GO:0008017//microtubule binding;GO:0016887//ATPase activity	GO:0007018//microtubule-based movement	K11498//centromeric protein E	gi|670436999|ref|XP_008659140.1|//PREDICTED: centromere-associated protein E-like isoform X2 [Zea mays];gi|670436997|ref|XP_008659139.1|//PREDICTED: centromere-associated protein E-like isoform X1 [Zea mays];AQL01242.1//Kinesin-like protein KIN-7K chloroplastic [Zea mays]
103644153	4336	1700.2	253.4	-2.67945	2.56338e-247	Down	3.06518e-248	LOC103644153	GO:0005829//cytosol	GO:0016614//oxidoreductase activity, acting on CH-OH group of donors;GO:0009055//electron carrier activity;GO:0051537//2 iron, 2 sulfur cluster binding;GO:0005506//iron ion binding;GO:0004854//xanthine dehydrogenase activity;GO:0043546//molybdopterin cofactor binding;GO:0050302//indole-3-acetaldehyde oxidase activity;GO:0071949//FAD binding	GO:0009851//auxin biosynthetic process;GO:0055114//oxidation-reduction process;GO:0009115//xanthine catabolic process;GO:0009688//abscisic acid biosynthetic process	K11817//indole-3-acetaldehyde oxidase [EC:1.2.3.7];K09842//abscisic-aldehyde oxidase [EC:1.2.3.14]	ONM10085.1//aldehyde oxidase3 [Zea mays];gi|670368709|ref|XP_008665570.1|//PREDICTED: indole-3-acetaldehyde oxidase-like [Zea mays]
BGI_novel_G002006	563	1266.13	92.38	-3.70993	4.81523e-247	Down	5.76742e-248	NA	NA	NA	NA	K00685//arginine-tRNA-protein transferase [EC:2.3.2.8]	XP_008680577.1//ML domain protein isoform X1 [Zea mays]
100502212	3045	1390.05	145.26	-3.19166	2.82329e-240	Down	3.44321e-241	LOC100502212	NA	NA	NA	K04733//interleukin-1 receptor-associated kinase 4 [EC:2.7.11.1];K01601//ribulose-bisphosphate carboxylase large chain [EC:4.1.1.39];K14664//IAA-amino acid hydrolase [EC:3.5.1.-];K03353//anaphase-promoting complex subunit 6;K04499//RuvB-like protein 1 (pontin 52);K08472//mlo protein;K01247//DNA-3-methyladenine glycosylase II [EC:3.2.2.21]	XP_020394812.1//uncharacterized protein LOC100502212 isoform X3 [Zea mays];gi|242067475|ref|XP_002449014.1|//hypothetical protein SORBIDRAFT_05g003395, partial [Sorghum bicolor];gi|670361307|ref|XP_008647520.1|//PREDICTED: uncharacterized protein LOC100502212 isoform X3 [Zea mays];gi|670361305|ref|XP_008647518.1|//PREDICTED: uncharacterized protein LOC100502212 isoform X2 [Zea mays];gi|670361299|…
103655027	606	2497	638	-1.9018	1.23667e-239	Down	1.51312e-240	LOC103655027	NA	NA	NA	NA	gi|670400484|ref|XP_008680069.1|//PREDICTED: CASP-like protein Sb05g025800 [Zea mays]
BGI_novel_G003299	3325	1038.13	22.17	-5.48247	2.30073e-239	Down	2.81732e-240	NA	NA	NA	NA	K02893//large subunit ribosomal protein L23Ae	AQK65414.1//hypothetical protein ZEAMMB73_Zm00001d014172 [Zea mays]
103643789	1485	2983	895	-1.67004	3.21512e-239	Down	3.94022e-240	LOC103643789	NA	GO:0030410//nicotianamine synthase activity	GO:0006826//iron ion transport;GO:0030418//nicotianamine biosynthetic process	K05953//nicotianamine synthase [EC:2.5.1.43]	gi|670367778|ref|XP_008665178.1|//PREDICTED: nicotianamine synthase 3-like [Zea mays]
100194319	783	5470	2404	-1.11934	1.65564e-238	Down	2.03068e-239	LOC100194319	NA	NA	NA	NA	gi|212722544|ref|NP_001132829.1|//uncharacterized protein LOC100194319 [Zea mays]
100273332	813	5300	2296	-1.1401	4.92879e-238	Down	6.06972e-239	LOC100273332	GO:0044455//mitochondrial membrane part;GO:0016021//integral component of membrane;GO:0005743//mitochondrial inner membrane	NA	NA	NA	gi|226499390|ref|NP_001141245.1|//uncharacterized protein LOC100273332 [Zea mays]
100273368	1026	1346	133.02	-3.27219	7.75777e-238	Down	9.56127e-239	LOC100273368	GO:0046658//anchored component of plasma membrane	GO:0009055//electron carrier activity	NA	K03006//DNA-directed RNA polymerase II subunit RPB1 [EC:2.7.7.6];K04733//interleukin-1 receptor-associated kinase 4 [EC:2.7.11.1]	gi|414586029|tpg|DAA36600.1|//TPA: blue copper protein [Zea mays]
100274055	2574	1886.23	353.25	-2.34998	1.20148e-236	Down	1.48675e-237	LOC100274055	GO:0031314//extrinsic component of mitochondrial inner membrane;GO:0005743//mitochondrial inner membrane	GO:0102005//2-octaprenyl-6-methoxy-1,4-benzoquinone methylase activity;GO:0008425//2-polyprenyl-6-methoxy-1,4-benzoquinone methyltransferase activity;GO:0008757//S-adenosylmethionine-dependent methyltransferase activity	GO:0006744//ubiquinone biosynthetic process;GO:0032259//methylation	K06127//2-methoxy-6-polyprenyl-1,4-benzoquinol methylase [EC:2.1.1.201];K09775//uncharacterized protein	gi|670446872|ref|XP_008663634.1|//PREDICTED: 2-methoxy-6-polyprenyl-1,4-benzoquinol methylase, mitochondrial-like isoform X1 [Zea mays];gi|293335467|ref|NP_001169757.1|//ubiquinone biosynthesis methyltransferase COQ5 [Zea mays];ACN33421.1//unknown [Zea mays];XP_020398326.1//proline-rich protein 36-like [Zea mays]
103639428	2612	6170.44	2877.25	-1.03391	1.82876e-236	Down	2.26479e-237	LOC103639428	GO:0016021//integral component of membrane	GO:0004713//protein tyrosine kinase activity;GO:0004674//protein serine/threonine kinase activity;GO:0005524//ATP binding	GO:0006468//protein phosphorylation	K04733//interleukin-1 receptor-associated kinase 4 [EC:2.7.11.1]	gi|670440170|ref|XP_008660393.1|//PREDICTED: probable inactive receptor kinase At1g48480 [Zea mays]
732847	2138	5007	2128	-1.16768	1.14046e-233	Down	1.42369e-234	lac5	GO:0048046//apoplast;GO:0005739//mitochondrion	GO:0016722//oxidoreductase activity, oxidizing metal ions;GO:0052716//hydroquinone:oxygen oxidoreductase activity;GO:0005507//copper ion binding	GO:0046274//lignin catabolic process;GO:0009809//lignin biosynthetic process;GO:0055114//oxidation-reduction process	K05909//laccase [EC:1.10.3.2]	gi|806638818|ref|NP_001105921.2|//putative laccase precursor [Zea mays]
100383083	1097	3412	1154	-1.49721	1.56237e-233	Down	1.95194e-234	LOC100383083	GO:0016020//membrane;GO:0005773//vacuole	GO:0005384//manganese ion transmembrane transporter activity;GO:0005381//iron ion transmembrane transporter activity	GO:0071421//manganese ion transmembrane transport;GO:0030026//cellular manganese ion homeostasis;GO:0006880//intracellular sequestering of iron ion;GO:0071281//cellular response to iron ion	K00430//peroxidase [EC:1.11.1.7]	gi|293334165|ref|NP_001169225.1|//uncharacterized protein LOC100383083 [Zea mays]
103650939	1510	1462.62	183	-2.93187	1.75399e-233	Down	2.19308e-234	LOC103650939	NA	NA	NA	NA	gi|670388610|ref|XP_008674764.1|//PREDICTED: putative F-box protein At3g23970 [Zea mays]
103634916	2147	5592.46	2513.02	-1.08729	1.07621e-232	Down	1.34883e-233	LOC103634916	GO:0005634//nucleus	GO:0003677//DNA binding	GO:0006355//regulation of transcription, DNA-templated	NA	gi|670429769|ref|XP_008655706.1|//PREDICTED: uncharacterized protein LOC103634916 isoform X5 [Zea mays];gi|670429761|ref|XP_008655702.1|//PREDICTED: uncharacterized protein LOC103634916 isoform X1 [Zea mays];gi|413947617|gb|AFW80266.1|//putative NAC domain transcription factor superfamily protein [Zea mays];gi|670429763|ref|XP_008655703.1|//PREDICTED: uncharacterized protein LOC103634916 isoform …
103649150	1714	2792	813.02	-1.71317	3.62177e-232	Down	4.55e-233	LOC103649150	NA	GO:0008725//DNA-3-methyladenine glycosylase activity	GO:0006284//base-excision repair	K01246//DNA-3-methyladenine glycosylase I [EC:3.2.2.20]	gi|670381920|ref|XP_008671706.1|//PREDICTED: uncharacterized protein LOC103649150 [Zea mays]
103638029	2754	1445.25	180.92	-2.93113	1.13927e-230	Down	1.43465e-231	LOC103638029	NA	NA	NA	K11159//carotenoid cleavage dioxygenase	gi|670437269|ref|XP_008659260.1|//PREDICTED: carotenoid 9,10(9',10')-cleavage dioxygenase 1-like [Zea mays]
103652735	2409	2496	663	-1.84577	4.06269e-230	Down	5.12408e-231	LOC103652735	GO:0015630//microtubule cytoskeleton;GO:0044430//cytoskeletal part;GO:0005871//kinesin complex	GO:0000166//nucleotide binding;GO:0017111//nucleoside-triphosphatase activity;GO:0003777//microtubule motor activity;GO:0005488//binding;GO:0016887//ATPase activity	GO:0007018//microtubule-based movement	K10405//kinesin family member C1;K10406//kinesin family member C2/C3	XP_020408009.1//kinesin-like protein KIN-14O isoform X2 [Zea mays];XP_020408013.1//kinesin-like protein KIN-14O isoform X6 [Zea mays];gi|670394971|ref|XP_008677917.1|//PREDICTED: LOW QUALITY PROTEIN: kinesin-like protein KIFC3 [Zea mays]
103653643	1337	4356	1739	-1.25798	1.04626e-228	Down	1.32583e-229	LOC103653643	GO:0016020//membrane	GO:0046872//metal ion binding;GO:0004842//ubiquitin-protein transferase activity	GO:0044699//single-organism process;GO:0016567//protein ubiquitination	K16286//E3 ubiquitin-protein ligase EL5 [EC:2.3.2.27]	gi|670397037|ref|XP_008678705.1|//PREDICTED: E3 ubiquitin-protein ligase EL5-like [Zea mays]
100279981	1745	6035.79	2836.3	-1.02276	2.8053e-227	Down	3.57716e-228	acs7	NA	GO:0003824//catalytic activity;GO:0030170//pyridoxal phosphate binding	GO:0009058//biosynthetic process	K20772//1-aminocyclopropane-1-carboxylate synthase 1/2/6 [EC:4.4.1.14];K01762//1-aminocyclopropane-1-carboxylate synthase [EC:4.4.1.14]	gi|226493794|ref|NP_001146401.1|//1-aminocyclopropane-1-carboxylate synthase 7 [Zea mays]
100284974	1576	1871	368	-2.27926	2.28556e-226	Down	2.92122e-227	LOC100284974	GO:0030136//clathrin-coated vesicle;GO:0005739//mitochondrion	GO:0030276//clathrin binding;GO:0005545//1-phosphatidylinositol binding	GO:0048268//clathrin coat assembly	K20043//clathrin coat assembly protein AP180;K20044//phosphatidylinositol-binding clathrin assembly protein	gi|414869846|tpg|DAA48403.1|//TPA: putative ENTH/ANTH/VHS superfamily protein [Zea mays]
103649874	2274	4046	1564	-1.30449	8.36532e-225	Down	1.07749e-225	LOC103649874	GO:0016021//integral component of membrane;GO:0005739//mitochondrion	GO:0016757//transferase activity, transferring glycosyl groups	NA	K18134//protein O-GlcNAc transferase [EC:2.4.1.255];K18207//protein O-mannose beta-1,4-N-acetylglucosaminyltransferase [EC:2.4.1.312]	gi|670386061|ref|XP_008673792.1|//PREDICTED: uncharacterized protein LOC103649874 [Zea mays]
103645095	1651	1483.59	207.08	-2.77406	5.27545e-224	Down	6.81596e-225	LOC103645095	GO:0016021//integral component of membrane	NA	NA	K14664//IAA-amino acid hydrolase [EC:3.5.1.-];K01601//ribulose-bisphosphate carboxylase large chain [EC:4.1.1.39];K04499//RuvB-like protein 1 (pontin 52);K18643//katanin p80 WD40 repeat-containing subunit B1;K08472//mlo protein;K05283//phosphatidylinositol glycan, class W [EC:2.3.-.-];K01247//DNA-3-methyladenine glycosylase II [EC:3.2.2.21]	XP_020399992.1//uncharacterized protein LOC103645659 [Zea mays];gi|223944065|gb|ACN26116.1|//unknown [Zea mays];XP_020396335.1//uncharacterized protein LOC103649430 [Zea mays]
103655056	3894	1281.91	132.99	-3.20214	2.38126e-222	Down	3.0908e-223	LOC103655056	GO:0009536//plastid	GO:0051498//syn-copalyl diphosphate synthase activity;GO:0009905//ent-copalyl diphosphate synthase activity	GO:0051504//diterpene phytoalexin precursor biosynthetic process pathway;GO:0009685//gibberellin metabolic process	K04120//ent-copalyl diphosphate synthase [EC:5.5.1.13]	gi|670400527|ref|XP_008680090.1|//PREDICTED: ent-copalyl diphosphate synthase 2-like [Zea mays];gi|413920471|gb|AFW60403.1|//hypothetical protein ZEAMMB73_968516 [Zea mays];XP_020408032.1//ent-copalyl diphosphate synthase 2-like isoform X1 [Zea mays]
103646533	1202	3830	1447	-1.33751	3.41833e-221	Down	4.46064e-222	LOC103646533	NA	NA	NA	K05747//Wiskott-Aldrich syndrome protein	gi|670376584|ref|XP_008669482.1|//PREDICTED: keratinocyte proline-rich protein-like [Zea mays];XP_002993105.1//hypothetical protein SELMODRAFT_431225 [Selaginella moellendorffii]
100277838	803	3662.16	1346.53	-1.37668	4.76488e-221	Down	6.22722e-222	LOC100277838	NA	NA	NA	NA	gi|226496960|ref|NP_001145226.1|//uncharacterized protein LOC100278493 precursor [Zea mays]
100274574	2567	2867	895	-1.61281	7.36282e-219	Down	9.67361e-220	si606042h11b	GO:0016021//integral component of membrane;GO:0009536//plastid	GO:0046577//long-chain-alcohol oxidase activity;GO:0050660//flavin adenine dinucleotide binding	GO:0055114//oxidation-reduction process	K17756//long-chain-alcohol oxidase [EC:1.1.3.20]	gi|670359114|ref|XP_008668721.1|//PREDICTED: uncharacterized protein LOC100274574 isoform X1 [Zea mays]
100384312	1091	4949	2161	-1.12867	7.96087e-219	Down	1.04673e-219	LOC100384312	NA	NA	GO:0006629//lipid metabolic process	NA	gi|414871791|tpg|DAA50348.1|//TPA: hypothetical protein ZEAMMB73_447128 [Zea mays]
100274492	1996	1463	209	-2.74059	3.74185e-218	Down	4.93849e-219	LOC100274492	GO:0009534//chloroplast thylakoid	GO:0003849//3-deoxy-7-phosphoheptulonate synthase activity	GO:0009073//aromatic amino acid family biosynthetic process	K01626//3-deoxy-7-phosphoheptulonate synthase [EC:2.5.1.54]	gi|194706636|gb|ACF87402.1|//unknown [Zea mays];XP_002467762.1//phospho-2-dehydro-3-deoxyheptonate aldolase 1, chloroplastic [Sorghum bicolor]
103655620	1008	3839	1466	-1.32208	8.21108e-218	Down	1.08696e-218	LOC103655620	NA	GO:0008146//sulfotransferase activity	NA	K01016//estrone sulfotransferase [EC:2.8.2.4];K01025//null	gi|242062914|ref|XP_002452746.1|//hypothetical protein SORBIDRAFT_04g031660 [Sorghum bicolor]
100286158	1787	5268.84	2379.58	-1.08001	5.89255e-217	Down	7.82377e-218	LOC100286158	NA	GO:0016747//transferase activity, transferring acyl groups other than amino-acyl groups	NA	K19861//benzyl alcohol O-benzoyltransferase [EC:2.3.1.196 2.3.1.232]	gi|226501390|ref|NP_001152518.1|//10-deacetylbaccatin III 10-O-acetyltransferase [Zea mays]
100191796	2484	3497	1266	-1.39907	2.37435e-216	Down	3.1643e-217	umc1583	NA	NA	NA	K13171//serine/arginine repetitive matrix protein 1	gi|212275872|ref|NP_001130693.1|//uncharacterized protein LOC100191796 [Zea mays];ONM03936.1//Protein UPSTREAM OF FLC [Zea mays]
107126293	1019	2038	472	-2.04353	3.68247e-215	Down	4.93321e-216	LOC107126293	NA	NA	NA	NA	gi|224032495|gb|ACN35323.1|//unknown [Zea mays]
103641427	1142	1145.9	95.98	-3.51083	9.62762e-215	Down	1.29454e-215	LOC103641427	NA	NA	NA	K04733//interleukin-1 receptor-associated kinase 4 [EC:2.7.11.1];K14664//IAA-amino acid hydrolase [EC:3.5.1.-];K13484//5-hydroxyisourate hydrolase / 2-oxo-4-hydroxy-4-carboxy-5-ureidoimidazoline decarboxylase [EC:3.5.2.17 4.1.1.97];K15601//lysine-specific demethylase 3 [EC:1.14.11.-]	XP_008662997.1//L10-interacting MYB domain-containing protein [Zea mays];gi|670445409|ref|XP_008662997.1|//PREDICTED: zinc finger CCCH domain-containing protein 43 [Zea mays]
100272863	1063	4655.45	1999.11	-1.15279	5.39825e-213	Down	7.26389e-214	pco104742	GO:0009579//thylakoid;GO:0009570//chloroplast stroma	NA	GO:0010478//chlororespiration	NA	gi|226503027|ref|NP_001140788.1|//uncharacterized protein LOC100272863 [Zea mays]
542715	1519	5350.71	2454.96	-1.05726	7.6164e-213	Down	1.02562e-213	thi2	GO:0005829//cytosol;GO:0009570//chloroplast stroma	GO:0046872//metal ion binding;GO:0016491//oxidoreductase activity	GO:0009228//thiamine biosynthetic process;GO:0006950//response to stress;GO:0052837//thiazole biosynthetic process;GO:0055114//oxidation-reduction process	K03146//thiamine thiazole synthase	gi|806638683|ref|NP_001105697.2|//thiamine thiazole synthase 2, chloroplastic precursor [Zea mays]
100284640	1128	5144.22	2318.99	-1.08269	1.03892e-212	Down	1.4021e-213	IDP3798	GO:0005829//cytosol	GO:0008233//peptidase activity;GO:0016740//transferase activity	GO:0006541//glutamine metabolic process;GO:0006508//proteolysis;GO:0019760//glucosinolate metabolic process	K01951//GMP synthase (glutamine-hydrolysing) [EC:6.3.5.2]	gi|670360415|ref|XP_008678856.1|//PREDICTED: LOC100284640 isoform X1 [Zea mays];gi|226510280|ref|NP_001151007.1|//uncharacterized protein LOC100284640 [Zea mays]
100277187	973	5446	2523	-1.04329	5.60783e-212	Down	7.58485e-213	pco084743	NA	NA	NA	NA	gi|226497632|ref|NP_001144299.1|//uncharacterized protein LOC100277187 precursor [Zea mays]
103635164	774	2302	613	-1.84216	8.52641e-212	Down	1.15578e-212	LOC103635164	NA	NA	NA	NA	gi|670363587|ref|XP_008655913.1|//PREDICTED: proline-rich transmembrane protein 2-like [Zea mays]
103628712	1685	3405	1232	-1.39988	6.9546e-211	Down	9.45473e-212	LOC103628712	GO:0005887//integral component of plasma membrane	GO:0005355//glucose transmembrane transporter activity;GO:0005351//sugar:proton symporter activity	GO:0035428//hexose transmembrane transport;GO:0046323//glucose import	K16055//trehalose 6-phosphate synthase/phosphatase [EC:2.4.1.15 3.1.3.12];K08150//MFS transporter, SP family, solute carrier family 2 (myo-inositol transporter), member 13	gi|670411902|ref|XP_008647089.1|//PREDICTED: sugar transport protein 5-like [Zea mays]
103641650	941	3730	1432.54	-1.31383	1.18076e-209	Down	1.61344e-210	LOC103641650	NA	NA	NA	NA	gi|670445890|ref|XP_008663203.1|//PREDICTED: uncharacterized protein LOC103641650 [Zea mays];KQK87681.1//hypothetical protein SETIT_039792mg, partial [Setaria italica]
103638956	367	2246.15	590.49	-1.8607	1.66488e-209	Down	2.27826e-210	LOC103638956	NA	NA	NA	K02883//large subunit ribosomal protein L18e;K11855//ubiquitin carboxyl-terminal hydrolase 36/42 [EC:3.4.19.12]	gi|670439101|ref|XP_008659960.1|//PREDICTED: cortical cell-delineating protein-like [Zea mays];AQL05636.1//extensin-like protein [Zea mays]
103637658	1098	3865.69	1517.07	-1.28267	2.38899e-209	Down	3.27389e-210	LOC103637658	GO:0005618//cell wall;GO:0005576//extracellular region;GO:0016021//integral component of membrane	NA	GO:0019953//sexual reproduction;GO:0071555//cell wall organization	K20628//expansin	gi|670364252|ref|XP_008658382.1|//PREDICTED: expansin-B3-like [Zea mays]
103639316	1939	3649	1390	-1.32565	5.73933e-208	Down	7.91079e-209	LOC103639316	GO:0005783//endoplasmic reticulum;GO:0016021//integral component of membrane	GO:0020037//heme binding;GO:0005506//iron ion binding;GO:0051777//ent-kaurenoate oxidase activity	GO:0010268//brassinosteroid homeostasis;GO:0007275//multicellular organism development;GO:0016132//brassinosteroid biosynthetic process;GO:0016125//sterol metabolic process;GO:0055114//oxidation-reduction process;GO:0009686//gibberellin biosynthetic process	K04123//ent-kaurenoic acid hydroxylase [EC:1.14.13.79]	gi|670439951|ref|XP_008660301.1|//PREDICTED: cytochrome P450 88A1-like [Zea mays]
100283430	676	4195	1729	-1.21196	7.18639e-208	Down	9.91248e-209	LOC100283430	GO:0016021//integral component of membrane	NA	NA	NA	gi|238007968|gb|ACR35019.1|//unknown [Zea mays]
100284361	921	1232.74	138.4	-3.08818	5.35429e-207	Down	7.41726e-208	LOC100284361	NA	GO:0005509//calcium ion binding;GO:0004623//phospholipase A2 activity	GO:0016042//lipid catabolic process	K01047//secretory phospholipase A2 [EC:3.1.1.4]	gi|226502484|ref|NP_001150728.1|//phospholipase A2 [Zea mays]
100278497	1695	3852	1522	-1.27287	3.72114e-206	Down	5.17334e-207	LOC100278497	GO:0016021//integral component of membrane;GO:0005886//plasma membrane	GO:0022857//transmembrane transporter activity	GO:0055085//transmembrane transport	K07874//Ras-related protein Rab-1A;K00801//farnesyl-diphosphate farnesyltransferase [EC:2.5.1.21];K10084//ER degradation enhancer, mannosidase alpha-like 1	XP_020405244.1//uncharacterized protein LOC100278497 isoform X3 [Zea mays];XP_020405242.1//uncharacterized protein LOC100278497 isoform X1 [Zea mays];gi|670383689|ref|XP_008672650.1|//PREDICTED: uncharacterized protein LOC100278497 isoform X1 [Zea mays];ONM41522.1//WAT1-related protein [Zea mays];gi|670383691|ref|XP_008672651.1|//PREDICTED: uncharacterized protein LOC100278497 isoform X2 [Zea may…
BGI_novel_G001941	1343	1441.38	222.06	-2.63166	6.69328e-206	Down	9.31201e-207	NA	NA	NA	NA	NA	ONM32036.1//hypothetical protein ZEAMMB73_Zm00001d040786 [Zea mays]
103633146	3591	4089.83	1673	-1.22283	1.49014e-205	Down	2.07907e-206	LOC103633146	NA	NA	NA	K14833//nucleolar complex protein 2	XP_008653046.1//protein NLP1 isoform X1 [Zea mays];gi|670424737|ref|XP_008653046.1|//PREDICTED: protein NLP1-like isoform X1 [Zea mays]
103627539	967	2279	619	-1.81362	2.64486e-205	Down	3.69278e-206	LOC103627539	NA	NA	GO:0007049//cell cycle	K01647//citrate synthase [EC:2.3.3.1]	gi|514715651|ref|XP_004953300.1|//PREDICTED: cyclin-P4-1-like [Setaria italica]
100304398	1659	4563	1977	-1.1399	4.24998e-205	Down	5.95074e-206	LOC100304398	NA	NA	NA	NA	gi|259490482|ref|NP_001159306.1|//uncharacterized protein LOC100304398 [Zea mays]
100284467	1475	2723	860	-1.59602	7.43591e-205	Down	1.0419e-205	IDP1425	GO:0009536//plastid	NA	NA	NA	gi|226501894|ref|NP_001150834.1|//uncharacterized protein LOC100284467 [Zea mays]
103642935	3293	1073.26	85.07	-3.59044	1.04724e-204	Down	1.46944e-205	LOC103642935	NA	NA	NA	K09595//minor histocompatibility antigen H13 [EC:3.4.23.-]	XP_020401122.1//uncharacterized protein LOC103642935 [Zea mays];gi|413919691|gb|AFW59623.1|//putative DNA-directed RNA polymerase subunit family protein [Zea mays]
100282942	1777	4073.02	1669.6	-1.21983	6.26725e-204	Down	8.83125e-205	LOC100282942	GO:0016021//integral component of membrane;GO:0000139//Golgi membrane	GO:0016757//transferase activity, transferring glycosyl groups	GO:0071555//cell wall organization	K20870//putative beta-1,4-xylosyltransferase IRX10 [EC:2.4.2.-]	gi|926459541|ref|NP_001149319.2|//secondary cell wall-related glycosyltransferase family 47 precursor [Zea mays];PAN26727.1//hypothetical protein PAHAL_C03917 [Panicum hallii]
103638214	1485	1407.6	212.91	-2.65815	2.71907e-203	Down	3.84496e-204	LOC103638214	NA	GO:0016788//hydrolase activity, acting on ester bonds	NA	K21026//acetylajmaline esterase [EC:3.1.1.80];K01188//beta-glucosidase [EC:3.2.1.21];K00679//phospholipid:diacylglycerol acyltransferase [EC:2.3.1.158];K10960//geranylgeranyl diphosphate/geranylgeranyl-bacteriochlorophyllide a reductase [EC:1.3.1.83 1.3.1.111]	gi|670437665|ref|XP_008659426.1|//PREDICTED: LOW QUALITY PROTEIN: GDSL esterase/lipase At5g37690 [Zea mays]
103651302	4568	4339	1843	-1.16854	6.04176e-203	Down	8.54948e-204	LOC103651302	GO:0016021//integral component of membrane	GO:0005524//ATP binding;GO:0042626//ATPase activity, coupled to transmembrane movement of substances	GO:0055085//transmembrane transport	K05658//ATP-binding cassette, subfamily B (MDR/TAP), member 1 [EC:3.6.3.44]	gi|670389489|ref|XP_008675143.1|//PREDICTED: ABC transporter B family member 5-like [Zea mays];ONM38957.1//ABC transporter B family member 9 [Zea mays]
103631809	1037	5272	2460	-1.03292	5.94264e-202	Down	8.46229e-203	LOC103631809	NA	NA	NA	NA	gi|670362272|ref|XP_008651674.1|//PREDICTED: uncharacterized protein LOC103631809 [Zea mays]
100281624	828	2253	615	-1.80642	6.92332e-202	Down	9.86565e-203	IDP833	GO:0005737//cytoplasm	GO:0015035//protein disulfide oxidoreductase activity;GO:0009055//electron carrier activity;GO:0051536//iron-sulfur cluster binding	GO:0055114//oxidation-reduction process;GO:0045454//cell redox homeostasis	K03676//glutaredoxin 3	gi|226529674|ref|NP_001148015.1|//uncharacterized protein LOC100281624 [Zea mays]
100278788	2931	2179	578	-1.84776	2.16441e-201	Down	3.08856e-202	LOC100278788	GO:0043190//ATP-binding cassette (ABC) transporter complex	GO:0005524//ATP binding;GO:0042626//ATPase activity, coupled to transmembrane movement of substances	GO:0006810//transport	K05681//ATP-binding cassette, subfamily G (WHITE), member 2	gi|670388829|ref|XP_008674853.1|//PREDICTED: ABC transporter G family member 16 [Zea mays]
100217061	1200	4907	2223	-1.07556	7.8966e-201	Down	1.12917e-201	LOC100217061	GO:0016021//integral component of membrane;GO:0000139//Golgi membrane	GO:0008378//galactosyltransferase activity	GO:0006486//protein glycosylation	K20843//hydroxyproline O-galactosyltransferase 2/3/4/5/6 [EC:2.4.1.-];K14753//guanine nucleotide-binding protein subunit beta-2-like 1 protein;K14413//beta-1,3-galactosyltransferase [EC:2.4.1.-];K00734//galactosylxylosylprotein 3-beta-galactosyltransferase [EC:2.4.1.134]	gi|223947887|gb|ACN28027.1|//unknown [Zea mays]
103629234	1399	864.99	14.91	-5.79156	3.19022e-200	Down	4.58402e-201	LOC103629234	GO:0000790//nuclear chromatin;GO:0000786//nucleosome	GO:0003677//DNA binding;GO:0046982//protein heterodimerization activity	GO:0006342//chromatin silencing	K11251//histone H2A	gi|670415027|ref|XP_008648632.1|//PREDICTED: histone H2A.2.1-like [Zea mays];XP_008648632.1//histone H2A.2.1 [Zea mays]
100275507	1115	1388	212	-2.6441	2.39006e-199	Down	3.44138e-200	LOC100275507	GO:0016021//integral component of membrane	NA	NA	NA	gi|670427872|ref|XP_008654682.1|//PREDICTED: uncharacterized protein LOC100275507 isoform X1 [Zea mays]
103642107	1038	3162.2	1138.97	-1.40643	2.41675e-197	Down	3.51578e-198	LOC103642107	GO:0016020//membrane	NA	NA	NA	gi|670446913|ref|XP_008663645.1|//PREDICTED: stress enhanced protein 2, chloroplastic-like [Zea mays]
100283710	1002	1089	101	-3.36381	2.83716e-197	Down	4.13301e-198	LOC100283710	GO:0016020//membrane;GO:0005739//mitochondrion	GO:0005509//calcium ion binding	NA	K17991//peroxygenase [EC:1.11.2.3]	gi|226504072|ref|NP_001150081.1|//ABA-induced protein precursor [Zea mays]
100502486	3394	2539.93	783.9	-1.62928	6.49828e-197	Down	9.49856e-198	LOC100502486	NA	NA	NA	NA	XP_002436503.1//uncharacterized protein LOC8071338 [Sorghum bicolor];gi|242092026|ref|XP_002436503.1|//hypothetical protein SORBIDRAFT_10g003820 [Sorghum bicolor]
103634749	1185	1762.8	385	-2.12817	3.72412e-196	Down	5.46204e-197	LOC103634749	NA	NA	NA	K02184//formin 2	gi|670429417|ref|XP_008655560.1|//PREDICTED: leucine-rich repeat extensin-like protein 1 [Zea mays];XP_008655560.1//leucine-rich repeat extensin-like protein 5 [Zea mays]
100381751	1322	1950	476	-1.96767	4.20312e-196	Down	6.16874e-197	LOC100381751	NA	GO:0008270//zinc ion binding	NA	NA	gi|293337137|ref|NP_001168025.1|//putative RING zinc finger domain superfamily protein [Zea mays]
100272483	1491	3119	1119	-1.4121	7.5376e-196	Down	1.10701e-196	LOC100272483	NA	NA	NA	K03097//casein kinase II subunit alpha [EC:2.7.11.1]	gi|226502913|ref|NP_001140426.1|//uncharacterized protein LOC100272483 precursor [Zea mays]
BGI_novel_G006492	3802	1076.9	100.07	-3.36103	5.72698e-195	Down	8.46776e-196	NA	NA	NA	NA	K14641//apyrase [EC:3.6.1.5];K16546//FGFR1 oncogene partner	ONM58127.1//hypothetical protein ZEAMMB73_Zm00001d021728, partial [Zea mays]
109939254	3102	1474.19	259.46	-2.43957	1.578e-193	Down	2.34571e-194	LOC109939254	GO:0016021//integral component of membrane;GO:0000139//Golgi membrane	GO:0015018//galactosylgalactosylxylosylprotein 3-beta-glucuronosyltransferase activity;GO:0042285//xylosyltransferase activity	GO:0071555//cell wall organization;GO:0009834//plant-type secondary cell wall biogenesis;GO:0010417//glucuronoxylan biosynthetic process	K20871//putative beta-1,4-xylosyltransferase IRX14 [EC:2.4.2.-]	gi|194701076|gb|ACF84622.1|//unknown [Zea mays];XP_020404665.1//probable glucuronosyltransferase Os06g0687900 [Zea mays]
100383159	2696	4504	2001	-1.10372	2.67484e-192	Down	4.00272e-193	LOC100383159	GO:0016020//membrane	GO:0016301//kinase activity	GO:0016310//phosphorylation	K04733//interleukin-1 receptor-associated kinase 4 [EC:2.7.11.1]	gi|293332265|ref|NP_001169295.1|//putative leucine-rich repat protein kinase family protein precursor [Zea mays]
103644045	854	4887	2255	-1.04905	4.20332e-192	Down	6.29834e-193	LOC103644045	NA	NA	NA	NA	gi|670368459|ref|XP_008665469.1|//PREDICTED: uncharacterized protein LOC103644045 [Zea mays]
103642827	2681	1986	505	-1.90874	7.44401e-192	Down	1.11838e-192	LOC103642827	NA	NA	NA	K09422//myb proto-oncogene protein, plant	gi|670448014|ref|XP_008664226.1|//PREDICTED: myb-related protein 330-like [Zea mays]
100281772	1869	3112	1131	-1.39347	1.47432e-191	Down	2.21646e-192	LOC100281772	GO:0016021//integral component of membrane	GO:0005215//transporter activity	GO:0055085//transmembrane transport	K17866//diphthamide biosynthesis protein 2;K12818//ATP-dependent RNA helicase DHX8/PRP22 [EC:3.6.4.13]	gi|226533449|ref|NP_001148164.1|//carbohydrate transporter/ sugar porter/ transporter [Zea mays];ONM19941.1//transporter of mugineic acid3 [Zea mays];XP_021316667.1//protein ZINC INDUCED FACILITATOR-LIKE 1 [Sorghum bicolor]
100280401	1723	2904	1011	-1.45549	7.04889e-191	Down	1.06391e-191	TIDP2691	GO:0016021//integral component of membrane	NA	NA	NA	gi|226529788|ref|NP_001146796.1|//uncharacterized protein LOC100280401 [Zea mays];gi|670421018|ref|XP_008651376.1|//PREDICTED: uncharacterized protein LOC100280401 isoform X1 [Zea mays];NP_001146796.1//uncharacterized protein LOC100280401 [Zea mays];gi|414886542|tpg|DAA62556.1|//TPA: hypothetical protein ZEAMMB73_894124 [Zea mays];gi|670421020|ref|XP_008651377.1|//PREDICTED: uncharacterized prote…
100274045	1329	4558.75	2045.3	-1.08956	1.26843e-190	Down	1.917e-191	LOC100274045	GO:0016021//integral component of membrane	NA	NA	NA	gi|226504090|ref|NP_001141898.1|//putative RING zinc finger domain superfamily protein [Zea mays]
100382657	1423	1149	133	-3.04411	1.71928e-190	Down	2.60008e-191	LOC100382657	NA	GO:0003824//catalytic activity;GO:0050662//coenzyme binding	NA	K09753//cinnamoyl-CoA reductase [EC:1.2.1.44]	PAN25433.1//hypothetical protein PAHAL_F02371 [Panicum hallii];gi|293335445|ref|NP_001168852.1|//uncharacterized protein LOC100382657 [Zea mays]
100191778	1722	1044.71	95.47	-3.38514	2.62349e-190	Down	3.97014e-191	LOC100191778	NA	GO:0004190//aspartic-type endopeptidase activity	GO:0006508//proteolysis;GO:0030163//protein catabolic process	K00924//null;K02882//large subunit ribosomal protein L18Ae;K04459//dual specificity MAP kinase phosphatase [EC:3.1.3.16 3.1.3.48];K01381//saccharopepsin [EC:3.4.23.25]	gi|673921581|ref|NP_001288481.1|//protein-tyrosine-phosphatase IBR5-like precursor [Zea mays];NP_001288481.1//protein-tyrosine-phosphatase IBR5-like precursor [Zea mays];gi|212275300|ref|NP_001130675.1|//uncharacterized protein LOC100191778 precursor [Zea mays]
100282610	1475	3107.53	1134.27	-1.38724	5.34663e-190	Down	8.1123e-191	LOC100282610	GO:0016021//integral component of membrane;GO:0005886//plasma membrane	GO:0015171//amino acid transmembrane transporter activity	GO:0080144//amino acid homeostasis;GO:0032973//amino acid export;GO:0003333//amino acid transmembrane transport;GO:0043090//amino acid import	K07874//Ras-related protein Rab-1A;K00801//farnesyl-diphosphate farnesyltransferase [EC:2.5.1.21]	gi|226498340|ref|NP_001148990.1|//nodulin protein [Zea mays]
103646378	1823	3569.55	1415.96	-1.26719	7.56201e-190	Down	1.14811e-190	LOC103646378	NA	NA	NA	K10664//E3 ubiquitin-protein ligase ATL6/9/15/31/42/55 [EC:2.3.2.27]	gi|670376221|ref|XP_008669332.1|//PREDICTED: E3 ubiquitin-protein ligase ATL6-like [Zea mays]
100279368	1372	2380	720	-1.65812	2.85016e-189	Down	4.34145e-190	LOC100279368	NA	NA	NA	NA	gi|226501974|ref|NP_001145857.1|//uncharacterized protein LOC100279368 [Zea mays]
107197951	2557	3238	1216	-1.34619	4.10904e-189	Down	6.26308e-190	LOC107197951	GO:0005618//cell wall	GO:0004252//serine-type endopeptidase activity	GO:0006508//proteolysis	K04733//interleukin-1 receptor-associated kinase 4 [EC:2.7.11.1];K13199//plasminogen activator inhibitor 1 RNA-binding protein	gi|994306744|ref|NP_001307119.1|//uncharacterized protein LOC107197951 precursor [Zea mays]
100272827	1251	1243	173	-2.77821	3.09296e-188	Down	4.72663e-189	LOC100272827	GO:0016021//integral component of membrane	GO:0090447//glycerol-3-phosphate 2-O-acyltransferase activity;GO:0016791//phosphatase activity	GO:0010143//cutin biosynthetic process;GO:0016311//dephosphorylation	K13508//glycerol-3-phosphate acyltransferase [EC:2.3.1.15]	gi|414871433|tpg|DAA49990.1|//TPA: hypothetical protein ZEAMMB73_898628 [Zea mays]
542697	2373	4519.81	2034	-1.08517	8.69697e-188	Down	1.33251e-188	gpm243b	NA	GO:0046872//metal ion binding;GO:0003676//nucleic acid binding	NA	K14794//ribosomal RNA-processing protein 12;K12309//beta-galactosidase [EC:3.2.1.23]	ONM04172.1//indeterminate domain p1 [Zea mays];gi|219884109|gb|ACL52429.1|//unknown [Zea mays];gi|414870158|tpg|DAA48715.1|//TPA: hypothetical protein ZEAMMB73_834941 [Zea mays]
100282696	1251	1893	470	-1.94317	2.55643e-187	Down	3.92701e-188	LOC100282696	NA	GO:0003700//transcription factor activity, sequence-specific DNA binding	GO:0006355//regulation of transcription, DNA-templated	K08064//nuclear transcription factor Y, alpha	gi|670404069|ref|XP_008643681.1|//PREDICTED: nuclear transcription factor Y subunit A-3 isoform X2 [Zea mays];gi|670404077|ref|XP_008643685.1|//PREDICTED: nuclear transcription factor Y subunit A-3 isoform X6 [Zea mays];gi|670404067|ref|XP_008643680.1|//PREDICTED: nuclear transcription factor Y subunit A-3 isoform X1 [Zea mays];gi|670404079|ref|XP_008643686.1|//PREDICTED: nuclear transcription fa…
103632716	1158	3998.44	1701.49	-1.16587	1.78862e-186	Down	2.75997e-187	LOC103632716	GO:0005774//vacuolar membrane;GO:0016021//integral component of membrane	GO:0005384//manganese ion transmembrane transporter activity;GO:0005381//iron ion transmembrane transporter activity	GO:0071421//manganese ion transmembrane transport;GO:0034755//iron ion transmembrane transport;GO:0030026//cellular manganese ion homeostasis;GO:0006880//intracellular sequestering of iron ion;GO:0071281//cellular response to iron ion	NA	gi|985567230|ref|NP_001306653.1|//vacuolar iron transporter 1.2-like [Zea mays]
BGI_novel_G002627	1192	826.41	7.15	-6.786	3.51631e-186	Down	5.43291e-187	NA	NA	NA	NA	K16292//KDEL-tailed cysteine endopeptidase [EC:3.4.22.-]	PAN40458.1//hypothetical protein PAHAL_G02566 [Panicum hallii]
542557	1318	1605	334	-2.19788	4.98102e-186	Down	7.70092e-187	rcph2	NA	NA	NA	NA	gi|162459074|ref|NP_001105567.1|//root cap periphery gene 2 precursor [Zea mays]
103654450	1921	1719	389	-2.07696	1.53302e-185	Down	2.37621e-186	LOC103654450	NA	NA	NA	NA	gi|670399045|ref|XP_008679500.1|//PREDICTED: UPF0481 protein At3g47200-like [Zea mays]
100381976	1153	3124	1163	-1.35877	4.15537e-185	Down	6.4574e-186	LOC100381976	GO:0005829//cytosol	GO:0016791//phosphatase activity	GO:0008152//metabolic process	K15634//probable phosphoglycerate mutase [EC:5.4.2.12]	gi|293334237|ref|NP_001168218.1|//uncharacterized protein LOC100381976 [Zea mays]
103638487	1011	1030	98	-3.32695	5.67723e-185	Down	8.83363e-186	LOC103638487	GO:0005737//cytoplasm	GO:0046914//transition metal ion binding	GO:0030001//metal ion transport;GO:0046916//cellular transition metal ion homeostasis	K18081//myotubularin-related protein 1/2 [EC:3.1.3.64 3.1.3.95];K07213//copper chaperone;K10752//histone-binding protein RBBP4	gi|670438189|ref|XP_008659608.1|//PREDICTED: heavy metal-associated isoprenylated plant protein 26-like isoform X1 [Zea mays]
103637608	1723	1389	243	-2.44825	3.49168e-183	Down	5.47454e-184	LOC103637608	NA	GO:0004185//serine-type carboxypeptidase activity	GO:0006508//proteolysis	K16297//serine carboxypeptidase-like clade II [EC:3.4.16.-]	gi|242035223|ref|XP_002465006.1|//hypothetical protein SORBIDRAFT_01g030370 [Sorghum bicolor]
100273003	1280	3747	1557	-1.2002	4.97101e-183	Down	7.79889e-184	LOC100273003	NA	NA	NA	NA	gi|226529043|ref|NP_001140925.1|//uncharacterized protein LOC100273003 precursor [Zea mays]
541734	1478	1770	421	-2.00509	1.43603e-182	Down	2.25437e-183	LOC541734	NA	GO:0003677//DNA binding	NA	K09422//myb proto-oncogene protein, plant	gi|670424840|ref|XP_008653094.1|//PREDICTED: transcription factor MYB21 [Zea mays]
103641623	2096	3082	1149	-1.35672	3.19538e-182	Down	5.02583e-183	LOC103641623	GO:0016021//integral component of membrane	NA	NA	NA	gi|670445840|ref|XP_008663180.1|//PREDICTED: probable F-box protein At1g60180 [Zea mays]
103651476	4364	1280.56	200.2	-2.61049	1.60118e-181	Down	2.52158e-182	LOC103651476	GO:0016021//integral component of membrane;GO:0009941//chloroplast envelope	NA	NA	K08869//aarF domain-containing kinase;K01599//uroporphyrinogen decarboxylase [EC:4.1.1.37];K13457//disease resistance protein RPM1	XP_008675334.1//uncharacterized protein LOC103651476 isoform X2 [Zea mays];PAN29629.1//hypothetical protein PAHAL_E02423 [Panicum hallii];gi|670365351|ref|XP_008662084.1|//PREDICTED: uncharacterized protein LOC103640607 isoform X1 [Zea mays];XP_020405476.1//uncharacterized protein LOC100383208 isoform X2 [Zea mays];XP_008675333.1//uncharacterized protein LOC103651476 isoform X1 [Zea mays];ONM4016…
100274388	1396	4977.97	2374	-1.00147	2.17888e-181	Down	3.44001e-182	pco128421	NA	NA	NA	K16190//glucuronokinase [EC:2.7.1.43];K13422//transcription factor MYC2	gi|413934997|gb|AFW69548.1|//putative HLH DNA-binding domain superfamily protein [Zea mays]
606425	1633	3326.55	1302.84	-1.2856	5.10217e-181	Down	8.06543e-182	SGR1	GO:0016020//membrane;GO:0044434//chloroplast part	NA	GO:0010304//PSII associated light-harvesting complex II catabolic process;GO:0015996//chlorophyll catabolic process	K18213//proteinaceous RNase P [EC:3.1.26.5]	gi|806638822|ref|NP_001105770.2|//senescence-inducible chloroplast stay-green protein 1 [Zea mays]
100279975	1392	4461.48	2031.72	-1.06805	1.08543e-180	Down	1.71691e-181	pco093477	NA	NA	NA	K04733//interleukin-1 receptor-associated kinase 4 [EC:2.7.11.1]	gi|226510185|ref|NP_001146395.1|//uncharacterized protein LOC100279975 [Zea mays]
103639113	2114	2434.29	777.62	-1.57959	1.31109e-180	Down	2.07775e-181	LOC103639113	GO:0016020//membrane	GO:0016709//oxidoreductase activity, acting on paired donors, with incorporation or reduction of molecular oxygen, NAD(P)H as one donor, and incorporation of one atom of oxygen;GO:0020037//heme binding;GO:0005506//iron ion binding	GO:0044550//secondary metabolite biosynthetic process;GO:0055114//oxidation-reduction process	K13083//flavonoid 3',5'-hydroxylase [EC:1.14.13.88]	XP_020399198.1//uncharacterized protein LOC100278079 isoform X1 [Zea mays];gi|242040829|ref|XP_002467809.1|//hypothetical protein SORBIDRAFT_01g034470 [Sorghum bicolor]
103647881	1389	1295.34	209.11	-2.56423	4.80395e-180	Down	7.64168e-181	LOC103647881	GO:0009505//plant-type cell wall	GO:0004601//peroxidase activity	GO:0009664//plant-type cell wall organization	K00430//peroxidase [EC:1.11.1.7]	gi|670379543|ref|XP_008670600.1|//PREDICTED: peroxidase 2-like [Zea mays]
103641890	1460	1984	536	-1.82134	5.56752e-180	Down	8.86182e-181	LOC103641890	NA	GO:0004674//protein serine/threonine kinase activity;GO:0005524//ATP binding	GO:0006468//protein phosphorylation	K04733//interleukin-1 receptor-associated kinase 4 [EC:2.7.11.1]	gi|195616944|gb|ACG30302.1|//leucine-rich repeat receptor protein kinase EXS precursor [Zea mays]
103626306	2070	4633	2155	-1.03749	5.91404e-179	Down	9.44271e-180	LOC103626306	GO:0016021//integral component of membrane	GO:0004185//serine-type carboxypeptidase activity;GO:0016747//transferase activity, transferring acyl groups other than amino-acyl groups	GO:0051603//proteolysis involved in cellular protein catabolic process;GO:0019748//secondary metabolic process	K16296//serine carboxypeptidase-like clade I [EC:3.4.16.-]	gi|670406799|ref|XP_008644920.1|//PREDICTED: serine carboxypeptidase-like 2 [Zea mays]
103634693	1246	920.72	71	-3.6301	2.75523e-177	Down	4.42103e-178	LOC103634693	NA	GO:0003824//catalytic activity;GO:0050662//coenzyme binding	NA	K09753//cinnamoyl-CoA reductase [EC:1.2.1.44]	gi|670429271|ref|XP_008655509.1|//PREDICTED: cinnamoyl-CoA reductase 1-like isoform X1 [Zea mays]
103627631	1526	1139	151	-2.84838	4.74931e-177	Down	7.62546e-178	LOC103627631	GO:0005739//mitochondrion	GO:0008863//formate dehydrogenase (NAD+) activity;GO:0051287//NAD binding;GO:0004617//phosphoglycerate dehydrogenase activity	GO:0042183//formate catabolic process;GO:0055114//oxidation-reduction process;GO:0009070//serine family amino acid biosynthetic process	K00122//formate dehydrogenase [EC:1.2.1.2]	gi|670409932|ref|XP_008646146.1|//PREDICTED: formate dehydrogenase 2, mitochondrial-like [Zea mays]
103646925	2644	3261	1280	-1.2824	8.38755e-177	Down	1.34753e-177	LOC103646925	GO:0016020//membrane	GO:0016301//kinase activity	GO:0016310//phosphorylation	K04733//interleukin-1 receptor-associated kinase 4 [EC:2.7.11.1]	gi|670377397|ref|XP_008669759.1|//PREDICTED: probable inactive leucine-rich repeat receptor-like protein kinase At1g66830 [Zea mays]
100277002	1882	2896.65	1059.04	-1.38486	9.31518e-177	Down	1.49841e-177	LOC100277002	NA	NA	NA	NA	gi|226501564|ref|NP_001144149.1|//uncharacterized protein LOC100277002 [Zea mays]
100284615	1870	2246	686	-1.64431	1.32864e-176	Down	2.14116e-177	LOC100284615	NA	GO:0008081//phosphoric diester hydrolase activity	GO:0006629//lipid metabolic process	K14325//RNA-binding protein with serine-rich domain 1;K13172//serine/arginine repetitive matrix protein 2;K13171//serine/arginine repetitive matrix protein 1	gi|226494965|ref|NP_001150982.1|//phospholipase C precursor [Zea mays];NP_001150982.1//phospholipase C precursor [Zea mays]
103648116	1294	1742.12	423.78	-1.97269	5.90182e-176	Down	9.52863e-177	LOC103648116	GO:0009507//chloroplast	GO:0005506//iron ion binding;GO:0016859//cis-trans isomerase activity	GO:0010223//secondary shoot formation;GO:1901601//strigolactone biosynthetic process	K17911//beta-carotene isomerase [EC:5.2.1.14]	gi|670380135|ref|XP_008670838.1|//PREDICTED: LOW QUALITY PROTEIN: beta-carotene isomerase D27, chloroplastic-like [Zea mays];ONM27078.1//Beta-carotene isomerase D27 chloroplastic [Zea mays];ONM27081.1//Beta-carotene isomerase D27 chloroplastic [Zea mays];gi|670372825|ref|XP_008667720.1|//PREDICTED: hypothetical protein isoform X1 [Zea mays];XP_020404288.1//beta-carotene isomerase D27, chloroplast…
100280551	1334	2360	755	-1.57747	8.31907e-175	Down	1.35139e-175	LOC100280551	GO:0009505//plant-type cell wall;GO:0005576//extracellular region	GO:0020037//heme binding;GO:0046872//metal ion binding;GO:0004601//peroxidase activity	GO:0006979//response to oxidative stress;GO:0009664//plant-type cell wall organization;GO:0098869//cellular oxidant detoxification;GO:0042744//hydrogen peroxide catabolic process;GO:0055114//oxidation-reduction process	K00430//peroxidase [EC:1.11.1.7]	gi|226495737|ref|NP_001146942.1|//peroxidase 1 precursor [Zea mays]
100274562	1172	1407	268	-2.32555	9.02062e-175	Down	1.46625e-175	gol1	GO:0016021//integral component of membrane	GO:0008270//zinc ion binding	NA	K19041//E3 ubiquitin-protein ligase RNF38/44 [EC:2.3.2.27]	AQK56579.1//NEP1-interacting protein-like 2 [Zea mays];gi|226505296|ref|NP_001147722.1|//RING-H2 finger protein ATL1Q [Zea mays];NP_001147722.1//RING-H2 finger protein ATL1Q [Zea mays]
100383861	3191	2351.98	754	-1.57447	9.67726e-174	Down	1.57874e-174	LOC100383861	GO:0005794//Golgi apparatus	GO:0016413//O-acetyltransferase activity	GO:0071554//cell wall organization or biogenesis	K04733//interleukin-1 receptor-associated kinase 4 [EC:2.7.11.1];K03006//DNA-directed RNA polymerase II subunit RPB1 [EC:2.7.7.6];K16573//gamma-tubulin complex component 6;K00430//peroxidase [EC:1.11.1.7]	gi|293330965|ref|NP_001169962.1|//uncharacterized protein LOC100383861 [Zea mays];NP_001169962.1//uncharacterized protein LOC100383861 [Zea mays]
103652044	1848	993.1	102.76	-3.20589	8.36878e-173	Down	1.36943e-173	LOC103652044	GO:0016021//integral component of membrane	NA	NA	K07466//replication factor A1	AQK85412.1//hypothetical protein ZEAMMB73_Zm00001d037977 [Zea mays];gi|414877599|tpg|DAA54730.1|//TPA: hypothetical protein ZEAMMB73_628014 [Zea mays]
103643397	2879	2613	908	-1.45817	2.20476e-172	Down	3.6209e-173	LOC103643397	GO:0016021//integral component of membrane	NA	NA	K19984//exocyst complex component 5;K02184//formin 2	gi|670366759|ref|XP_008664791.1|//PREDICTED: formin-like protein 4 [Zea mays]
103629444	2105	2592	896	-1.46573	2.53423e-172	Down	4.1645e-173	LOC103629444	NA	NA	NA	NA	gi|670415469|ref|XP_008648786.1|//PREDICTED: uncharacterized protein LOC103629444 [Zea mays]
103652281	1690	2385.24	779.71	-1.54636	1.20378e-171	Down	1.98653e-172	LOC103652281	GO:0005840//ribosome	GO:0003735//structural constituent of ribosome	GO:0006412//translation	K15601//lysine-specific demethylase 3 [EC:1.14.11.-];K02987//small subunit ribosomal protein S4e	XP_008676119.2//lysine-specific demethylase JMJ25-like [Zea mays];gi|670424452|ref|XP_008652931.1|//PREDICTED: uncharacterized protein LOC103633018 [Zea mays]
100501810	3065	1305	230	-2.43758	2.40443e-171	Down	3.97745e-172	LOC100501810	GO:0016021//integral component of membrane	GO:0016705//oxidoreductase activity, acting on paired donors, with incorporation or reduction of molecular oxygen;GO:0020037//heme binding;GO:0005506//iron ion binding;GO:0004497//monooxygenase activity	GO:0055114//oxidation-reduction process	K15398//fatty acid omega-hydroxylase [EC:1.14.-.-]	gi|413938153|gb|AFW72704.1|//putative cytochrome P450 superfamily protein [Zea mays]
100284722	1383	2264	713	-1.60013	3.11493e-171	Down	5.15894e-172	LOC100284722	NA	GO:0016787//hydrolase activity	GO:0008152//metabolic process	K14493//gibberellin receptor GID1 [EC:3.-.-.-]	gi|226498284|ref|NP_001151089.1|//gibberellin receptor GID1L2 [Zea mays]
100281231	1209	4153.02	1888.01	-1.07053	6.11909e-169	Down	1.02316e-169	LOC100281231	GO:0016021//integral component of membrane	NA	NA	NA	gi|226495555|ref|NP_001147622.1|//NHL25 [Zea mays]
100272705	2001	3227	1293	-1.2527	9.42052e-169	Down	1.57612e-169	cl10531_1	GO:0005576//extracellular region;GO:0016021//integral component of membrane	GO:0004650//polygalacturonase activity	GO:0005975//carbohydrate metabolic process;GO:0071555//cell wall organization	K01184//polygalacturonase [EC:3.2.1.15]	gi|226492991|ref|NP_001140630.1|//uncharacterized protein LOC100272705 [Zea mays]
100275607	1812	1599	372	-2.03703	1.76451e-168	Down	2.95915e-169	LOC100275607	GO:0016021//integral component of membrane	GO:0015238//drug transmembrane transporter activity;GO:0015297//antiporter activity	GO:0006855//drug transmembrane transport	K03327//multidrug resistance protein, MATE family	gi|994311132|ref|NP_001143129.2|//uncharacterized protein LOC100275607 [Zea mays]
100304367	1475	2768	1014	-1.38202	1.85457e-168	Down	3.11202e-169	LOC100304367	NA	NA	NA	K15032//mTERF domain-containing protein, mitochondrial	gi|259490106|ref|NP_001159277.1|//uncharacterized protein LOC100304367 [Zea mays]
100285561	1682	1623.86	384.62	-2.01115	2.76595e-168	Down	4.64409e-169	LOC100285561	GO:0016021//integral component of membrane	GO:0005215//transporter activity	GO:0006810//transport	K14638//solute carrier family 15 (peptide/histidine transporter), member 3/4	gi|226491690|ref|NP_001151924.1|//peptide transporter PTR2 [Zea mays];XP_004979163.1//PREDICTED: protein NRT1/ PTR FAMILY 4.5-like [Setaria italica]
100272887	1532	3123	1232	-1.27516	6.42269e-168	Down	1.0803e-168	AY110514	NA	GO:0046872//metal ion binding;GO:0051213//dioxygenase activity	GO:0055114//oxidation-reduction process	K06892//feruloyl-CoA ortho-hydroxylase [EC:1.14.11.-];K13229//2,4-dihydroxy-1,4-benzoxazin-3-one-glucoside dioxygenase [EC:1.14.20.2]	AQK42756.1//putative 2-oxoacid dependent dioxygenase [Zea mays];gi|226494754|ref|NP_001140812.1|//uncharacterized protein LOC100272887 [Zea mays];NP_001140812.1//uncharacterized protein LOC100272887 [Zea mays]
103649870	1697	3860	1702	-1.1146	1.19852e-167	Down	2.0171e-168	LOC103649870	NA	NA	NA	K19882//O-palmitoleoyl-L-serine hydrolase [EC:3.1.1.98]	gi|670386055|ref|XP_008673790.1|//PREDICTED: protein notum homolog [Zea mays];XP_008673790.1//pectin acetylesterase 5 [Zea mays]
103634867	868	4474	2110	-1.01755	1.71357e-167	Down	2.88733e-168	LOC103634867	GO:0005739//mitochondrion	NA	GO:0006950//response to stress	NA	XP_008655671.1//uncharacterized protein LOC100276920 [Zea mays];gi|670429674|ref|XP_008655671.1|//PREDICTED: universal stress protein A-like protein [Zea mays]
103646915	981	2203.06	692.2	-1.60348	3.62343e-167	Down	6.12698e-168	LOC103646915	NA	GO:0008080//N-acetyltransferase activity	GO:0006474//N-terminal protein amino acid acetylation	NA	gi|670390179|ref|XP_008675436.1|//PREDICTED: uncharacterized protein LOC103651557 [Zea mays]
103627094	1202	2030.55	597.94	-1.69703	4.47929e-167	Down	7.57862e-168	LOC103627094	NA	NA	NA	NA	gi|670408624|ref|XP_008645639.1|//PREDICTED: uncharacterized protein LOC103627094 [Zea mays]
100274637	1831	2939	1125	-1.31863	1.79716e-166	Down	3.05492e-167	LOC100274637	NA	NA	NA	K14963//COMPASS component SWD3;K13171//serine/arginine repetitive matrix protein 1	ONL98569.1//Transducin/WD40 repeat-like superfamily protein [Zea mays];gi|226495195|ref|NP_001142446.1|//uncharacterized protein LOC100274637 [Zea mays];NP_001336880.1//uncharacterized protein LOC100274637 [Zea mays]
100277421	1453	1390	278	-2.25516	1.86496e-166	Down	3.17203e-167	LOC100277421	NA	NA	NA	NA	gi|226493098|ref|NP_001144457.1|//uncharacterized protein LOC100277421 [Zea mays]
542673	2544	2117.14	647.57	-1.64224	2.86456e-166	Down	4.87504e-167	mlo7	GO:0016021//integral component of membrane	GO:0005516//calmodulin binding	GO:0006952//defense response;GO:0009607//response to biotic stimulus	K01528//dynamin GTPase [EC:3.6.5.5];K08472//mlo protein	gi|670436720|ref|XP_008659032.1|//PREDICTED: barley mlo defense gene homolog7 isoform X1 [Zea mays];gi|162462626|ref|NP_001105661.1|//barley mlo defense gene homolog 7 [Zea mays];XP_021308772.1//uncharacterized protein LOC8063854 isoform X1 [Sorghum bicolor]
100384441	1136	3737	1632	-1.12847	1.35313e-165	Down	2.3149e-166	LOC100384441	GO:0005576//extracellular region	GO:0020037//heme binding;GO:0046872//metal ion binding;GO:0004601//peroxidase activity	GO:0006979//response to oxidative stress;GO:0098869//cellular oxidant detoxification;GO:0042744//hydrogen peroxide catabolic process;GO:0055114//oxidation-reduction process	K00430//peroxidase [EC:1.11.1.7]	gi|293333010|ref|NP_001170449.1|//uncharacterized protein LOC100384441 precursor [Zea mays]
107403160	980	2469	850	-1.47162	3.34415e-165	Down	5.73438e-166	LOC107403160	GO:0005737//cytoplasm	GO:0046914//transition metal ion binding	GO:0030001//metal ion transport;GO:0046916//cellular transition metal ion homeostasis	K04733//interleukin-1 receptor-associated kinase 4 [EC:2.7.11.1]	gi|414864523|tpg|DAA43080.1|//TPA: hypothetical protein ZEAMMB73_644294 [Zea mays]
103625765	972	3938.93	1767.01	-1.08972	5.70737e-165	Down	9.79803e-166	LOC103625765	GO:0009536//plastid	GO:0003677//DNA binding	NA	NA	gi|670405453|ref|XP_008644384.1|//PREDICTED: zinc finger protein ZAT5-like [Zea mays]
103626049	1548	3948	1773	-1.08816	5.7702e-165	Down	9.91161e-166	LOC103626049	NA	NA	GO:0008152//metabolic process	NA	gi|242033577|ref|XP_002464183.1|//hypothetical protein SORBIDRAFT_01g013740 [Sorghum bicolor]
103638133	2211	1654	409	-1.94902	1.59398e-164	Down	2.74276e-165	LOC103638133	GO:0016020//membrane	GO:0016787//hydrolase activity	GO:0065007//biological regulation	NA	gi|670437467|ref|XP_008659337.1|//PREDICTED: uncharacterized protein LOC103638133 [Zea mays]
100285940	1931	3747.54	1648.98	-1.1176	1.63182e-163	Down	2.81922e-164	LOC100285940	GO:0005634//nucleus	GO:0003677//DNA binding	GO:0006355//regulation of transcription, DNA-templated	NA	XP_020405394.1//ANAC075 isoform X3 [Zea mays];gi|992271450|gb|EES00142.2|//hypothetical protein SORBI_003G035100 [Sorghum bicolor]
100273258	1716	2867.42	1095.05	-1.32199	4.32834e-163	Down	7.50362e-164	LOC100273258	GO:0005783//endoplasmic reticulum;GO:0016021//integral component of membrane;GO:0005886//plasma membrane	GO:0020037//heme binding;GO:0005506//iron ion binding;GO:0008398//sterol 14-demethylase activity	GO:0016126//sterol biosynthetic process;GO:0055114//oxidation-reduction process	K05917//sterol 14-demethylase [EC:1.14.13.70]	gi|414881296|tpg|DAA58427.1|//TPA: putative cytochrome P450 superfamily protein [Zea mays]
100193640	705	4153	1921	-1.04553	1.31372e-162	Down	2.28138e-163	LOC100193640	GO:0016021//integral component of membrane	NA	NA	NA	gi|944232604|gb|KQK96966.1|//hypothetical protein SETIT_012311mg, partial [Setaria italica]
107548113	953	4394	2085	-1.00872	3.32688e-162	Down	5.7972e-163	LOC107548113	NA	NA	NA	NA	gi|414864341|tpg|DAA42898.1|//TPA: hypothetical protein ZEAMMB73_612936 [Zea mays]
100285605	1547	3532.84	1516.57	-1.15325	3.89921e-162	Down	6.80224e-163	LOC100285605	NA	NA	NA	K12603//CCR4-NOT transcription complex subunit 6 [EC:3.1.13.4];K14848//ribosome assembly protein RRB1	gi|226503633|ref|NP_001151968.1|//metacaspase type II [Zea mays]
100273102	2329	2152.51	684.1	-1.58697	5.74479e-161	Down	1.00675e-161	TIDP2935	NA	GO:0003684//damaged DNA binding;GO:0008270//zinc ion binding;GO:0008534//oxidized purine nucleobase lesion DNA N-glycosylase activity	GO:0006284//base-excision repair;GO:0006289//nucleotide-excision repair	K07297//adiponectin receptor;K10563//formamidopyrimidine-DNA glycosylase [EC:3.2.2.23 4.2.99.18]	AQK81861.1//Formamidopyrimidine-DNA glycosylase [Zea mays];gi|226498176|ref|NP_001141023.1|//uncharacterized protein LOC100273102 [Zea mays];NP_001141023.1//uncharacterized protein LOC100273102 [Zea mays]
100382200	2813	1043.38	141.61	-2.8145	2.2235e-160	Down	3.901e-161	LOC100382200	GO:0009570//chloroplast stroma	GO:0020037//heme binding;GO:0004601//peroxidase activity	GO:0006979//response to oxidative stress;GO:0098869//cellular oxidant detoxification;GO:0045727//positive regulation of translation;GO:0009658//chloroplast organization;GO:0031425//chloroplast RNA processing;GO:0055114//oxidation-reduction process	K20888//xyloglucan galactosyltransferase MUR3 [EC:2.4.1.-];K17710//pentatricopeptide repeat domain-containing protein 1	gi|293333330|ref|NP_001168430.1|//uncharacterized protein LOC100382200 [Zea mays]
103638141	2614	1012	130	-2.89386	5.39286e-160	Down	9.48821e-161	LOC103638141	GO:0009986//cell surface	GO:0042973//glucan endo-1,3-beta-D-glucosidase activity;GO:0052861//glucan endo-1,3-beta-glucanase activity, C-3 substituted reducing group	GO:0006076//(1->3)-beta-D-glucan catabolic process	K01180//endo-1,3(4)-beta-glucanase [EC:3.2.1.6]	gi|670437485|ref|XP_008659345.1|//PREDICTED: LOW QUALITY PROTEIN: putative endo-1,3(4)-beta-glucanase 2 [Zea mays]
100281106	4861	3697.3	1634.41	-1.11093	8.27028e-160	Down	1.45672e-160	LOC100281106	NA	NA	GO:0006915//apoptotic process	K08734//DNA mismatch repair protein MLH1;K14570//RNA exonuclease 1 [EC:3.1.-.-];K19951//TBC1 domain family member 8/9;K09555//BCL2-associated athanogene 1;K13457//disease resistance protein RPM1	gi|226528818|ref|NP_001147497.1|//protein binding protein [Zea mays];XP_008653961.1//protein ALP1-like [Zea mays]
103628966	2040	1431	312	-2.13064	8.90883e-160	Down	1.57007e-160	LOC103628966	GO:0016020//membrane	GO:0016709//oxidoreductase activity, acting on paired donors, with incorporation or reduction of molecular oxygen, NAD(P)H as one donor, and incorporation of one atom of oxygen;GO:0020037//heme binding;GO:0005506//iron ion binding	GO:0044550//secondary metabolite biosynthetic process;GO:0055114//oxidation-reduction process	K00512//steroid 17alpha-monooxygenase / 17alpha-hydroxyprogesterone deacetylase [EC:1.14.14.19 1.14.14.32];K07408//cytochrome P450 family 1 subfamily A polypeptide 1 [EC:1.14.14.1]	gi|670414338|ref|XP_008648381.1|//PREDICTED: cytochrome P450 89A9-like [Zea mays]
100216943	1420	749	38	-4.23413	2.55055e-159	Down	4.51023e-160	LOC100216943	GO:0016021//integral component of membrane	NA	NA	K08360//cytochrome b-561 [EC:1.16.5.1];K13412//calcium-dependent protein kinase [EC:2.7.11.1];K13680//beta-mannan synthase [EC:2.4.1.32]	gi|219363119|ref|NP_001136798.1|//uncharacterized protein LOC100216943 [Zea mays];NP_001136798.1//uncharacterized protein LOC100216943 [Zea mays]
103649090	807	884.25	83.8	-3.33266	2.93118e-159	Down	5.18913e-160	LOC103649090	GO:0016021//integral component of membrane	GO:0016747//transferase activity, transferring acyl groups other than amino-acyl groups	GO:0006633//fatty acid biosynthetic process	K15397//3-ketoacyl-CoA synthase [EC:2.3.1.199]	gi|670381827|ref|XP_008671656.1|//PREDICTED: 3-ketoacyl-CoA synthase 11-like [Zea mays]
103645721	2861	1117.95	175.27	-2.60644	2.04814e-158	Down	3.64211e-159	LOC103645721	NA	GO:0003824//catalytic activity;GO:0050662//coenzyme binding	NA	K09753//cinnamoyl-CoA reductase [EC:1.2.1.44];K03006//DNA-directed RNA polymerase II subunit RPB1 [EC:2.7.7.6];K13412//calcium-dependent protein kinase [EC:2.7.11.1]	ACG37813.1//dihydroflavonol-4-reductase [Zea mays];gi|212721916|ref|NP_001132159.1|//dihydroflavonol-4-reductase [Zea mays]
100284780	1439	1247	232	-2.3595	9.44206e-158	Down	1.6856e-158	LOC100284780	NA	GO:0016747//transferase activity, transferring acyl groups other than amino-acyl groups	NA	K13065//shikimate O-hydroxycinnamoyltransferase [EC:2.3.1.133]	gi|413923307|gb|AFW63239.1|//transferase family protein [Zea mays]
BGI_novel_G005252	4870	734.79	35.78	-4.29334	1.86979e-157	Down	3.33982e-158	NA	NA	NA	NA	K17255//Rab GDP dissociation inhibitor	AQK92702.1//Guanosine nucleotide diphosphate dissociation inhibitor 2 [Zea mays]
100277551	849	1420	313	-2.11489	4.26555e-157	Down	7.6318e-158	LOC100277551	NA	NA	NA	K02184//formin 2	gi|226504922|ref|NP_001144550.1|//uncharacterized protein LOC100277551 [Zea mays];NP_001144550.1//uncharacterized protein LOC100277551 [Zea mays]
100502438	1492	1971	598	-1.65394	1.809e-156	Down	3.24379e-157	LOC100502438	GO:0016020//membrane	GO:0016298//lipase activity	GO:0006629//lipid metabolic process	K01054//acylglycerol lipase [EC:3.1.1.23]	gi|414877293|tpg|DAA54424.1|//TPA: hypothetical protein ZEAMMB73_151003 [Zea mays]
100277137	828	3619.97	1600.91	-1.11032	2.31241e-156	Down	4.15108e-157	LOC100277137	GO:0016021//integral component of membrane	NA	NA	NA	gi|414586562|tpg|DAA37133.1|//TPA: hypothetical protein ZEAMMB73_450903 [Zea mays]
103644119	647	711.17	29.62	-4.51878	3.83048e-156	Down	6.88381e-157	LOC103644119	NA	NA	NA	NA	NA
100193196	1627	1201	216	-2.40836	1.18146e-155	Down	2.13024e-156	LOC100193196	NA	GO:0003677//DNA binding	NA	K09422//myb proto-oncogene protein, plant	gi|212723126|ref|NP_001131823.1|//putative MYB DNA-binding domain superfamily protein [Zea mays]
100283720	1135	3879	1776	-1.06028	1.79073e-155	Down	3.23058e-156	pco061688	GO:0031224//intrinsic component of membrane;GO:0044464//cell part;GO:0046658//anchored component of plasma membrane	GO:0004553//hydrolase activity, hydrolyzing O-glycosyl compounds;GO:0016787//hydrolase activity;GO:0030247//polysaccharide binding	NA	K19892//glucan endo-1,3-beta-glucosidase 4 [EC:3.2.1.39]	gi|226503291|ref|NP_001150091.1|//uncharacterized protein LOC100283720 precursor [Zea mays];gi|670421200|ref|XP_008651489.1|//PREDICTED: LOC100283720 isoform X1 [Zea mays]
103641799	1634	2290	784	-1.47965	1.40527e-154	Down	2.55052e-155	LOC103641799	NA	NA	NA	NA	gi|670446241|ref|XP_008663355.1|//PREDICTED: uncharacterized protein LOC103641799 [Zea mays]
542137	1262	2298.18	790.96	-1.47205	5.94662e-154	Down	1.08343e-154	acco20	NA	GO:0009815//1-aminocyclopropane-1-carboxylate oxidase activity;GO:0005506//iron ion binding;GO:0051213//dioxygenase activity	GO:0009693//ethylene biosynthetic process;GO:0055114//oxidation-reduction process	K05933//aminocyclopropanecarboxylate oxidase [EC:1.14.17.4]	gi|162458320|ref|NP_001105235.1|//ACC oxidase20 [Zea mays]
100382397	1835	669.07	18.01	-5.14852	2.45912e-153	Down	4.48763e-154	LOC100382397	GO:0043231//intracellular membrane-bounded organelle	GO:0080043//quercetin 3-O-glucosyltransferase activity;GO:0080044//quercetin 7-O-glucosyltransferase activity	GO:0009813//flavonoid biosynthetic process;GO:0052696//flavonoid glucuronidation	K13496//UDP-glucosyl transferase 73C [EC:2.4.1.-]	gi|293334043|ref|NP_001168613.1|//uncharacterized protein LOC100382397 [Zea mays]
100383021	2803	3242	1374	-1.17173	1.0396e-152	Down	1.8982e-153	LOC100383021	GO:0016021//integral component of membrane	NA	GO:0055085//transmembrane transport	K13412//calcium-dependent protein kinase [EC:2.7.11.1];K13680//beta-mannan synthase [EC:2.4.1.32];K13171//serine/arginine repetitive matrix protein 1	OQU75731.1//hypothetical protein SORBI_3010G017100 [Sorghum bicolor];gi|670413783|ref|XP_008648099.1|//PREDICTED: uncharacterized protein LOC100383021 isoform X1 [Zea mays]
103639121	2012	2591	972	-1.34771	6.53982e-152	Down	1.1954e-152	LOC103639121	GO:0016021//integral component of membrane	GO:0016709//oxidoreductase activity, acting on paired donors, with incorporation or reduction of molecular oxygen, NAD(P)H as one donor, and incorporation of one atom of oxygen;GO:0020037//heme binding;GO:0005506//iron ion binding	GO:0044550//secondary metabolite biosynthetic process;GO:0055114//oxidation-reduction process	K00512//steroid 17alpha-monooxygenase / 17alpha-hydroxyprogesterone deacetylase [EC:1.14.14.19 1.14.14.32]	gi|670439544|ref|XP_008660140.1|//PREDICTED: cytochrome P450 93A3-like [Zea mays]
100192570	1394	1943.19	597	-1.63586	6.68533e-152	Down	1.22266e-152	LOC100192570	GO:0016021//integral component of membrane	NA	NA	K15285//solute carrier family 35, member E3	gi|212723260|ref|NP_001131257.1|//uncharacterized protein LOC100192570 [Zea mays]
100275309	639	920	108	-3.02383	6.76573e-152	Down	1.23803e-152	pco110563	NA	NA	NA	NA	NA
100282614	1578	3099.59	1289.1	-1.19894	1.93616e-151	Down	3.55251e-152	TIDP3389	GO:0005794//Golgi apparatus;GO:0005829//cytosol	GO:0005515//protein binding;GO:0052691//UDP-arabinopyranose mutase activity	GO:0033356//UDP-L-arabinose metabolic process;GO:0030244//cellulose biosynthetic process;GO:0071555//cell wall organization;GO:0009832//plant-type cell wall biogenesis	K13379//reversibly glycosylated polypeptide / UDP-arabinopyranose mutase [EC:2.4.1.- 5.4.99.30]	gi|226493432|ref|NP_001148994.1|//uncharacterized protein LOC100282614 [Zea mays]
100279823	1287	2658	1015.5	-1.32138	3.43059e-151	Down	6.30132e-152	LOC100279823	NA	GO:0005524//ATP binding;GO:0004672//protein kinase activity	GO:0006468//protein phosphorylation	K04733//interleukin-1 receptor-associated kinase 4 [EC:2.7.11.1]	gi|226531025|ref|NP_001146250.1|//putative protein kinase superfamily protein [Zea mays]
103636179	1943	1265.44	255.26	-2.24283	1.10075e-150	Down	2.02733e-151	LOC103636179	NA	NA	NA	NA	gi|670432401|ref|XP_008656754.1|//PREDICTED: probable purine permease 4 [Zea mays]
103650885	2736	2597	981	-1.33775	1.4853e-150	Down	2.73852e-151	LOC103650885	GO:0005774//vacuolar membrane;GO:0005768//endosome;GO:0005802//trans-Golgi network	GO:0008757//S-adenosylmethionine-dependent methyltransferase activity	GO:0032259//methylation	K16302//metal transporter CNNM;K15449//tRNA wybutosine-synthesizing protein 1 [EC:4.1.3.44];K02184//formin 2	XP_021310878.1//probable methyltransferase PMT19 isoform X1 [Sorghum bicolor];gi|670388426|ref|XP_008674698.1|//PREDICTED: probable methyltransferase PMT19 [Zea mays]
100274152	1454	3708	1690	-1.06685	3.53937e-150	Down	6.52924e-151	LOC100274152	GO:0016021//integral component of membrane;GO:0005886//plasma membrane	GO:0022857//transmembrane transporter activity	GO:0055085//transmembrane transport	K00801//farnesyl-diphosphate farnesyltransferase [EC:2.5.1.21]	gi|670359038|ref|XP_008668286.1|//PREDICTED: hypothetical protein isoform X2 [Zea mays]
100191744	3136	762.24	54.69	-3.73413	4.65488e-150	Down	8.60092e-151	LOC100191744	NA	NA	GO:0044260//cellular macromolecule metabolic process;GO:0044238//primary metabolic process	K08960//casein kinase 1, epsilon [EC:2.7.11.1]	gi|670390424|ref|XP_008675536.1|//PREDICTED: uncharacterized protein LOC100191744 [Zea mays];ACG26045.1//hypothetical protein [Zea mays]
103647781	2006	1644	443	-1.82506	7.86417e-150	Down	1.45542e-150	LOC103647781	GO:0005887//integral component of plasma membrane	GO:0005355//glucose transmembrane transporter activity;GO:0005351//sugar:proton symporter activity	GO:0046323//glucose import;GO:0015992//proton transport;GO:1904659//glucose transmembrane transport	K08150//MFS transporter, SP family, solute carrier family 2 (myo-inositol transporter), member 13	gi|670379303|ref|XP_008670519.1|//PREDICTED: putative polyol transporter 1 [Zea mays]
100192905	1509	1198	227	-2.33309	1.26175e-149	Down	2.34013e-150	LOC100192905	NA	NA	NA	NA	gi|670358065|ref|XP_008644249.1|//PREDICTED: uncharacterized protein LOC100192905 isoform X1 [Zea mays]
100277191	941	3363.85	1468.75	-1.12876	2.78067e-149	Down	5.16549e-150	LOC100277191	NA	NA	NA	NA	gi|226528657|ref|NP_001144303.1|//uncharacterized protein LOC100277191 [Zea mays]
100273438	1652	4017	1903	-1.01107	5.41634e-149	Down	1.00885e-149	LOC100273438	NA	GO:0004842//ubiquitin-protein transferase activity	GO:0016567//protein ubiquitination	K10260//F-box and WD-40 domain protein 7;K08332//null	gi|226497742|ref|NP_001141347.1|//uncharacterized protein LOC100273438 [Zea mays]
100383489	1881	3433.51	1515.62	-1.11301	5.75283e-149	Down	1.0721e-149	LOC100383489	GO:0009536//plastid	NA	NA	K09060//plant G-box-binding factor	gi|323388807|gb|ADX60208.1|//bZIP transcription factor, partial [Zea mays]
103628296	2595	1160	212	-2.38522	1.0032e-148	Down	1.87254e-149	LOC103628296	NA	NA	NA	K04733//interleukin-1 receptor-associated kinase 4 [EC:2.7.11.1];K04730//interleukin-1 receptor-associated kinase 1 [EC:2.7.11.1]	XP_020394011.1//LOW QUALITY PROTEIN: protein STRUBBELIG [Zea mays];gi|670411236|ref|XP_008646743.1|//PREDICTED: protein STRUBBELIG-like [Zea mays]
100286381	1590	879.04	98.61	-3.08935	3.93144e-148	Down	7.35784e-149	LOC100286381	GO:0005774//vacuolar membrane;GO:0005768//endosome;GO:0005802//trans-Golgi network	GO:0008757//S-adenosylmethionine-dependent methyltransferase activity	GO:0006694//steroid biosynthetic process;GO:0032259//methylation	K00559//sterol 24-C-methyltransferase [EC:2.1.1.41]	gi|670404448|ref|XP_008643886.1|//PREDICTED: cycloartenol-C-24-methyltransferase 1 isoform X4 [Zea mays];gi|670404440|ref|XP_008643882.1|//PREDICTED: cycloartenol-C-24-methyltransferase 1 isoform X1 [Zea mays];gi|226495721|ref|NP_001152740.1|//cycloartenol-C-24-methyltransferase 1 [Zea mays];gi|670404444|ref|XP_008643884.1|//PREDICTED: cycloartenol-C-24-methyltransferase 1 isoform X2 [Zea mays];g…
103630397	3585	2538	955	-1.34335	4.14778e-148	Down	7.76684e-149	LOC103630397	NA	GO:0004674//protein serine/threonine kinase activity;GO:0005524//ATP binding	GO:0006468//protein phosphorylation	K08857//NIMA (never in mitosis gene a)-related kinase 1/4/5 [EC:2.7.11.1]	gi|670417757|ref|XP_008649672.1|//PREDICTED: serine/threonine-protein kinase Nek4-like [Zea mays]
103647389	1912	1680	468	-1.77711	1.25119e-147	Down	2.34413e-148	LOC103647389	NA	GO:0004674//protein serine/threonine kinase activity;GO:0005524//ATP binding	GO:0006468//protein phosphorylation	K04733//interleukin-1 receptor-associated kinase 4 [EC:2.7.11.1]	gi|670378411|ref|XP_008670154.1|//PREDICTED: serine/threonine-protein kinase PBS1 [Zea mays]
100240690	1906	923.3	116.61	-2.91834	2.50607e-147	Down	4.70264e-148	Atg4a	GO:0005829//cytosol;GO:0005776//autophagosome;GO:0005775//vacuolar lumen	GO:0005515//protein binding;GO:0019786//Atg8-specific protease activity;GO:0004197//cysteine-type endopeptidase activity;GO:0016807//cysteine-type carboxypeptidase activity	GO:0006612//protein targeting to membrane;GO:0006501//C-terminal protein lipidation;GO:0016485//protein processing;GO:0051697//protein delipidation;GO:0044804//nucleophagy;GO:0000045//autophagosome assembly;GO:0000422//mitophagy	K08342//cysteine protease ATG4 [EC:3.4.22.-]	gi|221137004|ref|NP_001137488.1|//autophagy-related 4 [Zea mays]
100284404	1658	1623	440	-1.81632	5.5745e-147	Down	1.05048e-147	LOC100284404	GO:0016020//membrane	GO:0016747//transferase activity, transferring acyl groups other than amino-acyl groups	NA	K13065//shikimate O-hydroxycinnamoyltransferase [EC:2.3.1.133];K15400//omega-hydroxypalmitate O-feruloyl transferase [EC:2.3.1.188]	gi|226506236|ref|NP_001150771.1|//transferase [Zea mays]
103647877	1313	3616	1648	-1.06691	1.65515e-146	Down	3.13053e-147	LOC103647877	GO:0009505//plant-type cell wall;GO:0005576//extracellular region	GO:0020037//heme binding;GO:0046872//metal ion binding;GO:0004601//peroxidase activity	GO:0006979//response to oxidative stress;GO:0009664//plant-type cell wall organization;GO:0098869//cellular oxidant detoxification;GO:0042744//hydrogen peroxide catabolic process;GO:0055114//oxidation-reduction process	K00430//peroxidase [EC:1.11.1.7]	gi|670379536|ref|XP_008670597.1|//PREDICTED: peroxidase 2-like [Zea mays]
100278949	879	1442	350	-1.97588	3.09955e-146	Down	5.87474e-147	LOC100278949	NA	NA	NA	K13171//serine/arginine repetitive matrix protein 1	XP_008672220.2//uncharacterized protein LOC100278949 isoform X2 [Zea mays];gi|268083234|gb|ACY95271.1|//unknown [Zea mays];gi|670359490|ref|XP_008672210.1|//PREDICTED: uncharacterized protein LOC100278949 isoform X1 [Zea mays];ACY95271.1//unknown [Zea mays];gi|226501610|ref|NP_001145527.1|//uncharacterized protein LOC100278949 precursor [Zea mays]
100276146	780	1234	252	-2.22508	1.41945e-145	Down	2.69739e-146	LOC100276146	NA	NA	NA	NA	gi|226492708|ref|NP_001143475.1|//uncharacterized protein LOC100276146 [Zea mays]
103633285	2255	3477.6	1563.53	-1.08652	3.75189e-145	Down	7.15212e-146	LOC103633285	GO:0016021//integral component of membrane	GO:0005337//nucleoside transmembrane transporter activity	GO:1901642//nucleoside transmembrane transport	K15014//solute carrier family 29 (equilibrative nucleoside transporter), member 1/2/3	PAN14414.1//hypothetical protein PAHAL_B04297 [Panicum hallii];gi|670425104|ref|XP_008653214.1|//PREDICTED: equilibrative nucleotide transporter 3-like [Zea mays];XP_008653214.1//equilibrative nucleotide transporter 3 isoform X1 [Zea mays]
100384778	1810	3362.52	1489.32	-1.10812	6.71285e-145	Down	1.28165e-145	LOC100384778	GO:0016021//integral component of membrane;GO:0000139//Golgi membrane	GO:0016757//transferase activity, transferring glycosyl groups	GO:0071555//cell wall organization	K20870//putative beta-1,4-xylosyltransferase IRX10 [EC:2.4.2.-]	gi|670428978|ref|XP_008655351.1|//PREDICTED: uncharacterized protein LOC100384778 isoform X1 [Zea mays];gi|293336613|ref|NP_001170701.1|//uncharacterized protein LOC100384778 precursor [Zea mays]
103637728	1492	3258	1424	-1.12727	2.46224e-144	Down	4.71813e-145	LOC103637728	GO:0048046//apoplast;GO:0005618//cell wall	GO:0016762//xyloglucan:xyloglucosyl transferase activity;GO:0004553//hydrolase activity, hydrolyzing O-glycosyl compounds	GO:0010411//xyloglucan metabolic process;GO:0042546//cell wall biogenesis;GO:0071555//cell wall organization	K08235//xyloglucan:xyloglucosyl transferase [EC:2.4.1.207]	gi|670364394|ref|XP_008658729.1|//PREDICTED: probable xyloglucan endotransglucosylase/hydrolase protein 27 [Zea mays]
100277496	758	1121	204	-2.39138	3.27634e-144	Down	6.28135e-145	LOC100277496	NA	NA	NA	NA	gi|350536575|ref|NP_001232833.1|//uncharacterized protein LOC100277496 [Zea mays]
103651982	309	984.2	146.27	-2.68355	4.35289e-144	Down	8.3496e-145	LOC103651982	NA	NA	NA	NA	gi|670391070|ref|XP_008675867.1|//PREDICTED: abscisic stress-ripening protein 2-like [Zea mays];ONM32036.1//hypothetical protein ZEAMMB73_Zm00001d040786 [Zea mays]
103654446	679	1803.71	545.75	-1.65789	8.23474e-144	Down	1.58365e-144	LOC103654446	GO:0005737//cytoplasm	GO:0046914//transition metal ion binding	GO:0030001//metal ion transport;GO:0046916//cellular transition metal ion homeostasis	K07213//copper chaperone;K10752//histone-binding protein RBBP4	gi|683523983|ref|NP_001288682.1|//heavy metal-associated isoprenylated plant protein 26-like [Zea mays]
103629258	1923	2823	1150	-1.22883	1.74986e-143	Down	3.37216e-144	LOC103629258	NA	GO:0000287//magnesium ion binding;GO:0010333//terpene synthase activity	GO:0008152//metabolic process	K15797//(S)-beta-macrocarpene synthase [EC:5.5.1.17];K14184//alpha-humulene/beta-caryophyllene synthase [EC:4.2.3.104 4.2.3.57];K14174//beta-farnesene synthase [EC:4.2.3.47]	gi|670415072|ref|XP_008648649.1|//PREDICTED: (E)-beta-farnesene synthase-like isoform X1 [Zea mays]
103643221	2501	1820.89	556.91	-1.64236	3.00163e-143	Down	5.79041e-144	LOC103643221	NA	GO:0005524//ATP binding;GO:0004672//protein kinase activity	GO:0006468//protein phosphorylation	K04733//interleukin-1 receptor-associated kinase 4 [EC:2.7.11.1];K13418//somatic embryogenesis receptor kinase 1 [EC:2.7.10.1 2.7.11.1]	NP_001288438.1//hypothetical protein [Zea mays];gi|673921533|ref|NP_001288438.1|//uncharacterized protein LOC103643221 [Zea mays]
100283132	1864	1517	396	-1.87088	4.49544e-143	Down	8.6855e-144	LOC100283132	GO:0005887//integral component of plasma membrane	GO:0005355//glucose transmembrane transporter activity;GO:0005351//sugar:proton symporter activity	GO:0035428//hexose transmembrane transport;GO:0046323//glucose import	K16055//trehalose 6-phosphate synthase/phosphatase [EC:2.4.1.15 3.1.3.12];K08150//MFS transporter, SP family, solute carrier family 2 (myo-inositol transporter), member 13	gi|226529828|ref|NP_001149506.1|//sugar transport protein 5 [Zea mays]
103650460	4433	3270	1438	-1.11846	4.61121e-143	Down	8.91375e-144	LOC103650460	NA	NA	NA	K19041//E3 ubiquitin-protein ligase RNF38/44 [EC:2.3.2.27]	gi|670387361|ref|XP_008674274.1|//PREDICTED: RING-H2 finger protein ATL65-like [Zea mays]
BGI_novel_G005178	1438	1560.31	419.15	-1.82953	9.25908e-143	Down	1.79259e-143	NA	NA	NA	NA	K08819//cyclin-dependent kinase 12/13 [EC:2.7.11.22 2.7.11.23]	XP_008670639.1//probable serine/threonine-protein kinase At1g54610 [Zea mays]
100281517	2018	2301	834	-1.39737	1.15625e-142	Down	2.24313e-143	umc2731	NA	GO:0004553//hydrolase activity, hydrolyzing O-glycosyl compounds	GO:0045493//xylan catabolic process	K01181//endo-1,4-beta-xylanase [EC:3.2.1.8]	gi|414876455|tpg|DAA53586.1|//TPA: putative glycosyl hydrolase family 10 protein [Zea mays]
103628997	1818	660	31	-4.34536	1.90188e-142	Down	3.69532e-143	LOC103628997	GO:0016020//membrane	GO:0016985//mannan endo-1,4-beta-mannosidase activity	GO:0046355//mannan catabolic process	K19355//mannan endo-1,4-beta-mannosidase [EC:3.2.1.78]	gi|670414423|ref|XP_008648425.1|//PREDICTED: LOW QUALITY PROTEIN: putative mannan endo-1,4-beta-mannosidase 5 [Zea mays]
100283728	1334	1209.51	248	-2.21924	2.89355e-142	Down	5.62786e-143	LOC100283728	NA	GO:0003677//DNA binding	NA	K09422//myb proto-oncogene protein, plant	gi|226494233|ref|NP_001150099.1|//myb-related protein Hv33 [Zea mays]
100281100	2065	1871	588	-1.60315	3.51758e-142	Down	6.84857e-143	LOC100281100	GO:0016021//integral component of membrane	GO:0005524//ATP binding;GO:0004672//protein kinase activity	GO:0006468//protein phosphorylation	K04733//interleukin-1 receptor-associated kinase 4 [EC:2.7.11.1]	gi|670413200|ref|XP_008647786.1|//PREDICTED: ATP binding protein isoform X2 [Zea mays];gi|670413198|ref|XP_008647785.1|//PREDICTED: ATP binding protein isoform X1 [Zea mays];gi|226509755|ref|NP_001147491.1|//ATP binding protein precursor [Zea mays];XP_008647785.1//ATP binding protein isoform X1 [Zea mays]
100285692	2642	2725.94	1095	-1.24905	3.63655e-142	Down	7.08379e-143	LOC100285692	GO:0010008//endosome membrane;GO:0016021//integral component of membrane;GO:0005886//plasma membrane	GO:0005524//ATP binding;GO:0004674//protein serine/threonine kinase activity;GO:0051020//GTPase binding	GO:0010089//xylem development;GO:0006468//protein phosphorylation	K04733//interleukin-1 receptor-associated kinase 4 [EC:2.7.11.1]	gi|226497884|ref|NP_001152055.1|//protein kinase precursor [Zea mays];gi|670404354|ref|XP_008643833.1|//PREDICTED: protein kinase isoform X2 [Zea mays];gi|413935212|gb|AFW69763.1|//putative protein kinase superfamily protein isoform 1 [Zea mays]
103649646	2082	899.26	116.28	-2.88437	6.77487e-142	Down	1.3224e-142	LOC103649646	NA	NA	NA	NA	gi|670369912|ref|XP_008666156.1|//PREDICTED: uncharacterized protein LOC103644775 [Zea mays]
100857058	2177	2729.66	1103.03	-1.24048	7.60976e-141	Down	1.49216e-141	AR3	NA	GO:0016491//oxidoreductase activity	GO:0055114//oxidation-reduction process	K00011//aldehyde reductase [EC:1.1.1.21];K17917//sorting nexin-1/2	gi|363543269|ref|NP_001241850.1|//aldose reductase [Zea mays];NP_001144219.1//uncharacterized protein LOC100277081 [Zea mays]
103640688	2175	1619	457	-1.75807	3.03795e-140	Down	5.96901e-141	LOC103640688	NA	GO:0016787//hydrolase activity;GO:0000166//nucleotide binding	NA	K14641//apyrase [EC:3.6.1.5]	gi|413915959|gb|AFW55891.1|//putative apyrase family protein [Zea mays];XP_020401654.1//probable apyrase 3 isoform X1 [Zea mays]
100192939	1992	2307	847	-1.37882	3.44983e-140	Down	6.78171e-141	LOC100192939	GO:0048046//apoplast;GO:0005576//extracellular region;GO:0009507//chloroplast	GO:0042973//glucan endo-1,3-beta-D-glucosidase activity;GO:0033907//beta-D-fucosidase activity;GO:0004565//beta-galactosidase activity;GO:0080079//cellobiose glucosidase activity;GO:0102483//scopolin beta-glucosidase activity;GO:0080083//beta-gentiobiose beta-glucosidase activity	GO:1901657//glycosyl compound metabolic process;GO:0005975//carbohydrate metabolic process	K01188//beta-glucosidase [EC:3.2.1.21]	XP_008644530.1//uncharacterized protein LOC100192939 isoform X1 [Zea mays];gi|414865498|tpg|DAA44055.1|//TPA: hypothetical protein ZEAMMB73_095768 [Zea mays];gi|670358067|ref|XP_008644530.1|//PREDICTED: hypothetical protein isoform X1 [Zea mays]
103640673	3679	3312.24	1482.12	-1.09338	9.86793e-140	Down	1.94474e-140	LOC103640673	NA	GO:0043531//ADP binding	NA	K13457//disease resistance protein RPM1	gi|413915920|gb|AFW55852.1|//hypothetical protein ZEAMMB73_085601 [Zea mays]
100216690	1923	1659	481	-1.71944	2.51599e-139	Down	4.96343e-140	LOC100216690	NA	GO:0004674//protein serine/threonine kinase activity;GO:0005524//ATP binding	GO:0006468//protein phosphorylation	K04733//interleukin-1 receptor-associated kinase 4 [EC:2.7.11.1]	gi|219363161|ref|NP_001136568.1|//putative protein kinase superfamily protein [Zea mays]
100285612	1288	2868	1197	-1.19385	2.56325e-139	Down	5.0592e-140	LOC100285612	GO:0005634//nucleus	GO:0043565//sequence-specific DNA binding;GO:0003700//transcription factor activity, sequence-specific DNA binding;GO:0044212//transcription regulatory region DNA binding	NA	K08835//serine/threonine-protein kinase OSR1/STK39 [EC:2.7.11.1];K08081//tropinone reductase I [EC:1.1.1.206]	gi|226491478|ref|NP_001151975.1|//zinc finger, C2H2 type family protein [Zea mays]
109939520	1089	1083	198.44	-2.38149	1.03599e-138	Down	2.05094e-139	LOC109939520	NA	GO:0008270//zinc ion binding	NA	K10604//E3 ubiquitin-protein ligase MGRN1 [EC:2.3.2.27]	gi|670362801|ref|XP_008653661.1|//PREDICTED: probable E3 ubiquitin-protein ligase LUL2 [Zea mays]
100273469	2077	2309	855	-1.3665	2.00111e-138	Down	3.96756e-139	LOC100273469	GO:0043231//intracellular membrane-bounded organelle;GO:0005887//integral component of plasma membrane;GO:0009331//glycerol-3-phosphate dehydrogenase complex;GO:0005829//cytosol	GO:0046872//metal ion binding;GO:0005524//ATP binding;GO:0005388//calcium-transporting ATPase activity;GO:0005516//calmodulin binding;GO:0051287//NAD binding;GO:0004367//glycerol-3-phosphate dehydrogenase [NAD+] activity	GO:0070588//calcium ion transmembrane transport;GO:0046168//glycerol-3-phosphate catabolic process;GO:0005975//carbohydrate metabolic process;GO:0055114//oxidation-reduction process	K00006//glycerol-3-phosphate dehydrogenase (NAD+) [EC:1.1.1.8]	gi|226497828|ref|NP_001141378.1|//uncharacterized protein LOC100273469 [Zea mays]
100193094	1896	1798	560	-1.61613	2.83055e-138	Down	5.61769e-139	LOC100193094	NA	GO:0003700//transcription factor activity, sequence-specific DNA binding	GO:0006355//regulation of transcription, DNA-templated	K08064//nuclear transcription factor Y, alpha	gi|212720980|ref|NP_001131729.1|//uncharacterized LOC100193094 [Zea mays];gi|748302770|gb|AJE59532.1|//NF-YA11 [Zea mays];XP_020408642.1//uncharacterized LOC100193094 isoform X2 [Zea mays]
100274946	863	2443	937	-1.31576	3.38616e-138	Down	6.73382e-139	LOC100274946	NA	NA	NA	NA	gi|226490882|ref|NP_001142659.1|//uncharacterized protein LOC100274946 [Zea mays]
103646839	2905	976.16	153.75	-2.59976	3.7868e-138	Down	7.54182e-139	LOC103646839	NA	GO:0003678//DNA helicase activity	GO:0006281//DNA repair;GO:0032508//DNA duplex unwinding;GO:0000723//telomere maintenance	K01011//thiosulfate/3-mercaptopyruvate sulfurtransferase [EC:2.8.1.1 2.8.1.2];K15255//ATP-dependent DNA helicase PIF1 [EC:3.6.4.12]	gi|670445971|ref|XP_008663236.1|//PREDICTED: uncharacterized protein LOC103641690 [Zea mays];XP_021301794.1//thiosulfate/3-mercaptopyruvate sulfurtransferase 2 isoform X1 [Sorghum bicolor]
109943165	1120	1052.63	187.76	-2.42027	2.09269e-137	Down	4.1865e-138	LOC109943165	GO:0016021//integral component of membrane	GO:0016884//carbon-nitrogen ligase activity, with glutamine as amido-N-donor	NA	K02433//aspartyl-tRNA(Asn)/glutamyl-tRNA(Gln) amidotransferase subunit A [EC:6.3.5.6 6.3.5.7]	gi|413916255|gb|AFW56187.1|//hypothetical protein ZEAMMB73_989912 [Zea mays]
100502086	1688	2043.65	702.36	-1.4741	2.29491e-137	Down	4.59334e-138	LOC100502086	GO:0005874//microtubule;GO:0005737//cytoplasm	GO:0005525//GTP binding;GO:0005200//structural constituent of cytoskeleton;GO:0003924//GTPase activity	GO:0007018//microtubule-based movement	K07375//tubulin beta	gi|293335531|ref|NP_001168917.1|//uncharacterized protein LOC100382727 [Zea mays]
103629801	1769	1035	181	-2.4488	5.92468e-137	Down	1.18996e-137	LOC103629801	NA	GO:0050269//coniferyl-aldehyde dehydrogenase activity;GO:0004029//aldehyde dehydrogenase (NAD) activity	GO:0009699//phenylpropanoid biosynthetic process;GO:0055114//oxidation-reduction process	K12355//coniferyl-aldehyde dehydrogenase [EC:1.2.1.68]	gi|670416379|ref|XP_008649134.1|//PREDICTED: aldehyde dehydrogenase family 2 member C4-like [Zea mays]
103641647	1804	2656	1075	-1.23815	1.08792e-136	Down	2.18722e-137	LOC103641647	GO:0016020//membrane;GO:0005886//plasma membrane	GO:0022857//transmembrane transporter activity	GO:0006810//transport	K07874//Ras-related protein Rab-1A;K00801//farnesyl-diphosphate farnesyltransferase [EC:2.5.1.21]	gi|670445885|ref|XP_008663201.1|//PREDICTED: WAT1-related protein At5g64700-like [Zea mays];XP_008663201.1//WAT1-related protein At5g64700 isoform X2 [Zea mays]
100501485	1711	988.9	162	-2.54306	1.36884e-136	Down	2.75472e-137	LOC100501485	NA	NA	NA	K04733//interleukin-1 receptor-associated kinase 4 [EC:2.7.11.1]	gi|413956361|gb|AFW89010.1|//putative thaumatin domain family protein [Zea mays]
103628119	1727	1519	415	-1.80517	1.58727e-136	Down	3.19587e-137	LOC103628119	GO:0016021//integral component of membrane	GO:0016709//oxidoreductase activity, acting on paired donors, with incorporation or reduction of molecular oxygen, NAD(P)H as one donor, and incorporation of one atom of oxygen;GO:0020037//heme binding;GO:0005506//iron ion binding	GO:0044550//secondary metabolite biosynthetic process;GO:0055114//oxidation-reduction process	K21291//ent-cassadiene C2-hydroxylase [EC:1.14.13.-];K07418//cytochrome P450 family 2 subfamily J [EC:1.14.14.1];K16083//ent-isokaurene C2-hydroxylase [EC:1.14.13.143]	gi|413934150|gb|AFW68701.1|//putative cytochrome P450 superfamily protein [Zea mays]
109946011	1043	1319.86	314.33	-2.00326	2.12051e-136	Down	4.27584e-137	LOC109946011	NA	NA	NA	NA	gi|413921209|gb|AFW61141.1|//hypothetical protein ZEAMMB73_943069, partial [Zea mays]
100281152	1196	3197	1425	-1.09899	4.86394e-136	Down	9.82703e-137	LOC100281152	GO:0016021//integral component of membrane	NA	NA	NA	gi|226491294|ref|NP_001147543.1|//neurogenic locus notch protein precursor-like precursor [Zea mays]
109942746	990	1926	640	-1.52269	7.57607e-136	Down	1.53442e-136	LOC109942746	NA	NA	NA	NA	gi|242036735|ref|XP_002465762.1|//hypothetical protein SORBIDRAFT_01g045390 [Sorghum bicolor]
100281421	1891	1703	518	-1.65029	5.35387e-135	Down	1.08753e-135	LOC100281421	NA	GO:0016597//amino acid binding	GO:0008152//metabolic process	K14325//RNA-binding protein with serine-rich domain 1	gi|226501350|ref|NP_001147811.1|//ACR4 [Zea mays];gi|414869679|tpg|DAA48236.1|//TPA: ACR4 [Zea mays];ACN34303.1//unknown [Zea mays]
100193113	1083	2831	1196	-1.17633	2.19087e-134	Down	4.46336e-135	LOC100193113	GO:0009506//plasmodesma;GO:0046658//anchored component of plasma membrane	GO:0004871//signal transducer activity	GO:0006952//defense response	NA	gi|212722870|ref|NP_001131747.1|//uncharacterized protein LOC100193113 [Zea mays]
100276169	1349	1657	495	-1.6763	2.56387e-134	Down	5.22835e-135	LOC100276169	NA	NA	NA	NA	gi|195621426|gb|ACG32543.1|//hypothetical protein [Zea mays]
103637226	735	3446	1606	-1.03468	6.09611e-133	Down	1.24617e-133	LOC103637226	GO:0016020//membrane	NA	NA	NA	gi|670364038|ref|XP_008657691.1|//PREDICTED: uncharacterized protein LOC103637226 [Zea mays]
100285394	1937	3430	1596	-1.03698	8.2781e-133	Down	1.69468e-133	LOC100285394	GO:0005887//integral component of plasma membrane	GO:0005355//glucose transmembrane transporter activity;GO:0005351//sugar:proton symporter activity	GO:0046323//glucose import;GO:0015992//proton transport;GO:1904659//glucose transmembrane transport	K16055//trehalose 6-phosphate synthase/phosphatase [EC:2.4.1.15 3.1.3.12];K08145//MFS transporter, SP family, solute carrier family 2 (facilitated glucose transporter), member 8;K08150//MFS transporter, SP family, solute carrier family 2 (myo-inositol transporter), member 13	gi|670373586|ref|XP_008668133.1|//PREDICTED: sugar transport protein 5 isoform X1 [Zea mays];gi|226529605|ref|NP_001151759.1|//sugar transport protein 5 [Zea mays]
103639541	1295	1615	477	-1.6927	9.51905e-133	Down	1.94966e-133	LOC103639541	GO:0009536//plastid	NA	NA	NA	gi|670440439|ref|XP_008660505.1|//PREDICTED: uncharacterized protein LOC103639541 [Zea mays]
103635455	1997	745.54	73.47	-3.27629	1.30598e-132	Down	2.67616e-133	LOC103635455	GO:0005739//mitochondrion	GO:0016705//oxidoreductase activity, acting on paired donors, with incorporation or reduction of molecular oxygen;GO:0020037//heme binding;GO:0005506//iron ion binding;GO:0004497//monooxygenase activity	GO:0055114//oxidation-reduction process	K20660//cytochrome P450 family 709	XP_008656131.1//cytochrome P450 709B1 isoform X1 [Zea mays];gi|670363644|ref|XP_008656131.1|//PREDICTED: cytochrome P450 734A6-like isoform X1 [Zea mays]
100285773	1317	1913.31	645.04	-1.50184	2.82743e-132	Down	5.82192e-133	LOC100285773	NA	GO:0016301//kinase activity	GO:0016310//phosphorylation	NA	gi|226502752|ref|NP_001152135.1|//ATPase [Zea mays]
100283238	1014	2529	1015	-1.25032	3.21023e-132	Down	6.61332e-133	LOC100283238	GO:0046658//anchored component of plasma membrane	GO:0009055//electron carrier activity	NA	K04733//interleukin-1 receptor-associated kinase 4 [EC:2.7.11.1]	gi|226497232|ref|NP_001149612.1|//chemocyanin precursor [Zea mays]
103652828	918	1139	238	-2.19197	4.64753e-132	Down	9.58349e-133	LOC103652828	NA	NA	NA	NA	gi|670395251|ref|XP_008678026.1|//PREDICTED: uncharacterized protein LOC103652828 [Zea mays]
103654335	2962	2966	1294	-1.12991	4.87593e-132	Down	1.00642e-132	LOC103654335	GO:0016020//membrane	NA	NA	K11267//sister chromatid cohesion protein PDS5	gi|670398757|ref|XP_008679397.1|//PREDICTED: uncharacterized protein LOC103654335 [Zea mays]
100194085	2006	714.5	64.02	-3.41357	1.43998e-131	Down	2.98505e-132	LOC100194085	GO:0005739//mitochondrion	GO:0016705//oxidoreductase activity, acting on paired donors, with incorporation or reduction of molecular oxygen;GO:0020037//heme binding;GO:0005506//iron ion binding;GO:0004497//monooxygenase activity	GO:0055114//oxidation-reduction process	K20660//cytochrome P450 family 709	gi|670358324|ref|XP_008660087.1|//PREDICTED: uncharacterized protein LOC100194085 isoform X1 [Zea mays];ONL98407.1//Cytochrome P450 709B2 [Zea mays];gi|670358326|ref|XP_008660148.1|//PREDICTED: uncharacterized protein LOC100194085 isoform X2 [Zea mays];gi|670358328|ref|XP_008660196.1|//PREDICTED: uncharacterized protein LOC100194085 isoform X3 [Zea mays]
100281428	3076	2736	1150	-1.18367	3.3054e-131	Down	6.85858e-132	cl9977_1	NA	GO:0004252//serine-type endopeptidase activity;GO:0008236//serine-type peptidase activity	GO:0006508//proteolysis	K01303//acylaminoacyl-peptidase [EC:3.4.19.1]	gi|226508608|ref|NP_001147818.1|//uncharacterized protein LOC100281428 [Zea mays];XP_008643614.1//uncharacterized protein LOC100281428 isoform X3 [Zea mays];XP_008643615.1//uncharacterized protein LOC100281428 isoform X4 [Zea mays];XP_020408915.1//uncharacterized protein LOC100281428 isoform X8 [Zea mays];XP_008643608.1//uncharacterized protein LOC100281428 isoform X2 [Zea mays];gi|670403952|ref|…
100272916	1650	917	142	-2.62426	3.36522e-131	Down	6.98604e-132	LOC100272916	GO:0016021//integral component of membrane	GO:0016705//oxidoreductase activity, acting on paired donors, with incorporation or reduction of molecular oxygen;GO:0020037//heme binding;GO:0005506//iron ion binding;GO:0004497//monooxygenase activity	GO:0010268//brassinosteroid homeostasis;GO:0007275//multicellular organism development;GO:0016132//brassinosteroid biosynthetic process;GO:0016125//sterol metabolic process;GO:0055114//oxidation-reduction process	K07437//cytochrome P450 family 26 subfamily A;K20667//beta-amyrin 28-monooxygenase [EC:1.14.13.201]	gi|226498654|ref|NP_001140840.1|//putative cytochrome P450 superfamily protein [Zea mays]
103638942	1136	1410	374	-1.84782	6.59289e-131	Down	1.36996e-131	LOC103638942	GO:0005576//extracellular region	NA	GO:0019953//sexual reproduction	K20628//expansin	gi|670439090|ref|XP_008659956.1|//PREDICTED: expansin-B6-like [Zea mays]
100275540	2133	3336.75	1544.61	-1.04443	9.45464e-131	Down	1.96556e-131	LOC100275540	NA	NA	NA	K16222//Dof zinc finger protein DOF5.5	gi|226507124|ref|NP_001143068.1|//uncharacterized protein LOC100275540 [Zea mays]
100383501	1997	1644	499	-1.65333	1.02359e-130	Down	2.12898e-131	TIDP3746	NA	GO:0016779//nucleotidyltransferase activity	GO:0008152//metabolic process	K13291//terminal uridylyltransferase [EC:2.7.7.52]	gi|293331075|ref|NP_001169620.1|//uncharacterized protein LOC100383501 [Zea mays]
100274009	1529	905	138	-2.64648	1.11148e-130	Down	2.3129e-131	LOC100274009	GO:0005739//mitochondrion	GO:0004674//protein serine/threonine kinase activity;GO:0005524//ATP binding	GO:0006468//protein phosphorylation	K04733//interleukin-1 receptor-associated kinase 4 [EC:2.7.11.1]	gi|413934692|gb|AFW69243.1|//putative protein kinase superfamily protein [Zea mays];gi|226505646|ref|NP_001141866.1|//putative protein kinase superfamily protein [Zea mays]
100277143	448	2945	1288	-1.12637	1.83866e-130	Down	3.82974e-131	LOC100277143	NA	NA	NA	NA	NA
100284584	1175	3357	1562	-1.03701	5.03486e-130	Down	1.05121e-130	LOC100284584	NA	NA	NA	K13993//HSP20 family protein	gi|226495639|ref|NP_001150951.1|//cell envelope integrity inner membrane protein TolA [Zea mays]
103629231	2448	652.38	45.06	-3.78902	5.71643e-130	Down	1.19522e-130	LOC103629231	NA	GO:0016787//hydrolase activity	GO:0046856//phosphatidylinositol dephosphorylation	K20279//synaptojanin [EC:3.1.3.36];K01099//inositol polyphosphate 5-phosphatase INPP5B/F [EC:3.1.3.36]	XP_008648630.1//type I inositol polyphosphate 5-phosphatase 8 isoform X2 [Zea mays];gi|670415022|ref|XP_008648630.1|//PREDICTED: type I inositol 1,4,5-trisphosphate 5-phosphatase CVP2-like [Zea mays];XP_020395783.1//type I inositol polyphosphate 5-phosphatase 8 isoform X1 [Zea mays]
100191473	3800	1785.67	580.83	-1.55351	8.86141e-130	Down	1.85542e-130	LOC100191473	GO:0009506//plasmodesma;GO:0016021//integral component of membrane;GO:0005886//plasma membrane	GO:0005524//ATP binding;GO:0004674//protein serine/threonine kinase activity	GO:0006952//defense response;GO:0048544//recognition of pollen;GO:0006468//protein phosphorylation	K04733//interleukin-1 receptor-associated kinase 4 [EC:2.7.11.1]	NP_001340432.1//uncharacterized protein LOC100191473 precursor [Zea mays];gi|224028701|gb|ACN33426.1|//unknown [Zea mays]
100193561	1498	839	115	-2.80027	1.26328e-128	Down	2.65762e-129	LOC100193561	NA	GO:0008757//S-adenosylmethionine-dependent methyltransferase activity;GO:0008171//O-methyltransferase activity;GO:0046983//protein dimerization activity	GO:0019438//aromatic compound biosynthetic process;GO:0032259//methylation	K13262//isoflavone-7-O-methyltransferase [EC:2.1.1.150];K16040//trans-resveratrol di-O-methyltransferase [EC:2.1.1.240];K13259//2,7,4'-trihydroxyisoflavanone 4'-O-methyltransferase / isoflavone 4'-O-methyltransferase [EC:2.1.1.212 2.1.1.46]	gi|212723566|ref|NP_001132142.1|//uncharacterized protein LOC100193561 [Zea mays]
103643612	2128	2679.71	1126.38	-1.18361	1.56408e-128	Down	3.29197e-129	LOC103643612	GO:0016021//integral component of membrane	GO:0015238//drug transmembrane transporter activity;GO:0015297//antiporter activity	GO:0006855//drug transmembrane transport	K03327//multidrug resistance protein, MATE family	gi|670367269|ref|XP_008664995.1|//PREDICTED: protein TRANSPARENT TESTA 12-like [Zea mays]
100037800	1644	2277	875	-1.31301	1.65675e-128	Down	3.48866e-129	Bk2L7	GO:0016021//integral component of membrane;GO:0031225//anchored component of membrane;GO:0005886//plasma membrane	NA	GO:0010215//cellulose microfibril organization;GO:0016049//cell growth	NA	gi|162462515|ref|NP_001105971.1|//brittle stalk-2-like protein 7 precursor [Zea mays]
BGI_novel_G001371	3515	684.54	58.74	-3.47595	5.9861e-128	Down	1.26348e-128	NA	NA	NA	NA	K01011//thiosulfate/3-mercaptopyruvate sulfurtransferase [EC:2.8.1.1 2.8.1.2]	XP_021301794.1//thiosulfate/3-mercaptopyruvate sulfurtransferase 2 isoform X1 [Sorghum bicolor]
100285849	1732	1155.64	255.89	-2.10833	1.16706e-127	Down	2.46793e-128	LOC100285849	NA	GO:0004674//protein serine/threonine kinase activity;GO:0005524//ATP binding	GO:0007165//signal transduction;GO:0006468//protein phosphorylation	K07198//5'-AMP-activated protein kinase, catalytic alpha subunit [EC:2.7.11.11]	ONM21795.1//CIPK-like protein 1 [Zea mays];gi|226496405|ref|NP_001152211.1|//CIPK-like protein 1 [Zea mays]
103643262	3133	1609.32	491.4	-1.64471	4.72071e-127	Down	1.00014e-127	LOC103643262	NA	GO:0003677//DNA binding;GO:0046983//protein dimerization activity	NA	K14007//protein transport protein SEC24;K01230//mannosyl-oligosaccharide alpha-1,2-mannosidase [EC:3.2.1.113];K12120//phytochrome A;K05658//ATP-binding cassette, subfamily B (MDR/TAP), member 1 [EC:3.6.3.44];K04460//serine/threonine-protein phosphatase 5 [EC:3.1.3.16]	gi|670366422|ref|XP_008664645.1|//PREDICTED: uncharacterized protein LOC103643262 isoform X1 [Zea mays];ONM08667.1//phytochromeA1 [Zea mays];gi|670366424|ref|XP_008664646.1|//PREDICTED: uncharacterized protein LOC103643262 isoform X2 [Zea mays]
103635655	1826	908	146	-2.56995	5.21554e-127	Down	1.1055e-127	LOC103635655	GO:0005783//endoplasmic reticulum;GO:0005886//plasma membrane	GO:0020037//heme binding;GO:0005506//iron ion binding;GO:0008398//sterol 14-demethylase activity	GO:0016126//sterol biosynthetic process;GO:0055114//oxidation-reduction process	K05917//sterol 14-demethylase [EC:1.14.13.70]	gi|670431283|ref|XP_008656282.1|//PREDICTED: obtusifoliol 14-alpha demethylase-like [Zea mays]
100272911	2167	2583	1072	-1.20197	5.63265e-127	Down	1.19447e-127	pco094428	NA	GO:0005524//ATP binding	NA	K03283//heat shock 70kDa protein 1/8	gi|670435355|ref|XP_008658250.1|//PREDICTED: uncharacterized protein LOC100272911 isoform X1 [Zea mays];gi|413956161|gb|AFW88810.1|//hypothetical protein ZEAMMB73_832667 [Zea mays]
BGI_novel_G000866	3865	548.65	6.41	-6.35265	2.07818e-126	Down	4.42146e-127	NA	NA	NA	NA	K13427//nitric-oxide synthase, plant [EC:1.14.13.39]	ONM07565.1//NO-associated protein 1 chloroplastic/mitochondrial [Zea mays]
100282597	2399	3164.66	1453.05	-1.0562	2.34747e-126	Down	4.99904e-127	cl62603_1	NA	GO:0046556//alpha-L-arabinofuranosidase activity	GO:0046373//L-arabinose metabolic process	K01209//alpha-N-arabinofuranosidase [EC:3.2.1.55]	XP_015617519.1//PREDICTED: alpha-L-arabinofuranosidase 1 isoform X1 [Oryza sativa Japonica Group];AQK57194.1//Putative alpha-L-arabinofuranosidase family protein [Zea mays];gi|413924789|gb|AFW64721.1|//putative alpha-L-arabinofuranosidase family protein [Zea mays]
541884	1387	1979.35	705.98	-1.42056	5.25746e-126	Down	1.12221e-126	nip2b	GO:0048226//Casparian strip;GO:0005887//integral component of plasma membrane	GO:0015250//water channel activity;GO:0015254//glycerol channel activity;GO:0015115//silicate transmembrane transporter activity	GO:0006833//water transport;GO:0034220//ion transmembrane transport;GO:0009992//cellular water homeostasis;GO:0015840//urea transport;GO:0015793//glycerol transport;GO:0015708//silicate transport	K09874//aquaporin NIP	gi|162458818|ref|NP_001105020.1|//aquaporin NIP2-2 [Zea mays]
100281426	1907	621	40	-3.88975	5.84013e-126	Down	1.24716e-126	LOC100281426	NA	GO:0043565//sequence-specific DNA binding;GO:0003700//transcription factor activity, sequence-specific DNA binding	GO:0006355//regulation of transcription, DNA-templated	K13425//WRKY transcription factor 22;K13459//disease resistance protein RPS2;K18834//WRKY transcription factor 1	gi|226500816|ref|NP_001147816.1|//WRKY22 - superfamily of TFs having WRKY and zinc finger domains [Zea mays]
100286313	994	2459	999	-1.23275	8.15022e-126	Down	1.74129e-126	EREB65	NA	NA	NA	K09286//EREBP-like factor	gi|226510014|ref|NP_001152672.1|//sbCBF6 [Zea mays]
103645221	345	2334	924	-1.27007	3.8545e-125	Down	8.27334e-126	LOC103645221	NA	NA	NA	NA	NA
103652878	2082	1470.45	422.38	-1.73288	5.11254e-125	Down	1.09939e-125	LOC103652878	GO:0005737//cytoplasm	GO:0001664//G-protein coupled receptor binding;GO:0008047//enzyme activator activity	GO:0006629//lipid metabolic process;GO:0043085//positive regulation of catalytic activity	K12382//saposin	XP_008678086.1//uncharacterized protein LOC103652878 isoform X2 [Zea mays];gi|670395373|ref|XP_008678086.1|//PREDICTED: uncharacterized protein LOC103652878 isoform X2 [Zea mays];AQK49589.1//saposin B domain-containing protein [Zea mays];gi|670395113|ref|XP_008677975.1|//PREDICTED: uncharacterized protein LOC103652785 isoform X1 [Zea mays];XP_008678088.1//uncharacterized protein LOC103652878 isof…
100501319	1985	1961	700	-1.41939	1.05885e-124	Down	2.28429e-125	LOC100501319	GO:0005887//integral component of plasma membrane	GO:0005355//glucose transmembrane transporter activity;GO:0005351//sugar:proton symporter activity	GO:0046323//glucose import;GO:0015992//proton transport;GO:1904659//glucose transmembrane transport	K08150//MFS transporter, SP family, solute carrier family 2 (myo-inositol transporter), member 13	gi|670421753|ref|XP_008651795.1|//PREDICTED: uncharacterized protein LOC100501319 isoform X1 [Zea mays];XP_008651795.1//uncharacterized protein LOC100501319 isoform X1 [Zea mays]
103651440	837	2906	1291	-1.10378	1.14288e-124	Down	2.46671e-125	LOC103651440	NA	NA	NA	NA	gi|939320294|ref|NP_001144321.2|//extensin-like precursor [Zea mays]
107648857	1198	2160	825	-1.3218	3.10175e-123	Down	6.76229e-124	LOC107648857	GO:0005887//integral component of plasma membrane;GO:0009506//plasmodesma;GO:0005773//vacuole	GO:0015250//water channel activity;GO:0015254//glycerol channel activity	GO:0006833//water transport;GO:0034220//ion transmembrane transport;GO:0009992//cellular water homeostasis;GO:0015793//glycerol transport;GO:0080170//hydrogen peroxide transmembrane transport;GO:0048767//root hair elongation;GO:0009737//response to abscisic acid	K09872//aquaporin PIP	gi|413934327|gb|AFW68878.1|//hypothetical protein ZEAMMB73_486123 [Zea mays]
100274430	2158	1699	554	-1.54996	3.74299e-123	Down	8.16771e-124	LOC100274430	GO:0016021//integral component of membrane	GO:0016709//oxidoreductase activity, acting on paired donors, with incorporation or reduction of molecular oxygen, NAD(P)H as one donor, and incorporation of one atom of oxygen;GO:0020037//heme binding;GO:0005506//iron ion binding	GO:0044550//secondary metabolite biosynthetic process;GO:0055114//oxidation-reduction process	K00517//null;K20619//cytochrome P450 family 78 subfamily A	gi|226502420|ref|NP_001142261.1|//putative cytochrome P450 superfamily protein [Zea mays]
103635334	1116	980	185	-2.33849	4.92003e-123	Down	1.07459e-123	LOC103635334	GO:0016021//integral component of membrane	NA	NA	NA	gi|670430637|ref|XP_008656036.1|//PREDICTED: uncharacterized protein LOC103635334 [Zea mays]
100281280	1655	3093	1423	-1.0533	5.46652e-123	Down	1.19504e-123	LOC100281280	GO:0009505//plant-type cell wall;GO:0005576//extracellular region	GO:0020037//heme binding;GO:0046872//metal ion binding;GO:0004601//peroxidase activity	GO:0006979//response to oxidative stress;GO:0009664//plant-type cell wall organization;GO:0098869//cellular oxidant detoxification;GO:0042744//hydrogen peroxide catabolic process;GO:0055114//oxidation-reduction process	K00430//peroxidase [EC:1.11.1.7]	gi|226507320|ref|NP_001147671.1|//peroxidase 1 precursor [Zea mays]
103642829	1062	1246.86	312.07	-1.93159	5.60458e-123	Down	1.22578e-123	LOC103642829	NA	NA	NA	K17362//acyl-coenzyme A thioesterase 13 [EC:3.1.2.-]	gi|670365938|ref|XP_008664230.1|//PREDICTED: uncharacterized protein LOC103642829 isoform X1 [Zea mays]
BGI_novel_G000176	3050	631.31	47.47	-3.66649	5.72449e-123	Down	1.25257e-123	NA	NA	NA	NA	K14833//nucleolar complex protein 2	ONM19898.1//Noc2p family [Zea mays]
BGI_novel_G004853	4684	555.53	22.28	-4.57327	5.97319e-123	Down	1.30758e-123	NA	NA	NA	NA	K03231//elongation factor 1-alpha	ONM57737.1//Polyadenylate-binding protein RBP45C [Zea mays]
103650044	1305	1528	460	-1.66517	7.75132e-123	Down	1.69837e-123	LOC103650044	GO:0046658//anchored component of plasma membrane	GO:0009055//electron carrier activity;GO:0005507//copper ion binding	GO:0022900//electron transport chain	K11886//proteasome component ECM29	gi|670386428|ref|XP_008673933.1|//PREDICTED: uncharacterized protein LOC103650044 [Zea mays]
100284218	1428	945	170	-2.40801	8.27426e-123	Down	1.81377e-123	LOC100284218	GO:0016021//integral component of membrane;GO:0005739//mitochondrion	GO:0016788//hydrolase activity, acting on ester bonds	NA	K21026//acetylajmaline esterase [EC:3.1.1.80];K01188//beta-glucosidase [EC:3.2.1.21];K00679//phospholipid:diacylglycerol acyltransferase [EC:2.3.1.158];K10960//geranylgeranyl diphosphate/geranylgeranyl-bacteriochlorophyllide a reductase [EC:1.3.1.83 1.3.1.111]	gi|226509150|ref|NP_001150585.1|//anther-specific proline-rich protein APG [Zea mays]
103648085	5350	2624.76	1118.1	-1.16437	9.93792e-123	Down	2.1824e-123	LOC103648085	NA	NA	NA	K14326//regulator of nonsense transcripts 1 [EC:3.6.4.-];K13459//disease resistance protein RPS2	XP_008670812.2//uncharacterized protein LOC103648085 [Zea mays];gi|670380054|ref|XP_008670811.1|//PREDICTED: uncharacterized protein LOC103648084 [Zea mays]
103644713	1756	1685.07	547.81	-1.55429	1.18839e-122	Down	2.61093e-123	LOC103644713	NA	NA	NA	K08064//nuclear transcription factor Y, alpha	XP_008656847.2//uncharacterized protein LOC103636257 isoform X2 [Zea mays];gi|242040613|ref|XP_002467701.1|//hypothetical protein SORBIDRAFT_01g032710 [Sorghum bicolor];XP_020401994.1//nuclear transcription factor Y subunit A-7-like [Zea mays]
107522037	1217	740.76	86.95	-3.02398	1.23503e-122	Down	2.71461e-123	LOC107522037	NA	GO:0008270//zinc ion binding;GO:0016491//oxidoreductase activity	GO:0055114//oxidation-reduction process	K08070//2-alkenal reductase [EC:1.3.1.74]	gi|413954523|gb|AFW87172.1|//putative alcohol dehydrogenase superfamily protein [Zea mays]
103639025	1770	2457	1017	-1.20581	1.80727e-121	Down	4.00827e-122	LOC103639025	NA	GO:0004185//serine-type carboxypeptidase activity	GO:0051603//proteolysis involved in cellular protein catabolic process	K09646//serine carboxypeptidase 1 [EC:3.4.16.-]	gi|670439288|ref|XP_008660024.1|//PREDICTED: serine carboxypeptidase-like 51 isoform X4 [Zea mays];XP_008660024.1//serine carboxypeptidase-like 51 isoform X6 [Zea mays];gi|670439286|ref|XP_008660023.1|//PREDICTED: serine carboxypeptidase-like 51 isoform X3 [Zea mays];gi|413955387|gb|AFW88036.1|//hypothetical protein ZEAMMB73_825178 [Zea mays]
103648197	1127	1230.42	308.64	-1.92838	4.07376e-121	Down	9.06738e-122	LOC103648197	NA	NA	NA	K09841//xanthoxin dehydrogenase [EC:1.1.1.288]	XP_008670903.1//short-chain dehydrogenase reductase ATA1 [Zea mays];gi|670380314|ref|XP_008670903.1|//PREDICTED: short-chain dehydrogenase reductase 3a-like [Zea mays]
100191990	2832	3110	1446	-1.03808	8.76302e-121	Down	1.95395e-121	LOC100191990	GO:0016021//integral component of membrane	GO:0005215//transporter activity	GO:0006857//oligopeptide transport	K14638//solute carrier family 15 (peptide/histidine transporter), member 3/4	gi|223975261|gb|ACN31818.1|//unknown [Zea mays];NP_001335662.1//uncharacterized protein LOC100191990 [Zea mays]
103634306	3131	2443	1014	-1.20183	3.63567e-120	Down	8.15361e-121	LOC103634306	GO:0016021//integral component of membrane	NA	NA	K03509//DNA polymerase eta [EC:2.7.7.7];K13172//serine/arginine repetitive matrix protein 2;K13675//UDP-glucose:O-linked fucose beta-1,3-glucosyltransferase [EC:2.4.1.-]	XP_008654085.1//uncharacterized protein LOC103634306 [Zea mays];gi|670362923|ref|XP_008654085.1|//PREDICTED: uncharacterized protein LOC103634306 [Zea mays]
100281061	719	2183	852	-1.29062	4.45354e-120	Down	9.99666e-121	LOC100281061	NA	GO:0016787//hydrolase activity	NA	K16904//dCTP diphosphatase [EC:3.6.1.12]	gi|226507870|ref|NP_001147452.1|//mazG nucleotide pyrophosphohydrolase domain protein [Zea mays]
103652441	3488	1900.93	683.58	-1.40875	1.37096e-119	Down	3.08686e-120	LOC103652441	GO:0009536//plastid	GO:0016491//oxidoreductase activity	GO:0055114//oxidation-reduction process	NA	ONM37121.1//NAD(P)-linked oxidoreductase superfamily protein [Zea mays];gi|670391780|ref|XP_008676245.1|//PREDICTED: norsolorinic acid reductase A-like [Zea mays]
103627878	1944	1248.57	322.34	-1.88685	2.13503e-119	Down	4.81783e-120	LOC103627878	GO:0005634//nucleus	GO:0003677//DNA binding	GO:0006355//regulation of transcription, DNA-templated	K12581//CCR4-NOT transcription complex subunit 7/8;K13126//polyadenylate-binding protein;K05941//glutathione gamma-glutamylcysteinyltransferase [EC:2.3.2.15];K01054//acylglycerol lipase [EC:3.1.1.23];K14317//nuclear pore complex protein Nup214	XP_008646406.1//NAC domain-containing protein 92 [Zea mays];gi|670410566|ref|XP_008646406.1|//PREDICTED: protein CUP-SHAPED COTYLEDON 3-like [Zea mays]
109939414	1329	808.82	0	-10.5929	2.74069e-119	Down	6.18997e-120	LOC109939414	NA	GO:0005509//calcium ion binding	NA	K02183//calmodulin	gi|293336536|ref|NP_001167734.1|//uncharacterized protein LOC100381422 [Zea mays]
100279043	625	3208	1521	-1.00989	4.2632e-119	Down	9.63286e-120	LOC100279043	GO:0016021//integral component of membrane	NA	NA	NA	gi|414881228|tpg|DAA58359.1|//TPA: hypothetical protein ZEAMMB73_002227, partial [Zea mays]
107457590	2525	2016.66	754.74	-1.35115	4.55862e-119	Down	1.03094e-119	LOC107457590	NA	NA	NA	NA	gi|413944209|gb|AFW76858.1|//hypothetical protein ZEAMMB73_362076 [Zea mays];gi|413944211|gb|AFW76860.1|//hypothetical protein ZEAMMB73_362076 [Zea mays];gi|413944210|gb|AFW76859.1|//hypothetical protein ZEAMMB73_362076 [Zea mays]
100277171	768	1446	427	-1.69299	4.59894e-119	Down	1.04052e-119	LOC100277171	NA	NA	NA	NA	gi|226496565|ref|NP_001144289.1|//uncharacterized protein LOC100277171 precursor [Zea mays]
103646048	3958	3021	1395.78	-1.04719	4.80658e-119	Down	1.08797e-119	LOC103646048	GO:0016021//integral component of membrane	GO:0005524//ATP binding;GO:0004672//protein kinase activity	GO:0006468//protein phosphorylation	K13420//LRR receptor-like serine/threonine-protein kinase FLS2 [EC:2.7.11.1]	gi|670375378|ref|XP_008669002.1|//PREDICTED: probable LRR receptor-like serine/threonine-protein kinase At4g36180 [Zea mays]
109617026	1078	2955	1352	-1.06129	5.09122e-119	Down	1.15291e-119	LOC109617026	NA	NA	NA	NA	gi|414866368|tpg|DAA44925.1|//TPA: hypothetical protein ZEAMMB73_311719 [Zea mays]
103635063	2119	2815	1264	-1.08837	3.86335e-118	Down	8.8214e-119	LOC103635063	NA	NA	NA	NA	gi|670430142|ref|XP_008655844.1|//PREDICTED: transcription factor TGA5-like [Zea mays]
103630989	5574	1535.24	478.9	-1.6139	4.38677e-118	Down	1.00209e-118	LOC103630989	GO:0016021//integral component of membrane	NA	NA	K00995//CDP-diacylglycerol--glycerol-3-phosphate 3-phosphatidyltransferase [EC:2.7.8.5]	XP_008650231.1//uncharacterized protein LOC103630989 [Zea mays];gi|670381290|ref|XP_008671376.1|//PREDICTED: uncharacterized protein LOC103648741 [Zea mays]
100278708	1054	2049	779	-1.32846	6.86901e-118	Down	1.57185e-118	LOC100278708	GO:0016021//integral component of membrane;GO:0009536//plastid	NA	NA	NA	gi|226530900|ref|NP_001145367.1|//uncharacterized protein LOC100278708 [Zea mays]
100280710	1785	2633	1147	-1.13207	9.20923e-118	Down	2.10919e-118	TIDP3391	NA	GO:0003677//DNA binding	NA	K09422//myb proto-oncogene protein, plant	gi|226500070|ref|NP_001147101.1|//uncharacterized protein LOC100280710 [Zea mays]
100277892	922	1022	217	-2.16886	3.88531e-117	Down	8.92165e-118	LOC100277892	NA	NA	NA	K12486//stromal membrane-associated protein	gi|670424836|ref|XP_008653092.1|//PREDICTED: LOW QUALITY PROTEIN: probable ADP-ribosylation factor GTPase-activating protein AGD11 [Zea mays]
103649962	1116	1795	631	-1.4415	6.102e-117	Down	1.40299e-117	LOC103649962	NA	GO:0003824//catalytic activity	GO:0008152//metabolic process	K00953//FAD synthetase [EC:2.7.7.2]	gi|414876876|tpg|DAA54007.1|//TPA: hypothetical protein ZEAMMB73_776808 [Zea mays]
100272587	1000	1002.05	209.04	-2.19433	1.5393e-116	Down	3.54533e-117	LOC100272587	NA	NA	NA	NA	gi|670392710|ref|XP_008676745.1|//PREDICTED: hypothetical protein isoform X1 [Zea mays];gi|226506772|ref|NP_001140522.1|//uncharacterized protein LOC100272587 [Zea mays]
100383478	2307	2791	1258	-1.08288	3.34927e-116	Down	7.73065e-117	LOC100383478	GO:0016021//integral component of membrane;GO:0005737//cytoplasm	GO:0000234//phosphoethanolamine N-methyltransferase activity	GO:0032259//methylation;GO:0006656//phosphatidylcholine biosynthetic process	K05929//phosphoethanolamine N-methyltransferase [EC:2.1.1.103]	gi|293332825|ref|NP_001169597.1|//uncharacterized protein LOC100383478 [Zea mays]
100285622	1972	2269	922	-1.23245	3.47835e-116	Down	8.03205e-117	LOC100285622	NA	GO:0016597//amino acid binding	GO:0008152//metabolic process	NA	gi|226510421|ref|NP_001151985.1|//ACR8 [Zea mays]
103628889	859	2376.55	990.71	-1.19557	5.40682e-116	Down	1.25013e-116	LOC103628889	NA	NA	GO:0006351//transcription, DNA-templated	K09286//EREBP-like factor	gi|670412162|ref|XP_008647233.1|//PREDICTED: ethylene-responsive transcription factor ERF017-like [Zea mays];XP_008647233.1//ethylene-responsive transcription factor ERF017-like [Zea mays]
100276184	681	1853	669	-1.40302	6.55418e-116	Down	1.51736e-116	LOC100276184	NA	NA	NA	NA	gi|944239688|gb|KQL03996.1|//hypothetical protein SETIT_003667mg [Setaria italica]
103643873	1893	1456.99	443	-1.65084	8.53218e-116	Down	1.97614e-116	LOC103643873	NA	NA	NA	K09528//DnaJ homolog subfamily C member 8	gi|670367998|ref|XP_008665276.1|//PREDICTED: protein FAF-like, chloroplastic [Zea mays]
103628540	1124	710.88	86.93	-2.96491	1.41591e-115	Down	3.28361e-116	LOC103628540	GO:0005885//Arp2/3 protein complex;GO:0005737//cytoplasm	GO:0003779//actin binding;GO:0005507//copper ion binding;GO:0016491//oxidoreductase activity	GO:0034314//Arp2/3 complex-mediated actin nucleation;GO:0055114//oxidation-reduction process	K05756//actin related protein 2/3 complex, subunit 3	gi|670408483|ref|XP_008645592.1|//PREDICTED: actin-related protein 2/3 complex subunit 3 isoform X2 [Zea mays];gi|413936621|gb|AFW71172.1|//hypothetical protein ZEAMMB73_310296, partial [Zea mays]
100191665	1130	925.88	176.62	-2.32341	1.86556e-115	Down	4.33193e-116	LOC100191665	GO:0005654//nucleoplasm;GO:0005643//nuclear pore;GO:0005829//cytosol	GO:0008565//protein transporter activity;GO:0008139//nuclear localization sequence binding	GO:0006607//NLS-bearing protein import into nucleus	NA	gi|212275440|ref|NP_001130566.1|//uncharacterized protein LOC100191665 [Zea mays];gi|413948798|gb|AFW81447.1|//hypothetical protein ZEAMMB73_731576 [Zea mays]
103631701	1445	2415	1018	-1.17952	2.23931e-115	Down	5.20424e-116	LOC103631701	NA	GO:0003677//DNA binding	NA	K09422//myb proto-oncogene protein, plant	gi|670361970|ref|XP_008650938.1|//PREDICTED: transcription factor MYB108-like [Zea mays];OEL27405.1//Transcription factor MYB57 [Dichanthelium oligosanthes]
100286235	1314	2580	1126	-1.1294	5.42402e-115	Down	1.26325e-115	pco145004	NA	GO:0031072//heat shock protein binding;GO:0051082//unfolded protein binding	NA	NA	gi|226533242|ref|NP_001152595.1|//uncharacterized protein LOC100286235 precursor [Zea mays]
103651053	1266	840.17	141	-2.50822	1.55271e-114	Down	3.62398e-115	LOC103651053	NA	GO:0003824//catalytic activity;GO:0050662//coenzyme binding	NA	K09753//cinnamoyl-CoA reductase [EC:1.2.1.44]	gi|414879888|tpg|DAA57019.1|//TPA: hypothetical protein ZEAMMB73_592422 [Zea mays];EES01690.2//hypothetical protein SORBI_3003G342300 [Sorghum bicolor]
100384795	2783	2153	857	-1.26221	1.79371e-114	Down	4.19178e-115	LOC100384795	GO:0071944//cell periphery;GO:0016021//integral component of membrane	GO:0005524//ATP binding;GO:0004672//protein kinase activity	GO:0006468//protein phosphorylation	K04733//interleukin-1 receptor-associated kinase 4 [EC:2.7.11.1];K20359//PRA1 family protein 1	gi|670361217|ref|XP_008646645.1|//PREDICTED: uncharacterized protein LOC100384795 isoform X1 [Zea mays]
100284892	1708	1334	381	-1.74113	2.53475e-114	Down	5.92858e-115	LOC100284892	GO:0016021//integral component of membrane;GO:0005739//mitochondrion	GO:0016788//hydrolase activity, acting on ester bonds	NA	K10396//kinesin family member 5;K01206//alpha-L-fucosidase [EC:3.2.1.51]	gi|226495121|ref|NP_001151259.1|//alpha-L-fucosidase 2 [Zea mays]
BGI_novel_G001094	1781	1129.89	276.07	-1.96631	3.16311e-114	Down	7.40454e-115	NA	NA	NA	NA	K12448//UDP-arabinose 4-epimerase [EC:5.1.3.5]	XP_020393119.1//uncharacterized protein LOC100304323 isoform X3 [Zea mays]
100280191	2839	2322	965	-1.2	5.00384e-114	Down	1.17433e-114	LOC100280191	GO:0016021//integral component of membrane;GO:0005886//plasma membrane	GO:0005524//ATP binding;GO:0004672//protein kinase activity	GO:0006468//protein phosphorylation	K04733//interleukin-1 receptor-associated kinase 4 [EC:2.7.11.1]	gi|226528717|ref|NP_001146595.1|//uncharacterized protein LOC100280191 [Zea mays]
100192846	1205	1319	374	-1.75157	5.46352e-114	Down	1.28275e-114	pco127689	GO:0016021//integral component of membrane	GO:0008270//zinc ion binding	NA	K19041//E3 ubiquitin-protein ligase RNF38/44 [EC:2.3.2.27]	gi|195608114|gb|ACG25887.1|//RING-H2 finger protein ATL1Q [Zea mays];gi|242066006|ref|XP_002454292.1|//hypothetical protein SORBIDRAFT_04g028130 [Sorghum bicolor];gi|224032329|gb|ACN35240.1|//unknown [Zea mays]
100277347	1064	1989.3	760.46	-1.32055	1.81035e-113	Down	4.25582e-114	LOC100277347	NA	NA	NA	NA	gi|922304285|ref|NP_001144411.2|//uncharacterized protein LOC100277347 [Zea mays]
BGI_novel_G001370	5202	2516	1092	-1.13739	1.9312e-113	Down	4.54183e-114	NA	NA	NA	NA	K16196//eukaryotic translation initiation factor 2-alpha kinase 4 [EC:2.7.11.1];K15923//alpha-L-fucosidase 2 [EC:3.2.1.51];K08247//methionine S-methyltransferase [EC:2.1.1.12]	XP_020408779.1//uncharacterized protein LOC100274541 isoform X1 [Zea mays]
100216739	3183	2578	1133	-1.11934	2.76951e-113	Down	6.51889e-114	LOC100216739	GO:0016021//integral component of membrane;GO:0009536//plastid;GO:0000139//Golgi membrane	GO:0016760//cellulose synthase (UDP-forming) activity;GO:0051753//mannan synthase activity	GO:0097502//mannosylation;GO:0009414//response to water deprivation;GO:0030244//cellulose biosynthetic process;GO:0009651//response to salt stress;GO:0071669//plant-type cell wall organization or biogenesis;GO:0071555//cell wall organization;GO:0048367//shoot system development	K00770//1,4-beta-D-xylan synthase [EC:2.4.2.24]	gi|670442291|ref|XP_008661490.1|//PREDICTED: uncharacterized protein LOC100216739 isoform X1 [Zea mays]
732824	1587	2682.8	1201.58	-1.09204	2.81932e-113	Down	6.63893e-114	CCamK	GO:0005634//nucleus;GO:0016021//integral component of membrane;GO:0005737//cytoplasm	GO:0005524//ATP binding;GO:0004683//calmodulin-dependent protein kinase activity;GO:0005509//calcium ion binding;GO:0009931//calcium-dependent protein serine/threonine kinase activity;GO:0005516//calmodulin binding	GO:0018105//peptidyl-serine phosphorylation;GO:0035556//intracellular signal transduction;GO:0046777//protein autophosphorylation	K13412//calcium-dependent protein kinase [EC:2.7.11.1]	gi|162459834|ref|NP_001105906.1|//putative calcium/calmodulin dependent protein kinase [Zea mays]
100285935	2252	3039	1440	-1.01076	4.53692e-113	Down	1.06881e-113	LOC100285935	NA	GO:0016787//hydrolase activity	GO:0006725//cellular aromatic compound metabolic process	K13172//serine/arginine repetitive matrix protein 2	gi|226532944|ref|NP_001152296.1|//hydrolase [Zea mays];AQK90446.1//alpha/beta-Hydrolases superfamily protein [Zea mays]
100193845	997	2695	1211	-1.08732	5.34848e-113	Down	1.26052e-113	LOC100193845	NA	NA	NA	NA	gi|212722868|ref|NP_001132399.1|//uncharacterized protein LOC100193845 precursor [Zea mays]
103648166	1866	848.31	148.05	-2.45174	1.04791e-112	Down	2.47282e-113	LOC103648166	NA	NA	NA	K15445//tRNA (guanine9-N1)-methyltransferase [EC:2.1.1.221];K12392//AP-1 complex subunit beta-1;K01661//naphthoate synthase [EC:4.1.3.36];K15255//ATP-dependent DNA helicase PIF1 [EC:3.6.4.12]	gi|670376288|ref|XP_008669361.1|//PREDICTED: uncharacterized protein LOC103646409 isoform X2 [Zea mays];ONM27260.1//hypothetical protein ZEAMMB73_Zm00001d007637 [Zea mays];XP_020404802.1//uncharacterized protein LOC103648166 [Zea mays]
103633851	1045	625.54	61.2	-3.28673	7.68515e-112	Down	1.82571e-112	LOC103633851	NA	NA	NA	K01601//ribulose-bisphosphate carboxylase large chain [EC:4.1.1.39];K07478//putative ATPase;K18643//katanin p80 WD40 repeat-containing subunit B1;K08472//mlo protein;K01247//DNA-3-methyladenine glycosylase II [EC:3.2.2.21];K06662//cell cycle checkpoint protein	gi|670377339|ref|XP_008669739.1|//PREDICTED: uncharacterized protein LOC103646893 isoform X1 [Zea mays];XP_020396636.1//uncharacterized protein LOC103633851 isoform X2 [Zea mays];XP_020396635.1//uncharacterized protein LOC103633851 isoform X1 [Zea mays]
103639000	1366	2170	879	-1.23699	8.00161e-112	Down	1.90169e-112	LOC103639000	NA	GO:0008757//S-adenosylmethionine-dependent methyltransferase activity;GO:0008171//O-methyltransferase activity;GO:0046983//protein dimerization activity	GO:0032259//methylation	K13262//isoflavone-7-O-methyltransferase [EC:2.1.1.150];K16040//trans-resveratrol di-O-methyltransferase [EC:2.1.1.240];K13230//2,4,7-trihydroxy-1,4-benzoxazin-3-one-glucoside 7-O-methyltransferase [EC:2.1.1.241];K13259//2,7,4'-trihydroxyisoflavanone 4'-O-methyltransferase / isoflavone 4'-O-methyltransferase [EC:2.1.1.212 2.1.1.46]	gi|670439230|ref|XP_008660004.1|//PREDICTED: 5-pentadecatrienyl resorcinol O-methyltransferase-like [Zea mays]
100277269	1125	1749	627	-1.41322	1.10085e-110	Down	2.63052e-111	LOC100277269	NA	NA	NA	NA	gi|226531676|ref|NP_001144358.1|//uncharacterized protein LOC100277269 [Zea mays];gi|670393215|ref|XP_008677005.1|//PREDICTED: uncharacterized protein LOC100277269 isoform X1 [Zea mays]
100501320	2835	1112.47	276.49	-1.9417	1.1695e-110	Down	2.79572e-111	LOC100501320	GO:0016021//integral component of membrane	NA	NA	K13171//serine/arginine repetitive matrix protein 1	gi|414887695|tpg|DAA63709.1|//TPA: hypothetical protein ZEAMMB73_066509 [Zea mays];PAN14972.1//hypothetical protein PAHAL_B04603 [Panicum hallii]
103645261	816	759.55	114.84	-2.65875	1.71792e-110	Down	4.11696e-111	LOC103645261	GO:0022625//cytosolic large ribosomal subunit;GO:0005739//mitochondrion	GO:0003735//structural constituent of ribosome	GO:0002181//cytoplasmic translation;GO:0042273//ribosomal large subunit biogenesis	K02898//large subunit ribosomal protein L26e	gi|670370661|ref|XP_008666567.1|//PREDICTED: 60S ribosomal protein L26-1-like [Zea mays];ONM32171.1//hypothetical protein ZEAMMB73_Zm00001d040874 [Zea mays]
100284523	1226	2373	1016	-1.15704	5.0819e-110	Down	1.21988e-110	LOC100284523	NA	GO:0016491//oxidoreductase activity	GO:0051504//diterpene phytoalexin precursor biosynthetic process pathway;GO:0055114//oxidation-reduction process	K13070//momilactone-A synthase [EC:1.1.1.295];K09841//xanthoxin dehydrogenase [EC:1.1.1.288]	gi|195642674|gb|ACG40805.1|//sex determination protein tasselseed-2 [Zea mays]
100272620	1799	2695.95	1227	-1.06889	5.53746e-110	Down	1.32979e-110	cl52289_1b	GO:0005634//nucleus	GO:0003677//DNA binding;GO:0003700//transcription factor activity, sequence-specific DNA binding	GO:0006355//regulation of transcription, DNA-templated	K09338//homeobox-leucine zipper protein	gi|226493195|ref|NP_001140555.1|//uncharacterized protein LOC100272620 [Zea mays]
100281757	1953	2450	1067	-1.13245	9.49862e-110	Down	2.28292e-110	LOC100281757	NA	GO:0004185//serine-type carboxypeptidase activity	GO:0051603//proteolysis involved in cellular protein catabolic process	K09646//serine carboxypeptidase 1 [EC:3.4.16.-]	gi|226490851|ref|NP_001148149.1|//retinoid-inducible serine carboxypeptidase precursor [Zea mays]
100273211	1553	1490.47	481.73	-1.5627	1.58433e-109	Down	3.81097e-110	LOC100273211	GO:0016021//integral component of membrane;GO:0005886//plasma membrane	GO:0015171//amino acid transmembrane transporter activity	GO:0080144//amino acid homeostasis;GO:0055085//transmembrane transport;GO:0032973//amino acid export;GO:0043090//amino acid import	K07874//Ras-related protein Rab-1A;K00801//farnesyl-diphosphate farnesyltransferase [EC:2.5.1.21]	gi|226510073|ref|NP_001141126.1|//uncharacterized protein LOC100273211 [Zea mays]
100272798	2127	2672.18	1213.62	-1.07193	1.5873e-109	Down	3.81969e-110	LOC100272798	NA	NA	GO:0015031//protein transport	K19476//vacuolar protein sorting-associated protein IST1	gi|195614542|gb|ACG29101.1|//hypothetical protein [Zea mays];NP_001140723.1//uncharacterized protein LOC100272798 [Zea mays]
103654013	1811	1363	413	-1.6558	6.87788e-109	Down	1.6626e-109	LOC103654013	NA	GO:0004190//aspartic-type endopeptidase activity	GO:0006508//proteolysis;GO:0030163//protein catabolic process	K00924//null;K02882//large subunit ribosomal protein L18Ae;K01381//saccharopepsin [EC:3.4.23.25]	gi|670397959|ref|XP_008679061.1|//PREDICTED: protein ASPARTIC PROTEASE IN GUARD CELL 1-like [Zea mays]
100277824	956	1436	454	-1.59452	1.12987e-108	Down	2.73462e-109	LOC100277824	GO:0016021//integral component of membrane	NA	NA	NA	gi|195646708|gb|ACG42822.1|//hypothetical protein [Zea mays]
100191568	1204	2461	1080	-1.12144	1.53451e-108	Down	3.71853e-109	umc2617	NA	NA	NA	K10523//speckle-type POZ protein	gi|670412269|ref|XP_008647287.1|//PREDICTED: uncharacterized protein LOC100191568 isoform X1 [Zea mays];gi|670412271|ref|XP_008647288.1|//PREDICTED: uncharacterized protein LOC100191568 isoform X2 [Zea mays]
103647718	1764	969	212	-2.12566	2.04675e-108	Down	4.96391e-109	LOC103647718	GO:0016020//membrane	NA	NA	NA	gi|670379157|ref|XP_008670458.1|//PREDICTED: uncharacterized protein LOC103647718 [Zea mays]
100285794	1797	893	178	-2.26001	8.18679e-108	Down	1.99932e-108	LOC100285794	GO:0009707//chloroplast outer membrane	NA	GO:0009658//chloroplast organization	K05747//Wiskott-Aldrich syndrome protein	gi|226502682|ref|NP_001152156.1|//pherophorin like protein [Zea mays];ACN25438.1//unknown [Zea mays]
103631564	938	814.23	143.16	-2.44104	1.03805e-107	Down	2.5402e-108	LOC103631564	GO:0005623//cell	GO:0015035//protein disulfide oxidoreductase activity;GO:0009055//electron carrier activity	GO:0055114//oxidation-reduction process;GO:0045454//cell redox homeostasis	K17479//glutaredoxin domain-containing cysteine-rich protein 1	gi|670419752|ref|XP_008650668.1|//PREDICTED: uncharacterized protein At5g39865-like, partial [Zea mays]
103650929	3477	2040	816	-1.25516	1.2797e-107	Down	3.13408e-108	LOC103650929	GO:0016021//integral component of membrane	GO:0004674//protein serine/threonine kinase activity;GO:0005524//ATP binding	GO:0006468//protein phosphorylation	K00924//null	gi|670388575|ref|XP_008674748.1|//PREDICTED: receptor-like protein kinase HSL1 [Zea mays]
BGI_novel_G000831	3121	674.46	86.03	-2.90405	1.47229e-107	Down	3.6072e-108	NA	NA	NA	NA	K14664//IAA-amino acid hydrolase [EC:3.5.1.-]	ONM54192.1//hypothetical protein ZEAMMB73_Zm00001d020060 [Zea mays]
100283170	868	1676	596	-1.42487	1.94754e-107	Down	4.77739e-108	LOC100283170	NA	NA	NA	NA	gi|226529481|ref|NP_001149544.1|//glycine-rich cell wall structural protein 2 precursor [Zea mays]
103643020	1146	791	134	-2.49468	2.78951e-107	Down	6.85939e-108	LOC103643020	GO:0005794//Golgi apparatus;GO:0016021//integral component of membrane;GO:0005739//mitochondrion	NA	NA	NA	gi|944222540|gb|KQK86944.1|//hypothetical protein SETIT_036225mg [Setaria italica]
BGI_novel_G000867	3746	487.29	20.7	-4.49031	3.18757e-107	Down	7.84138e-108	NA	NA	NA	NA	K13427//nitric-oxide synthase, plant [EC:1.14.13.39]	ONM07565.1//NO-associated protein 1 chloroplastic/mitochondrial [Zea mays]
103653139	2254	1231	347	-1.76005	3.33924e-107	Down	8.21781e-108	LOC103653139	GO:0016021//integral component of membrane	GO:0016709//oxidoreductase activity, acting on paired donors, with incorporation or reduction of molecular oxygen, NAD(P)H as one donor, and incorporation of one atom of oxygen;GO:0020037//heme binding;GO:0005506//iron ion binding	GO:0044550//secondary metabolite biosynthetic process;GO:0055114//oxidation-reduction process	K00512//steroid 17alpha-monooxygenase / 17alpha-hydroxyprogesterone deacetylase [EC:1.14.14.19 1.14.14.32];K07408//cytochrome P450 family 1 subfamily A polypeptide 1 [EC:1.14.14.1]	AQK51072.1//Putative cytochrome P450 superfamily protein [Zea mays];gi|670395971|ref|XP_008678319.1|//PREDICTED: cytochrome P450 89A2-like [Zea mays];XP_020408108.1//cytochrome P450 89A2 [Zea mays]
100282228	1282	1011	236	-2.03216	8.16204e-107	Down	2.01514e-107	LOC100282228	NA	GO:0003824//catalytic activity;GO:0050662//coenzyme binding	NA	K09753//cinnamoyl-CoA reductase [EC:1.2.1.44]	gi|226491155|ref|NP_001148612.1|//dihydroflavonol-4-reductase [Zea mays];gi|670421132|ref|XP_008651445.1|//PREDICTED: dihydroflavonol-4-reductase isoform X1 [Zea mays];NP_001148612.1//dihydroflavonol-4-reductase [Zea mays]
541834	948	2662	1221	-1.05768	8.4815e-107	Down	2.09738e-107	gst19	GO:0005737//cytoplasm	GO:0004364//glutathione transferase activity	GO:0006749//glutathione metabolic process;GO:0009407//toxin catabolic process	K00799//glutathione S-transferase [EC:2.5.1.18]	gi|195639794|gb|ACG39365.1|//glutathione S-transferase [Zea mays]
100193923	1541	2274.27	968.69	-1.16453	1.36741e-106	Down	3.38553e-107	pco129583b	GO:0016021//integral component of membrane	NA	NA	K10532//heparan-alpha-glucosaminide N-acetyltransferase [EC:2.3.1.78]	gi|670371917|ref|XP_008667247.1|//PREDICTED: uncharacterized protein LOC100193923 isoform X3 [Zea mays];gi|670371913|ref|XP_008667245.1|//PREDICTED: uncharacterized protein LOC100193923 isoform X1 [Zea mays];gi|212723180|ref|NP_001132467.1|//uncharacterized protein LOC100193923 [Zea mays]
BGI_novel_G001828	1059	630.13	71.41	-3.07468	3.37006e-106	Down	8.3572e-107	NA	NA	NA	NA	K13679//granule-bound starch synthase [EC:2.4.1.242]	ONM22405.1//hypothetical protein ZEAMMB73_Zm00001d005952, partial [Zea mays]
109941801	2525	852.37	163.34	-2.31683	4.55418e-106	Down	1.13117e-106	LOC109941801	GO:0005739//mitochondrion	NA	NA	K03549//KUP system potassium uptake protein	gi|413948592|gb|AFW81241.1|//hypothetical protein ZEAMMB73_555105 [Zea mays];AQK81934.1//Potassium transporter 8 [Zea mays];XP_020398606.1//putative nuclear envelope pore membrane protein POM 121B [Zea mays]
100382526	2185	751.2	119.88	-2.58084	7.38938e-106	Down	1.84051e-106	LOC100382526	GO:0005634//nucleus;GO:0005694//chromosome;GO:0005737//cytoplasm	GO:0003677//DNA binding;GO:0005524//ATP binding;GO:0009378//four-way junction helicase activity;GO:0043140//ATP-dependent 3'-5' DNA helicase activity;GO:0046983//protein dimerization activity	GO:0000724//double-strand break repair via homologous recombination;GO:0032508//DNA duplex unwinding	K14007//protein transport protein SEC24;K10901//bloom syndrome protein [EC:3.6.4.12];K01230//mannosyl-oligosaccharide alpha-1,2-mannosidase [EC:3.2.1.113];K00766//anthranilate phosphoribosyltransferase [EC:2.4.2.18];K10406//kinesin family member C2/C3;K05658//ATP-binding cassette, subfamily B (MDR/TAP), member 1 [EC:3.6.3.44];K04460//serine/threonine-protein phosphatase 5 [EC:3.1.3.16]	XP_020400743.1//uncharacterized protein LOC100382526 isoform X7 [Zea mays];AQK46458.1//hAT transposon superfamily protein [Zea mays];gi|670446892|ref|XP_008663637.1|//PREDICTED: uncharacterized protein LOC103642096 isoform X1 [Zea mays];XP_008663637.1//uncharacterized protein LOC100382526 isoform X1 [Zea mays];XP_020400741.1//uncharacterized protein LOC100382526 isoform X6 [Zea mays];gi|293332930…
103650824	1301	1885	728	-1.30579	8.73949e-106	Down	2.17852e-106	LOC103650824	GO:0005634//nucleus	GO:0003677//DNA binding	GO:0006355//regulation of transcription, DNA-templated	K01054//acylglycerol lipase [EC:3.1.1.23]	gi|670388274|ref|XP_008674632.1|//PREDICTED: NAC transcription factor ONAC010-like [Zea mays]
100274775	687	1930	756	-1.28537	1.06954e-105	Down	2.6682e-106	LOC100274775	NA	NA	NA	NA	gi|226498674|ref|NP_001142532.1|//uncharacterized protein LOC100274775 precursor [Zea mays]
100273939	1302	2542.16	1148.06	-1.08009	1.48535e-105	Down	3.707e-106	LOC100273939	GO:0005634//nucleus	GO:0003677//DNA binding	GO:0006355//regulation of transcription, DNA-templated;GO:0009299//mRNA transcription;GO:0009886//post-embryonic animal morphogenesis	NA	gi|239835738|ref|NP_001155193.1|//uncharacterized protein LOC100273939 [Zea mays]
BGI_novel_G004704	4517	2759	1293	-1.02665	1.93296e-105	Down	4.82603e-106	NA	NA	NA	NA	K01507//inorganic pyrophosphatase [EC:3.6.1.1]	ONM26099.1//hypothetical protein ZEAMMB73_Zm00001d007131 [Zea mays]
103644016	1633	899.71	186.53	-2.20328	2.49262e-105	Down	6.22827e-106	LOC103644016	GO:0005794//Golgi apparatus	GO:0016757//transferase activity, transferring glycosyl groups	GO:0000271//polysaccharide biosynthetic process	K20893//probable galacturonosyltransferase-like 1 [EC:2.4.1.-]	gi|670368367|ref|XP_008665428.1|//PREDICTED: uncharacterized protein LOC103644016 [Zea mays];ACR33999.1//unknown [Zea mays]
100272708	1572	2171	909	-1.18924	3.12712e-105	Down	7.8199e-106	LOC100272708	NA	GO:0016787//hydrolase activity	GO:0008152//metabolic process	K14664//IAA-amino acid hydrolase [EC:3.5.1.-]	gi|226532042|ref|NP_001140633.1|//uncharacterized protein LOC100272708 [Zea mays]
109940614	1914	1527	518	-1.49291	5.41951e-105	Down	1.35686e-105	LOC109940614	GO:0016021//integral component of membrane	GO:0016709//oxidoreductase activity, acting on paired donors, with incorporation or reduction of molecular oxygen, NAD(P)H as one donor, and incorporation of one atom of oxygen;GO:0020037//heme binding;GO:0005506//iron ion binding	GO:0044550//secondary metabolite biosynthetic process;GO:0055114//oxidation-reduction process	K00512//steroid 17alpha-monooxygenase / 17alpha-hydroxyprogesterone deacetylase [EC:1.14.14.19 1.14.14.32]	gi|242077855|ref|XP_002443696.1|//hypothetical protein SORBIDRAFT_07g000520 [Sorghum bicolor]
103647358	1193	1665	599	-1.40813	6.91724e-105	Down	1.7339e-105	LOC103647358	GO:0005874//microtubule;GO:0005819//spindle;GO:0009536//plastid	NA	GO:0060236//regulation of mitotic spindle organization;GO:0032147//activation of protein kinase activity	K17732//mitochondrial-processing peptidase subunit beta [EC:3.4.24.64];K16812//targeting protein for Xklp2	gi|670378316|ref|XP_008670122.1|//PREDICTED: uncharacterized protein LOC103647358 [Zea mays]
100273994	897	1753.86	652.12	-1.36056	7.342e-105	Down	1.8411e-105	LOC100273994	GO:0016021//integral component of membrane;GO:0046658//anchored component of plasma membrane	GO:0004553//hydrolase activity, hydrolyzing O-glycosyl compounds;GO:0030247//polysaccharide binding	NA	K03006//DNA-directed RNA polymerase II subunit RPB1 [EC:2.7.7.6];K19891//glucan endo-1,3-beta-glucosidase 1/2/3 [EC:3.2.1.39]	gi|195620922|gb|ACG32291.1|//glucan endo-1,3-beta-glucosidase 3 precursor [Zea mays];NP_001335828.1//uncharacterized LOC100273994 precursor [Zea mays]
100276205	1257	2099	867	-1.20883	2.01475e-104	Down	5.06223e-105	LOC100276205	GO:0016020//membrane	NA	NA	K05747//Wiskott-Aldrich syndrome protein	gi|226498104|ref|NP_001143522.1|//uncharacterized protein LOC100276205 [Zea mays];gi|670372705|ref|XP_008667658.1|//PREDICTED: uncharacterized protein LOC100276205 isoform X1 [Zea mays];NP_001143522.1//uncharacterized protein LOC100276205 [Zea mays]
100280702	2036	1126	301	-1.8366	4.9686e-104	Down	1.2558e-104	LOC100280702	NA	GO:0004674//protein serine/threonine kinase activity;GO:0005524//ATP binding	GO:0006468//protein phosphorylation;GO:0006950//response to stress	K04733//interleukin-1 receptor-associated kinase 4 [EC:2.7.11.1]	gi|670442993|ref|XP_008661875.1|//PREDICTED: ATP binding protein isoform X2 [Zea mays];gi|670442991|ref|XP_008661873.1|//PREDICTED: ATP binding protein isoform X1 [Zea mays];gi|226509170|ref|NP_001147093.1|//ATP binding protein [Zea mays]
109939192	2829	1440	473	-1.53939	1.29956e-103	Down	3.29234e-104	LOC109939192	GO:0016020//membrane	GO:0016301//kinase activity	GO:0016310//phosphorylation	K04733//interleukin-1 receptor-associated kinase 4 [EC:2.7.11.1]	gi|670412972|ref|XP_008647660.1|//PREDICTED: hypothetical protein isoform X1 [Zea mays]
103646010	1382	1074	276	-1.89348	2.03247e-103	Down	5.15718e-104	LOC103646010	GO:0005737//cytoplasm	GO:0046914//transition metal ion binding	GO:0030001//metal ion transport;GO:0046916//cellular transition metal ion homeostasis	NA	gi|670375299|ref|XP_008668971.1|//PREDICTED: nucleolar protein 58-like [Zea mays]
103626123	2202	1363	431	-1.59426	3.26054e-103	Down	8.28297e-104	LOC103626123	NA	NA	NA	K13171//serine/arginine repetitive matrix protein 1;K14306//nuclear pore complex protein Nup62	XP_008644725.1//low-temperature-induced 65 kDa protein [Zea mays];gi|670406318|ref|XP_008644725.1|//PREDICTED: low-temperature-induced 65 kDa protein-like [Zea mays]
BGI_novel_G000078	3670	663.52	0	-10.3072	1.55253e-102	Down	3.96711e-103	NA	NA	NA	NA	K12741//heterogeneous nuclear ribonucleoprotein A1/A3;K00895//diphosphate-dependent phosphofructokinase [EC:2.7.1.90]	ONL93224.1//hypothetical protein ZEAMMB73_Zm00001d027470 [Zea mays]
BGI_novel_G005598	3100	441.14	10.99	-5.2602	4.28533e-102	Down	1.09884e-102	NA	NA	NA	NA	K15501//serine/threonine-protein phosphatase 6 regulatory subunit 3	AQL00186.1//Putative serine peptidase S28 family protein [Zea mays]
103627791	1504	1060.16	273.12	-1.88991	7.48253e-102	Down	1.92163e-102	LOC103627791	GO:0005739//mitochondrion	GO:0061630//ubiquitin protein ligase activity;GO:0008270//zinc ion binding	GO:0043161//proteasome-mediated ubiquitin-dependent protein catabolic process;GO:0042787//protein ubiquitination involved in ubiquitin-dependent protein catabolic process;GO:0000209//protein polyubiquitination	K11982//E3 ubiquitin-protein ligase RNF115/126 [EC:2.3.2.27]	gi|670410340|ref|XP_008646313.1|//PREDICTED: E3 ubiquitin-protein ligase RING1-like [Zea mays]
100502166	1236	2679.58	1260.67	-1.02105	1.49794e-101	Down	3.86329e-102	HB128	GO:0005634//nucleus	GO:0043565//sequence-specific DNA binding;GO:0003700//transcription factor activity, sequence-specific DNA binding	GO:0006355//regulation of transcription, DNA-templated	K09338//homeobox-leucine zipper protein	gi|308044467|ref|NP_001183573.1|//putative homeobox DNA-binding and leucine zipper domain family protein [Zea mays]
BGI_novel_G001387	3548	2270.95	990.63	-1.13011	1.60181e-101	Down	4.13277e-102	NA	NA	NA	NA	K13412//calcium-dependent protein kinase [EC:2.7.11.1];K13172//serine/arginine repetitive matrix protein 2	ONM19144.1//Zinc finger (C3HC4-type RING finger) family protein [Zea mays]
103637402	2089	722	116	-2.57111	2.16017e-101	Down	5.58409e-102	LOC103637402	GO:0016021//integral component of membrane	GO:0016787//hydrolase activity	NA	NA	gi|670364072|ref|XP_008657829.1|//PREDICTED: uncharacterized protein LOC103637402 [Zea mays]
100191914	1791	2327.07	1027.86	-1.1121	2.24329e-101	Down	5.80118e-102	LOC100191914	GO:0005794//Golgi apparatus	GO:0016757//transferase activity, transferring glycosyl groups	GO:0000271//polysaccharide biosynthetic process	K20893//probable galacturonosyltransferase-like 1 [EC:2.4.1.-]	gi|944226841|gb|KQK91245.1|//hypothetical protein SETIT_039250mg, partial [Setaria italica]
109940317	900	1894	753	-1.26395	4.04123e-101	Down	1.04868e-101	LOC109940317	GO:0016020//membrane	NA	NA	NA	gi|242094668|ref|XP_002437824.1|//hypothetical protein SORBIDRAFT_10g003230 [Sorghum bicolor]
100282241	1172	2532	1165	-1.05318	5.67441e-101	Down	1.4736e-101	pco117250	GO:0005829//cytosol;GO:0005739//mitochondrion;GO:0009507//chloroplast	GO:0016787//hydrolase activity	NA	K01061//carboxymethylenebutenolidase [EC:3.1.1.45]	ONM41785.1//alpha/beta-Hydrolases superfamily protein [Zea mays];gi|414881964|tpg|DAA59095.1|//TPA: protein usf [Zea mays]
103636218	2038	662	93	-2.76476	1.55273e-100	Down	4.05081e-101	LOC103636218	GO:0016021//integral component of membrane;GO:0005886//plasma membrane	GO:0005515//protein binding	GO:0042128//nitrate assimilation;GO:0055085//transmembrane transport;GO:0015706//nitrate transport	K02575//MFS transporter, NNP family, nitrate/nitrite transporter	gi|670432522|ref|XP_008656795.1|//PREDICTED: high affinity nitrate transporter 2.5 [Zea mays]
100279390	1298	2615	1223	-1.02962	1.70509e-100	Down	4.44998e-101	LOC100279390	GO:0005783//endoplasmic reticulum	GO:0005524//ATP binding;GO:0004467//long-chain fatty acid-CoA ligase activity;GO:0031956//medium-chain fatty acid-CoA ligase activity	GO:0046949//fatty-acyl-CoA biosynthetic process;GO:0001676//long-chain fatty acid metabolic process;GO:0080110//sporopollenin biosynthetic process	K01904//4-coumarate--CoA ligase [EC:6.2.1.12]	gi|414881001|tpg|DAA58132.1|//TPA: hypothetical protein ZEAMMB73_448795 [Zea mays]
103630535	2237	1777	684	-1.31061	2.20055e-100	Down	5.74742e-101	LOC103630535	GO:0005634//nucleus	GO:0043565//sequence-specific DNA binding;GO:0003700//transcription factor activity, sequence-specific DNA binding	GO:0030154//cell differentiation;GO:0006355//regulation of transcription, DNA-templated	K14494//DELLA protein	gi|670361640|ref|XP_008649813.1|//PREDICTED: scarecrow-like protein 6 [Zea mays]
100273265	1110	2565.72	1192.6	-1.03848	5.24752e-100	Down	1.37316e-100	LOC100273265	NA	NA	NA	K19747//BAHD acyltransferase [EC:2.3.1.-];K05747//Wiskott-Aldrich syndrome protein	gi|226497460|ref|NP_001141178.1|//uncharacterized protein LOC100273265 [Zea mays]
100382699	2452	2396	1080	-1.08283	5.46373e-100	Down	1.43082e-100	LOC100382699	NA	NA	NA	K13412//calcium-dependent protein kinase [EC:2.7.11.1];K13172//serine/arginine repetitive matrix protein 2	gi|293335679|ref|NP_001168894.1|//uncharacterized protein LOC100382699 [Zea mays];NP_001168894.1//uncharacterized protein LOC100382699 [Zea mays]
BGI_novel_G003965	5146	544.34	49.99	-3.37803	8.62799e-100	Down	2.26118e-100	NA	NA	NA	NA	K03255//protein TIF31	AQK78703.1//putative sucrose-phosphatase 2 [Zea mays]
542063	2042	726	121	-2.51819	1.21806e-99	Down	3.19586e-100	LOC542063	GO:0016021//integral component of membrane;GO:0005886//plasma membrane	GO:0005516//calmodulin binding	GO:0006952//defense response;GO:0009607//response to biotic stimulus	K08472//mlo protein	gi|803378357|ref|NP_001292778.1|//barley mlo defense gene homolog 5 [Zea mays]
103650978	1200	1143	323	-1.75645	2.20182e-99	Down	5.79008e-100	LOC103650978	GO:0005576//extracellular region	GO:0008061//chitin binding;GO:0004568//chitinase activity	GO:0006032//chitin catabolic process;GO:0005975//carbohydrate metabolic process	K01183//chitinase [EC:3.2.1.14]	gi|670388685|ref|XP_008674796.1|//PREDICTED: acidic endochitinase-like [Zea mays]
100277079	1936	2021	841	-1.19812	3.18105e-99	Down	8.37146e-100	LOC100277079	NA	GO:0005509//calcium ion binding	NA	K17338//receptor expression-enhancing protein 1/2/3/4;K19984//exocyst complex component 5	gi|226499132|ref|NP_001144217.1|//uncharacterized protein LOC100277079 [Zea mays];NP_001337174.1//uncharacterized protein LOC100277079 [Zea mays]
103645671	731	682.19	103.65	-2.65168	3.91853e-99	Down	1.03356e-99	LOC103645671	GO:0015629//actin cytoskeleton	GO:0003779//actin binding	GO:0030042//actin filament depolymerization	K05765//cofilin	gi|670371290|ref|XP_008666907.1|//PREDICTED: actin-depolymerizing factor 2-like [Zea mays]
103652726	1843	516	42	-3.55214	1.70629e-98	Down	4.5107e-99	LOC103652726	GO:0016021//integral component of membrane	GO:0016705//oxidoreductase activity, acting on paired donors, with incorporation or reduction of molecular oxygen;GO:0020037//heme binding;GO:0005506//iron ion binding;GO:0004497//monooxygenase activity	GO:0055114//oxidation-reduction process	K13226//2-hydroxy-1,4-benzoxazin-3-one monooxygenase [EC:1.14.13.140];K13225//3-hydroxyindolin-2-one monooxygenase [EC:1.14.13.139];K13224//indolin-2-one monooxygenase [EC:1.14.13.138]	gi|985567419|ref|NP_001306690.1|//cytochrome P450 71C3 [Zea mays]
100274757	580	1964	809	-1.21281	2.56115e-98	Down	6.78075e-99	LOC100274757	NA	NA	NA	NA	NA
100275752	1796	2476	1143	-1.04842	4.65422e-98	Down	1.23361e-98	LOC100275752	GO:0016021//integral component of membrane	NA	NA	K11323//histone arginine demethylase JMJD6 [EC:1.14.11.-];K15223//upstream activation factor subunit UAF30;K13172//serine/arginine repetitive matrix protein 2	gi|413942949|gb|AFW75598.1|//hypothetical protein ZEAMMB73_670635 [Zea mays];NP_001143234.1//uncharacterized protein LOC100275752 [Zea mays]
100283639	1244	2001	834	-1.19583	5.76423e-98	Down	1.53011e-98	LOC100283639	NA	NA	NA	NA	gi|226497424|ref|NP_001150012.1|//embryonic protein DC-8 precursor [Zea mays]
103636720	1341	980	243	-1.94506	6.61584e-98	Down	1.75682e-98	LOC103636720	NA	NA	NA	NA	gi|670363933|ref|XP_008657286.1|//PREDICTED: uncharacterized protein LOC103636720 [Zea mays]
100280762	1040	1330	430	-1.56225	7.02958e-98	Down	1.86739e-98	pco119368	NA	NA	GO:0044763//single-organism cellular process	NA	gi|226504030|ref|NP_001147155.1|//uncharacterized protein LOC100280762 [Zea mays]
103631967	1499	2212	971	-1.12104	1.12043e-97	Down	2.97973e-98	LOC103631967	NA	NA	NA	K14493//gibberellin receptor GID1 [EC:3.-.-.-]	gi|670422229|ref|XP_008652040.1|//PREDICTED: probable carboxylesterase 15 [Zea mays]
103635803	1339	756.7	138.25	-2.38567	1.26059e-97	Down	3.35373e-98	LOC103635803	NA	GO:0016740//transferase activity	GO:0009987//cellular process	K14498//serine/threonine-protein kinase SRK2 [EC:2.7.11.1]	gi|670431597|ref|XP_008656406.1|//PREDICTED: serine/threonine-protein kinase SAPK10-like [Zea mays];XP_008656406.1//serine/threonine-protein kinase SAPK10-like [Zea mays]
109942365	1630	482	32.1	-3.84162	2.33157e-97	Down	6.22151e-98	LOC109942365	GO:0016020//membrane;GO:0005634//nucleus	GO:0000166//nucleotide binding;GO:0008270//zinc ion binding;GO:0003676//nucleic acid binding	GO:0006810//transport;GO:0000398//mRNA splicing, via spliceosome	K12896//splicing factor, arginine/serine-rich 7	AQL02067.1//Serine/arginine-rich splicing factor RSZ22 [Zea mays];XP_020399896.1//serine/arginine-rich splicing factor RSZ21A-like [Zea mays];gi|212722094|ref|NP_001132794.1|//arginine/serine-rich splicing factor RSZ20 transcript I [Zea mays]
103630145	2568	628.32	85.45	-2.81158	3.78942e-97	Down	1.01229e-97	LOC103630145	NA	GO:0003677//DNA binding;GO:0046983//protein dimerization activity	NA	K14007//protein transport protein SEC24;K01230//mannosyl-oligosaccharide alpha-1,2-mannosidase [EC:3.2.1.113];K05658//ATP-binding cassette, subfamily B (MDR/TAP), member 1 [EC:3.6.3.44];K04460//serine/threonine-protein phosphatase 5 [EC:3.1.3.16]	gi|670417190|ref|XP_008649451.1|//PREDICTED: uncharacterized protein LOC103630145 isoform X1 [Zea mays];gi|670417192|ref|XP_008649452.1|//PREDICTED: uncharacterized protein LOC103630145 isoform X2 [Zea mays]
103636404	1884	2074	885	-1.1619	5.21609e-97	Down	1.39444e-97	LOC103636404	GO:0016021//integral component of membrane	GO:0016709//oxidoreductase activity, acting on paired donors, with incorporation or reduction of molecular oxygen, NAD(P)H as one donor, and incorporation of one atom of oxygen;GO:0020037//heme binding;GO:0005506//iron ion binding	GO:0044550//secondary metabolite biosynthetic process;GO:0055114//oxidation-reduction process	K00517//null;K20619//cytochrome P450 family 78 subfamily A	gi|670363858|ref|XP_008656985.1|//PREDICTED: cytochrome P450 78A5-like [Zea mays]
100273950	1653	713	121	-2.49213	9.26865e-97	Down	2.4815e-97	LOC100273950	NA	NA	NA	NA	gi|226497894|ref|NP_001141811.1|//putative DUF566 domain containing family protein [Zea mays]
100280491	1431	1341	440	-1.54096	9.50051e-97	Down	2.54452e-97	LOC100280491	GO:0009535//chloroplast thylakoid membrane	GO:0034256//chlorophyll(ide) b reductase activity	GO:0010304//PSII associated light-harvesting complex II catabolic process;GO:0015996//chlorophyll catabolic process;GO:0055114//oxidation-reduction process	K13606//chlorophyll(ide) b reductase [EC:1.1.1.294]	NP_001146883.1//short-chain dehydrogenase/reductase SDR [Zea mays];gi|226532277|ref|NP_001146883.1|//short-chain dehydrogenase/reductase SDR [Zea mays]
103641249	1848	1395	472	-1.49664	2.05726e-96	Down	5.5222e-97	LOC103641249	GO:0016020//membrane	GO:0016709//oxidoreductase activity, acting on paired donors, with incorporation or reduction of molecular oxygen, NAD(P)H as one donor, and incorporation of one atom of oxygen;GO:0020037//heme binding;GO:0005506//iron ion binding	GO:0044550//secondary metabolite biosynthetic process;GO:0055114//oxidation-reduction process	K00512//steroid 17alpha-monooxygenase / 17alpha-hydroxyprogesterone deacetylase [EC:1.14.14.19 1.14.14.32]	gi|670445022|ref|XP_008662833.1|//PREDICTED: indole-2-monooxygenase-like [Zea mays]
100283565	1788	1562	570	-1.38759	2.26087e-96	Down	6.07549e-97	LOC100283565	NA	GO:0003700//transcription factor activity, sequence-specific DNA binding	GO:0006355//regulation of transcription, DNA-templated	K08064//nuclear transcription factor Y, alpha	XP_008677578.1//nuclear transcription factor Y subunit A-10 isoform X1 [Zea mays];gi|670360282|ref|XP_008677578.1|//PREDICTED: nuclear transcription factor Y subunit A-10 isoform X1 [Zea mays];gi|670360286|ref|XP_008677584.1|//PREDICTED: nuclear transcription factor Y subunit A-10 isoform X2 [Zea mays];gi|226494883|ref|NP_001149937.1|//nuclear transcription factor Y subunit A-10 [Zea mays];XP_008…
BGI_novel_G000317	4417	474.46	31.42	-3.84976	5.38875e-96	Down	1.45236e-96	NA	NA	NA	NA	K00928//aspartate kinase [EC:2.7.2.4]	ONM60720.1//hypothetical protein ZEAMMB73_Zm00001d022475 [Zea mays]
BGI_novel_G004449	2964	538.26	54.08	-3.24837	1.6357e-95	Down	4.42473e-96	NA	NA	NA	NA	K20547//basic endochitinase B [EC:3.2.1.14]	OSX69983.1//hypothetical protein BU14_0970s0002 [Porphyra umbilicalis]
103645801	2321	2322	1054	-1.07272	1.64504e-95	Down	4.45161e-96	LOC103645801	GO:0048046//apoplast;GO:0005618//cell wall	GO:0004575//sucrose alpha-glucosidase activity	GO:0005975//carbohydrate metabolic process	K01193//beta-fructofuranosidase [EC:3.2.1.26]	gi|670374741|ref|XP_008668742.1|//PREDICTED: beta-fructofuranosidase, insoluble isoenzyme 6-like [Zea mays]
103640746	4740	1705	660	-1.30246	1.78392e-95	Down	4.82922e-96	LOC103640746	GO:0016021//integral component of membrane;GO:0005886//plasma membrane	GO:0005524//ATP binding;GO:0042626//ATPase activity, coupled to transmembrane movement of substances	GO:0055085//transmembrane transport	K05681//ATP-binding cassette, subfamily G (WHITE), member 2	gi|670444037|ref|XP_008662458.1|//PREDICTED: pleiotropic drug resistance protein 3-like isoform X2 [Zea mays];gi|670444035|ref|XP_008662457.1|//PREDICTED: pleiotropic drug resistance protein 3-like isoform X1 [Zea mays]
100284675	1462	2017	856	-1.16976	2.15556e-95	Down	5.84383e-96	umc2389	GO:0009505//plant-type cell wall;GO:0005576//extracellular region	GO:0020037//heme binding;GO:0046872//metal ion binding;GO:0004601//peroxidase activity	GO:0006979//response to oxidative stress;GO:0009664//plant-type cell wall organization;GO:0098869//cellular oxidant detoxification;GO:0042744//hydrogen peroxide catabolic process;GO:0055114//oxidation-reduction process	K00430//peroxidase [EC:1.11.1.7]	gi|226496972|ref|NP_001151042.1|//uncharacterized protein LOC100284675 precursor [Zea mays]
100275351	1225	2493	1169	-1.02584	2.56675e-95	Down	6.97386e-96	gpm349	NA	GO:0043565//sequence-specific DNA binding;GO:0003700//transcription factor activity, sequence-specific DNA binding	GO:0006355//regulation of transcription, DNA-templated	K03531//cell division protein FtsZ;K14432//ABA responsive element binding factor	gi|226505744|ref|NP_001142918.1|//uncharacterized protein LOC100275351 [Zea mays]
100281724	2701	538.82	54.65	-3.23474	2.88308e-95	Down	7.84478e-96	LOC100281724	GO:0016020//membrane	GO:0000166//nucleotide binding;GO:0004672//protein kinase activity	GO:0016310//phosphorylation	K04733//interleukin-1 receptor-associated kinase 4 [EC:2.7.11.1]	gi|226502146|ref|NP_001148116.1|//carbohydrate binding protein precursor [Zea mays]
100280959	1111	866	194	-2.09154	3.88492e-95	Down	1.05862e-95	LOC100280959	GO:0016021//integral component of membrane	NA	NA	NA	gi|226493474|ref|NP_001147351.1|//plant viral-response family protein [Zea mays]
BGI_novel_G005961	4184	755.11	142.7	-2.33693	4.04829e-95	Down	1.10354e-95	NA	NA	NA	NA	K11838//ubiquitin carboxyl-terminal hydrolase 7 [EC:3.4.19.12]	XP_008661730.1//MATH domain-containing protein At5g43560 [Zea mays]
100273344	1663	588.92	73.91	-2.92746	7.14155e-95	Down	1.95099e-95	LOC100273344	GO:0016021//integral component of membrane	GO:0016709//oxidoreductase activity, acting on paired donors, with incorporation or reduction of molecular oxygen, NAD(P)H as one donor, and incorporation of one atom of oxygen;GO:0016705//oxidoreductase activity, acting on paired donors, with incorporation or reduction of molecular oxygen;GO:0020037//heme binding;GO:0005506//iron ion binding;GO:0004497//monooxygenase activity	GO:0098542//defense response to other organism;GO:0042343//indole glucosinolate metabolic process;GO:0044550//secondary metabolite biosynthetic process;GO:0055114//oxidation-reduction process	K00517//null;K13260//isoflavone 2'-hydroxylase [EC:1.14.13.89]	gi|670358887|ref|XP_008667626.1|//PREDICTED: putative cytochrome P450 superfamily protein isoform X1 [Zea mays];XP_008667626.1//putative cytochrome P450 superfamily protein isoform X1 [Zea mays]
100274401	2262	1324.24	438.12	-1.529	1.70781e-94	Down	4.67572e-95	LOC100274401	NA	GO:0000166//nucleotide binding;GO:0003676//nucleic acid binding	NA	K03231//elongation factor 1-alpha	NP_001142233.1//uncharacterized protein LOC100274401 [Zea mays];gi|670420591|ref|XP_008651136.1|//PREDICTED: hypothetical protein isoform X1 [Zea mays]
103636958	2029	427	18	-4.5014	2.86036e-94	Down	7.85108e-95	LOC103636958	GO:0016021//integral component of membrane	GO:0004674//protein serine/threonine kinase activity;GO:0005524//ATP binding	GO:0006468//protein phosphorylation	K04733//interleukin-1 receptor-associated kinase 4 [EC:2.7.11.1]	gi|670433947|ref|XP_008657477.1|//PREDICTED: lysM domain receptor-like kinase 3 [Zea mays]
103647882	1090	724	131	-2.39965	4.11398e-94	Down	1.13124e-94	LOC103647882	GO:0005794//Golgi apparatus;GO:0005829//cytosol;GO:0031201//SNARE complex;GO:0031902//late endosome membrane;GO:0016021//integral component of membrane;GO:0005789//endoplasmic reticulum membrane;GO:0012507//ER to Golgi transport vesicle membrane	GO:0005484//SNAP receptor activity;GO:0000149//SNARE binding	GO:0006896//Golgi to vacuole transport;GO:0048280//vesicle fusion with Golgi apparatus;GO:0006623//protein targeting to vacuole;GO:0042147//retrograde transport, endosome to Golgi;GO:0006888//ER to Golgi vesicle-mediated transport;GO:0006891//intra-Golgi vesicle-mediated transport	K08494//novel plant SNARE	gi|670379547|ref|XP_008670602.1|//PREDICTED: novel plant SNARE 13-like isoform X2 [Zea mays];gi|670379545|ref|XP_008670601.1|//PREDICTED: novel plant SNARE 13-like isoform X1 [Zea mays]
103629711	2108	1082	306	-1.75533	4.3417e-94	Down	1.19429e-94	LOC103629711	GO:0016021//integral component of membrane	GO:0016709//oxidoreductase activity, acting on paired donors, with incorporation or reduction of molecular oxygen, NAD(P)H as one donor, and incorporation of one atom of oxygen;GO:0020037//heme binding;GO:0005506//iron ion binding	GO:0044550//secondary metabolite biosynthetic process;GO:0055114//oxidation-reduction process	K07418//cytochrome P450 family 2 subfamily J [EC:1.14.14.1];K14985//26-hydroxylase [EC:1.14.-.-];K00512//steroid 17alpha-monooxygenase / 17alpha-hydroxyprogesterone deacetylase [EC:1.14.14.19 1.14.14.32];K07408//cytochrome P450 family 1 subfamily A polypeptide 1 [EC:1.14.14.1]	gi|670416157|ref|XP_008649046.1|//PREDICTED: premnaspirodiene oxygenase-like [Zea mays]
100282287	1300	2035	875	-1.1509	8.29426e-94	Down	2.28648e-94	LOC100282287	GO:0016021//integral component of membrane	NA	NA	NA	gi|925115248|ref|NP_001148671.2|//harpin-induced protein [Zea mays]
103654551	1884	2465	1160	-1.02069	1.67059e-93	Down	4.61526e-94	LOC103654551	GO:0016021//integral component of membrane;GO:0005886//plasma membrane	GO:0010328//auxin influx transmembrane transporter activity;GO:0015171//amino acid transmembrane transporter activity	GO:0009733//response to auxin;GO:0009926//auxin polar transport;GO:0010311//lateral root formation;GO:0048829//root cap development;GO:0060919//auxin influx;GO:0003333//amino acid transmembrane transport	K13946//auxin influx carrier (AUX1 LAX family)	gi|670399314|ref|XP_008679620.1|//PREDICTED: auxin transporter-like protein 3 [Zea mays]
BGI_novel_G006495	3938	587.89	0	-10.1326	1.98636e-93	Down	5.49354e-94	NA	NA	NA	NA	K14641//apyrase [EC:3.6.1.5];K16546//FGFR1 oncogene partner	ONM58127.1//hypothetical protein ZEAMMB73_Zm00001d021728, partial [Zea mays]
542230	1887	1944	819	-1.18032	2.63312e-93	Down	7.29267e-94	cat2	GO:0005777//peroxisome	GO:0020037//heme binding;GO:0046872//metal ion binding;GO:0004096//catalase activity	GO:0098869//cellular oxidant detoxification;GO:0042744//hydrogen peroxide catabolic process;GO:0055114//oxidation-reduction process;GO:0042542//response to hydrogen peroxide	K03781//catalase [EC:1.11.1.6]	gi|806776638|ref|NP_001105310.2|//catalase isozyme 2 [Zea mays]
100383549	1962	1059	297	-1.7674	5.44515e-93	Down	1.51295e-93	LOC100383549	GO:0009536//plastid	GO:0003824//catalytic activity	GO:0008152//metabolic process	K01904//4-coumarate--CoA ligase [EC:6.2.1.12];K10526//OPC-8:0 CoA ligase 1 [EC:6.2.1.-]	ONM54001.1//4-coumarate--CoA ligase-like 9 [Zea mays];gi|293332761|ref|NP_001169668.1|//putative AMP-dependent synthetase and ligase superfamily protein [Zea mays]
103643768	1618	718.11	130.91	-2.38886	7.0372e-93	Down	1.95949e-93	LOC103643768	GO:0005739//mitochondrion	GO:0004517//nitric-oxide synthase activity;GO:0005525//GTP binding;GO:0003924//GTPase activity	GO:0042254//ribosome biogenesis;GO:0055114//oxidation-reduction process	K13427//nitric-oxide synthase, plant [EC:1.14.13.39]	ONM07564.1//NO-associated protein 1 chloroplastic/mitochondrial [Zea mays];ONM07565.1//NO-associated protein 1 chloroplastic/mitochondrial [Zea mays];gi|670367725|ref|XP_008665155.1|//PREDICTED: putative nitric oxide synthase [Zea mays]
100272281	2515	903.17	217.72	-1.98575	8.04988e-93	Down	2.24227e-93	LOC100272281	GO:0005622//intracellular	GO:0005525//GTP binding	GO:0007264//small GTPase mediated signal transduction	K07897//Ras-related protein Rab-7A;K02184//formin 2	ONM29161.1//Ras-related protein RABG3a [Zea mays];gi|413943791|gb|AFW76440.1|//hypothetical protein ZEAMMB73_688137 [Zea mays];ONM29159.1//Ras-related protein RABG3a, partial [Zea mays];XP_002945771.1//pathogenesis-related protein 1-like protein [Volvox carteri f. nagariensis]
BGI_novel_G006404	3495	582.29	0	-10.1188	9.63244e-93	Down	2.685e-93	NA	NA	NA	NA	K02993//small subunit ribosomal protein S7e;K20279//synaptojanin [EC:3.1.3.36]	ONM15225.1//40S ribosomal protein S7-2 [Zea mays]
103626125	920	1043	290	-1.77985	1.72309e-92	Down	4.815e-93	LOC103626125	GO:0005618//cell wall;GO:0005576//extracellular region	GO:0008289//lipid binding;GO:0008233//peptidase activity	GO:0006508//proteolysis;GO:0006869//lipid transport;GO:0071555//cell wall organization	NA	gi|226494107|ref|NP_001148419.1|//nonspecific lipid-transfer protein precursor [Zea mays]
100285883	1738	1546.35	575.9	-1.35821	2.03137e-92	Down	5.68654e-93	LOC100285883	GO:0009505//plant-type cell wall;GO:0005773//vacuole	GO:0004185//serine-type carboxypeptidase activity	GO:0051603//proteolysis involved in cellular protein catabolic process	K16297//serine carboxypeptidase-like clade II [EC:3.4.16.-]	gi|226533274|ref|NP_001152245.1|//lysosomal protective protein precursor [Zea mays];gi|670393951|ref|XP_008677402.1|//PREDICTED: lysosomal protective protein isoform X1 [Zea mays]
100272247	1526	609	86	-2.75726	2.28836e-92	Down	6.40823e-93	cl52_1b	GO:0005774//vacuolar membrane;GO:0005768//endosome;GO:0005802//trans-Golgi network	GO:0008757//S-adenosylmethionine-dependent methyltransferase activity	GO:0032259//methylation;GO:0008610//lipid biosynthetic process	K13384//(S)-coclaurine N-methyltransferase [EC:2.1.1.140]	gi|226499828|ref|NP_001140214.1|//uncharacterized protein LOC100272247 [Zea mays];XP_008658214.1//uncharacterized protein LOC100272247 isoform X1 [Zea mays];gi|670435286|ref|XP_008658214.1|//PREDICTED: uncharacterized protein LOC100272247 isoform X1 [Zea mays]
103627751	803	1977	845	-1.15952	2.94169e-92	Down	8.24363e-93	LOC103627751	GO:0005739//mitochondrion	NA	NA	NA	gi|1001184391|ref|NP_001307389.1|//uncharacterized LOC103627751 [Zea mays]
103636036	5297	1894	791.98	-1.19113	2.9726e-92	Down	8.33319e-93	LOC103636036	GO:0009506//plasmodesma;GO:0016021//integral component of membrane;GO:0009536//plastid;GO:0005886//plasma membrane	GO:0005544//calcium-dependent phospholipid binding;GO:0016757//transferase activity, transferring glycosyl groups;GO:0005509//calcium ion binding	GO:0048513//animal organ development	K04733//interleukin-1 receptor-associated kinase 4 [EC:2.7.11.1]	gi|670432098|ref|XP_008656618.1|//PREDICTED: uncharacterized protein LOC103636036 [Zea mays]
100284363	1117	1555	583	-1.34858	6.14183e-92	Down	1.72786e-92	si707024f02	NA	GO:0030246//carbohydrate binding	NA	K04733//interleukin-1 receptor-associated kinase 4 [EC:2.7.11.1];K08235//xyloglucan:xyloglucosyl transferase [EC:2.4.1.207]	gi|226509660|ref|NP_001150730.1|//uncharacterized protein LOC100284363 [Zea mays]
100275370	2406	1368.54	472.78	-1.46663	7.27149e-92	Down	2.04782e-92	LOC100275370	NA	NA	NA	NA	gi|670363034|ref|XP_008654433.1|//PREDICTED: uncharacterized protein LOC100275370 [Zea mays]
100382222	1737	1299	433	-1.51819	8.78079e-92	Down	2.47549e-92	LOC100382222	GO:0043231//intracellular membrane-bounded organelle	GO:0080043//quercetin 3-O-glucosyltransferase activity;GO:0080044//quercetin 7-O-glucosyltransferase activity	GO:0009813//flavonoid biosynthetic process;GO:0052696//flavonoid glucuronidation	K04628//ceramide galactosyltransferase [EC:2.4.1.47];K13493//cytokinin-N-glucosyltransferase [EC:2.4.1.-];K13030//cyanohydrin beta-glucosyltransferase [EC:2.4.1.85]	gi|293331219|ref|NP_001168449.1|//uncharacterized protein LOC100382222 [Zea mays]
BGI_novel_G000064	9960	505.94	48.77	-3.30813	2.77479e-91	Down	7.8475e-92	NA	NA	NA	NA	K14289//exportin-5;K05285//phosphatidylinositol glycan, class N [EC:2.7.-.-];K01444//N4-(beta-N-acetylglucosaminyl)-L-asparaginase [EC:3.5.1.26]	ONM38170.1//Retrovirus-related Pol polyprotein LINE-1 [Zea mays]
100383966	1966	1024	284	-1.78348	4.3405e-91	Down	1.22928e-91	LOC100383966	GO:0016021//integral component of membrane;GO:0005886//plasma membrane	GO:0015171//amino acid transmembrane transporter activity	GO:0003333//amino acid transmembrane transport	K14209//solute carrier family 36 (proton-coupled amino acid transporter)	gi|670374198|ref|XP_008668462.1|//PREDICTED: uncharacterized protein LOC100383966 isoform X1 [Zea mays]
103654139	1835	597	84	-2.7625	9.34388e-91	Down	2.64907e-91	LOC103654139	GO:0005634//nucleus	GO:0003677//DNA binding	GO:0006355//regulation of transcription, DNA-templated	K12581//CCR4-NOT transcription complex subunit 7/8;K13126//polyadenylate-binding protein;K05941//glutathione gamma-glutamylcysteinyltransferase [EC:2.3.2.15];K01054//acylglycerol lipase [EC:3.1.1.23]	gi|670398259|ref|XP_008679189.1|//PREDICTED: NAC domain-containing protein 21/22-like [Zea mays]
100191636	1363	2284.79	1054.06	-1.04934	9.52947e-91	Down	2.70264e-91	LOC100191636	GO:0016021//integral component of membrane	GO:0003723//RNA binding;GO:0008168//methyltransferase activity	GO:0032259//methylation;GO:0006364//rRNA processing;GO:0008033//tRNA processing	NA	gi|413924022|gb|AFW63954.1|//hypothetical protein ZEAMMB73_806586 [Zea mays]
100383597	2607	1645	643	-1.28843	1.13808e-90	Down	3.23221e-91	LOC100383597	NA	NA	NA	K07466//replication factor A1	XP_008650708.1//replication factor A 51 kDa subunit-like [Zea mays];ACL54027.1//unknown [Zea mays];gi|413953822|gb|AFW86471.1|//hypothetical protein ZEAMMB73_862151 [Zea mays]
542686	1657	1391	492	-1.43262	3.51853e-90	Down	1.00347e-90	psy2	GO:0016021//integral component of membrane;GO:0009536//plastid	GO:0016765//transferase activity, transferring alkyl or aryl (other than methyl) groups	GO:0009058//biosynthetic process	K02291//15-cis-phytoene/all-trans-phytoene synthase [EC:2.5.1.32 2.5.1.99]	NP_001108117.1//phytoene synthase 2 [Zea mays];gi|167860186|ref|NP_001108117.1|//phytoene synthase 2 [Zea mays]
BGI_novel_G004700	5954	2407.28	1139.63	-1.01207	4.12726e-90	Down	1.17831e-90	NA	NA	NA	NA	K01507//inorganic pyrophosphatase [EC:3.6.1.1]	ONM26099.1//hypothetical protein ZEAMMB73_Zm00001d007131 [Zea mays]
109939178	1389	1123.99	340.62	-1.65563	4.38296e-90	Down	1.25218e-90	LOC109939178	GO:0016020//membrane;GO:0005618//cell wall;GO:0005576//extracellular region	NA	GO:0009664//plant-type cell wall organization;GO:0009828//plant-type cell wall loosening	K20628//expansin	gi|162458215|ref|NP_001105642.1|//alpha expansin 2 precursor [Zea mays]
100277571	730	1551	588	-1.33254	4.55583e-90	Down	1.30202e-90	LOC100277571	NA	NA	NA	NA	gi|670427979|ref|XP_008654744.1|//PREDICTED: uncharacterized protein LOC100277571 isoform X1 [Zea mays];gi|413949694|gb|AFW82343.1|//hypothetical protein ZEAMMB73_544496 [Zea mays]
100285228	1650	1238.01	405	-1.54526	8.22589e-90	Down	2.35742e-90	LOC100285228	NA	GO:0004722//protein serine/threonine phosphatase activity	GO:0006470//protein dephosphorylation	K10147//protein phosphatase 1D [EC:3.1.3.16];K17506//protein phosphatase 1L [EC:3.1.3.16];K19477//cGMP-dependent protein kinase 2 [EC:2.7.11.12]	gi|969812444|ref|NP_001151594.2|//catalytic/ protein phosphatase type 2C [Zea mays]
103650331	2015	1884	797	-1.17438	9.04743e-90	Down	2.59555e-90	LOC103650331	GO:0009507//chloroplast	GO:0008422//beta-glucosidase activity;GO:0102483//scopolin beta-glucosidase activity	GO:0009736//cytokinin-activated signaling pathway;GO:1901657//glycosyl compound metabolic process;GO:0005975//carbohydrate metabolic process	K20835//avenacosidase [EC:3.2.1.188];K01188//beta-glucosidase [EC:3.2.1.21]	gi|670387052|ref|XP_008674149.1|//PREDICTED: 4-hydroxy-7-methoxy-3-oxo-3,4-dihydro-2H-1,4-benzoxazin-2-yl glucoside beta-D-glucosidase 2, chloroplastic-like [Zea mays]
100285202	1832	1944	836	-1.15068	1.15364e-89	Down	3.31418e-90	LOC100285202	GO:0005773//vacuole	GO:0004560//alpha-L-fucosidase activity	GO:0005975//carbohydrate metabolic process	K01206//alpha-L-fucosidase [EC:3.2.1.51]	gi|226494837|ref|NP_001151568.1|//alpha-L-fucosidase 1 precursor [Zea mays]
542666	2270	1668	661.53	-1.26747	1.21665e-89	Down	3.49761e-90	LOC542666	NA	GO:0005488//binding	NA	K20641//Rho GTPase-activating protein 20;K13415//protein brassinosteroid insensitive 1 [EC:2.7.10.1 2.7.11.1]	gi|818213441|ref|NP_001295407.1|//squamosa promoter-binding-like protein 17 [Zea mays];NP_001295407.1//squamosa promoter-binding-like protein 17 [Zea mays]
100277562	1470	964	257	-1.8405	1.44956e-89	Down	4.17149e-90	pco136884	GO:0005634//nucleus	GO:0008270//zinc ion binding;GO:0003676//nucleic acid binding	GO:0009867//jasmonic acid mediated signaling pathway;GO:0010150//leaf senescence	K15172//transcription elongation factor SPT5;K07560//D-tyrosyl-tRNA(Tyr) deacylase [EC:3.1.-.-]	gi|226507354|ref|NP_001144558.1|//uncharacterized protein LOC100277562 [Zea mays]
100274864	2059	2146	970	-1.07882	3.2981e-89	Down	9.52388e-90	umc1240	GO:0043231//intracellular membrane-bounded organelle;GO:0044444//cytoplasmic part	NA	NA	K20495//long-chain fatty acid omega-monooxygenase [EC:1.14.13.205];K14325//RNA-binding protein with serine-rich domain 1;K10956//protein transport protein SEC61 subunit alpha	gi|226504258|ref|NP_001142597.1|//uncharacterized protein LOC100274864 [Zea mays];gi|670403333|ref|XP_008681578.1|//PREDICTED: uncharacterized protein LOC100274864 isoform X1 [Zea mays];NP_001142597.1//uncharacterized protein LOC100274864 [Zea mays]
100282443	1741	1388.06	496	-1.41789	1.24879e-88	Down	3.61726e-89	ANAC010	GO:0005634//nucleus	GO:0003677//DNA binding	GO:0006355//regulation of transcription, DNA-templated	NA	gi|226528930|ref|NP_001148826.1|//putative NAC domain transcription factor superfamily protein [Zea mays]
100381856	1083	2106	947	-1.0863	1.51682e-88	Down	4.39967e-89	LOC100381856	GO:0016020//membrane	NA	NA	K01759//lactoylglutathione lyase [EC:4.4.1.5]	gi|293331689|ref|NP_001168114.1|//uncharacterized protein LOC100381856 [Zea mays]
100281254	1346	1766	728	-1.21171	1.86475e-88	Down	5.4144e-89	LOC100281254	GO:0009536//plastid	GO:0016491//oxidoreductase activity	GO:0055114//oxidation-reduction process	K00010//myo-inositol 2-dehydrogenase / D-chiro-inositol 1-dehydrogenase [EC:1.1.1.18 1.1.1.369]	gi|226506368|ref|NP_001147645.1|//oxidoreductase [Zea mays]
100276217	1601	878.98	217.05	-1.95103	2.41015e-88	Down	7.00759e-89	LOC100276217	NA	NA	NA	NA	gi|414880336|tpg|DAA57467.1|//TPA: hypothetical protein ZEAMMB73_789629 [Zea mays];ONM37613.1//hypothetical protein ZEAMMB73_Zm00001d043341 [Zea mays]
BGI_novel_G006487	3007	759.17	159.97	-2.17985	5.38973e-88	Down	1.57243e-88	NA	NA	NA	NA	K14641//apyrase [EC:3.6.1.5];K20827//RNA polymerase II subunit B1 CTD phosphatase RPAP2 [EC:3.1.3.16]	ONM58130.1//hypothetical protein ZEAMMB73_Zm00001d021728, partial [Zea mays]
100283414	901	820	189	-2.05047	5.9028e-88	Down	1.7227e-88	LOC100283414	GO:0016021//integral component of membrane;GO:0046658//anchored component of plasma membrane	GO:0009055//electron carrier activity	NA	K03006//DNA-directed RNA polymerase II subunit RPB1 [EC:2.7.7.6];K04733//interleukin-1 receptor-associated kinase 4 [EC:2.7.11.1]	gi|226509294|ref|NP_001149787.1|//blue copper protein precursor [Zea mays]
100191596	1661	1161	368	-1.59082	6.64741e-88	Down	1.94133e-88	LOC100191596	GO:0016021//integral component of membrane	GO:0005215//transporter activity	GO:0055085//transmembrane transport	NA	gi|670357863|ref|XP_008668533.1|//PREDICTED: tetracycline transporter protein isoform X1 [Zea mays]
103641398	2562	528	62	-3.02343	6.86896e-88	Down	2.00671e-88	LOC103641398	GO:0016021//integral component of membrane	NA	NA	K03283//heat shock 70kDa protein 1/8;K12598//ATP-dependent RNA helicase DOB1 [EC:3.6.4.13];K19022//AP-5 complex subunit beta-1	gi|670445362|ref|XP_008662977.1|//PREDICTED: uncharacterized protein LOC103641398 [Zea mays]
103639023	2409	464	39.12	-3.50138	8.93616e-88	Down	2.61329e-88	LOC103639023	GO:0016021//integral component of membrane;GO:0000148//1,3-beta-D-glucan synthase complex	GO:0003843//1,3-beta-D-glucan synthase activity	GO:0006075//(1->3)-beta-D-glucan biosynthetic process	K13115//coiled-coil domain-containing protein 130;K11000//callose synthase [EC:2.4.1.-]	AQL05934.1//hypothetical protein ZEAMMB73_Zm00001d047234 [Zea mays];AQL05935.1//hypothetical protein ZEAMMB73_Zm00001d047234 [Zea mays];XP_020400419.1//uncharacterized protein LOC103639023 [Zea mays];gi|670439270|ref|XP_008660019.1|//PREDICTED: uncharacterized protein LOC103639023 [Zea mays];AQL05936.1//hypothetical protein ZEAMMB73_Zm00001d047234 [Zea mays]
103637027	1797	563.25	75.87	-2.82541	1.06711e-87	Down	3.12276e-88	LOC103637027	NA	NA	NA	K07466//replication factor A1;K00430//peroxidase [EC:1.11.1.7];K13098//RNA-binding protein FUS;K01051//pectinesterase [EC:3.1.1.11]	gi|670424822|ref|XP_008653086.1|//PREDICTED: uncharacterized protein LOC103633178 isoform X1 [Zea mays];XP_008649564.2//uncharacterized protein LOC103630280 isoform X1 [Zea mays]
100277070	1623	1952	851	-1.13095	1.3093e-87	Down	3.8354e-88	LOC100277070	NA	NA	NA	NA	gi|226504306|ref|NP_001144209.1|//uncharacterized protein LOC100277070 [Zea mays]
100502521	1860	1939	843	-1.13494	1.60359e-87	Down	4.70226e-88	CCD7	GO:0009507//chloroplast	GO:0046872//metal ion binding;GO:0045549//9-cis-epoxycarotenoid dioxygenase activity	GO:0010223//secondary shoot formation;GO:0009733//response to auxin;GO:0016121//carotene catabolic process;GO:0055114//oxidation-reduction process;GO:1901601//strigolactone biosynthetic process	K17912//9-cis-beta-carotene 9',10'-cleaving dioxygenase [EC:1.13.11.68]	gi|414585967|tpg|DAA36538.1|//TPA: carotenoid cleavage dioxygenase [Zea mays]
100276136	749	590	87	-2.69486	1.91644e-87	Down	5.62915e-88	LOC100276136	NA	NA	NA	NA	gi|226493253|ref|NP_001143468.1|//uncharacterized protein LOC100276136 [Zea mays]
103627873	3320	1387	500	-1.4052	2.15232e-87	Down	6.32842e-88	LOC103627873	GO:0016021//integral component of membrane	GO:0016740//transferase activity	NA	NA	gi|670410560|ref|XP_008646404.1|//PREDICTED: uncharacterized protein LOC103627873 [Zea mays]
BGI_novel_G000686	2586	396.76	17.56	-4.43113	4.15134e-87	Down	1.22226e-87	NA	NA	NA	NA	K12489//Arf-GAP with coiled-coil, ANK repeat and PH domain-containing protein	ONM04260.1//RNA-binding (RRM/RBD/RNP motifs) family protein [Zea mays]
103637666	1426	1900	820	-1.14553	4.64905e-87	Down	1.37018e-87	LOC103637666	GO:0005634//nucleus	GO:0003677//DNA binding;GO:0003700//transcription factor activity, sequence-specific DNA binding	GO:0006355//regulation of transcription, DNA-templated	K09338//homeobox-leucine zipper protein	gi|670364267|ref|XP_008658438.1|//PREDICTED: homeobox-leucine zipper protein HOX1-like [Zea mays]
BGI_novel_G003277	3450	732.93	150.31	-2.21897	7.2287e-87	Down	2.13476e-87	NA	NA	NA	NA	NA	AQK65059.1//Cyclase family protein [Zea mays]
100304142	829	1733	715	-1.21049	1.06142e-86	Down	3.13771e-87	LOC100304142	GO:0016021//integral component of membrane	GO:0042349//guiding stereospecific synthesis activity	GO:0009699//phenylpropanoid biosynthetic process;GO:0050790//regulation of catalytic activity	K01870//isoleucyl-tRNA synthetase [EC:6.1.1.5];K14440//SWI/SNF-related matrix-associated actin-dependent regulator of chromatin subfamily A-like protein 1 [EC:3.6.4.12]	gi|670421383|ref|XP_008651592.1|//PREDICTED: dirigent-like protein pDIR3 isoform X1 [Zea mays];ONM50978.1//Dirigent-like protein pDIR3 [Zea mays]
100384228	1720	1587	625	-1.27761	2.03844e-86	Down	6.04415e-87	LOC100384228	GO:0016020//membrane	GO:0008375//acetylglucosaminyltransferase activity	NA	NA	gi|670421711|ref|XP_008651767.1|//PREDICTED: hypothetical protein isoform X1 [Zea mays]
100280907	2127	1187.46	388.29	-1.5459	2.88139e-86	Down	8.55213e-87	pco086874	GO:0005774//vacuolar membrane;GO:0005783//endoplasmic reticulum;GO:0005794//Golgi apparatus;GO:0009507//chloroplast	GO:0005524//ATP binding	NA	K09486//hypoxia up-regulated 1	gi|670393547|ref|XP_008677176.1|//PREDICTED: LOC100280907 isoform X1 [Zea mays];gi|226493536|ref|NP_001147299.1|//uncharacterized protein LOC100280907 [Zea mays]
100283946	2694	1942.09	851.86	-1.12215	4.17576e-86	Down	1.24063e-86	LOC100283946	GO:0005634//nucleus	GO:0043565//sequence-specific DNA binding;GO:0003700//transcription factor activity, sequence-specific DNA binding	GO:0006355//regulation of transcription, DNA-templated	K14494//DELLA protein	gi|413953428|gb|AFW86077.1|//hypothetical protein ZEAMMB73_433354 [Zea mays]
103642155	656	585	88	-2.66609	9.57077e-86	Down	2.85206e-86	LOC103642155	GO:0005737//cytoplasm	GO:0046914//transition metal ion binding	GO:0030001//metal ion transport;GO:0046916//cellular transition metal ion homeostasis	K10878//meiotic recombination protein SPO11;K10572//inositol-pentakisphosphate 2-kinase [EC:2.7.1.158];K12823//ATP-dependent RNA helicase DDX5/DBP2 [EC:3.6.4.13];K18081//myotubularin-related protein 1/2 [EC:3.1.3.64 3.1.3.95]	gi|670447020|ref|XP_008663693.1|//PREDICTED: uncharacterized protein LOC103642155 [Zea mays]
100384734	1257	1128	357	-1.593	1.27494e-85	Down	3.80813e-86	LOC100384734	NA	NA	NA	NA	NA
BGI_novel_G000948	4235	642.13	112.39	-2.44758	1.43852e-85	Down	4.30101e-86	NA	NA	NA	NA	K04382//serine/threonine-protein phosphatase 2A catalytic subunit [EC:3.1.3.16]	ONM17324.1//Glutathione S-transferase TCHQD [Zea mays]
100193624	1700	934.9	253.02	-1.81879	1.51945e-85	Down	4.54451e-86	LOC100193624	GO:0005739//mitochondrion	GO:0016740//transferase activity	GO:0009058//biosynthetic process	K18163//NADH dehydrogenase [ubiquinone] 1 alpha subcomplex assembly factor 6	gi|670415292|ref|XP_008648728.1|//PREDICTED: NADH dehydrogenase (ubiquinone) complex I, assembly factor 6-like [Zea mays]
100383800	1851	1018.99	298.27	-1.70568	2.75496e-85	Down	8.25891e-86	umc2591	GO:0005794//Golgi apparatus;GO:0016021//integral component of membrane	GO:0016413//O-acetyltransferase activity	GO:0071554//cell wall organization or biogenesis	K16573//gamma-tubulin complex component 6	gi|413932638|gb|AFW67189.1|//putative DUF231 domain containing family protein [Zea mays]
100277362	673	1174.8	384.42	-1.54489	2.75885e-85	Down	8.27332e-86	umc2626	NA	NA	NA	NA	gi|226501912|ref|NP_001144418.1|//uncharacterized protein LOC100277362 [Zea mays]
100278584	781	763	168	-2.11645	2.81603e-85	Down	8.45037e-86	LOC100278584	GO:0005675//holo TFIIH complex;GO:0016020//membrane;GO:0000439//core TFIIH complex	GO:0008353//RNA polymerase II carboxy-terminal domain kinase activity;GO:0008135//translation factor activity, RNA binding;GO:0003684//damaged DNA binding;GO:0008094//DNA-dependent ATPase activity	GO:0070816//phosphorylation of RNA polymerase II C-terminal domain;GO:0006289//nucleotide-excision repair	K03143//transcription initiation factor TFIIH subunit 3	gi|226530541|ref|NP_001145287.1|//uncharacterized protein LOC100278584 [Zea mays]
BGI_novel_G000298	3947	370.41	10.76	-5.0386	3.16818e-85	Down	9.51654e-86	NA	NA	NA	NA	K00234//succinate dehydrogenase (ubiquinone) flavoprotein subunit [EC:1.3.5.1]	PAN44750.1//hypothetical protein PAHAL_I01514 [Panicum hallii]
103632764	2604	754.35	164.15	-2.13345	3.60713e-85	Down	1.08494e-85	LOC103632764	NA	GO:0008725//DNA-3-methyladenine glycosylase activity	GO:0006284//base-excision repair	K01246//DNA-3-methyladenine glycosylase I [EC:3.2.2.20]	ONM55021.1//DNA glycosylase superfamily protein [Zea mays];gi|414885482|tpg|DAA61496.1|//TPA: hypothetical protein ZEAMMB73_098263 [Zea mays]
100382162	1168	2078	946	-1.06851	4.00967e-85	Down	1.20641e-85	LOC100382162	NA	GO:0016787//hydrolase activity	GO:0008152//metabolic process	K17872//NADH:ubiquinone reductase (non-electrogenic) [EC:1.6.5.9];K20506//tuliposide A-converting enzyme [EC:4.2.99.22]	gi|414885736|tpg|DAA61750.1|//TPA: hypothetical protein ZEAMMB73_506846 [Zea mays]
542758	897	1297	456	-1.4413	5.88701e-85	Down	1.77301e-85	rop5	GO:0016020//membrane;GO:0005737//cytoplasm	GO:0005515//protein binding;GO:0005525//GTP binding	GO:0007264//small GTPase mediated signal transduction	K04392//Ras-related C3 botulinum toxin substrate 1	AQL00901.1//Rho-related protein from plants 5 [Zea mays];gi|670436724|ref|XP_008659034.1|//PREDICTED: rho-related protein from plants 5 isoform X1 [Zea mays]
109939387	847	764.59	169.58	-2.10595	6.3339e-85	Down	1.90885e-85	LOC109939387	GO:0033110//Cvt vesicle membrane;GO:0005874//microtubule;GO:0000421//autophagosome membrane	NA	GO:0006995//cellular response to nitrogen starvation;GO:0006914//autophagy;GO:0015031//protein transport	K08341//GABA(A) receptor-associated protein	gi|221137193|ref|NP_001137493.1|//uncharacterized protein LOC100240695 [Zea mays];PAN40176.1//hypothetical protein PAHAL_G02368 [Panicum hallii]
100273927	1643	1130	362	-1.57549	1.96201e-84	Down	5.94212e-85	LOC100273927	GO:0016021//integral component of membrane;GO:0005739//mitochondrion	GO:0015194//L-serine transmembrane transporter activity	GO:0015825//L-serine transport	NA	gi|670372519|ref|XP_008667561.1|//PREDICTED: hypothetical protein isoform X1 [Zea mays];XP_008667561.1//uncharacterized LOC100273927 isoform X1 [Zea mays]
103648545	1658	1235.01	422	-1.48244	2.21641e-84	Down	6.7236e-85	LOC103648545	NA	NA	NA	K14317//nuclear pore complex protein Nup214;K13171//serine/arginine repetitive matrix protein 1	gi|414586546|tpg|DAA37117.1|//TPA: hypothetical protein ZEAMMB73_391383 [Zea mays];XP_002446736.2//VAN3-binding protein [Sorghum bicolor]
100500963	1067	1298.53	460.34	-1.42934	5.11867e-84	Down	1.55481e-84	LOC100500963	NA	NA	NA	K11592//endoribonuclease Dicer [EC:3.1.26.-]	gi|670426575|ref|XP_008653945.1|//PREDICTED: uncharacterized protein LOC100500963 [Zea mays];XP_020397230.1//uncharacterized protein LOC100500963 [Zea mays];ONM54974.1//Ribonuclease 3-like protein 1 [Zea mays]
BGI_novel_G006509	1020	374.08	14.2	-4.65262	6.41832e-84	Down	1.95022e-84	NA	NA	NA	NA	K04733//interleukin-1 receptor-associated kinase 4 [EC:2.7.11.1];K00872//homoserine kinase [EC:2.7.1.39];K17479//glutaredoxin domain-containing cysteine-rich protein 1;K10398//kinesin family member 11;K05658//ATP-binding cassette, subfamily B (MDR/TAP), member 1 [EC:3.6.3.44]	XP_012700855.1//PREDICTED: zinc finger BED domain-containing protein RICESLEEPER 2-like [Setaria italica]
103648032	3811	1595	641	-1.24839	8.00481e-84	Down	2.43387e-84	LOC103648032	NA	NA	NA	K14487//auxin responsive GH3 gene family	XP_008670758.1//probable indole-3-acetic acid-amido synthetase GH3.13 [Zea mays];gi|670379915|ref|XP_008670756.1|//PREDICTED: probable indole-3-acetic acid-amido synthetase GH3.13 [Zea mays]
100194121	1511	1707	712	-1.19474	1.04147e-83	Down	3.16763e-84	LOC100194121	GO:0016021//integral component of membrane	GO:0008270//zinc ion binding	NA	K10658//E3 ubiquitin-protein ligase MARCH3 [EC:2.3.2.27];K10661//E3 ubiquitin-protein ligase MARCH6 [EC:2.3.2.27]	gi|212721316|ref|NP_001132646.1|//protein binding protein [Zea mays];gi|670427433|ref|XP_008654428.1|//PREDICTED: protein binding protein isoform X2 [Zea mays];ACN34184.1//unknown [Zea mays];gi|670427439|ref|XP_008654431.1|//PREDICTED: protein binding protein isoform X3 [Zea mays]
100275733	1318	632.46	112.01	-2.43058	1.21049e-83	Down	3.68411e-84	LOC100275733	GO:0005634//nucleus	GO:0003677//DNA binding	GO:0006355//regulation of transcription, DNA-templated	NA	gi|413946506|gb|AFW79155.1|//putative NAC domain transcription factor superfamily protein [Zea mays];gi|407232742|gb|AFT82713.1|//NAC87 NAC type transcription factor, partial [Zea mays subsp. mays]
103647762	1335	475	49	-3.2103	1.22441e-83	Down	3.72769e-84	LOC103647762	NA	NA	NA	K21026//acetylajmaline esterase [EC:3.1.1.80];K00679//phospholipid:diacylglycerol acyltransferase [EC:2.3.1.158];K20888//xyloglucan galactosyltransferase MUR3 [EC:2.4.1.-]	gi|670379255|ref|XP_008670497.1|//PREDICTED: GDSL esterase/lipase At5g03600-like isoform X1 [Zea mays];XP_008670498.1//GDSL esterase/lipase At5g03600 [Zea mays]
100192656	2973	1561.91	621.35	-1.26306	1.3282e-83	Down	4.045e-84	LOC100192656	NA	NA	NA	K19589//release factor glutamine methyltransferase [EC:2.1.1.297]	AQK76228.1//Pentatricopeptide repeat-containing protein mitochondrial [Zea mays];gi|212720675|ref|NP_001131339.1|//uncharacterized protein LOC100192656 [Zea mays]
100285494	1775	1510	590	-1.28899	1.98967e-83	Down	6.06934e-84	LOC100285494	NA	GO:0004185//serine-type carboxypeptidase activity	GO:0006508//proteolysis;GO:0051603//proteolysis involved in cellular protein catabolic process	K16297//serine carboxypeptidase-like clade II [EC:3.4.16.-]	gi|670393919|ref|XP_008677381.1|//PREDICTED: serine carboxypeptidase F13S12.6 isoform X1 [Zea mays];gi|226493991|ref|NP_001151858.1|//serine carboxypeptidase F13S12.6 precursor [Zea mays]
103636515	3207	851.52	216.56	-1.9085	3.26452e-83	Down	9.9776e-84	LOC103636515	NA	NA	NA	K14325//RNA-binding protein with serine-rich domain 1;K13172//serine/arginine repetitive matrix protein 2	XP_020398447.1//protein UPSTREAM OF FLC-like isoform X1 [Zea mays];gi|413951993|gb|AFW84642.1|//hypothetical protein ZEAMMB73_096878 [Zea mays]
100276983	716	607	102	-2.50636	3.70065e-83	Down	1.13289e-83	LOC100276983	GO:0016020//membrane	NA	NA	NA	gi|226495741|ref|NP_001144134.1|//uncharacterized protein LOC100276983 [Zea mays]
100277730	1070	620	108	-2.45447	6.09683e-83	Down	1.87068e-83	LOC100277730	NA	NA	NA	NA	gi|226496037|ref|NP_001144695.1|//uncharacterized protein LOC100277730 [Zea mays]
100275478	1629	1978	892	-1.08216	9.15174e-83	Down	2.80983e-83	umc2227	NA	GO:0005488//binding	NA	NA	gi|226507104|ref|NP_001143014.1|//uncharacterized protein LOC100275478 [Zea mays]
103635062	8451	2134.17	996.23	-1.03236	1.09824e-82	Down	3.37299e-83	LOC103635062	NA	NA	NA	K05909//laccase [EC:1.10.3.2];K18195//rhamnogalacturonan endolyase [EC:4.2.2.23];K13457//disease resistance protein RPM1;K11000//callose synthase [EC:2.4.1.-];K08873//serine/threonine-protein kinase SMG1 [EC:2.7.11.1]	AQK48365.1//Protein kinase domain superfamily protein [Zea mays];gi|670430134|ref|XP_008655840.1|//PREDICTED: uncharacterized protein LOC103635062 [Zea mays]
103634904	1868	2185.74	1031.46	-1.01666	1.40341e-82	Down	4.31443e-83	LOC103634904	NA	GO:0005488//binding;GO:0003676//nucleic acid binding	GO:0006325//chromatin organization;GO:0006355//regulation of transcription, DNA-templated;GO:0031323//regulation of cellular metabolic process;GO:0006351//transcription, DNA-templated;GO:0080090//regulation of primary metabolic process;GO:0016573//histone acetylation;GO:0060255//regulation of macromolecule metabolic process	K01179//endoglucanase [EC:3.2.1.4];K08869//aarF domain-containing kinase;K13172//serine/arginine repetitive matrix protein 2;K17613//calcineurin-binding protein cabin-1	XP_008655699.1//transcription factor MYB1R1 isoform X2 [Zea mays];gi|670429740|ref|XP_008655699.1|//PREDICTED: transcription factor MYB1R1-like [Zea mays]
100193752	1976	805	195	-1.97875	1.52243e-82	Down	4.68184e-83	LOC100193752	GO:0016021//integral component of membrane	NA	NA	K13412//calcium-dependent protein kinase [EC:2.7.11.1];K13680//beta-mannan synthase [EC:2.4.1.32]	NP_001132310.1//putative lung seven transmembrane receptor family protein precursor [Zea mays];gi|212723632|ref|NP_001132310.1|//putative lung seven transmembrane receptor family protein precursor [Zea mays]
BGI_novel_G003007	1567	930.47	259.34	-1.77635	1.77214e-82	Down	5.45149e-83	NA	NA	NA	NA	K16276//zinc finger protein-like protein	ACN35135.1//unknown [Zea mays]
100194008	1528	1712	721	-1.18084	1.96012e-82	Down	6.03172e-83	LOC100194008	GO:0009505//plant-type cell wall;GO:0005576//extracellular region;GO:0005739//mitochondrion	GO:0020037//heme binding;GO:0046872//metal ion binding;GO:0004601//peroxidase activity	GO:0006979//response to oxidative stress;GO:0009664//plant-type cell wall organization;GO:0098869//cellular oxidant detoxification;GO:0042744//hydrogen peroxide catabolic process;GO:0055114//oxidation-reduction process	K00430//peroxidase [EC:1.11.1.7]	gi|212723646|ref|NP_001132544.1|//uncharacterized protein LOC100194008 [Zea mays]
BGI_novel_G006242	5266	352.16	4.77	-6.13933	3.32971e-82	Down	1.02529e-82	NA	NA	NA	NA	K08907//light-harvesting complex I chlorophyll a/b binding protein 1	AQK41087.1//Chlorophyll a-b binding protein 6 chloroplastic [Zea mays]
100193840	1319	358.97	3.28	-6.70725	3.80776e-82	Down	1.17362e-82	LOC100193840	NA	NA	GO:0045492//xylan biosynthetic process	K18801//glucuronoxylan 4-O-methyltransferase [EC:2.1.1.112]	gi|212722350|ref|NP_001132394.1|//uncharacterized protein LOC100193840 [Zea mays]
103653528	1177	1627.93	671.4	-1.21103	1.3263e-81	Down	4.11027e-82	LOC103653528	GO:0016020//membrane;GO:0016021//integral component of membrane;GO:0009536//plastid	GO:0046872//metal ion binding;GO:0008270//zinc ion binding	NA	K19041//E3 ubiquitin-protein ligase RNF38/44 [EC:2.3.2.27]	gi|670396824|ref|XP_008678634.1|//PREDICTED: NEP1-interacting protein-like 1 [Zea mays]
BGI_novel_G006423	2481	484.62	56.25	-3.04016	3.17398e-81	Down	9.86466e-82	NA	NA	NA	NA	K10398//kinesin family member 11;K06966//uncharacterized protein;K05658//ATP-binding cassette, subfamily B (MDR/TAP), member 1 [EC:3.6.3.44]	ABA98161.2//hAT family dimerisation domain containing protein [Oryza sativa Japonica Group]
103633570	1270	1916	859	-1.0906	3.20895e-81	Down	9.97653e-82	LOC103633570	GO:0005737//cytoplasm	GO:0046914//transition metal ion binding	GO:0030001//metal ion transport;GO:0046916//cellular transition metal ion homeostasis	NA	gi|670425721|ref|XP_008653483.1|//PREDICTED: uncharacterized protein LOC103633570 [Zea mays]
100285341	955	655	127	-2.2999	3.32897e-81	Down	1.03563e-81	LOC100285341	GO:0016020//membrane	GO:0042349//guiding stereospecific synthesis activity	GO:0009699//phenylpropanoid biosynthetic process;GO:0050790//regulation of catalytic activity	K01870//isoleucyl-tRNA synthetase [EC:6.1.1.5];K14440//SWI/SNF-related matrix-associated actin-dependent regulator of chromatin subfamily A-like protein 1 [EC:3.6.4.12]	gi|226491926|ref|NP_001151705.1|//disease resistance response protein 206 [Zea mays]
100276043	1213	724	159	-2.12019	3.50049e-81	Down	1.08968e-81	LOC100276043	NA	NA	NA	NA	gi|226492286|ref|NP_001143400.1|//uncharacterized protein LOC100276043 precursor [Zea mays]
103629805	1898	757.21	174.97	-2.04682	3.60605e-81	Down	1.1229e-81	LOC103629805	GO:0030173//integral component of Golgi membrane;GO:0030176//integral component of endoplasmic reticulum membrane	GO:0005459//UDP-galactose transmembrane transporter activity	GO:0072334//UDP-galactose transmembrane transport	K15275//solute carrier family 35 (UDP-galactose transporter), member B1	AQK82432.1//UDP-galactose/UDP-glucose transporter 3 [Zea mays];XP_015644531.1//PREDICTED: UDP-galactose/UDP-glucose transporter 3 [Oryza sativa Japonica Group];gi|670416382|ref|XP_008649135.1|//PREDICTED: UDP-galactose/UDP-glucose transporter 3-like [Zea mays]
103641416	3315	431.25	37.15	-3.47032	3.86374e-81	Down	1.20429e-81	LOC103641416	NA	NA	NA	K03013//DNA-directed RNA polymerases I, II, and III subunit RPABC1;K18674//N-acetylgalactosamine kinase [EC:2.7.1.157];K17913//carlactone synthase / all-trans-10'-apo-beta-carotenal 13,14-cleaving dioxygenase [EC:1.13.11.69 1.13.11.70];K14300//nuclear pore complex protein Nup133	PAN42223.1//hypothetical protein PAHAL_H02074 [Panicum hallii];XP_008662989.1//uncharacterized protein LOC103641416 [Zea mays];gi|670445388|ref|XP_008662989.1|//PREDICTED: uncharacterized protein LOC103641416 [Zea mays]
100281435	2160	986	293	-1.68392	3.97472e-81	Down	1.23928e-81	LOC100281435	GO:0009506//plasmodesma;GO:0016021//integral component of membrane;GO:0005886//plasma membrane	GO:0004674//protein serine/threonine kinase activity;GO:0005524//ATP binding	GO:0006952//defense response;GO:0006468//protein phosphorylation	K04733//interleukin-1 receptor-associated kinase 4 [EC:2.7.11.1]	gi|226495311|ref|NP_001147825.1|//protein kinase precursor [Zea mays];gi|670359877|ref|XP_008674707.1|//PREDICTED: protein kinase isoform X1 [Zea mays]
103655426	1581	432	38	-3.44019	1.00877e-80	Down	3.15625e-81	LOC103655426	GO:0016021//integral component of membrane	GO:0016709//oxidoreductase activity, acting on paired donors, with incorporation or reduction of molecular oxygen, NAD(P)H as one donor, and incorporation of one atom of oxygen;GO:0020037//heme binding;GO:0005506//iron ion binding	GO:0044550//secondary metabolite biosynthetic process;GO:0055114//oxidation-reduction process	K07418//cytochrome P450 family 2 subfamily J [EC:1.14.14.1];K14985//26-hydroxylase [EC:1.14.-.-];K00512//steroid 17alpha-monooxygenase / 17alpha-hydroxyprogesterone deacetylase [EC:1.14.14.19 1.14.14.32]	gi|670401121|ref|XP_008680404.1|//PREDICTED: cytochrome P450 71D8-like [Zea mays]
100381981	1025	1227	430.99	-1.44264	1.42353e-80	Down	4.46386e-81	LOC100381981	NA	GO:0005509//calcium ion binding	NA	K13448//calcium-binding protein CML	gi|293335713|ref|NP_001168222.1|//uncharacterized protein LOC100381981 [Zea mays]
100281055	1740	2071	966	-1.03346	1.99026e-80	Down	6.24494e-81	LOC100281055	GO:0005887//integral component of plasma membrane	GO:0005355//glucose transmembrane transporter activity;GO:0005351//sugar:proton symporter activity	GO:0046323//glucose import;GO:0015992//proton transport;GO:1904659//glucose transmembrane transport	K08150//MFS transporter, SP family, solute carrier family 2 (myo-inositol transporter), member 13	gi|226532116|ref|NP_001147446.1|//sorbitol transporter [Zea mays]
BGI_novel_G000065	10025	1158.74	392.31	-1.49572	2.62121e-80	Down	8.24032e-81	NA	NA	NA	NA	K14289//exportin-5;K05285//phosphatidylinositol glycan, class N [EC:2.7.-.-];K01444//N4-(beta-N-acetylglucosaminyl)-L-asparaginase [EC:3.5.1.26]	ONM38170.1//Retrovirus-related Pol polyprotein LINE-1 [Zea mays]
100285021	1702	1311	482	-1.37679	3.15722e-80	Down	9.93163e-81	LOC100285021	GO:0043231//intracellular membrane-bounded organelle	GO:0080019//fatty-acyl-CoA reductase (alcohol-forming) activity	GO:0035336//long-chain fatty-acyl-CoA metabolic process;GO:0055114//oxidation-reduction process;GO:0010345//suberin biosynthetic process	K13356//alcohol-forming fatty acyl-CoA reductase [EC:1.2.1.84]	gi|226503767|ref|NP_001151388.1|//male sterility protein 2 [Zea mays]
100285317	1467	979	293	-1.67364	6.99666e-80	Down	2.20718e-80	LOC100285317	GO:0016021//integral component of membrane;GO:0005886//plasma membrane	GO:0022857//transmembrane transporter activity	GO:0055085//transmembrane transport	K07874//Ras-related protein Rab-1A;K00801//farnesyl-diphosphate farnesyltransferase [EC:2.5.1.21]	gi|413926898|gb|AFW66830.1|//nodulin protein [Zea mays]
103653849	1013	1177	405	-1.47235	1.06315e-79	Down	3.35806e-80	LOC103653849	NA	NA	GO:0009733//response to auxin	K14488//SAUR family protein	gi|670397504|ref|XP_008678880.1|//PREDICTED: uncharacterized protein LOC103653849 [Zea mays]
100275855	621	681	143	-2.18487	2.47767e-79	Down	7.84068e-80	umc1768	NA	NA	NA	NA	ONM59436.1//hydroxyproline-rich glycoprotein family protein [Zea mays];gi|226494095|ref|NP_001143301.1|//uncharacterized protein LOC100275855 precursor [Zea mays]
BGI_novel_G005977	2670	454	48	-3.17482	3.04995e-79	Down	9.66985e-80	NA	NA	NA	NA	K00826//branched-chain amino acid aminotransferase [EC:2.6.1.42]	XP_020398610.1//branched-chain-amino-acid aminotransferase 5, chloroplastic-like [Zea mays]
103630789	2351	1893.02	854.31	-1.08109	3.70574e-79	Down	1.17564e-79	LOC103630789	GO:0016021//integral component of membrane	NA	GO:0055085//transmembrane transport	K20716//mitogen-activated protein kinase kinase kinase 17/18	gi|670418667|ref|XP_008650076.1|//PREDICTED: S-type anion channel SLAH2-like [Zea mays]
103632282	2269	1635.98	688.62	-1.18161	6.27754e-79	Down	1.99528e-79	LOC103632282	GO:0016021//integral component of membrane;GO:0009536//plastid	NA	NA	K13412//calcium-dependent protein kinase [EC:2.7.11.1];K11323//histone arginine demethylase JMJD6 [EC:1.14.11.-]	gi|670362465|ref|XP_008652317.1|//PREDICTED: UPF0496 protein 1 [Zea mays];NP_001309286.1//UPF0496 protein 1 [Zea mays]
100278056	898	812	208	-1.89813	7.29049e-79	Down	2.31941e-79	LOC100278056	NA	NA	NA	K09597//signal peptide peptidase-like 2B [EC:3.4.23.-]	gi|226497896|ref|NP_001144930.1|//uncharacterized protein LOC100278056 [Zea mays]
BGI_novel_G003615	2534	488.14	61.44	-2.92328	7.98967e-79	Down	2.54264e-79	NA	NA	NA	NA	K17302//coatomer subunit beta'	XP_020404776.1//uncharacterized protein LOC109944428 [Zea mays]
103633275	2469	707.99	157	-2.1062	8.93443e-79	Down	2.84773e-79	LOC103633275	NA	NA	NA	K10523//speckle-type POZ protein;K13412//calcium-dependent protein kinase [EC:2.7.11.1]	XP_008653194.2//BTB/POZ domain-containing protein At3g22104 isoform X1 [Zea mays];gi|670425065|ref|XP_008653196.1|//PREDICTED: BTB/POZ domain-containing protein At3g22104-like isoform X2 [Zea mays];gi|670425063|ref|XP_008653194.1|//PREDICTED: BTB/POZ domain-containing protein At3g22104-like isoform X1 [Zea mays]
103654019	3302	832	219	-1.85888	1.44299e-78	Down	4.60362e-79	LOC103654019	NA	GO:0016301//kinase activity;GO:0004842//ubiquitin-protein transferase activity	GO:0016310//phosphorylation;GO:0016567//protein ubiquitination	K08332//null	gi|670397974|ref|XP_008679067.1|//PREDICTED: putative U-box domain-containing protein 42 isoform X2 [Zea mays];gi|670397972|ref|XP_008679066.1|//PREDICTED: putative U-box domain-containing protein 42 isoform X1 [Zea mays]
103649941	1109	440	44	-3.25516	1.56045e-78	Down	4.97993e-79	LOC103649941	GO:0016020//membrane;GO:0005618//cell wall;GO:0005576//extracellular region	NA	GO:0009664//plant-type cell wall organization	K20628//expansin	gi|670386209|ref|XP_008673851.1|//PREDICTED: expansin-A9-like [Zea mays]
103646628	864	819	213	-1.87624	2.531e-78	Down	8.08732e-79	LOC103646628	NA	NA	NA	K13449//pathogenesis-related protein 1	gi|670376807|ref|XP_008669564.1|//PREDICTED: pathogenesis-related protein PR-1 type-like [Zea mays];XP_008669564.2//pathogenesis-related protein PR-1 type [Zea mays]
103650749	2107	1330.38	501.48	-1.34081	3.177e-78	Down	1.01673e-78	LOC103650749	NA	GO:0008146//sulfotransferase activity	NA	K01016//estrone sulfotransferase [EC:2.8.2.4];K01025//null	gi|670388054|ref|XP_008674533.1|//PREDICTED: cytosolic sulfotransferase 8-like isoform X1 [Zea mays];gi|670388056|ref|XP_008674534.1|//PREDICTED: cytosolic sulfotransferase 8-like isoform X2 [Zea mays];XP_020405952.1//cytosolic sulfotransferase 8 isoform X2 [Zea mays];gi|670383206|ref|XP_008672387.1|//PREDICTED: uncharacterized protein LOC100273019 isoform X2 [Zea mays]
103654992	1470	447	47	-3.18277	3.22091e-78	Down	1.0311e-78	LOC103654992	GO:0016021//integral component of membrane;GO:0005886//plasma membrane	GO:0022857//transmembrane transporter activity	GO:0055085//transmembrane transport	K07874//Ras-related protein Rab-1A;K00801//farnesyl-diphosphate farnesyltransferase [EC:2.5.1.21]	gi|670400406|ref|XP_008680036.1|//PREDICTED: WAT1-related protein At4g01440-like isoform X1 [Zea mays]
542209	2208	455.05	50	-3.11926	3.48949e-78	Down	1.11742e-78	me4	NA	GO:0004471//malate dehydrogenase (decarboxylating) (NAD+) activity;GO:0046872//metal ion binding;GO:0051287//NAD binding	GO:0055114//oxidation-reduction process;GO:0006108//malate metabolic process	K00029//malate dehydrogenase (oxaloacetate-decarboxylating)(NADP+) [EC:1.1.1.40]	PAN28578.1//hypothetical protein PAHAL_E01683 [Panicum hallii];gi|162463047|ref|NP_001105292.1|//NADP malic enzyme 4 [Zea mays]
109939433	1412	545	86	-2.59708	8.51728e-78	Down	2.72914e-78	LOC109939433	GO:0005634//nucleus	GO:0003677//DNA binding	GO:0006355//regulation of transcription, DNA-templated	K12581//CCR4-NOT transcription complex subunit 7/8;K13126//polyadenylate-binding protein;K05941//glutathione gamma-glutamylcysteinyltransferase [EC:2.3.2.15];K01054//acylglycerol lipase [EC:3.1.1.23]	gi|242038799|ref|XP_002466794.1|//hypothetical protein SORBIDRAFT_01g014310 [Sorghum bicolor]
100273374	1438	730	170	-2.03559	9.04627e-78	Down	2.89954e-78	LOC100273374	NA	NA	NA	K05747//Wiskott-Aldrich syndrome protein	gi|226499556|ref|NP_001141285.1|//uncharacterized protein LOC100273374 [Zea mays]
100193349	605	1081	357	-1.5316	1.21383e-77	Down	3.89302e-78	si603038d03	NA	NA	NA	NA	gi|212720879|ref|NP_001131954.1|//uncharacterized protein LOC100193349 [Zea mays]
100501444	2310	1020	323	-1.59219	1.5749e-77	Down	5.05261e-78	LOC100501444	GO:0009570//chloroplast stroma	GO:0046872//metal ion binding;GO:0045549//9-cis-epoxycarotenoid dioxygenase activity	GO:0055114//oxidation-reduction process;GO:0009688//abscisic acid biosynthetic process	K09840//9-cis-epoxycarotenoid dioxygenase [EC:1.13.11.51]	gi|226533288|ref|NP_001147527.1|//viviparous-14 [Zea mays]
100284687	1591	1933.41	890.49	-1.05171	2.47362e-77	Down	7.95061e-78	LOC100284687	GO:0005739//mitochondrion	GO:0004674//protein serine/threonine kinase activity;GO:0005524//ATP binding	GO:0006468//protein phosphorylation	K04733//interleukin-1 receptor-associated kinase 4 [EC:2.7.11.1];K04730//interleukin-1 receptor-associated kinase 1 [EC:2.7.11.1]	gi|226502732|ref|NP_001151054.1|//receptor protein kinase CRINKLY4 [Zea mays]
100382055	3154	2028.06	954.01	-1.02126	2.65863e-77	Down	8.55053e-78	LOC100382055	GO:0016021//integral component of membrane	GO:0004674//protein serine/threonine kinase activity;GO:0005524//ATP binding	GO:0006468//protein phosphorylation	K04733//interleukin-1 receptor-associated kinase 4 [EC:2.7.11.1]	gi|414886758|tpg|DAA62772.1|//TPA: putative leucine-rich repeat receptor-like protein kinase family protein [Zea mays]
100284735	1618	917	268	-1.70792	4.65487e-77	Down	1.50169e-77	LOC100284735	GO:0005576//extracellular region	GO:0004650//polygalacturonase activity	GO:0005975//carbohydrate metabolic process;GO:0071555//cell wall organization	K01184//polygalacturonase [EC:3.2.1.15]	gi|226508288|ref|NP_001151102.1|//glycoside hydrolase, family 28 precursor [Zea mays]
BGI_novel_G000941	862	588.61	106.24	-2.40322	5.78675e-77	Down	1.86799e-77	NA	NA	NA	NA	K05765//cofilin	ONM09307.1//Actin-depolymerizing factor 6 [Zea mays]
BGI_novel_G004668	3408	519.25	77.05	-2.68579	6.85102e-77	Down	2.21359e-77	NA	NA	NA	NA	K09584//protein disulfide-isomerase A6 [EC:5.3.4.1]	AQK69414.1//Protein disulfide-isomerase like 2-1 [Zea mays]
BGI_novel_G001512	6866	368.51	1.36	-8.01518	1.19629e-76	Down	3.87237e-77	NA	NA	NA	NA	K01507//inorganic pyrophosphatase [EC:3.6.1.1]	XP_008655620.1//uncharacterized protein LOC103634808 isoform X2 [Zea mays]
100382810	1674	398	32	-3.56986	1.19733e-76	Down	3.87694e-77	LOC100382810	NA	NA	NA	NA	NP_001168982.1//uncharacterized protein LOC100382810 [Zea mays];gi|414865475|tpg|DAA44032.1|//TPA: hypothetical protein ZEAMMB73_006448 [Zea mays]
103646893	1095	432.07	44.11	-3.22532	1.53504e-76	Down	4.97803e-77	LOC103646893	NA	NA	NA	K07478//putative ATPase;K18643//katanin p80 WD40 repeat-containing subunit B1;K01247//DNA-3-methyladenine glycosylase II [EC:3.2.2.21]	gi|670377339|ref|XP_008669739.1|//PREDICTED: uncharacterized protein LOC103646893 isoform X1 [Zea mays]
103631412	928	599.12	111.89	-2.35399	1.81718e-76	Down	5.90022e-77	LOC103631412	NA	NA	NA	K07466//replication factor A1	gi|670378852|ref|XP_008670336.1|//PREDICTED: uncharacterized protein LOC103647605 [Zea mays]
BGI_novel_G004202	1548	721.32	170.11	-2.0174	5.3882e-76	Down	1.75645e-76	NA	NA	NA	NA	K02987//small subunit ribosomal protein S4e	AQK81435.1//Putative ribosomal protein S4 (RPS4A) family protein [Zea mays]
100502454	1380	1560	654	-1.18741	6.44813e-76	Down	2.10325e-76	LOC100502454	NA	NA	NA	K14292//trimethylguanosine synthase [EC:2.1.1.-];K07213//copper chaperone	gi|308080562|ref|NP_001183861.1|//uncharacterized protein LOC100502454 [Zea mays];NP_001148191.2//uncharacterized LOC100502454 [Zea mays]
100381571	1192	976.69	304.77	-1.61341	1.03376e-75	Down	3.38115e-76	LOC100381571	NA	NA	NA	K16222//Dof zinc finger protein DOF5.5	gi|1000814521|ref|NP_001167867.2|//uncharacterized protein LOC100381571 [Zea mays]
100502514	3511	397.8	33.39	-3.50779	1.33319e-75	Down	4.3658e-76	LOC100502514	GO:0044464//cell part	NA	NA	K01256//aminopeptidase N [EC:3.4.11.2]	ONM13740.1//hypothetical protein ZEAMMB73_Zm00001d002262 [Zea mays];gi|414585385|tpg|DAA35956.1|//TPA: hypothetical protein ZEAMMB73_447066 [Zea mays]
100280960	1521	1557.7	654	-1.18529	1.34683e-75	Down	4.4118e-76	LOC100280960	NA	NA	NA	K10260//F-box and WD-40 domain protein 7;K03362//F-box and WD-40 domain protein 1/11;K14963//COMPASS component SWD3;K16794//platelet-activating factor acetylhydrolase IB subunit alpha	gi|226497464|ref|NP_001147352.1|//nucleotide binding protein [Zea mays]
100276048	1727	2033	967	-1.00525	1.53827e-75	Down	5.04804e-76	LOC100276048	NA	NA	NA	K04733//interleukin-1 receptor-associated kinase 4 [EC:2.7.11.1]	gi|226492058|ref|NP_001143405.1|//uncharacterized protein LOC100276048 [Zea mays];ACR38598.1//unknown [Zea mays]
BGI_novel_G002238	901	322.73	7.15	-5.42947	1.69611e-75	Down	5.56937e-76	NA	NA	NA	NA	K14555//U3 small nucleolar RNA-associated protein 13	ONM38169.1//Transducin family protein / WD-40 repeat family protein [Zea mays]
100274603	1444	562	97.94	-2.45383	2.55518e-75	Down	8.408e-76	LOC100274603	GO:0070449//elongin complex	NA	GO:0006368//transcription elongation from RNA polymerase II promoter	K08065//nuclear transcription Y subunit beta	gi|226504570|ref|NP_001142427.1|//uncharacterized protein LOC100274603 [Zea mays];NP_001142427.1//uncharacterized protein LOC100274603 [Zea mays]
103628469	1900	831	228	-1.79905	4.0562e-75	Down	1.33673e-75	LOC103628469	NA	NA	NA	NA	gi|670411510|ref|XP_008646886.1|//PREDICTED: protein IQ-DOMAIN 1-like [Zea mays]
BGI_novel_G005037	3351	443.18	0	-9.72498	4.56028e-75	Down	1.50376e-75	NA	NA	NA	NA	K16278//E3 ubiquitin-protein ligase HOS1 [EC:2.3.2.27]	ONM08931.1//low phytic acid3 [Zea mays]
BGI_novel_G000304	1780	378.23	27.5	-3.71499	4.72619e-75	Down	1.55894e-75	NA	NA	NA	NA	K13679//granule-bound starch synthase [EC:2.4.1.242]	ONM08430.1//Granule-bound starch synthase 1 chloroplastic/amyloplastic [Zea mays]
103645762	2160	817	221	-1.81952	5.18402e-75	Down	1.71047e-75	LOC103645762	NA	GO:0004190//aspartic-type endopeptidase activity	GO:0006508//proteolysis;GO:0030163//protein catabolic process	K00924//null;K02882//large subunit ribosomal protein L18Ae;K01381//saccharopepsin [EC:3.4.23.25]	gi|670374623|ref|XP_008668690.1|//PREDICTED: protein ASPARTIC PROTEASE IN GUARD CELL 2 [Zea mays]
100191668	1720	1064.09	357.19	-1.50809	9.02635e-75	Down	2.98451e-75	LOC100191668	GO:0016021//integral component of membrane	GO:0004252//serine-type endopeptidase activity	GO:0016485//protein processing	K13172//serine/arginine repetitive matrix protein 2	gi|326529191|dbj|BAK00989.1|//predicted protein [Hordeum vulgare subsp. vulgare];NP_001336747.1//uncharacterized LOC100191668 [Zea mays]
103652724	1765	894	263	-1.69844	1.35211e-74	Down	4.4774e-75	LOC103652724	GO:0016021//integral component of membrane	GO:0020037//heme binding;GO:0005506//iron ion binding;GO:0036191//indolin-2-one monooxygenase activity	GO:0055114//oxidation-reduction process	K13226//2-hydroxy-1,4-benzoxazin-3-one monooxygenase [EC:1.14.13.140];K13225//3-hydroxyindolin-2-one monooxygenase [EC:1.14.13.139];K13224//indolin-2-one monooxygenase [EC:1.14.13.138]	gi|673921455|ref|NP_001288462.1|//indolin-2-one monooxygenase-like [Zea mays]
103654434	1523	1914.97	893.47	-1.03306	1.89337e-74	Down	6.27913e-75	LOC103654434	GO:0016020//membrane;GO:0016021//integral component of membrane	GO:0004252//serine-type endopeptidase activity	GO:0016485//protein processing	K17604//zinc finger SWIM domain-containing protein 3;K18726//FAS-associated factor 2	XP_008679486.1//RHOMBOID-like protein 3 isoform X2 [Zea mays];gi|670399002|ref|XP_008679486.1|//PREDICTED: uncharacterized rhomboid protein AN10929-like isoform X1 [Zea mays];gi|670399004|ref|XP_008679487.1|//PREDICTED: uncharacterized rhomboid protein AN10929-like isoform X2 [Zea mays];XP_020408386.1//RHOMBOID-like protein 3 isoform X1 [Zea mays];AQK57909.1//Plant UBX domain-containing protein 8…
103637420	982	1173	422	-1.40812	2.11712e-74	Down	7.02956e-75	LOC103637420	GO:0005737//cytoplasm	GO:0046914//transition metal ion binding	GO:0030001//metal ion transport;GO:0046916//cellular transition metal ion homeostasis	NA	gi|670364078|ref|XP_008657849.1|//PREDICTED: uncharacterized protein LOC103637420 isoform X2 [Zea mays];gi|670364076|ref|XP_008657844.1|//PREDICTED: uncharacterized protein LOC103637420 isoform X1 [Zea mays]
103650573	1412	335.99	14.38	-4.47951	2.18403e-74	Down	7.25606e-75	LOC103650573	NA	NA	NA	K14664//IAA-amino acid hydrolase [EC:3.5.1.-];K01601//ribulose-bisphosphate carboxylase large chain [EC:4.1.1.39];K02469//DNA gyrase subunit A [EC:5.99.1.3];K08472//mlo protein;K01247//DNA-3-methyladenine glycosylase II [EC:3.2.2.21];K06662//cell cycle checkpoint protein	gi|670387630|ref|XP_008674368.1|//PREDICTED: uncharacterized protein LOC103650573 [Zea mays];XP_020405897.1//protein ALP1-like [Zea mays];XP_008674368.1//uncharacterized protein LOC103650573 [Zea mays]
100284182	443	951	294.92	-1.62235	2.42287e-74	Down	8.05437e-75	pco068393	GO:0005739//mitochondrion;GO:0022627//cytosolic small ribosomal subunit	GO:0003735//structural constituent of ribosome	GO:0006412//translation	K02983//small subunit ribosomal protein S30e	gi|734424469|gb|KHN42697.1|//Protein transport protein Sec16B [Glycine soja]
100284727	1339	1046.85	349.02	-1.5179	2.80089e-74	Down	9.31659e-75	pco072542	NA	GO:0003993//acid phosphatase activity	GO:0016311//dephosphorylation	K14379//tartrate-resistant acid phosphatase type 5 [EC:3.1.3.2]	gi|226497748|ref|NP_001151094.1|//uncharacterized protein LOC100284727 precursor [Zea mays]
BGI_novel_G001513	7334	1720.52	765.5	-1.1016	2.803e-74	Down	9.32639e-75	NA	NA	NA	NA	K01507//inorganic pyrophosphatase [EC:3.6.1.1]	XP_008655620.1//uncharacterized protein LOC103634808 isoform X2 [Zea mays]
103643728	1760	522	83	-2.5861	3.01637e-74	Down	1.00393e-74	LOC103643728	GO:0005634//nucleus	GO:0003677//DNA binding	GO:0006355//regulation of transcription, DNA-templated	K12581//CCR4-NOT transcription complex subunit 7/8;K13126//polyadenylate-binding protein;K05941//glutathione gamma-glutamylcysteinyltransferase [EC:2.3.2.15];K01054//acylglycerol lipase [EC:3.1.1.23]	gi|670367595|ref|XP_008665121.1|//PREDICTED: protein CUP-SHAPED COTYLEDON 1-like [Zea mays]
100383326	2811	433.52	0	-9.69319	8.61949e-74	Down	2.88574e-74	LOC100383326	GO:0016021//integral component of membrane	NA	NA	NA	gi|293336746|ref|NP_001169455.1|//uncharacterized protein LOC100383326 [Zea mays]
100281674	1407	798	215	-1.82528	1.28113e-73	Down	4.29956e-74	LOC100281674	GO:0005737//cytoplasm	GO:0046914//transition metal ion binding	GO:0030001//metal ion transport;GO:0046916//cellular transition metal ion homeostasis	K14292//trimethylguanosine synthase [EC:2.1.1.-];K07213//copper chaperone	gi|670393606|ref|XP_008677205.1|//PREDICTED: heavy metal-associated domain containing protein isoform X1 [Zea mays]
103625904	1475	1369.77	545.06	-1.26268	1.70393e-73	Down	5.72525e-74	LOC103625904	GO:0012505//endomembrane system;GO:0009524//phragmoplast;GO:0009506//plasmodesma;GO:0009504//cell plate;GO:0031201//SNARE complex;GO:0016021//integral component of membrane;GO:0005886//plasma membrane	GO:0005484//SNAP receptor activity;GO:0000149//SNARE binding;GO:0020037//heme binding;GO:0004601//peroxidase activity	GO:0006886//intracellular protein transport;GO:0006979//response to oxidative stress;GO:0006906//vesicle fusion;GO:0098869//cellular oxidant detoxification;GO:0048278//vesicle docking;GO:0055114//oxidation-reduction process;GO:0006887//exocytosis	K08486//syntaxin 1B/2/3	gi|414872645|tpg|DAA51202.1|//TPA: syntaxin protein KNOLLE [Zea mays]
100278418	684	633	133.99	-2.17331	2.18255e-73	Down	7.3421e-74	LOC100278418	GO:0005739//mitochondrion	NA	NA	NA	gi|670362410|ref|XP_008652133.1|//PREDICTED: uncharacterized protein LOC100278418 [Zea mays]
100502524	1092	1850	857	-1.04339	3.86901e-73	Down	1.30499e-73	LOC100502524	NA	NA	NA	K13789//geranylgeranyl diphosphate synthase, type II [EC:2.5.1.1 2.5.1.10 2.5.1.29]	gi|308081287|ref|NP_001183931.1|//putative geranylgeranyl pyrophosphate synthase 3 [Zea mays]
100282290	852	696.04	165.38	-2.00662	6.78748e-73	Down	2.29341e-73	LOC100282290	GO:0016021//integral component of membrane	GO:0008270//zinc ion binding	NA	K16281//RING-H2 zinc finger protein RHA1	gi|226528982|ref|NP_001148674.1|//RING-H2 finger protein ATL2L [Zea mays]
100191449	2112	1248	473	-1.33294	7.67675e-73	Down	2.5977e-73	LOC100191449	GO:0016021//integral component of membrane	GO:0046872//metal ion binding;GO:0003993//acid phosphatase activity	GO:0016311//dephosphorylation	K14407//cleavage stimulation factor subunit 2	gi|212274651|ref|NP_001130354.1|//chloroplast purple acid phosphatase isoform c precursor [Zea mays];gi|670392117|ref|XP_008676428.1|//PREDICTED: chloroplast purple acid phosphatase isoform c isoform X1 [Zea mays];gi|670392121|ref|XP_008676430.1|//PREDICTED: chloroplast purple acid phosphatase isoform c isoform X3 [Zea mays];gi|670392119|ref|XP_008676429.1|//PREDICTED: chloroplast purple acid pho…
100381506	1338	787.09	211.56	-1.82869	8.11648e-73	Down	2.7473e-73	LOC100381506	NA	NA	NA	K13944//null;K13945//null	gi|293334059|ref|NP_001167808.1|//putative LOB domain-containing family protein [Zea mays]
100194326	1487	1140	409	-1.41209	1.1694e-72	Down	3.96405e-73	LOC100194326	GO:0005887//integral component of plasma membrane	GO:0008515//sucrose transmembrane transporter activity	GO:0015770//sucrose transport;GO:0034219//carbohydrate transmembrane transport	K15382//solute carrier family 50 (sugar transporter)	gi|212723300|ref|NP_001132836.1|//uncharacterized protein LOC100194326 [Zea mays]
100192689	4986	1062.87	363.89	-1.47962	1.17514e-72	Down	3.98467e-73	LOC100192689	NA	GO:0003723//RNA binding	NA	K13162//poly(rC)-binding protein 2/3/4	gi|670402364|ref|XP_008681057.1|//PREDICTED: hypothetical protein isoform X1 [Zea mays];NP_001131366.1//uncharacterized protein LOC100192689 [Zea mays];XP_008681057.1//uncharacterized protein LOC100192689 isoform X1 [Zea mays];gi|212723546|ref|NP_001131366.1|//uncharacterized protein LOC100192689 [Zea mays]
100274857	2252	1859	866	-1.03532	1.40605e-72	Down	4.7718e-73	LOC100274857	GO:0016021//integral component of membrane	NA	GO:0008643//carbohydrate transport	NA	gi|223947679|gb|ACN27923.1|//unknown [Zea mays];PAN51397.1//hypothetical protein PAHAL_I00558 [Panicum hallii]
103644222	3009	800	219	-1.8023	1.47512e-72	Down	5.00914e-73	LOC103644222	NA	GO:0047274//galactinol-sucrose galactosyltransferase activity	NA	K06617//raffinose synthase [EC:2.4.1.82]	gi|670368882|ref|XP_008665643.1|//PREDICTED: probable galactinol--sucrose galactosyltransferase 2 [Zea mays]
BGI_novel_G003063	3563	835.82	238.17	-1.74443	1.85675e-72	Down	6.31244e-73	NA	NA	NA	NA	NA	NP_001337094.1//uncharacterized protein LOC100276434 [Zea mays]
100192955	1817	1575	680	-1.14498	2.0918e-72	Down	7.11568e-73	LOC100192955	GO:0016021//integral component of membrane	NA	NA	K07456//DNA mismatch repair protein MutS2;K04714//shingomyelin synthase [EC:2.7.8.27]	gi|212720805|ref|NP_001131605.1|//uncharacterized protein LOC100192955 [Zea mays]
103629992	2516	1294	503	-1.29644	2.28205e-72	Down	7.76965e-73	LOC103629992	GO:0016021//integral component of membrane	GO:0030246//carbohydrate binding;GO:0004674//protein serine/threonine kinase activity;GO:0005524//ATP binding	GO:0006468//protein phosphorylation	K04733//interleukin-1 receptor-associated kinase 4 [EC:2.7.11.1]	gi|985567300|ref|NP_001306647.1|//probable L-type lectin-domain containing receptor kinase S.7 precursor [Zea mays]
100283516	1338	1632	718	-1.11782	3.43521e-72	Down	1.1706e-72	LOC100283516	GO:0005737//cytoplasm	GO:0046914//transition metal ion binding	GO:0030001//metal ion transport;GO:0046916//cellular transition metal ion homeostasis	K07213//copper chaperone;K10752//histone-binding protein RBBP4	gi|226531430|ref|NP_001149888.1|//copper chaperone [Zea mays]
100274517	2677	342.67	19.61	-4.06039	3.92053e-72	Down	1.33715e-72	LOC100274517	NA	NA	NA	K09480//digalactosyldiacylglycerol synthase [EC:2.4.1.241]	gi|242061874|ref|XP_002452226.1|//hypothetical protein SORBIDRAFT_04g022040 [Sorghum bicolor];BAF21286.2//Os07g0279200 [Oryza sativa Japonica Group];XP_020406635.1//zinc finger BED domain-containing protein DAYSLEEPER-like [Zea mays]
103629301	1363	1153	419	-1.3936	4.74301e-72	Down	1.61955e-72	LOC103629301	NA	GO:0003676//nucleic acid binding	NA	NA	gi|670415175|ref|XP_008648687.1|//PREDICTED: uncharacterized protein LOC103629301 [Zea mays]
103643215	834	961	308	-1.57484	5.09178e-72	Down	1.73966e-72	LOC103643215	NA	NA	NA	NA	gi|195651039|gb|ACG44987.1|//hypothetical protein [Zea mays]
100284273	1605	1436	593	-1.20918	5.12571e-72	Down	1.75176e-72	IDP29	GO:0016020//membrane	GO:0016787//hydrolase activity	NA	NA	gi|414865128|tpg|DAA43685.1|//TPA: hydrolase [Zea mays]
100273136	1706	1558	671	-1.14854	5.41638e-72	Down	1.85271e-72	si660046c04	GO:0005615//extracellular space	GO:0030414//peptidase inhibitor activity	NA	K13963//serpin B	gi|226508578|ref|NP_001141055.1|//uncharacterized protein LOC100273136 [Zea mays]
100383544	2455	1012.12	337.56	-1.5174	7.71755e-72	Down	2.64367e-72	LOC100383544	GO:0043231//intracellular membrane-bounded organelle	GO:0080043//quercetin 3-O-glucosyltransferase activity;GO:0080044//quercetin 7-O-glucosyltransferase activity	GO:0009813//flavonoid biosynthetic process;GO:0052696//flavonoid glucuronidation	K13691//pathogen-inducible salicylic acid glucosyltransferase [EC:2.4.1.-]	gi|195641260|gb|ACG40098.1|//indole-3-acetate beta-glucosyltransferase [Zea mays];AQK42809.1//Indole-3-acetate beta-glucosyltransferase [Zea mays]
BGI_novel_G004424	955	1422	585.02	-1.21459	7.97914e-72	Down	2.73407e-72	NA	NA	NA	NA	K20184//vacuolar protein sorting-associated protein 41	ONM12211.1//Vacuolar protein sorting-associated protein 41-like protein [Zea mays]
100382841	2292	644	143	-2.10428	9.89408e-72	Down	3.39906e-72	LOC100382841	GO:0016020//membrane	NA	GO:0044710//single-organism metabolic process	K15404//aldehyde decarbonylase [EC:4.1.99.5]	AQK72673.1//Protein ECERIFERUM 1 [Zea mays];NP_001336949.1//uncharacterized protein LOC100382841 [Zea mays];gi|293332021|ref|NP_001169009.1|//uncharacterized protein LOC100382841 [Zea mays]
100382972	1511	1665	742	-1.09926	1.06653e-71	Down	3.66507e-72	LOC100382972	NA	GO:0016747//transferase activity, transferring acyl groups other than amino-acyl groups	NA	K13065//shikimate O-hydroxycinnamoyltransferase [EC:2.3.1.133]	gi|293334775|ref|NP_001169127.1|//uncharacterized protein LOC100382972 [Zea mays]
100274254	1966	417	46	-3.11357	1.12692e-71	Down	3.87594e-72	LOC100274254	GO:0005576//extracellular region;GO:0016021//integral component of membrane	GO:0004650//polygalacturonase activity	GO:0005975//carbohydrate metabolic process;GO:0071555//cell wall organization	K01184//polygalacturonase [EC:3.2.1.15];K01213//galacturan 1,4-alpha-galacturonidase [EC:3.2.1.67]	gi|226503533|ref|NP_001142092.1|//uncharacterized protein LOC100274254 precursor [Zea mays]
100283195	999	424	49	-3.04644	2.03718e-71	Down	7.02289e-72	LOC100283195	NA	GO:0042349//guiding stereospecific synthesis activity	GO:0009699//phenylpropanoid biosynthetic process;GO:0050790//regulation of catalytic activity	K01870//isoleucyl-tRNA synthetase [EC:6.1.1.5];K19027//zinc finger FYVE domain-containing protein 26;K14440//SWI/SNF-related matrix-associated actin-dependent regulator of chromatin subfamily A-like protein 1 [EC:3.6.4.12]	gi|195628118|gb|ACG35889.1|//disease resistance response protein 206 [Zea mays]
103631713	3558	1713.99	776	-1.07646	2.3887e-71	Down	8.24183e-72	LOC103631713	GO:0016021//integral component of membrane	GO:0004674//protein serine/threonine kinase activity;GO:0005524//ATP binding	GO:0006468//protein phosphorylation	K00924//null	gi|670361992|ref|XP_008651021.1|//PREDICTED: leucine-rich repeat receptor-like protein kinase PXL2 [Zea mays]
100284560	1352	1460	612	-1.1876	3.50811e-71	Down	1.21285e-71	LOC100284560	NA	NA	NA	NA	gi|670376891|ref|XP_008669594.1|//PREDICTED: uncharacterized protein LOC103646669 [Zea mays]
BGI_novel_G006238	5103	302.17	5.96	-5.59714	5.47759e-71	Down	1.89811e-71	NA	NA	NA	NA	K08907//light-harvesting complex I chlorophyll a/b binding protein 1	AQK41087.1//Chlorophyll a-b binding protein 6 chloroplastic [Zea mays]
BGI_novel_G005474	1112	342	21	-3.95877	6.43192e-71	Down	2.23072e-71	NA	NA	NA	NA	K16675//palmitoyltransferase ZDHHC9/14/18 [EC:2.3.1.225]	ONM03355.1//putative protein S-acyltransferase 7 [Zea mays]
103632851	972	856	254	-1.68601	8.82997e-71	Down	3.06767e-71	LOC103632851	NA	NA	NA	NA	gi|670424119|ref|XP_008652795.1|//PREDICTED: uncharacterized protein LOC103632851 [Zea mays]
100382484	1186	373	32	-3.47626	1.6575e-70	Down	5.77321e-71	MYB164	NA	GO:0003677//DNA binding	NA	K09422//myb proto-oncogene protein, plant	gi|293332975|ref|NP_001168694.1|//putative MYB DNA-binding domain superfamily protein [Zea mays]
BGI_novel_G001708	3862	788.07	218.61	-1.7832	1.7426e-70	Down	6.07309e-71	NA	NA	NA	NA	K19983//exocyst complex component 1	ONM26751.1//hypothetical protein ZEAMMB73_Zm00001d007405 [Zea mays]
BGI_novel_G006240	4031	309.84	2.48	-6.89827	1.90274e-70	Down	6.63497e-71	NA	NA	NA	NA	K08907//light-harvesting complex I chlorophyll a/b binding protein 1	AQK41087.1//Chlorophyll a-b binding protein 6 chloroplastic [Zea mays]
100382016	1984	501.14	81.51	-2.5534	2.24396e-70	Down	7.83147e-71	LOC100382016	NA	NA	NA	K04733//interleukin-1 receptor-associated kinase 4 [EC:2.7.11.1];K17302//coatomer subunit beta';K01875//seryl-tRNA synthetase [EC:6.1.1.11];K01444//N4-(beta-N-acetylglucosaminyl)-L-asparaginase [EC:3.5.1.26]	gi|219887401|gb|ACL54075.1|//unknown [Zea mays];ACF85313.1//unknown [Zea mays]
100283148	1544	1563	682	-1.12971	2.25679e-70	Down	7.8785e-71	LOC100283148	NA	GO:0005506//iron ion binding;GO:0051213//dioxygenase activity	GO:0055114//oxidation-reduction process	K18054//2'-deoxymugineic-acid 2'-dioxygenase / mugineic-acid 3-dioxygenase [EC:1.14.11.24 1.14.11.25];K06892//feruloyl-CoA ortho-hydroxylase [EC:1.14.11.-]	gi|226533520|ref|NP_001149522.1|//gibberellin 20 oxidase 2 [Zea mays]
103638390	1606	359	28	-3.61372	6.18412e-70	Down	2.16318e-70	LOC103638390	NA	GO:0016787//hydrolase activity	NA	K01184//polygalacturonase [EC:3.2.1.15]	gi|670437989|ref|XP_008659542.1|//PREDICTED: polygalacturonase At1g48100-like [Zea mays]
BGI_novel_G000528	2235	735.84	193.13	-1.86305	6.81283e-70	Down	2.38378e-70	NA	NA	NA	NA	K14664//IAA-amino acid hydrolase [EC:3.5.1.-];K01601//ribulose-bisphosphate carboxylase large chain [EC:4.1.1.39];K04499//RuvB-like protein 1 (pontin 52);K08472//mlo protein;K01247//DNA-3-methyladenine glycosylase II [EC:3.2.2.21]	XP_008674308.1//uncharacterized protein LOC103650499 [Zea mays]
100384375	1736	1405	583	-1.20223	7.09697e-70	Down	2.48461e-70	LOC100384375	GO:0016021//integral component of membrane	NA	NA	K00430//peroxidase [EC:1.11.1.7]	NP_001170389.1//uncharacterized protein LOC100384375 [Zea mays];gi|293331565|ref|NP_001170389.1|//uncharacterized protein LOC100384375 [Zea mays]
103641698	1549	722.77	186.61	-1.88674	7.79389e-70	Down	2.73015e-70	LOC103641698	GO:0005737//cytoplasm	GO:0001664//G-protein coupled receptor binding;GO:0008047//enzyme activator activity	GO:0006629//lipid metabolic process;GO:0043085//positive regulation of catalytic activity	K12382//saposin	ACN30618.1//unknown [Zea mays];gi|670395373|ref|XP_008678086.1|//PREDICTED: uncharacterized protein LOC103652878 isoform X2 [Zea mays];XP_020400815.1//uncharacterized protein LOC103641698 isoform X2 [Zea mays];gi|670395113|ref|XP_008677975.1|//PREDICTED: uncharacterized protein LOC103652785 isoform X1 [Zea mays];NP_001288449.1//uncharacterized protein LOC103641698 precursor [Zea mays];gi|41391848…
BGI_novel_G001546	2223	382.43	36.29	-3.33078	8.17111e-70	Down	2.86309e-70	NA	NA	NA	NA	K10268//F-box and leucine-rich repeat protein 2/20;K13424//WRKY transcription factor 33	XP_020401364.1//WRKY transcription factor SUSIBA2-like isoform X1 [Zea mays]
103640766	3750	1078	383	-1.42617	8.19157e-70	Down	2.87107e-70	LOC103640766	NA	NA	NA	K17604//zinc finger SWIM domain-containing protein 3;K14808//ATP-dependent RNA helicase DDX54/DBP10 [EC:3.6.4.13]	gi|670426951|ref|XP_008654150.1|//PREDICTED: uncharacterized protein LOC103634398 [Zea mays]
BGI_novel_G000081	3949	403.35	0	-9.58912	9.36393e-70	Down	3.28476e-70	NA	NA	NA	NA	K00895//diphosphate-dependent phosphofructokinase [EC:2.7.1.90]	ONL93224.1//hypothetical protein ZEAMMB73_Zm00001d027470 [Zea mays]
103628579	516	990.85	333.23	-1.50538	1.44945e-69	Down	5.09601e-70	LOC103628579	NA	GO:0043565//sequence-specific DNA binding;GO:0003700//transcription factor activity, sequence-specific DNA binding	GO:0006355//regulation of transcription, DNA-templated	K14431//transcription factor TGA	gi|670411685|ref|XP_008646975.1|//PREDICTED: transcription factor TGA4-like [Zea mays]
103631129	1590	366.09	30.97	-3.49649	1.52504e-69	Down	5.36329e-70	LOC103631129	NA	NA	NA	K14664//IAA-amino acid hydrolase [EC:3.5.1.-];K01601//ribulose-bisphosphate carboxylase large chain [EC:4.1.1.39];K05283//phosphatidylinositol glycan, class W [EC:2.3.-.-];K08472//mlo protein;K01247//DNA-3-methyladenine glycosylase II [EC:3.2.2.21];K06662//cell cycle checkpoint protein	XP_020393751.1//putative nuclease HARBI1 [Zea mays];gi|670438247|ref|XP_008659633.1|//PREDICTED: uncharacterized protein LOC103638516 [Zea mays]
103641894	1885	990	333	-1.50514	1.71938e-69	Down	6.05187e-70	LOC103641894	NA	NA	NA	NA	gi|670446421|ref|XP_008663423.1|//PREDICTED: uncharacterized protein LOC103641894 [Zea mays]
100278380	2520	315	14	-4.42508	1.80242e-69	Down	6.34594e-70	LOC100278380	NA	NA	NA	K10352//myosin heavy chain	gi|226499522|ref|NP_001145149.1|//uncharacterized protein LOC100278380 [Zea mays]
100281406	2698	1042.63	363.72	-1.45256	2.03988e-69	Down	7.18603e-70	LOC100281406	GO:0009506//plasmodesma;GO:0005887//integral component of plasma membrane	GO:0005249//voltage-gated potassium channel activity;GO:0042802//identical protein binding	GO:0071805//potassium ion transmembrane transport;GO:0042391//regulation of membrane potential	K05391//cyclic nucleotide gated channel, other eukaryote;K07910//Ras-related protein Rab-18;K04908//potassium voltage-gated channel Eag-related subfamily H member 5;K08867//WNK lysine deficient protein kinase [EC:2.7.11.1]	AQK86137.1//potassium channel2 [Zea mays];gi|226503367|ref|NP_001147796.1|//potassium channel AKT2/3 [Zea mays]
100274457	1568	1643.01	740	-1.08398	3.18286e-69	Down	1.12283e-69	LOC100274457	GO:0005794//Golgi apparatus	GO:0016413//O-acetyltransferase activity	GO:0071554//cell wall organization or biogenesis	K16573//gamma-tubulin complex component 6	gi|226530246|ref|NP_001142288.1|//putative DUF231 domain containing family protein [Zea mays]
100280826	1239	1577.3	697	-1.11146	3.31592e-69	Down	1.17043e-69	LOC100280826	NA	NA	NA	K16281//RING-H2 zinc finger protein RHA1	gi|226508502|ref|NP_001147218.1|//RING zinc finger protein-like [Zea mays]
103630630	1028	425	53	-2.93663	3.73471e-69	Down	1.31862e-69	LOC103630630	NA	GO:0043565//sequence-specific DNA binding;GO:0003700//transcription factor activity, sequence-specific DNA binding	GO:0006355//regulation of transcription, DNA-templated	K18835//WRKY transcription factor 2	gi|413946139|gb|AFW78788.1|//putative WRKY DNA-binding domain superfamily protein [Zea mays]
109942380	2298	1546.4	677.74	-1.12334	4.98857e-69	Down	1.76479e-69	LOC109942380	NA	GO:0003824//catalytic activity	GO:0008152//metabolic process	K00666//fatty-acyl-CoA synthase [EC:6.2.1.-];K10526//OPC-8:0 CoA ligase 1 [EC:6.2.1.-]	gi|992155705|gb|KXG19752.1|//hypothetical protein SORBI_010G110500 [Sorghum bicolor]
103649544	1834	1591	707	-1.10338	5.39137e-69	Down	1.90835e-69	LOC103649544	GO:0016020//membrane	NA	NA	NA	gi|670385276|ref|XP_008673486.1|//PREDICTED: uncharacterized protein LOC103649544 [Zea mays]
103649821	1795	452.67	64.38	-2.74701	7.73507e-69	Down	2.74408e-69	LOC103649821	NA	GO:0016747//transferase activity, transferring acyl groups other than amino-acyl groups	NA	K13065//shikimate O-hydroxycinnamoyltransferase [EC:2.3.1.133]	gi|670385936|ref|XP_008673747.1|//PREDICTED: shikimate O-hydroxycinnamoyltransferase-like [Zea mays]
100282240	886	595	127	-2.16129	1.27117e-68	Down	4.51968e-69	LOC100282240	NA	GO:0043565//sequence-specific DNA binding;GO:0003700//transcription factor activity, sequence-specific DNA binding	GO:0006355//regulation of transcription, DNA-templated	K18835//WRKY transcription factor 2;K13424//WRKY transcription factor 33	gi|226497848|ref|NP_001148624.1|//WRKY23 - superfamily of TFs having WRKY and zinc finger domains [Zea mays]
100383387	1503	1764.24	823.86	-1.03181	1.35582e-68	Down	4.82198e-69	TIDP2694	GO:0016021//integral component of membrane	NA	NA	K18266//protein NDRG1	gi|670394348|ref|XP_008677604.1|//PREDICTED: uncharacterized protein LOC100383387 isoform X2 [Zea mays];gi|293336703|ref|NP_001169513.1|//uncharacterized protein LOC100383387 [Zea mays];gi|670394346|ref|XP_008677603.1|//PREDICTED: uncharacterized protein LOC100383387 isoform X1 [Zea mays]
103636675	1111	356	29	-3.55098	1.78978e-68	Down	6.37603e-69	LOC103636675	NA	GO:0043565//sequence-specific DNA binding;GO:0003700//transcription factor activity, sequence-specific DNA binding	GO:0006355//regulation of transcription, DNA-templated	K18835//WRKY transcription factor 2	gi|670433542|ref|XP_008657250.1|//PREDICTED: probable WRKY transcription factor 75 [Zea mays]
100382173	1028	1216	472	-1.29852	2.81858e-68	Down	1.00691e-68	LOC100382173	GO:0016021//integral component of membrane	GO:0008270//zinc ion binding	NA	K19041//E3 ubiquitin-protein ligase RNF38/44 [EC:2.3.2.27];K19037//E3 ubiquitin-protein ligase ATL23 [EC:2.3.2.27]	NP_001168404.1//putative RING zinc finger domain superfamily protein [Zea mays];gi|293331191|ref|NP_001168404.1|//putative RING zinc finger domain superfamily protein [Zea mays]
100285880	1483	1709	789	-1.04829	3.31822e-68	Down	1.18573e-68	LOC100285880	NA	NA	NA	K11153//retinol dehydrogenase 12 [EC:1.1.1.300]	gi|226498170|ref|NP_001152242.1|//retinol dehydrogenase 12 [Zea mays];gi|670360598|ref|XP_008680695.1|//PREDICTED: retinol dehydrogenase 12 isoform X1 [Zea mays]
103648566	1855	331.98	21.45	-3.88528	4.33511e-68	Down	1.55125e-68	LOC103648566	NA	GO:0003824//catalytic activity	NA	K06617//raffinose synthase [EC:2.4.1.82]	gi|670381026|ref|XP_008671237.1|//PREDICTED: probable galactinol--sucrose galactosyltransferase 2, partial [Zea mays];XP_002448054.1//probable galactinol--sucrose galactosyltransferase 2 [Sorghum bicolor]
103627453	2605	825.03	245.79	-1.68025	5.84031e-68	Down	2.09218e-68	LOC103627453	GO:0016021//integral component of membrane	NA	GO:0055085//transmembrane transport	K01807//ribose 5-phosphate isomerase A [EC:5.3.1.6]	gi|670409466|ref|XP_008645969.1|//PREDICTED: probable metal-nicotianamine transporter YSL14 [Zea mays]
BGI_novel_G000486	2760	802.26	233.55	-1.71357	6.07799e-68	Down	2.17853e-68	NA	NA	NA	NA	NA	ONM01461.1//hypothetical protein ZEAMMB73_Zm00001d030745 [Zea mays]
BGI_novel_G000541	905	310.99	15.03	-4.30418	1.03398e-67	Down	3.7184e-68	NA	NA	NA	NA	K13146//integrator complex subunit 9	ONM00533.1//hypothetical protein ZEAMMB73_Zm00001d030179 [Zea mays]
100277810	688	356.84	30.42	-3.48542	1.15162e-67	Down	4.14375e-68	LOC100277810	GO:0005739//mitochondrion	NA	NA	NA	gi|414883933|tpg|DAA59947.1|//TPA: hypothetical protein ZEAMMB73_539967 [Zea mays]
100191515	1640	408.4	49.23	-2.9856	1.42013e-67	Down	5.12117e-68	LOC100191515	NA	NA	NA	K04733//interleukin-1 receptor-associated kinase 4 [EC:2.7.11.1];K08960//casein kinase 1, epsilon [EC:2.7.11.1];K14664//IAA-amino acid hydrolase [EC:3.5.1.-];K01601//ribulose-bisphosphate carboxylase large chain [EC:4.1.1.39];K08472//mlo protein;K01247//DNA-3-methyladenine glycosylase II [EC:3.2.2.21];K06662//cell cycle checkpoint protein	gi|670434875|ref|XP_008657997.1|//PREDICTED: uncharacterized protein LOC100191515 isoform X2 [Zea mays];gi|212275075|ref|NP_001130419.1|//uncharacterized protein LOC100191515 [Zea mays];NP_001130419.1//uncharacterized LOC100191515 [Zea mays];gi|573938480|ref|XP_006651680.1|//PREDICTED: uncharacterized protein LOC102715196 [Oryza brachyantha];gi|670434897|ref|XP_008658009.1|//PREDICTED: uncharacte…
BGI_novel_G001703	4376	441.45	62.2	-2.76049	1.63928e-67	Down	5.91798e-68	NA	NA	NA	NA	K20827//RNA polymerase II subunit B1 CTD phosphatase RPAP2 [EC:3.1.3.16]	XP_008665151.2//uncharacterized protein LOC103643762 [Zea mays]
BGI_novel_G001697	5322	445.11	63.87	-2.73418	2.145e-67	Down	7.75644e-68	NA	NA	NA	NA	K20827//RNA polymerase II subunit B1 CTD phosphatase RPAP2 [EC:3.1.3.16]	XP_008665151.2//uncharacterized protein LOC103643762 [Zea mays]
100281973	898	1092	401	-1.37853	3.05892e-67	Down	1.10764e-67	umc1318	NA	GO:0008289//lipid binding	GO:0006869//lipid transport	NA	gi|226494865|ref|NP_001148362.1|//uncharacterized protein LOC100281973 precursor [Zea mays]
BGI_novel_G002750	1037	708.37	186.35	-1.85972	3.42517e-67	Down	1.24162e-67	NA	NA	NA	NA	NA	NP_001130419.1//uncharacterized LOC100191515 [Zea mays]
103630141	1711	597.35	131.49	-2.11685	3.73131e-67	Down	1.35334e-67	LOC103630141	GO:0016020//membrane	NA	NA	K12471//epsin;K12448//UDP-arabinose 4-epimerase [EC:5.1.3.5];K09833//homogentisate phytyltransferase / homogentisate geranylgeranyltransferase [EC:2.5.1.115 2.5.1.116];K04460//serine/threonine-protein phosphatase 5 [EC:3.1.3.16]	gi|670439936|ref|XP_008660293.1|//PREDICTED: serine/threonine-protein phosphatase 7 long form homolog [Zea mays]
109940757	2091	321.77	19.65	-3.96666	6.58465e-67	Down	2.39411e-67	LOC109940757	NA	NA	NA	K07466//replication factor A1	XP_020396514.1//uncharacterized protein LOC109940757 [Zea mays];gi|670379168|ref|XP_008670463.1|//PREDICTED: replication protein A 70 kDa DNA-binding subunit B-like isoform X2 [Zea mays]
103641578	1554	680	173	-1.90799	8.89242e-67	Down	3.23937e-67	LOC103641578	NA	NA	NA	K16190//glucuronokinase [EC:2.7.1.43];K13422//transcription factor MYC2	gi|670445746|ref|XP_008663139.1|//PREDICTED: transcription factor FER-LIKE IRON DEFICIENCY-INDUCED TRANSCRIPTION FACTOR-like [Zea mays]
100193284	1359	1145	435	-1.32949	1.025e-66	Down	3.73594e-67	LOC100193284	GO:0016021//integral component of membrane	NA	NA	K18266//protein NDRG1	gi|195628106|gb|ACG35883.1|//pollen-specific protein SF21 [Zea mays];PAN32712.1//hypothetical protein PAHAL_E04297 [Panicum hallii];gi|212721382|ref|NP_001131899.1|//uncharacterized protein LOC100193284 [Zea mays]
109943985	2860	1147.41	436.88	-1.3263	1.30068e-66	Down	4.74723e-67	LOC109943985	GO:0005634//nucleus;GO:0009536//plastid	GO:0000977//RNA polymerase II regulatory region sequence-specific DNA binding;GO:0003700//transcription factor activity, sequence-specific DNA binding;GO:0046983//protein dimerization activity	GO:0006357//regulation of transcription from RNA polymerase II promoter	K04733//interleukin-1 receptor-associated kinase 4 [EC:2.7.11.1];K00872//homoserine kinase [EC:2.7.1.39];K20098//DNA excision repair protein ERCC-6-like 2 [EC:3.6.4.-];K10398//kinesin family member 11;K05658//ATP-binding cassette, subfamily B (MDR/TAP), member 1 [EC:3.6.3.44]	gi|212275594|ref|NP_001130635.1|//uncharacterized protein LOC100191735 [Zea mays]
100284033	1066	831.64	253.84	-1.64527	1.60179e-66	Down	5.8494e-67	LOC100284033	GO:0005634//nucleus;GO:0005737//cytoplasm	GO:0000994//RNA polymerase III core binding	GO:0016480//negative regulation of transcription from RNA polymerase III promoter;GO:0070217//transcription factor TFIIIB complex assembly	NA	gi|226502070|ref|NP_001150403.1|//repressor of RNA polymerase III transcription MAF1 [Zea mays];XP_008645891.1//repressor of RNA polymerase III transcription MAF1 homolog [Zea mays]
100284699	1363	1193.02	465.38	-1.29137	1.83281e-66	Down	6.70029e-67	LOC100284699	GO:0016020//membrane	NA	NA	NA	gi|226533118|ref|NP_001151066.1|//fiber expressed protein [Zea mays]
100281052	1396	603	136	-2.08178	2.19834e-66	Down	8.04531e-67	LOC100281052	GO:0005576//extracellular region	GO:0020037//heme binding;GO:0046872//metal ion binding;GO:0004601//peroxidase activity	GO:0006979//response to oxidative stress;GO:0098869//cellular oxidant detoxification;GO:0042744//hydrogen peroxide catabolic process;GO:0055114//oxidation-reduction process	K00430//peroxidase [EC:1.11.1.7]	gi|226493966|ref|NP_001147443.1|//peroxidase 52 precursor [Zea mays]
103634763	2263	434.48	61.47	-2.75457	2.50171e-66	Down	9.15804e-67	LOC103634763	GO:0016021//integral component of membrane	GO:0004674//protein serine/threonine kinase activity;GO:0005524//ATP binding;GO:0030247//polysaccharide binding	GO:0006468//protein phosphorylation	K04733//interleukin-1 receptor-associated kinase 4 [EC:2.7.11.1];K04730//interleukin-1 receptor-associated kinase 1 [EC:2.7.11.1]	gi|670429445|ref|XP_008655572.1|//PREDICTED: probable receptor-like protein kinase At1g67000 isoform X3 [Zea mays];gi|670429443|ref|XP_008655571.1|//PREDICTED: probable receptor-like protein kinase At1g67000 isoform X2 [Zea mays];XP_008655574.1//rust resistance kinase Lr10 [Zea mays];gi|670429441|ref|XP_008655570.1|//PREDICTED: putative leucine-rich repeat receptor-like serine/threonine-protein k…
BGI_novel_G002821	3951	505.79	91.68	-2.39709	3.4377e-66	Down	1.26151e-66	NA	NA	NA	NA	K13025//ATP-dependent RNA helicase [EC:3.6.4.13]	AQK76436.1//DEAD-box ATP-dependent RNA helicase 34 [Zea mays]
103651145	954	769	221	-1.73217	3.61986e-66	Down	1.32872e-66	LOC103651145	GO:0005739//mitochondrion	NA	NA	NA	gi|670389101|ref|XP_008674971.1|//PREDICTED: uncharacterized protein LOC103651145 [Zea mays]
100274767	554	1731	815	-1.01996	4.20498e-66	Down	1.54474e-66	umc1290	NA	NA	NA	NA	gi|226507749|ref|NP_001142527.1|//uncharacterized protein LOC100274767 [Zea mays]
100281522	2164	1521	677	-1.10102	8.16082e-66	Down	3.00688e-66	LOC100281522	NA	NA	NA	K14411//RNA-binding protein Musashi	gi|670435927|ref|XP_008658572.1|//PREDICTED: calmodulin binding protein isoform X1 [Zea mays];gi|226493952|ref|NP_001147912.1|//calmodulin binding protein [Zea mays];XP_008658572.1//calmodulin binding protein isoform X1 [Zea mays]
BGI_novel_G004492	2395	327.71	0	-8.3942	8.18724e-66	Down	3.01742e-66	NA	NA	NA	NA	K12605//CCR4-NOT transcription complex subunit 2	AQK86820.1//putative NOT transcription complex subunit VIP2 [Zea mays]
103641594	389	1304.95	538.26	-1.21085	9.59363e-66	Down	3.54051e-66	LOC103641594	GO:0000015//phosphopyruvate hydratase complex	GO:0000287//magnesium ion binding;GO:0004634//phosphopyruvate hydratase activity	GO:0006096//glycolytic process	K01689//enolase [EC:4.2.1.11]	gi|670445782|ref|XP_008663157.1|//PREDICTED: enolase 1-like [Zea mays]
100285287	1258	1285	527	-1.21912	1.90123e-65	Down	7.04287e-66	LOC100285287	GO:0016020//membrane	NA	NA	K17345//tetraspanin-5;K17294//tetraspanin-4;K01051//pectinesterase [EC:3.1.1.11];K14306//nuclear pore complex protein Nup62	gi|670436176|ref|XP_008658710.1|//PREDICTED: senescence-associated protein DH isoform X2 [Zea mays];gi|670436174|ref|XP_008658709.1|//PREDICTED: senescence-associated protein DH isoform X1 [Zea mays];NP_001151652.1//senescence-associated protein DH [Zea mays];XP_008658709.1//senescence-associated protein DH isoform X1 [Zea mays];gi|226531193|ref|NP_001151652.1|//senescence-associated protein DH […
100286028	1239	633	153	-1.9819	2.06264e-65	Down	7.64487e-66	AUX32	GO:0005634//nucleus	NA	GO:0006355//regulation of transcription, DNA-templated;GO:0009734//auxin-activated signaling pathway	K14484//auxin-responsive protein IAA	gi|226498822|ref|NP_001152388.1|//IAA14 - auxin-responsive Aux/IAA family member [Zea mays]
103637808	2481	343.76	29.15	-3.49306	2.32241e-65	Down	8.61921e-66	LOC103637808	NA	NA	NA	K04733//interleukin-1 receptor-associated kinase 4 [EC:2.7.11.1];K03006//DNA-directed RNA polymerase II subunit RPB1 [EC:2.7.7.6];K03517//quinolinate synthase [EC:2.5.1.72];K12447//UDP-sugar pyrophosphorylase [EC:2.7.7.64]	XP_008659075.1//uncharacterized protein LOC103637808 [Zea mays];gi|670436812|ref|XP_008659075.1|//PREDICTED: uncharacterized protein LOC103637808 [Zea mays]
100384404	1208	616	145	-2.02011	2.87757e-65	Down	1.0691e-65	LOC100384404	NA	GO:0003677//DNA binding	NA	K09422//myb proto-oncogene protein, plant	gi|413938942|gb|AFW73493.1|//putative MYB DNA-binding domain superfamily protein [Zea mays]
103626885	2181	1432	622	-1.13628	3.27762e-65	Down	1.2187e-65	LOC103626885	GO:0005634//nucleus;GO:0005886//plasma membrane;GO:0005737//cytoplasm	GO:0004674//protein serine/threonine kinase activity;GO:0000166//nucleotide binding	GO:0016310//phosphorylation;GO:0035556//intracellular signal transduction	K08286//protein-serine/threonine kinase [EC:2.7.11.-]	XP_008645458.1//serine/threonine-protein kinase AGC1-5 [Zea mays];gi|670408167|ref|XP_008645458.1|//PREDICTED: protein kinase PVPK-1-like [Zea mays]
BGI_novel_G004986	4610	448.29	69.17	-2.62945	3.7131e-65	Down	1.38136e-65	NA	NA	NA	NA	K00423//L-ascorbate oxidase [EC:1.10.3.3]	PAN15113.1//hypothetical protein PAHAL_C04305 [Panicum hallii]
103643388	2197	1222	489	-1.25457	4.08453e-65	Down	1.52117e-65	LOC103643388	NA	NA	NA	NA	gi|670366723|ref|XP_008664772.1|//PREDICTED: low-temperature-induced 65 kDa protein-like isoform X1 [Zea mays];gi|670366725|ref|XP_008664773.1|//PREDICTED: apomucin-like isoform X2 [Zea mays]
100273406	1964	755	216.65	-1.73434	4.16477e-65	Down	1.55146e-65	LOC100273406	NA	NA	NA	NA	gi|226502108|ref|NP_001141315.1|//uncharacterized protein LOC100273406 [Zea mays]
100281141	2248	776	228	-1.70025	4.44871e-65	Down	1.65768e-65	LOC100281141	GO:0009536//plastid	GO:0016161//beta-amylase activity	GO:0000272//polysaccharide catabolic process	K01177//beta-amylase [EC:3.2.1.2]	gi|226508680|ref|NP_001147532.1|//beta-amylase [Zea mays]
542092	1755	1303.25	540.8	-1.20218	6.12825e-65	Down	2.28716e-65	nrt2	GO:0016021//integral component of membrane;GO:0005886//plasma membrane	GO:0015112//nitrate transmembrane transporter activity;GO:0005515//protein binding	GO:0042128//nitrate assimilation;GO:0055085//transmembrane transport;GO:0015706//nitrate transport	K02575//MFS transporter, NNP family, nitrate/nitrite transporter	gi|162459067|ref|NP_001105780.1|//putative high affinity nitrate transporter [Zea mays]
BGI_novel_G003344	633	573.14	126.03	-2.11835	1.46591e-64	Down	5.49135e-65	NA	NA	NA	NA	NA	AQK66012.1//hypothetical protein ZEAMMB73_Zm00001d014348 [Zea mays]
100281608	1802	532	107	-2.24705	1.72619e-64	Down	6.47325e-65	LOC100281608	GO:0043231//intracellular membrane-bounded organelle	GO:0080043//quercetin 3-O-glucosyltransferase activity;GO:0000166//nucleotide binding;GO:0080044//quercetin 7-O-glucosyltransferase activity	GO:0009813//flavonoid biosynthetic process;GO:0052696//flavonoid glucuronidation	K08237//hydroquinone glucosyltransferase [EC:2.4.1.218];K12356//coniferyl-alcohol glucosyltransferase [EC:2.4.1.111]	gi|226495135|ref|NP_001147999.1|//anthocyanidin 3-O-glucosyltransferase [Zea mays]
103640483	903	768.84	226.54	-1.69615	2.79644e-64	Down	1.05144e-64	LOC103640483	NA	GO:0008289//lipid binding;GO:0008233//peptidase activity	GO:0006508//proteolysis;GO:0006869//lipid transport	NA	gi|670365090|ref|XP_008661296.1|//PREDICTED: non-specific lipid-transfer protein-like protein At5g64080 [Zea mays]
100192029	1935	1328	560	-1.17899	3.53583e-64	Down	1.3298e-64	LOC100192029	GO:0016021//integral component of membrane;GO:0046658//anchored component of plasma membrane	GO:0004553//hydrolase activity, hydrolyzing O-glycosyl compounds;GO:0030247//polysaccharide binding	GO:0005975//carbohydrate metabolic process	K15429//tRNA (guanine37-N1)-methyltransferase [EC:2.1.1.228];K19893//glucan endo-1,3-beta-glucosidase 5/6 [EC:3.2.1.39]	gi|212275155|ref|NP_001130924.1|//putative O-Glycosyl hydrolase superfamily protein precursor [Zea mays]
100191699	2141	648	164	-1.91553	4.80336e-64	Down	1.80937e-64	LOC100191699	NA	GO:0004553//hydrolase activity, hydrolyzing O-glycosyl compounds	GO:0005975//carbohydrate metabolic process	K01181//endo-1,4-beta-xylanase [EC:3.2.1.8]	gi|212274467|ref|NP_001130600.1|//putative glycosyl hydrolase family 10 protein [Zea mays];gi|670434926|ref|XP_008658023.1|//PREDICTED: putative glycosyl hydrolase family 10 protein isoform X2 [Zea mays];NP_001130600.1//putative glycosyl hydrolase family 10 protein [Zea mays];XP_008658023.1//putative glycosyl hydrolase family 10 protein isoform X1 [Zea mays]
100382663	1063	1036	380	-1.38018	5.37502e-64	Down	2.02578e-64	LOC100382663	NA	GO:0016787//hydrolase activity	NA	K08233//polyneuridine-aldehyde esterase [EC:3.1.1.78]	gi|293337149|ref|NP_001168858.1|//uncharacterized protein LOC100382663 [Zea mays]
100280111	1683	649.63	166.11	-1.90071	1.48096e-63	Down	5.61537e-64	LOC100280111	NA	GO:0019901//protein kinase binding	GO:0000079//regulation of cyclin-dependent protein serine/threonine kinase activity	K01647//citrate synthase [EC:2.3.3.1]	gi|226505316|ref|NP_001146520.1|//uncharacterized LOC100280111 [Zea mays]
BGI_novel_G000620	759	361.57	38.17	-3.17699	1.67379e-63	Down	6.34981e-64	NA	NA	NA	NA	K15397//3-ketoacyl-CoA synthase [EC:2.3.1.199]	ONM21093.1//3-ketoacyl-CoA synthase 15 [Zea mays]
BGI_novel_G005244	2039	269.21	4.88	-5.71894	1.7318e-63	Down	6.57161e-64	NA	NA	NA	NA	K17255//Rab GDP dissociation inhibitor	AQK92702.1//Guanosine nucleotide diphosphate dissociation inhibitor 2 [Zea mays]
103643771	1043	1443	638	-1.11067	2.15376e-63	Down	8.18135e-64	LOC103643771	GO:0005737//cytoplasm	GO:0000287//magnesium ion binding;GO:0004170//dUTP diphosphatase activity	GO:0046081//dUTP catabolic process;GO:0006226//dUMP biosynthetic process	K01520//dUTP pyrophosphatase [EC:3.6.1.23]	gi|670367729|ref|XP_008665156.1|//PREDICTED: deoxyuridine 5'-triphosphate nucleotidohydrolase [Zea mays]
100283182	783	1200	483	-1.24617	2.53545e-63	Down	9.63631e-64	LOC100283182	NA	NA	NA	NA	gi|195627988|gb|ACG35824.1|//transcriptional regulatory protein algP [Zea mays]
103641884	1454	833	265	-1.58556	2.90078e-63	Down	1.10305e-63	LOC103641884	GO:0016020//membrane;GO:0005623//cell	GO:0046915//transition metal ion transmembrane transporter activity	GO:0055072//iron ion homeostasis;GO:0000041//transition metal ion transport;GO:0098662//inorganic cation transmembrane transport;GO:0046916//cellular transition metal ion homeostasis	K00430//peroxidase [EC:1.11.1.7]	gi|670446404|ref|XP_008663417.1|//PREDICTED: vacuolar iron transporter homolog 2-like [Zea mays]
100277719	939	738	213	-1.726	2.90921e-63	Down	1.10655e-63	LOC100277719	NA	NA	NA	NA	gi|922304289|ref|NP_001144687.2|//uncharacterized protein LOC100277719 [Zea mays]
103640575	1455	688	187	-1.8126	3.99996e-63	Down	1.525e-63	LOC103640575	NA	NA	NA	K06699//proteasome activator subunit 4	gi|670365279|ref|XP_008661909.1|//PREDICTED: BURP domain-containing protein 3-like [Zea mays]
103636522	2922	707	197	-1.77675	4.1675e-63	Down	1.58929e-63	LOC103636522	GO:0043190//ATP-binding cassette (ABC) transporter complex	GO:0005524//ATP binding;GO:0042626//ATPase activity, coupled to transmembrane movement of substances	GO:0055085//transmembrane transport	K05681//ATP-binding cassette, subfamily G (WHITE), member 2	gi|670433197|ref|XP_008657087.1|//PREDICTED: ABC transporter G family member 16-like [Zea mays]
103630762	2446	765	229	-1.67334	8.72761e-63	Down	3.33783e-63	LOC103630762	GO:0016021//integral component of membrane	GO:0016747//transferase activity, transferring acyl groups other than amino-acyl groups	GO:0006633//fatty acid biosynthetic process	K15397//3-ketoacyl-CoA synthase [EC:2.3.1.199]	gi|670418603|ref|XP_008650048.1|//PREDICTED: 3-ketoacyl-CoA synthase 11-like [Zea mays]
109943403	3362	339.86	31.46	-3.36658	8.75975e-63	Down	3.35099e-63	LOC109943403	NA	NA	NA	NA	gi|985468538|ref|XP_015389999.1|//PREDICTED: uncharacterized protein LOC107178872 [Citrus sinensis]
103648193	1450	303	19	-3.92848	9.84325e-63	Down	3.7684e-63	LOC103648193	NA	NA	NA	NA	gi|670380311|ref|XP_008670902.1|//PREDICTED: uncharacterized protein LOC103648193 [Zea mays]
BGI_novel_G000052	448	371	43	-3.04224	1.24961e-62	Down	4.789e-63	NA	NA	NA	NA	K02916//large subunit ribosomal protein L35	ONL92517.1//50S ribosomal protein L35 [Zea mays]
BGI_novel_G002292	5655	350.47	0	-9.38638	1.72677e-62	Down	6.62793e-63	NA	NA	NA	NA	K03509//DNA polymerase eta [EC:2.7.7.7];K13675//UDP-glucose:O-linked fucose beta-1,3-glucosyltransferase [EC:2.4.1.-]	ONM39374.1//hypothetical protein ZEAMMB73_Zm00001d043896 [Zea mays]
100274774	818	1590	741	-1.03471	2.84477e-62	Down	1.09587e-62	LOC100274774	GO:0016020//membrane;GO:0005739//mitochondrion	NA	NA	NA	gi|226494857|ref|NP_001142531.1|//uncharacterized protein LOC100274774 [Zea mays]
100286253	1738	1440	642	-1.09865	3.4247e-62	Down	1.31961e-62	LOC100286253	GO:0005739//mitochondrion	GO:0004674//protein serine/threonine kinase activity;GO:0005524//ATP binding	GO:0006468//protein phosphorylation	K04733//interleukin-1 receptor-associated kinase 4 [EC:2.7.11.1];K04730//interleukin-1 receptor-associated kinase 1 [EC:2.7.11.1]	gi|226499656|ref|NP_001152612.1|//protein kinase domain containing protein [Zea mays]
100272233	1434	1645	781	-1.00792	1.01802e-61	Down	3.93782e-62	LOC100272233	NA	NA	NA	NA	gi|226532423|ref|NP_001140205.1|//uncharacterized protein LOC100272233 [Zea mays]
103647543	3743	604.41	148.34	-1.95985	1.20346e-61	Down	4.65869e-62	LOC103647543	GO:0016021//integral component of membrane;GO:0005886//plasma membrane	GO:0005524//ATP binding;GO:0004672//protein kinase activity;GO:0005516//calmodulin binding	GO:0006952//defense response;GO:0006468//protein phosphorylation;GO:0009607//response to biotic stimulus	K08472//mlo protein	ONM22578.1//Inactive LRR receptor-like serine/threonine-protein kinase BIR2 [Zea mays];gi|670378728|ref|XP_008670284.1|//PREDICTED: MLO-like protein 4 [Zea mays]
100282160	1050	979	355	-1.39672	1.20901e-61	Down	4.68138e-62	cl11049_1	NA	GO:0003824//catalytic activity	NA	NA	gi|226509844|ref|NP_001148544.1|//uncharacterized protein LOC100282160 [Zea mays]
100192825	814	1093.4	424.32	-1.29883	1.36641e-61	Down	5.29354e-62	cl16119_1c	GO:0016021//integral component of membrane	NA	NA	NA	gi|212723190|ref|NP_001131488.1|//uncharacterized protein LOC100192825 [Zea mays]
103655060	1384	1337	578	-1.14309	1.43213e-61	Down	5.551e-62	LOC103655060	NA	NA	NA	NA	gi|226529171|ref|NP_001145518.1|//uncharacterized protein LOC100278927 precursor [Zea mays]
103637864	764	377	47	-2.93706	1.50017e-61	Down	5.8162e-62	LOC103637864	NA	NA	NA	NA	gi|670436905|ref|XP_008659110.1|//PREDICTED: uncharacterized protein LOC103637864 [Zea mays]
BGI_novel_G006215	648	310	23	-3.68579	1.72304e-61	Down	6.69056e-62	NA	NA	NA	NA	K00475//naringenin 3-dioxygenase [EC:1.14.11.9]	XP_008659734.2//uncharacterized protein LOC103638669 [Zea mays]
BGI_novel_G002816	1815	265.33	8.2	-4.94925	2.97192e-61	Down	1.15871e-61	NA	NA	NA	NA	K13025//ATP-dependent RNA helicase [EC:3.6.4.13]	AQK76436.1//DEAD-box ATP-dependent RNA helicase 34 [Zea mays]
103634803	2081	565	130	-2.05297	3.08355e-61	Down	1.20254e-61	LOC103634803	NA	NA	NA	NA	gi|670429545|ref|XP_008655615.1|//PREDICTED: uncharacterized protein LOC103634803 [Zea mays]
BGI_novel_G004497	3372	340.18	0	-9.34339	4.82034e-61	Down	1.88178e-61	NA	NA	NA	NA	K12605//CCR4-NOT transcription complex subunit 2	AQK86820.1//putative NOT transcription complex subunit VIP2 [Zea mays]
100384497	6167	853.42	284.53	-1.51791	7.04671e-61	Down	2.75791e-61	LOC100384497	NA	GO:0046872//metal ion binding;GO:0005524//ATP binding;GO:0031072//heat shock protein binding;GO:0051082//unfolded protein binding	GO:0006457//protein folding;GO:0009408//response to heat	K03686//molecular chaperone DnaJ	gi|747046124|ref|XP_011097809.1|//PREDICTED: dnaJ homolog 1, mitochondrial-like [Sesamum indicum];ONL99483.1//hypothetical protein ZEAMMB73_Zm00001d029722 [Zea mays]
BGI_novel_G006132	950	361.09	42.48	-3.02073	1.32166e-60	Down	5.19231e-61	NA	NA	NA	NA	NA	XP_020395780.1//uncharacterized protein LOC103629474 [Zea mays]
103643069	1414	291	18	-3.94818	1.66893e-60	Down	6.5649e-61	LOC103643069	NA	NA	NA	K19519//transforming growth factor-beta-induced protein	gi|670448398|ref|XP_008664451.1|//PREDICTED: fasciclin-like arabinogalactan protein 11 [Zea mays]
BGI_novel_G005708	3226	581.16	139.77	-1.98911	1.77712e-60	Down	6.99578e-61	NA	NA	NA	NA	K11654//SWI/SNF-related matrix-associated actin-dependent regulator of chromatin subfamily A member 5 [EC:3.6.4.-]	ONM54231.1//hypothetical protein ZEAMMB73_Zm00001d020088 [Zea mays]
100384146	1932	881	302	-1.47782	2.03437e-60	Down	8.01652e-61	pco088589	NA	NA	NA	NA	gi|670413919|ref|XP_008648168.1|//PREDICTED: uncharacterized protein LOC100384146 isoform X1 [Zea mays];gi|293333987|ref|NP_001170196.1|//uncharacterized protein LOC100384146 [Zea mays]
100383377	1517	736.04	220.73	-1.67073	2.40658e-60	Down	9.49756e-61	LOC100383377	GO:0016021//integral component of membrane;GO:0009536//plastid	NA	NA	K10752//histone-binding protein RBBP4	gi|293332695|ref|NP_001169503.1|//uncharacterized protein LOC100383377 [Zea mays]
103641407	2586	958	348	-1.39417	3.37668e-60	Down	1.33495e-60	LOC103641407	NA	NA	NA	NA	gi|670445373|ref|XP_008662981.1|//PREDICTED: uncharacterized protein LOC103641407 [Zea mays]
100284002	700	465	86	-2.36805	3.7593e-60	Down	1.48696e-60	cl18204_1	NA	NA	NA	K14416//elongation factor 1 alpha-like protein	gi|226502140|ref|NP_001150372.1|//uncharacterized protein LOC100284002 [Zea mays]
103633033	3059	784	248	-1.59374	4.43891e-60	Down	1.7571e-60	LOC103633033	NA	NA	NA	K13457//disease resistance protein RPM1	gi|670424483|ref|XP_008652943.1|//PREDICTED: disease resistance protein RPM1-like [Zea mays]
103626267	1386	1311	569	-1.1374	6.11106e-60	Down	2.42507e-60	LOC103626267	NA	NA	NA	K14299//nucleoporin SEH1	gi|670406699|ref|XP_008644882.1|//PREDICTED: uncharacterized protein LOC103626267 [Zea mays]
BGI_novel_G001783	2202	272.56	13	-4.32322	1.08626e-59	Down	4.32357e-60	NA	NA	NA	NA	K15501//serine/threonine-protein phosphatase 6 regulatory subunit 3	ONM28962.1//SIT4 phosphatase-associated family protein [Zea mays]
103654103	1971	596.81	149.59	-1.92949	1.10729e-59	Down	4.40837e-60	LOC103654103	NA	NA	NA	NA	gi|670398160|ref|XP_008679147.1|//PREDICTED: 4-coumarate--CoA ligase-like 3 [Zea mays]
103630017	471	260.52	8.95	-4.79659	1.31401e-59	Down	5.23527e-60	LOC103630017	GO:0009536//plastid	NA	NA	K02155//V-type H+-transporting ATPase 16kDa proteolipid subunit;K07007//uncharacterized protein	gi|670406592|ref|XP_008644845.1|//PREDICTED: uncharacterized protein LOC103626220 [Zea mays];AQK84030.1//hypothetical protein ZEAMMB73_Zm00001d037458 [Zea mays]
100501668	958	1034	397	-1.31426	2.19929e-59	Down	8.78209e-60	LOC100501668	NA	NA	NA	NA	gi|308081874|ref|NP_001183274.1|//uncharacterized protein LOC100501668 [Zea mays]
BGI_novel_G002776	1501	361.21	44.64	-2.94966	2.74913e-59	Down	1.0994e-59	NA	NA	NA	NA	K15731//carboxy-terminal domain RNA polymerase II polypeptide A small phosphatase [EC:3.1.3.16];K06966//uncharacterized protein;K05658//ATP-binding cassette, subfamily B (MDR/TAP), member 1 [EC:3.6.3.44]	AAT01369.1//putative transposase Tam3 [Oryza sativa Japonica Group]
100383117	2258	1338	590	-1.11452	3.15192e-59	Down	1.26267e-59	LOC100383117	NA	NA	GO:0006355//regulation of transcription, DNA-templated	K14494//DELLA protein	gi|293331497|ref|NP_001169255.1|//uncharacterized protein LOC100383117 [Zea mays]
100284795	1237	749.01	232.42	-1.62148	7.01416e-59	Down	2.81895e-59	LOC100284795	GO:0005618//cell wall;GO:0005576//extracellular region;GO:0016021//integral component of membrane	NA	GO:0019953//sexual reproduction;GO:0071555//cell wall organization	K20628//expansin	gi|226499066|ref|NP_001151162.1|//beta-expansin 1a precursor [Zea mays]
100274519	1893	642	175	-1.80845	7.69665e-59	Down	3.094e-59	LOC100274519	GO:0016021//integral component of membrane	NA	GO:0055085//transmembrane transport	K13754//solute carrier family 24 (sodium/potassium/calcium exchanger), member 6	gi|226498598|ref|NP_001142348.1|//uncharacterized protein LOC100274519 [Zea mays]
103653100	2062	1312	575	-1.12336	7.82424e-59	Down	3.14607e-59	LOC103653100	GO:0016020//membrane	GO:0016705//oxidoreductase activity, acting on paired donors, with incorporation or reduction of molecular oxygen;GO:0020037//heme binding;GO:0005506//iron ion binding;GO:0004497//monooxygenase activity	GO:0055114//oxidation-reduction process	K00512//steroid 17alpha-monooxygenase / 17alpha-hydroxyprogesterone deacetylase [EC:1.14.14.19 1.14.14.32];K07408//cytochrome P450 family 1 subfamily A polypeptide 1 [EC:1.14.14.1]	gi|670395879|ref|XP_008678285.1|//PREDICTED: cytochrome P450 89A2-like [Zea mays]
103649206	716	750.98	233.89	-1.61618	9.22976e-59	Down	3.7158e-59	LOC103649206	NA	NA	NA	NA	gi|670382002|ref|XP_008671748.1|//PREDICTED: uncharacterized protein LOC103649206 [Zea mays]
BGI_novel_G004502	2756	254.95	8.31	-4.87245	1.16647e-58	Down	4.70187e-59	NA	NA	NA	NA	K12605//CCR4-NOT transcription complex subunit 2	AQK86820.1//putative NOT transcription complex subunit VIP2 [Zea mays]
103641772	4353	794	259	-1.54942	1.90516e-58	Down	7.69079e-59	LOC103641772	GO:0016021//integral component of membrane	GO:0005524//ATP binding;GO:0042626//ATPase activity, coupled to transmembrane movement of substances	GO:0055085//transmembrane transport	K05658//ATP-binding cassette, subfamily B (MDR/TAP), member 1 [EC:3.6.3.44]	gi|670446178|ref|XP_008663328.1|//PREDICTED: ABC transporter B family member 15-like [Zea mays]
103636557	1008	670	191	-1.74382	2.11061e-58	Down	8.52431e-59	LOC103636557	NA	NA	NA	K03239//translation initiation factor eIF-2B subunit alpha	gi|670433283|ref|XP_008657131.1|//PREDICTED: protein LURP-one-related 8-like [Zea mays]
BGI_novel_G000690	2656	269.11	13.75	-4.22392	2.85966e-58	Down	1.15609e-58	NA	NA	NA	NA	K12489//Arf-GAP with coiled-coil, ANK repeat and PH domain-containing protein	ONM04260.1//RNA-binding (RRM/RBD/RNP motifs) family protein [Zea mays]
BGI_novel_G000838	1131	314	29	-3.36987	3.47945e-58	Down	1.40942e-58	NA	NA	NA	NA	NA	ONM07025.1//hypothetical protein ZEAMMB73_Zm00001d033229 [Zea mays]
103627795	1722	810	269	-1.52355	3.53978e-58	Down	1.43456e-58	LOC103627795	GO:0016020//membrane	NA	NA	NA	gi|670410349|ref|XP_008646317.1|//PREDICTED: uncharacterized protein LOC103627795 [Zea mays]
103648314	4200	318	0	-9.24611	6.8627e-58	Down	2.78872e-58	LOC103648314	NA	NA	NA	K13457//disease resistance protein RPM1	gi|414592167|tpg|DAA42738.1|//TPA: hypothetical protein ZEAMMB73_263348 [Zea mays]
100274602	1598	772	249	-1.56569	1.00905e-57	Down	4.11038e-58	LOC100274602	GO:0016021//integral component of membrane	NA	NA	NA	gi|226500842|ref|NP_001142426.1|//uncharacterized protein LOC100274602 [Zea mays]
100281099	1112	544.75	128.93	-2.01224	1.23601e-57	Down	5.04105e-58	LOC100281099	NA	NA	NA	NA	NP_001147490.1//lipid binding protein precursor [Zea mays];gi|226506244|ref|NP_001147490.1|//lipid binding protein precursor [Zea mays]
100274734	1844	572	143	-1.93323	2.04609e-57	Down	8.35914e-58	LOC100274734	GO:0016021//integral component of membrane	NA	NA	K04733//interleukin-1 receptor-associated kinase 4 [EC:2.7.11.1];K12173//BRCA1-A complex subunit BRE	gi|226500424|ref|NP_001142502.1|//putative thaumatin domain family protein [Zea mays];NP_001336826.1//putative thaumatin domain family protein precursor [Zea mays]
103654311	878	275.5	17	-3.95168	2.09762e-57	Down	8.57592e-58	LOC103654311	NA	NA	NA	NA	gi|944235375|gb|KQK99737.1|//hypothetical protein SETIT_011293mg [Setaria italica]
BGI_novel_G000540	2303	242.03	4.04	-5.83792	2.99464e-57	Down	1.22641e-57	NA	NA	NA	NA	K18121//glyoxylate/succinic semialdehyde reductase [EC:1.1.1.79 1.1.1.-]	NP_001170300.1//uncharacterized protein LOC100384264 [Zea mays]
100382058	2737	1218	522	-1.15562	3.3159e-57	Down	1.35896e-57	LOC100382058	GO:0005887//integral component of plasma membrane	GO:0008271//secondary active sulfate transmembrane transporter activity	GO:1902358//sulfate transmembrane transport	K17471//sulfate transporter 3	gi|293333783|ref|NP_001168294.1|//uncharacterized protein LOC100382058 [Zea mays];PAN28814.1//hypothetical protein PAHAL_E01859, partial [Panicum hallii]
100280704	2159	1155	482.36	-1.19294	4.54858e-57	Down	1.86777e-57	LOC100280704	NA	GO:0004563//beta-N-acetylhexosaminidase activity	GO:0005975//carbohydrate metabolic process	K12373//hexosaminidase [EC:3.2.1.52]	gi|226497390|ref|NP_001147095.1|//beta-hexosaminidase precursor [Zea mays]
103637600	3347	506	112	-2.10887	6.92884e-57	Down	2.8486e-57	LOC103637600	NA	NA	NA	NA	gi|670364130|ref|XP_008658002.1|//PREDICTED: uncharacterized protein LOC103637600 [Zea mays]
100501454	2231	258	12	-4.3595	8.04469e-57	Down	3.31055e-57	LOC100501454	GO:0010287//plastoglobule	GO:0016702//oxidoreductase activity, acting on single donors with incorporation of molecular oxygen, incorporation of two atoms of oxygen	GO:0055114//oxidation-reduction process	K09840//9-cis-epoxycarotenoid dioxygenase [EC:1.13.11.51]	gi|413923595|gb|AFW63527.1|//hypothetical protein ZEAMMB73_955136 [Zea mays]
100502216	1281	1457.84	681.94	-1.02935	9.08903e-57	Down	3.74302e-57	LOC100502216	GO:0005634//nucleus	GO:0003677//DNA binding	GO:0006355//regulation of transcription, DNA-templated;GO:0009299//mRNA transcription;GO:0009886//post-embryonic animal morphogenesis	NA	gi|308081234|ref|NP_001183622.1|//putative protein of unknown function (DUF640) domain family protein [Zea mays]
103646132	1329	1146	479	-1.19174	1.50537e-56	Down	6.20985e-57	LOC103646132	NA	GO:0003677//DNA binding	GO:0006351//transcription, DNA-templated	K09338//homeobox-leucine zipper protein	gi|670375564|ref|XP_008669072.1|//PREDICTED: homeobox-leucine zipper protein HOX22-like [Zea mays]
103631743	1402	373	54	-2.72138	1.73952e-56	Down	7.1809e-57	LOC103631743	NA	NA	NA	NA	gi|670362060|ref|XP_008651207.1|//PREDICTED: late embryogenesis abundant protein D-34-like [Zea mays]
100382329	862	689	207	-1.6681	1.7834e-56	Down	7.36384e-57	LOC100382329	NA	GO:0042349//guiding stereospecific synthesis activity	GO:0009699//phenylpropanoid biosynthetic process;GO:0050790//regulation of catalytic activity	K01870//isoleucyl-tRNA synthetase [EC:6.1.1.5];K19027//zinc finger FYVE domain-containing protein 26;K14440//SWI/SNF-related matrix-associated actin-dependent regulator of chromatin subfamily A-like protein 1 [EC:3.6.4.12]	gi|293331971|ref|NP_001168549.1|//disease resistance response protein 206 precursor [Zea mays]
103651116	825	430.56	78.46	-2.38942	2.13212e-56	Down	8.81641e-57	LOC103651116	GO:0005885//Arp2/3 protein complex;GO:0005737//cytoplasm	GO:0003779//actin binding;GO:0005507//copper ion binding;GO:0016491//oxidoreductase activity	GO:0034314//Arp2/3 complex-mediated actin nucleation;GO:0055114//oxidation-reduction process	K05756//actin related protein 2/3 complex, subunit 3	gi|670389030|ref|XP_008674939.1|//PREDICTED: actin-related protein 2/3 complex subunit 3-like [Zea mays]
BGI_novel_G002073	3610	306.48	0	-9.19288	3.13687e-56	Down	1.30054e-56	NA	NA	NA	NA	K15501//serine/threonine-protein phosphatase 6 regulatory subunit 3	AQK88924.1//DNA damage-binding protein 1a [Zea mays]
BGI_novel_G001818	1590	988.19	382.38	-1.30301	4.21412e-56	Down	1.74967e-56	NA	NA	NA	NA	NA	AQK93892.1//hypothetical protein ZEAMMB73_Zm00001d010333 [Zea mays]
BGI_novel_G005249	3931	246.96	9.25	-4.67191	4.45414e-56	Down	1.85065e-56	NA	NA	NA	NA	K17255//Rab GDP dissociation inhibitor	AQK92702.1//Guanosine nucleotide diphosphate dissociation inhibitor 2 [Zea mays]
103630849	4789	1036	412	-1.26354	4.53734e-56	Down	1.88612e-56	LOC103630849	GO:0005634//nucleus;GO:0005737//cytoplasm	NA	NA	K08332//null	gi|414864384|tpg|DAA42941.1|//TPA: putative ARM repeat-containing protein containing family protein [Zea mays]
100304406	1873	549	135	-1.95708	4.72096e-56	Down	1.96291e-56	LOC100304406	GO:0016021//integral component of membrane	NA	NA	K14794//ribosomal RNA-processing protein 12	gi|670413605|ref|XP_008648002.1|//PREDICTED: uncharacterized protein LOC100304406 isoform X1 [Zea mays]
103630195	1369	270.1	17.07	-3.91719	5.21059e-56	Down	2.16701e-56	LOC103630195	NA	GO:0003723//RNA binding;GO:0046872//metal ion binding;GO:0000166//nucleotide binding	NA	K10706//senataxin [EC:3.6.4.-]	XP_008665330.1//zinc finger CCCH domain-containing protein 22-like [Zea mays];gi|670368141|ref|XP_008665330.1|//PREDICTED: zinc finger CCCH domain-containing protein 22-like [Zea mays]
BGI_novel_G004163	1130	307.81	30	-3.29224	5.43106e-56	Down	2.25924e-56	NA	NA	NA	NA	NA	ONM30971.1//hypothetical protein ZEAMMB73_Zm00001d040266 [Zea mays]
BGI_novel_G002075	3686	338.89	41.58	-2.96009	6.46339e-56	Down	2.68996e-56	NA	NA	NA	NA	K09338//homeobox-leucine zipper protein	AQK68718.1//hypothetical protein ZEAMMB73_Zm00001d015359, partial [Zea mays]
BGI_novel_G000179	1342	483.32	103.53	-2.15616	6.58856e-56	Down	2.7427e-56	NA	NA	NA	NA	K14325//RNA-binding protein with serine-rich domain 1;K13171//serine/arginine repetitive matrix protein 1	NP_001339942.1//uncharacterized protein LOC100283808 [Zea mays]
BGI_novel_G003269	1147	241.99	7.73	-4.90157	7.29498e-56	Down	3.03895e-56	NA	NA	NA	NA	K13146//integrator complex subunit 9	ONM00532.1//hypothetical protein ZEAMMB73_Zm00001d030179 [Zea mays]
100273131	1912	1119	465	-1.20014	7.40257e-56	Down	3.0845e-56	LOC100273131	GO:0005887//integral component of plasma membrane	GO:0042950//salicin transmembrane transporter activity;GO:0005364//maltose:proton symporter activity;GO:0042951//arbutin transmembrane transporter activity;GO:0008506//sucrose:proton symporter activity	GO:0015768//maltose transport;GO:0055085//transmembrane transport;GO:0042948//salicin transport;GO:0015770//sucrose transport;GO:0042949//arbutin transport;GO:0005985//sucrose metabolic process	K15378//solute carrier family 45, member 1/2/4	gi|226533214|ref|NP_001141050.1|//sucrose transporter BoSUT1 [Zea mays]
100274284	1865	458	92	-2.24887	8.18218e-56	Down	3.41178e-56	LOC100274284	GO:0016021//integral component of membrane	GO:0016757//transferase activity, transferring glycosyl groups	NA	K18134//protein O-GlcNAc transferase [EC:2.4.1.255];K18207//protein O-mannose beta-1,4-N-acetylglucosaminyltransferase [EC:2.4.1.312]	gi|226498526|ref|NP_001142120.1|//uncharacterized protein LOC100274284 [Zea mays]
[truncated: 2,509 more rows]
