# Supplementary material for: Comparing transcriptome expression profiles to reveal the mechanisms of salt tolerance and exogenous glycine betaine mitigation in maize seedlings
Source: PLoS One. 2020 May 29;15(5):e0233616. doi: 10.1371/journal.pone.0233616 (PMC7259585; doi:10.1371/journal.pone.0233616)
Supplement: S11 Table — (XLSX) [file pone.0233616.s011.xlsx]

## Sheet: Sheet1
Table S11. DEGs up-regulated in 8723 seedling roots under T treatment
GeneID	Length	CK_8723-Expression	T_8723-Expression	log2Ratio(T_8723/CK_8723)	q-value(Storey et al. 2003)	Up-Down-Regulation(T_8723/CK_8723)	p-value	Symbol	Cellular Component	Molecular Function	Biological Process	Kegg Orthology	Nr Description
100281616	2633	83049	284398	1.7885	0	Up	0	LOC100281616	GO:0005887//integral component of plasma membrane	GO:0005355//glucose transmembrane transporter activity;GO:0005351//sugar:proton symporter activity	GO:0046323//glucose import;GO:0015992//proton transport;GO:1904659//glucose transmembrane transport	K16055//trehalose 6-phosphate synthase/phosphatase [EC:2.4.1.15 3.1.3.12];K08150//MFS transporter, SP family, solute carrier family 2 (myo-inositol transporter), member 13;K14306//nuclear pore complex protein Nup62	NP_001148007.2//sugar carrier protein C [Zea mays];gi|226532201|ref|NP_001148007.1|//sugar carrier protein C [Zea mays]
103636527	2034	137595	310536	1.18696	0	Up	0	LOC103636527	NA	GO:0005506//iron ion binding;GO:0051213//dioxygenase activity	GO:0055114//oxidation-reduction process	K05278//flavonol synthase [EC:1.14.11.23]	AQK99587.1//jasmonate-regulated gene 21 [Zea mays];gi|670433215|ref|XP_008657097.1|//PREDICTED: leucoanthocyanidin dioxygenase-like [Zea mays]
103648259	1046	130974	288237	1.1506	0	Up	0	LOC103648259	NA	NA	NA	K17046//protein DEK;K11131//H/ACA ribonucleoprotein complex subunit 4 [EC:5.4.99.-]	gi|670380470|ref|XP_008670968.1|//PREDICTED: high mobility group nucleosome-binding domain-containing protein 5-like [Zea mays];XP_021308480.1//uncharacterized protein DDB_G0286299-like [Sorghum bicolor];NP_001307898.1//high mobility group nucleosome-binding domain-containing protein 5-like [Zea mays];NP_001149410.1//cylicin-1 [Zea mays]
100278075	617	60076	148741	1.32057	0	Up	0	LOC100278075	NA	NA	NA	NA	gi|413937045|gb|AFW71596.1|//hypothetical protein ZEAMMB73_342257 [Zea mays]
103633356	2380	44796	114179	1.36248	0	Up	0	LOC103633356	GO:0005887//integral component of plasma membrane	GO:0005355//glucose transmembrane transporter activity;GO:0005351//sugar:proton symporter activity	GO:0046323//glucose import;GO:0015992//proton transport;GO:1904659//glucose transmembrane transport	K08150//MFS transporter, SP family, solute carrier family 2 (myo-inositol transporter), member 13	gi|670425267|ref|XP_008653287.1|//PREDICTED: polyol transporter 5-like [Zea mays]
103632803	2041	63357	141283	1.16964	0	Up	0	LOC103632803	GO:0005887//integral component of plasma membrane	GO:0005355//glucose transmembrane transporter activity;GO:0005351//sugar:proton symporter activity	GO:0046323//glucose import;GO:0015992//proton transport;GO:1904659//glucose transmembrane transport	K16055//trehalose 6-phosphate synthase/phosphatase [EC:2.4.1.15 3.1.3.12];K08150//MFS transporter, SP family, solute carrier family 2 (myo-inositol transporter), member 13	gi|670362593|ref|XP_008652761.1|//PREDICTED: sugar transport protein 13 isoform X1 [Zea mays]
100217274	1809	16390	60967	1.90784	0	Up	0	LOC100217274	NA	NA	NA	K06911//uncharacterized protein	gi|219362817|ref|NP_001137098.1|//uncharacterized protein LOC100217274 [Zea mays];NP_001137098.1//uncharacterized protein LOC100217274 [Zea mays]
103645931	4019	35884	93987	1.40174	0	Up	0	LOC103645931	GO:0005768//endosome;GO:0016021//integral component of membrane;GO:0005886//plasma membrane	GO:0005524//ATP binding;GO:0004672//protein kinase activity	GO:0016045//detection of bacterium;GO:0010359//regulation of anion channel activity;GO:0006898//receptor-mediated endocytosis;GO:0006468//protein phosphorylation;GO:0042742//defense response to bacterium;GO:0052544//defense response by callose deposition in cell wall	K13420//LRR receptor-like serine/threonine-protein kinase FLS2 [EC:2.7.11.1]	XP_008668880.1//LRR receptor-like serine/threonine-protein kinase FLS2 [Zea mays];gi|670375086|ref|XP_008668880.1|//PREDICTED: LRR receptor-like serine/threonine-protein kinase FLS2 [Zea mays]
100192973	1013	12337	52910	2.11317	0	Up	0	LOC100192973	NA	NA	NA	K06700//proteasome inhibitor subunit 1 (PI31)	gi|212722470|ref|NP_001131619.1|//uncharacterized protein LOC100192973 [Zea mays]
103643987	5414	49568.4	114193	1.21661	0	Up	0	LOC103643987	NA	GO:0004190//aspartic-type endopeptidase activity	GO:0006508//proteolysis;GO:0030163//protein catabolic process;GO:0006629//lipid metabolic process	K08245//phytepsin [EC:3.4.23.40];K10886//DNA-repair protein XRCC4	XP_020402510.1//uncharacterized protein LOC109943544 [Zea mays];ONM09040.1//DNA repair protein XRCC4 [Zea mays];gi|670368274|ref|XP_008665386.1|//PREDICTED: aspartic proteinase-like isoform X2 [Zea mays];gi|670368270|ref|XP_008665383.1|//PREDICTED: aspartic proteinase-like isoform X1 [Zea mays];ONM09043.1//Helix-loop-helix DNA-binding domain containing protein [Zea mays];gi|670368278|ref|XP_00866…
100274681	7452	28286.3	80456.9	1.52074	0	Up	0	LOC100274681	NA	NA	NA	K05747//Wiskott-Aldrich syndrome protein;K20547//basic endochitinase B [EC:3.2.1.14];K15078//structure-specific endonuclease subunit SLX1 [EC:3.6.1.-]	gi|242082722|ref|XP_002441786.1|//hypothetical protein SORBIDRAFT_08g002290 [Sorghum bicolor];AQK38943.1//Os01g0112866-like protein [Zea mays];XP_020401215.1//putative disease resistance RPP13-like protein 1 [Zea mays]
100285266	634	58665	127253	1.12975	0	Up	0	LOC100285266	NA	NA	NA	NA	gi|414872075|tpg|DAA50632.1|//TPA: dehydrin 13 isoform 1 [Zea mays];NP_001337125.1//dehydrin 13 [Zea mays]
103644262	1034	22442.4	68820.8	1.62924	0	Up	0	LOC103644262	GO:0005576//extracellular region	GO:0004867//serine-type endopeptidase inhibitor activity;GO:0008233//peptidase activity	GO:0010951//negative regulation of endopeptidase activity	NA	XP_008665690.1//Bowman-Birk type trypsin inhibitor [Zea mays];gi|670368995|ref|XP_008665690.1|//PREDICTED: Bowman-Birk type trypsin inhibitor-like [Zea mays]
103644149	1899	16417	57753	1.82733	0	Up	0	LOC103644149	NA	NA	NA	K10523//speckle-type POZ protein;K14411//RNA-binding protein Musashi	gi|670368700|ref|XP_008665567.1|//PREDICTED: uncharacterized protein LOC103644149 [Zea mays]
BGI_novel_G000162	2114	1949.16	24591.3	3.66985	0	Up	0	NA	NA	NA	NA	NA	ACN37021.1//unknown [Zea mays]
542729	543	21322	61371.3	1.53784	0	Up	0	wip1	GO:0005576//extracellular region	GO:0004867//serine-type endopeptidase inhibitor activity;GO:0008233//peptidase activity	GO:0010951//negative regulation of endopeptidase activity	NA	NP_001170357.1//uncharacterized protein LOC100384335 [Zea mays];gi|214016852|gb|ACJ63041.1|//wound-induced serine protease inhibitor [Zea mays subsp. parviglumis]
100501142	1479	15835	51523	1.71472	0	Up	0	LOC100501142	NA	GO:0046872//metal ion binding;GO:0051213//dioxygenase activity	GO:0055114//oxidation-reduction process	K05278//flavonol synthase [EC:1.14.11.23];K00475//naringenin 3-dioxygenase [EC:1.14.11.9]	gi|414585764|tpg|DAA36335.1|//TPA: hypothetical protein ZEAMMB73_926701 [Zea mays]
100272805	1863	20256.3	58503.6	1.54278	0	Up	0	si660055c01	GO:0005615//extracellular space;GO:0005576//extracellular region	GO:0019139//cytokinin dehydrogenase activity;GO:0016614//oxidoreductase activity, acting on CH-OH group of donors;GO:0050660//flavin adenine dinucleotide binding	GO:0022900//electron transport chain;GO:0009690//cytokinin metabolic process	K00279//cytokinin dehydrogenase [EC:1.5.99.12]	gi|670383190|ref|XP_008672378.1|//PREDICTED: cytokinin dehydrogenase 4 isoform X1 [Zea mays]
100284268	1189	40430.4	89857.4	1.16482	0	Up	0	si707062c10	GO:0005634//nucleus;GO:0016021//integral component of membrane;GO:0009536//plastid	GO:0016787//hydrolase activity	GO:0010223//secondary shoot formation;GO:1901601//strigolactone biosynthetic process	K05605//3-hydroxyisobutyryl-CoA hydrolase [EC:3.1.2.4]	gi|226501208|ref|NP_001150635.1|//uncharacterized protein LOC100284268 [Zea mays]
100282805	1423	30475.2	72428.3	1.26154	0	Up	0	TIDP2717	NA	NA	GO:0006511//ubiquitin-dependent protein catabolic process	K14016//ubiquitin fusion degradation protein 1	gi|226505988|ref|NP_001149183.1|//uncharacterized protein LOC100282805 [Zea mays];ACR37633.1//unknown [Zea mays]
100193073	1424	24725	63158	1.36562	0	Up	0	pco134507	GO:0016021//integral component of membrane	NA	NA	K06911//uncharacterized protein	gi|670358105|ref|XP_008647165.1|//PREDICTED: uncharacterized protein LOC100193073 isoform X2 [Zea mays];gi|670358103|ref|XP_008647125.1|//PREDICTED: uncharacterized protein LOC100193073 isoform X1 [Zea mays];gi|670358107|ref|XP_008647219.1|//PREDICTED: uncharacterized protein LOC100193073 isoform X3 [Zea mays];gi|670358109|ref|XP_008647260.1|//PREDICTED: uncharacterized protein LOC100193073 isofo…
100193474	1871	45612	93305	1.04517	0	Up	0	LOC100193474	GO:0005887//integral component of plasma membrane	GO:0005355//glucose transmembrane transporter activity;GO:0005351//sugar:proton symporter activity	GO:0046323//glucose import;GO:0015992//proton transport;GO:1904659//glucose transmembrane transport	K08150//MFS transporter, SP family, solute carrier family 2 (myo-inositol transporter), member 13	gi|212721462|ref|NP_001132062.1|//proton myo-inositol cotransporter [Zea mays]
732822	1449	39137.3	83267	1.10183	0	Up	0	opr2	GO:0005622//intracellular	GO:0016629//12-oxophytodienoate reductase activity;GO:0010181//FMN binding;GO:0003959//NADPH dehydrogenase activity	GO:0006952//defense response;GO:0009695//jasmonic acid biosynthetic process;GO:0006633//fatty acid biosynthetic process;GO:0055114//oxidation-reduction process;GO:0031408//oxylipin biosynthetic process	K05894//12-oxophytodienoic acid reductase [EC:1.3.1.42]	gi|806638816|ref|NP_001105905.2|//12-oxo-phytodienoic acid reductase 2 [Zea mays]
100285365	1651	37103	80244.5	1.12549	0	Up	0	gpm345	NA	GO:0010181//FMN binding;GO:0016491//oxidoreductase activity	GO:0045892//negative regulation of transcription, DNA-templated;GO:0055114//oxidation-reduction process	K03809//NAD(P)H dehydrogenase (quinone) [EC:1.6.5.2]	gi|226506766|ref|NP_001151729.1|//uncharacterized protein LOC100285365 [Zea mays];ACF86423.1//unknown [Zea mays]
100286064	1818	32518	72973	1.17875	0	Up	0	umc1286	NA	GO:0003677//DNA binding;GO:0016301//kinase activity;GO:0003700//transcription factor activity, sequence-specific DNA binding	GO:0016310//phosphorylation;GO:0006355//regulation of transcription, DNA-templated	K14156//choline/ethanolamine kinase [EC:2.7.1.32 2.7.1.82]	gi|226497006|ref|NP_001152424.1|//uncharacterized protein LOC100286064 [Zea mays]
732815	1447	44258.7	89884	1.03473	0	Up	0	opr1	GO:0005622//intracellular	GO:0016629//12-oxophytodienoate reductase activity;GO:0010181//FMN binding;GO:0003959//NADPH dehydrogenase activity	GO:0006952//defense response;GO:0009695//jasmonic acid biosynthetic process;GO:0006633//fatty acid biosynthetic process;GO:0055114//oxidation-reduction process;GO:0031408//oxylipin biosynthetic process	K05894//12-oxophytodienoic acid reductase [EC:1.3.1.42]	gi|806638826|ref|NP_001105899.2|//12-oxo-phytodienoic acid reductase 1 [Zea mays];NP_001105899.2//12-oxo-phytodienoic acid reductase 1 [Zea mays]
103654185	3122	40557.5	84608.9	1.07347	0	Up	0	LOC103654185	GO:0009536//plastid	GO:0003824//catalytic activity	GO:0005992//trehalose biosynthetic process	K16055//trehalose 6-phosphate synthase/phosphatase [EC:2.4.1.15 3.1.3.12]	gi|413924257|gb|AFW64189.1|//putative trehalose phosphatase/synthase family protein [Zea mays]
100381690	1691	43435	87865	1.02905	0	Up	0	LOC100381690	NA	NA	NA	NA	gi|293333921|ref|NP_001167973.1|//uncharacterized protein LOC100381690 [Zea mays]
100280419	1709	14632.9	43415.2	1.58161	0	Up	0	LOC100280419	NA	NA	NA	K15095//(+)-neomenthol dehydrogenase [EC:1.1.1.208]	gi|414586127|tpg|DAA36698.1|//TPA: hypothetical protein ZEAMMB73_569025 [Zea mays];gi|414586126|tpg|DAA36697.1|//TPA: hypothetical protein ZEAMMB73_569025 [Zea mays];NP_001146814.1//uncharacterized protein LOC100280419 [Zea mays]
103639736	3450	14111	40597	1.53718	0	Up	0	LOC103639736	GO:0016021//integral component of membrane	GO:0004674//protein serine/threonine kinase activity;GO:0005524//ATP binding	GO:0006468//protein phosphorylation	K13428//LRR receptor-like serine/threonine-protein kinase EFR [EC:2.7.11.1];K13437//receptor kinase-like protein	gi|413952891|gb|AFW85540.1|//putative leucine-rich repeat receptor-like protein kinase family protein [Zea mays]
100279614	1828	22317.6	53163.7	1.26489	0	Up	0	LOC100279614	GO:0046658//anchored component of plasma membrane	GO:0004553//hydrolase activity, hydrolyzing O-glycosyl compounds;GO:0030247//polysaccharide binding	GO:0005975//carbohydrate metabolic process	K19891//glucan endo-1,3-beta-glucosidase 1/2/3 [EC:3.2.1.39]	gi|670428109|ref|XP_008654818.1|//PREDICTED: putative O-Glycosyl hydrolase superfamily protein isoform 1 isoform X1 [Zea mays]
100192798	1925	15684.4	41734.7	1.42454	0	Up	0	LOC100192798	GO:0005739//mitochondrion;GO:0009507//chloroplast	GO:0047884//FAD diphosphatase activity	GO:0042726//flavin-containing compound metabolic process	K18453//ADP-ribose/FAD diphosphatase [EC:3.6.1.13 3.6.1.18]	gi|414886596|tpg|DAA62610.1|//TPA: hypothetical protein ZEAMMB73_290604 [Zea mays];gi|670420081|ref|XP_008650855.1|//PREDICTED: nudix hydrolase 23 isoform X1 [Zea mays];XP_008650855.1//nudix hydrolase 23 isoform X1 [Zea mays]
103646192	2411	8317	29157	1.82233	0	Up	0	LOC103646192	GO:0016021//integral component of membrane	NA	GO:0055085//transmembrane transport	K01807//ribose 5-phosphate isomerase A [EC:5.3.1.6]	gi|670375726|ref|XP_008669136.1|//PREDICTED: probable metal-nicotianamine transporter YSL13 [Zea mays];XP_008669136.1//probable metal-nicotianamine transporter YSL13 [Zea mays]
100281806	2192	33893	68565	1.02911	0	Up	0	pco083553	NA	GO:0005524//ATP binding	NA	K03283//heat shock 70kDa protein 1/8	gi|226500092|ref|NP_001148198.1|//heat shock cognate 70 kDa protein 2 [Zea mays]
100192351	2378	2231.06	16344	2.88559	0	Up	0	asn4	GO:0005829//cytosol	GO:0005524//ATP binding;GO:0042803//protein homodimerization activity;GO:0004066//asparagine synthase (glutamine-hydrolyzing) activity	GO:0070981//L-asparagine biosynthetic process;GO:0006541//glutamine metabolic process;GO:0009646//response to absence of light	K01953//asparagine synthase (glutamine-hydrolysing) [EC:6.3.5.4]	gi|212275221|ref|NP_001131015.1|//asparagine synthetase 4 [Zea mays];KXG39587.1//hypothetical protein SORBI_3001G406800 [Sorghum bicolor];gi|413956055|gb|AFW88704.1|//asparagine synthetase [Zea mays]
100274088	6916	23897	53305.1	1.17007	0	Up	0	pco067729	GO:0005737//cytoplasm	GO:0005524//ATP binding;GO:0004702//signal transducer, downstream of receptor, with serine/threonine kinase activity	GO:0023014//signal transduction by protein phosphorylation	K20606//mitogen-activated protein kinase kinase kinase ANP1 [EC:2.7.11.25];K06683//cell division control protein CDC15 [EC:2.7.11.1]	gi|670372553|ref|XP_008667579.1|//PREDICTED: uncharacterized protein LOC100274088 isoform X1 [Zea mays];ONM12636.1//MAP3K epsilon protein kinase 1 [Zea mays];gi|670372555|ref|XP_008667580.1|//PREDICTED: uncharacterized protein LOC100274088 isoform X2 [Zea mays]
107305682	1054	1587	14230	3.17719	0	Up	0	LOC107305682	NA	NA	NA	K04733//interleukin-1 receptor-associated kinase 4 [EC:2.7.11.1]	gi|194703542|gb|ACF85855.1|//unknown [Zea mays]
100280431	2119	31262	63372	1.03206	0	Up	0	LOC100280431	GO:0016021//integral component of membrane	GO:0005345//purine nucleobase transmembrane transporter activity	GO:1904823//purine nucleobase transmembrane transport	K06901//putative MFS transporter, AGZA family, xanthine/uracil permease	gi|226491608|ref|NP_001146825.1|//uncharacterized protein LOC100280431 [Zea mays]
100501780	1086	3121	17766	2.52166	0	Up	0	LOC100501780	NA	NA	NA	NA	gi|670375343|ref|XP_008668990.1|//PREDICTED: uncharacterized protein LOC100501780 [Zea mays]
101027155	1463	20636	47787.1	1.22408	0	Up	0	LOC101027155	GO:0005634//nucleus	GO:0003677//DNA binding	GO:0006355//regulation of transcription, DNA-templated	K12581//CCR4-NOT transcription complex subunit 7/8;K13126//polyadenylate-binding protein;K05941//glutathione gamma-glutamylcysteinyltransferase [EC:2.3.2.15];K01054//acylglycerol lipase [EC:3.1.1.23]	gi|195613060|gb|ACG28360.1|//NAC domain-containing protein 48 [Zea mays]
100193383	1990	1623	13794	3.09993	0	Up	0	LOC100193383	NA	NA	NA	NA	NP_001131984.1//uncharacterized protein LOC100193383 [Zea mays];gi|212720725|ref|NP_001131984.1|//uncharacterized protein LOC100193383 [Zea mays]
100285342	1016	28622	58722	1.0494	0	Up	0	umc2759	NA	NA	NA	K00059//3-oxoacyl-[acyl-carrier protein] reductase [EC:1.1.1.100]	gi|226495715|ref|NP_001151706.1|//uncharacterized protein LOC100285342 [Zea mays]
100281121	2220	10517	31072	1.57552	0	Up	0	si605010h05a	GO:0043231//intracellular membrane-bounded organelle	GO:0080043//quercetin 3-O-glucosyltransferase activity;GO:0080044//quercetin 7-O-glucosyltransferase activity	GO:0009813//flavonoid biosynthetic process;GO:0052696//flavonoid glucuronidation	K08237//hydroquinone glucosyltransferase [EC:2.4.1.218]	gi|226528282|ref|NP_001147512.1|//uncharacterized protein LOC100281121 [Zea mays]
100285169	2092	18428	43584	1.25452	0	Up	0	LOC100285169	GO:0005618//cell wall;GO:0005576//extracellular region	GO:0004575//sucrose alpha-glucosidase activity	GO:0050832//defense response to fungus;GO:0005986//sucrose biosynthetic process;GO:0042742//defense response to bacterium;GO:0052576//carbohydrate storage	K01193//beta-fructofuranosidase [EC:3.2.1.26]	AQK43592.1//Beta-fructofuranosidase insoluble isoenzyme CWINV2 [Zea mays];gi|226495357|ref|NP_001151535.1|//beta-fructofuranosidase, insoluble isoenzyme 2 precursor [Zea mays]
100280839	1128	9151	28515	1.65234	0	Up	0	LOC100280839	NA	NA	NA	K01188//beta-glucosidase [EC:3.2.1.21];K13420//LRR receptor-like serine/threonine-protein kinase FLS2 [EC:2.7.11.1]	gi|226491044|ref|NP_001147231.1|//polygalacturonase inhibitor precursor [Zea mays]
103630076	941	14063	36558	1.39091	0	Up	0	LOC103630076	GO:0009536//plastid	NA	NA	NA	gi|195652245|gb|ACG45590.1|//hypothetical protein [Zea mays]
103630377	2373	18618	43538	1.2382	0	Up	0	LOC103630377	GO:0005634//nucleus	GO:0043565//sequence-specific DNA binding;GO:0003700//transcription factor activity, sequence-specific DNA binding	GO:0006355//regulation of transcription, DNA-templated	K14777//ATP-dependent RNA helicase DDX47/RRP3 [EC:3.6.4.13];K14494//DELLA protein	gi|670417708|ref|XP_008649657.1|//PREDICTED: scarecrow-like protein 1 [Zea mays]
100383301	2641	20128.6	45162.2	1.1785	0	Up	0	LOC100383301	GO:0005634//nucleus;GO:0005886//plasma membrane;GO:0005737//cytoplasm	GO:0005524//ATP binding;GO:0004683//calmodulin-dependent protein kinase activity;GO:0005509//calcium ion binding;GO:0009931//calcium-dependent protein serine/threonine kinase activity;GO:0005516//calmodulin binding	GO:0009738//abscisic acid-activated signaling pathway;GO:0018105//peptidyl-serine phosphorylation;GO:0035556//intracellular signal transduction;GO:0046777//protein autophosphorylation	K13412//calcium-dependent protein kinase [EC:2.7.11.1]	gi|293335043|ref|NP_001169430.1|//putative calcium-dependent protein kinase family protein [Zea mays]
100502394	1598	1462.59	12261.8	3.0802	0	Up	0	LOC100502394	GO:0009570//chloroplast stroma	GO:0016161//beta-amylase activity	GO:0005983//starch catabolic process;GO:0000024//maltose biosynthetic process	K01177//beta-amylase [EC:3.2.1.2]	gi|670436660|ref|XP_008658990.1|//PREDICTED: uncharacterized protein LOC100502394 isoform X1 [Zea mays]
BGI_novel_G000077	2147	15982	37812	1.25502	0	Up	0	NA	NA	NA	NA	K05278//flavonol synthase [EC:1.14.11.23];K18054//2'-deoxymugineic-acid 2'-dioxygenase / mugineic-acid 3-dioxygenase [EC:1.14.11.24 1.14.11.25];K06892//feruloyl-CoA ortho-hydroxylase [EC:1.14.11.-]	XP_002465962.1//protein DOWNY MILDEW RESISTANCE 6 [Sorghum bicolor]
100284152	957	886.38	10383.5	3.56285	0	Up	0	LOC100284152	NA	NA	NA	NA	gi|670360364|ref|XP_008678295.1|//PREDICTED: jasmonate-induced protein isoform X1 [Zea mays];gi|226501558|ref|NP_001150521.1|//jasmonate-induced protein precursor [Zea mays];ONM02760.1//Jasmonate-induced protein [Zea mays]
100284159	624	7061	23228	1.73054	0	Up	0	LOC100284159	NA	NA	NA	NA	NA
100285804	1798	6274.51	21782.3	1.80821	0	Up	0	LOC100285804	NA	GO:0016301//kinase activity	GO:0043562//cellular response to nitrogen levels;GO:0009744//response to sucrose;GO:0016310//phosphorylation	K07199//5'-AMP-activated protein kinase, regulatory beta subunit	gi|226501672|ref|NP_001152166.1|//SNF1-related protein kinase regulatory subunit beta-1 [Zea mays];NP_001337925.1//SNF1-related protein kinase regulatory subunit beta-1 isoform 1 [Zea mays];gi|670428565|ref|XP_008655113.1|//PREDICTED: SNF1-related protein kinase regulatory subunit beta-1 isoform X1 [Zea mays]
103631817	1929	23090.8	47982.7	1.06782	0	Up	0	LOC103631817	NA	GO:0016831//carboxy-lyase activity;GO:0030170//pyridoxal phosphate binding	GO:0006520//cellular amino acid metabolic process	K01592//tyrosine decarboxylase [EC:4.1.1.25]	XP_008651749.1//tyrosine decarboxylase 1 [Zea mays];gi|670362294|ref|XP_008651749.1|//PREDICTED: tyrosine decarboxylase 1-like [Zea mays]
103637673	2131	2394.41	13977.2	2.55796	0	Up	0	LOC103637673	GO:0009570//chloroplast stroma	GO:0016161//beta-amylase activity	GO:0005983//starch catabolic process;GO:0000024//maltose biosynthetic process	K01177//beta-amylase [EC:3.2.1.2]	gi|670364282|ref|XP_008658465.1|//PREDICTED: beta-amylase 3, chloroplastic-like [Zea mays]
100284797	1654	25234	50478.2	1.01292	0	Up	0	LOC100284797	GO:0005576//extracellular region	GO:0004650//polygalacturonase activity	GO:0005975//carbohydrate metabolic process;GO:0071555//cell wall organization	K01184//polygalacturonase [EC:3.2.1.15];K01213//galacturan 1,4-alpha-galacturonidase [EC:3.2.1.67]	gi|226506670|ref|NP_001151164.1|//glycoside hydrolase, family 28 precursor [Zea mays]
103646419	2422	14617	34679	1.25904	0	Up	0	LOC103646419	GO:0016020//membrane	NA	GO:0006810//transport	K14638//solute carrier family 15 (peptide/histidine transporter), member 3/4	XP_008669378.2//protein NRT1/ PTR FAMILY 4.4-like [Zea mays];gi|670376324|ref|XP_008669378.1|//PREDICTED: LOW QUALITY PROTEIN: protein NRT1/ PTR FAMILY 4.4-like [Zea mays]
BGI_novel_G005683	6322	1074	10244	3.26634	0	Up	0	NA	NA	NA	NA	NA	ONM41550.1//hypothetical protein ZEAMMB73_Zm00001d044550 [Zea mays]
100273875	1618	6282.88	20805	1.74006	0	Up	0	LOC100273875	NA	NA	GO:0006351//transcription, DNA-templated	K09287//RAV-like factor	gi|226497110|ref|NP_001141742.1|//putative AP2/EREBP transcription factor superfamily protein [Zea mays]
103632552	1606	10372	27498	1.41926	0	Up	0	LOC103632552	NA	NA	NA	NA	gi|670423507|ref|XP_008652535.1|//PREDICTED: uncharacterized protein LOC103632552 [Zea mays]
BGI_novel_G001261	1323	896	9392	3.40249	0	Up	0	NA	NA	NA	NA	K02184//formin 2	OQU81549.1//hypothetical protein SORBI_3006G076201 [Sorghum bicolor]
542408	475	11633	29268	1.34373	0	Up	0	sci1	NA	GO:0004867//serine-type endopeptidase inhibitor activity;GO:0008233//peptidase activity	GO:0009611//response to wounding;GO:0010951//negative regulation of endopeptidase activity	NA	gi|350536017|ref|NP_001232814.1|//subtilisin-chymotrypsin inhibitor CI-1B [Zea mays];gi|214015183|gb|ACJ62208.1|//maize proteinase inhibitor [Zea mays subsp. parviglumis]
100216923	7262	3503.58	15161.7	2.12616	0	Up	0	LOC100216923	NA	NA	NA	NA	gi|219362807|ref|NP_001136780.1|//uncharacterized protein LOC100216923 [Zea mays];XP_020396947.1//uncharacterized protein LOC103632743 [Zea mays];NP_001136780.1//uncharacterized protein LOC100216923 [Zea mays]
100037765	1250	6875	21011	1.62434	0	Up	0	geb1	NA	GO:0004553//hydrolase activity, hydrolyzing O-glycosyl compounds	GO:0005975//carbohydrate metabolic process	K19893//glucan endo-1,3-beta-glucosidase 5/6 [EC:3.2.1.39]	gi|874507414|ref|NP_001105734.2|//glucan endo-1,3-beta-glucosidase, acidic isoform precursor [Zea mays]
100278069	2002	5074	17765	1.82047	0	Up	0	LOC100278069	NA	NA	NA	K13171//serine/arginine repetitive matrix protein 1	NP_001144939.1//uncharacterized protein LOC100278069 [Zea mays];gi|226532820|ref|NP_001144939.1|//uncharacterized protein LOC100278069 [Zea mays]
542653	1472	10269	26499	1.38027	0	Up	0	pco117817(260)	NA	GO:0045735//nutrient reservoir activity	NA	K03006//DNA-directed RNA polymerase II subunit RPB1 [EC:2.7.7.6];K13412//calcium-dependent protein kinase [EC:2.7.11.1]	ACG36012.1//legumin-like protein [Zea mays];gi|162458978|ref|NP_001105647.1|//uncharacterized protein LOC542653 [Zea mays]
103650113	2020	14238	31918	1.17725	0	Up	0	LOC103650113	GO:0005618//cell wall;GO:0005576//extracellular region	GO:0045330//aspartyl esterase activity;GO:0030599//pectinesterase activity;GO:0046910//pectinesterase inhibitor activity	GO:0045490//pectin catabolic process;GO:0043086//negative regulation of catalytic activity;GO:0042545//cell wall modification	K01051//pectinesterase [EC:3.1.1.11]	gi|670386582|ref|XP_008673992.1|//PREDICTED: LOW QUALITY PROTEIN: pectinesterase-like [Zea mays]
100275200	829	19378	39261	1.0313	0	Up	0	LOC100275200	NA	NA	NA	NA	gi|226503269|ref|NP_001142820.1|//uncharacterized protein LOC100275200 [Zea mays]
100282724	1411	10218	25642	1.34002	0	Up	0	GLK44	NA	NA	NA	K06236//collagen, type I, alpha;K14491//two-component response regulator ARR-B family	gi|226509318|ref|NP_001149103.1|//DNA binding protein [Zea mays]
100382111	2376	19157	38657	1.02548	0	Up	0	phi064	GO:0005887//integral component of plasma membrane	GO:0008519//ammonium transmembrane transporter activity	GO:0015695//organic cation transport;GO:0072488//ammonium transmembrane transport;GO:0019740//nitrogen utilization	K03320//ammonium transporter, Amt family	ACN36169.1//unknown [Zea mays];gi|414873834|tpg|DAA52391.1|//TPA: hypothetical protein ZEAMMB73_397947 [Zea mays]
100384791	1640	16133	34233	1.098	0	Up	0	IDP1951	NA	NA	NA	K03841//fructose-1,6-bisphosphatase I [EC:3.1.3.11];K12662//U4/U6 small nuclear ribonucleoprotein PRP4;K14963//COMPASS component SWD3	gi|670361215|ref|XP_008646636.1|//PREDICTED: uncharacterized protein LOC100384791 isoform X1 [Zea mays];NP_001170709.1//uncharacterized protein LOC100384791 [Zea mays]
100502238	1604	3363.06	13692.9	2.0382	0	Up	0	LOC100502238	NA	NA	NA	K19613//leucine-rich repeat protein SHOC2	NP_001183644.1//leucine-rich repeat-containing protein 40 [Zea mays];gi|308080012|ref|NP_001183644.1|//leucine-rich repeat-containing protein 40 [Zea mays]
100284800	1460	13560	30315	1.1733	0	Up	0	LOC100284800	NA	GO:0046872//metal ion binding;GO:0051213//dioxygenase activity	GO:0055114//oxidation-reduction process	K05278//flavonol synthase [EC:1.14.11.23]	gi|226498686|ref|NP_001151167.1|//gibberellin 20 oxidase 2 [Zea mays]
100382408	1989	10816.3	25966	1.27604	0	Up	0	pco119626	GO:0005768//endosome;GO:0005739//mitochondrion;GO:0005802//trans-Golgi network;GO:0000139//Golgi membrane	GO:0047262//polygalacturonate 4-alpha-galacturonosyltransferase activity	GO:0010289//homogalacturonan biosynthetic process	K13648//alpha-1,4-galacturonosyltransferase [EC:2.4.1.43]	AQK71107.1//Galacturonosyltransferase 8 [Zea mays];gi|413936943|gb|AFW71494.1|//hypothetical protein ZEAMMB73_252708 [Zea mays]
103652709	5125	7665	20965	1.46425	0	Up	0	LOC103652709	NA	GO:0005524//ATP binding;GO:0004672//protein kinase activity	GO:0006468//protein phosphorylation	K04424//sterile alpha motif and leucine zipper containing kinase AZK [EC:2.7.11.25];K13457//disease resistance protein RPM1;K18195//rhamnogalacturonan endolyase [EC:4.2.2.23];K08873//serine/threonine-protein kinase SMG1 [EC:2.7.11.1];K11000//callose synthase [EC:2.4.1.-]	gi|670394896|ref|XP_008677882.1|//PREDICTED: uncharacterized protein LOC103652709 isoform X3 [Zea mays];XP_008677882.1//uncharacterized protein LOC103652709 isoform X3 [Zea mays];AQK48372.1//Protein kinase domain superfamily protein [Zea mays];AQK48374.1//Protein kinase domain superfamily protein [Zea mays];gi|670394890|ref|XP_008677879.1|//PREDICTED: mitogen-activated protein kinase kinase kinas…
103642551	4196	6793.1	19407.6	1.52711	0	Up	0	LOC103642551	GO:0009536//plastid	GO:0016787//hydrolase activity	GO:0046856//phosphatidylinositol dephosphorylation	K20279//synaptojanin [EC:3.1.3.36];K01099//inositol polyphosphate 5-phosphatase INPP5B/F [EC:3.1.3.36];K20278//inositol polyphosphate 5-phosphatase INPP5E [EC:3.1.3.36]	ONM03128.1//Type II inositol polyphosphate 5-phosphatase 15, partial [Zea mays];gi|670365881|ref|XP_008664034.1|//PREDICTED: type II inositol 1,4,5-trisphosphate 5-phosphatase FRA3-like isoform X2 [Zea mays];gi|670365879|ref|XP_008664028.1|//PREDICTED: type II inositol 1,4,5-trisphosphate 5-phosphatase FRA3-like isoform X1 [Zea mays]
100281995	1191	17380	35341	1.03654	0	Up	0	pco156628	GO:0005829//cytosol	GO:0042803//protein homodimerization activity;GO:0004066//asparagine synthase (glutamine-hydrolyzing) activity	GO:0006541//glutamine metabolic process;GO:0006529//asparagine biosynthetic process	K13783//MFS transporter, OPA family, solute carrier family 37 (glycerol-3-phosphate transporter), member 1/2	gi|413919985|gb|AFW59917.1|//stem-specific protein TSJT1 [Zea mays]
100280494	1993	13062	29071	1.16683	0	Up	0	cl63836_1	GO:0016021//integral component of membrane	GO:0004674//protein serine/threonine kinase activity;GO:0005524//ATP binding	GO:0007165//signal transduction;GO:0006468//protein phosphorylation	K07198//5'-AMP-activated protein kinase, catalytic alpha subunit [EC:2.7.11.11]	gi|226497784|ref|NP_001146886.1|//uncharacterized protein LOC100280494 [Zea mays]
103634911	1977	4080.38	14596	1.85142	0	Up	0	LOC103634911	GO:0005634//nucleus	GO:0008270//zinc ion binding;GO:0003676//nucleic acid binding	GO:0009867//jasmonic acid mediated signaling pathway;GO:0010150//leaf senescence	K15172//transcription elongation factor SPT5;K07560//D-tyrosyl-tRNA(Tyr) deacylase [EC:3.1.-.-]	gi|670429753|ref|XP_008655700.1|//PREDICTED: zinc finger CCCH domain-containing protein 2-like [Zea mays]
100502494	1815	165	5731	5.13087	0	Up	0	LOC100502494	GO:0005887//integral component of plasma membrane	GO:0005315//inorganic phosphate transmembrane transporter activity;GO:0015293//symporter activity;GO:0022891//substrate-specific transmembrane transporter activity	GO:0055085//transmembrane transport;GO:0006817//phosphate ion transport	K08176//MFS transporter, PHS family, inorganic phosphate transporter	gi|308044205|ref|NP_001183901.1|//uncharacterized protein LOC100502494 [Zea mays]
103647932	3549	10120.9	24234.8	1.27236	0	Up	0	LOC103647932	GO:0005634//nucleus	GO:0000166//nucleotide binding;GO:0008568//microtubule-severing ATPase activity	GO:0031122//cytoplasmic microtubule organization	K13254//spastin [EC:3.6.4.3];K03231//elongation factor 1-alpha	gi|670379654|ref|XP_008670652.1|//PREDICTED: uncharacterized protein LOC103647932 isoform X2 [Zea mays];gi|670379652|ref|XP_008670651.1|//PREDICTED: uncharacterized protein LOC103647932 isoform X1 [Zea mays]
103651291	2283	6618	18609	1.50416	0	Up	0	LOC103651291	GO:0005739//mitochondrion	GO:0004674//protein serine/threonine kinase activity	NA	K20716//mitogen-activated protein kinase kinase kinase 17/18	gi|670389476|ref|XP_008675137.1|//PREDICTED: mitogen-activated protein kinase kinase kinase A-like [Zea mays]
100281272	1310	4048	14124	1.81549	0	Up	0	LOC100281272	NA	NA	NA	K04733//interleukin-1 receptor-associated kinase 4 [EC:2.7.11.1];K03868//RING-box protein 1	gi|226496797|ref|NP_001147663.1|//FIP1 [Zea mays]
100277712	743	1071	8011	2.91565	0	Up	0	LOC100277712	GO:0009536//plastid	NA	NA	NA	gi|226506616|ref|NP_001144682.1|//uncharacterized protein LOC100277712 [Zea mays]
100281430	2696	10875	25111.1	1.21993	0	Up	0	LOC100281430	NA	GO:0043565//sequence-specific DNA binding;GO:0003700//transcription factor activity, sequence-specific DNA binding	GO:0006355//regulation of transcription, DNA-templated	K13424//WRKY transcription factor 33	gi|226496539|ref|NP_001147820.1|//WRKY70 - superfamily of TFs having WRKY and zinc finger domains [Zea mays];AQK86652.1//Putative WRKY DNA-binding domain superfamily protein [Zea mays]
100272739	1589	1262.02	8304.94	2.73086	0	Up	0	LOC100272739	GO:0071006//U2-type catalytic step 1 spliceosome;GO:0016021//integral component of membrane;GO:0071013//catalytic step 2 spliceosome	GO:0003723//RNA binding;GO:0005215//transporter activity	GO:0055085//transmembrane transport;GO:0000398//mRNA splicing, via spliceosome	K01507//inorganic pyrophosphatase [EC:3.6.1.1]	gi|226502991|ref|NP_001140664.1|//uncharacterized protein LOC100272739 precursor [Zea mays]
100272424	1760	14593.5	30383	1.07057	0	Up	0	LOC100272424	GO:0016021//integral component of membrane	GO:0015098//molybdate ion transmembrane transporter activity	GO:0015689//molybdate ion transport	NA	gi|670361693|ref|XP_008650038.1|//PREDICTED: molybdate-anion transporter [Zea mays]
100141385	1959	6503	18092	1.4888	0	Up	0	LOC100141385	GO:0016021//integral component of membrane	GO:0004674//protein serine/threonine kinase activity;GO:0005524//ATP binding	GO:0007165//signal transduction;GO:0006468//protein phosphorylation	K07198//5'-AMP-activated protein kinase, catalytic alpha subunit [EC:2.7.11.11]	gi|194705800|gb|ACF86984.1|//unknown [Zea mays]
100384578	1831	2964	11798	2.00555	0	Up	0	LOC100384578	NA	GO:0008270//zinc ion binding;GO:0004089//carbonate dehydratase activity	GO:0006730//one-carbon metabolic process	K01674//carbonic anhydrase [EC:4.2.1.1]	gi|670366093|ref|XP_008664513.1|//PREDICTED: bifunctional monodehydroascorbate reductase and carbonic anhydrase nectarin-3 [Zea mays];XP_008664513.1//alpha carbonic anhydrase 7 [Zea mays]
103649959	2109	6655	18054	1.45243	0	Up	0	LOC103649959	NA	GO:0004674//protein serine/threonine kinase activity;GO:0005524//ATP binding	GO:0006468//protein phosphorylation	K04733//interleukin-1 receptor-associated kinase 4 [EC:2.7.11.1];K13430//serine/threonine-protein kinase PBS1 [EC:2.7.11.1]	gi|670386270|ref|XP_008673874.1|//PREDICTED: serine/threonine-protein kinase PBS1-like [Zea mays]
100193480	872	3294.93	12201.3	1.90134	0	Up	0	LOC100193480	NA	NA	NA	NA	gi|212722008|ref|NP_001132067.1|//uncharacterized protein LOC100193480 [Zea mays]
100191753	1969	3190	11964	1.9197	0	Up	0	LOC100191753	GO:0016021//integral component of membrane;GO:0046658//anchored component of plasma membrane	GO:0004553//hydrolase activity, hydrolyzing O-glycosyl compounds;GO:0030247//polysaccharide binding	GO:0005975//carbohydrate metabolic process	K19891//glucan endo-1,3-beta-glucosidase 1/2/3 [EC:3.2.1.39]	gi|212274525|ref|NP_001130652.1|//putative O-glycosyl hydrolase family 17 protein precursor [Zea mays];NP_001130652.1//putative O-glycosyl hydrolase family 17 protein precursor [Zea mays]
103654216	2767	7674	19457	1.35486	0	Up	0	LOC103654216	GO:0005794//Golgi apparatus;GO:0016021//integral component of membrane	GO:0016413//O-acetyltransferase activity	GO:0071554//cell wall organization or biogenesis	K04427//mitogen-activated protein kinase kinase kinase 7 [EC:2.7.11.25];K16573//gamma-tubulin complex component 6	gi|670398450|ref|XP_008679266.1|//PREDICTED: protein trichome birefringence-like 1 [Zea mays]
100283086	1466	2939.98	11354.9	1.96206	0	Up	0	pco084622	GO:0009536//plastid	GO:0004674//protein serine/threonine kinase activity;GO:0005524//ATP binding	GO:0006468//protein phosphorylation	K04733//interleukin-1 receptor-associated kinase 4 [EC:2.7.11.1]	gi|670428391|ref|XP_008654992.1|//PREDICTED: LOC100283086 isoform X1 [Zea mays];gi|226530789|ref|NP_001149460.1|//uncharacterized protein LOC100283086 [Zea mays]
103646370	1298	4070	13333	1.72452	0	Up	0	LOC103646370	NA	NA	NA	NA	gi|670376206|ref|XP_008669326.1|//PREDICTED: uncharacterized protein LOC103646370 [Zea mays]
103632224	2523	3745	12686	1.77282	0	Up	0	LOC103632224	NA	GO:0004553//hydrolase activity, hydrolyzing O-glycosyl compounds	GO:0005975//carbohydrate metabolic process	K01181//endo-1,4-beta-xylanase [EC:3.2.1.8]	gi|670362452|ref|XP_008652268.1|//PREDICTED: uncharacterized protein LOC103632224 [Zea mays];XP_008652268.1//uncharacterized protein LOC103632224 [Zea mays]
100192111	6879	10138.9	22876	1.18656	0	Up	0	LOC100192111	GO:0016020//membrane;GO:0016021//integral component of membrane;GO:0005739//mitochondrion	NA	NA	K03006//DNA-directed RNA polymerase II subunit RPB1 [EC:2.7.7.6];K08360//cytochrome b-561 [EC:1.16.5.1]	gi|670442023|ref|XP_008661348.1|//PREDICTED: hypothetical protein isoform X2 [Zea mays];gi|670442021|ref|XP_008661347.1|//PREDICTED: hypothetical protein isoform X1 [Zea mays];AQK41558.1//hypothetical protein ZEAMMB73_Zm00001d024597 [Zea mays];gi|212275750|ref|NP_001131006.1|//uncharacterized protein LOC100192111 [Zea mays]
100281319	1316	3960	12917	1.71832	0	Up	0	TIDP3344	NA	GO:0008757//S-adenosylmethionine-dependent methyltransferase activity;GO:0008171//O-methyltransferase activity;GO:0046983//protein dimerization activity	GO:0032259//methylation	K13262//isoflavone-7-O-methyltransferase [EC:2.1.1.150];K16040//trans-resveratrol di-O-methyltransferase [EC:2.1.1.240];K13230//2,4,7-trihydroxy-1,4-benzoxazin-3-one-glucoside 7-O-methyltransferase [EC:2.1.1.241];K13259//2,7,4'-trihydroxyisoflavanone 4'-O-methyltransferase / isoflavone 4'-O-methyltransferase [EC:2.1.1.212 2.1.1.46]	gi|226495963|ref|NP_001147709.1|//uncharacterized protein LOC100281319 [Zea mays]
542215	1092	1265.32	7636.81	2.60609	0	Up	0	gln3	GO:0005737//cytoplasm	GO:0005524//ATP binding;GO:0004356//glutamate-ammonia ligase activity	GO:0009399//nitrogen fixation;GO:0006542//glutamine biosynthetic process	K01915//glutamine synthetase [EC:6.3.1.2]	gi|670436696|ref|XP_008659016.1|//PREDICTED: glutamine synthetase root isozyme 5 isoform X1 [Zea mays];gi|815729231|ref|NP_001105297.2|//glutamine synthetase root isozyme 5 [Zea mays];ACG47508.1//glutamine synthetase root isozyme 5 [Zea mays]
100276653	1946	4936	14596	1.57678	0	Up	0	LOC100276653	NA	NA	NA	K05747//Wiskott-Aldrich syndrome protein;K19984//exocyst complex component 5	gi|195613570|gb|ACG28615.1|//MTD1 [Zea mays];ONM22688.1//MTD1 [Zea mays]
541744	1449	5945	16258	1.46403	0	Up	0	LOC541744	NA	GO:0003677//DNA binding	GO:0006351//transcription, DNA-templated	K09422//myb proto-oncogene protein, plant	gi|670425906|ref|XP_008653572.1|//PREDICTED: myb-related protein Hv1 isoform X1 [Zea mays]
100273589	1990	3319	11726.4	1.83356	0	Up	0	LOC100273589	GO:0016020//membrane	GO:0016709//oxidoreductase activity, acting on paired donors, with incorporation or reduction of molecular oxygen, NAD(P)H as one donor, and incorporation of one atom of oxygen;GO:0020037//heme binding;GO:0005506//iron ion binding	GO:0009809//lignin biosynthetic process;GO:0055114//oxidation-reduction process	K09755//ferulate-5-hydroxylase [EC:1.14.-.-]	gi|226503481|ref|NP_001141478.1|//putative cytochrome P450 superfamily protein [Zea mays]
BGI_novel_G006494	2267	229.79	4918.54	4.43247	0	Up	0	NA	NA	NA	NA	K14641//apyrase [EC:3.6.1.5];K16546//FGFR1 oncogene partner	ONM58127.1//hypothetical protein ZEAMMB73_Zm00001d021728, partial [Zea mays]
100383323	1277	2500	10131	2.0314	0	Up	0	LOC100383323	GO:0005576//extracellular region	GO:0020037//heme binding;GO:0046872//metal ion binding;GO:0004601//peroxidase activity	GO:0006979//response to oxidative stress;GO:0098869//cellular oxidant detoxification;GO:0042744//hydrogen peroxide catabolic process;GO:0055114//oxidation-reduction process	K00430//peroxidase [EC:1.11.1.7]	gi|293335795|ref|NP_001169452.1|//uncharacterized protein LOC100383323 precursor [Zea mays]
103638604	1869	6859	17626	1.37426	0	Up	0	LOC103638604	GO:0005634//nucleus	GO:0016614//oxidoreductase activity, acting on CH-OH group of donors;GO:0003677//DNA binding;GO:0030284//estrogen receptor activity;GO:0050660//flavin adenine dinucleotide binding;GO:0005496//steroid binding	GO:0006355//regulation of transcription, DNA-templated;GO:0043401//steroid hormone mediated signaling pathway;GO:0055114//oxidation-reduction process	NA	gi|670438405|ref|XP_008659694.1|//PREDICTED: reticuline oxidase-like protein [Zea mays]
100275567	1994	2558	10186	2.00612	0	Up	0	LOC100275567	NA	NA	NA	K16222//Dof zinc finger protein DOF5.5	gi|226533484|ref|NP_001143091.1|//uncharacterized protein LOC100275567 [Zea mays]
103627405	1990	9102	20977	1.21718	0	Up	0	LOC103627405	GO:0005739//mitochondrion	NA	GO:0051260//protein homooligomerization	K11253//histone H3	gi|670409352|ref|XP_008645919.1|//PREDICTED: BTB/POZ domain-containing protein At2g24240-like [Zea mays]
100216561	4490	5023.16	14517.4	1.54374	0	Up	0	LOC100216561	GO:0016021//integral component of membrane	GO:0016746//transferase activity, transferring acyl groups	GO:0006506//GPI anchor biosynthetic process	K07305//peptide-methionine (R)-S-oxide reductase [EC:1.8.4.12];K01528//dynamin GTPase [EC:3.6.5.5];K03549//KUP system potassium uptake protein;K05283//phosphatidylinositol glycan, class W [EC:2.3.-.-];K07374//tubulin alpha;K13420//LRR receptor-like serine/threonine-protein kinase FLS2 [EC:2.7.11.1]	gi|670358425|ref|XP_008664680.1|//PREDICTED: uncharacterized protein LOC100216561 isoform X1 [Zea mays];CAH66897.1//OSIGBa0099L20.12 [Oryza sativa];AAT93988.1//putative polyprotein [Oryza sativa Japonica Group];gi|670358431|ref|XP_008664700.1|//PREDICTED: uncharacterized protein LOC100216561 isoform X3 [Zea mays]
103629817	3849	11155.6	23960.7	1.11552	0	Up	0	LOC103629817	GO:0016021//integral component of membrane	GO:0005524//ATP binding;GO:0004672//protein kinase activity	GO:0006468//protein phosphorylation	K00924//null	gi|670416401|ref|XP_008649140.1|//PREDICTED: receptor-like protein kinase 5 [Zea mays];XP_008649140.1//receptor-like protein kinase 5 [Zea mays]
103636168	1819	7382	18106	1.30701	0	Up	0	LOC103636168	GO:0005739//mitochondrion	GO:0005524//ATP binding;GO:0004672//protein kinase activity	GO:0006468//protein phosphorylation	K04733//interleukin-1 receptor-associated kinase 4 [EC:2.7.11.1]	gi|670363800|ref|XP_008656742.1|//PREDICTED: serine/threonine-protein kinase At5g01020-like [Zea mays]
100286063	811	879.31	6418.99	2.88053	0	Up	0	LOC100286063	GO:0046658//anchored component of plasma membrane	GO:0009055//electron carrier activity	NA	K03006//DNA-directed RNA polymerase II subunit RPB1 [EC:2.7.7.6];K04733//interleukin-1 receptor-associated kinase 4 [EC:2.7.11.1]	gi|226493313|ref|NP_001152423.1|//chemocyanin precursor [Zea mays]
103653516	2184	1005.39	6604.44	2.72831	0	Up	0	LOC103653516	NA	NA	NA	NA	XP_008678626.1//uncharacterized protein LOC103653516 [Zea mays];gi|670396798|ref|XP_008678626.1|//PREDICTED: uncharacterized protein LOC103653516 [Zea mays]
100272647	1558	2055.57	8847.78	2.1184	0	Up	0	LOC100272647	GO:0016021//integral component of membrane	NA	NA	K18266//protein NDRG1	gi|226508894|ref|NP_001140577.1|//pollen-specific protein SF21 [Zea mays]
100281135	952	11650	23929.2	1.05106	0	Up	0	pco103560(319)	NA	NA	NA	K04733//interleukin-1 receptor-associated kinase 4 [EC:2.7.11.1]	gi|924442850|ref|NP_001147526.2|//protein P21 precursor [Zea mays]
100285826	1575	6584	16356	1.32541	0	Up	0	LOC100285826	GO:0016021//integral component of membrane	GO:0008289//lipid binding	GO:0006869//lipid transport	NA	gi|226532425|ref|NP_001152188.1|//lipid binding protein precursor [Zea mays];gi|293333456|ref|NP_001170312.1|//putative bifunctional inhibitor/LTP/seed storage protein family precursor [Zea mays];XP_020396171.1//lipid binding protein isoform X1 [Zea mays]
100273620	1910	6364.84	16013.2	1.34369	0	Up	0	LOC100273620	NA	GO:0005506//iron ion binding;GO:0051213//dioxygenase activity	GO:0055114//oxidation-reduction process	K05278//flavonol synthase [EC:1.14.11.23]	gi|670358927|ref|XP_008667799.1|//PREDICTED: uncharacterized protein LOC100273620 isoform X1 [Zea mays];ONL96901.1//jasmonate-regulated gene 21 [Zea mays]
103654257	1907	5262	14150	1.43974	0	Up	0	LOC103654257	GO:0000139//Golgi membrane	GO:0047262//polygalacturonate 4-alpha-galacturonosyltransferase activity	GO:0045489//pectin biosynthetic process;GO:0071555//cell wall organization	K13648//alpha-1,4-galacturonosyltransferase [EC:2.4.1.43]	gi|670398547|ref|XP_008679311.1|//PREDICTED: probable galacturonosyltransferase 9 [Zea mays]
100282473	1166	7587	17757	1.23941	0	Up	0	LOC100282473	NA	NA	NA	NA	gi|670421144|ref|XP_008651453.1|//PREDICTED: MTD1 isoform X1 [Zea mays]
100279109	718	8283	18758	1.1919	0	Up	0	LOC100279109	GO:0016021//integral component of membrane	NA	NA	NA	gi|226510077|ref|NP_001145623.1|//uncharacterized protein LOC100279109 [Zea mays]
103644182	1426	8601.99	19226.1	1.17295	0	Up	0	LOC103644182	GO:0009507//chloroplast	GO:0033984//indole-3-glycerol-phosphate lyase activity;GO:0004834//tryptophan synthase activity;GO:0030170//pyridoxal phosphate binding	GO:0000162//tryptophan biosynthetic process	K13222//indole-3-glycerol-phosphate lyase [EC:4.1.2.8]	gi|673921621|ref|NP_001288398.1|//indole-3-glycerol phosphate lyase, chloroplastic-like [Zea mays]
100191709	2019	2047	8445.45	2.05729	0	Up	0	LOC100191709	GO:0016021//integral component of membrane	GO:0005215//transporter activity	GO:0006857//oligopeptide transport	K14638//solute carrier family 15 (peptide/histidine transporter), member 3/4	gi|212274787|ref|NP_001130610.1|//uncharacterized protein LOC100191709 [Zea mays]
100282076	1527	1947	8237	2.09349	0	Up	0	LOC100282076	GO:0046658//anchored component of plasma membrane	GO:0030247//polysaccharide binding;GO:0042972//licheninase activity	GO:0005975//carbohydrate metabolic process	K19893//glucan endo-1,3-beta-glucosidase 5/6 [EC:3.2.1.39];K19891//glucan endo-1,3-beta-glucosidase 1/2/3 [EC:3.2.1.39]	gi|226494275|ref|NP_001148461.1|//lichenase-2 precursor [Zea mays]
100192463	971	3357	10793	1.69748	0	Up	0	LOC100192463	NA	NA	NA	NA	gi|212722666|ref|NP_001131155.1|//uncharacterized protein LOC100192463 [Zea mays]
100383744	804	2673.64	9493.98	1.84083	0	Up	0	LOC100383744	NA	NA	NA	NA	gi|413944670|gb|AFW77319.1|//hypothetical protein ZEAMMB73_320155 [Zea mays]
100192970	4165	4984.1	13430.5	1.44274	0	Up	0	LOC100192970	GO:0005794//Golgi apparatus;GO:0016021//integral component of membrane;GO:0005739//mitochondrion	GO:0016413//O-acetyltransferase activity	GO:0071554//cell wall organization or biogenesis	K16573//gamma-tubulin complex component 6;K11303//histone acetyltransferase 1 [EC:2.3.1.48];K02900//large subunit ribosomal protein L27Ae	gi|414873356|tpg|DAA51913.1|//TPA: hypothetical protein ZEAMMB73_408384 [Zea mays];ONM54417.1//Histone acetyltransferase type B catalytic subunit [Zea mays];ONM54422.1//Histone acetyltransferase type B catalytic subunit [Zea mays]
103633278	3535	7953.57	17872.7	1.18071	0	Up	0	LOC103633278	NA	NA	NA	K14641//apyrase [EC:3.6.1.5];K20827//RNA polymerase II subunit B1 CTD phosphatase RPAP2 [EC:3.1.3.16];K16546//FGFR1 oncogene partner	XP_008653202.1//uncharacterized protein LOC103633278 [Zea mays];gi|670425077|ref|XP_008653202.1|//PREDICTED: uncharacterized protein LOC103633278 [Zea mays]
100283712	879	5826	14508.9	1.32898	0	Up	0	LOC100283712	GO:0016020//membrane	GO:0046872//metal ion binding	NA	K19040//E3 ubiquitin-protein ligase ATL10/75/76/77/78 [EC:2.3.2.27]	gi|226492052|ref|NP_001150083.1|//RING-H2 finger protein ATL1R [Zea mays];NP_001168249.1//RING-H2 finger protein ATL1R [Zea mays]
103630993	1871	9476.71	19876.5	1.08123	0	Up	0	LOC103630993	NA	NA	NA	K09422//myb proto-oncogene protein, plant	NP_001309882.1//uncharacterized protein LOC103629226 [Zea mays];gi|670418969|ref|XP_008650235.1|//PREDICTED: octapeptide-repeat protein T2-like [Zea mays]
100285888	1705	11216	22320	1.0054	0	Up	0	LOC100285888	GO:0005887//integral component of plasma membrane	GO:0015203//polyamine transmembrane transporter activity;GO:0015179//L-amino acid transmembrane transporter activity;GO:0015297//antiporter activity	GO:1902047//polyamine transmembrane transport;GO:0003333//amino acid transmembrane transport	K03294//basic amino acid/polyamine antiporter, APA family;K13866//solute carrier family 7 (cationic amino acid transporter), member 4;K11584//serine/threonine-protein phosphatase 2A regulatory subunit B'	gi|226533068|ref|NP_001152250.1|//cationic amino acid transporter [Zea mays]
103627411	1899	2254	8404	1.91121	0	Up	0	LOC103627411	GO:0016021//integral component of membrane	NA	NA	NA	gi|670409368|ref|XP_008645928.1|//PREDICTED: uncharacterized protein LOC103627411 [Zea mays]
100101513	988	10768	21461.1	1.00759	0	Up	0	myb42	NA	NA	NA	K09422//myb proto-oncogene protein, plant	gi|894216153|ref|NP_001106009.2|//transcription factor MYB42 [Zea mays]
100274580	1677	10155	20586	1.0321	0	Up	0	AUX18	GO:0005634//nucleus	NA	GO:0006355//regulation of transcription, DNA-templated;GO:0009734//auxin-activated signaling pathway	K14484//auxin-responsive protein IAA	gi|226493942|ref|NP_001142405.1|//IAA2-auxin-responsive Aux/IAA family member [Zea mays]
103626437	1841	2687	9025	1.76055	0	Up	0	LOC103626437	NA	GO:0016747//transferase activity, transferring acyl groups other than amino-acyl groups	NA	K19861//benzyl alcohol O-benzoyltransferase [EC:2.3.1.196 2.3.1.232]	gi|670407158|ref|XP_008645066.1|//PREDICTED: benzyl alcohol O-benzoyltransferase-like [Zea mays]
100283006	1537	5020	12874	1.37133	0	Up	0	LOC100283006	NA	GO:0016758//transferase activity, transferring hexosyl groups	GO:0008152//metabolic process	K13692//UDP-glucose:(indol-3-yl)acetate beta-D-glucosyltransferase [EC:2.4.1.121]	gi|226533377|ref|NP_001149381.1|//indole-3-acetate beta-glucosyltransferase [Zea mays]
103627191	3214	2660.77	8920.03	1.75783	0	Up	0	LOC103627191	NA	GO:0004553//hydrolase activity, hydrolyzing O-glycosyl compounds	GO:0005975//carbohydrate metabolic process	K14317//nuclear pore complex protein Nup214;K01181//endo-1,4-beta-xylanase [EC:3.2.1.8];K11584//serine/threonine-protein phosphatase 2A regulatory subunit B'	XP_008645710.2//uncharacterized protein LOC103627191 [Zea mays];gi|670408841|ref|XP_008645710.1|//PREDICTED: probable endo-1,4-beta-xylanase C [Zea mays]
100278143	2712	8639	18209	1.08834	0	Up	0	LOC100278143	NA	GO:0000166//nucleotide binding;GO:0003676//nucleic acid binding	NA	K13201//nucleolysin TIA-1/TIAR;K03231//elongation factor 1-alpha	ONM55527.1//Polyadenylate-binding protein RBP47B [Zea mays];gi|226492692|ref|NP_001144988.1|//uncharacterized protein LOC100278143 [Zea mays]
103643618	2465	542	4510	3.06939	0	Up	0	HAK21	GO:0016021//integral component of membrane	GO:0015079//potassium ion transmembrane transporter activity	GO:0071805//potassium ion transmembrane transport	K03549//KUP system potassium uptake protein	gi|673921674|ref|NP_001288539.1|//potassium transporter 21-like [Zea mays];NP_001288539.1//potassium transporter 21-like [Zea mays]
103643833	2520	6790.41	15386.5	1.19271	0	Up	0	LOC103643833	GO:0005739//mitochondrion	GO:0016901//oxidoreductase activity, acting on the CH-OH group of donors, quinone or similar compound as acceptor;GO:0048038//quinone binding	GO:0005975//carbohydrate metabolic process;GO:0055114//oxidation-reduction process	K20891//beta-glucuronosyltransferase [EC:2.4.1.-]	gi|670367874|ref|XP_008665213.1|//PREDICTED: HIPL1 protein-like [Zea mays];XP_002466640.1//HIPL1 protein isoform X1 [Sorghum bicolor]
100275460	1977	3433	10068	1.56487	0	Up	0	si614012d03	NA	GO:0004805//trehalose-phosphatase activity	GO:0005992//trehalose biosynthetic process;GO:0016311//dephosphorylation	K01087//trehalose 6-phosphate phosphatase [EC:3.1.3.12]	gi|226498270|ref|NP_001142999.1|//uncharacterized protein LOC100275460 [Zea mays];ONM04787.1//trehalose-6-phosphate phosphatase1 [Zea mays];gi|414870544|tpg|DAA49101.1|//TPA: hypothetical protein ZEAMMB73_457766 [Zea mays]
100285936	1913	6398.21	14724.3	1.21508	0	Up	0	cl244_1	NA	GO:0016831//carboxy-lyase activity;GO:0030170//pyridoxal phosphate binding	GO:0006520//cellular amino acid metabolic process	K01592//tyrosine decarboxylase [EC:4.1.1.25]	gi|226528393|ref|NP_001152297.1|//uncharacterized protein LOC100285936 [Zea mays]
103651195	1883	4051	10842	1.43291	0	Up	0	LOC103651195	NA	GO:0052634//C-19 gibberellin 2-beta-dioxygenase activity;GO:0005506//iron ion binding	GO:0009416//response to light stimulus;GO:0045487//gibberellin catabolic process;GO:0055114//oxidation-reduction process	K04125//gibberellin 2-oxidase [EC:1.14.11.13]	gi|670389249|ref|XP_008675035.1|//PREDICTED: gibberellin 2-beta-dioxygenase-like [Zea mays];XP_008675035.1//gibberellin 2-beta-dioxygenase [Zea mays]
BGI_novel_G006493	2947	1046.8	5395.03	2.37827	0	Up	0	NA	NA	NA	NA	K14641//apyrase [EC:3.6.1.5];K16546//FGFR1 oncogene partner	ONM58130.1//hypothetical protein ZEAMMB73_Zm00001d021728, partial [Zea mays]
103650960	1191	6096.85	13912.5	1.20286	0	Up	0	LOC103650960	NA	NA	NA	K00430//peroxidase [EC:1.11.1.7];K09286//EREBP-like factor	gi|670388652|ref|XP_008674780.1|//PREDICTED: ethylene-responsive transcription factor ERF115-like [Zea mays];XP_021311254.1//ethylene-responsive transcription factor ABR1 [Sorghum bicolor]
103641049	3023	4968.34	12161.1	1.30406	0	Up	0	LOC103641049	NA	NA	NA	K18674//N-acetylgalactosamine kinase [EC:2.7.1.157];K00600//glycine hydroxymethyltransferase [EC:2.1.2.1];K14300//nuclear pore complex protein Nup133	gi|670444603|ref|XP_008662678.1|//PREDICTED: uncharacterized protein LOC103641049 [Zea mays];XP_008662678.1//uncharacterized protein LOC103641049 [Zea mays]
109939319	2290	2754.84	8556.16	1.64762	0	Up	0	LOC109939319	NA	NA	NA	K16196//eukaryotic translation initiation factor 2-alpha kinase 4 [EC:2.7.11.1];K11446//histone demethylase JARID1 [EC:1.14.11.-];K10268//F-box and leucine-rich repeat protein 2/20;K15923//alpha-L-fucosidase 2 [EC:3.2.1.51];K20000//maturase K;K07890//Ras-related protein Rab-21	gi|242071095|ref|XP_002450824.1|//hypothetical protein SORBIDRAFT_05g019150 [Sorghum bicolor];XP_020395382.1//uncharacterized protein LOC109939319 [Zea mays];AAL59229.1//gag-pol [Zea mays]
606442	1691	3639.67	10001.2	1.47091	0	Up	0	nrt2.2	GO:0016021//integral component of membrane;GO:0005886//plasma membrane	GO:0015112//nitrate transmembrane transporter activity;GO:0005515//protein binding	GO:0042128//nitrate assimilation;GO:0055085//transmembrane transport;GO:0015706//nitrate transport	K02575//MFS transporter, NNP family, nitrate/nitrite transporter	gi|162459067|ref|NP_001105780.1|//putative high affinity nitrate transporter [Zea mays]
100383815	1517	4276.2	11008.6	1.37685	0	Up	0	LOC100383815	GO:0016020//membrane;GO:0009505//plant-type cell wall;GO:0009506//plasmodesma;GO:0005576//extracellular region	NA	GO:0019953//sexual reproduction	K20628//expansin;K00430//peroxidase [EC:1.11.1.7]	NP_001169918.1//uncharacterized protein LOC100383815 precursor [Zea mays];gi|670436517|ref|XP_008658904.1|//PREDICTED: hypothetical protein isoform X1 [Zea mays];gi|683523978|ref|NP_001288686.1|//expansin-like A1 precursor [Zea mays]
100501901	1791	5757	13270	1.2174	0	Up	0	LOC100501901	GO:0012505//endomembrane system	NA	NA	NA	gi|414864367|tpg|DAA42924.1|//TPA: hypothetical protein ZEAMMB73_012053 [Zea mays]
103633254	2557	7353	15549	1.09304	0	Up	0	LOC103633254	GO:0009506//plasmodesma;GO:0005886//plasma membrane	GO:0004674//protein serine/threonine kinase activity	GO:0006952//defense response;GO:0006468//protein phosphorylation	K04733//interleukin-1 receptor-associated kinase 4 [EC:2.7.11.1]	gi|670425017|ref|XP_008653173.1|//PREDICTED: cysteine-rich receptor-like protein kinase 10 [Zea mays]
100382104	2553	5883	13381	1.19819	0	Up	0	LOC100382104	GO:0016021//integral component of membrane;GO:0005886//plasma membrane	GO:0004674//protein serine/threonine kinase activity;GO:0005524//ATP binding;GO:0030247//polysaccharide binding	GO:0006468//protein phosphorylation;GO:0007166//cell surface receptor signaling pathway	K04733//interleukin-1 receptor-associated kinase 4 [EC:2.7.11.1]	NP_001168336.1//putative WAK-related receptor-like protein kinase family protein precursor [Zea mays];gi|293335647|ref|NP_001168336.1|//putative WAK-related receptor-like protein kinase family protein precursor [Zea mays]
103640822	1736	5582.98	12909.3	1.22193	0	Up	0	LOC103640822	NA	NA	NA	K20241//WD repeat-containing protein 44;K14439//SWI/SNF-related matrix-associated actin-dependent regulator of chromatin subfamily A containing DEAD/H box 1 [EC:3.6.4.12]	PAN17282.1//hypothetical protein PAHAL_C01354 [Panicum hallii];gi|670432173|ref|XP_008656650.1|//PREDICTED: uncharacterized protein LOC103636071 isoform X1 [Zea mays]
103628650	4906	4603.01	11390.1	1.31975	0	Up	0	LOC103628650	NA	NA	NA	K14664//IAA-amino acid hydrolase [EC:3.5.1.-];K08472//mlo protein;K01247//DNA-3-methyladenine glycosylase II [EC:3.2.2.21];K06662//cell cycle checkpoint protein;K11584//serine/threonine-protein phosphatase 2A regulatory subunit B';K01601//ribulose-bisphosphate carboxylase large chain [EC:4.1.1.39];K01181//endo-1,4-beta-xylanase [EC:3.2.1.8];K14306//nuclear pore complex protein Nup62	XP_020394129.1//ankyrin repeat domain-containing protein 50 isoform X2 [Zea mays];XP_020394128.1//ankyrin repeat domain-containing protein 50 isoform X1 [Zea mays];XP_008645710.2//uncharacterized protein LOC103627191 [Zea mays];gi|670411804|ref|XP_008647040.1|//PREDICTED: uncharacterized protein LOC103628650 [Zea mays];gi|670387630|ref|XP_008674368.1|//PREDICTED: uncharacterized protein LOC103650…
100273273	1516	7732.85	16013.6	1.06285	0	Up	0	LOC100273273	NA	NA	NA	K20718//LRR receptor-like serine/threonine-protein kinase ERECTA [EC:2.7.11.1];K02984//small subunit ribosomal protein S3Ae	gi|226508072|ref|NP_001141186.1|//leucine-rich repeat (LRR) family protein precursor [Zea mays]
100276848	2402	7004.75	14950.5	1.10641	0	Up	0	LOC100276848	NA	NA	NA	K13941//2-amino-4-hydroxy-6-hydroxymethyldihydropteridine diphosphokinase / dihydropteroate synthase [EC:2.7.6.3 2.5.1.15]	gi|226494552|ref|NP_001144026.1|//uncharacterized protein LOC100276848 [Zea mays]
103643254	4456	7524.96	15696.8	1.07334	0	Up	0	LOC103643254	GO:0016021//integral component of membrane	GO:0004674//protein serine/threonine kinase activity;GO:0005524//ATP binding	GO:0006468//protein phosphorylation	K20718//LRR receptor-like serine/threonine-protein kinase ERECTA [EC:2.7.11.1];K17422//large subunit ribosomal protein L41;K13420//LRR receptor-like serine/threonine-protein kinase FLS2 [EC:2.7.11.1]	XP_008664628.1//receptor-like protein kinase [Zea mays];gi|670366387|ref|XP_008664628.1|//PREDICTED: receptor-like protein kinase [Zea mays]
103633263	2314	3666	9877	1.44249	0	Up	0	LOC103633263	GO:0009506//plasmodesma;GO:0046658//anchored component of plasma membrane	GO:0004553//hydrolase activity, hydrolyzing O-glycosyl compounds;GO:0004674//protein serine/threonine kinase activity;GO:0004672//protein kinase activity;GO:0030247//polysaccharide binding	GO:0006952//defense response;GO:0006468//protein phosphorylation;GO:0044238//primary metabolic process;GO:0071704//organic substance metabolic process	K19891//glucan endo-1,3-beta-glucosidase 1/2/3 [EC:3.2.1.39]	gi|670425043|ref|XP_008653186.1|//PREDICTED: glucan endo-1,3-beta-glucosidase 13-like isoform X1 [Zea mays];gi|670425045|ref|XP_008653187.1|//PREDICTED: glucan endo-1,3-beta-glucosidase 3-like isoform X2 [Zea mays]
100283197	1243	4772.96	11604.6	1.29436	0	Up	0	LOC100283197	NA	GO:0016829//lyase activity	NA	K14611//solute carrier family 23 (nucleobase transporter), member 1/2;K08234//glyoxylase I family protein;K15223//upstream activation factor subunit UAF30	gi|226500126|ref|NP_001149571.1|//lactoylglutathione lyase [Zea mays];NP_001149571.1//lactoylglutathione lyase [Zea mays]
103653009	998	1997.14	6985.15	1.81898	0	Up	0	LOC103653009	GO:0005618//cell wall;GO:0005576//extracellular region	GO:0045735//nutrient reservoir activity;GO:0030145//manganese ion binding;GO:0046564//oxalate decarboxylase activity	GO:0033609//oxalate metabolic process	K11426//SET and MYND domain-containing protein	gi|670395676|ref|XP_008678208.1|//PREDICTED: putative germin-like protein 12-4 [Zea mays]
100272606	1639	1757.08	6538.66	1.90844	0	Up	0	LOC100272606	NA	NA	NA	NA	gi|226499324|ref|NP_001140541.1|//uncharacterized protein LOC100272606 [Zea mays]
100281255	1830	4722	11459	1.29164	0	Up	0	LOC100281255	NA	GO:0052654//L-leucine transaminase activity;GO:0052656//L-isoleucine transaminase activity;GO:0052655//L-valine transaminase activity	GO:0009081//branched-chain amino acid metabolic process	K00826//branched-chain amino acid aminotransferase [EC:2.6.1.42]	gi|223949187|gb|ACN28677.1|//unknown [Zea mays];gi|226510492|ref|NP_001147646.1|//branched-chain-amino-acid aminotransferase [Zea mays];ACN28677.1//unknown [Zea mays];gi|670359835|ref|XP_008674369.1|//PREDICTED: branched-chain-amino-acid aminotransferase isoform X1 [Zea mays]
100194241	1944	4624.76	11242.9	1.29419	0	Up	0	LOC100194241	NA	GO:0005524//ATP binding;GO:0003883//CTP synthase activity	GO:0006541//glutamine metabolic process;GO:0044210//'de novo' CTP biosynthetic process	K01937//CTP synthase [EC:6.3.4.2]	gi|670412568|ref|XP_008647438.1|//PREDICTED: hypothetical protein isoform X2 [Zea mays];gi|670412566|ref|XP_008647437.1|//PREDICTED: hypothetical protein isoform X1 [Zea mays]
103629531	5790	3910	10101	1.38188	0	Up	0	LOC103629531	NA	NA	GO:0006351//transcription, DNA-templated	K20547//basic endochitinase B [EC:3.2.1.14];K09286//EREBP-like factor	gi|670415651|ref|XP_008648850.1|//PREDICTED: ethylene-responsive transcription factor RAP2-9 [Zea mays];PAN11115.1//hypothetical protein PAHAL_B02012 [Panicum hallii]
107522022	775	1524.8	5999.18	1.98877	0	Up	0	LOC107522022	NA	NA	NA	NA	gi|293336780|ref|NP_001170243.1|//uncharacterized protein LOC100384197 [Zea mays]
100281925	1859	4638	11184	1.28249	0	Up	0	LOC100281925	GO:0009536//plastid	GO:0016705//oxidoreductase activity, acting on paired donors, with incorporation or reduction of molecular oxygen;GO:0020037//heme binding;GO:0005506//iron ion binding;GO:0004497//monooxygenase activity	GO:0010268//brassinosteroid homeostasis;GO:0007275//multicellular organism development;GO:0016132//brassinosteroid biosynthetic process;GO:0016125//sterol metabolic process;GO:0055114//oxidation-reduction process	K07437//cytochrome P450 family 26 subfamily A;K20667//beta-amyrin 28-monooxygenase [EC:1.14.13.201]	gi|226491143|ref|NP_001148316.1|//taxane 10-beta-hydroxylase [Zea mays]
100281232	1744	3734	9707	1.39093	0	Up	0	WRKY64	NA	GO:0043565//sequence-specific DNA binding;GO:0003700//transcription factor activity, sequence-specific DNA binding	GO:0006355//regulation of transcription, DNA-templated	K18835//WRKY transcription factor 2;K13424//WRKY transcription factor 33	gi|226499378|ref|NP_001147623.1|//WRKY11 - superfamily of TFs having WRKY and zinc finger domains [Zea mays];NP_001147623.1//WRKY11 - superfamily of TFs having WRKY and zinc finger domains [Zea mays]
100193221	3477	4313.95	10598.1	1.30935	0	Up	0	IDP575	NA	GO:0003723//RNA binding;GO:0008270//zinc ion binding	NA	K04733//interleukin-1 receptor-associated kinase 4 [EC:2.7.11.1];K15731//carboxy-terminal domain RNA polymerase II polypeptide A small phosphatase [EC:3.1.3.16];K13203//zinc finger RNA-binding protein;K17479//glutaredoxin domain-containing cysteine-rich protein 1;K10398//kinesin family member 11;K05658//ATP-binding cassette, subfamily B (MDR/TAP), member 1 [EC:3.6.3.44]	ACN30949.1//unknown [Zea mays];NP_001131845.1//uncharacterized protein LOC100193221 [Zea mays];gi|212721700|ref|NP_001131845.1|//uncharacterized protein LOC100193221 [Zea mays]
103641918	1168	2426	7491	1.6392	0	Up	0	LOC103641918	NA	NA	NA	NA	gi|670446476|ref|XP_008663448.1|//PREDICTED: uncharacterized protein LOC103641918 [Zea mays]
100193318	2023	4831	11342	1.24391	0	Up	0	si614087a01	GO:0016021//integral component of membrane;GO:0005739//mitochondrion	NA	NA	NA	gi|212721314|ref|NP_001131927.1|//uncharacterized protein LOC100193318 [Zea mays]
109940195	2706	1729.83	6202.57	1.85486	0	Up	0	LOC109940195	GO:0016021//integral component of membrane	NA	NA	K19984//exocyst complex component 5;K10990//RecQ-mediated genome instability protein 1	gi|992155555|gb|KXG19613.1|//hypothetical protein SORBI_010G087300 [Sorghum bicolor];XP_020395041.1//LMBR1 domain-containing protein 2 homolog isoform X2 [Zea mays];XP_020395040.1//LMBR1 domain-containing protein 2 homolog isoform X1 [Zea mays]
100277865	885	7646.79	15349.4	1.01788	0	Up	0	LOC100277865	NA	NA	NA	NA	gi|226507602|ref|NP_001144793.1|//uncharacterized protein LOC100277865 [Zea mays]
103653008	1036	2280.86	7126.85	1.65631	0	Up	0	LOC103653008	GO:0005618//cell wall;GO:0005576//extracellular region	GO:0045735//nutrient reservoir activity;GO:0030145//manganese ion binding;GO:0046564//oxalate decarboxylase activity	GO:0033609//oxalate metabolic process	K11426//SET and MYND domain-containing protein	gi|670395674|ref|XP_008678207.1|//PREDICTED: germin-like protein 8-5 [Zea mays]
732729	1383	5105	11607	1.19764	0	Up	0	pco139265	NA	GO:0046872//metal ion binding;GO:0004722//protein serine/threonine phosphatase activity	GO:0006470//protein dephosphorylation	K17506//protein phosphatase 1L [EC:3.1.3.16]	gi|195654509|gb|ACG46722.1|//protein phosphatase 2C isoform epsilon [Zea mays]
100505456	2470	5420	12069	1.16757	0	Up	0	ysl12	GO:0016021//integral component of membrane	NA	GO:0055085//transmembrane transport	K01807//ribose 5-phosphate isomerase A [EC:5.3.1.6]	gi|309747085|ref|NP_001185468.1|//yellow stripe-like transporter 12 [Zea mays]
100285748	1503	407.25	3357	3.05581	0	Up	0	LOC100285748	GO:0016021//integral component of membrane;GO:0005886//plasma membrane	GO:0005385//zinc ion transmembrane transporter activity;GO:0005381//iron ion transmembrane transporter activity	GO:0055072//iron ion homeostasis;GO:0006826//iron ion transport;GO:0015691//cadmium ion transport;GO:0071577//zinc II ion transmembrane transport	K14709//solute carrier family 39 (zinc transporter), member 1/2/3	gi|226506178|ref|NP_001152110.1|//zinc transporter 10 precursor [Zea mays]
109941412	3218	3560	9192	1.38113	0	Up	0	LOC109941412	NA	GO:0004674//protein serine/threonine kinase activity;GO:0005524//ATP binding	GO:0006468//protein phosphorylation	K04733//interleukin-1 receptor-associated kinase 4 [EC:2.7.11.1]	gi|242091501|ref|XP_002441583.1|//hypothetical protein SORBIDRAFT_09g029760 [Sorghum bicolor]
100273327	1264	6331.29	13337.6	1.08756	0	Up	0	LOC100273327	GO:0005634//nucleus;GO:0005737//cytoplasm	GO:0017089//glycolipid transporter activity;GO:0051861//glycolipid binding	GO:0046836//glycolipid transport	NA	gi|670358885|ref|XP_008667613.1|//PREDICTED: putative glycolipid transfer protein (GLTP) family protein isoform X1 [Zea mays]
103649534	3530	6952.56	14205	1.04341	0	Up	0	LOC103649534	GO:0005634//nucleus	GO:0003677//DNA binding	GO:0006355//regulation of transcription, DNA-templated	K14833//nucleolar complex protein 2	gi|670385245|ref|XP_008673472.1|//PREDICTED: protein NLP3 [Zea mays]
100279433	1700	3717.01	9398	1.35084	0	Up	0	LOC100279433	NA	GO:0016705//oxidoreductase activity, acting on paired donors, with incorporation or reduction of molecular oxygen;GO:0020037//heme binding;GO:0005506//iron ion binding;GO:0047987//hydroperoxide dehydratase activity;GO:0004497//monooxygenase activity	GO:0016125//sterol metabolic process;GO:0006633//fatty acid biosynthetic process;GO:0055114//oxidation-reduction process;GO:0031408//oxylipin biosynthetic process	K01723//hydroperoxide dehydratase [EC:4.2.1.92]	gi|414865618|tpg|DAA44175.1|//TPA: putative cytochrome P450 superfamily protein isoform 1 [Zea mays]
103653014	894	3902.68	9687.36	1.32426	0	Up	0	LOC103653014	GO:0005618//cell wall;GO:0005576//extracellular region	GO:0045735//nutrient reservoir activity;GO:0030145//manganese ion binding;GO:0046564//oxalate decarboxylase activity	GO:0033609//oxalate metabolic process	K11426//SET and MYND domain-containing protein	gi|670395686|ref|XP_008678213.1|//PREDICTED: putative germin-like protein 12-4 [Zea mays];XP_008678213.1//putative germin-like protein 12-4 [Zea mays]
100281657	2642	2293.31	7065	1.63588	0	Up	0	LOC100281657	NA	GO:0008270//zinc ion binding	NA	NA	gi|226504618|ref|NP_001148048.1|//protein binding protein [Zea mays]
103653427	3435	4160.49	10020.5	1.28075	0	Up	0	LOC103653427	NA	GO:0003824//catalytic activity	GO:0005992//trehalose biosynthetic process	K16055//trehalose 6-phosphate synthase/phosphatase [EC:2.4.1.15 3.1.3.12]	gi|670396621|ref|XP_008678555.1|//PREDICTED: probable alpha,alpha-trehalose-phosphate synthase [UDP-forming] 10 [Zea mays];XP_008664697.1//probable alpha,alpha-trehalose-phosphate synthase [UDP-forming] 9 [Zea mays]
BGI_novel_G002081	11504	7384.42	14702.9	1.00617	0	Up	0	NA	NA	NA	NA	NA	ACL53295.1//unknown [Zea mays]
100272653	2541	4926.99	11156.6	1.19174	0	Up	0	pco145718b	GO:0016021//integral component of membrane	NA	NA	K15414//complement component 1 Q subcomponent-binding protein, mitochondrial;K01188//beta-glucosidase [EC:3.2.1.21]	gi|670383154|ref|XP_008672359.1|//PREDICTED: uncharacterized protein LOC100272653 isoform X1 [Zea mays];NP_001140583.1//hypothetical protein [Zea mays];gi|226491658|ref|NP_001140583.1|//uncharacterized protein LOC100272653 [Zea mays];ONM30088.1//hypothetical protein ZEAMMB73_Zm00001d039881 [Zea mays]
103643223	1646	3563.95	9059.93	1.35865	0	Up	0	LOC103643223	NA	GO:0003677//DNA binding	NA	K09422//myb proto-oncogene protein, plant	gi|670366319|ref|XP_008664600.1|//PREDICTED: myb-related protein Zm38 [Zea mays]
606426	1595	1673.07	5883.82	1.82688	0	Up	0	SGR2	GO:0009570//chloroplast stroma;GO:0031969//chloroplast membrane	NA	GO:0010304//PSII associated light-harvesting complex II catabolic process;GO:0015996//chlorophyll catabolic process	K18213//proteinaceous RNase P [EC:3.1.26.5]	gi|806638764|ref|NP_001105771.2|//senescence-inducible chloroplast stay-green protein 2 [Zea mays]
103638017	1242	6577	13527	1.05296	0	Up	0	LOC103638017	NA	NA	GO:0006351//transcription, DNA-templated	K09286//EREBP-like factor	gi|670437247|ref|XP_008659247.1|//PREDICTED: ethylene-responsive transcription factor RAP2-1-like [Zea mays]
100275559	2132	6485.31	13390.6	1.05859	0	Up	0	LOC100275559	NA	NA	NA	K04733//interleukin-1 receptor-associated kinase 4 [EC:2.7.11.1];K07936//GTP-binding nuclear protein Ran	gi|226499058|ref|NP_001143085.1|//uncharacterized protein LOC100275559 [Zea mays]
103630791	2815	4202.63	10020.4	1.2662	0	Up	0	LOC103630791	NA	NA	NA	K12125//protein EARLY FLOWERING 3	XP_008650078.1//ELF3-like protein 2 [Zea mays];gi|670418672|ref|XP_008650078.1|//PREDICTED: protein EARLY FLOWERING 3-like [Zea mays]
100193013	1922	2435	7179	1.57249	0	Up	0	LOC100193013	NA	GO:0003677//DNA binding	GO:0006355//regulation of transcription, DNA-templated	K16222//Dof zinc finger protein DOF5.5	gi|212723060|ref|NP_001131653.1|//uncharacterized protein LOC100193013 [Zea mays]
100272585	2094	3692.57	9204.34	1.33031	0	Up	0	LOC100272585	GO:0005739//mitochondrion;GO:0009507//chloroplast	GO:0047884//FAD diphosphatase activity	GO:0042726//flavin-containing compound metabolic process	K18453//ADP-ribose/FAD diphosphatase [EC:3.6.1.13 3.6.1.18]	gi|226530507|ref|NP_001140520.1|//uncharacterized protein LOC100272585 [Zea mays];NP_001140520.1//uncharacterized protein LOC100272585 [Zea mays]
103649832	1533	4724.77	10771.6	1.20154	0	Up	0	LOC103649832	NA	NA	NA	K10773//endonuclease III [EC:4.2.99.18]	gi|670385959|ref|XP_008673755.1|//PREDICTED: zinc finger protein STAMENLESS 1-like [Zea mays]
103630405	1851	1401.07	5325.44	1.939	0	Up	0	LOC103630405	NA	GO:0046872//metal ion binding;GO:0003676//nucleic acid binding	NA	K14794//ribosomal RNA-processing protein 12;K12309//beta-galactosidase [EC:3.2.1.23]	gi|670417776|ref|XP_008649681.1|//PREDICTED: protein TRANSPARENT TESTA 1-like [Zea mays]
103640508	1835	3781	9323	1.31465	0	Up	0	LOC103640508	NA	NA	GO:0006351//transcription, DNA-templated	K14491//two-component response regulator ARR-B family	gi|670365147|ref|XP_008661501.1|//PREDICTED: uncharacterized protein LOC103640508 [Zea mays]
100274117	1324	5070.81	11263.5	1.16399	0	Up	0	EREB71	GO:0005634//nucleus	GO:0003677//DNA binding;GO:0003700//transcription factor activity, sequence-specific DNA binding	GO:0006355//regulation of transcription, DNA-templated	K09286//EREBP-like factor	gi|226531922|ref|NP_001141968.1|//putative AP2/EREBP transcription factor superfamily protein [Zea mays]
103636252	2448	5662.25	12124.5	1.1111	0	Up	0	LOC103636252	NA	NA	NA	K13941//2-amino-4-hydroxy-6-hydroxymethyldihydropteridine diphosphokinase / dihydropteroate synthase [EC:2.7.6.3 2.5.1.15]	gi|670432600|ref|XP_008656834.1|//PREDICTED: uncharacterized protein LOC103636252 [Zea mays]
100281199	926	1124	4772	2.09858	0	Up	0	LOC100281199	GO:0031977//thylakoid lumen;GO:0019898//extrinsic component of membrane;GO:0016021//integral component of membrane;GO:0009507//chloroplast;GO:0009654//photosystem II oxygen evolving complex	GO:0005509//calcium ion binding	GO:0015979//photosynthesis	K02717//photosystem II oxygen-evolving enhancer protein 2	gi|226491834|ref|NP_001147590.1|//chloroplast oxygen-evolving complex/thylakoid lumenal 25.6kDa protein [Zea mays]
103636636	1643	2708	7579	1.4974	0	Up	0	LOC103636636	NA	GO:0052634//C-19 gibberellin 2-beta-dioxygenase activity;GO:0005506//iron ion binding	GO:0009416//response to light stimulus;GO:0045487//gibberellin catabolic process;GO:0055114//oxidation-reduction process	K04125//gibberellin 2-oxidase [EC:1.14.11.13]	XP_008657216.2//gibberellin 2-beta-dioxygenase [Zea mays];gi|670433467|ref|XP_008657216.1|//PREDICTED: gibberellin 2-beta-dioxygenase-like [Zea mays]
100193486	1505	4171.71	9866.32	1.2545	0	Up	0	HB45	NA	NA	NA	K09338//homeobox-leucine zipper protein	gi|239049444|ref|NP_001132073.2|//putative homeobox DNA-binding and leucine zipper domain family protein [Zea mays];gi|670358167|ref|XP_008651466.1|//PREDICTED: putative homeobox DNA-binding and leucine zipper domain family protein isoform X1 [Zea mays]
100280284	2349	5574.67	11903.5	1.10706	0	Up	0	LOC100280284	GO:0016021//integral component of membrane	GO:0008466//glycogenin glucosyltransferase activity	NA	K00750//glycogenin [EC:2.4.1.186]	gi|226493735|ref|NP_001146684.1|//uncharacterized protein LOC100280284 precursor [Zea mays];ONL99850.1//Putative glucuronosyltransferase PGSIP7 [Zea mays]
100276393	2151	3696	9086	1.3103	0	Up	0	LOC100276393	NA	GO:0005488//binding	NA	K05765//cofilin;K13171//serine/arginine repetitive matrix protein 1	gi|670403424|ref|XP_008681631.1|//PREDICTED: uncharacterized protein LOC100276393 isoform X1 [Zea mays];XP_020408813.1//uncharacterized protein LOC100276393 isoform X2 [Zea mays];gi|226497402|ref|NP_001143670.1|//uncharacterized protein LOC100276393 [Zea mays];gi|413938190|gb|AFW72741.1|//putative HLH DNA-binding domain superfamily protein [Zea mays]
103632694	1794	2102	6486	1.63819	0	Up	0	LOC103632694	GO:0016020//membrane	GO:0016709//oxidoreductase activity, acting on paired donors, with incorporation or reduction of molecular oxygen, NAD(P)H as one donor, and incorporation of one atom of oxygen;GO:0046872//metal ion binding	GO:0098542//defense response to other organism;GO:0042343//indole glucosinolate metabolic process;GO:0044550//secondary metabolite biosynthetic process	K00517//null;K13260//isoflavone 2'-hydroxylase [EC:1.14.13.89]	gi|670423804|ref|XP_008652660.1|//PREDICTED: isoflavone 2'-hydroxylase-like [Zea mays]
100285515	990	1468	5332	1.87345	0	Up	0	LOC100285515	GO:0016020//membrane;GO:0016021//integral component of membrane	NA	NA	K17991//peroxygenase [EC:1.11.2.3]	gi|670436196|ref|XP_008658722.1|//PREDICTED: ABA-induced protein isoform X1 [Zea mays];gi|226529189|ref|NP_001151879.1|//ABA-induced protein [Zea mays]
100216773	1373	2946	7855	1.42748	0	Up	0	NAC20	GO:0005634//nucleus	GO:0003677//DNA binding	GO:0006355//regulation of transcription, DNA-templated	K12581//CCR4-NOT transcription complex subunit 7/8;K13126//polyadenylate-binding protein;K05941//glutathione gamma-glutamylcysteinyltransferase [EC:2.3.2.15];K01054//acylglycerol lipase [EC:3.1.1.23]	gi|219362983|ref|NP_001136644.1|//putative NAC domain transcription factor superfamily protein [Zea mays]
103626457	3695	527.17	3398.45	2.70116	0	Up	0	LOC103626457	NA	NA	NA	K04733//interleukin-1 receptor-associated kinase 4 [EC:2.7.11.1];K12173//BRCA1-A complex subunit BRE	gi|670407209|ref|XP_008645088.1|//PREDICTED: thaumatin-like protein 1b [Zea mays];XP_008645088.1//thaumatin-like protein 1b [Zea mays]
103649890	2057	2291.61	6741.46	1.56932	0	Up	0	LOC103649890	GO:0005634//nucleus;GO:0009536//plastid;GO:0005737//cytoplasm	GO:0000977//RNA polymerase II regulatory region sequence-specific DNA binding;GO:0003700//transcription factor activity, sequence-specific DNA binding	GO:0006357//regulation of transcription from RNA polymerase II promoter	K04733//interleukin-1 receptor-associated kinase 4 [EC:2.7.11.1];K00872//homoserine kinase [EC:2.7.1.39];K10398//kinesin family member 11;K17479//glutaredoxin domain-containing cysteine-rich protein 1;K08332//null;K05658//ATP-binding cassette, subfamily B (MDR/TAP), member 1 [EC:3.6.3.44]	gi|440577345|emb|CCI55351.1|//PH01B019A14.20 [Phyllostachys edulis];gi|242052329|ref|XP_002455310.1|//hypothetical protein SORBIDRAFT_03g008200 [Sorghum bicolor];XP_020401562.1//zinc finger BED domain-containing protein RICESLEEPER 2-like isoform X1 [Zea mays]
103645201	2013	2981	7872	1.41356	0	Up	0	LOC103645201	NA	NA	NA	K19755//radial spoke head protein 1;K00889//1-phosphatidylinositol-4-phosphate 5-kinase [EC:2.7.1.68]	gi|670370574|ref|XP_008666522.1|//PREDICTED: phosphatidylinositol 4-phosphate 5-kinase 1-like, partial [Zea mays]
103632755	1472	1641	5605	1.78476	0	Up	0	LOC103632755	NA	NA	NA	K12126//phytochrome-interacting factor 3	gi|414885459|tpg|DAA61473.1|//TPA: putative HLH DNA-binding domain superfamily protein [Zea mays]
103643546	2753	3611	8855	1.30672	0	Up	0	LOC103643546	GO:0016020//membrane;GO:0043231//intracellular membrane-bounded organelle;GO:0044444//cytoplasmic part	GO:0016757//transferase activity, transferring glycosyl groups	GO:0009987//cellular process	K20923//mixed-linked glucan synthase [EC:2.4.1.-]	gi|670367123|ref|XP_008664938.1|//PREDICTED: probable mixed-linked glucan synthase 7 [Zea mays]
100277803	1329	1217	4791	1.98962	0	Up	0	LOC100277803	NA	NA	NA	NA	gi|226509302|ref|NP_001144753.1|//uncharacterized protein LOC100277803 [Zea mays]
103641872	2352	5849	12087	1.05982	0	Up	0	LOC103641872	GO:0016021//integral component of membrane	GO:0030246//carbohydrate binding;GO:0004674//protein serine/threonine kinase activity;GO:0005524//ATP binding	GO:0006468//protein phosphorylation	K04733//interleukin-1 receptor-associated kinase 4 [EC:2.7.11.1];K04730//interleukin-1 receptor-associated kinase 1 [EC:2.7.11.1]	gi|670446379|ref|XP_008663410.1|//PREDICTED: L-type lectin-domain containing receptor kinase IV.1-like [Zea mays];XP_008663410.1//L-type lectin-domain containing receptor kinase IV.1 [Zea mays]
103635621	1918	5988	12254	1.04574	0	Up	0	LOC103635621	GO:0009536//plastid	GO:0046872//metal ion binding;GO:0004044//amidophosphoribosyltransferase activity;GO:0051536//iron-sulfur cluster binding	GO:0009116//nucleoside metabolic process;GO:0009113//purine nucleobase biosynthetic process;GO:0006189//'de novo' IMP biosynthetic process	K00764//amidophosphoribosyltransferase [EC:2.4.2.14]	gi|670431220|ref|XP_008656255.1|//PREDICTED: amidophosphoribosyltransferase, chloroplastic-like [Zea mays]
100191145	1450	2589	7097	1.46744	0	Up	0	LOC100191145	GO:0009507//chloroplast	GO:0015035//protein disulfide oxidoreductase activity;GO:0016671//oxidoreductase activity, acting on a sulfur group of donors, disulfide as acceptor	GO:0000103//sulfate assimilation;GO:0006457//protein folding;GO:0034599//cellular response to oxidative stress;GO:0055114//oxidation-reduction process;GO:0045454//cell redox homeostasis	K03671//thioredoxin 1	gi|212275167|ref|NP_001130053.1|//putative thioredoxin superfamily protein [Zea mays]
107604626	1272	498.76	3206.52	2.69721	0	Up	0	LOC107604626	GO:0005739//mitochondrion	NA	NA	NA	gi|223942209|gb|ACN25188.1|//unknown [Zea mays]
BGI_novel_G001448	8971	3742.37	8899.04	1.26232	0	Up	0	NA	NA	NA	NA	NA	NP_001169233.1//uncharacterized protein LOC100383091 [Zea mays]
100285621	1594	4676.04	10278	1.14882	0	Up	0	LOC100285621	NA	NA	NA	K13425//WRKY transcription factor 22	gi|226506844|ref|NP_001151984.1|//WRKY39v2 - superfamily of TFs having WRKY and zinc finger domains [Zea mays]
103627833	1810	365	2865	2.98519	0	Up	0	LOC103627833	NA	NA	NA	K09422//myb proto-oncogene protein, plant	XP_008646370.1//transcription factor MYB36 [Zea mays];gi|670410464|ref|XP_008646370.1|//PREDICTED: uncharacterized protein LOC103627833 [Zea mays]
100275533	3028	1521.67	5232.62	1.7945	0	Up	0	LOC100275533	NA	NA	NA	K07478//putative ATPase;K09553//stress-induced-phosphoprotein 1;K03469//ribonuclease HI [EC:3.1.26.4];K15889//prenylcysteine alpha-carboxyl methylesterase [EC:3.1.1.-];K14638//solute carrier family 15 (peptide/histidine transporter), member 3/4	gi|226499816|ref|NP_001143062.1|//uncharacterized protein LOC100275533 [Zea mays];AQA29565.1//putative gypsy-type transposase [Zea mays]
100278560	3440	6145.41	12360.2	1.02075	0	Up	0	LOC100278560	NA	NA	NA	NA	gi|670413038|ref|XP_008647700.1|//PREDICTED: uncharacterized protein LOC100278560 isoform X1 [Zea mays];XP_008647700.1//uncharacterized protein LOC100278560 isoform X1 [Zea mays]
103642039	3067	2576	7023	1.45958	0	Up	0	LOC103642039	GO:0009507//chloroplast	GO:0016166//phytoene dehydrogenase activity;GO:0005506//iron ion binding;GO:0016165//linoleate 13S-lipoxygenase activity	GO:0009611//response to wounding;GO:0022900//electron transport chain;GO:0051707//response to other organism;GO:0006633//fatty acid biosynthetic process;GO:0031408//oxylipin biosynthetic process	K00454//lipoxygenase [EC:1.13.11.12]	gi|670365765|ref|XP_008663576.1|//PREDICTED: probable lipoxygenase 8, chloroplastic [Zea mays];PAN36254.1//hypothetical protein PAHAL_F00709 [Panicum hallii]
103649041	4909	1452.29	5078.44	1.81868	0	Up	0	LOC103649041	NA	NA	NA	K13412//calcium-dependent protein kinase [EC:2.7.11.1]	gi|670381747|ref|XP_008671614.1|//PREDICTED: proline-rich receptor-like protein kinase PERK9 [Zea mays];ONM20621.1//Calcium dependent protein kinase 13, partial [Zea mays];AQK97935.1//HVA22-like protein f [Zea mays]
103641117	949	2039.21	6094.78	1.59219	0	Up	0	LOC103641117	GO:0048046//apoplast;GO:0005618//cell wall	GO:0045735//nutrient reservoir activity;GO:0046564//oxalate decarboxylase activity;GO:0030145//manganese ion binding	GO:0033609//oxalate metabolic process	K00384//thioredoxin reductase (NADPH) [EC:1.8.1.9];K11426//SET and MYND domain-containing protein	gi|670444711|ref|XP_008662708.1|//PREDICTED: putative germin-like protein 12-4 [Zea mays]
542480	984	406.51	2919.76	2.85711	0	Up	0	nas1	NA	GO:0030410//nicotianamine synthase activity	GO:0006826//iron ion transport;GO:0030418//nicotianamine biosynthetic process	K05953//nicotianamine synthase [EC:2.5.1.43]	gi|162458224|ref|NP_001105504.1|//nicotianamine synthase 1 [Zea mays]
100279068	1870	1700	5492.57	1.70457	0	Up	0	pco121923	NA	NA	NA	K00430//peroxidase [EC:1.11.1.7]	gi|195633083|gb|ACG36725.1|//tumor-related protein [Zea mays];NP_001341509.1//uncharacterized protein LOC111043195 [Zea mays]
100383097	1623	4775	10315	1.1238	0	Up	0	LOC100383097	NA	GO:0016747//transferase activity, transferring acyl groups other than amino-acyl groups	NA	K13065//shikimate O-hydroxycinnamoyltransferase [EC:2.3.1.133]	gi|293332045|ref|NP_001169239.1|//uncharacterized protein LOC100383097 [Zea mays]
100281042	2573	3450.83	8334.47	1.28477	0	Up	0	LOC100281042	GO:0005737//cytoplasm	GO:0045548//phenylalanine ammonia-lyase activity	GO:0009800//cinnamic acid biosynthetic process;GO:0006559//L-phenylalanine catabolic process	K10775//phenylalanine ammonia-lyase [EC:4.3.1.24]	NP_001147433.2//phenylalanine ammonia-lyase [Zea mays];gi|414586345|tpg|DAA36916.1|//TPA: phenylalanine ammonia-lyase [Zea mays]
100382573	1392	5040	10691	1.09753	0	Up	0	LOC100382573	GO:0005634//nucleus	GO:0003677//DNA binding	GO:0006355//regulation of transcription, DNA-templated	K12581//CCR4-NOT transcription complex subunit 7/8;K13126//polyadenylate-binding protein;K05941//glutathione gamma-glutamylcysteinyltransferase [EC:2.3.2.15];K01054//acylglycerol lipase [EC:3.1.1.23]	gi|293334813|ref|NP_001168776.1|//NAC family member [Zea mays]
100280161	2392	4629.93	10083.5	1.13557	0	Up	0	LOC100280161	NA	NA	NA	NA	gi|226497154|ref|NP_001146565.1|//uncharacterized protein LOC100280161 [Zea mays];NP_001146565.1//uncharacterized protein LOC100280161 [Zea mays]
103653025	903	3512.05	8392.51	1.26941	0	Up	0	LOC103653025	GO:0005618//cell wall;GO:0005576//extracellular region	GO:0045735//nutrient reservoir activity;GO:0030145//manganese ion binding;GO:0046564//oxalate decarboxylase activity	GO:0033609//oxalate metabolic process	K11426//SET and MYND domain-containing protein	gi|670395686|ref|XP_008678213.1|//PREDICTED: putative germin-like protein 12-4 [Zea mays]
100284351	837	3476	8327	1.27299	0	Up	0	umc2542	GO:0016021//integral component of membrane	NA	NA	K14006//protein transport protein SEC23	gi|226504108|ref|NP_001150718.1|//cell number regulator 7 [Zea mays]
103641112	925	3381	8175	1.28639	0	Up	0	LOC103641112	GO:0048046//apoplast;GO:0005618//cell wall	GO:0045735//nutrient reservoir activity;GO:0046564//oxalate decarboxylase activity;GO:0030145//manganese ion binding	GO:0033609//oxalate metabolic process	K00384//thioredoxin reductase (NADPH) [EC:1.8.1.9];K11426//SET and MYND domain-containing protein	gi|413916977|gb|AFW56909.1|//hypothetical protein ZEAMMB73_144179 [Zea mays]
100284557	1969	1644	5341	1.71252	0	Up	0	LOC100284557	NA	GO:0043565//sequence-specific DNA binding;GO:0003700//transcription factor activity, sequence-specific DNA binding	GO:0006355//regulation of transcription, DNA-templated	K14431//transcription factor TGA	gi|413945480|gb|AFW78129.1|//putative bZIP transcription factor superfamily protein [Zea mays];gi|413945478|gb|AFW78127.1|//putative bZIP transcription factor superfamily protein [Zea mays];XP_020394598.1//transcription factor TGA6 isoform X2 [Zea mays]
BGI_novel_G000606	2544	525.2	3153.07	2.59844	0	Up	0	NA	NA	NA	NA	K07752//carboxypeptidase D [EC:3.4.17.22]	XP_020394177.1//carboxypeptidase SOL1-like isoform X1 [Zea mays]
100192071	1491	3534.9	8405	1.2622	0	Up	0	LOC100192071	GO:0016021//integral component of membrane	GO:0008270//zinc ion binding	NA	K10666//E3 ubiquitin-protein ligase RNF5 [EC:2.3.2.27]	XP_020402958.1//putative RING zinc finger domain superfamily protein isoform X2 [Zea mays];gi|212274431|ref|NP_001130966.1|//putative RING zinc finger domain superfamily protein [Zea mays]
103640816	2763	1668.06	5366.47	1.69843	0	Up	0	LOC103640816	GO:0016021//integral component of membrane;GO:0005886//plasma membrane	GO:0030246//carbohydrate binding;GO:0005524//ATP binding;GO:0004674//protein serine/threonine kinase activity	GO:0048544//recognition of pollen;GO:0006468//protein phosphorylation	K04733//interleukin-1 receptor-associated kinase 4 [EC:2.7.11.1]	gi|670444151|ref|XP_008662506.1|//PREDICTED: G-type lectin S-receptor-like serine/threonine-protein kinase At2g19130, partial [Zea mays]
103645417	1727	896	3911	2.13859	0	Up	0	LOC103645417	GO:0005739//mitochondrion	GO:0016829//lyase activity;GO:0030170//pyridoxal phosphate binding	GO:0006520//cellular amino acid metabolic process	K01739//cystathionine gamma-synthase [EC:2.5.1.48]	gi|670370889|ref|XP_008666693.1|//PREDICTED: cystathionine gamma-synthase, chloroplastic-like [Zea mays]
100383467	2416	2306.51	6411.02	1.48747	0	Up	0	LOC100383467	GO:0005739//mitochondrion	GO:0033926//glycopeptide alpha-N-acetylgalactosaminidase activity;GO:0004575//sucrose alpha-glucosidase activity	GO:0005987//sucrose catabolic process	K11593//eukaryotic translation initiation factor 2C	gi|293335759|ref|NP_001169586.1|//uncharacterized protein LOC100383467 [Zea mays]
103634603	1819	3731	8627	1.22192	0	Up	0	LOC103634603	GO:0005634//nucleus	GO:0003677//DNA binding	GO:0006355//regulation of transcription, DNA-templated	K12581//CCR4-NOT transcription complex subunit 7/8;K13126//polyadenylate-binding protein;K05941//glutathione gamma-glutamylcysteinyltransferase [EC:2.3.2.15];K01054//acylglycerol lipase [EC:3.1.1.23]	gi|670363386|ref|XP_008655238.1|//PREDICTED: NAC transcription factor NAM-2-like [Zea mays]
BGI_novel_G001032	711	216.48	2333.53	3.44283	0	Up	0	NA	NA	NA	NA	K08150//MFS transporter, SP family, solute carrier family 2 (myo-inositol transporter), member 13	BAS87119.1//Os03g0823200, partial [Oryza sativa Japonica Group]
103654549	1257	3840	8768	1.20377	0	Up	0	LOC103654549	NA	GO:0004190//aspartic-type endopeptidase activity	GO:0006508//proteolysis;GO:0030163//protein catabolic process	K00924//null;K02882//large subunit ribosomal protein L18Ae;K01381//saccharopepsin [EC:3.4.23.25]	gi|670399311|ref|XP_008679619.1|//PREDICTED: aspartic proteinase nepenthesin-1-like [Zea mays]
100283453	1929	1088	4243	1.97603	0	Up	0	pco106840	GO:0016021//integral component of membrane	GO:0005215//transporter activity	GO:0006810//transport	K14638//solute carrier family 15 (peptide/histidine transporter), member 3/4	gi|226500198|ref|NP_001149826.1|//uncharacterized protein LOC100283453 [Zea mays];ONM25176.1//Peptide transporter PTR2 [Zea mays]
103632728	8220	978.81	3983.13	2.03743	0	Up	0	LOC103632728	NA	GO:0016301//kinase activity	GO:0044237//cellular metabolic process	K04733//interleukin-1 receptor-associated kinase 4 [EC:2.7.11.1];K04730//interleukin-1 receptor-associated kinase 1 [EC:2.7.11.1]	ONM54887.1//U-box domain-containing protein 35 [Zea mays];gi|670423870|ref|XP_008652691.1|//PREDICTED: U-box domain-containing protein 35-like isoform X1 [Zea mays];XP_008652691.1//U-box domain-containing protein 35 [Zea mays]
100303807	1143	3463.2	8086.82	1.23609	0	Up	0	LOC100303807	NA	NA	NA	NA	gi|670374845|ref|XP_008668779.1|//PREDICTED: uncharacterized protein LOC100303807 [Zea mays]
100194108	2712	2019.24	5786.22	1.53143	0	Up	0	LOC100194108	GO:0016021//integral component of membrane;GO:0009536//plastid	NA	NA	NA	XP_020397486.1//uncharacterized protein LOC100194108 isoform X1 [Zea mays];NP_001132633.1//uncharacterized protein LOC100194108 [Zea mays];gi|992277647|gb|KXG36059.1|//hypothetical protein SORBI_002G274200 [Sorghum bicolor];gi|194688702|gb|ACF78435.1|//unknown [Zea mays];XP_020397489.1//uncharacterized protein LOC100194108 isoform X2 [Zea mays];NP_001167828.1//uncharacterized protein LOC100381528…
103627233	2337	3473.98	8070.29	1.22866	0	Up	0	LOC103627233	GO:0016021//integral component of membrane	NA	GO:0048544//recognition of pollen	K04733//interleukin-1 receptor-associated kinase 4 [EC:2.7.11.1]	gi|670408933|ref|XP_008645742.1|//PREDICTED: PAN domain-containing protein At5g03700-like [Zea mays]
100281048	1671	1577.56	5026.93	1.68461	0	Up	0	LOC100281048	GO:0016021//integral component of membrane	GO:0005215//transporter activity	GO:0034219//carbohydrate transmembrane transport	K15283//solute carrier family 35, member E1	gi|239985497|ref|NP_001147439.1|//glucose-6-phosphate/phosphate translocator 2 [Zea mays];gi|414886937|tpg|DAA62951.1|//TPA: glucose-6-phosphate/phosphate translocator 2 [Zea mays]
100192968	1299	4276	9250	1.12582	0	Up	0	LOC100192968	NA	NA	NA	K06911//uncharacterized protein	gi|212721980|ref|NP_001131616.1|//uncharacterized protein LOC100192968 [Zea mays]
100282992	1659	2564	6620	1.38106	0	Up	0	si618046c10b	GO:0005622//intracellular	GO:0000287//magnesium ion binding;GO:0052725//inositol-1,3,4-trisphosphate 6-kinase activity;GO:0005524//ATP binding;GO:0047325//inositol tetrakisphosphate 1-kinase activity;GO:0052726//inositol-1,3,4-trisphosphate 5-kinase activity	GO:0047484//regulation of response to osmotic stress;GO:0016310//phosphorylation;GO:0032957//inositol trisphosphate metabolic process	K00913//inositol-1,3,4-trisphosphate 5/6-kinase / inositol-tetrakisphosphate 1-kinase [EC:2.7.1.159 2.7.1.134]	gi|226496079|ref|NP_001149368.1|//uncharacterized protein LOC100282992 [Zea mays]
542092	1755	2325.33	6233.84	1.43531	0	Up	0	nrt2	GO:0016021//integral component of membrane;GO:0005886//plasma membrane	GO:0015112//nitrate transmembrane transporter activity;GO:0005515//protein binding	GO:0042128//nitrate assimilation;GO:0055085//transmembrane transport;GO:0015706//nitrate transport	K02575//MFS transporter, NNP family, nitrate/nitrite transporter	gi|162459067|ref|NP_001105780.1|//putative high affinity nitrate transporter [Zea mays]
107546755	7590	4871.52	10028.3	1.05426	0	Up	0	LOC107546755	GO:0016020//membrane	NA	NA	K15304//Ran-binding protein 3;K02184//formin 2	NP_001335896.1//anthocyanidin 5,3-O-glucosyltransferase [Zea mays];gi|238008110|gb|ACR35090.1|//unknown [Zea mays];gi|670385347|ref|XP_008673520.1|//PREDICTED: uncharacterized protein LOC103649561 [Zea mays]
103637897	1809	1011	3934	1.97284	0	Up	0	LOC103637897	NA	GO:0004190//aspartic-type endopeptidase activity	GO:0006508//proteolysis;GO:0030163//protein catabolic process	K02882//large subunit ribosomal protein L18Ae;K01381//saccharopepsin [EC:3.4.23.25];K19025//AP-5 complex subunit zeta-1	gi|670436982|ref|XP_008659133.1|//PREDICTED: aspartic proteinase nepenthesin-1-like [Zea mays]
103644044	1355	655.99	3223.93	2.3097	0	Up	0	LOC103644044	GO:0005576//extracellular region	GO:0020037//heme binding;GO:0046872//metal ion binding;GO:0004601//peroxidase activity	GO:0006979//response to oxidative stress;GO:0098869//cellular oxidant detoxification;GO:0042744//hydrogen peroxide catabolic process;GO:0055114//oxidation-reduction process	K00430//peroxidase [EC:1.11.1.7]	gi|414872971|tpg|DAA51528.1|//TPA: hypothetical protein ZEAMMB73_497140 [Zea mays]
100193986	1361	3699	8274	1.17407	0	Up	0	LOC100193986	GO:0009507//chloroplast	GO:0015035//protein disulfide oxidoreductase activity;GO:0016671//oxidoreductase activity, acting on a sulfur group of donors, disulfide as acceptor	GO:0000103//sulfate assimilation;GO:0006662//glycerol ether metabolic process;GO:0006457//protein folding;GO:0034599//cellular response to oxidative stress;GO:0055114//oxidation-reduction process;GO:0045454//cell redox homeostasis	K03671//thioredoxin 1	gi|212721490|ref|NP_001132524.1|//putative thioredoxin superfamily protein [Zea mays]
100216576	1266	5386	10691	1.00173	0	Up	0	TIDP9237	GO:0005739//mitochondrion	NA	GO:0035556//intracellular signal transduction	K16219//protein N-terminal methyltransferase [EC:2.1.1.244]	gi|219362835|ref|NP_001136465.1|//uncharacterized protein LOC100216576 [Zea mays]
100274279	2667	3002.05	7211.48	1.27697	0	Up	0	LOC100274279	GO:0016021//integral component of membrane	GO:0015385//sodium:proton antiporter activity	GO:1902600//hydrogen ion transmembrane transport;GO:0035725//sodium ion transmembrane transport;GO:0006885//regulation of pH	K14724//solute carrier family 9 (sodium/hydrogen exchanger), member 8	gi|195648374|gb|ACG43655.1|//sodium/hydrogen exchanger 2 [Zea mays]
100276063	2710	4868.39	9925.53	1.04032	0	Up	0	LOC100276063	GO:0016021//integral component of membrane	NA	NA	K15414//complement component 1 Q subcomponent-binding protein, mitochondrial;K01188//beta-glucosidase [EC:3.2.1.21]	gi|226533104|ref|NP_001143416.1|//uncharacterized protein LOC100276063 [Zea mays];ACF82131.1//unknown [Zea mays]
100193747	2804	3358.21	7714	1.21241	0	Up	0	LOC100193747	NA	NA	NA	K20241//WD repeat-containing protein 44	gi|212723142|ref|NP_001132305.1|//signal transducer [Zea mays];gi|670402623|ref|XP_008681193.1|//PREDICTED: signal transducer isoform X1 [Zea mays]
103638926	2318	1546.11	4792	1.64461	0	Up	0	LOC103638926	NA	NA	NA	NA	gi|670439054|ref|XP_008659940.1|//PREDICTED: uncharacterized protein LOC103638926 [Zea mays]
100277892	922	4565	9428	1.05896	0	Up	0	LOC100277892	NA	NA	NA	K12486//stromal membrane-associated protein	gi|670424836|ref|XP_008653092.1|//PREDICTED: LOW QUALITY PROTEIN: probable ADP-ribosylation factor GTPase-activating protein AGD11 [Zea mays]
BGI_novel_G001034	2370	255.5	2207.08	3.12337	0	Up	0	NA	NA	NA	NA	K08150//MFS transporter, SP family, solute carrier family 2 (myo-inositol transporter), member 13	BAS87119.1//Os03g0823200, partial [Oryza sativa Japonica Group]
103653024	1051	1791.81	5187.04	1.54612	0	Up	0	LOC103653024	GO:0005618//cell wall;GO:0005576//extracellular region	GO:0045735//nutrient reservoir activity;GO:0030145//manganese ion binding;GO:0046564//oxalate decarboxylase activity	GO:0033609//oxalate metabolic process	K11426//SET and MYND domain-containing protein	XP_008678211.1//putative germin-like protein 12-4 [Zea mays];AQK50338.1//Germin-like protein subfamily 1 member 8 [Zea mays];gi|670395707|ref|XP_008678223.1|//PREDICTED: putative germin-like protein 12-4 [Zea mays]
103641546	2369	165	1947	3.57334	0	Up	0	LOC103641546	NA	NA	NA	K20368//protein cornichon;K14500//BR-signaling kinase [EC:2.7.11.1];K00384//thioredoxin reductase (NADPH) [EC:1.8.1.9];K03083//glycogen synthase kinase 3 beta [EC:2.7.11.26]	gi|670445687|ref|XP_008663113.1|//PREDICTED: LETM1 and EF-hand domain-containing protein 1, mitochondrial-like [Zea mays]
103654306	2414	2550	6389	1.33772	0	Up	0	LOC103654306	NA	NA	NA	K13172//serine/arginine repetitive matrix protein 2	gi|670398675|ref|XP_008679362.1|//PREDICTED: uncharacterized protein LOC103654306 [Zea mays];XP_008679362.2//uncharacterized protein LOC103654306 [Zea mays]
100283822	1337	114.2	1796.47	3.98815	0	Up	0	LOC100283822	GO:0005737//cytoplasm	GO:0020037//heme binding;GO:0046872//metal ion binding;GO:0016688//L-ascorbate peroxidase activity	GO:0006979//response to oxidative stress;GO:0098869//cellular oxidant detoxification;GO:0042744//hydrogen peroxide catabolic process;GO:0055114//oxidation-reduction process	K00434//L-ascorbate peroxidase [EC:1.11.1.11]	gi|226530305|ref|NP_001150192.1|//APx1 - Cytosolic Ascorbate Peroxidase [Zea mays]
100285772	1778	4003	8551	1.10764	0	Up	0	LOC100285772	NA	GO:0016597//amino acid binding	GO:0008152//metabolic process	K13412//calcium-dependent protein kinase [EC:2.7.11.1];K00688//glycogen phosphorylase [EC:2.4.1.1];K13171//serine/arginine repetitive matrix protein 1;K14306//nuclear pore complex protein Nup62	gi|226498746|ref|NP_001152134.1|//ACR4 [Zea mays];ONM17988.1//ACR4 [Zea mays]
100282983	1236	1696	4993	1.57039	0	Up	0	NAC22	GO:0005634//nucleus	GO:0003677//DNA binding	GO:0006355//regulation of transcription, DNA-templated	K12581//CCR4-NOT transcription complex subunit 7/8;K13126//polyadenylate-binding protein;K05941//glutathione gamma-glutamylcysteinyltransferase [EC:2.3.2.15];K01054//acylglycerol lipase [EC:3.1.1.23];K14306//nuclear pore complex protein Nup62	gi|226530985|ref|NP_001149359.1|//NAC domain-containing protein 21/22 [Zea mays];NP_001149359.1//NAC domain-containing protein 21/22 [Zea mays]
100285989	1199	1327	4354	1.7268	0	Up	0	LOC100285989	NA	NA	NA	K19042//E3 ubiquitin-protein ligase BOI and related proteins [EC:2.3.2.27]	gi|226532992|ref|NP_001152349.1|//ubiquitin-protein ligase/ zinc ion binding protein [Zea mays]
100281503	2681	3078.98	7181.97	1.23455	0	Up	0	umc1155	NA	NA	NA	K10523//speckle-type POZ protein;K13412//calcium-dependent protein kinase [EC:2.7.11.1]	ACN27928.1//unknown [Zea mays];gi|226498316|ref|NP_001147893.1|//uncharacterized protein LOC100281503 [Zea mays]
103649885	682	1298	4301	1.74101	0	Up	0	LOC103649885	NA	NA	NA	NA	gi|670386077|ref|XP_008673796.1|//PREDICTED: uncharacterized protein LOC103649885 [Zea mays]
103627470	2506	1585.76	4792.35	1.60818	0	Up	0	LOC103627470	GO:0016021//integral component of membrane	GO:0008270//zinc ion binding	NA	K10666//E3 ubiquitin-protein ligase RNF5 [EC:2.3.2.27]	XP_008645981.1//E3 ubiquitin-protein ligase RMA1H1 [Zea mays];gi|670409497|ref|XP_008645981.1|//PREDICTED: E3 ubiquitin-protein ligase RMA1H1-like [Zea mays]
100285638	1204	4062	8609	1.09628	0	Up	0	LOC100285638	NA	GO:0004568//chitinase activity	GO:0005975//carbohydrate metabolic process	NA	gi|226528230|ref|NP_001152001.1|//chitinase 2 precursor [Zea mays]
100283628	1371	1793	5115	1.52498	0	Up	0	LOC100283628	GO:0005634//nucleus	GO:0003677//DNA binding	GO:0006355//regulation of transcription, DNA-templated	K06236//collagen, type I, alpha;K14491//two-component response regulator ARR-B family	gi|226496193|ref|NP_001150001.1|//myb-like DNA-binding domain, SHAQKYF class family protein [Zea mays]
100286113	977	839	3416.01	2.03819	0	Up	0	LOC100286113	GO:0005618//cell wall;GO:0005576//extracellular region	GO:0045735//nutrient reservoir activity;GO:0030145//manganese ion binding;GO:0046564//oxalate decarboxylase activity	GO:0033609//oxalate metabolic process	K11426//SET and MYND domain-containing protein	gi|226507622|ref|NP_001152473.1|//germin-like protein subfamily 1 member 11 precursor [Zea mays]
100275175	1040	2699	6553	1.29235	0	Up	0	LOC100275175	NA	NA	NA	NA	gi|226529073|ref|NP_001142799.1|//uncharacterized protein LOC100275175 [Zea mays]
100191538	1091	3976	8407	1.0929	0	Up	0	LOC100191538	GO:0016021//integral component of membrane;GO:0005739//mitochondrion	NA	NA	NA	gi|212275804|ref|NP_001130441.1|//uncharacterized protein LOC100191538 [Zea mays];gi|670434901|ref|XP_008658011.1|//PREDICTED: uncharacterized protein LOC100191538 isoform X1 [Zea mays];gi|308081987|ref|NP_001183791.1|//uncharacterized protein LOC100502384 [Zea mays]
BGI_novel_G006490	3317	3434.19	7573.46	1.15361	0	Up	0	NA	NA	NA	NA	K14641//apyrase [EC:3.6.1.5]	ONM58175.1//hypothetical protein ZEAMMB73_Zm00001d021728, partial [Zea mays]
103640005	363	17	1514	6.48931	0	Up	0	LOC103640005	NA	NA	NA	NA	gi|670441210|ref|XP_008660890.1|//PREDICTED: CLAVATA3/ESR (CLE)-related protein ESR1-like [Zea mays]
100281073	1695	2491	6123	1.31014	0	Up	0	LOC100281073	NA	GO:0016747//transferase activity, transferring acyl groups other than amino-acyl groups	NA	K13065//shikimate O-hydroxycinnamoyltransferase [EC:2.3.1.133]	gi|226494127|ref|NP_001147464.1|//anthranilate N-benzoyltransferase protein 1 [Zea mays]
100382434	1957	1889	5162.98	1.46321	0	Up	0	bHLH115	NA	NA	NA	K01681//aconitate hydratase [EC:4.2.1.3];K13422//transcription factor MYC2	NP_001168647.1//putative HLH DNA-binding domain superfamily protein [Zea mays];gi|293332753|ref|NP_001168647.1|//putative HLH DNA-binding domain superfamily protein [Zea mays]
541754	1213	2613	6287	1.27929	0	Up	0	LOC541754	NA	NA	NA	K09422//myb proto-oncogene protein, plant	gi|670433036|ref|XP_008657016.1|//PREDICTED: myb-related protein 308 [Zea mays]
100193134	2071	3642.66	7817.29	1.1143	0	Up	0	si603017c03(382)	GO:0005634//nucleus;GO:0009536//plastid	GO:0003677//DNA binding;GO:0046983//protein dimerization activity	GO:0006355//regulation of transcription, DNA-templated	K08880//serine/threonine kinase 19 [EC:2.7.11.1]	gi|670435043|ref|XP_008658086.1|//PREDICTED: uncharacterized protein LOC100193134 isoform X1 [Zea mays];ACG41285.1//serine/threonine-protein kinase 19 [Zea mays]
103636279	1266	585	2796.84	2.26991	0	Up	0	LOC103636279	GO:0090575//RNA polymerase II transcription factor complex	GO:0000977//RNA polymerase II regulatory region sequence-specific DNA binding;GO:0003700//transcription factor activity, sequence-specific DNA binding	GO:0010106//cellular response to iron ion starvation;GO:0055072//iron ion homeostasis;GO:0006357//regulation of transcription from RNA polymerase II promoter	K20558//transcription factor SPEECHLESS;K18486//heart-and neural crest derivatives-expressed protein 2	gi|992274197|gb|KXG34133.1|//hypothetical protein SORBI_003G428800 [Sorghum bicolor]
100216839	1098	2807	6555	1.23619	0	Up	0	LOC100216839	NA	NA	NA	NA	gi|219362955|ref|NP_001136704.1|//uncharacterized protein LOC100216839 [Zea mays]
103643744	1681	626	2850	2.19935	0	Up	0	LOC103643744	NA	NA	NA	NA	gi|670367649|ref|XP_008665141.1|//PREDICTED: LOB domain-containing protein 37-like [Zea mays]
100285651	2659	3609	7677	1.10157	0	Up	0	LOC100285651	NA	GO:0003677//DNA binding	GO:0007275//multicellular organism development;GO:0006351//transcription, DNA-templated	K09422//myb proto-oncogene protein, plant	gi|226500172|ref|NP_001152014.1|//transcription factor GAMYB [Zea mays];NP_001241838.2//transcription factor GAMYB [Zea mays]
100192502	1202	2167	5505	1.35767	0	Up	0	LOC100192502	NA	NA	NA	NA	gi|238005650|gb|ACR33860.1|//unknown [Zea mays]
103631700	2636	2632	6196	1.2478	0	Up	0	LOC103631700	GO:0005739//mitochondrion	GO:0008270//zinc ion binding	NA	NA	gi|670361968|ref|XP_008650929.1|//PREDICTED: uncharacterized protein LOC103631700 isoform X2 [Zea mays];gi|670361966|ref|XP_008650925.1|//PREDICTED: uncharacterized protein LOC103631700 isoform X1 [Zea mays]
100191497	2458	3714	7785	1.08035	0	Up	0	pco098568	GO:0005739//mitochondrion	NA	NA	K17710//pentatricopeptide repeat domain-containing protein 1	gi|212274517|ref|NP_001130401.1|//uncharacterized protein LOC100191497 [Zea mays]
100279586	1508	1520.7	4427.84	1.55449	0	Up	0	LOC100279586	NA	NA	NA	NA	gi|219885495|gb|ACL53122.1|//unknown [Zea mays]
100216883	1457	2849	6510	1.20483	0	Up	0	LOC100216883	GO:0016020//membrane	GO:0016298//lipase activity	GO:0006629//lipid metabolic process	K01054//acylglycerol lipase [EC:3.1.1.23]	gi|219363685|ref|NP_001136742.1|//monoglyceride lipase [Zea mays]
100274477	852	3489	7449	1.10686	0	Up	0	LOC100274477	NA	NA	NA	NA	NA
103634645	1349	771	3055	1.99899	0	Up	0	LOC103634645	GO:0016021//integral component of membrane	GO:0004568//chitinase activity	GO:0006032//chitin catabolic process;GO:0016998//cell wall macromolecule catabolic process;GO:0000272//polysaccharide catabolic process	K20547//basic endochitinase B [EC:3.2.1.14];K01183//chitinase [EC:3.2.1.14]	gi|670429166|ref|XP_008655464.1|//PREDICTED: chitinase 10-like [Zea mays]
100276955	1147	1008	3490	1.80436	0	Up	0	LOC100276955	GO:0005739//mitochondrion	NA	NA	NA	gi|226508880|ref|NP_001144115.1|//uncharacterized protein LOC100276955 [Zea mays]
BGI_novel_G002480	1176	1614	4523.99	1.49958	0	Up	0	NA	NA	NA	NA	K11426//SET and MYND domain-containing protein	XP_008678211.1//putative germin-like protein 12-4 [Zea mays]
103645181	1400	1336	4055	1.61441	0	Up	0	LOC103645181	NA	NA	NA	K09286//EREBP-like factor	gi|670370547|ref|XP_008666509.1|//PREDICTED: ethylene-responsive transcription factor ERF113 [Zea mays];XP_020402230.1//uncharacterized protein LOC103645181 [Zea mays]
100272463	1584	1411	4177	1.57837	0	Up	0	LOC100272463	GO:0005622//intracellular;GO:0016021//integral component of membrane	GO:0004252//serine-type endopeptidase activity	GO:0006508//proteolysis;GO:0006890//retrograde vesicle-mediated transport, Golgi to ER	K03231//elongation factor 1-alpha	gi|226507044|ref|NP_001140408.1|//uncharacterized protein LOC100272463 [Zea mays]
103651463	2337	2426.73	5798.48	1.26929	0	Up	0	LOC103651463	GO:0016021//integral component of membrane	GO:0036459//thiol-dependent ubiquitinyl hydrolase activity	GO:0006511//ubiquitin-dependent protein catabolic process;GO:0016579//protein deubiquitination	K11851//ubiquitin carboxyl-terminal hydrolase 30 [EC:3.4.19.12]	NP_001142754.2//uncharacterized protein LOC100275101 [Zea mays];XP_008675317.2//ubiquitin carboxyl-terminal hydrolase 27-like [Zea mays];gi|670391824|ref|XP_008676271.1|//PREDICTED: ubiquitin carboxyl-terminal hydrolase 27-like [Zea mays]
100502313	2105	3114	6803	1.14003	0	Up	0	LOC100502313	GO:0016021//integral component of membrane	GO:0005215//transporter activity	GO:0006810//transport	K14638//solute carrier family 15 (peptide/histidine transporter), member 3/4	gi|414879481|tpg|DAA56612.1|//TPA: hypothetical protein ZEAMMB73_385814 [Zea mays];EES01830.1//hypothetical protein SORBI_3003G371000 [Sorghum bicolor]
BGI_novel_G002558	1842	188.78	1749.07	3.22443	0	Up	0	NA	NA	NA	NA	K01528//dynamin GTPase [EC:3.6.5.5];K17302//coatomer subunit beta';K12447//UDP-sugar pyrophosphorylase [EC:2.7.7.64];K11718//UDP-glucose:glycoprotein glucosyltransferase [EC:2.4.1.-]	ACF87376.2//unknown [Zea mays]
103654816	4926	3366.27	7162.87	1.10201	0	Up	0	LOC103654816	GO:0016021//integral component of membrane;GO:0005886//plasma membrane	GO:0005524//ATP binding;GO:0042626//ATPase activity, coupled to transmembrane movement of substances	GO:0055085//transmembrane transport	K05681//ATP-binding cassette, subfamily G (WHITE), member 2	gi|670399947|ref|XP_008679861.1|//PREDICTED: putative pleiotropic drug resistance protein 7 [Zea mays]
100193473	1557	850	3160	1.90701	0	Up	0	csu649(scp)	NA	GO:0004185//serine-type carboxypeptidase activity	GO:0051603//proteolysis involved in cellular protein catabolic process	K16297//serine carboxypeptidase-like clade II [EC:3.4.16.-]	gi|242040751|ref|XP_002467770.1|//hypothetical protein SORBIDRAFT_01g033770 [Sorghum bicolor]
542704	2261	1907.84	4954.71	1.38948	0	Up	0	ohp1	NA	GO:0043565//sequence-specific DNA binding;GO:0003700//transcription factor activity, sequence-specific DNA binding	GO:0006355//regulation of transcription, DNA-templated	K09060//plant G-box-binding factor;K14432//ABA responsive element binding factor	gi|162459889|ref|NP_001105687.1|//opaque2 heterodimerizing protein 1 [Zea mays];ONM10309.1//Opaque2 heterodimerizing protein 1 [Zea mays]
103632890	2780	1680	4582	1.46014	0	Up	0	LOC103632890	GO:0016021//integral component of membrane;GO:0005886//plasma membrane	GO:0005524//ATP binding;GO:0042626//ATPase activity, coupled to transmembrane movement of substances	GO:0055085//transmembrane transport	K05681//ATP-binding cassette, subfamily G (WHITE), member 2	gi|670424192|ref|XP_008652824.1|//PREDICTED: ABC transporter G family member 11-like [Zea mays]
103646532	2656	309	2031	2.72914	0	Up	0	HAK20	GO:0016021//integral component of membrane	GO:0015079//potassium ion transmembrane transporter activity	GO:0071805//potassium ion transmembrane transport	K03549//KUP system potassium uptake protein	gi|673921461|ref|NP_001288423.1|//potassium transporter 19-like [Zea mays]
BGI_novel_G000711	2222	2235.34	5447.96	1.29785	0	Up	0	NA	NA	NA	NA	K03469//ribonuclease HI [EC:3.1.26.4]	AAD11615.1//prpol [Zea mays]
103650434	1817	510	2462	2.28389	2.35e-306	Up	2.66e-307	LOC103650434	GO:0016021//integral component of membrane	GO:0005215//transporter activity	GO:0055085//transmembrane transport	K17866//diphthamide biosynthesis protein 2;K12818//ATP-dependent RNA helicase DHX8/PRP22 [EC:3.6.4.13]	gi|670387255|ref|XP_008674224.1|//PREDICTED: protein ZINC INDUCED FACILITATOR-LIKE 1-like [Zea mays]
103642791	1464	1867	4824	1.38213	1.62e-300	Up	1.85e-301	LOC103642791	NA	NA	NA	NA	gi|670447954|ref|XP_008664192.1|//PREDICTED: uncharacterized abhydrolase domain-containing protein DDB_G0269086-like [Zea mays]
109943557	1022	2087.21	5164.92	1.31979	8.48e-300	Up	9.73e-301	LOC109943557	NA	GO:0043565//sequence-specific DNA binding;GO:0003700//transcription factor activity, sequence-specific DNA binding	GO:0006355//regulation of transcription, DNA-templated	NA	gi|162459889|ref|NP_001105687.1|//opaque2 heterodimerizing protein 1 [Zea mays]
103641577	1088	225.62	1782.52	2.99458	4.1e-298	Up	4.73e-299	LOC103641577	NA	NA	NA	NA	XP_008663143.1//uncharacterized protein LOC103641577 [Zea mays];gi|670365685|ref|XP_008663143.1|//PREDICTED: dirigent protein 22-like [Zea mays]
100278648	826	3036	6575	1.12744	1.01e-297	Up	1.17e-298	LOC100278648	NA	NA	NA	NA	gi|195654665|gb|ACG46800.1|//hypothetical protein [Zea mays]
103633297	744	741	2878	1.97015	3.82e-297	Up	4.42e-298	LOC103633297	NA	NA	NA	NA	NA
103650854	1611	732	2847	1.97215	2.35e-294	Up	2.76e-295	LOC103650854	NA	NA	NA	NA	gi|670388363|ref|XP_008674671.1|//PREDICTED: uncharacterized protein LOC103650854 [Zea mays]
103633658	776	7	1347	7.6008	4.26e-294	Up	4.99e-295	LOC103633658	GO:0005576//extracellular region	NA	NA	K13449//pathogenesis-related protein 1	gi|670425951|ref|XP_008653595.1|//PREDICTED: pathogenesis-related protein PRB1-3-like [Zea mays]
100191997	2030	2712	6070	1.17496	1.16e-293	Up	1.37e-294	LOC100191997	NA	GO:0016207//4-coumarate-CoA ligase activity;GO:0005524//ATP binding	GO:0009698//phenylpropanoid metabolic process	K01904//4-coumarate--CoA ligase [EC:6.2.1.12]	gi|212275794|ref|NP_001130893.1|//putative AMP-dependent synthetase and ligase superfamily protein [Zea mays];gi|670357943|ref|XP_008674644.1|//PREDICTED: putative AMP-dependent synthetase and ligase superfamily protein isoform X1 [Zea mays]
100275365	1925	475.29	2324.33	2.30256	3.76e-292	Up	4.43e-293	LOC100275365	GO:0016020//membrane	NA	NA	NA	gi|226500686|ref|NP_001142929.1|//uncharacterized protein LOC100275365 [Zea mays]
103641119	954	177	1624.99	3.21123	5.91e-290	Up	7.01e-291	LOC103641119	GO:0005618//cell wall;GO:0005576//extracellular region	GO:0045735//nutrient reservoir activity;GO:0030145//manganese ion binding;GO:0046564//oxalate decarboxylase activity	GO:0033609//oxalate metabolic process	K11426//SET and MYND domain-containing protein	gi|670444726|ref|XP_008662711.1|//PREDICTED: putative germin-like protein 12-4 [Zea mays]
103638777	1818	793	2924	1.89517	9.12e-287	Up	1.09e-287	LOC103638777	NA	NA	NA	NA	gi|670438740|ref|XP_008659816.1|//PREDICTED: putative DNA-binding protein ESCAROLA [Zea mays]
103627479	1317	1608	4321	1.43872	4.32e-286	Up	5.19e-287	LOC103627479	NA	NA	GO:0009733//response to auxin	K14488//SAUR family protein	gi|670409534|ref|XP_008645998.1|//PREDICTED: uncharacterized protein LOC103627479 [Zea mays]
103645835	1265	356	2037	2.52912	1.31e-285	Up	1.57e-286	LOC103645835	GO:0005576//extracellular region	GO:0020037//heme binding;GO:0046872//metal ion binding;GO:0004601//peroxidase activity	GO:0006979//response to oxidative stress;GO:0098869//cellular oxidant detoxification;GO:0042744//hydrogen peroxide catabolic process;GO:0055114//oxidation-reduction process	K00430//peroxidase [EC:1.11.1.7]	gi|670374824|ref|XP_008668773.1|//PREDICTED: peroxidase 2-like [Zea mays]
100170238	1166	3473	7107	1.04568	7.38e-285	Up	8.9e-286	TSA	GO:0009507//chloroplast	GO:0004834//tryptophan synthase activity;GO:0030170//pyridoxal phosphate binding	GO:0000162//tryptophan biosynthetic process	K01695//tryptophan synthase alpha chain [EC:4.2.1.20]	gi|194306601|ref|NP_001123592.1|//tryptophan synthase alpha [Zea mays]
BGI_novel_G000160	5672	104.14	1406.18	3.76781	7.41e-285	Up	8.95e-286	NA	NA	NA	NA	NA	ACN37021.1//unknown [Zea mays]
103648202	2254	3755	7503	1.01128	1.21e-284	Up	1.46e-285	LOC103648202	GO:0016020//membrane	GO:0090447//glycerol-3-phosphate 2-O-acyltransferase activity;GO:0016791//phosphatase activity	GO:0010143//cutin biosynthetic process;GO:0016311//dephosphorylation	K13508//glycerol-3-phosphate acyltransferase [EC:2.3.1.15]	gi|670380331|ref|XP_008670911.1|//PREDICTED: probable glycerol-3-phosphate acyltransferase 3 [Zea mays]
100383722	1840	2727.95	6007.13	1.15148	1.82e-281	Up	2.21e-282	WRKY95	NA	NA	NA	K13424//WRKY transcription factor 33	gi|293335423|ref|NP_001169830.1|//putative WRKY DNA-binding domain superfamily protein [Zea mays];NP_001169830.1//putative WRKY DNA-binding domain superfamily protein [Zea mays]
103653099	1847	2269	5320	1.24199	4.82e-281	Up	5.87e-282	LOC103653099	GO:0009536//plastid	GO:0016787//hydrolase activity	GO:0006629//lipid metabolic process	K16818//phospholipase A1 [EC:3.1.1.32]	gi|670395877|ref|XP_008678284.1|//PREDICTED: phospholipase A1-Ibeta2, chloroplastic-like [Zea mays]
100275480	856	238	1741	2.88351	1.16e-280	Up	1.41e-281	LOC100275480	NA	NA	NA	NA	gi|226494989|ref|NP_001143016.1|//uncharacterized protein LOC100275480 [Zea mays]
BGI_novel_G006487	3007	2064.39	4971.03	1.28045	1.85e-275	Up	2.29e-276	NA	NA	NA	NA	K14641//apyrase [EC:3.6.1.5];K20827//RNA polymerase II subunit B1 CTD phosphatase RPAP2 [EC:3.1.3.16]	ONM58130.1//hypothetical protein ZEAMMB73_Zm00001d021728, partial [Zea mays]
103627537	1424	783	2842	1.87245	2.65e-274	Up	3.31e-275	LOC103627537	NA	NA	NA	NA	gi|670409696|ref|XP_008646048.1|//PREDICTED: uncharacterized protein LOC103627537 [Zea mays]
109939170	2890	1417.19	3936.34	1.48645	1.05e-273	Up	1.31e-274	LOC109939170	GO:0012505//endomembrane system;GO:0016021//integral component of membrane	GO:0005451//monovalent cation:proton antiporter activity	GO:1902600//hydrogen ion transmembrane transport;GO:0006885//regulation of pH	NA	gi|670365345|ref|XP_008662071.1|//PREDICTED: cation/H(+) antiporter 19-like [Zea mays]
103654622	1309	142	1465	3.37956	3.22e-273	Up	4.04e-274	LOC103654622	NA	NA	NA	NA	gi|670399494|ref|XP_008679690.1|//PREDICTED: basic proline-rich protein-like [Zea mays]
103643366	810	2267.96	5229.17	1.21781	6.59e-268	Up	8.44e-269	LOC103643366	NA	NA	NA	NA	gi|670366668|ref|XP_008664749.1|//PREDICTED: uncharacterized protein LOC103643366 [Zea mays]
103626634	3957	2786.08	5993.4	1.11776	8.25e-268	Up	1.06e-268	LOC103626634	GO:0016020//membrane	GO:0000166//nucleotide binding;GO:0004672//protein kinase activity	GO:0016310//phosphorylation	K13415//protein brassinosteroid insensitive 1 [EC:2.7.10.1 2.7.11.1]	gi|670407612|ref|XP_008645259.1|//PREDICTED: tyrosine-sulfated glycopeptide receptor 1-like [Zea mays]
100278676	595	2224	5155	1.22544	9.97e-267	Up	1.28e-267	umc1985	NA	NA	NA	NA	NA
103641612	1329	953	3107	1.7176	2.71e-266	Up	3.48e-267	LOC103641612	NA	NA	NA	K01206//alpha-L-fucosidase [EC:3.2.1.51]	gi|670445828|ref|XP_008663177.1|//PREDICTED: desiccation-related protein PCC13-62-like [Zea mays]
103639274	1525	1722	4377	1.35848	8.83e-266	Up	1.14e-266	LOC103639274	NA	GO:0005506//iron ion binding;GO:0051213//dioxygenase activity	GO:0055114//oxidation-reduction process	K05278//flavonol synthase [EC:1.14.11.23]	gi|670439860|ref|XP_008660253.1|//PREDICTED: flavonol synthase/flavanone 3-hydroxylase-like [Zea mays]
BGI_novel_G006179	2344	902.65	3006.43	1.74844	3.47e-264	Up	4.51e-265	NA	NA	NA	NA	NA	NP_001183569.1//uncharacterized protein LOC100502162 [Zea mays]
100281831	1255	2815	5908	1.08216	1.27e-250	Up	1.72e-251	LOC100281831	NA	NA	NA	K13412//calcium-dependent protein kinase [EC:2.7.11.1];K13680//beta-mannan synthase [EC:2.4.1.32]	gi|226496115|ref|NP_001148223.1|//VQ motif family protein [Zea mays];NP_001148223.2//VQ motif family protein [Zea mays]
100284904	1875	1130.48	3325.23	1.56914	1.62e-250	Up	2.19e-251	LOC100284904	GO:0009536//plastid	GO:0016161//beta-amylase activity	GO:0000272//polysaccharide catabolic process	K01177//beta-amylase [EC:3.2.1.2]	gi|930697384|ref|NP_001151271.2|//beta-amylase [Zea mays]
103636453	1390	2434	5353	1.14964	2.33e-250	Up	3.16e-251	LOC103636453	GO:0005634//nucleus	GO:0003677//DNA binding	GO:0006355//regulation of transcription, DNA-templated	K01179//endoglucanase [EC:3.2.1.4];K08869//aarF domain-containing kinase;K12133//MYB-related transcription factor LHY;K17613//calcineurin-binding protein cabin-1	gi|670433060|ref|XP_008657026.1|//PREDICTED: transcription factor DIVARICATA-like [Zea mays]
100284065	1942	3119	6337	1.03534	4.31e-250	Up	5.85e-251	LOC100284065	NA	GO:0016787//hydrolase activity	GO:0016042//lipid catabolic process	NA	gi|927669039|ref|NP_001150435.2|//patatin-like protein 3 [Zea mays]
BGI_novel_G002290	5787	1198.14	3426.97	1.52876	1.56e-248	Up	2.14e-249	NA	NA	NA	NA	K03509//DNA polymerase eta [EC:2.7.7.7];K13675//UDP-glucose:O-linked fucose beta-1,3-glucosyltransferase [EC:2.4.1.-]	AQK46370.1//hypothetical protein ZEAMMB73_Zm00001d026359 [Zea mays]
103633264	2364	1209	3433	1.51828	1.78e-246	Up	2.46e-247	LOC103633264	GO:0009506//plasmodesma;GO:0046658//anchored component of plasma membrane	GO:0004553//hydrolase activity, hydrolyzing O-glycosyl compounds;GO:0004674//protein serine/threonine kinase activity;GO:0030247//polysaccharide binding	GO:0006952//defense response;GO:0006468//protein phosphorylation;GO:0005975//carbohydrate metabolic process	K19891//glucan endo-1,3-beta-glucosidase 1/2/3 [EC:3.2.1.39]	gi|670425047|ref|XP_008653189.1|//PREDICTED: glucan endo-1,3-beta-glucosidase 13-like [Zea mays]
103631699	2690	3103	6286	1.0311	1.93e-246	Up	2.67e-247	LOC103631699	NA	NA	NA	NA	gi|670361964|ref|XP_008650921.1|//PREDICTED: uncharacterized protein LOC103631699 [Zea mays]
103653013	1056	1304.43	3580.26	1.46927	7.4e-245	Up	1.03e-245	LOC103653013	GO:0005618//cell wall;GO:0005576//extracellular region	GO:0045735//nutrient reservoir activity;GO:0030145//manganese ion binding;GO:0046564//oxalate decarboxylase activity	GO:0033609//oxalate metabolic process	K11426//SET and MYND domain-containing protein	XP_008678221.1//putative germin-like protein 12-4 [Zea mays];gi|670395684|ref|XP_008678212.1|//PREDICTED: putative germin-like protein 12-4 [Zea mays]
100286022	1948	1524.38	3925.97	1.37745	1.25e-243	Up	1.74e-244	LOC100286022	NA	GO:0003824//catalytic activity	GO:0008152//metabolic process	K00666//fatty-acyl-CoA synthase [EC:6.2.1.-];K10526//OPC-8:0 CoA ligase 1 [EC:6.2.1.-]	gi|226496297|ref|NP_001152382.1|//AMP-binding protein [Zea mays]
100280790	1300	1503	3886	1.38307	1.18e-242	Up	1.66e-243	LOC100280790	NA	GO:0016787//hydrolase activity	GO:0008152//metabolic process	K17872//NADH:ubiquinone reductase (non-electrogenic) [EC:1.6.5.9];K20506//tuliposide A-converting enzyme [EC:4.2.99.22]	gi|226533472|ref|NP_001147183.1|//gibberellin receptor GID1L2 [Zea mays]
BGI_novel_G000897	8050	1598	4020	1.34355	3.63e-240	Up	5.14e-241	NA	NA	NA	NA	K00872//homoserine kinase [EC:2.7.1.39];K06966//uncharacterized protein;K05658//ATP-binding cassette, subfamily B (MDR/TAP), member 1 [EC:3.6.3.44]	AEJ07906.1//putative transposase [Zea luxurians]
100272363	1306	2709.81	5674.5	1.07893	1.26e-239	Up	1.8e-240	cl5678_1	GO:0016020//membrane	GO:0046872//metal ion binding;GO:0051213//dioxygenase activity	GO:0009852//auxin catabolic process;GO:0055114//oxidation-reduction process	K04124//gibberellin 3-beta-dioxygenase [EC:1.14.11.15];K04125//gibberellin 2-oxidase [EC:1.14.11.13]	gi|226533148|ref|NP_001140318.1|//uncharacterized protein LOC100272363 [Zea mays]
100217062	1265	1567.33	3964.08	1.3513	6.22e-239	Up	8.87e-240	umc1399	NA	NA	NA	NA	gi|219363533|ref|NP_001136905.1|//uncharacterized protein LOC100217062 [Zea mays];gi|670383004|ref|XP_008672282.1|//PREDICTED: uncharacterized protein LOC100217062 isoform X1 [Zea mays]
100217250	1496	1667	4101	1.31135	4.77e-236	Up	6.84e-237	LOC100217250	NA	GO:0004176//ATP-dependent peptidase activity	GO:0006508//proteolysis	NA	gi|219362565|ref|NP_001137077.1|//uncharacterized protein LOC100217250 [Zea mays]
103654975	1702	2523.19	5370.49	1.10243	6.94e-235	Up	9.99e-236	LOC103654975	NA	NA	NA	K13118//protein DGCR14	gi|413926836|gb|AFW66768.1|//hypothetical protein ZEAMMB73_671811 [Zea mays]
100174971	886	2551	5406	1.09612	2.96e-234	Up	4.26e-235	LOC100174971	GO:0005622//intracellular	GO:0005525//GTP binding	GO:0007264//small GTPase mediated signal transduction	K07952//ADP-ribosylation factor related protein 1	gi|197209978|ref|NP_001127754.1|//putative GTP-binding protein [Zea mays];ACF80771.1//unknown [Zea mays]
103631665	1227	1653.8	4067.43	1.31096	5.06e-234	Up	7.3e-235	LOC103631665	GO:0016020//membrane;GO:0009505//plant-type cell wall;GO:0009506//plasmodesma;GO:0005576//extracellular region	NA	NA	K20628//expansin	gi|670361894|ref|XP_008650747.1|//PREDICTED: expansin-like A1 isoform X1 [Zea mays];gi|683523978|ref|NP_001288686.1|//expansin-like A1 precursor [Zea mays]
103631966	1393	586	2268	1.96507	1e-233	Up	1.45e-234	LOC103631966	NA	GO:0016787//hydrolase activity	GO:0008152//metabolic process	K14493//gibberellin receptor GID1 [EC:3.-.-.-]	gi|670422227|ref|XP_008652039.1|//PREDICTED: probable carboxylesterase 15 [Zea mays]
103653012	977	1249.19	3407.73	1.46044	4.59e-231	Up	6.7e-232	LOC103653012	GO:0005618//cell wall;GO:0005576//extracellular region	GO:0045735//nutrient reservoir activity;GO:0030145//manganese ion binding;GO:0046564//oxalate decarboxylase activity	GO:0033609//oxalate metabolic process	K11426//SET and MYND domain-containing protein	XP_008678211.1//putative germin-like protein 12-4 [Zea mays];gi|670395682|ref|XP_008678211.1|//PREDICTED: putative germin-like protein 12-4 [Zea mays];XP_008678221.1//putative germin-like protein 12-4 [Zea mays];XP_008678212.1//putative germin-like protein 12-4 [Zea mays];XP_008678209.1//putative germin-like protein 12-4 [Zea mays]
100217265	2100	656.99	2381.37	1.87047	8.69e-230	Up	1.27e-230	LOC100217265	NA	GO:0005524//ATP binding;GO:0004672//protein kinase activity;GO:0016301//kinase activity	GO:0006468//protein phosphorylation	K04733//interleukin-1 receptor-associated kinase 4 [EC:2.7.11.1]	gi|670420377|ref|XP_008651015.1|//PREDICTED: uncharacterized LOC100217265 isoform X1 [Zea mays];XP_008651015.2//putative receptor-like protein kinase family protein isoform X1 [Zea mays];gi|992276995|gb|EER98782.2|//hypothetical protein SORBI_002G178000, partial [Sorghum bicolor]
100191554	1693	2024	4598	1.19642	2.68e-229	Up	3.93e-230	LOC100191554	GO:0005887//integral component of plasma membrane	GO:0008519//ammonium transmembrane transporter activity	GO:0015695//organic cation transport;GO:0072488//ammonium transmembrane transport;GO:0019740//nitrogen utilization	K03320//ammonium transporter, Amt family	gi|212276282|ref|NP_001130456.1|//uncharacterized protein LOC100191554 [Zea mays]
100277040	807	1877	4368	1.23117	6.51e-228	Up	9.58e-229	LOC100277040	NA	NA	NA	NA	gi|195638122|gb|ACG38529.1|//hypothetical protein [Zea mays]
100191919	984	3020	6005	1.00424	1.52e-225	Up	2.25e-226	LOC100191919	NA	NA	NA	K14516//ethylene-responsive transcription factor 1	gi|212275384|ref|NP_001130815.1|//putative AP2/EREBP transcription factor superfamily protein [Zea mays]
100276809	983	1200	3278	1.46241	8.97e-223	Up	1.35e-223	LOC100276809	NA	NA	NA	NA	gi|414887022|tpg|DAA63036.1|//TPA: hypothetical protein ZEAMMB73_636017 [Zea mays];gi|226528814|ref|NP_001145774.1|//uncharacterized protein LOC100279281 [Zea mays]
103628086	3117	544	2131.27	1.98266	2.63e-222	Up	3.97e-223	LOC103628086	NA	NA	NA	K04733//interleukin-1 receptor-associated kinase 4 [EC:2.7.11.1];K10398//kinesin family member 11;K17479//glutaredoxin domain-containing cysteine-rich protein 1;K05658//ATP-binding cassette, subfamily B (MDR/TAP), member 1 [EC:3.6.3.44]	gi|670410943|ref|XP_008646584.1|//PREDICTED: uncharacterized protein LOC103628086 [Zea mays];XP_008646584.1//uncharacterized protein LOC103628086 [Zea mays]
100273835	1636	2037	4554	1.17331	3.06e-220	Up	4.67e-221	LOC100273835	NA	GO:0004190//aspartic-type endopeptidase activity	GO:0006508//proteolysis;GO:0030163//protein catabolic process	K00924//null;K02882//large subunit ribosomal protein L18Ae	gi|226504334|ref|NP_001141706.1|//uncharacterized protein LOC100273835 precursor [Zea mays]
103633730	3350	2956.48	5866.61	1.00127	2.54e-219	Up	3.9e-220	LOC103633730	GO:0005739//mitochondrion	GO:0008757//S-adenosylmethionine-dependent methyltransferase activity	GO:0008152//metabolic process	K19584//protein kinase X [EC:2.7.11.11];K06127//2-methoxy-6-polyprenyl-1,4-benzoquinol methylase [EC:2.1.1.201];K09775//uncharacterized protein	XP_008653648.1//uncharacterized protein LOC103633730 [Zea mays];gi|670426048|ref|XP_008653648.1|//PREDICTED: uncharacterized protein LOC103633730 [Zea mays]
100286227	761	366.38	1762.47	2.27881	3.4e-219	Up	5.22e-220	LOC100286227	NA	GO:0008289//lipid binding	GO:0006869//lipid transport	K02883//large subunit ribosomal protein L18e;K11855//ubiquitin carboxyl-terminal hydrolase 36/42 [EC:3.4.19.12]	gi|226530225|ref|NP_001152587.1|//cortical cell-delineating protein precursor [Zea mays]
100279873	2245	1977	4456	1.18506	5.88e-219	Up	9.07e-220	bZIP70	NA	GO:0043565//sequence-specific DNA binding;GO:0003700//transcription factor activity, sequence-specific DNA binding	GO:0006355//regulation of transcription, DNA-templated	K14431//transcription factor TGA	XP_020399213.1//putative bZIP transcription factor superfamily protein isoform X1 [Zea mays];gi|226494849|ref|NP_001146298.1|//putative bZIP transcription factor superfamily protein [Zea mays]
103641784	4119	703.23	2392.56	1.77911	1.09e-215	Up	1.69e-216	LOC103641784	NA	GO:0004842//ubiquitin-protein transferase activity	GO:0016567//protein ubiquitination	K08332//null	XP_008663337.1//U-box domain-containing protein 7 isoform X1 [Zea mays];gi|670446200|ref|XP_008663337.1|//PREDICTED: U-box domain-containing protein 7-like isoform X1 [Zea mays];gi|670446202|ref|XP_008663338.1|//PREDICTED: U-box domain-containing protein 6-like isoform X2 [Zea mays]
103643143	3241	2815	5626	1.0116	5.8e-214	Up	9.13e-215	LOC103643143	NA	NA	NA	K04733//interleukin-1 receptor-associated kinase 4 [EC:2.7.11.1]	gi|670366108|ref|XP_008664520.1|//PREDICTED: G-type lectin S-receptor-like serine/threonine-protein kinase At2g19130 [Zea mays]
103629825	1391	648	2283	1.82949	6.99e-214	Up	1.1e-214	LOC103629825	NA	NA	NA	NA	gi|670416427|ref|XP_008649151.1|//PREDICTED: uncharacterized protein LOC103629825 [Zea mays]
103633664	985	1274	3343	1.4044	7.48e-214	Up	1.18e-214	LOC103633664	NA	GO:0003677//DNA binding	NA	NA	gi|670362785|ref|XP_008653602.1|//PREDICTED: protein RADIALIS-like 3 [Zea mays]
100382678	2030	824.55	2590.11	1.66396	1.36e-212	Up	2.15e-213	LOC100382678	GO:0005634//nucleus;GO:0009536//plastid	GO:0005524//ATP binding	GO:0051301//cell division;GO:0006270//DNA replication initiation;GO:0007049//cell cycle	K02213//cell division control protein 6	gi|293335369|ref|NP_001168873.1|//uncharacterized protein LOC100382678 [Zea mays]
BGI_novel_G001033	1087	197.17	1356.47	2.79497	2.9e-212	Up	4.58e-213	NA	NA	NA	NA	K08857//NIMA (never in mitosis gene a)-related kinase 1/4/5 [EC:2.7.11.1];K08873//serine/threonine-protein kinase SMG1 [EC:2.7.11.1]	BAT14573.1//Os11g0577200 [Oryza sativa Japonica Group]
100502162	1855	741.2	2430.55	1.72597	4.24e-210	Up	6.77e-211	LOC100502162	NA	NA	NA	NA	NP_001183569.1//uncharacterized protein LOC100502162 [Zea mays];gi|308081200|ref|NP_001183569.1|//uncharacterized protein LOC100502162 [Zea mays]
109944872	1930	2006.48	4419.19	1.15174	1.41e-207	Up	2.27e-208	LOC109944872	NA	GO:0046872//metal ion binding;GO:0003676//nucleic acid binding	NA	K14794//ribosomal RNA-processing protein 12;K12309//beta-galactosidase [EC:3.2.1.23]	gi|242059309|ref|XP_002458800.1|//hypothetical protein SORBIDRAFT_03g040490 [Sorghum bicolor]
103640688	2175	2102	4559	1.12958	1.42e-207	Up	2.3e-208	LOC103640688	NA	GO:0016787//hydrolase activity;GO:0000166//nucleotide binding	NA	K14641//apyrase [EC:3.6.1.5]	gi|413915959|gb|AFW55891.1|//putative apyrase family protein [Zea mays];XP_020401654.1//probable apyrase 3 isoform X1 [Zea mays]
103627468	1800	257	1473	2.53154	3.24e-207	Up	5.25e-208	LOC103627468	NA	NA	NA	NA	gi|670409493|ref|XP_008645979.1|//PREDICTED: CBS domain-containing protein CBSX5-like [Zea mays]
100280929	1195	1669	3904	1.23859	8.35e-206	Up	1.36e-206	LOC100280929	GO:0043231//intracellular membrane-bounded organelle	NA	GO:0006351//transcription, DNA-templated	K09286//EREBP-like factor	gi|226497382|ref|NP_001147321.1|//DNA binding protein [Zea mays]
100273247	1562	2499.9	5106.83	1.04318	2.3e-204	Up	3.79e-205	LOC100273247	NA	GO:0016758//transferase activity, transferring hexosyl groups	GO:0008152//metabolic process	K13496//UDP-glucosyl transferase 73C [EC:2.4.1.-]	gi|413936822|gb|AFW71373.1|//hypothetical protein ZEAMMB73_844056 [Zea mays]
100304006	706	2647	5310	1.01698	8.43e-204	Up	1.39e-204	LOC100304006	NA	NA	NA	NA	gi|414885403|tpg|DAA61417.1|//TPA: hypothetical protein ZEAMMB73_455689 [Zea mays]
541800	2494	2015	4397	1.13836	9.57e-203	Up	1.58e-203	ys1	GO:0016021//integral component of membrane;GO:0005886//plasma membrane	NA	GO:0055085//transmembrane transport;GO:0055072//iron ion homeostasis;GO:0006811//ion transport	K13172//serine/arginine repetitive matrix protein 2;K13680//beta-mannan synthase [EC:2.4.1.32];K01807//ribose 5-phosphate isomerase A [EC:5.3.1.6]	gi|162460137|ref|NP_001104952.1|//iron-phytosiderophore transporter yellow stripe 1 [Zea mays];XP_008644257.1//iron-phytosiderophore transporter yellow stripe 1 isoform X1 [Zea mays];gi|670405187|ref|XP_008644257.1|//PREDICTED: iron-phytosiderophore transporter yellow stripe 1 isoform X1 [Zea mays];NP_001104952.1//iron-phytosiderophore transporter yellow stripe 1 [Zea mays]
100304441	1309	1221	3185	1.39585	5.77e-202	Up	9.58e-203	LOC100304441	NA	GO:0042349//guiding stereospecific synthesis activity	GO:0009699//phenylpropanoid biosynthetic process	NA	gi|259489878|ref|NP_001159346.1|//uncharacterized protein LOC100304441 [Zea mays]
100285616	1445	962	2762	1.53423	1.11e-201	Up	1.84e-202	LOC100285616	GO:0016020//membrane	GO:0005509//calcium ion binding	NA	K06268//serine/threonine-protein phosphatase 2B regulatory subunit	gi|215398113|gb|ACJ65321.1|//calcineurin B-like protein [Zea mays];ACJ65321.1//calcineurin B-like protein [Zea mays]
109943001	1358	827.21	2521.37	1.62051	2.28e-199	Up	3.83e-200	LOC109943001	NA	NA	NA	K10268//F-box and leucine-rich repeat protein 2/20;K08332//null;K15340//DNA cross-link repair 1A protein	gi|242072974|ref|XP_002446423.1|//hypothetical protein SORBIDRAFT_06g015900 [Sorghum bicolor]
103641113	928	2215.79	4653.22	1.08303	5.22e-198	Up	8.81e-199	LOC103641113	GO:0048046//apoplast;GO:0005618//cell wall	GO:0045735//nutrient reservoir activity;GO:0046564//oxalate decarboxylase activity;GO:0030145//manganese ion binding	GO:0033609//oxalate metabolic process	K00384//thioredoxin reductase (NADPH) [EC:1.8.1.9];K11426//SET and MYND domain-containing protein	gi|670444705|ref|XP_008662706.1|//PREDICTED: germin-like protein 12-2 [Zea mays]
103652694	1679	650	2203	1.77358	6.88e-198	Up	1.16e-198	LOC103652694	NA	NA	NA	K05609//ubiquitin carboxyl-terminal hydrolase L3 [EC:3.4.19.12]	gi|670394853|ref|XP_008677862.1|//PREDICTED: uncharacterized protein LOC103652694 [Zea mays]
103630240	1006	1494	3581	1.27381	2.59e-197	Up	4.39e-198	LOC103630240	NA	NA	NA	NA	gi|670417401|ref|XP_008649530.1|//PREDICTED: uncharacterized protein LOC103630240 [Zea mays]
100284733	680	2358	4811	1.0414	4.36e-192	Up	7.55e-193	LOC100284733	NA	NA	NA	NA	gi|226530820|ref|NP_001151100.1|//VQ motif family protein [Zea mays]
100501512	788	2248	4649	1.0609	2.41e-191	Up	4.17e-192	LOC100501512	GO:0000790//nuclear chromatin;GO:0000786//nucleosome	GO:0003677//DNA binding;GO:0046982//protein heterodimerization activity	GO:0006342//chromatin silencing	K11251//histone H2A	NP_001183143.1//uncharacterized protein LOC100501512 [Zea mays];gi|308080448|ref|NP_001183143.1|//uncharacterized protein LOC100501512 [Zea mays]
100286850	2238	1936	4197.98	1.12924	3.54e-191	Up	6.15e-192	CYP727A4	GO:0016021//integral component of membrane	GO:0016705//oxidoreductase activity, acting on paired donors, with incorporation or reduction of molecular oxygen;GO:0020037//heme binding;GO:0005506//iron ion binding;GO:0004497//monooxygenase activity	GO:0010268//brassinosteroid homeostasis;GO:0007275//multicellular organism development;GO:0016132//brassinosteroid biosynthetic process;GO:0016125//sterol metabolic process;GO:0055114//oxidation-reduction process	K07428//cytochrome P450 family 4 subfamily X [EC:1.14.14.1];K20661//cytochrome P450 family 714 subfamily A polypeptide 1;K20619//cytochrome P450 family 78 subfamily A	gi|227498261|ref|NP_001153093.1|//cytochrome P450 CYP727A4 [Zea mays]
103647239	1236	1846	4063	1.15077	9.98e-191	Up	1.74e-191	LOC103647239	GO:0005576//extracellular region	GO:0020037//heme binding;GO:0046872//metal ion binding;GO:0004601//peroxidase activity	GO:0006979//response to oxidative stress;GO:0098869//cellular oxidant detoxification;GO:0042744//hydrogen peroxide catabolic process;GO:0055114//oxidation-reduction process	K00430//peroxidase [EC:1.11.1.7]	gi|670378066|ref|XP_008670022.1|//PREDICTED: peroxidase 50-like [Zea mays]
100382905	1687	344.61	1582.94	2.21219	4.38e-190	Up	7.64e-191	LOC100382905	NA	NA	NA	NA	gi|293332869|ref|NP_001169064.1|//uncharacterized protein LOC100382905 [Zea mays]
103651078	3064	254.44	1387.29	2.4595	5.15e-189	Up	9.03e-190	LOC103651078	GO:0016021//integral component of membrane	GO:0004674//protein serine/threonine kinase activity;GO:0005524//ATP binding	GO:0006468//protein phosphorylation	K04733//interleukin-1 receptor-associated kinase 4 [EC:2.7.11.1]	gi|992273614|gb|KXG33609.1|//hypothetical protein SORBI_003G335100, partial [Sorghum bicolor]
103631970	1202	2426.21	4845.04	1.01043	3.82e-184	Up	6.81e-185	LOC103631970	NA	GO:0016787//hydrolase activity	GO:0008152//metabolic process	K14493//gibberellin receptor GID1 [EC:3.-.-.-]	gi|670422232|ref|XP_008652041.1|//PREDICTED: probable carboxylesterase 15 [Zea mays]
BGI_novel_G002776	1501	362.66	1585.36	2.14075	8.26e-183	Up	1.48e-183	NA	NA	NA	NA	K15731//carboxy-terminal domain RNA polymerase II polypeptide A small phosphatase [EC:3.1.3.16];K06966//uncharacterized protein;K05658//ATP-binding cassette, subfamily B (MDR/TAP), member 1 [EC:3.6.3.44]	AAT01369.1//putative transposase Tam3 [Oryza sativa Japonica Group]
BGI_novel_G005579	17383	42.52	830.05	4.29961	1.04e-182	Up	1.86e-183	NA	NA	NA	NA	K18195//rhamnogalacturonan endolyase [EC:4.2.2.23];K05658//ATP-binding cassette, subfamily B (MDR/TAP), member 1 [EC:3.6.3.44];K11000//callose synthase [EC:2.4.1.-];K08873//serine/threonine-protein kinase SMG1 [EC:2.7.11.1]	ABC59221.1//transposase [Zea mays]
100284001	1194	117	1033	3.15488	4.78e-182	Up	8.63e-183	gpm571	GO:0010287//plastoglobule;GO:0009535//chloroplast thylakoid membrane;GO:0016021//integral component of membrane;GO:0009941//chloroplast envelope;GO:0005739//mitochondrion;GO:0009522//photosystem I	GO:0031409//pigment binding;GO:0046872//metal ion binding;GO:0016168//chlorophyll binding	GO:0009768//photosynthesis, light harvesting in photosystem I;GO:0009416//response to light stimulus;GO:0018298//protein-chromophore linkage	K08910//light-harvesting complex I chlorophyll a/b binding protein 4	gi|226498298|ref|NP_001150371.1|//uncharacterized protein LOC100284001 [Zea mays]
BGI_novel_G004033	18538	1104.41	2864.42	1.38759	3.45e-180	Up	6.28e-181	NA	NA	NA	NA	K13457//disease resistance protein RPM1;K14638//solute carrier family 15 (peptide/histidine transporter), member 3/4	AAL75984.1//putative prpol [Zea mays]
100283602	1220	1456	3402	1.237	3.38e-179	Up	6.2e-180	LOC100283602	NA	NA	NA	NA	gi|195635829|gb|ACG37383.1|//major ampullate spidroin 2-2 [Zea mays]
109943169	1232	1779	3878	1.13687	1.22e-178	Up	2.25e-179	LOC109943169	NA	GO:0004857//enzyme inhibitor activity	NA	NA	gi|242074946|ref|XP_002447409.1|//hypothetical protein SORBIDRAFT_06g000550 [Sorghum bicolor]
BGI_novel_G004239	2219	400	1639	2.04737	1.35e-178	Up	2.49e-179	NA	NA	NA	NA	K20725//MAP kinase substrate 1	AQK82332.1//hypothetical protein ZEAMMB73_Zm00001d036893 [Zea mays]
103633630	1271	1508	3475	1.217	2.05e-178	Up	3.79e-179	LOC103633630	GO:0016021//integral component of membrane	NA	NA	K04733//interleukin-1 receptor-associated kinase 4 [EC:2.7.11.1]	gi|670425913|ref|XP_008653575.1|//PREDICTED: pathogenesis-related protein 5-like [Zea mays]
100286333	578	100	972	3.29358	5.72e-178	Up	1.06e-178	LOC100286333	NA	GO:0004867//serine-type endopeptidase inhibitor activity	GO:0009611//response to wounding;GO:0010951//negative regulation of endopeptidase activity	NA	gi|226507138|ref|NP_001152692.1|//subtilisin-chymotrypsin inhibitor CI-1B [Zea mays]
100279940	1495	155	1110	2.85284	1.19e-177	Up	2.21e-178	LOC100279940	NA	GO:0004190//aspartic-type endopeptidase activity	GO:0006508//proteolysis;GO:0030163//protein catabolic process	K02882//large subunit ribosomal protein L18Ae;K01381//saccharopepsin [EC:3.4.23.25];K19025//AP-5 complex subunit zeta-1	gi|226492150|ref|NP_001146362.1|//uncharacterized protein LOC100279940 precursor [Zea mays]
107305677	1896	946	2590	1.46566	5.89e-177	Up	1.1e-177	LOC107305677	NA	NA	NA	K04733//interleukin-1 receptor-associated kinase 4 [EC:2.7.11.1];K10260//F-box and WD-40 domain protein 7;K08332//null	gi|414587138|tpg|DAA37709.1|//TPA: hypothetical protein ZEAMMB73_587734 [Zea mays]
103636363	1183	464	1746	1.92448	1.91e-175	Up	3.57e-176	LOC103636363	NA	NA	NA	NA	gi|195613200|gb|ACG28430.1|//loricrin [Zea mays]
100281018	769	119	997	3.07926	6.37e-172	Up	1.21e-172	RADIALIS	GO:0005634//nucleus;GO:0005739//mitochondrion	GO:0003677//DNA binding	NA	NA	gi|226531820|ref|NP_001147409.1|//putative MYB DNA-binding domain superfamily protein [Zea mays]
103644178	2005	1713	3729	1.13489	2.3e-171	Up	4.39e-172	LOC103644178	NA	NA	NA	NA	gi|670368762|ref|XP_008665593.1|//PREDICTED: uncharacterized protein LOC103644178 [Zea mays]
100384113	1898	498	1786	1.85514	7.24e-171	Up	1.39e-171	LOC100384113	NA	NA	NA	K13681//xyloglucan fucosyltransferase [EC:2.4.1.-];K03013//DNA-directed RNA polymerases I, II, and III subunit RPABC1	gi|293336250|ref|NP_001170172.1|//uncharacterized protein LOC100384113 [Zea mays]
103649600	1570	590.93	1952.84	1.73714	1.17e-170	Up	2.25e-171	LOC103649600	NA	GO:0046872//metal ion binding;GO:0052634//C-19 gibberellin 2-beta-dioxygenase activity	GO:0009416//response to light stimulus;GO:0045487//gibberellin catabolic process	K04125//gibberellin 2-oxidase [EC:1.14.11.13]	gi|670385457|ref|XP_008673560.1|//PREDICTED: gibberellin 2-beta-dioxygenase 1-like [Zea mays];XP_008673560.1//gibberellin 2-beta-dioxygenase 1 [Zea mays]
103634738	1812	777.48	2273.68	1.56078	1.64e-170	Up	3.16e-171	LOC103634738	GO:0009570//chloroplast stroma	GO:0016853//isomerase activity;GO:0070402//NADPH binding;GO:0030604//1-deoxy-D-xylulose-5-phosphate reductoisomerase activity;GO:0030145//manganese ion binding	GO:0051484//isopentenyl diphosphate biosynthetic process, methylerythritol 4-phosphate pathway involved in terpenoid biosynthetic process;GO:0055114//oxidation-reduction process	K00099//1-deoxy-D-xylulose-5-phosphate reductoisomerase [EC:1.1.1.267]	gi|670429391|ref|XP_008655547.1|//PREDICTED: 1-deoxy-D-xylulose 5-phosphate reductoisomerase, chloroplastic-like [Zea mays];AQK89819.1//deoxy xylulose reductoisomerase2 [Zea mays];AQK89818.1//deoxy xylulose reductoisomerase2 [Zea mays]
103635399	1242	401	1586	1.99634	2.38e-167	Up	4.6e-168	LOC103635399	NA	GO:0003677//DNA binding	NA	K13425//WRKY transcription factor 22	gi|670430758|ref|XP_008656076.1|//PREDICTED: probable WRKY transcription factor 58 [Zea mays]
107546779	2594	525.42	1816.77	1.80246	3.89e-167	Up	7.54e-168	LOC107546779	GO:0009507//chloroplast	NA	NA	K03006//DNA-directed RNA polymerase II subunit RPB1 [EC:2.7.7.6];K14325//RNA-binding protein with serine-rich domain 1;K14677//aminoacylase [EC:3.5.1.14]	gi|414864561|tpg|DAA43118.1|//TPA: hypothetical protein ZEAMMB73_030432 [Zea mays];ONL93240.1//hypothetical protein ZEAMMB73_Zm00001d027481 [Zea mays]
BGI_novel_G000930	2551	371.48	1526.71	2.05169	6.37e-167	Up	1.24e-167	NA	NA	NA	NA	NA	ACG28079.1//hypothetical protein [Zea mays]
100276930	1945	1116	2796	1.33765	1.95e-166	Up	3.8e-167	LOC100276930	NA	NA	NA	NA	AQK84456.1//hypothetical protein ZEAMMB73_Zm00001d037612 [Zea mays];gi|226493956|ref|NP_001144095.1|//uncharacterized protein LOC100276930 [Zea mays]
100193331	1778	1279	3044	1.26358	6.77e-166	Up	1.32e-166	LOC100193331	GO:0016021//integral component of membrane	GO:0020037//heme binding;GO:0016705//oxidoreductase activity, acting on paired donors, with incorporation or reduction of molecular oxygen;GO:0005506//iron ion binding;GO:0004497//monooxygenase activity	GO:0009647//skotomorphogenesis;GO:0010268//brassinosteroid homeostasis;GO:0022900//electron transport chain;GO:0016132//brassinosteroid biosynthetic process;GO:0016125//sterol metabolic process;GO:0001578//microtubule bundle formation	K12640//brassinosteroid-6-oxidase 2 [EC:1.14.-.-]	gi|212722616|ref|NP_001131939.1|//putative cytochrome P450 superfamily protein precursor [Zea mays]
103647733	2209	538	1828	1.77721	5.95e-165	Up	1.17e-165	LOC103647733	GO:0009506//plasmodesma;GO:0046658//anchored component of plasma membrane	GO:0004553//hydrolase activity, hydrolyzing O-glycosyl compounds;GO:0004674//protein serine/threonine kinase activity;GO:0030247//polysaccharide binding	GO:0006952//defense response;GO:0006468//protein phosphorylation	K19891//glucan endo-1,3-beta-glucosidase 1/2/3 [EC:3.2.1.39]	gi|670379195|ref|XP_008670470.1|//PREDICTED: glucan endo-1,3-beta-glucosidase 7-like [Zea mays]
100281425	2001	423	1609	1.94006	1.54e-163	Up	3.06e-164	LOC100281425	GO:0016021//integral component of membrane	GO:0005215//transporter activity	GO:0006810//transport	K14638//solute carrier family 15 (peptide/histidine transporter), member 3/4	gi|226497300|ref|NP_001147815.1|//ligA [Zea mays]
103653011	962	556.74	1848.57	1.74396	1.64e-162	Up	3.26e-163	LOC103653011	GO:0005618//cell wall;GO:0005576//extracellular region	GO:0045735//nutrient reservoir activity;GO:0030145//manganese ion binding;GO:0046564//oxalate decarboxylase activity	GO:0033609//oxalate metabolic process	K11426//SET and MYND domain-containing protein	gi|670395680|ref|XP_008678210.1|//PREDICTED: putative germin-like protein 12-4 [Zea mays]
103650272	3048	772	2218	1.53521	1.92e-162	Up	3.84e-163	LOC103650272	GO:0005739//mitochondrion	NA	NA	K00430//peroxidase [EC:1.11.1.7];K13680//beta-mannan synthase [EC:2.4.1.32];K20547//basic endochitinase B [EC:3.2.1.14]	XP_008674104.1//uncharacterized protein LOC103650272 [Zea mays];gi|670386908|ref|XP_008674104.1|//PREDICTED: uncharacterized protein LOC103650272 [Zea mays]
103643710	1639	1540	3405	1.15735	1.44e-161	Up	2.9e-162	LOC103643710	NA	GO:0016301//kinase activity	GO:0016310//phosphorylation	K02984//small subunit ribosomal protein S3Ae;K13420//LRR receptor-like serine/threonine-protein kinase FLS2 [EC:2.7.11.1]	gi|670367554|ref|XP_008665106.1|//PREDICTED: leucine-rich repeat extensin-like protein 6 [Zea mays]
103644650	1780	803.31	2259.4	1.50454	1.2e-160	Up	2.43e-161	LOC103644650	GO:0009536//plastid	GO:0016161//beta-amylase activity	GO:0000272//polysaccharide catabolic process	K01177//beta-amylase [EC:3.2.1.2]	gi|930697384|ref|NP_001151271.2|//beta-amylase [Zea mays]
103640860	2450	1208	2883	1.26757	5.51e-158	Up	1.13e-158	LOC103640860	GO:0048046//apoplast	GO:0016722//oxidoreductase activity, oxidizing metal ions;GO:0052716//hydroquinone:oxygen oxidoreductase activity;GO:0005507//copper ion binding	GO:0046274//lignin catabolic process;GO:0055114//oxidation-reduction process	K05909//laccase [EC:1.10.3.2]	gi|670444230|ref|XP_008662540.1|//PREDICTED: laccase-25-like [Zea mays]
BGI_novel_G002712	1491	564	1826	1.70754	6.34e-156	Up	1.32e-156	NA	NA	NA	NA	NA	NP_001149672.1//fb27 [Zea mays]
103643815	3848	468.78	1654.77	1.83227	8.1e-156	Up	1.69e-156	LOC103643815	NA	NA	NA	K04733//interleukin-1 receptor-associated kinase 4 [EC:2.7.11.1];K14664//IAA-amino acid hydrolase [EC:3.5.1.-];K01601//ribulose-bisphosphate carboxylase large chain [EC:4.1.1.39];K08472//mlo protein;K01247//DNA-3-methyladenine glycosylase II [EC:3.2.2.21]	gi|514808966|ref|XP_004979314.1|//PREDICTED: uncharacterized protein LOC101758879 [Setaria italica]
100284868	1136	941	2452	1.39432	1.27e-155	Up	2.66e-156	LOC100284868	NA	GO:0046872//metal ion binding	NA	K16281//RING-H2 zinc finger protein RHA1	gi|226503487|ref|NP_001151235.1|//RING zinc finger protein-like [Zea mays]
100274079	2521	547	1791	1.72378	5.39e-155	Up	1.14e-155	LOC100274079	GO:0016021//integral component of membrane	GO:0016301//kinase activity	NA	K13420//LRR receptor-like serine/threonine-protein kinase FLS2 [EC:2.7.11.1]	gi|239047375|ref|NP_001141930.2|//uncharacterized protein LOC100274079 [Zea mays];NP_001141930.2//uncharacterized LOC100274079 [Zea mays]
BGI_novel_G004866	5956	724.64	2091.66	1.54194	2.88e-154	Up	6.07e-155	NA	NA	NA	NA	K15255//ATP-dependent DNA helicase PIF1 [EC:3.6.4.12]	AQK66114.1//hypothetical protein ZEAMMB73_Zm00001d014394 [Zea mays]
100281085	978	401.83	1518.55	1.93066	1.83e-153	Up	3.88e-154	LOC100281085	GO:0009536//plastid	NA	NA	K03686//molecular chaperone DnaJ;K09506//DnaJ homolog subfamily A member 5;K09503//DnaJ homolog subfamily A member 2	gi|226500184|ref|NP_001147476.1|//chaperone protein dnaJ 11 [Zea mays]
100277784	535	782	2164	1.48108	1.96e-150	Up	4.21e-151	LOC100277784	NA	NA	NA	NA	gi|226495519|ref|NP_001144737.1|//uncharacterized protein LOC100277784 [Zea mays]
BGI_novel_G002701	11130	384.76	1463.85	1.94036	5.68e-149	Up	1.22e-149	NA	NA	NA	NA	NA	ONM33462.1//hypothetical protein ZEAMMB73_Zm00001d041677 [Zea mays]
103629617	658	125	917	2.88762	7.7e-149	Up	1.66e-149	LOC103629617	NA	NA	NA	K20628//expansin;K14771//U3 small nucleolar RNA-associated protein 19	gi|670415884|ref|XP_008648924.1|//PREDICTED: EG45-like domain containing protein [Zea mays]
103627516	838	674	1974	1.56293	1.48e-148	Up	3.19e-149	LOC103627516	NA	GO:0008289//lipid binding	GO:0006869//lipid transport	K02883//large subunit ribosomal protein L18e;K11855//ubiquitin carboxyl-terminal hydrolase 36/42 [EC:3.4.19.12]	gi|670409653|ref|XP_008646032.1|//PREDICTED: cortical cell-delineating protein-like [Zea mays]
BGI_novel_G001446	3707	1984.22	3939.84	1.00219	4.52e-148	Up	9.81e-149	NA	NA	NA	NA	NA	NP_001169233.1//uncharacterized protein LOC100383091 [Zea mays]
109946104	2704	488	1649	1.76926	4.65e-148	Up	1.01e-148	LOC109946104	NA	NA	NA	NA	gi|992169623|gb|KXG30035.1|//hypothetical protein SORBI_004G126400, partial [Sorghum bicolor]
BGI_novel_G001566	2785	1295.32	2939.16	1.19472	7.35e-147	Up	1.6e-147	NA	NA	NA	NA	K15502//serine/threonine-protein phosphatase 6 regulatory ankyrin repeat subunit A	PAN13396.1//hypothetical protein PAHAL_B03512 [Panicum hallii]
100382179	1470	526	1704	1.70841	1.01e-145	Up	2.22e-146	LOC100382179	NA	GO:0004190//aspartic-type endopeptidase activity	GO:0006508//proteolysis;GO:0030163//protein catabolic process	K00924//null;K02882//large subunit ribosomal protein L18Ae;K01381//saccharopepsin [EC:3.4.23.25]	gi|293333012|ref|NP_001168410.1|//uncharacterized protein LOC100382179 precursor [Zea mays]
103642979	10734	1558	3307	1.09845	1.89e-144	Up	4.16e-145	LOC103642979	NA	NA	NA	K04733//interleukin-1 receptor-associated kinase 4 [EC:2.7.11.1];K09264//MADS-box transcription factor, plant;K20826//RNA polymerase II-associated protein 1;K03834//tyrosine-specific transport protein;K09260//MADS-box transcription enhancer factor 2A	ONM03228.1//Transcription factor MADS37 [Zea mays];gi|670365968|ref|XP_008664352.1|//PREDICTED: uncharacterized protein LOC103642979 [Zea mays];XP_002445812.2//MADS-box transcription factor 51 isoform X1 [Sorghum bicolor];AEJ07921.1//putative Ruda gag-pol polyprotein [Zea mays]
103632710	1942	619	1856	1.59681	3.8e-144	Up	8.4e-145	LOC103632710	NA	GO:0016787//hydrolase activity	GO:0046856//phosphatidylinositol dephosphorylation	K20279//synaptojanin [EC:3.1.3.36];K01099//inositol polyphosphate 5-phosphatase INPP5B/F [EC:3.1.3.36]	gi|670423837|ref|XP_008652677.1|//PREDICTED: type I inositol 1,4,5-trisphosphate 5-phosphatase CVP2-like [Zea mays];ONM54819.1//Type IV inositol polyphosphate 5-phosphatase 9 [Zea mays]
103634259	1047	1630.88	3402.94	1.07376	2.87e-143	Up	6.38e-144	LOC103634259	GO:0009536//plastid	GO:0016788//hydrolase activity, acting on ester bonds	NA	K14648//poly(U)-specific endoribonuclease [EC:3.1.-.-]	gi|670426762|ref|XP_008654046.1|//PREDICTED: poly(U)-specific endoribonuclease-B-like [Zea mays]
BGI_novel_G000523	4382	1174.98	2729.55	1.22865	1.32e-142	Up	2.94e-143	NA	NA	NA	NA	K13679//granule-bound starch synthase [EC:2.4.1.242]	XP_008678420.1//uncharacterized protein LOC103653249 [Zea mays]
103643401	838	249	1165	2.23874	2.14e-142	Up	4.79e-143	LOC103643401	NA	NA	NA	NA	NA
100193096	3208	1198.29	2757.64	1.21508	1.38e-141	Up	3.1e-142	LOC100193096	NA	GO:0003824//catalytic activity	NA	K13172//serine/arginine repetitive matrix protein 2;K20247//hercynylcysteine sulfoxide lyase [EC:4.4.1.-]	NP_001131731.1//uncharacterized protein LOC100193096 [Zea mays];gi|212721176|ref|NP_001131731.1|//uncharacterized protein LOC100193096 [Zea mays]
103627706	1827	242	1146	2.25615	2.04e-141	Up	4.58e-142	LOC103627706	NA	NA	NA	K03362//F-box and WD-40 domain protein 1/11;K14963//COMPASS component SWD3;K16794//platelet-activating factor acetylhydrolase IB subunit alpha	gi|670410150|ref|XP_008646238.1|//PREDICTED: transcription initiation factor TFIID subunit 5 [Zea mays]
BGI_novel_G004721	2681	1211.94	2775.53	1.20807	3.26e-141	Up	7.34e-142	NA	NA	NA	NA	K03283//heat shock 70kDa protein 1/8	AQK62812.1//Transcriptional adapter ADA2b [Zea mays]
103629177	2778	1017	2471	1.2934	6.34e-140	Up	1.44e-140	LOC103629177	NA	GO:0005506//iron ion binding;GO:0051213//dioxygenase activity	GO:0055114//oxidation-reduction process	K05278//flavonol synthase [EC:1.14.11.23];K00423//L-ascorbate oxidase [EC:1.10.3.3]	PAN17050.1//hypothetical protein PAHAL_C01190 [Panicum hallii];gi|242089367|ref|XP_002440516.1|//hypothetical protein SORBIDRAFT_09g002350 [Sorghum bicolor]
103625895	2369	196.51	1041.84	2.41908	1.04e-139	Up	2.36e-140	LOC103625895	NA	NA	NA	K08739//DNA mismatch repair protein MLH3	XP_020404133.1//DNA mismatch repair protein MLH3 isoform X2 [Zea mays];gi|670405777|ref|XP_008644518.1|//PREDICTED: DNA mismatch repair protein MLH3-like [Zea mays]
BGI_novel_G006233	616	367.78	1383	1.92351	3.1e-139	Up	7.08e-140	NA	NA	NA	NA	K13126//polyadenylate-binding protein	XP_020401107.1//zinc finger MYM-type protein 1-like [Zea mays]
103647051	3498	734	2016	1.47027	9.27e-139	Up	2.13e-139	LOC103647051	NA	NA	NA	K04733//interleukin-1 receptor-associated kinase 4 [EC:2.7.11.1];K17302//coatomer subunit beta';K12616//enhancer of mRNA-decapping protein 4	XP_008669839.1//uncharacterized protein LOC103647051 [Zea mays];gi|670377627|ref|XP_008669839.1|//PREDICTED: uncharacterized protein LOC103647051 isoform X1 [Zea mays];ONM19734.1//Coatomer subunit beta'-3 [Zea mays]
103637520	567	17.32	588.54	5.09925	1.56e-138	Up	3.58e-139	LOC103637520	GO:0005737//cytoplasm	GO:0046872//metal ion binding;GO:0020037//heme binding;GO:0016688//L-ascorbate peroxidase activity	GO:0006979//response to oxidative stress;GO:0098869//cellular oxidant detoxification;GO:0042744//hydrogen peroxide catabolic process;GO:0055114//oxidation-reduction process	K00434//L-ascorbate peroxidase [EC:1.11.1.11]	gi|413946299|gb|AFW78948.1|//hypothetical protein ZEAMMB73_964190 [Zea mays];gi|238009810|gb|ACR35940.1|//unknown [Zea mays]
103638072	654	1664.22	3412.66	1.04867	2.65e-138	Up	6.1e-139	LOC103638072	GO:0005634//nucleus	GO:0046872//metal ion binding;GO:0003746//translation elongation factor activity	GO:0006355//regulation of transcription, DNA-templated;GO:0006414//translational elongation	NA	XP_002437849.1//transcription elongation factor 1 homolog [Sorghum bicolor];gi|670437335|ref|XP_008659283.1|//PREDICTED: transcription elongation factor 1 homolog [Zea mays]
109944961	1434	1253	2816	1.18089	3.12e-138	Up	7.2e-139	LOC109944961	GO:0005634//nucleus;GO:0009536//plastid	GO:0003677//DNA binding;GO:0003700//transcription factor activity, sequence-specific DNA binding	GO:0006355//regulation of transcription, DNA-templated	K09287//RAV-like factor	gi|242056491|ref|XP_002457391.1|//hypothetical protein SORBIDRAFT_03g006590 [Sorghum bicolor]
103649803	3132	1261.5	2825.18	1.17583	9.61e-138	Up	2.22e-138	LOC103649803	GO:0016020//membrane	GO:0000166//nucleotide binding;GO:0004672//protein kinase activity	GO:0016310//phosphorylation	K04733//interleukin-1 receptor-associated kinase 4 [EC:2.7.11.1]	XP_008673737.1//LEAF RUST 10 DISEASE-RESISTANCE LOCUS RECEPTOR-LIKE PROTEIN KINASE-like 2.1 [Zea mays];gi|670385899|ref|XP_008673737.1|//PREDICTED: probable receptor-like protein kinase At1g67000 isoform X1 [Zea mays]
103631075	989	210.93	1060.86	2.34302	4.7e-137	Up	1.09e-137	LOC103631075	GO:0005634//nucleus	GO:0003677//DNA binding	GO:0006355//regulation of transcription, DNA-templated	K09287//RAV-like factor	gi|670419089|ref|XP_008650301.1|//PREDICTED: B3 domain-containing protein Os06g0107800-like [Zea mays]
103653827	1303	386	1404	1.87549	1.14e-136	Up	2.66e-137	LOC103653827	NA	NA	NA	K04733//interleukin-1 receptor-associated kinase 4 [EC:2.7.11.1];K03868//RING-box protein 1	gi|670397442|ref|XP_008678855.1|//PREDICTED: GEM-like protein 4 [Zea mays]
100281289	1379	686	1920.03	1.49747	7.71e-136	Up	1.8e-136	LOC100281289	GO:0005622//intracellular	NA	NA	K12135//zinc finger protein CONSTANS	gi|413937726|gb|AFW72277.1|//CONSTANS-like protein CO5 [Zea mays]
103638867	889	533.39	1659.06	1.64973	3.82e-135	Up	8.95e-136	LOC103638867	NA	NA	NA	NA	gi|670438911|ref|XP_008659881.1|//PREDICTED: protein GLUTAMINE DUMPER 5 [Zea mays]
103653023	1130	877.21	2219	1.35154	1.55e-134	Up	3.65e-135	LOC103653023	GO:0005618//cell wall;GO:0005576//extracellular region	GO:0045735//nutrient reservoir activity;GO:0030145//manganese ion binding;GO:0046564//oxalate decarboxylase activity	GO:0033609//oxalate metabolic process	K11426//SET and MYND domain-containing protein	gi|670395705|ref|XP_008678222.1|//PREDICTED: putative germin-like protein 12-4 [Zea mays];XP_008678213.1//putative germin-like protein 12-4 [Zea mays];XP_008678222.1//putative germin-like protein 12-4 [Zea mays]
103636275	825	262	1154	2.15163	2.21e-134	Up	5.21e-135	LOC103636275	NA	GO:0005509//calcium ion binding	NA	K13448//calcium-binding protein CML	gi|670432647|ref|XP_008656858.1|//PREDICTED: putative calcium-binding protein CML19 [Zea mays]
100282209	1236	813	2116	1.39264	2.75e-134	Up	6.47e-135	LOC100282209	NA	GO:0008757//S-adenosylmethionine-dependent methyltransferase activity;GO:0008171//O-methyltransferase activity;GO:0046983//protein dimerization activity	GO:0019438//aromatic compound biosynthetic process;GO:0032259//methylation	K13262//isoflavone-7-O-methyltransferase [EC:2.1.1.150];K16040//trans-resveratrol di-O-methyltransferase [EC:2.1.1.240];K13259//2,7,4'-trihydroxyisoflavanone 4'-O-methyltransferase / isoflavone 4'-O-methyltransferase [EC:2.1.1.212 2.1.1.46]	gi|226497762|ref|NP_001148593.1|//O-methyltransferase ZRP4 [Zea mays]
100383492	1549	182	983	2.44588	1.38e-133	Up	3.26e-134	LOC100383492	NA	GO:0004556//alpha-amylase activity;GO:0005509//calcium ion binding	GO:0005975//carbohydrate metabolic process	K01176//alpha-amylase [EC:3.2.1.1]	gi|293334595|ref|NP_001169611.1|//putative alpha-amylase family protein precursor [Zea mays]
BGI_novel_G004494	2743	52.34	664.9	3.67978	2.32e-133	Up	5.49e-134	NA	NA	NA	NA	K12605//CCR4-NOT transcription complex subunit 2	AQK86820.1//putative NOT transcription complex subunit VIP2 [Zea mays]
103630069	1540	1370.21	2950.79	1.11933	5.18e-133	Up	1.23e-133	LOC103630069	GO:0043231//intracellular membrane-bounded organelle	GO:0043565//sequence-specific DNA binding;GO:0008270//zinc ion binding;GO:0003700//transcription factor activity, sequence-specific DNA binding	GO:0006355//regulation of transcription, DNA-templated	K14292//trimethylguanosine synthase [EC:2.1.1.-];K17895//GATA-binding protein 3;K02115//F-type H+-transporting ATPase subunit gamma	XP_008649382.1//GATA transcription factor 23 [Zea mays];gi|670417025|ref|XP_008649382.1|//PREDICTED: GATA transcription factor 23-like [Zea mays]
109939230	1885	1514.23	3155.32	1.07183	1.38e-132	Up	3.28e-133	LOC109939230	NA	NA	NA	K20547//basic endochitinase B [EC:3.2.1.14]	gi|226531296|ref|NP_001143929.1|//uncharacterized protein LOC100277933 [Zea mays];NP_001143929.1//uncharacterized protein LOC100277933 [Zea mays]
100284459	1805	495	1575	1.68248	5.64e-132	Up	1.34e-132	LOC100284459	NA	NA	NA	K13172//serine/arginine repetitive matrix protein 2	XP_002489068.2//AT-hook motif nuclear-localized protein 20, partial [Sorghum bicolor];gi|226491364|ref|NP_001150826.1|//DNA-binding protein [Zea mays]
103646221	1747	295	1202	2.03927	9e-131	Up	2.16e-131	LOC103646221	NA	NA	NA	K06236//collagen, type I, alpha;K14491//two-component response regulator ARR-B family	ONM15933.1//Myb family transcription factor [Zea mays];gi|670375806|ref|XP_008669170.1|//PREDICTED: protein PHR1-LIKE 1-like isoform X1 [Zea mays];gi|670375810|ref|XP_008669172.1|//PREDICTED: protein PHR1-LIKE 1-like isoform X2 [Zea mays]
103644651	957	1066.42	2482.02	1.23136	2.82e-130	Up	6.78e-131	LOC103644651	GO:0005634//nucleus;GO:0005886//plasma membrane;GO:0005737//cytoplasm	GO:0005524//ATP binding;GO:0004683//calmodulin-dependent protein kinase activity;GO:0005509//calcium ion binding;GO:0009931//calcium-dependent protein serine/threonine kinase activity;GO:0005516//calmodulin binding	GO:0009738//abscisic acid-activated signaling pathway;GO:0018105//peptidyl-serine phosphorylation;GO:0035556//intracellular signal transduction;GO:0046777//protein autophosphorylation	K13412//calcium-dependent protein kinase [EC:2.7.11.1]	gi|670369714|ref|XP_008666048.1|//PREDICTED: calcium-dependent protein kinase 8-like, partial [Zea mays]
103654516	3746	459	1500	1.72102	8.49e-130	Up	2.04e-130	LOC103654516	NA	NA	NA	K19613//leucine-rich repeat protein SHOC2;K15078//structure-specific endonuclease subunit SLX1 [EC:3.6.1.-]	gi|670399205|ref|XP_008679566.1|//PREDICTED: putative disease resistance protein RGA3 isoform X1 [Zea mays];AQK58365.1//Blight resistance protein RGA1-like protein [Zea mays]
103654012	1904	624	1777.98	1.52325	4.39e-129	Up	1.06e-129	LOC103654012	NA	GO:0004190//aspartic-type endopeptidase activity	GO:0006508//proteolysis;GO:0030163//protein catabolic process	K00924//null;K02882//large subunit ribosomal protein L18Ae	gi|670397957|ref|XP_008679060.1|//PREDICTED: protein ASPARTIC PROTEASE IN GUARD CELL 2-like [Zea mays]
100194105	2260	1342	2879	1.11381	8.48e-129	Up	2.05e-129	LOC100194105	GO:0016021//integral component of membrane;GO:0005886//plasma membrane	GO:0004674//protein serine/threonine kinase activity;GO:0005524//ATP binding	GO:0006468//protein phosphorylation	K04733//interleukin-1 receptor-associated kinase 4 [EC:2.7.11.1]	gi|212723232|ref|NP_001132630.1|//putative protein kinase superfamily protein [Zea mays]
100284713	1472	1015	2388	1.24695	7.12e-128	Up	1.74e-128	LOC100284713	GO:0016020//membrane	NA	NA	NA	gi|308081648|ref|NP_001183315.1|//legume lectins beta domain containing protein [Zea mays]
103645788	1508	58.73	658.47	3.49957	3.13e-127	Up	7.69e-128	LOC103645788	GO:0005739//mitochondrion	NA	NA	K17893//ubiquinol oxidase [EC:1.10.3.11]	gi|414584888|tpg|DAA35459.1|//TPA: ethylene-responsive transcription factor 3 [Zea mays]
100502316	1128	1168.83	2609.33	1.17124	1.43e-126	Up	3.53e-127	LOC100502316	NA	NA	NA	NA	gi|308081732|ref|NP_001183723.1|//uncharacterized protein LOC100502316 [Zea mays];NP_001183723.1//uncharacterized protein LOC100502316 [Zea mays]
100279408	1456	1008.11	2365.61	1.24318	4.22e-126	Up	1.04e-126	LOC100279408	NA	NA	NA	NA	AQK70429.1//oxidative stress 3 [Zea mays];gi|242064538|ref|XP_002453558.1|//hypothetical protein SORBIDRAFT_04g008065, partial [Sorghum bicolor]
103653010	944	817.28	2063.59	1.34888	7.34e-125	Up	1.83e-125	LOC103653010	GO:0005618//cell wall;GO:0005576//extracellular region	GO:0045735//nutrient reservoir activity;GO:0030145//manganese ion binding;GO:0046564//oxalate decarboxylase activity	GO:0033609//oxalate metabolic process	K11426//SET and MYND domain-containing protein	gi|670395678|ref|XP_008678209.1|//PREDICTED: putative germin-like protein 12-4 [Zea mays];XP_008678209.1//putative germin-like protein 12-4 [Zea mays]
103628949	949	385	1336	1.80761	7.63e-124	Up	1.92e-124	LOC103628949	NA	NA	NA	NA	gi|670414284|ref|XP_008648359.1|//PREDICTED: cell wall / vacuolar inhibitor of fructosidase 2-like [Zea mays]
100192967	2166	1390.6	2911.81	1.07883	8.96e-124	Up	2.25e-124	LOC100192967	GO:0005829//cytosol;GO:0005739//mitochondrion	GO:0003723//RNA binding;GO:0005525//GTP binding	NA	K03595//GTPase;K14317//nuclear pore complex protein Nup214	XP_008676507.1//GTP-binding protein ERG isoform X1 [Zea mays];gi|670392266|ref|XP_008676507.1|//PREDICTED: hypothetical protein isoform X1 [Zea mays]
103633578	1809	901.88	2181.05	1.28664	1.02e-122	Up	2.58e-123	LOC103633578	NA	GO:0004190//aspartic-type endopeptidase activity	GO:0006508//proteolysis;GO:0030163//protein catabolic process;GO:0006629//lipid metabolic process	K08245//phytepsin [EC:3.4.23.40]	XP_020396632.1//aspartic proteinase isoform X2 [Zea mays];gi|414888160|tpg|DAA64174.1|//TPA: hypothetical protein ZEAMMB73_634609 [Zea mays];gi|670425742|ref|XP_008653493.1|//PREDICTED: aspartic proteinase-like isoform X2 [Zea mays];gi|670368270|ref|XP_008665383.1|//PREDICTED: aspartic proteinase-like isoform X1 [Zea mays];ONM60940.1//Aspartic proteinase A1 [Zea mays]
100286088	1123	757.24	1948.17	1.37592	1.5e-121	Up	3.8e-122	LOC100286088	GO:0016021//integral component of membrane	NA	NA	NA	gi|226509328|ref|NP_001152448.1|//transcription regulator [Zea mays]
103644189	1252	371	1297	1.81831	3.06e-121	Up	7.78e-122	LOC103644189	NA	NA	NA	NA	gi|670368786|ref|XP_008665605.1|//PREDICTED: uncharacterized protein LOC103644189 [Zea mays]
103652024	2771	879.53	2135.87	1.29264	4.54e-121	Up	1.15e-121	LOC103652024	NA	NA	NA	NA	gi|670391140|ref|XP_008675903.1|//PREDICTED: putative protein TPRXL [Zea mays];XP_020406399.1//uncharacterized protein LOC103652024 [Zea mays]
BGI_novel_G004942	3984	692.18	1836.71	1.42053	2.73e-120	Up	6.96e-121	NA	NA	NA	NA	K14724//solute carrier family 9 (sodium/hydrogen exchanger), member 8	ONL95495.1//Sodium/hydrogen exchanger 2 [Zea mays]
BGI_novel_G004249	2124	152.28	857.8	2.50654	4.71e-120	Up	1.2e-120	NA	NA	NA	NA	NA	XP_008678626.1//uncharacterized protein LOC103653516 [Zea mays]
103654463	1428	1214	2622	1.12352	4.38e-119	Up	1.13e-119	LOC103654463	NA	GO:0035251//UDP-glucosyltransferase activity	GO:0009812//flavonoid metabolic process	K13496//UDP-glucosyl transferase 73C [EC:2.4.1.-]	gi|670399075|ref|XP_008679515.1|//PREDICTED: UDP-glycosyltransferase 89B1-like [Zea mays]
103641688	779	893.54	2141.97	1.27396	9.91e-119	Up	2.56e-119	LOC103641688	GO:0009536//plastid	GO:0004020//adenylylsulfate kinase activity;GO:0004781//sulfate adenylyltransferase (ATP) activity	GO:0000103//sulfate assimilation;GO:0016310//phosphorylation	K13811//3'-phosphoadenosine 5'-phosphosulfate synthase [EC:2.7.7.4 2.7.1.25]	gi|673921784|ref|NP_001288495.1|//ATP-sulfurylase 3, chloroplastic-like [Zea mays];AAB94542.1//ATP sulfurylase [Zea mays]
BGI_novel_G003694	2154	219.75	993.29	2.18898	2.21e-118	Up	5.71e-119	NA	NA	NA	NA	K00872//homoserine kinase [EC:2.7.1.39];K10398//kinesin family member 11;K06966//uncharacterized protein;K05658//ATP-binding cassette, subfamily B (MDR/TAP), member 1 [EC:3.6.3.44]	XP_020408294.1//zinc finger BED domain-containing protein RICESLEEPER 2-like [Zea mays]
BGI_novel_G001752	1753	17.98	507.36	4.83117	6.82e-118	Up	1.77e-118	NA	NA	NA	NA	K17212//bisdemethoxycurcumin synthase [EC:2.3.1.211]	ONM27436.1//Type III polyketide synthase B [Zea mays]
109942391	1427	62.71	630.98	3.34345	1.34e-117	Up	3.47e-118	LOC109942391	NA	GO:0030410//nicotianamine synthase activity	GO:0006826//iron ion transport;GO:0030418//nicotianamine biosynthetic process	K05953//nicotianamine synthase [EC:2.5.1.43]	gi|413955956|gb|AFW88605.1|//hypothetical protein ZEAMMB73_150327 [Zea mays];NP_001105504.2//nicotianamine synthase 1 [Zea mays]
100381542	1479	1572.88	3118.58	1.0001	3.65e-117	Up	9.53e-118	LOC100381542	NA	NA	NA	K03264//translation initiation factor 6	gi|670428642|ref|XP_008655162.1|//PREDICTED: hypothetical protein isoform X1 [Zea mays];gi|293332645|ref|NP_001167841.1|//uncharacterized protein LOC100381542 [Zea mays];XP_008655162.1//hypothetical protein [Zea mays]
100194343	1284	1070	2395	1.17504	6.6e-117	Up	1.73e-117	LOC100194343	NA	GO:0016787//hydrolase activity	GO:0008152//metabolic process	K14493//gibberellin receptor GID1 [EC:3.-.-.-]	gi|212721454|ref|NP_001132851.1|//uncharacterized protein LOC100194343 [Zea mays]
103647973	1622	446	1402	1.66499	5.85e-116	Up	1.54e-116	LOC103647973	GO:0009536//plastid	GO:0046872//metal ion binding;GO:0004722//protein serine/threonine phosphatase activity	GO:0006470//protein dephosphorylation	K17506//protein phosphatase 1L [EC:3.1.3.16]	gi|670379774|ref|XP_008670702.1|//PREDICTED: probable protein phosphatase 2C 74 [Zea mays]
100383171	1460	1190.7	2563.67	1.11902	9.8e-116	Up	2.58e-116	LOC100383171	GO:0005634//nucleus;GO:0005829//cytosol;GO:0005739//mitochondrion	GO:0016829//lyase activity;GO:0016799//hydrolase activity, hydrolyzing N-glycosyl compounds	GO:0009691//cytokinin biosynthetic process	K06966//uncharacterized protein	gi|293336055|ref|NP_001169307.1|//uncharacterized protein LOC100383171 [Zea mays]
103639796	2414	969	2225	1.21186	4.26e-114	Up	1.13e-114	LOC103639796	NA	NA	NA	K18835//WRKY transcription factor 2;K13424//WRKY transcription factor 33;K18834//WRKY transcription factor 1	gi|670440917|ref|XP_008660727.1|//PREDICTED: probable WRKY transcription factor 72 [Zea mays]
103648521	2391	352.13	1222.28	1.80802	1.77e-113	Up	4.7e-114	LOC103648521	GO:0005886//plasma membrane	GO:0004674//protein serine/threonine kinase activity;GO:0005488//binding	GO:0007166//cell surface receptor signaling pathway	K04733//interleukin-1 receptor-associated kinase 4 [EC:2.7.11.1]	gi|670380954|ref|XP_008671196.1|//PREDICTED: wall-associated receptor kinase 1-like [Zea mays]
103636079	2953	902	2117	1.24345	4.62e-113	Up	1.23e-113	LOC103636079	NA	GO:0004713//protein tyrosine kinase activity;GO:0004674//protein serine/threonine kinase activity;GO:0005524//ATP binding	GO:0006468//protein phosphorylation	K08269//serine/threonine-protein kinase ULK/ATG1 [EC:2.7.11.1];K17535//serine/threonine-protein kinase TNNI3K [EC:2.7.11.1]	gi|670432187|ref|XP_008656656.1|//PREDICTED: uncharacterized protein LOC103636079 [Zea mays]
103633411	1996	1174	2515	1.11175	2.13e-112	Up	5.71e-113	LOC103633411	GO:0005618//cell wall	GO:0045330//aspartyl esterase activity;GO:0030599//pectinesterase activity	GO:0045490//pectin catabolic process;GO:0042545//cell wall modification	K01051//pectinesterase [EC:3.1.1.11]	XP_008653334.1//pectinesterase QRT1 isoform X1 [Zea mays];gi|670425379|ref|XP_008653335.1|//PREDICTED: pectinesterase QRT1 isoform X2 [Zea mays];gi|670425377|ref|XP_008653334.1|//PREDICTED: pectinesterase QRT1 isoform X1 [Zea mays]
103643661	1898	1009	2271	1.18303	4.01e-112	Up	1.07e-112	LOC103643661	GO:0016020//membrane	GO:0016709//oxidoreductase activity, acting on paired donors, with incorporation or reduction of molecular oxygen, NAD(P)H as one donor, and incorporation of one atom of oxygen;GO:0020037//heme binding;GO:0005506//iron ion binding	GO:0044550//secondary metabolite biosynthetic process;GO:0055114//oxidation-reduction process	K14985//26-hydroxylase [EC:1.14.-.-];K00512//steroid 17alpha-monooxygenase / 17alpha-hydroxyprogesterone deacetylase [EC:1.14.14.19 1.14.14.32];K07408//cytochrome P450 family 1 subfamily A polypeptide 1 [EC:1.14.14.1]	NP_001288388.1//ent-cassadiene C2-hydroxylase-like precursor [Zea mays];gi|673921778|ref|NP_001288388.1|//ent-cassadiene C2-hydroxylase-like precursor [Zea mays]
103635381	1272	301.02	1119.09	1.90702	1.02e-111	Up	2.75e-112	LOC103635381	GO:0016020//membrane;GO:0009505//plant-type cell wall;GO:0005576//extracellular region	GO:0020037//heme binding;GO:0046872//metal ion binding;GO:0004601//peroxidase activity	GO:0006979//response to oxidative stress;GO:0009664//plant-type cell wall organization;GO:0098869//cellular oxidant detoxification;GO:0042744//hydrogen peroxide catabolic process;GO:0055114//oxidation-reduction process	K00430//peroxidase [EC:1.11.1.7]	gi|670363629|ref|XP_008656069.1|//PREDICTED: peroxidase 2-like [Zea mays];ONL98386.1//hypothetical protein ZEAMMB73_Zm00001d029275 [Zea mays]
542378	2693	1202.51	2546.89	1.09531	3.92e-111	Up	1.06e-111	ptk1	GO:0016021//integral component of membrane;GO:0005886//plasma membrane	GO:0005524//ATP binding;GO:0004674//protein serine/threonine kinase activity	GO:0048544//recognition of pollen;GO:0006468//protein phosphorylation	K04733//interleukin-1 receptor-associated kinase 4 [EC:2.7.11.1]	gi|162462707|ref|NP_001105424.1|//putative receptor protein kinase ZmPK1 precursor [Zea mays]
100275201	492	909	2114	1.23025	4.69e-111	Up	1.27e-111	LOC100275201	NA	NA	NA	NA	gi|226506944|ref|NP_001142821.1|//uncharacterized protein LOC100275201 [Zea mays]
BGI_novel_G000823	1360	399.09	1293.08	1.70865	5.16e-111	Up	1.4e-111	NA	NA	NA	NA	K08734//DNA mismatch repair protein MLH1;K14570//RNA exonuclease 1 [EC:3.1.-.-];K19951//TBC1 domain family member 8/9;K13457//disease resistance protein RPM1	XP_008649758.1//uncharacterized protein LOC103630486 [Zea mays]
BGI_novel_G001035	1736	171.85	859.91	2.33566	5.26e-111	Up	1.43e-111	NA	NA	NA	NA	K08150//MFS transporter, SP family, solute carrier family 2 (myo-inositol transporter), member 13	BAS87119.1//Os03g0823200, partial [Oryza sativa Japonica Group]
100277555	898	1461	2909	1.00619	1.73e-110	Up	4.7e-111	LOC100277555	NA	NA	NA	NA	gi|226500046|ref|NP_001144552.1|//uncharacterized protein LOC100277555 [Zea mays]
100217052	1276	913	2115	1.2246	2.56e-110	Up	6.98e-111	LOC100217052	NA	NA	GO:0044267//cellular protein metabolic process	K11982//E3 ubiquitin-protein ligase RNF115/126 [EC:2.3.2.27];K11274//chromosome transmission fidelity protein 4	gi|219363367|ref|NP_001136896.1|//putative RING zinc finger domain superfamily protein [Zea mays]
103636034	1188	343	1186	1.80245	1.06e-109	Up	2.88e-110	LOC103636034	NA	GO:0043565//sequence-specific DNA binding;GO:0003700//transcription factor activity, sequence-specific DNA binding	GO:0006355//regulation of transcription, DNA-templated	K13424//WRKY transcription factor 33;K18834//WRKY transcription factor 1	gi|670432095|ref|XP_008656617.1|//PREDICTED: probable WRKY transcription factor 72 [Zea mays]
BGI_novel_G004643	4412	40.09	535.18	3.75133	3.88e-109	Up	1.06e-109	NA	NA	NA	NA	NA	AEJ07934.1//Xilon1 gag-pol polyprotein [Zea mays subsp. mexicana]
103630119	2044	187	882	2.25036	6.77e-109	Up	1.86e-109	LOC103630119	GO:0043231//intracellular membrane-bounded organelle	GO:0080043//quercetin 3-O-glucosyltransferase activity;GO:0080044//quercetin 7-O-glucosyltransferase activity	GO:0009813//flavonoid biosynthetic process;GO:0052696//flavonoid glucuronidation	K13692//UDP-glucose:(indol-3-yl)acetate beta-D-glucosyltransferase [EC:2.4.1.121]	gi|670417146|ref|XP_008649430.1|//PREDICTED: cyanidin 3-O-rutinoside 5-O-glucosyltransferase-like [Zea mays]
BGI_novel_G006423	2481	718.58	1802.71	1.33957	3.76e-108	Up	1.04e-108	NA	NA	NA	NA	K10398//kinesin family member 11;K06966//uncharacterized protein;K05658//ATP-binding cassette, subfamily B (MDR/TAP), member 1 [EC:3.6.3.44]	ABA98161.2//hAT family dimerisation domain containing protein [Oryza sativa Japonica Group]
103652923	969	393	1263	1.69688	1.96e-107	Up	5.42e-108	LOC103652923	NA	NA	NA	K13456//RPM1-interacting protein 4	gi|670395493|ref|XP_008678137.1|//PREDICTED: uncharacterized protein LOC103652923 [Zea mays]
103636604	2993	798.47	1920.84	1.27905	2.66e-107	Up	7.37e-108	LOC103636604	GO:0016021//integral component of membrane	GO:0004674//protein serine/threonine kinase activity;GO:0005524//ATP binding	GO:0006468//protein phosphorylation	K04733//interleukin-1 receptor-associated kinase 4 [EC:2.7.11.1]	AQL00073.1//Putative DUF26-domain protein kinase family protein [Zea mays];gi|670433392|ref|XP_008657186.1|//PREDICTED: putative cysteine-rich receptor-like protein kinase 35 [Zea mays]
103648304	1565	495	1433	1.54616	1.21e-106	Up	3.37e-107	LOC103648304	NA	NA	NA	NA	gi|670380609|ref|XP_008671021.1|//PREDICTED: uncharacterized protein LOC103648304 [Zea mays]
103638885	1612	1136	2415	1.10068	2.72e-106	Up	7.6e-107	LOC103638885	NA	NA	GO:0006351//transcription, DNA-templated	K06236//collagen, type I, alpha;K14491//two-component response regulator ARR-B family	gi|670438945|ref|XP_008659894.1|//PREDICTED: probable transcription factor KAN4 [Zea mays]
100278395	2848	1412.08	2805.72	1.00317	4.17e-106	Up	1.16e-106	LOC100278395	GO:0005816//spindle pole body;GO:0016021//integral component of membrane;GO:0070762//nuclear pore transmembrane ring	GO:0017056//structural constituent of nuclear pore	GO:0071790//establishment of spindle pole body localization to nuclear envelope;GO:0030474//spindle pole body duplication;GO:0006999//nuclear pore organization	K14315//nucleoporin NDC1	NP_001145160.1//uncharacterized protein LOC100278395 [Zea mays];gi|670393281|ref|XP_008677040.1|//PREDICTED: uncharacterized protein LOC100278395 isoform X1 [Zea mays];gi|226497312|ref|NP_001145160.1|//uncharacterized protein LOC100278395 [Zea mays]
100278996	725	458	1365	1.58811	1.22e-105	Up	3.43e-106	LOC100278996	NA	NA	NA	NA	gi|226501942|ref|NP_001145545.1|//uncharacterized protein LOC100278996 precursor [Zea mays]
BGI_novel_G006040	1057	173.93	833.18	2.27275	3.44e-104	Up	9.76e-105	NA	NA	NA	NA	NA	AQL08613.1//hypothetical protein ZEAMMB73_Zm00001d048063 [Zea mays]
103635393	1281	294.44	1067.01	1.87015	7.05e-104	Up	2e-104	LOC103635393	GO:0016020//membrane;GO:0009505//plant-type cell wall;GO:0005576//extracellular region	GO:0020037//heme binding;GO:0046872//metal ion binding;GO:0004601//peroxidase activity	GO:0006979//response to oxidative stress;GO:0009664//plant-type cell wall organization;GO:0098869//cellular oxidant detoxification;GO:0042744//hydrogen peroxide catabolic process;GO:0055114//oxidation-reduction process	K00430//peroxidase [EC:1.11.1.7]	gi|670363631|ref|XP_008656073.1|//PREDICTED: peroxidase 2-like [Zea mays];XP_008656069.1//peroxidase 2-like [Zea mays]
BGI_novel_G004795	3058	608.21	1601.36	1.40928	7.32e-104	Up	2.08e-104	NA	NA	NA	NA	K14801//pre-rRNA-processing protein TSR4	AQL07300.1//zinc finger (MYND type) family protein / programmed cell death 2 C-terminal domain-containing protein [Zea mays]
BGI_novel_G006250	1847	1215.04	2506.47	1.05728	2.22e-103	Up	6.35e-104	NA	NA	NA	NA	NA	XP_020408156.1//uncharacterized protein LOC103653462 isoform X3 [Zea mays]
103633057	2789	1274	2589	1.03565	3.11e-103	Up	8.89e-104	LOC103633057	GO:0016021//integral component of membrane;GO:0005739//mitochondrion;GO:0005886//plasma membrane	GO:0005524//ATP binding;GO:0004674//protein serine/threonine kinase activity;GO:0030247//polysaccharide binding	GO:0006468//protein phosphorylation;GO:0007166//cell surface receptor signaling pathway	K04733//interleukin-1 receptor-associated kinase 4 [EC:2.7.11.1]	gi|670362644|ref|XP_008652965.1|//PREDICTED: wall-associated receptor kinase-like 14 [Zea mays]
100281301	1573	997	2188	1.14657	6.63e-103	Up	1.9e-103	LOC100281301	GO:0016021//integral component of membrane	GO:0008270//zinc ion binding	NA	K19041//E3 ubiquitin-protein ligase RNF38/44 [EC:2.3.2.27];K10664//E3 ubiquitin-protein ligase ATL6/9/15/31/42/55 [EC:2.3.2.27]	gi|226506540|ref|NP_001147691.1|//RING-H2 finger protein ATL5F [Zea mays]
103652174	3426	735.3	1793.08	1.29866	1.23e-102	Up	3.53e-103	LOC103652174	GO:0016020//membrane;GO:0005739//mitochondrion	GO:0004672//protein kinase activity	GO:0016310//phosphorylation	K04733//interleukin-1 receptor-associated kinase 4 [EC:2.7.11.1]	gi|670391382|ref|XP_008676035.1|//PREDICTED: probable LRR receptor-like serine/threonine-protein kinase At1g05700 [Zea mays];XP_008676035.1//probable LRR receptor-like serine/threonine-protein kinase At1g05700 [Zea mays]
103626662	1008	797	1887	1.25607	1.51e-102	Up	4.33e-103	LOC103626662	GO:0005618//cell wall;GO:0005576//extracellular region	GO:0045735//nutrient reservoir activity;GO:0046564//oxalate decarboxylase activity;GO:0030145//manganese ion binding	GO:0033609//oxalate metabolic process	K00384//thioredoxin reductase (NADPH) [EC:1.8.1.9];K11426//SET and MYND domain-containing protein	gi|670407659|ref|XP_008645277.1|//PREDICTED: putative germin-like protein 2-1 [Zea mays]
100217183	1291	1260	2563	1.03703	1.96e-102	Up	5.64e-103	LOC100217183	NA	NA	NA	K15095//(+)-neomenthol dehydrogenase [EC:1.1.1.208]	XP_008667386.1//uncharacterized LOC100217183 isoform X1 [Zea mays];gi|670372178|ref|XP_008667386.1|//PREDICTED: hypothetical protein isoform X1 [Zea mays];gi|219362873|ref|NP_001137015.1|//uncharacterized LOC100217183 [Zea mays]
103651482	1845	964	2136	1.16043	2.03e-102	Up	5.85e-103	LOC103651482	GO:0016021//integral component of membrane	GO:0005275//amine transmembrane transporter activity;GO:0015171//amino acid transmembrane transporter activity	GO:0006865//amino acid transport;GO:0003333//amino acid transmembrane transport	K14209//solute carrier family 36 (proton-coupled amino acid transporter);K15015//solute carrier family 32 (vesicular inhibitory amino acid transporter)	gi|670389971|ref|XP_008675345.1|//PREDICTED: probable GABA transporter 2 [Zea mays]
100282368	1079	1287	2593	1.02323	2.15e-101	Up	6.22e-102	LOC100282368	GO:0005773//vacuole	GO:0010181//FMN binding;GO:0016491//oxidoreductase activity	GO:0055114//oxidation-reduction process	NA	gi|670413302|ref|XP_008647841.1|//PREDICTED: CREG1 protein isoform X1 [Zea mays];gi|226532058|ref|NP_001148752.1|//CREG1 protein precursor [Zea mays];NP_001148752.1//CREG1 protein precursor [Zea mays];XP_008647841.1//CREG1 protein isoform X1 [Zea mays]
100280566	1536	742	1795	1.28712	2.35e-101	Up	6.82e-102	LOC100280566	NA	GO:0046872//metal ion binding;GO:0051213//dioxygenase activity	GO:0009693//ethylene biosynthetic process;GO:0055114//oxidation-reduction process	K05933//aminocyclopropanecarboxylate oxidase [EC:1.14.17.4]	gi|226528603|ref|NP_001146957.1|//1-aminocyclopropane-1-carboxylate oxidase [Zea mays]
100281420	1977	1185	2443	1.05639	1.14e-100	Up	3.32e-101	LOC100281420	GO:0016021//integral component of membrane	GO:0005215//transporter activity	GO:0006810//transport	K14638//solute carrier family 15 (peptide/histidine transporter), member 3/4	gi|226497448|ref|NP_001147810.1|//peptide transporter PTR2 [Zea mays]
100273483	1878	717	1746	1.29663	9.47e-100	Up	2.78e-100	LOC100273483	GO:0005634//nucleus	GO:0003677//DNA binding	GO:0006355//regulation of transcription, DNA-templated	K12133//MYB-related transcription factor LHY	gi|226491750|ref|NP_001141392.1|//putative MYB DNA-binding domain superfamily protein [Zea mays];NP_001141392.1//putative MYB DNA-binding domain superfamily protein [Zea mays]
100275644	812	658	1651	1.3398	3.2e-99	Up	9.42e-100	LOC100275644	NA	NA	NA	NA	gi|226510498|ref|NP_001143159.1|//uncharacterized protein LOC100275644 [Zea mays]
BGI_novel_G004943	5803	1025.46	2202.28	1.11535	3.84e-99	Up	1.13e-99	NA	NA	NA	NA	K14724//solute carrier family 9 (sodium/hydrogen exchanger), member 8	ONL95448.1//Sodium/hydrogen exchanger 2 [Zea mays]
100304392	2700	346	1135	1.72647	4.63e-99	Up	1.36e-99	LOC100304392	GO:0012505//endomembrane system;GO:0016021//integral component of membrane	GO:0005451//monovalent cation:proton antiporter activity	GO:1902600//hydrogen ion transmembrane transport;GO:0006885//regulation of pH	NA	gi|259490432|ref|NP_001159300.1|//uncharacterized protein LOC100304392 [Zea mays]
100273352	989	208	877	2.08862	8.2e-99	Up	2.42e-99	LOC100273352	NA	NA	NA	NA	gi|226532606|ref|NP_001142996.1|//uncharacterized protein LOC100275457 [Zea mays]
103645275	795	67	565	3.08864	1.92e-98	Up	5.67e-99	LOC103645275	NA	NA	NA	NA	NA
103627463	1110	543.99	1463.99	1.44088	2.85e-98	Up	8.45e-99	LOC103627463	GO:0043231//intracellular membrane-bounded organelle	NA	GO:0006351//transcription, DNA-templated	K09286//EREBP-like factor	gi|670409486|ref|XP_008645977.1|//PREDICTED: ethylene-responsive transcription factor ERF053-like [Zea mays]
BGI_novel_G001568	1314	347.14	1127.66	1.71237	2.53e-97	Up	7.55e-98	NA	NA	NA	NA	K13691//pathogen-inducible salicylic acid glucosyltransferase [EC:2.4.1.-]	XP_008670325.1//crocetin glucosyltransferase 2 [Zea mays]
103632794	2784	392	1199.22	1.62579	3.68e-96	Up	1.11e-96	LOC103632794	NA	GO:0003677//DNA binding;GO:0004803//transposase activity;GO:0008270//zinc ion binding	GO:0006313//transposition, DNA-mediated	K17604//zinc finger SWIM domain-containing protein 3	gi|670362591|ref|XP_008652753.1|//PREDICTED: uncharacterized protein LOC103632794 [Zea mays];XP_020401183.1//uncharacterized protein LOC103632794 [Zea mays]
103651628	2123	293	1023	1.81646	7.41e-96	Up	2.23e-96	LOC103651628	GO:0016021//integral component of membrane	GO:0005215//transporter activity	GO:0006857//oligopeptide transport	K14638//solute carrier family 15 (peptide/histidine transporter), member 3/4	gi|670390386|ref|XP_008675518.1|//PREDICTED: protein NRT1/ PTR FAMILY 6.2-like [Zea mays]
100193105	1176	356.93	1134.61	1.68111	1.92e-95	Up	5.82e-96	LOC100193105	NA	NA	NA	K20827//RNA polymerase II subunit B1 CTD phosphatase RPAP2 [EC:3.1.3.16]	gi|212722072|ref|NP_001131739.1|//uncharacterized protein LOC100193105 [Zea mays]
BGI_novel_G000891	4740	209.04	861.37	2.05548	3.8e-95	Up	1.15e-95	NA	NA	NA	NA	K11303//histone acetyltransferase 1 [EC:2.3.1.48]	Q8LPU4.2//RecName: Full=Histone acetyltransferase type B catalytic subunit; AltName: Full=Histone acetyltransferase HAT B; AltName: Full=Histone acetyltransferase HAT-B-p50
BGI_novel_G001906	2976	146.86	733.57	2.33312	7.94e-95	Up	2.41e-95	NA	NA	NA	NA	K02133//F-type H+-transporting ATPase subunit beta [EC:3.6.3.14]	AQL01300.1//LL-diaminopimelate aminotransferase chloroplastic [Zea mays]
BGI_novel_G002531	3869	182.36	805.02	2.15486	1.96e-94	Up	5.99e-95	NA	NA	NA	NA	NA	XP_021319501.1//auxin response factor 12 [Sorghum bicolor]
100193857	1548	154	745	2.28693	4.89e-94	Up	1.5e-94	LOC100193857	GO:0016021//integral component of membrane	GO:0015171//amino acid transmembrane transporter activity	GO:0003333//amino acid transmembrane transport	K15015//solute carrier family 32 (vesicular inhibitory amino acid transporter)	gi|212724086|ref|NP_001132410.1|//uncharacterized protein LOC100193857 [Zea mays]
100279508	2629	732	1726	1.25014	2.9e-93	Up	8.91e-94	LOC100279508	GO:0009505//plant-type cell wall	GO:0046556//alpha-L-arabinofuranosidase activity;GO:0009044//xylan 1,4-beta-xylosidase activity	GO:0045493//xylan catabolic process;GO:0031222//arabinan catabolic process	K15920//beta-D-xylosidase 4 [EC:3.2.1.37]	gi|226531269|ref|NP_001145980.1|//putative O-Glycosyl hydrolase superfamily protein precursor [Zea mays]
BGI_novel_G002208	1438	60.98	528.27	3.12749	3.32e-93	Up	1.02e-93	NA	NA	NA	NA	K14292//trimethylguanosine synthase [EC:2.1.1.-]	XP_020404652.1//uncharacterized protein LOC109944338 [Zea mays]
100281665	1988	481	1330.13	1.48008	4.94e-93	Up	1.52e-93	GLK52	GO:0005634//nucleus	GO:0003677//DNA binding	GO:0006355//regulation of transcription, DNA-templated	K12741//heterogeneous nuclear ribonucleoprotein A1/A3;K06236//collagen, type I, alpha;K14491//two-component response regulator ARR-B family;K01940//argininosuccinate synthase [EC:6.3.4.5];K13171//serine/arginine repetitive matrix protein 1	gi|670443033|ref|XP_008661900.1|//PREDICTED: transfactor isoform X2 [Zea mays];gi|226495303|ref|NP_001148057.1|//transfactor [Zea mays];XP_008661900.1//transfactor isoform X2 [Zea mays]
109942418	1521	985.45	2098.79	1.10333	5.93e-93	Up	1.83e-93	LOC109942418	NA	GO:0016740//transferase activity	NA	K20239//spermidine disinapoyl transferase [EC:2.3.1.248];K15400//omega-hydroxypalmitate O-feruloyl transferase [EC:2.3.1.188]	gi|242094734|ref|XP_002437857.1|//hypothetical protein SORBIDRAFT_10g003850 [Sorghum bicolor]
103629704	2455	1029	2160	1.08241	9.56e-93	Up	2.96e-93	LOC103629704	GO:0016020//membrane	NA	NA	K13172//serine/arginine repetitive matrix protein 2	XP_020394958.1//uncharacterized protein LOC103629704 [Zea mays];gi|670416135|ref|XP_008649036.1|//PREDICTED: uncharacterized protein LOC103629704 isoform X1 [Zea mays]
BGI_novel_G004642	3314	39.16	464.9	3.58209	6.09e-92	Up	1.89e-92	NA	NA	NA	NA	NA	AEJ07934.1//Xilon1 gag-pol polyprotein [Zea mays subsp. mexicana]
BGI_novel_G000898	4108	173.39	774.84	2.1725	7.15e-92	Up	2.23e-92	NA	NA	NA	NA	K15731//carboxy-terminal domain RNA polymerase II polypeptide A small phosphatase [EC:3.1.3.16];K17479//glutaredoxin domain-containing cysteine-rich protein 1;K10398//kinesin family member 11;K05658//ATP-binding cassette, subfamily B (MDR/TAP), member 1 [EC:3.6.3.44];K17917//sorting nexin-1/2	AEJ07906.1//putative transposase [Zea luxurians]
103642050	5110	365	1128.38	1.64091	9.06e-92	Up	2.82e-92	LOC103642050	GO:0016020//membrane;GO:0016021//integral component of membrane	NA	NA	K20283//golgin subfamily A member 4	AQK46106.1//hypothetical protein ZEAMMB73_Zm00001d026295 [Zea mays];gi|242074314|ref|XP_002447093.1|//hypothetical protein SORBIDRAFT_06g028450 [Sorghum bicolor];gi|413919511|gb|AFW59443.1|//hypothetical protein ZEAMMB73_392937 [Zea mays]
103632620	2375	422.01	1218.21	1.54204	1.44e-90	Up	4.52e-91	LOC103632620	NA	NA	NA	K04733//interleukin-1 receptor-associated kinase 4 [EC:2.7.11.1]	gi|670423654|ref|XP_008652592.1|//PREDICTED: receptor-like protein kinase At3g21340 [Zea mays];XP_008651015.2//putative receptor-like protein kinase family protein isoform X1 [Zea mays]
100275348	1204	593.83	1493.77	1.34346	2.63e-90	Up	8.31e-91	LOC100275348	NA	NA	NA	NA	gi|413951441|gb|AFW84090.1|//hypothetical protein ZEAMMB73_049848 [Zea mays]
100285033	1522	521	1377	1.4148	4.51e-90	Up	1.43e-90	LOC100285033	NA	GO:0008270//zinc ion binding	NA	K10635//E3 ubiquitin-protein ligase Arkadia [EC:2.3.2.27];K19041//E3 ubiquitin-protein ligase RNF38/44 [EC:2.3.2.27]	gi|226509628|ref|NP_001151400.1|//zinc finger, C3HC4 type family protein [Zea mays];gi|670443264|ref|XP_008662034.1|//PREDICTED: zinc finger, C3HC4 type family protein isoform X1 [Zea mays]
BGI_novel_G005982	1369	919.26	1969.55	1.11195	2.03e-88	Up	6.5e-89	NA	NA	NA	NA	NA	XP_020408156.1//uncharacterized protein LOC103653462 isoform X3 [Zea mays]
100279371	1644	1135	2276	1.01643	2.97e-88	Up	9.53e-89	LOC100279371	GO:0043231//intracellular membrane-bounded organelle	GO:0080043//quercetin 3-O-glucosyltransferase activity;GO:0080044//quercetin 7-O-glucosyltransferase activity	GO:0009813//flavonoid biosynthetic process;GO:0052696//flavonoid glucuronidation	K13691//pathogen-inducible salicylic acid glucosyltransferase [EC:2.4.1.-]	gi|226528691|ref|NP_001145859.1|//uncharacterized protein LOC100279371 [Zea mays]
100273559	1560	678	1610	1.26033	3.32e-88	Up	1.07e-88	LOC100273559	NA	NA	NA	NA	gi|226532110|ref|NP_001141449.1|//uncharacterized protein LOC100273559 [Zea mays]
100277531	1021	125	656	2.40439	5.46e-88	Up	1.75e-88	LOC100277531	GO:0016021//integral component of membrane	NA	NA	NA	gi|414591036|tpg|DAA41607.1|//TPA: hypothetical protein ZEAMMB73_214773 [Zea mays]
109945269	409	558.14	1418.92	1.35872	2.46e-87	Up	7.95e-88	LOC109945269	NA	NA	NA	NA	gi|413953740|gb|AFW86389.1|//hypothetical protein ZEAMMB73_194032 [Zea mays]
100272997	1434	970	2024	1.07378	6.52e-86	Up	2.14e-86	bHLH71	NA	GO:0016597//amino acid binding;GO:0046983//protein dimerization activity	GO:0008152//metabolic process	K01681//aconitate hydratase [EC:4.2.1.3];K13422//transcription factor MYC2	gi|226490835|ref|NP_001140919.1|//putative HLH DNA-binding domain superfamily protein [Zea mays]
BGI_novel_G004956	1882	418.56	1185.33	1.51441	6.63e-86	Up	2.18e-86	NA	NA	NA	NA	K02184//formin 2	XP_008665194.1//uncharacterized protein LOC103643812 [Zea mays]
BGI_novel_G005468	5035	522	1348	1.38132	3.94e-85	Up	1.3e-85	NA	NA	NA	NA	K16196//eukaryotic translation initiation factor 2-alpha kinase 4 [EC:2.7.11.1];K15923//alpha-L-fucosidase 2 [EC:3.2.1.51];K08247//methionine S-methyltransferase [EC:2.1.1.12]	XP_020408779.1//uncharacterized protein LOC100274541 isoform X1 [Zea mays]
100384454	1025	938.77	1971.4	1.083	7.13e-85	Up	2.36e-85	LOC100384454	NA	NA	NA	NA	gi|670375190|ref|XP_008668923.1|//PREDICTED: uncharacterized protein LOC100384454 [Zea mays]
103639392	1769	428.29	1193.68	1.49138	1.34e-84	Up	4.46e-85	LOC103639392	NA	NA	NA	K09338//homeobox-leucine zipper protein	gi|670440098|ref|XP_008660367.1|//PREDICTED: homeobox-leucine zipper protein HOX19 [Zea mays];XP_008660367.1//homeobox-leucine zipper protein HOX19 [Zea mays]
100283609	1040	868	1866	1.11681	1.92e-84	Up	6.39e-85	LOC100283609	GO:0016021//integral component of membrane;GO:0009941//chloroplast envelope;GO:0009534//chloroplast thylakoid	NA	NA	NA	gi|414866286|tpg|DAA44843.1|//TPA: rhodanese-like family protein [Zea mays]
100277020	1051	1016	2072	1.04075	1.28e-83	Up	4.27e-84	LOC100277020	NA	NA	NA	NA	gi|226490971|ref|NP_001144165.1|//uncharacterized protein LOC100277020 [Zea mays]
103633246	1256	482	1273	1.41375	2.61e-83	Up	8.76e-84	LOC103633246	GO:0012505//endomembrane system;GO:0016021//integral component of membrane;GO:0031201//SNARE complex;GO:0005886//plasma membrane	GO:0000149//SNARE binding;GO:0005484//SNAP receptor activity	GO:0006886//intracellular protein transport;GO:0006906//vesicle fusion;GO:0048278//vesicle docking;GO:0006887//exocytosis	K08486//syntaxin 1B/2/3	gi|670425000|ref|XP_008653164.1|//PREDICTED: putative syntaxin-131 [Zea mays]
100280103	1644	603	1458	1.28638	1.41e-82	Up	4.74e-83	LOC100280103	GO:0005634//nucleus	GO:0003677//DNA binding	GO:0006355//regulation of transcription, DNA-templated;GO:0006351//transcription, DNA-templated	K12581//CCR4-NOT transcription complex subunit 7/8;K13126//polyadenylate-binding protein;K03094//S-phase kinase-associated protein 1;K01054//acylglycerol lipase [EC:3.1.1.23]	gi|670359687|ref|XP_008673113.1|//PREDICTED: uncharacterized protein LOC100280103 isoform X1 [Zea mays];gi|226494612|ref|NP_001146513.1|//putative NAC domain transcription factor superfamily protein [Zea mays]
100275498	1115	426	1173	1.4739	9.54e-82	Up	3.24e-82	LOC100275498	NA	NA	NA	K03350//anaphase-promoting complex subunit 3	gi|226504844|ref|NP_001143031.1|//uncharacterized protein LOC100275498 [Zea mays]
103653946	913	159.97	699.88	2.14193	1.02e-81	Up	3.45e-82	LOC103653946	NA	GO:0004190//aspartic-type endopeptidase activity	GO:0006508//proteolysis;GO:0030163//protein catabolic process;GO:0006629//lipid metabolic process	K08245//phytepsin [EC:3.4.23.40]	gi|670368274|ref|XP_008665386.1|//PREDICTED: aspartic proteinase-like isoform X2 [Zea mays];XP_020408250.1//aspartic proteinase-like isoform X1 [Zea mays];gi|670368270|ref|XP_008665383.1|//PREDICTED: aspartic proteinase-like isoform X1 [Zea mays];ONM60940.1//Aspartic proteinase A1 [Zea mays]
100285026	1558	125.24	627.94	2.33856	1.21e-81	Up	4.12e-82	LOC100285026	GO:0016021//integral component of membrane;GO:0005886//plasma membrane	GO:0022857//transmembrane transporter activity	GO:0055085//transmembrane transport	K00801//farnesyl-diphosphate farnesyltransferase [EC:2.5.1.21]	gi|226502452|ref|NP_001151393.1|//nodulin-like protein [Zea mays]
109943791	941	39	421.97	3.44822	3.29e-81	Up	1.12e-81	LOC109943791	NA	NA	NA	NA	gi|414872384|tpg|DAA50941.1|//TPA: hypothetical protein ZEAMMB73_405037 [Zea mays]
109941924	950	432	1176	1.45741	1.29e-80	Up	4.42e-81	LOC109941924	NA	NA	NA	NA	gi|835927395|ref|XP_012699166.1|//PREDICTED: uncharacterized protein LOC105913802 [Setaria italica];XP_020398773.1//uncharacterized protein LOC109941924 [Zea mays]
BGI_novel_G003123	5146	304.67	962.19	1.6717	1.43e-80	Up	4.9e-81	NA	NA	NA	NA	K00430//peroxidase [EC:1.11.1.7];K03263//translation initiation factor 5A;K03010//DNA-directed RNA polymerase II subunit RPB2 [EC:2.7.7.6];K11593//eukaryotic translation initiation factor 2C	AQK61359.1//hypothetical protein ZEAMMB73_Zm00001d054111 [Zea mays]
103650965	1141	797.19	1729.46	1.12995	7.56e-80	Up	2.61e-80	LOC103650965	NA	NA	NA	K19040//E3 ubiquitin-protein ligase ATL10/75/76/77/78 [EC:2.3.2.27]	gi|670388659|ref|XP_008674782.1|//PREDICTED: RING-H2 finger protein ATL72-like [Zea mays]
103627455	1785	93	549	2.57413	9.57e-80	Up	3.31e-80	LOC103627455	GO:0043231//intracellular membrane-bounded organelle	GO:0080043//quercetin 3-O-glucosyltransferase activity;GO:0080044//quercetin 7-O-glucosyltransferase activity	GO:0009813//flavonoid biosynthetic process;GO:0052696//flavonoid glucuronidation	K04628//ceramide galactosyltransferase [EC:2.4.1.47];K13692//UDP-glucose:(indol-3-yl)acetate beta-D-glucosyltransferase [EC:2.4.1.121];K13227//UDP-glucosyltransferase BX8/BX9 [EC:2.4.1.202];K13030//cyanohydrin beta-glucosyltransferase [EC:2.4.1.85]	gi|670409469|ref|XP_008645970.1|//PREDICTED: UDP-glycosyltransferase 82A1-like [Zea mays]
BGI_novel_G001907	3605	203.05	774	1.94312	1e-79	Up	3.47e-80	NA	NA	NA	NA	K02133//F-type H+-transporting ATPase subunit beta [EC:3.6.3.14]	AQL01300.1//LL-diaminopimelate aminotransferase chloroplastic [Zea mays]
BGI_novel_G004131	1225	1002.44	2014.87	1.0198	9.56e-79	Up	3.34e-79	NA	NA	NA	NA	NA	XP_020408156.1//uncharacterized protein LOC103653462 isoform X3 [Zea mays]
BGI_novel_G004132	1225	1002.44	2014.87	1.0198	9.56e-79	Up	3.34e-79	NA	NA	NA	NA	NA	XP_020408156.1//uncharacterized protein LOC103653462 isoform X3 [Zea mays]
BGI_novel_G005963	1502	307	955	1.64989	1.56e-78	Up	5.47e-79	NA	NA	NA	NA	K13172//serine/arginine repetitive matrix protein 2	AQL06181.1//hypothetical protein ZEAMMB73_Zm00001d047342 [Zea mays]
100283118	1417	178	718	2.02473	4.26e-78	Up	1.5e-78	LOC100283118	GO:0016020//membrane	GO:0046872//metal ion binding	NA	K10664//E3 ubiquitin-protein ligase ATL6/9/15/31/42/55 [EC:2.3.2.27]	gi|226503811|ref|NP_001149492.1|//RING-H2 finger protein ATL3B precursor [Zea mays]
109941568	1342	421	1140	1.44977	1.33e-77	Up	4.69e-78	LOC109941568	GO:0016021//integral component of membrane	GO:0061630//ubiquitin protein ligase activity;GO:0008270//zinc ion binding	GO:0043161//proteasome-mediated ubiquitin-dependent protein catabolic process;GO:0016567//protein ubiquitination	K19041//E3 ubiquitin-protein ligase RNF38/44 [EC:2.3.2.27];K16286//E3 ubiquitin-protein ligase EL5 [EC:2.3.2.27]	gi|242087619|ref|XP_002439642.1|//hypothetical protein SORBIDRAFT_09g017860 [Sorghum bicolor]
100275361	1026	464	1208	1.39305	1.95e-77	Up	6.92e-78	LOC100275361	NA	GO:0003677//DNA binding	GO:0006355//regulation of transcription, DNA-templated	K16222//Dof zinc finger protein DOF5.5	gi|226504568|ref|NP_001142926.1|//uncharacterized protein LOC100275361 [Zea mays]
103628204	4133	434	1158	1.42849	4.13e-77	Up	1.47e-77	LOC103628204	GO:0016021//integral component of membrane	GO:0004674//protein serine/threonine kinase activity;GO:0005524//ATP binding	GO:0006468//protein phosphorylation	K13415//protein brassinosteroid insensitive 1 [EC:2.7.10.1 2.7.11.1]	gi|413934650|gb|AFW69201.1|//putative phytosulfokine receptor (LRR repeat-containing protein kinase) family protein [Zea mays]
103641863	1137	175	705.2	2.0233	1.14e-76	Up	4.09e-77	FIP1	NA	NA	NA	K04733//interleukin-1 receptor-associated kinase 4 [EC:2.7.11.1];K03868//RING-box protein 1	gi|670446358|ref|XP_008663399.1|//PREDICTED: GEM-like protein 7 isoform X2 [Zea mays];gi|413918979|gb|AFW58911.1|//FIP1 [Zea mays]
103640122	1604	84.11	514.57	2.62564	1.82e-76	Up	6.54e-77	LOC103640122	NA	NA	NA	K05658//ATP-binding cassette, subfamily B (MDR/TAP), member 1 [EC:3.6.3.44];K12874//intron-binding protein aquarius	gi|670432479|ref|XP_008656776.1|//PREDICTED: ABC transporter B family member 4-like isoform X2 [Zea mays];PAN49514.1//hypothetical protein PAHAL_F02554 [Panicum hallii]
103646085	2402	57	448	2.98709	4.98e-76	Up	1.79e-76	LOC103646085	GO:0005618//cell wall	GO:0004252//serine-type endopeptidase activity	GO:0006508//proteolysis	K04733//interleukin-1 receptor-associated kinase 4 [EC:2.7.11.1];K13199//plasminogen activator inhibitor 1 RNA-binding protein	gi|414585916|tpg|DAA36487.1|//TPA: putative subtilase family protein [Zea mays]
100273291	1460	175	702	2.01674	5.15e-76	Up	1.86e-76	LOC100273291	GO:0005576//extracellular region	GO:0008270//zinc ion binding;GO:0004650//polygalacturonase activity;GO:0016491//oxidoreductase activity	GO:0005975//carbohydrate metabolic process;GO:0071555//cell wall organization;GO:0055114//oxidation-reduction process	K01184//polygalacturonase [EC:3.2.1.15]	gi|226530040|ref|NP_001141204.1|//putative alcohol dehydrogenase superfamily protein precursor [Zea mays]
103629913	2030	857	1785	1.07118	1.11e-75	Up	4e-76	LOC103629913	GO:0016020//membrane	GO:0046872//metal ion binding	NA	K10664//E3 ubiquitin-protein ligase ATL6/9/15/31/42/55 [EC:2.3.2.27]	gi|670416635|ref|XP_008649233.1|//PREDICTED: E3 ubiquitin-protein ligase ATL31-like [Zea mays]
BGI_novel_G002694	1327	885.24	1818.02	1.05085	9.88e-75	Up	3.61e-75	NA	NA	NA	NA	K08472//mlo protein	XP_008678707.1//MLO-like protein 1 [Zea mays]
109943078	1453	64.73	459.76	2.841	2.76e-74	Up	1.01e-74	LOC109943078	NA	NA	NA	K08734//DNA mismatch repair protein MLH1;K15029//translation initiation factor 3 subunit L;K19951//TBC1 domain family member 8/9;K03094//S-phase kinase-associated protein 1;K20290//conserved oligomeric Golgi complex subunit 3	XP_020401480.1//uncharacterized protein LOC109943078 isoform X2 [Zea mays];gi|670381887|ref|XP_008671688.1|//PREDICTED: uncharacterized protein LOC103649124 [Zea mays];XP_020401479.1//uncharacterized protein LOC109943078 isoform X1 [Zea mays];XP_020401481.1//uncharacterized protein LOC109943078 isoform X3 [Zea mays]
103636322	1840	509	1258	1.31802	3.63e-74	Up	1.33e-74	LOC103636322	GO:0016021//integral component of membrane	GO:0016709//oxidoreductase activity, acting on paired donors, with incorporation or reduction of molecular oxygen, NAD(P)H as one donor, and incorporation of one atom of oxygen;GO:0020037//heme binding;GO:0005506//iron ion binding	GO:0044550//secondary metabolite biosynthetic process;GO:0055114//oxidation-reduction process	K07408//cytochrome P450 family 1 subfamily A polypeptide 1 [EC:1.14.14.1]	gi|670432745|ref|XP_008656896.1|//PREDICTED: cytochrome P450 89A2-like [Zea mays]
100304408	1980	574	1357	1.25392	4.85e-74	Up	1.78e-74	LOC100304408	NA	GO:0030598//rRNA N-glycosylase activity	GO:0017148//negative regulation of translation;GO:0006952//defense response	NA	gi|259490567|ref|NP_001159316.1|//uncharacterized protein LOC100304408 [Zea mays]
109944894	10854	902.25	1836.54	1.03802	5.26e-74	Up	1.93e-74	LOC109944894	NA	NA	NA	K03013//DNA-directed RNA polymerases I, II, and III subunit RPABC1;K13111//WD40 repeat-containing protein SMU1;K17913//carlactone synthase / all-trans-10'-apo-beta-carotenal 13,14-cleaving dioxygenase [EC:1.13.11.69 1.13.11.70];K10357//myosin V;K14300//nuclear pore complex protein Nup133	XP_020406169.1//uncharacterized protein LOC109944894 [Zea mays];gi|99866741|gb|ABF67953.1|//CACTA TnpD transposase [Zea mays]
BGI_novel_G002601	2032	494.47	1227.74	1.32467	5.62e-73	Up	2.09e-73	NA	NA	NA	NA	NA	NP_001143345.1//uncharacterized protein LOC100275957 [Zea mays]
100285045	2733	830	1723	1.06636	1.36e-72	Up	5.08e-73	LOC100285045	NA	GO:0004185//serine-type carboxypeptidase activity	GO:0051603//proteolysis involved in cellular protein catabolic process	K16297//serine carboxypeptidase-like clade II [EC:3.4.16.-]	gi|259490272|ref|NP_001159178.1|//uncharacterized protein LOC100304263 precursor [Zea mays];gi|670436158|ref|XP_008658699.1|//PREDICTED: lysosomal protective protein isoform X1 [Zea mays];XP_008658699.1//lysosomal protective protein isoform X1 [Zea mays];gi|670436160|ref|XP_008658700.1|//PREDICTED: lysosomal protective protein isoform X2 [Zea mays];gi|226495777|ref|NP_001151412.1|//lysosomal prot…
BGI_novel_G006238	5103	29.36	361.07	3.63298	1.52e-72	Up	5.68e-73	NA	NA	NA	NA	K08907//light-harvesting complex I chlorophyll a/b binding protein 1	AQK41087.1//Chlorophyll a-b binding protein 6 chloroplastic [Zea mays]
BGI_novel_G000042	6401	351	992	1.51149	5.57e-72	Up	2.1e-72	NA	NA	NA	NA	K16196//eukaryotic translation initiation factor 2-alpha kinase 4 [EC:2.7.11.1];K15923//alpha-L-fucosidase 2 [EC:3.2.1.51];K08247//methionine S-methyltransferase [EC:2.1.1.12]	AAL76001.1//putative gag-pol polyprotein [Zea mays]
100273260	1672	408	1084	1.42235	7.68e-72	Up	2.9e-72	LOC100273260	NA	NA	NA	K09422//myb proto-oncogene protein, plant	gi|226498224|ref|NP_001141174.1|//MYB transcription factor [Zea mays]
BGI_novel_G002244	3900	133.5	598.71	2.17764	1.36e-71	Up	5.13e-72	NA	NA	NA	NA	K01568//pyruvate decarboxylase [EC:4.1.1.1]	XP_021311205.1//uncharacterized protein LOC8062121 isoform X1 [Sorghum bicolor]
103646173	1488	39.67	383.87	3.28712	3.26e-71	Up	1.24e-71	LOC103646173	GO:0016021//integral component of membrane	GO:0000166//nucleotide binding;GO:0003676//nucleic acid binding	NA	NA	gi|673921823|ref|NP_001288534.1|//uncharacterized protein LOC103646173 [Zea mays];NP_001288534.1//uncharacterized protein LOC103646173 [Zea mays]
BGI_novel_G004946	4405	542.14	1286.96	1.25985	8.08e-71	Up	3.08e-71	NA	NA	NA	NA	K14724//solute carrier family 9 (sodium/hydrogen exchanger), member 8	ONL95495.1//Sodium/hydrogen exchanger 2 [Zea mays]
103633102	1726	718	1548	1.12097	9.15e-71	Up	3.49e-71	LOC103633102	NA	GO:0016747//transferase activity, transferring acyl groups other than amino-acyl groups	NA	K13065//shikimate O-hydroxycinnamoyltransferase [EC:2.3.1.133]	gi|670424635|ref|XP_008653003.1|//PREDICTED: agmatine coumaroyltransferase-2-like [Zea mays]
100194247	2236	393	1050	1.43041	3.19e-70	Up	1.22e-70	LOC100194247	NA	NA	NA	K20495//long-chain fatty acid omega-monooxygenase [EC:1.14.13.205]	gi|212721938|ref|NP_001132760.1|//uncharacterized protein LOC100194247 [Zea mays];gi|670358364|ref|XP_008662954.1|//PREDICTED: hypothetical protein isoform X2 [Zea mays]
103629169	1242	379	1027	1.45079	3.69e-70	Up	1.41e-70	LOC103629169	NA	NA	NA	NA	XP_008648566.1//uncharacterized protein LOC103629169 [Zea mays];gi|670414853|ref|XP_008648566.1|//PREDICTED: uncharacterized protein LOC103629169 [Zea mays]
103646975	822	139	603	2.1297	3.7e-70	Up	1.42e-70	LOC103646975	NA	NA	NA	NA	NA
100216699	3533	416.1	1085	1.39532	6.7e-70	Up	2.58e-70	LOC100216699	NA	NA	NA	NA	gi|219363311|ref|NP_001136577.1|//uncharacterized protein LOC100216699 [Zea mays];XP_020394009.1//uncharacterized protein LOC109939933 [Zea mays]
100274294	1271	647	1436	1.16284	1.19e-69	Up	4.59e-70	LOC100274294	NA	NA	NA	NA	gi|195636388|gb|ACG37662.1|//avr9/Cf-9 rapidly elicited protein 146 [Zea mays]
103650831	1051	126	573	2.19774	2.32e-69	Up	8.97e-70	LOC103650831	NA	NA	NA	NA	gi|670388290|ref|XP_008674638.1|//PREDICTED: uncharacterized protein LOC103650831 [Zea mays]
103639401	677	654	1444	1.15533	2.51e-69	Up	9.73e-70	LOC103639401	NA	NA	NA	NA	gi|670440123|ref|XP_008660376.1|//PREDICTED: phytosulfokines 2-like [Zea mays]
103655011	1938	730.73	1552.81	1.1001	6.56e-69	Up	2.55e-69	LOC103655011	NA	NA	GO:0006355//regulation of transcription, DNA-templated	K14494//DELLA protein	gi|670400456|ref|XP_008680054.1|//PREDICTED: scarecrow-like protein 9 [Zea mays]
103634833	3441	500.84	1209.91	1.2851	1.01e-68	Up	3.91e-69	LOC103634833	GO:0016021//integral component of membrane	GO:0004674//protein serine/threonine kinase activity;GO:0005524//ATP binding	GO:0006468//protein phosphorylation	K13428//LRR receptor-like serine/threonine-protein kinase EFR [EC:2.7.11.1];K13437//receptor kinase-like protein	gi|670429608|ref|XP_008655645.1|//PREDICTED: putative receptor-like protein kinase At3g47110 [Zea mays]
100193660	1190	745	1571.24	1.08922	1.28e-68	Up	4.98e-69	LOC100193660	NA	NA	NA	NA	gi|212722564|ref|NP_001132225.1|//putative VQ motif family protein [Zea mays]
103649816	1630	118.74	553.8	2.23418	1.96e-68	Up	7.67e-69	LOC103649816	NA	GO:0016747//transferase activity, transferring acyl groups other than amino-acyl groups	NA	K13065//shikimate O-hydroxycinnamoyltransferase [EC:2.3.1.133]	ONM30206.1//Spermidine hydroxycinnamoyl transferase [Zea mays];gi|195626152|gb|ACG34906.1|//anthranilate N-benzoyltransferase protein 1 [Zea mays]
BGI_novel_G003129	2192	117.23	550.34	2.24361	2.33e-68	Up	9.11e-69	NA	NA	NA	NA	K00430//peroxidase [EC:1.11.1.7];K03263//translation initiation factor 5A;K03010//DNA-directed RNA polymerase II subunit RPB2 [EC:2.7.7.6];K11593//eukaryotic translation initiation factor 2C	AQK61359.1//hypothetical protein ZEAMMB73_Zm00001d054111 [Zea mays]
103635045	1894	522	1234	1.25384	1.75e-67	Up	6.9e-68	LOC103635045	GO:0005576//extracellular region	GO:0004650//polygalacturonase activity	GO:0005975//carbohydrate metabolic process;GO:0071555//cell wall organization	K01213//galacturan 1,4-alpha-galacturonidase [EC:3.2.1.67]	gi|670430067|ref|XP_008655818.1|//PREDICTED: polygalacturonase At1g48100-like [Zea mays]
BGI_novel_G004641	1207	70.33	443.86	2.67052	2.16e-67	Up	8.51e-68	NA	NA	NA	NA	NA	NP_001168149.1//uncharacterized protein LOC100381900 [Zea mays]
103630419	1098	672.45	1456.46	1.12759	2.66e-67	Up	1.05e-67	LOC103630419	NA	NA	NA	K09286//EREBP-like factor	gi|670417811|ref|XP_008649697.1|//PREDICTED: ethylene-responsive transcription factor ABR1-like [Zea mays];AIB05359.1//AP2-EREBP transcription factor, partial [Zea mays]
100273780	1337	781.99	1613.99	1.05803	2.88e-67	Up	1.14e-67	LOC100273780	GO:0009536//plastid	GO:0016787//hydrolase activity	NA	NA	gi|670412361|ref|XP_008647335.1|//PREDICTED: uncharacterized protein LOC100192595 isoform X1 [Zea mays];gi|226508848|ref|NP_001141655.1|//nudix hydrolase 2 [Zea mays]
100279719	3748	234	766	1.72346	2.91e-67	Up	1.15e-67	LOC100279719	GO:0016021//integral component of membrane	GO:0005524//ATP binding;GO:0004672//protein kinase activity	GO:0006468//protein phosphorylation	K20181//vacuolar protein sorting-associated protein 18	gi|670428111|ref|XP_008654820.1|//PREDICTED: uncharacterized protein LOC100279719 isoform X1 [Zea mays]
100279428	1290	305	887.3	1.55324	3.92e-67	Up	1.55e-67	LOC100279428	NA	GO:0004857//enzyme inhibitor activity	GO:0043086//negative regulation of catalytic activity	NA	gi|226492072|ref|NP_001145909.1|//uncharacterized protein LOC100279428 precursor [Zea mays]
100192093	2013	677	1456	1.11741	2.49e-66	Up	9.93e-67	LOC100192093	GO:0016021//integral component of membrane	NA	NA	K14794//ribosomal RNA-processing protein 12	gi|212275133|ref|NP_001130988.1|//nodulin-like protein [Zea mays]
103649946	1198	334	930	1.49001	3.28e-66	Up	1.31e-66	LOC103649946	NA	GO:0046872//metal ion binding	GO:0030001//metal ion transport	NA	gi|670386221|ref|XP_008673856.1|//PREDICTED: uncharacterized protein LOC103649946 [Zea mays]
100285280	844	498	1187	1.26573	6.41e-66	Up	2.57e-66	LOC100285280	GO:0009536//plastid	GO:0061630//ubiquitin protein ligase activity;GO:0046872//metal ion binding	GO:0043161//proteasome-mediated ubiquitin-dependent protein catabolic process;GO:0042787//protein ubiquitination involved in ubiquitin-dependent protein catabolic process;GO:0000209//protein polyubiquitination	K11982//E3 ubiquitin-protein ligase RNF115/126 [EC:2.3.2.27]	gi|226495011|ref|NP_001151645.1|//ubiquitin-protein ligase CIP8 [Zea mays]
100281591	1986	420	1064	1.35366	1.45e-65	Up	5.84e-66	LOC100281591	NA	GO:0016831//carboxy-lyase activity;GO:0030170//pyridoxal phosphate binding	GO:0006520//cellular amino acid metabolic process	K01592//tyrosine decarboxylase [EC:4.1.1.25]	gi|226529738|ref|NP_001147982.1|//tyrosine/DOPA decarboxylase 1 [Zea mays]
100191339	1382	857	1700	1.00079	9.89e-65	Up	4.02e-65	LOC100191339	GO:0005737//cytoplasm	GO:0046872//metal ion binding;GO:0033760//2'-deoxymugineic-acid 2'-dioxygenase activity;GO:0031418//L-ascorbic acid binding	GO:0010041//response to iron(III) ion;GO:0055114//oxidation-reduction process	K18054//2'-deoxymugineic-acid 2'-dioxygenase / mugineic-acid 3-dioxygenase [EC:1.14.11.24 1.14.11.25]	gi|212275582|ref|NP_001130245.1|//uncharacterized protein LOC100191339 [Zea mays]
100191685	933	800	1618	1.02876	1.76e-64	Up	7.19e-65	LOC100191685	GO:0005634//nucleus	GO:0043565//sequence-specific DNA binding;GO:0003700//transcription factor activity, sequence-specific DNA binding	GO:0006355//regulation of transcription, DNA-templated	K14432//ABA responsive element binding factor	gi|212276040|ref|NP_001130586.1|//putative bZIP transcription factor superfamily protein [Zea mays];XP_020394363.1//putative bZIP transcription factor superfamily protein isoform X2 [Zea mays]
103651710	3941	207	703	1.77652	1.8e-64	Up	7.35e-65	LOC103651710	NA	GO:0004842//ubiquitin-protein transferase activity	GO:0016567//protein ubiquitination	K10260//F-box and WD-40 domain protein 7;K08332//null	gi|414875638|tpg|DAA52769.1|//TPA: hypothetical protein ZEAMMB73_576745 [Zea mays]
103652204	1945	439.18	1086.24	1.31908	2.33e-64	Up	9.52e-65	LOC103652204	NA	NA	NA	K17604//zinc finger SWIM domain-containing protein 3	XP_020396542.1//uncharacterized protein LOC109940762 [Zea mays];gi|670391426|ref|XP_008676060.1|//PREDICTED: uncharacterized protein LOC103652204 [Zea mays]
107546751	747	241	759	1.66769	1.02e-63	Up	4.19e-64	LOC107546751	NA	NA	NA	NA	gi|413947770|gb|AFW80419.1|//hypothetical protein ZEAMMB73_240858 [Zea mays]
103633653	699	122	538	2.15335	1.22e-63	Up	5.05e-64	LOC103633653	NA	NA	NA	NA	gi|670425945|ref|XP_008653591.1|//PREDICTED: uncharacterized protein LOC103633653 [Zea mays]
100285031	1511	273	811	1.58343	3.28e-63	Up	1.36e-63	LOC100285031	GO:0046658//anchored component of plasma membrane	GO:0004553//hydrolase activity, hydrolyzing O-glycosyl compounds;GO:0030247//polysaccharide binding	GO:0005975//carbohydrate metabolic process	K19892//glucan endo-1,3-beta-glucosidase 4 [EC:3.2.1.39];K19893//glucan endo-1,3-beta-glucosidase 5/6 [EC:3.2.1.39]	gi|226501752|ref|NP_001151398.1|//lichenase-2 precursor [Zea mays]
103653956	2282	352.51	941.5	1.42992	4.07e-63	Up	1.69e-63	LOC103653956	GO:0016021//integral component of membrane	GO:0005215//transporter activity	GO:0006810//transport	K14638//solute carrier family 15 (peptide/histidine transporter), member 3/4	gi|670397799|ref|XP_008678997.1|//PREDICTED: protein NRT1/ PTR FAMILY 8.3-like isoform X2 [Zea mays]
BGI_novel_G000646	6845	150.98	592.08	1.98406	4.58e-63	Up	1.9e-63	NA	NA	NA	NA	K20553//5'-3' exoribonuclease 4 [EC:3.1.13.-]	AQK43535.1//hypothetical protein ZEAMMB73_Zm00001d025328 [Zea mays]
103648566	1855	54.1	387.02	2.85133	4.88e-63	Up	2.03e-63	LOC103648566	NA	GO:0003824//catalytic activity	NA	K06617//raffinose synthase [EC:2.4.1.82]	gi|670381026|ref|XP_008671237.1|//PREDICTED: probable galactinol--sucrose galactosyltransferase 2, partial [Zea mays];XP_002448054.1//probable galactinol--sucrose galactosyltransferase 2 [Sorghum bicolor]
BGI_novel_G004562	3228	63	407.01	2.70426	9.3e-63	Up	3.88e-63	NA	NA	NA	NA	K00434//L-ascorbate peroxidase [EC:1.11.1.11]	ONM52522.1//L-ascorbate peroxidase 2 cytosolic [Zea mays]
103639545	1531	145.16	579.21	2.00907	1.01e-62	Up	4.19e-63	LOC103639545	GO:0005634//nucleus	GO:0003677//DNA binding	GO:0006355//regulation of transcription, DNA-templated	K12581//CCR4-NOT transcription complex subunit 7/8;K03094//S-phase kinase-associated protein 1;K13126//polyadenylate-binding protein;K01054//acylglycerol lipase [EC:3.1.1.23]	gi|670440446|ref|XP_008660508.1|//PREDICTED: NAC domain-containing protein 72 [Zea mays]
103634994	3114	754	1539	1.04198	1.11e-62	Up	4.63e-63	LOC103634994	GO:0016021//integral component of membrane;GO:0005886//plasma membrane	GO:0004674//protein serine/threonine kinase activity;GO:0005524//ATP binding	GO:0006468//protein phosphorylation;GO:0048544//recognition of pollen	K04733//interleukin-1 receptor-associated kinase 4 [EC:2.7.11.1]	gi|670429967|ref|XP_008655789.1|//PREDICTED: G-type lectin S-receptor-like serine/threonine-protein kinase At2g19130 [Zea mays]
103645883	1534	391.94	996.15	1.35835	8.18e-62	Up	3.44e-62	LOC103645883	NA	NA	NA	K02357//elongation factor Ts;K11294//nucleolin	gi|670374939|ref|XP_008668817.1|//PREDICTED: myb-like protein X [Zea mays]
103643513	799	791	1584	1.01445	9.21e-62	Up	3.88e-62	LOC103643513	NA	NA	NA	NA	gi|670367059|ref|XP_008664914.1|//PREDICTED: glycine-rich cell wall structural protein 2-like [Zea mays]
103626061	1917	49.03	368.28	2.92169	1.65e-61	Up	6.97e-62	LOC103626061	GO:0016021//integral component of membrane	GO:0016709//oxidoreductase activity, acting on paired donors, with incorporation or reduction of molecular oxygen, NAD(P)H as one donor, and incorporation of one atom of oxygen;GO:0020037//heme binding;GO:0005506//iron ion binding	GO:0044550//secondary metabolite biosynthetic process;GO:0055114//oxidation-reduction process	K12153//phenylalanine N-monooxygenase [EC:1.14.13.124]	gi|670406170|ref|XP_008644663.1|//PREDICTED: tyrosine N-monooxygenase-like [Zea mays]
103630297	2144	685.89	1432.62	1.07523	1.87e-61	Up	7.89e-62	LOC103630297	GO:0009507//chloroplast	GO:0005524//ATP binding	GO:0042026//protein refolding	K04077//chaperonin GroEL	gi|670417537|ref|XP_008649582.1|//PREDICTED: ruBisCO large subunit-binding protein subunit alpha, chloroplastic [Zea mays]
BGI_novel_G004491	2771	330.66	895.75	1.45037	2.16e-61	Up	9.12e-62	NA	NA	NA	NA	K12605//CCR4-NOT transcription complex subunit 2	AQK86820.1//putative NOT transcription complex subunit VIP2 [Zea mays]
100304218	3006	622	1338	1.11772	3.99e-61	Up	1.7e-61	LOC100304218	NA	GO:0008270//zinc ion binding	NA	K17285//selenium-binding protein 1;K11000//callose synthase [EC:2.4.1.-]	gi|259490042|ref|NP_001159140.1|//uncharacterized protein LOC100304218 [Zea mays]
100272809	1326	712	1464	1.05259	1.11e-60	Up	4.73e-61	LOC100272809	GO:0016021//integral component of membrane;GO:0009941//chloroplast envelope	GO:0016787//hydrolase activity	NA	K13698//abhydrolase domain-containing protein 4;K13535//cardiolipin-specific phospholipase [EC:3.1.1.-]	gi|226496411|ref|NP_001140734.1|//uncharacterized protein LOC100272809 [Zea mays]
103626407	1243	172	618	1.85782	2.24e-60	Up	9.62e-61	LOC103626407	GO:0016020//membrane;GO:0005739//mitochondrion	GO:0005516//calmodulin binding;GO:0003700//transcription factor activity, sequence-specific DNA binding	GO:0006355//regulation of transcription, DNA-templated;GO:0009734//auxin-activated signaling pathway	K14488//SAUR family protein	gi|670407075|ref|XP_008645034.1|//PREDICTED: auxin-induced protein 6B-like [Zea mays]
BGI_novel_G004489	3285	0	322.17	9.3443	1.74e-59	Up	7.55e-60	NA	NA	NA	NA	K12605//CCR4-NOT transcription complex subunit 2	AQK86820.1//putative NOT transcription complex subunit VIP2 [Zea mays]
103629037	1640	677	1403	1.06391	3.19e-59	Up	1.39e-59	LOC103629037	NA	NA	NA	NA	gi|670414515|ref|XP_008648456.1|//PREDICTED: calponin homology domain-containing protein DDB_G0272472-like isoform X1 [Zea mays]
100285018	1540	702	1436	1.04514	6.89e-59	Up	3.02e-59	BE997321	NA	GO:0000179//rRNA (adenine-N6,N6-)-dimethyltransferase activity	GO:0031167//rRNA methylation;GO:0009409//response to cold	K14191//18S rRNA (adenine1779-N6/adenine1780-N6)-dimethyltransferase [EC:2.1.1.183];K08819//cyclin-dependent kinase 12/13 [EC:2.7.11.22 2.7.11.23];K10357//myosin V;K13415//protein brassinosteroid insensitive 1 [EC:2.7.10.1 2.7.11.1];K08873//serine/threonine-protein kinase SMG1 [EC:2.7.11.1]	gi|670393866|ref|XP_008677352.1|//PREDICTED: LOC100285018 isoform X2 [Zea mays];XP_008677355.1//uncharacterized protein LOC100285018 isoform X3 [Zea mays];gi|670393872|ref|XP_008677355.1|//PREDICTED: LOC100285018 isoform X4 [Zea mays];gi|670393870|ref|XP_008677354.1|//PREDICTED: LOC100285018 isoform X3 [Zea mays]
103629547	1139	235	721	1.62996	1e-58	Up	4.39e-59	LOC103629547	GO:0016021//integral component of membrane	GO:0008270//zinc ion binding	GO:0044267//cellular protein metabolic process	K19040//E3 ubiquitin-protein ligase ATL10/75/76/77/78 [EC:2.3.2.27];K10663//E3 ubiquitin-protein ligase ATL4 [EC:2.3.2.27];K10664//E3 ubiquitin-protein ligase ATL6/9/15/31/42/55 [EC:2.3.2.27]	gi|670415679|ref|XP_008648859.1|//PREDICTED: RING-H2 finger protein ATL44-like [Zea mays]
109945115	1532	263.08	767.75	1.55776	1.44e-58	Up	6.33e-59	LOC109945115	NA	NA	NA	K07466//replication factor A1	XP_020406515.1//uncharacterized protein LOC109945115 [Zea mays];gi|670391488|ref|XP_008676092.1|//PREDICTED: replication protein A 70 kDa DNA-binding subunit B-like [Zea mays];XP_020398086.1//uncharacterized protein LOC103636620 [Zea mays]
BGI_novel_G002707	537	103	473.22	2.21249	4.7e-58	Up	2.08e-58	NA	NA	NA	NA	K12489//Arf-GAP with coiled-coil, ANK repeat and PH domain-containing protein;K01251//adenosylhomocysteinase [EC:3.3.1.1];K11000//callose synthase [EC:2.4.1.-];K08873//serine/threonine-protein kinase SMG1 [EC:2.7.11.1]	AAM94327.1//putative reverse transcriptase [Sorghum bicolor]
BGI_novel_G003420	708	221.06	693.13	1.66131	4.91e-58	Up	2.17e-58	NA	NA	NA	NA	K15332//tRNA (uracil-5-)-methyltransferase [EC:2.1.1.-]	AQK67516.1//hypothetical protein ZEAMMB73_Zm00001d014905 [Zea mays]
103655864	552	11.59	250.79	4.44815	2.51e-57	Up	1.12e-57	LOC103655864	NA	NA	NA	K17604//zinc finger SWIM domain-containing protein 3	gi|670401808|ref|XP_008680765.1|//PREDICTED: protein FAR1-RELATED SEQUENCE 1-like [Zea mays]
103648261	817	250.16	736.29	1.57005	7.21e-57	Up	3.24e-57	LOC103648261	NA	GO:0004190//aspartic-type endopeptidase activity	GO:0006508//proteolysis;GO:0030163//protein catabolic process;GO:0006629//lipid metabolic process	K08245//phytepsin [EC:3.4.23.40]	ONM09042.1//Helix-loop-helix DNA-binding domain containing protein [Zea mays];gi|670380473|ref|XP_008670969.1|//PREDICTED: aspartic proteinase-like [Zea mays]
BGI_novel_G004260	1648	703.57	1420.63	1.02639	1.27e-56	Up	5.72e-57	NA	NA	NA	NA	K04498//E1A/CREB-binding protein [EC:2.3.1.48]	PAN03930.1//hypothetical protein PAHAL_A00234 [Panicum hallii]
100275783	2066	699	1413	1.02802	1.8e-56	Up	8.13e-57	LOC100275783	GO:0005739//mitochondrion	NA	NA	K13412//calcium-dependent protein kinase [EC:2.7.11.1];K08472//mlo protein	gi|226529923|ref|NP_001143255.1|//hypothetical protein precursor [Zea mays];XP_008676929.1//hypothetical protein [Zea mays];gi|670393054|ref|XP_008676929.1|//PREDICTED: uncharacterized protein LOC100275783 isoform X1 [Zea mays]
103645962	1677	501	1126	1.18095	2.53e-56	Up	1.14e-56	LOC103645962	GO:0016020//membrane	GO:0016740//transferase activity	NA	K13065//shikimate O-hydroxycinnamoyltransferase [EC:2.3.1.133]	gi|670375157|ref|XP_008668908.1|//PREDICTED: shikimate O-hydroxycinnamoyltransferase-like [Zea mays]
109944866	1056	158.51	570.49	1.86025	5.76e-56	Up	2.61e-56	LOC109944866	NA	GO:0016787//hydrolase activity	NA	K19882//O-palmitoleoyl-L-serine hydrolase [EC:3.1.1.98]	gi|992273912|gb|KXG33873.1|//hypothetical protein SORBI_003G384900 [Sorghum bicolor]
BGI_novel_G004397	1738	0	297.95	9.23155	6.09e-56	Up	2.76e-56	NA	NA	NA	NA	K03848//alpha-1,3-glucosyltransferase [EC:2.4.1.267];K04650//nuclear receptor co-repressor 1	AQK79023.1//Putative MYB DNA-binding domain superfamily protein, partial [Zea mays]
103648927	2067	109.34	475.97	2.13467	6.56e-56	Up	2.98e-56	LOC103648927	NA	GO:0003723//RNA binding;GO:0004674//protein serine/threonine kinase activity;GO:0005524//ATP binding	GO:0006468//protein phosphorylation	K08960//casein kinase 1, epsilon [EC:2.7.11.1];K20102//YTH domain-containing family protein	XP_020404581.1//uncharacterized protein LOC103648927 [Zea mays];gi|670381575|ref|XP_008671525.1|//PREDICTED: uncharacterized protein LOC103648927 [Zea mays]
100194001	1581	258	743	1.53862	9.46e-56	Up	4.3e-56	LOC100194001	GO:0016021//integral component of membrane	NA	NA	NA	gi|212722946|ref|NP_001132538.1|//uncharacterized protein LOC100194001 [Zea mays]
100275412	1532	62.93	375.89	2.59111	1.51e-55	Up	6.87e-56	LOC100275412	NA	NA	NA	NA	gi|259490144|ref|NP_001158995.1|//uncharacterized protein LOC100303985 [Zea mays]
103647148	2267	615	1283	1.07349	4.41e-55	Up	2.03e-55	LOC103647148	NA	NA	NA	K10523//speckle-type POZ protein	gi|670377847|ref|XP_008669932.1|//PREDICTED: root phototropism protein 2-like [Zea mays]
103639372	1642	87	426	2.30439	5.19e-55	Up	2.38e-55	LOC103639372	NA	NA	NA	NA	gi|670440054|ref|XP_008660347.1|//PREDICTED: basic proline-rich protein-like [Zea mays]
103631841	4135	475.99	1079.34	1.19377	5.73e-55	Up	2.63e-55	LOC103631841	NA	NA	NA	K04733//interleukin-1 receptor-associated kinase 4 [EC:2.7.11.1];K20368//protein cornichon;K00384//thioredoxin reductase (NADPH) [EC:1.8.1.9];K03083//glycogen synthase kinase 3 beta [EC:2.7.11.26]	gi|670362348|ref|XP_008651865.1|//PREDICTED: uncharacterized protein LOC103631841 [Zea mays]
103630747	2170	497	1110	1.17187	6.83e-55	Up	3.14e-55	LOC103630747	NA	NA	NA	K13424//WRKY transcription factor 33	gi|670418552|ref|XP_008650022.1|//PREDICTED: probable WRKY transcription factor 42 [Zea mays];AQK88579.1//Putative WRKY DNA-binding domain superfamily protein [Zea mays]
BGI_novel_G002864	396	10.21	236.84	4.54848	9.36e-55	Up	4.32e-55	NA	NA	NA	NA	K00434//L-ascorbate peroxidase [EC:1.11.1.11]	ACR35940.1//unknown [Zea mays]
103633134	2638	607	1269	1.07655	9.57e-55	Up	4.42e-55	LOC103633134	NA	GO:0004842//ubiquitin-protein transferase activity	GO:0016567//protein ubiquitination	K08332//null	gi|670424712|ref|XP_008653035.1|//PREDICTED: U-box domain-containing protein 44-like [Zea mays];ONM57094.1//U-box domain-containing protein 44 [Zea mays]
BGI_novel_G005270	4741	101.39	453.63	2.17422	1.43e-54	Up	6.63e-55	NA	NA	NA	NA	K00895//diphosphate-dependent phosphofructokinase [EC:2.7.1.90]	AQL00827.1//Pyrophosphate--fructose 6-phosphate 1-phosphotransferase subunit beta 2 [Zea mays]
100272417	1284	300.62	803.99	1.43186	2.89e-54	Up	1.34e-54	LOC100272417	NA	NA	NA	K00430//peroxidase [EC:1.11.1.7];K12842//U2-associated protein SR140	gi|238005612|gb|ACR33841.1|//unknown [Zea mays];NP_001337676.1//uncharacterized protein LOC100272417 [Zea mays]
103650605	1602	17	252	3.90244	1.1e-53	Up	5.17e-54	LOC103650605	NA	NA	NA	K05609//ubiquitin carboxyl-terminal hydrolase L3 [EC:3.4.19.12]	gi|670387703|ref|XP_008674398.1|//PREDICTED: uncharacterized protein LOC103650605 [Zea mays]
103635503	1615	52	342	2.73004	1.56e-53	Up	7.3e-54	LOC103635503	GO:0046658//anchored component of plasma membrane	GO:0030247//polysaccharide binding;GO:0042972//licheninase activity	GO:0005975//carbohydrate metabolic process	K19893//glucan endo-1,3-beta-glucosidase 5/6 [EC:3.2.1.39];K19891//glucan endo-1,3-beta-glucosidase 1/2/3 [EC:3.2.1.39]	gi|670430953|ref|XP_008656160.1|//PREDICTED: lichenase-2-like [Zea mays]
103655601	3477	237.85	695.8	1.56124	2.06e-53	Up	9.65e-54	LOC103655601	NA	NA	NA	K10268//F-box and leucine-rich repeat protein 2/20;K08332//null;K11593//eukaryotic translation initiation factor 2C	gi|670411714|ref|XP_008646990.1|//PREDICTED: uncharacterized protein LOC103628597 [Zea mays];XP_020400959.1//atherin-like [Zea mays]
BGI_novel_G005302	817	168.61	574.49	1.78122	3.38e-53	Up	1.59e-53	NA	NA	NA	NA	NA	XP_008656245.1//uncharacterized protein LOC103635612 [Zea mays]
103631272	1503	77	396.04	2.37534	4.38e-53	Up	2.07e-53	LOC103631272	NA	NA	NA	K17604//zinc finger SWIM domain-containing protein 3	gi|670419332|ref|XP_008650438.1|//PREDICTED: uncharacterized protein LOC103631272 [Zea mays];XP_020395621.1//uncharacterized protein LOC103631272, partial [Zea mays]
103626529	1998	330	843	1.36569	5.28e-53	Up	2.49e-53	LOC103626529	GO:0005794//Golgi apparatus;GO:0009507//chloroplast	GO:0016413//O-acetyltransferase activity	GO:0071554//cell wall organization or biogenesis	K13172//serine/arginine repetitive matrix protein 2	AQK67886.1//Protein trichome birefringence-like 12 [Zea mays];gi|670407396|ref|XP_008645172.1|//PREDICTED: protein trichome birefringence-like 12 isoform X1 [Zea mays]
103631884	722	7.01	221.44	4.99398	6.04e-53	Up	2.86e-53	LOC103631884	GO:0016020//membrane	NA	NA	K11673//actin-related protein 8	gi|670422021|ref|XP_008651942.1|//PREDICTED: uncharacterized protein LOC103631884 [Zea mays]
103637631	2210	0	277.17	9.12725	7.58e-53	Up	3.59e-53	LOC103637631	NA	NA	NA	NA	gi|670364190|ref|XP_008658223.1|//PREDICTED: uncharacterized protein LOC103637631 [Zea mays]
109942896	539	168.61	572.57	1.77639	7.8e-53	Up	3.7e-53	LOC109942896	NA	NA	NA	K09422//myb proto-oncogene protein, plant	gi|226502376|ref|NP_001146122.1|//uncharacterized protein LOC100279666 [Zea mays]
BGI_novel_G003947	1756	365.52	896.47	1.30693	1.08e-52	Up	5.13e-53	NA	NA	NA	NA	K06630//14-3-3 protein epsilon	AQK78671.1//14-3-3-like protein GF14 epsilon [Zea mays]
BGI_novel_G004492	2395	4.44	214.73	5.60844	2.36e-52	Up	1.13e-52	NA	NA	NA	NA	K12605//CCR4-NOT transcription complex subunit 2	AQK86820.1//putative NOT transcription complex subunit VIP2 [Zea mays]
100383178	1449	288	770.86	1.43302	3.66e-52	Up	1.75e-52	TIDP2773	NA	NA	NA	NA	gi|293331669|ref|NP_001169314.1|//uncharacterized protein LOC100383178 [Zea mays];NP_001169314.1//uncharacterized protein LOC100383178 [Zea mays]
BGI_novel_G004609	3502	21	257	3.62593	4.5e-52	Up	2.15e-52	NA	NA	NA	NA	K18801//glucuronoxylan 4-O-methyltransferase [EC:2.1.1.112]	AAP94590.1//Cinful1 polyprotein [Zea mays]
BGI_novel_G006301	2728	79.15	395.64	2.33415	5.54e-52	Up	2.65e-52	NA	NA	NA	NA	K12657//delta-1-pyrroline-5-carboxylate synthetase [EC:2.7.2.11 1.2.1.41]	ONM20786.1//Delta-1-pyrroline-5-carboxylate synthase B [Zea mays]
100136882	1599	666.08	1330.35	1.01066	7.57e-52	Up	3.63e-52	y1	GO:0010287//plastoglobule;GO:0016021//integral component of membrane	GO:0016767//geranylgeranyl-diphosphate geranylgeranyltransferase activity	GO:0016117//carotenoid biosynthetic process	K02291//15-cis-phytoene/all-trans-phytoene synthase [EC:2.5.1.32 2.5.1.99]	gi|167908781|ref|NP_001108124.2|//phytoene synthase, chloroplastic [Zea mays]
BGI_novel_G006419	1091	547.69	1161.16	1.09676	9.92e-52	Up	4.77e-52	NA	NA	NA	NA	NA	ACG27261.1//hypothetical protein [Zea mays]
BGI_novel_G001452	5964	529.01	1132.55	1.11083	1.63e-51	Up	7.86e-52	NA	NA	NA	NA	K13412//calcium-dependent protein kinase [EC:2.7.11.1]	AQK97935.1//HVA22-like protein f [Zea mays]
103630465	1245	656	1313	1.01372	1.93e-51	Up	9.3e-52	LOC103630465	GO:0005886//plasma membrane	GO:0046873//metal ion transmembrane transporter activity	GO:0006829//zinc II ion transport	K14709//solute carrier family 39 (zinc transporter), member 1/2/3	gi|670417919|ref|XP_008649739.1|//PREDICTED: zinc transporter 5-like [Zea mays]
BGI_novel_G004606	2663	28.49	271.12	3.26303	1.66e-50	Up	8.12e-51	NA	NA	NA	NA	NA	XP_008670133.1//uncharacterized protein LOC103647366 [Zea mays]
103651137	3098	654	1300	1.00377	3.72e-50	Up	1.83e-50	LOC103651137	GO:0009506//plasmodesma;GO:0016021//integral component of membrane;GO:0005886//plasma membrane	GO:0005524//ATP binding;GO:0004674//protein serine/threonine kinase activity	GO:0006952//defense response;GO:0048544//recognition of pollen;GO:0006468//protein phosphorylation	K04733//interleukin-1 receptor-associated kinase 4 [EC:2.7.11.1]	gi|670389069|ref|XP_008674956.1|//PREDICTED: G-type lectin S-receptor-like serine/threonine-protein kinase At4g27290 isoform X3 [Zea mays];gi|670389065|ref|XP_008674954.1|//PREDICTED: G-type lectin S-receptor-like serine/threonine-protein kinase At4g27290 isoform X1 [Zea mays];gi|670389067|ref|XP_008674955.1|//PREDICTED: G-type lectin S-receptor-like serine/threonine-protein kinase At4g27290 isof…
BGI_novel_G002283	5438	333.93	830.31	1.32673	4.84e-50	Up	2.38e-50	NA	NA	NA	NA	K03509//DNA polymerase eta [EC:2.7.7.7];K13675//UDP-glucose:O-linked fucose beta-1,3-glucosyltransferase [EC:2.4.1.-]	ONM39374.1//hypothetical protein ZEAMMB73_Zm00001d043896 [Zea mays]
103654184	2062	271	729	1.44025	8.69e-50	Up	4.28e-50	LOC103654184	GO:0016020//membrane	GO:0046872//metal ion binding	GO:0044267//cellular protein metabolic process	K19041//E3 ubiquitin-protein ligase RNF38/44 [EC:2.3.2.27]	gi|670398359|ref|XP_008679234.1|//PREDICTED: RING-H2 finger protein ATL13-like [Zea mays]
BGI_novel_G000902	1868	185.15	585.02	1.67242	1.03e-49	Up	5.11e-50	NA	NA	NA	NA	NA	ONM08437.1//hypothetical protein ZEAMMB73_Zm00001d033700 [Zea mays]
103654113	1290	559	1161	1.06707	1.52e-49	Up	7.54e-50	LOC103654113	NA	GO:0016301//kinase activity	GO:0016310//phosphorylation	K04733//interleukin-1 receptor-associated kinase 4 [EC:2.7.11.1]	gi|670398193|ref|XP_008679158.1|//PREDICTED: lysM domain receptor-like kinase 3 [Zea mays]
BGI_novel_G000538	9797	403.98	933.85	1.22153	1.68e-49	Up	8.31e-50	NA	NA	NA	NA	K10357//myosin V;K08247//methionine S-methyltransferase [EC:2.1.1.12]	AAK51582.1//Putative retroelement [Oryza sativa Japonica Group]
100281059	2566	257.02	704.25	1.46683	1.91e-49	Up	9.49e-50	LOC100281059	GO:0005829//cytosol;GO:0009536//plastid;GO:0005739//mitochondrion	GO:0003723//RNA binding;GO:0005524//ATP binding;GO:0004819//glutamine-tRNA ligase activity;GO:0004818//glutamate-tRNA ligase activity	GO:0006424//glutamyl-tRNA aminoacylation;GO:0006425//glutaminyl-tRNA aminoacylation	K01885//glutamyl-tRNA synthetase [EC:6.1.1.17]	gi|226530698|ref|NP_001147450.1|//glutamyl-tRNA synthetase, cytoplasmic [Zea mays];AQL09517.1//Glutamyl-tRNA synthetase, cytoplasmic [Zea mays];gi|670435900|ref|XP_008658555.1|//PREDICTED: glutamyl-tRNA synthetase, cytoplasmic isoform X1 [Zea mays]
100501345	3713	514.48	1096.02	1.10371	2.06e-49	Up	1.02e-49	LOC100501345	NA	NA	NA	K19589//release factor glutamine methyltransferase [EC:2.1.1.297]	gi|242077730|ref|XP_002448801.1|//hypothetical protein SORBIDRAFT_06g033530 [Sorghum bicolor]
BGI_novel_G003642	6114	412.1	943.71	1.20797	3.65e-49	Up	1.82e-49	NA	NA	NA	NA	K05933//aminocyclopropanecarboxylate oxidase [EC:1.14.17.4];K15176//RNA polymerase-associated protein CTR9	AQK71429.1//hypothetical protein ZEAMMB73_Zm00001d016679 [Zea mays]
103626085	2443	228	654	1.53288	5.02e-49	Up	2.51e-49	LOC103626085	GO:0016021//integral component of membrane;GO:0009536//plastid	NA	NA	K17964//leucine-rich PPR motif-containing protein, mitochondrial	gi|670406229|ref|XP_008644688.1|//PREDICTED: pentatricopeptide repeat-containing protein At1g09900-like [Zea mays]
BGI_novel_G000250	2667	488.6	1052.77	1.12009	1.24e-48	Up	6.22e-49	NA	NA	NA	NA	K11790//denticleless	ONM22371.1//MADS box interactor-like [Zea mays]
100285656	3447	328	812	1.32041	1.24e-48	Up	6.25e-49	LOC100285656	NA	NA	NA	NA	gi|195651897|gb|ACG45416.1|//common plant regulatory factor 7 [Zea mays]
109945603	2059	321.73	798.36	1.32381	4.98e-48	Up	2.53e-48	LOC109945603	GO:0016020//membrane	NA	GO:0009987//cellular process	K04733//interleukin-1 receptor-associated kinase 4 [EC:2.7.11.1]	gi|223973377|gb|ACN30876.1|//unknown [Zea mays]
BGI_novel_G002782	2620	118.8	456.01	1.95315	5.14e-48	Up	2.62e-48	NA	NA	NA	NA	K03355//anaphase-promoting complex subunit 8	ACL54603.1//unknown [Zea mays]
100383098	1739	68	353	2.38869	8.2e-48	Up	4.18e-48	LOC100383098	GO:0016021//integral component of membrane	NA	NA	K14325//RNA-binding protein with serine-rich domain 1;K13171//serine/arginine repetitive matrix protein 1	NP_001169240.1//uncharacterized protein LOC100383098 [Zea mays];gi|293332381|ref|NP_001169240.1|//uncharacterized protein LOC100383098 [Zea mays]
542585	2262	395	907	1.21187	1.49e-47	Up	7.61e-48	cko1	GO:0005615//extracellular space	GO:0019139//cytokinin dehydrogenase activity;GO:0016614//oxidoreductase activity, acting on CH-OH group of donors;GO:0050660//flavin adenine dinucleotide binding	GO:0009690//cytokinin metabolic process;GO:0055114//oxidation-reduction process	K00279//cytokinin dehydrogenase [EC:1.5.99.12]	ONM29023.1//cytokinin oxidase1 [Zea mays];gi|162462431|ref|NP_001105591.1|//cytokinin dehydrogenase 1 precursor [Zea mays]
103651036	1319	198	594	1.59759	2.33e-47	Up	1.2e-47	LOC103651036	GO:0016020//membrane	GO:0016298//lipase activity	GO:0006629//lipid metabolic process	K01054//acylglycerol lipase [EC:3.1.1.23]	gi|670388824|ref|XP_008674851.1|//PREDICTED: caffeoylshikimate esterase-like isoform X2 [Zea mays]
100281511	2196	551	1131	1.0501	4.15e-47	Up	2.14e-47	LOC100281511	NA	GO:0004674//protein serine/threonine kinase activity;GO:0005524//ATP binding	GO:0007165//signal transduction;GO:0006468//protein phosphorylation	K07198//5'-AMP-activated protein kinase, catalytic alpha subunit [EC:2.7.11.11]	gi|226510572|ref|NP_001147901.1|//CBL-interacting serine/threonine-protein kinase 15 [Zea mays]
BGI_novel_G006509	1020	514.05	1076.63	1.07917	6.79e-47	Up	3.51e-47	NA	NA	NA	NA	K04733//interleukin-1 receptor-associated kinase 4 [EC:2.7.11.1];K00872//homoserine kinase [EC:2.7.1.39];K17479//glutaredoxin domain-containing cysteine-rich protein 1;K10398//kinesin family member 11;K05658//ATP-binding cassette, subfamily B (MDR/TAP), member 1 [EC:3.6.3.44]	XP_012700855.1//PREDICTED: zinc finger BED domain-containing protein RICESLEEPER 2-like [Setaria italica]
BGI_novel_G004792	3148	577.55	1166.54	1.02684	7.57e-47	Up	3.92e-47	NA	NA	NA	NA	K14801//pre-rRNA-processing protein TSR4	XP_020399414.1//programmed cell death protein 2-like isoform X1 [Zea mays]
BGI_novel_G002212	1108	22.03	238.93	3.45167	8.64e-47	Up	4.48e-47	NA	NA	NA	NA	K14493//gibberellin receptor GID1 [EC:3.-.-.-]	ONM36696.1//Gibberellin receptor GID1 [Zea mays]
BGI_novel_G002214	1108	22.03	238.93	3.45167	8.64e-47	Up	4.48e-47	NA	NA	NA	NA	K14493//gibberellin receptor GID1 [EC:3.-.-.-]	ONM36696.1//Gibberellin receptor GID1 [Zea mays]
BGI_novel_G002210	1108	22.03	238.93	3.45167	8.64e-47	Up	4.48e-47	NA	NA	NA	NA	K14493//gibberellin receptor GID1 [EC:3.-.-.-]	ONM36696.1//Gibberellin receptor GID1 [Zea mays]
BGI_novel_G003126	5281	208.52	606.97	1.55406	1.61e-46	Up	8.36e-47	NA	NA	NA	NA	K00430//peroxidase [EC:1.11.1.7];K03263//translation initiation factor 5A;K03010//DNA-directed RNA polymerase II subunit RPB2 [EC:2.7.7.6];K11593//eukaryotic translation initiation factor 2C	AQK61357.1//hypothetical protein ZEAMMB73_Zm00001d054111 [Zea mays]
109944899	3000	453.16	984	1.13126	2.8e-46	Up	1.46e-46	LOC109944899	GO:0012505//endomembrane system;GO:0016021//integral component of membrane	GO:0005451//monovalent cation:proton antiporter activity	GO:1902600//hydrogen ion transmembrane transport;GO:0006885//regulation of pH	K10577//ubiquitin-conjugating enzyme E2 I;K19801//phosphatidylinositol 4-kinase B [EC:2.7.1.67]	gi|670390489|ref|XP_008675563.1|//PREDICTED: cation/H(+) antiporter 15-like [Zea mays]
BGI_novel_G004808	1164	588.78	1177.19	1.01217	3.41e-46	Up	1.78e-46	NA	NA	NA	NA	K14648//poly(U)-specific endoribonuclease [EC:3.1.-.-]	ACN28523.1//unknown [Zea mays]
BGI_novel_G002548	4355	141.37	486.57	1.7958	8.02e-46	Up	4.22e-46	NA	NA	NA	NA	K04733//interleukin-1 receptor-associated kinase 4 [EC:2.7.11.1];K01188//beta-glucosidase [EC:3.2.1.21];K02540//DNA replication licensing factor MCM2 [EC:3.6.4.12];K00919//4-diphosphocytidyl-2-C-methyl-D-erythritol kinase [EC:2.7.1.148]	XP_020408355.1//uncharacterized protein LOC103654304 isoform X1 [Zea mays]
BGI_novel_G001265	585	38.48	276.63	2.8584	1.13e-45	Up	5.93e-46	NA	NA	NA	NA	NA	XP_008669683.1//uncharacterized protein LOC103646804 [Zea mays]
100278974	632	201	588	1.56124	2.05e-45	Up	1.08e-45	LOC100278974	NA	NA	NA	NA	gi|226530260|ref|NP_001145538.1|//uncharacterized protein LOC100278974 precursor [Zea mays]
100284573	1088	127	458	1.86314	2.25e-45	Up	1.19e-45	LOC100284573	GO:0005739//mitochondrion;GO:0009507//chloroplast	GO:0003690//double-stranded DNA binding	GO:0006355//regulation of transcription, DNA-templated	K15032//mTERF domain-containing protein, mitochondrial	gi|226491702|ref|NP_001150940.1|//mTERF-like protein [Zea mays]
103636474	1986	324	784	1.28748	2.78e-45	Up	1.47e-45	LOC103636474	NA	GO:0016747//transferase activity, transferring acyl groups other than amino-acyl groups	NA	K19747//BAHD acyltransferase [EC:2.3.1.-]	gi|670433110|ref|XP_008657044.1|//PREDICTED: uncharacterized acetyltransferase At3g50280-like [Zea mays]
103637110	537	251	668	1.42478	4.59e-45	Up	2.44e-45	LOC103637110	GO:0016020//membrane	NA	NA	NA	gi|670434163|ref|XP_008657594.1|//PREDICTED: uncharacterized protein LOC103637110 [Zea mays]
BGI_novel_G004248	2771	226.82	628.01	1.48186	6.17e-45	Up	3.29e-45	NA	NA	NA	NA	K00972//UDP-N-acetylglucosamine/UDP-N-acetylgalactosamine diphosphorylase [EC:2.7.7.23 2.7.7.83]	AQL05525.1//Ras-related protein Rab5 [Zea mays]
103650809	934	292	730	1.33455	1.34e-44	Up	7.2e-45	LOC103650809	GO:0016021//integral component of membrane	GO:0015079//potassium ion transmembrane transporter activity	GO:0071805//potassium ion transmembrane transport	K03549//KUP system potassium uptake protein	gi|670388205|ref|XP_008674597.1|//PREDICTED: uncharacterized protein LOC103650809 isoform X1 [Zea mays]
103643340	1178	25	236.07	3.25184	4.42e-44	Up	2.39e-44	LOC103643340	NA	NA	NA	NA	gi|670366608|ref|XP_008664724.1|//PREDICTED: uncharacterized protein LOC103643340 [Zea mays]
100274152	1454	221	613	1.48446	5.15e-44	Up	2.78e-44	LOC100274152	GO:0016021//integral component of membrane;GO:0005886//plasma membrane	GO:0022857//transmembrane transporter activity	GO:0055085//transmembrane transport	K00801//farnesyl-diphosphate farnesyltransferase [EC:2.5.1.21]	gi|670359038|ref|XP_008668286.1|//PREDICTED: hypothetical protein isoform X2 [Zea mays]
100276584	1022	454	967	1.10345	8.65e-44	Up	4.69e-44	LOC100276584	NA	NA	NA	NA	gi|226503457|ref|NP_001143810.1|//uncharacterized protein LOC100276584 [Zea mays]
100285488	1267	405	895	1.15659	1.02e-43	Up	5.54e-44	MYB51	GO:0005634//nucleus	GO:0003677//DNA binding	GO:2000652//regulation of secondary cell wall biogenesis;GO:0045893//positive regulation of transcription, DNA-templated	K09422//myb proto-oncogene protein, plant	gi|226528110|ref|NP_001151853.1|//myb-like DNA-binding domain containing protein [Zea mays]
103633691	582	403	892	1.15889	1.04e-43	Up	5.64e-44	LOC103633691	NA	NA	NA	K20725//MAP kinase substrate 1	gi|670425996|ref|XP_008653620.1|//PREDICTED: protein MKS1-like [Zea mays]
677667	1434	105	408	1.9708	1.22e-43	Up	6.61e-44	si603015d01b	NA	GO:0004805//trehalose-phosphatase activity	GO:0005992//trehalose biosynthetic process;GO:0016311//dephosphorylation	K01087//trehalose 6-phosphate phosphatase [EC:3.1.3.12]	gi|806638673|ref|NP_001105814.2|//uncharacterized protein LOC677667 [Zea mays]
103631913	2055	374	846	1.19024	2.83e-43	Up	1.55e-43	LOC103631913	GO:0005794//Golgi apparatus;GO:0016021//integral component of membrane	GO:0008107//galactoside 2-alpha-L-fucosyltransferase activity	GO:0009969//xyloglucan biosynthetic process;GO:0036065//fucosylation;GO:0009832//plant-type cell wall biogenesis	K13681//xyloglucan fucosyltransferase [EC:2.4.1.-]	gi|670422107|ref|XP_008651984.1|//PREDICTED: probable fucosyltransferase 8 isoform X2 [Zea mays];gi|670422105|ref|XP_008651983.1|//PREDICTED: probable fucosyltransferase 8 isoform X1 [Zea mays]
103629001	1834	318	759	1.2677	6.84e-43	Up	3.76e-43	LOC103629001	GO:0016021//integral component of membrane;GO:0005886//plasma membrane	GO:0015171//amino acid transmembrane transporter activity	GO:0003333//amino acid transmembrane transport;GO:0043090//amino acid import	K14209//solute carrier family 36 (proton-coupled amino acid transporter);K15015//solute carrier family 32 (vesicular inhibitory amino acid transporter);K09503//DnaJ homolog subfamily A member 2	gi|670414431|ref|XP_008648428.1|//PREDICTED: lysine histidine transporter 2-like isoform X1 [Zea mays]
103642866	1761	115	423	1.89165	7.09e-43	Up	3.9e-43	LOC103642866	NA	NA	NA	K14489//arabidopsis histidine kinase 2/3/4 (cytokinin receptor) [EC:2.7.13.3];K15078//structure-specific endonuclease subunit SLX1 [EC:3.6.1.-]	gi|670448072|ref|XP_008664258.1|//PREDICTED: uncharacterized protein LOC103642866 [Zea mays]
BGI_novel_G000644	4145	39.59	265.68	2.75911	1.96e-42	Up	1.09e-42	NA	NA	NA	NA	K20553//5'-3' exoribonuclease 4 [EC:3.1.13.-]	AQK93609.1//hypothetical protein ZEAMMB73_Zm00001d010199 [Zea mays]
BGI_novel_G000133	3032	12.01	193.08	4.01951	2.72e-42	Up	1.51e-42	NA	NA	NA	NA	K03129//transcription initiation factor TFIID subunit 4	XP_020401999.1//transcription initiation factor TFIID subunit 4b isoform X3 [Zea mays]
103654308	829	384	853	1.16406	3.67e-42	Up	2.04e-42	LOC103654308	NA	NA	NA	NA	gi|670398679|ref|XP_008679364.1|//PREDICTED: uncharacterized protein LOC103654308 isoform X1 [Zea mays];gi|670398681|ref|XP_008679365.1|//PREDICTED: uncharacterized protein LOC103654308 isoform X2 [Zea mays]
100284850	919	415	896	1.12301	7.98e-42	Up	4.46e-42	LOC100284850	NA	NA	NA	NA	gi|195657367|gb|ACG48151.1|//hypothetical protein [Zea mays]
100273575	1851	405.05	880.71	1.13319	1.02e-41	Up	5.73e-42	LOC100273575	GO:0005739//mitochondrion	GO:0000166//nucleotide binding;GO:0016491//oxidoreductase activity	GO:0055114//oxidation-reduction process	K19996//phosphatidylinositol transfer protein SFH5;K02641//ferredoxin--NADP+ reductase [EC:1.18.1.2];K02433//aspartyl-tRNA(Asn)/glutamyl-tRNA(Gln) amidotransferase subunit A [EC:6.3.5.6 6.3.5.7]	gi|226508476|ref|NP_001141465.1|//uncharacterized protein LOC100273575 [Zea mays];AQL02624.1//Sec14p-like phosphatidylinositol transfer family protein [Zea mays];ACF81216.1//unknown [Zea mays];NP_001141465.1//Sec14p-like phosphatidylinositol transfer family protein [Zea mays]
BGI_novel_G004949	5279	394.61	864.34	1.1438	1.45e-41	Up	8.14e-42	NA	NA	NA	NA	K14724//solute carrier family 9 (sodium/hydrogen exchanger), member 8	AQK45625.1//Sodium/hydrogen exchanger 2 [Zea mays]
100272530	3531	419.37	900.25	1.11473	1.55e-41	Up	8.69e-42	LOC100272530	GO:0016021//integral component of membrane;GO:0000148//1,3-beta-D-glucan synthase complex	GO:0003843//1,3-beta-D-glucan synthase activity	GO:0006075//(1->3)-beta-D-glucan biosynthetic process	K11000//callose synthase [EC:2.4.1.-]	gi|670389261|ref|XP_008675041.1|//PREDICTED: callose synthase 11-like [Zea mays];XP_008666661.1//uncharacterized protein LOC100272530 isoform X1 [Zea mays]
BGI_novel_G006392	6041	145.17	469.87	1.70714	2.06e-41	Up	1.16e-41	NA	NA	NA	NA	K12870//pre-mRNA-splicing factor ISY1	ONM35282.1//Pre-mRNA-splicing factor isy-1 [Zea mays]
BGI_novel_G003519	2372	202	566	1.49907	2.41e-41	Up	1.35e-41	NA	NA	NA	NA	K04733//interleukin-1 receptor-associated kinase 4 [EC:2.7.11.1];K00872//homoserine kinase [EC:2.7.1.39];K17479//glutaredoxin domain-containing cysteine-rich protein 1;K10398//kinesin family member 11;K05658//ATP-binding cassette, subfamily B (MDR/TAP), member 1 [EC:3.6.3.44]	XP_015624876.1//PREDICTED: zinc finger BED domain-containing protein RICESLEEPER 2-like [Oryza sativa Japonica Group]
BGI_novel_G004646	2425	5.23	170.66	5.04079	2.62e-41	Up	1.48e-41	NA	NA	NA	NA	NA	NP_001136618.1//uncharacterized protein LOC100216742 [Zea mays]
103647975	1643	105	396	1.92774	3.08e-41	Up	1.74e-41	LOC103647975	NA	GO:0005488//binding	NA	K20044//phosphatidylinositol-binding clathrin assembly protein	gi|670379778|ref|XP_008670704.1|//PREDICTED: putative clathrin assembly protein At1g33340 [Zea mays]
BGI_novel_G003861	1662	325.11	757.55	1.23304	4.55e-41	Up	2.57e-41	NA	NA	NA	NA	NA	AQK75519.1//Receptor-like kinase-like [Zea mays]
BGI_novel_G006005	659	0	196.43	8.6305	3.23e-40	Up	1.85e-40	NA	NA	NA	NA	K04424//sterile alpha motif and leucine zipper containing kinase AZK [EC:2.7.11.25];K14510//serine/threonine-protein kinase CTR1 [EC:2.7.11.1];K17535//serine/threonine-protein kinase TNNI3K [EC:2.7.11.1];K04365//B-Raf proto-oncogene serine/threonine-protein kinase [EC:2.7.11.1]	ONM23236.1//Serine/threonine-protein kinase STY46 [Zea mays]
103647485	1059	92.2	364.28	1.99483	9.38e-40	Up	5.43e-40	LOC103647485	NA	NA	NA	K09286//EREBP-like factor	gi|939320288|ref|NP_001144222.2|//ethylene-responsive transcription factor ERF109-like [Zea mays]
100282189	1371	431	903	1.07966	1.2e-39	Up	6.97e-40	LOC100282189	GO:0009941//chloroplast envelope;GO:0009570//chloroplast stroma	GO:0015035//protein disulfide oxidoreductase activity;GO:0016671//oxidoreductase activity, acting on a sulfur group of donors, disulfide as acceptor	GO:0000103//sulfate assimilation;GO:0006662//glycerol ether metabolic process;GO:0006457//protein folding;GO:0034599//cellular response to oxidative stress;GO:0055114//oxidation-reduction process;GO:0045454//cell redox homeostasis	K03671//thioredoxin 1	gi|226501582|ref|NP_001148573.1|//electron transporter/ thiol-disulfide exchange intermediate [Zea mays]
100384104	1390	214	575	1.43858	1.4e-39	Up	8.12e-40	LOC100384104	NA	NA	NA	NA	gi|413954076|gb|AFW86725.1|//hypothetical protein ZEAMMB73_268433 [Zea mays]
103647077	2661	151	470	1.65074	1.4e-39	Up	8.14e-40	LOC103647077	NA	NA	NA	K04733//interleukin-1 receptor-associated kinase 4 [EC:2.7.11.1];K04730//interleukin-1 receptor-associated kinase 1 [EC:2.7.11.1]	gi|414588583|tpg|DAA39154.1|//TPA: putative lectin-domain receptor-like protein kinase family protein, partial [Zea mays]
103641594	389	26.66	219.69	3.05534	5.57e-39	Up	3.27e-39	LOC103641594	GO:0000015//phosphopyruvate hydratase complex	GO:0000287//magnesium ion binding;GO:0004634//phosphopyruvate hydratase activity	GO:0006096//glycolytic process	K01689//enolase [EC:4.2.1.11]	gi|670445782|ref|XP_008663157.1|//PREDICTED: enolase 1-like [Zea mays]
BGI_novel_G002330	421	40.18	251.84	2.66058	7.39e-39	Up	4.34e-39	NA	NA	NA	NA	NA	XP_008669683.1//uncharacterized protein LOC103646804 [Zea mays]
BGI_novel_G004536	3713	225.88	589.49	1.39653	7.75e-39	Up	4.55e-39	NA	NA	NA	NA	K20606//mitogen-activated protein kinase kinase kinase ANP1 [EC:2.7.11.25];K11253//histone H3;K11279//nucleosome assembly protein 1-like 1	ONM52310.1//Transcription factor bHLH76 [Zea mays]
BGI_novel_G001142	1194	17.75	194.64	3.46754	1.4e-38	Up	8.27e-39	NA	NA	NA	NA	NA	XP_020401739.1//uncharacterized protein LOC103627132 [Zea mays]
BGI_novel_G004704	4517	0	186.29	8.55403	1.49e-38	Up	8.84e-39	NA	NA	NA	NA	K01507//inorganic pyrophosphatase [EC:3.6.1.1]	ONM26099.1//hypothetical protein ZEAMMB73_Zm00001d007131 [Zea mays]
103640476	759	434	899	1.06325	1.5e-38	Up	8.88e-39	LOC103640476	GO:0005737//cytoplasm	GO:0004364//glutathione transferase activity	GO:0006749//glutathione metabolic process;GO:0009407//toxin catabolic process	K00799//glutathione S-transferase [EC:2.5.1.18]	gi|242040445|ref|XP_002467617.1|//hypothetical protein SORBIDRAFT_01g030980 [Sorghum bicolor]
BGI_novel_G006302	2705	104.54	380.56	1.87669	2.33e-38	Up	1.38e-38	NA	NA	NA	NA	K12657//delta-1-pyrroline-5-carboxylate synthetase [EC:2.7.2.11 1.2.1.41]	ONM20786.1//Delta-1-pyrroline-5-carboxylate synthase B [Zea mays]
BGI_novel_G003109	2533	229.44	591.25	1.37828	3.27e-38	Up	1.94e-38	NA	NA	NA	NA	K12125//protein EARLY FLOWERING 3;K10534//nitrate reductase (NAD(P)H) [EC:1.7.1.1 1.7.1.2 1.7.1.3]	XP_008667138.1//uncharacterized protein LOC100191491 isoform X1 [Zea mays]
103647631	1671	45.02	259.89	2.54189	3.59e-38	Up	2.13e-38	LOC103647631	NA	GO:0016747//transferase activity, transferring acyl groups other than amino-acyl groups	NA	K13065//shikimate O-hydroxycinnamoyltransferase [EC:2.3.1.133]	gi|670378915|ref|XP_008670362.1|//PREDICTED: agmatine coumaroyltransferase-2-like [Zea mays]
109946090	2551	39.19	246.21	2.66396	4.45e-38	Up	2.65e-38	LOC109946090	NA	NA	NA	K17604//zinc finger SWIM domain-containing protein 3	gi|19908843|gb|AAM03015.1|AF466931_2//163k15.5 [Zea mays]
103636802	603	186	520	1.49583	5.15e-38	Up	3.08e-38	LOC103636802	NA	NA	NA	NA	gi|670433714|ref|XP_008657347.1|//PREDICTED: uncharacterized protein LOC103636802 [Zea mays]
BGI_novel_G004607	1661	66.67	304.1	2.20206	9.87e-38	Up	5.92e-38	NA	NA	NA	NA	NA	XP_008670133.1//uncharacterized protein LOC103647366 [Zea mays]
BGI_novel_G002063	1435	185.8	515.51	1.48487	2.6e-37	Up	1.57e-37	NA	NA	NA	NA	NA	NP_001183673.1//uncharacterized protein LOC100502267 [Zea mays]
100275858	770	431	884	1.04898	3.8e-37	Up	2.3e-37	LOC100275858	NA	NA	NA	NA	gi|195617332|gb|ACG30496.1|//hypothetical protein [Zea mays]
103641105	1881	88	343	1.97526	4.47e-37	Up	2.71e-37	LOC103641105	NA	GO:0000287//magnesium ion binding;GO:0010333//terpene synthase activity	GO:0008152//metabolic process	K15797//(S)-beta-macrocarpene synthase [EC:5.5.1.17];K14174//beta-farnesene synthase [EC:4.2.3.47]	gi|670444690|ref|XP_008662702.1|//PREDICTED: beta-sesquiphellandrene synthase-like [Zea mays]
100277183	799	296	684	1.22102	1.04e-36	Up	6.32e-37	LOC100277183	GO:0009535//chloroplast thylakoid membrane;GO:0016021//integral component of membrane	GO:0051082//unfolded protein binding;GO:0031072//heat shock protein binding	NA	NA	gi|226502010|ref|NP_001144296.1|//uncharacterized protein LOC100277183 [Zea mays]
BGI_novel_G005793	3488	17.94	187.14	3.39549	1.45e-36	Up	8.88e-37	NA	NA	NA	NA	K00423//L-ascorbate oxidase [EC:1.10.3.3]	PAN28033.1//hypothetical protein PAHAL_E01306 [Panicum hallii]
103646079	2506	149	449	1.60403	1.97e-36	Up	1.21e-36	LOC103646079	GO:0016020//membrane;GO:0005737//cytoplasm	GO:0004252//serine-type endopeptidase activity;GO:0070008//serine-type exopeptidase activity	GO:0006508//proteolysis	K01322//prolyl oligopeptidase [EC:3.4.21.26]	XP_008669027.1//prolyl endopeptidase isoform X1 [Zea mays];gi|670375449|ref|XP_008669027.1|//PREDICTED: prolyl endopeptidase isoform X1 [Zea mays];gi|670375451|ref|XP_008669028.1|//PREDICTED: prolyl endopeptidase isoform X2 [Zea mays]
100501437	453	2	147	6.2123	3.09e-36	Up	1.9e-36	LOC100501437	NA	NA	NA	NA	gi|308080802|ref|NP_001183081.1|//uncharacterized protein LOC100501437 [Zea mays]
BGI_novel_G006259	543	21.46	195.08	3.19697	3.25e-36	Up	2e-36	NA	NA	NA	NA	NA	XP_020408415.1//uncharacterized protein LOC109946090 [Zea mays]
BGI_novel_G001755	986	137.26	424.92	1.6429	1.01e-35	Up	6.28e-36	NA	NA	NA	NA	NA	XP_020404990.1//uncharacterized protein LOC109944632 [Zea mays]
100286169	1610	102	362	1.84004	1.17e-35	Up	7.31e-36	LOC100286169	GO:0043231//intracellular membrane-bounded organelle	GO:0080043//quercetin 3-O-glucosyltransferase activity;GO:0080044//quercetin 7-O-glucosyltransferase activity	GO:0009813//flavonoid biosynthetic process;GO:0052696//flavonoid glucuronidation	K13692//UDP-glucose:(indol-3-yl)acetate beta-D-glucosyltransferase [EC:2.4.1.121]	gi|226531736|ref|NP_001152529.1|//indole-3-acetate beta-glucosyltransferase [Zea mays]
103651577	1050	99.21	354.83	1.85119	2.93e-35	Up	1.84e-35	LOC103651577	GO:0010287//plastoglobule;GO:0009535//chloroplast thylakoid membrane;GO:0009523//photosystem II;GO:0016021//integral component of membrane;GO:0009941//chloroplast envelope;GO:0009522//photosystem I	GO:0031409//pigment binding;GO:0046872//metal ion binding;GO:0016168//chlorophyll binding	GO:0009768//photosynthesis, light harvesting in photosystem I;GO:0009416//response to light stimulus;GO:0018298//protein-chromophore linkage	K08912//light-harvesting complex II chlorophyll a/b binding protein 1	gi|226510115|ref|NP_001148439.1|//chlorophyll a-b binding protein 2 [Zea mays]
100286361	907	129	406	1.66673	6.96e-35	Up	4.39e-35	LOC100286361	NA	NA	NA	NA	gi|226496559|ref|NP_001152720.1|//AIR12 precursor [Zea mays]
100384184	2870	361.19	766.39	1.09794	8.35e-35	Up	5.28e-35	LOC100384184	GO:0016021//integral component of membrane	NA	NA	NA	ACN36319.1//unknown [Zea mays];gi|293332677|ref|NP_001170231.1|//uncharacterized protein LOC100384184 [Zea mays]
BGI_novel_G001615	1611	211.43	540.82	1.36759	1.04e-34	Up	6.56e-35	NA	NA	NA	NA	K17604//zinc finger SWIM domain-containing protein 3	XP_008675773.1//uncharacterized protein LOC103651866 [Zea mays]
100276266	904	111	373	1.76124	1.21e-34	Up	7.64e-35	LOC100276266	NA	NA	NA	K20547//basic endochitinase B [EC:3.2.1.14]	gi|195627226|gb|ACG35443.1|//membrane protein [Zea mays];XP_013469777.1//LRR amino-terminal domain protein [Medicago truncatula]
103650873	2457	358	760	1.09866	1.45e-34	Up	9.23e-35	LOC103650873	NA	NA	NA	NA	gi|670388399|ref|XP_008674686.1|//PREDICTED: B3 domain-containing protein Os01g0905400-like isoform X3 [Zea mays];gi|670388397|ref|XP_008674685.1|//PREDICTED: B3 domain-containing protein Os01g0905400-like isoform X2 [Zea mays]
BGI_novel_G004138	972	8.9	153.65	4.12232	1.68e-34	Up	1.07e-34	NA	NA	NA	NA	NA	XP_020394811.1//uncharacterized protein LOC103630566 [Zea mays]
103653182	842	238	580	1.29772	2.33e-34	Up	1.48e-34	LOC103653182	NA	NA	NA	NA	gi|670396077|ref|XP_008678366.1|//PREDICTED: cyclin-dependent protein kinase inhibitor SMR1-like [Zea mays]
BGI_novel_G000416	7279	244.6	588.82	1.28003	3.71e-34	Up	2.37e-34	NA	NA	NA	NA	K01534//Cd2+/Zn2+-exporting ATPase [EC:3.6.3.3 3.6.3.5];K08873//serine/threonine-protein kinase SMG1 [EC:2.7.11.1];K11000//callose synthase [EC:2.4.1.-]	ONM22445.1//hypothetical protein ZEAMMB73_Zm00001d005972 [Zea mays]
109940321	742	41	233	2.51926	4.44e-34	Up	2.84e-34	LOC109940321	NA	NA	NA	NA	gi|413942921|gb|AFW75570.1|//hypothetical protein ZEAMMB73_645115 [Zea mays]
BGI_novel_G000241	624	230.28	565.39	1.30848	6.01e-34	Up	3.86e-34	NA	NA	NA	NA	K04733//interleukin-1 receptor-associated kinase 4 [EC:2.7.11.1];K00872//homoserine kinase [EC:2.7.1.39];K17479//glutaredoxin domain-containing cysteine-rich protein 1;K10398//kinesin family member 11;K05658//ATP-binding cassette, subfamily B (MDR/TAP), member 1 [EC:3.6.3.44]	XP_020406635.1//zinc finger BED domain-containing protein DAYSLEEPER-like [Zea mays]
103639471	1122	226.18	557.68	1.31459	9.75e-34	Up	6.28e-34	LOC103639471	NA	NA	NA	NA	XP_008660443.1//uncharacterized protein LOC103639471 [Zea mays];gi|670440297|ref|XP_008660443.1|//PREDICTED: uncharacterized protein LOC103639471 [Zea mays]
BGI_novel_G003163	1923	30	206	2.79223	1.08e-33	Up	6.96e-34	NA	NA	NA	NA	NA	XP_008680577.1//ML domain protein isoform X1 [Zea mays]
103650533	1547	342	729	1.10455	1.69e-33	Up	1.09e-33	LOC103650533	NA	GO:0004190//aspartic-type endopeptidase activity	GO:0006508//proteolysis;GO:0030163//protein catabolic process	K00924//null;K02882//large subunit ribosomal protein L18Ae;K01381//saccharopepsin [EC:3.4.23.25]	gi|670387529|ref|XP_008674331.1|//PREDICTED: aspartic proteinase nepenthesin-1-like [Zea mays]
BGI_novel_G002135	849	61.57	272.7	2.15964	3.01e-33	Up	1.96e-33	NA	NA	NA	NA	K04733//interleukin-1 receptor-associated kinase 4 [EC:2.7.11.1];K00872//homoserine kinase [EC:2.7.1.39];K17479//glutaredoxin domain-containing cysteine-rich protein 1;K10398//kinesin family member 11;K05658//ATP-binding cassette, subfamily B (MDR/TAP), member 1 [EC:3.6.3.44]	XP_020406635.1//zinc finger BED domain-containing protein DAYSLEEPER-like [Zea mays]
100274911	3297	246.04	583.83	1.25928	4.5e-33	Up	2.93e-33	LOC100274911	NA	NA	NA	NA	ONM05095.1//hypothetical protein ZEAMMB73_Zm00001d032447 [Zea mays];gi|195638706|gb|ACG38821.1|//hypothetical protein [Zea mays]
100217042	1286	31.6	206.96	2.72398	5.05e-33	Up	3.29e-33	LOC100217042	NA	NA	NA	K09553//stress-induced-phosphoprotein 1;K15889//prenylcysteine alpha-carboxyl methylesterase [EC:3.1.1.-]	gi|219363193|ref|NP_001136886.1|//uncharacterized protein LOC100217042 [Zea mays]
BGI_novel_G005304	556	25.36	191.7	2.93085	5.79e-33	Up	3.78e-33	NA	NA	NA	NA	K18693//diacylglycerol diphosphate phosphatase / phosphatidate phosphatase [EC:3.1.3.81 3.1.3.4]	AQK93533.1//DNA topoisomerase type IA core [Zea mays]
BGI_novel_G006085	564	255.03	596.61	1.23875	6.05e-33	Up	3.95e-33	NA	NA	NA	NA	K04733//interleukin-1 receptor-associated kinase 4 [EC:2.7.11.1];K00872//homoserine kinase [EC:2.7.1.39];K17479//glutaredoxin domain-containing cysteine-rich protein 1;K10398//kinesin family member 11;K05658//ATP-binding cassette, subfamily B (MDR/TAP), member 1 [EC:3.6.3.44]	XP_020406558.1//zinc finger BED domain-containing protein DAYSLEEPER-like [Zea mays]
103635796	1158	281	635	1.18881	7.3e-33	Up	4.77e-33	LOC103635796	NA	GO:0043565//sequence-specific DNA binding;GO:0003700//transcription factor activity, sequence-specific DNA binding	GO:0006355//regulation of transcription, DNA-templated	K13425//WRKY transcription factor 22;K16225//probable WRKY transcription factor 52	gi|670431576|ref|XP_008656396.1|//PREDICTED: probable WRKY transcription factor 62 isoform X1 [Zea mays]
BGI_novel_G004804	4860	255.42	595.46	1.23376	1.09e-32	Up	7.17e-33	NA	NA	NA	NA	K18213//proteinaceous RNase P [EC:3.1.26.5];K04040//chlorophyll/bacteriochlorophyll a synthase [EC:2.5.1.62 2.5.1.133];K08150//MFS transporter, SP family, solute carrier family 2 (myo-inositol transporter), member 13	ONM55015.1//hypothetical protein ZEAMMB73_Zm00001d020500 [Zea mays]
103651870	838	40	224	2.49805	1.55e-32	Up	1.02e-32	LOC103651870	NA	GO:0046872//metal ion binding	NA	NA	gi|414876809|tpg|DAA53940.1|//TPA: hypothetical protein ZEAMMB73_679533 [Zea mays]
BGI_novel_G000648	1713	9.3	145.58	3.98106	3.82e-32	Up	2.54e-32	NA	NA	NA	NA	NA	NP_001158995.1//uncharacterized protein LOC100303985 [Zea mays]
606429	1676	232.99	555.74	1.26677	7.59e-32	Up	5.08e-32	PPCK4	GO:0005634//nucleus;GO:0005886//plasma membrane;GO:0005737//cytoplasm	GO:0005524//ATP binding;GO:0004683//calmodulin-dependent protein kinase activity;GO:0009931//calcium-dependent protein serine/threonine kinase activity;GO:0005516//calmodulin binding	GO:0009738//abscisic acid-activated signaling pathway;GO:0018105//peptidyl-serine phosphorylation;GO:0035556//intracellular signal transduction;GO:0046777//protein autophosphorylation	K04515//calcium/calmodulin-dependent protein kinase (CaM kinase) II [EC:2.7.11.17];K08794//calcium/calmodulin-dependent protein kinase I [EC:2.7.11.17]	NP_001105774.2//phosphoenolpyruvate carboxylase kinase 4 [Zea mays];gi|162464352|ref|NP_001105774.1|//phosphoenolpyruvate carboxylase kinase 4 [Zea mays]
BGI_novel_G006237	3552	0	146.28	8.20521	9.24e-32	Up	6.21e-32	NA	NA	NA	NA	K08907//light-harvesting complex I chlorophyll a/b binding protein 1	AQK41087.1//Chlorophyll a-b binding protein 6 chloroplastic [Zea mays]
BGI_novel_G004695	6117	0	145.81	8.20057	1.12e-31	Up	7.51e-32	NA	NA	NA	NA	K01507//inorganic pyrophosphatase [EC:3.6.1.1]	ONM26099.1//hypothetical protein ZEAMMB73_Zm00001d007131 [Zea mays]
100281109	871	251	581	1.22347	1.52e-31	Up	1.03e-31	LOC100281109	NA	NA	NA	NA	gi|194705312|gb|ACF86740.1|//unknown [Zea mays]
103652241	1863	360.92	739.96	1.04839	2.35e-31	Up	1.59e-31	LOC103652241	NA	NA	NA	K07466//replication factor A1	XP_020406515.1//uncharacterized protein LOC109945115 [Zea mays];XP_020398086.1//uncharacterized protein LOC103636620 [Zea mays];gi|670379168|ref|XP_008670463.1|//PREDICTED: replication protein A 70 kDa DNA-binding subunit B-like isoform X2 [Zea mays]
100277529	694	34	205.1	2.60534	2.7e-31	Up	1.83e-31	LOC100277529	NA	NA	NA	K13172//serine/arginine repetitive matrix protein 2	gi|226499190|ref|NP_001144533.1|//uncharacterized protein LOC100277529 [Zea mays]
100384746	1190	22.9	178.68	2.97658	2.73e-31	Up	1.85e-31	LOC100384746	NA	NA	NA	NA	gi|293335527|ref|NP_001170681.1|//uncharacterized protein LOC100384746 [Zea mays]
109943621	1112	78	295	1.93179	2.96e-31	Up	2.01e-31	LOC109943621	NA	GO:0003993//acid phosphatase activity	GO:0016311//dephosphorylation	K20728//vegetative storage protein 2;K02866//large subunit ribosomal protein L10e	gi|992281401|gb|KXG39440.1|//hypothetical protein SORBI_001G382900 [Sorghum bicolor]
103652748	541	366	746	1.03996	3.32e-31	Up	2.25e-31	LOC103652748	GO:0016020//membrane	NA	GO:0044763//single-organism cellular process	NA	gi|413920341|gb|AFW60273.1|//hypothetical protein ZEAMMB73_043156, partial [Zea mays]
109944351	2454	223.03	533.8	1.27169	7.8e-31	Up	5.34e-31	LOC109944351	NA	NA	NA	K17302//coatomer subunit beta';K03013//DNA-directed RNA polymerases I, II, and III subunit RPABC1;K17913//carlactone synthase / all-trans-10'-apo-beta-carotenal 13,14-cleaving dioxygenase [EC:1.13.11.69 1.13.11.70]	gi|670440770|ref|XP_008660651.1|//PREDICTED: uncharacterized protein LOC103639697 [Zea mays]
BGI_novel_G004626	876	40	216	2.44558	9.99e-31	Up	6.85e-31	NA	NA	NA	NA	K04733//interleukin-1 receptor-associated kinase 4 [EC:2.7.11.1];K03006//DNA-directed RNA polymerase II subunit RPB1 [EC:2.7.7.6];K03517//quinolinate synthase [EC:2.5.1.72];K12447//UDP-sugar pyrophosphorylase [EC:2.7.7.64];K03002//DNA-directed RNA polymerase I subunit RPA2 [EC:2.7.7.6]	AAU90262.1//integrase core domain containing protein [Oryza sativa Japonica Group]
100285615	722	177	461	1.39364	1.14e-30	Up	7.85e-31	LOC100285615	NA	NA	NA	NA	gi|226503171|ref|NP_001151978.1|//WW domain-binding protein 11 [Zea mays]
BGI_novel_G001845	660	24.05	178.33	2.90306	1.62e-30	Up	1.11e-30	NA	NA	NA	NA	NA	ACN29062.1//unknown [Zea mays]
100383826	1422	189	479	1.35426	1.63e-30	Up	1.13e-30	LOC100383826	NA	NA	NA	K12135//zinc finger protein CONSTANS	gi|293332859|ref|NP_001169929.1|//uncharacterized protein LOC100383826 [Zea mays]
103633527	1296	350	716	1.04523	2.95e-30	Up	2.04e-30	LOC103633527	GO:0005739//mitochondrion	GO:0016787//hydrolase activity	GO:0008152//metabolic process	K01082//3'(2'), 5'-bisphosphate nucleotidase [EC:3.1.3.7];K01097//N-acylneuraminate-9-phosphatase [EC:3.1.3.29]	gi|670425613|ref|XP_008653433.1|//PREDICTED: haloacid dehalogenase-like hydrolase domain-containing protein 3 [Zea mays];XP_008653433.1//haloacid dehalogenase-like hydrolase domain-containing protein 3 [Zea mays]
BGI_novel_G000242	2138	317.99	670.26	1.08836	2.96e-30	Up	2.05e-30	NA	NA	NA	NA	K11798//bromodomain and WD repeat domain containing protein 1/3	ACN34843.1//unknown [Zea mays]
BGI_novel_G004897	2109	171.33	449.4	1.40385	2.96e-30	Up	2.05e-30	NA	NA	NA	NA	NA	ACF83019.1//unknown [Zea mays]
100501900	1764	38	209	2.47206	3.89e-30	Up	2.7e-30	LOC100501900	GO:0005887//integral component of plasma membrane	GO:0005355//glucose transmembrane transporter activity;GO:0005351//sugar:proton symporter activity	GO:0046323//glucose import;GO:0015992//proton transport;GO:1904659//glucose transmembrane transport	K08145//MFS transporter, SP family, solute carrier family 2 (facilitated glucose transporter), member 8;K08150//MFS transporter, SP family, solute carrier family 2 (myo-inositol transporter), member 13	gi|308044377|ref|NP_001183468.1|//uncharacterized protein LOC100501900 [Zea mays]
109939428	3863	10.99	141.82	3.70242	5.87e-30	Up	4.08e-30	LOC109939428	NA	GO:0097159//organic cyclic compound binding;GO:1901363//heterocyclic compound binding	NA	K14007//protein transport protein SEC24;K01230//mannosyl-oligosaccharide alpha-1,2-mannosidase [EC:3.2.1.113];K01301//N-acetylated-alpha-linked acidic dipeptidase [EC:3.4.17.21];K05658//ATP-binding cassette, subfamily B (MDR/TAP), member 1 [EC:3.6.3.44]	gi|670440968|ref|XP_008660754.1|//PREDICTED: uncharacterized protein LOC103639838 [Zea mays]
100272850	1648	363	732	1.0245	5.96e-30	Up	4.15e-30	LOC100272850	GO:0016021//integral component of membrane	GO:0016705//oxidoreductase activity, acting on paired donors, with incorporation or reduction of molecular oxygen;GO:0020037//heme binding;GO:0005506//iron ion binding;GO:0004497//monooxygenase activity	GO:0055114//oxidation-reduction process	K00517//null	gi|413953002|gb|AFW85651.1|//putative cytochrome P450 superfamily protein [Zea mays]
BGI_novel_G004803	8635	139.89	395.89	1.51343	7.59e-30	Up	5.3e-30	NA	NA	NA	NA	K04733//interleukin-1 receptor-associated kinase 4 [EC:2.7.11.1];K15731//carboxy-terminal domain RNA polymerase II polypeptide A small phosphatase [EC:3.1.3.16];K00872//homoserine kinase [EC:2.7.1.39];K10398//kinesin family member 11;K05658//ATP-binding cassette, subfamily B (MDR/TAP), member 1 [EC:3.6.3.44]	ABC59221.1//transposase [Zea mays]
103626185	524	225	530	1.24869	8.14e-30	Up	5.69e-30	LOC103626185	NA	NA	NA	NA	gi|670406483|ref|XP_008644800.1|//PREDICTED: uncharacterized protein LOC103626185 [Zea mays]
BGI_novel_G004508	322	14.64	149.48	3.36459	2.36e-29	Up	1.66e-29	NA	NA	NA	NA	NA	XP_008669683.1//uncharacterized protein LOC103646804 [Zea mays]
BGI_novel_G000519	3181	153	412.02	1.44181	5.88e-29	Up	4.19e-29	NA	NA	NA	NA	NA	XP_008657541.1//paramyosin-like [Zea mays]
BGI_novel_G003668	5598	21.34	164.77	2.96145	7.37e-29	Up	5.27e-29	NA	NA	NA	NA	K05933//aminocyclopropanecarboxylate oxidase [EC:1.14.17.4];K15176//RNA polymerase-associated protein CTR9	AQK71429.1//hypothetical protein ZEAMMB73_Zm00001d016679 [Zea mays]
BGI_novel_G004168	2863	225.12	523.07	1.22893	9.13e-29	Up	6.55e-29	NA	NA	NA	NA	K06630//14-3-3 protein epsilon	AQK49075.1//14-3-3-like protein GF14 epsilon [Zea mays]
103638590	1321	48	224	2.23502	9.45e-29	Up	6.78e-29	LOC103638590	NA	NA	NA	NA	gi|670438380|ref|XP_008659685.1|//PREDICTED: uncharacterized protein LOC103638590 [Zea mays]
103632763	767	11	137	3.65122	9.97e-29	Up	7.15e-29	LOC103632763	NA	NA	NA	NA	gi|670423935|ref|XP_008652715.1|//PREDICTED: uncharacterized protein LOC103632763 [Zea mays]
103652838	1997	151	406	1.43956	1.69e-28	Up	1.22e-28	LOC103652838	GO:0030136//clathrin-coated vesicle	GO:0030276//clathrin binding;GO:0005545//1-phosphatidylinositol binding	GO:0048268//clathrin coat assembly	K20043//clathrin coat assembly protein AP180;K20044//phosphatidylinositol-binding clathrin assembly protein	gi|670395289|ref|XP_008678047.1|//PREDICTED: putative clathrin assembly protein At1g33340 [Zea mays]
BGI_novel_G004507	1000	18.12	153.86	3.09859	3.54e-28	Up	2.57e-28	NA	NA	NA	NA	K14509//ethylene receptor [EC:2.7.13.-];K17604//zinc finger SWIM domain-containing protein 3	AAM03015.1//163k15.5 [Zea mays]
107457600	1109	31	184	2.58199	5.36e-28	Up	3.91e-28	LOC107457600	NA	NA	NA	K13425//WRKY transcription factor 22	gi|413947334|gb|AFW79983.1|//putative WRKY DNA-binding domain superfamily protein [Zea mays]
103654467	1474	195	472	1.28794	5.53e-28	Up	4.03e-28	LOC103654467	NA	GO:0008168//methyltransferase activity	GO:0032259//methylation	K08241//jasmonate O-methyltransferase [EC:2.1.1.141]	gi|670399083|ref|XP_008679516.1|//PREDICTED: anthranilate O-methyltransferase 1-like [Zea mays]
103642525	1301	121.31	349.98	1.5412	2.9e-27	Up	2.15e-27	LOC103642525	GO:0016021//integral component of membrane	GO:0016874//ligase activity	GO:0008152//metabolic process	K15164//mediator of RNA polymerase II transcription subunit 13;K01895//acetyl-CoA synthetase [EC:6.2.1.1]	gi|238006948|gb|ACR34509.1|//unknown [Zea mays]
103638686	1355	254	555	1.14028	3.37e-27	Up	2.5e-27	LOC103638686	NA	NA	NA	NA	gi|670438575|ref|XP_008659749.1|//PREDICTED: uncharacterized protein LOC103638686 [Zea mays]
BGI_novel_G002784	2673	248.41	544.02	1.14356	8.23e-27	Up	6.15e-27	NA	NA	NA	NA	K03355//anaphase-promoting complex subunit 8	ACL54603.1//unknown [Zea mays]
103634288	921	239	530	1.16161	8.74e-27	Up	6.54e-27	LOC103634288	NA	NA	NA	NA	gi|670426800|ref|XP_008654068.1|//PREDICTED: uncharacterized protein LOC103634288 [Zea mays]
103654118	2026	333.19	664.79	1.00918	9.76e-27	Up	7.31e-27	LOC103654118	NA	GO:0003677//DNA binding;GO:0046983//protein dimerization activity	NA	K13963//serpin B;K14007//protein transport protein SEC24;K00766//anthranilate phosphoribosyltransferase [EC:2.4.2.18];K05658//ATP-binding cassette, subfamily B (MDR/TAP), member 1 [EC:3.6.3.44];K04460//serine/threonine-protein phosphatase 5 [EC:3.1.3.16]	gi|670398205|ref|XP_008679163.1|//PREDICTED: uncharacterized protein LOC103654118 [Zea mays]
541897	1261	151	395	1.39993	1.06e-26	Up	7.95e-27	tip4a	GO:0042807//central vacuole;GO:0009705//plant-type vacuole membrane;GO:0005887//integral component of plasma membrane	GO:0015250//water channel activity;GO:0015254//glycerol channel activity	GO:0006833//water transport;GO:0034220//ion transmembrane transport;GO:0009992//cellular water homeostasis;GO:0015793//glycerol transport	K09873//aquaporin TIP	gi|162461119|ref|NP_001105033.1|//aquaporin TIP4-1 [Zea mays];gi|670414113|ref|XP_008648279.1|//PREDICTED: aquaporin TIP4-1 isoform X1 [Zea mays]
100273482	1109	178	437	1.30838	1.22e-26	Up	9.18e-27	LOC100273482	NA	NA	NA	NA	gi|670383304|ref|XP_008672443.1|//PREDICTED: uncharacterized protein LOC100273482 isoform X3 [Zea mays];gi|992273715|gb|EES03884.2|//hypothetical protein SORBI_003G356400 [Sorghum bicolor];XP_008672443.1//hypothetical protein [Zea mays];gi|194704314|gb|ACF86241.1|//unknown [Zea mays]
103640734	2042	40.13	197	2.30807	1.92e-26	Up	1.45e-26	LOC103640734	GO:0016021//integral component of membrane	GO:0004674//protein serine/threonine kinase activity;GO:0005524//ATP binding	GO:0007165//signal transduction;GO:0006468//protein phosphorylation	K07198//5'-AMP-activated protein kinase, catalytic alpha subunit [EC:2.7.11.11]	gi|670444012|ref|XP_008662447.1|//PREDICTED: CBL-interacting protein kinase 14-like [Zea mays]
103634040	3608	179.03	437.2	1.30072	2e-26	Up	1.51e-26	LOC103634040	GO:0016021//integral component of membrane;GO:0009941//chloroplast envelope;GO:0005739//mitochondrion	GO:0005524//ATP binding;GO:0004222//metalloendopeptidase activity;GO:0008270//zinc ion binding;GO:0004176//ATP-dependent peptidase activity	GO:0006508//proteolysis	K03798//cell division protease FtsH [EC:3.4.24.-];K08506//syntaxin of plants SYP7	gi|670426475|ref|XP_008653891.1|//PREDICTED: uncharacterized protein LOC103634040 [Zea mays];gi|413921123|gb|AFW61055.1|//hypothetical protein ZEAMMB73_705730 [Zea mays];XP_020408086.1//uncharacterized protein LOC109946009 [Zea mays]
109943153	944	294.33	606.34	1.05532	2.81e-26	Up	2.13e-26	LOC109943153	NA	NA	NA	NA	gi|413917218|gb|AFW57150.1|//hypothetical protein ZEAMMB73_998252 [Zea mays]
BGI_novel_G001759	2728	236.35	521.71	1.15495	3.61e-26	Up	2.74e-26	NA	NA	NA	NA	K04733//interleukin-1 receptor-associated kinase 4 [EC:2.7.11.1];K13126//polyadenylate-binding protein;K12524//bifunctional aspartokinase / homoserine dehydrogenase 1 [EC:2.7.2.4 1.1.1.3]	XP_020407308.1//uncharacterized protein LOC100500983 isoform X1 [Zea mays]
100276935	1494	180	437	1.29226	3.63e-26	Up	2.76e-26	LOC100276935	NA	GO:0005506//iron ion binding;GO:0051213//dioxygenase activity	GO:0055114//oxidation-reduction process	K05282//gibberellin 20-oxidase [EC:1.14.11.12]	gi|413951718|gb|AFW84367.1|//hypothetical protein ZEAMMB73_890121 [Zea mays]
100275158	1695	59	233	1.99417	4.66e-26	Up	3.56e-26	LOC100275158	GO:0010598//NAD(P)H dehydrogenase complex (plastoquinone);GO:0009535//chloroplast thylakoid membrane	GO:0016757//transferase activity, transferring glycosyl groups	GO:0009773//photosynthetic electron transport in photosystem I	NA	gi|226508728|ref|NP_001142788.1|//uncharacterized protein LOC100275158 [Zea mays]
BGI_novel_G002916	1552	102.85	311.34	1.61057	5.98e-26	Up	4.58e-26	NA	NA	NA	NA	NA	XP_008660923.1//uncharacterized protein LOC103640049 [Zea mays]
BGI_novel_G000055	4361	0	110.78	7.80418	2.21e-25	Up	1.71e-25	NA	NA	NA	NA	K14565//nucleolar protein 58	ONM31460.1//Retrovirus-related Pol polyprotein LINE-1 [Zea mays]
100191472	1446	148.8	382.78	1.37577	2.67e-25	Up	2.07e-25	LOC100191472	NA	NA	NA	K15271//ATP-dependent DNA helicase HFM1/MER3 [EC:3.6.4.12];K17285//selenium-binding protein 1	gi|414589997|tpg|DAA40568.1|//TPA: hypothetical protein ZEAMMB73_314346 [Zea mays]
BGI_novel_G005960	4099	204.05	466.93	1.20691	3.43e-25	Up	2.67e-25	NA	NA	NA	NA	K11838//ubiquitin carboxyl-terminal hydrolase 7 [EC:3.4.19.12]	XP_008661730.1//MATH domain-containing protein At5g43560 [Zea mays]
103626064	2762	191.09	446.9	1.23832	4.1e-25	Up	3.21e-25	LOC103626064	GO:0016020//membrane	GO:0016709//oxidoreductase activity, acting on paired donors, with incorporation or reduction of molecular oxygen, NAD(P)H as one donor, and incorporation of one atom of oxygen;GO:0020037//heme binding;GO:0005506//iron ion binding	GO:0044550//secondary metabolite biosynthetic process;GO:0055114//oxidation-reduction process	K07418//cytochrome P450 family 2 subfamily J [EC:1.14.14.1];K14985//26-hydroxylase [EC:1.14.-.-];K00512//steroid 17alpha-monooxygenase / 17alpha-hydroxyprogesterone deacetylase [EC:1.14.14.19 1.14.14.32];K07408//cytochrome P450 family 1 subfamily A polypeptide 1 [EC:1.14.14.1]	gi|670406177|ref|XP_008644666.1|//PREDICTED: ent-cassadiene C2-hydroxylase-like [Zea mays]
103651566	1981	52	214	2.05365	6.03e-25	Up	4.73e-25	LOC103651566	NA	NA	NA	K01866//tyrosyl-tRNA synthetase [EC:6.1.1.1]	gi|670390191|ref|XP_008675440.1|//PREDICTED: F-box/FBD/LRR-repeat protein At5g22660-like [Zea mays]
100383745	1658	67	242	1.8654	7.5e-25	Up	5.9e-25	LOC100383745	GO:0043231//intracellular membrane-bounded organelle	GO:0080043//quercetin 3-O-glucosyltransferase activity;GO:0080044//quercetin 7-O-glucosyltransferase activity	GO:0009813//flavonoid biosynthetic process;GO:0052696//flavonoid glucuronidation	K04628//ceramide galactosyltransferase [EC:2.4.1.47];K13692//UDP-glucose:(indol-3-yl)acetate beta-D-glucosyltransferase [EC:2.4.1.121];K13691//pathogen-inducible salicylic acid glucosyltransferase [EC:2.4.1.-];K13227//UDP-glucosyltransferase BX8/BX9 [EC:2.4.1.202]	gi|293333699|ref|NP_001169852.1|//uncharacterized protein LOC100383745 [Zea mays]
107181290	2003	109	314	1.53906	1.35e-24	Up	1.06e-24	LOC107181290	GO:0016021//integral component of membrane;GO:0005886//plasma membrane	GO:0004674//protein serine/threonine kinase activity;GO:0005524//ATP binding	GO:0006468//protein phosphorylation	K04733//interleukin-1 receptor-associated kinase 4 [EC:2.7.11.1]	gi|242094636|ref|XP_002437808.1|//hypothetical protein SORBIDRAFT_10g002930 [Sorghum bicolor]
BGI_novel_G000769	2310	38.59	185.11	2.27471	1.5e-24	Up	1.19e-24	NA	NA	NA	NA	K01209//alpha-N-arabinofuranosidase [EC:3.2.1.55]	ONM05938.1//Alpha-L-arabinofuranosidase 1 [Zea mays]
100381887	800	0	106	7.74054	1.72e-24	Up	1.36e-24	LOC100381887	NA	NA	NA	NA	gi|293334667|ref|NP_001168140.1|//uncharacterized protein LOC100381887 [Zea mays]
100284996	928	186	435	1.23834	1.72e-24	Up	1.36e-24	LOC100284996	NA	NA	NA	NA	gi|930697394|ref|NP_001151363.2|//TMV response-related protein [Zea mays]
100277396	2241	43.54	194.48	2.17183	2.22e-24	Up	1.77e-24	LOC100277396	NA	NA	NA	NA	gi|226529067|ref|NP_001144435.1|//uncharacterized protein LOC100277396 [Zea mays];NP_001144435.1//uncharacterized protein LOC100277396 [Zea mays]
BGI_novel_G000593	456	88	277	1.66693	2.28e-24	Up	1.81e-24	NA	NA	NA	NA	NA	XP_020404383.1//uncharacterized protein LOC103639870 [Zea mays]
BGI_novel_G000331	841	85	271	1.68538	3.15e-24	Up	2.52e-24	NA	NA	NA	NA	NA	ONL99048.1//Protein ROOT HAIR DEFECTIVE 3 [Zea mays]
BGI_novel_G001792	2696	110.15	313.72	1.52263	3.2e-24	Up	2.56e-24	NA	NA	NA	NA	K00872//homoserine kinase [EC:2.7.1.39];K20098//DNA excision repair protein ERCC-6-like 2 [EC:3.6.4.-];K17479//glutaredoxin domain-containing cysteine-rich protein 1	XP_020404773.1//zinc finger BED domain-containing protein RICESLEEPER 2-like [Zea mays]
BGI_novel_G002140	596	4.72	101.17	4.43448	3.72e-24	Up	2.98e-24	NA	NA	NA	NA	NA	NP_001183614.1//uncharacterized protein LOC100502208 [Zea mays]
BGI_novel_G004899	1994	162.59	395.76	1.29601	5.77e-24	Up	4.64e-24	NA	NA	NA	NA	NA	ACF83019.1//unknown [Zea mays]
BGI_novel_G002858	2731	0	102.88	7.69744	6.59e-24	Up	5.31e-24	NA	NA	NA	NA	K02874//large subunit ribosomal protein L14	ACR34297.1//unknown [Zea mays]
100193753	1554	92	281	1.62349	7.59e-24	Up	6.13e-24	gpm799	NA	GO:0016787//hydrolase activity	NA	NA	gi|212723744|ref|NP_001132311.1|//uncharacterized protein LOC100193753 precursor [Zea mays]
BGI_novel_G003983	8552	119.77	326.91	1.46125	8.85e-24	Up	7.15e-24	NA	NA	NA	NA	K03255//protein TIF31	AQK78703.1//putative sucrose-phosphatase 2 [Zea mays]
100276458	961	66	234	1.83859	1.18e-23	Up	9.58e-24	LOC100276458	NA	NA	NA	NA	gi|226506312|ref|NP_001143717.1|//uncharacterized protein LOC100276458 [Zea mays]
BGI_novel_G003561	1370	37.02	177.69	2.27561	1.19e-23	Up	9.7e-24	NA	NA	NA	NA	NA	ACN34843.1//unknown [Zea mays]
BGI_novel_G005728	2761	24	149	2.64683	1.36e-23	Up	1.1e-23	NA	NA	NA	NA	K14488//SAUR family protein	XP_020409112.1//uncharacterized protein LOC100383390 isoform X1 [Zea mays]
BGI_novel_G004692	1093	81	260.17	1.69608	1.59e-23	Up	1.3e-23	NA	NA	NA	NA	K02987//small subunit ribosomal protein S4e	NP_001145495.1//uncharacterized protein LOC100278895 [Zea mays]
100274526	960	291	580	1.00766	1.68e-23	Up	1.37e-23	AY112073	GO:0016020//membrane	NA	NA	NA	gi|224033287|gb|ACN35719.1|//unknown [Zea mays]
103626187	1293	66	233	1.83242	1.84e-23	Up	1.5e-23	LOC103626187	NA	NA	NA	NA	gi|195641820|gb|ACG40378.1|//hypothetical protein [Zea mays]
BGI_novel_G005076	2394	7.51	105.89	3.83023	2.54e-23	Up	2.08e-23	NA	NA	NA	NA	K00083//cinnamyl-alcohol dehydrogenase [EC:1.1.1.195]	NP_001145349.1//uncharacterized protein LOC100278678 [Zea mays]
109945296	804	105.76	299.57	1.51472	4.81e-23	Up	3.96e-23	LOC109945296	NA	NA	NA	K09553//stress-induced-phosphoprotein 1;K15889//prenylcysteine alpha-carboxyl methylesterase [EC:3.1.1.-]	gi|219363193|ref|NP_001136886.1|//uncharacterized protein LOC100217042 [Zea mays]
103647731	2172	148	367	1.32281	5.15e-23	Up	4.25e-23	LOC103647731	GO:0009506//plasmodesma;GO:0005886//plasma membrane	GO:0004674//protein serine/threonine kinase activity;GO:0000166//nucleotide binding	GO:0007165//signal transduction;GO:0006952//defense response;GO:0006468//protein phosphorylation	K04733//interleukin-1 receptor-associated kinase 4 [EC:2.7.11.1]	gi|670379192|ref|XP_008670469.1|//PREDICTED: cysteine-rich receptor-like protein kinase 15 [Zea mays]
100502212	3045	41.98	184.65	2.14964	5.79e-23	Up	4.78e-23	LOC100502212	NA	NA	NA	K04733//interleukin-1 receptor-associated kinase 4 [EC:2.7.11.1];K01601//ribulose-bisphosphate carboxylase large chain [EC:4.1.1.39];K14664//IAA-amino acid hydrolase [EC:3.5.1.-];K03353//anaphase-promoting complex subunit 6;K04499//RuvB-like protein 1 (pontin 52);K08472//mlo protein;K01247//DNA-3-methyladenine glycosylase II [EC:3.2.2.21]	XP_020394812.1//uncharacterized protein LOC100502212 isoform X3 [Zea mays];gi|242067475|ref|XP_002449014.1|//hypothetical protein SORBIDRAFT_05g003395, partial [Sorghum bicolor];gi|670361307|ref|XP_008647520.1|//PREDICTED: uncharacterized protein LOC100502212 isoform X3 [Zea mays];gi|670361305|ref|XP_008647518.1|//PREDICTED: uncharacterized protein LOC100502212 isoform X2 [Zea mays];gi|670361299|…
103653018	1066	245.4	510.92	1.07059	6.52e-23	Up	5.4e-23	LOC103653018	GO:0005618//cell wall;GO:0005576//extracellular region	GO:0045735//nutrient reservoir activity;GO:0030145//manganese ion binding;GO:0046564//oxalate decarboxylase activity	GO:0033609//oxalate metabolic process	K11426//SET and MYND domain-containing protein	gi|670395693|ref|XP_008678216.1|//PREDICTED: putative germin-like protein 12-4 [Zea mays];XP_008678216.1//putative germin-like protein 12-4 [Zea mays]
BGI_novel_G003108	2258	0	97.52	7.62025	6.81e-23	Up	5.64e-23	NA	NA	NA	NA	K12125//protein EARLY FLOWERING 3;K10534//nitrate reductase (NAD(P)H) [EC:1.7.1.1 1.7.1.2 1.7.1.3]	XP_008667138.1//uncharacterized protein LOC100191491 isoform X1 [Zea mays]
103626996	2632	188	426	1.19274	9.62e-23	Up	8e-23	LOC103626996	GO:0005887//integral component of plasma membrane	GO:0005249//voltage-gated potassium channel activity	GO:0034765//regulation of ion transmembrane transport;GO:0071805//potassium ion transmembrane transport;GO:0042391//regulation of membrane potential	K05391//cyclic nucleotide gated channel, other eukaryote;K04908//potassium voltage-gated channel Eag-related subfamily H member 5	gi|670408432|ref|XP_008645574.1|//PREDICTED: potassium channel KAT1-like [Zea mays]
BGI_novel_G000161	1995	52.89	203.19	1.95439	2.13e-22	Up	1.79e-22	NA	NA	NA	NA	NA	ACN33708.1//unknown [Zea mays]
BGI_novel_G001756	1111	16.19	125.21	2.9638	2.26e-22	Up	1.9e-22	NA	NA	NA	NA	NA	XP_020404990.1//uncharacterized protein LOC109944632 [Zea mays]
BGI_novel_G002039	5305	0	94.79	7.57929	2.26e-22	Up	1.9e-22	NA	NA	NA	NA	K11547//kinetochore protein NDC80	ONM04265.1//HEC/Ndc80p family protein [Zea mays]
BGI_novel_G003384	2802	0	94.73	7.57837	2.32e-22	Up	1.95e-22	NA	NA	NA	NA	K11593//eukaryotic translation initiation factor 2C	AQK66581.1//hypothetical protein ZEAMMB73_Zm00001d014581 [Zea mays]
103653019	1068	257.2	522.62	1.0355	3e-22	Up	2.53e-22	LOC103653019	GO:0005618//cell wall;GO:0005576//extracellular region	GO:0045735//nutrient reservoir activity;GO:0030145//manganese ion binding;GO:0046564//oxalate decarboxylase activity	GO:0033609//oxalate metabolic process	K11426//SET and MYND domain-containing protein	gi|670395693|ref|XP_008678216.1|//PREDICTED: putative germin-like protein 12-4 [Zea mays];XP_008678216.1//putative germin-like protein 12-4 [Zea mays]
BGI_novel_G003979	5222	0	93.71	7.56276	3.63e-22	Up	3.08e-22	NA	NA	NA	NA	K03255//protein TIF31	AQK78703.1//putative sucrose-phosphatase 2 [Zea mays]
103635373	1190	29	153	2.41203	5.85e-22	Up	4.98e-22	LOC103635373	NA	NA	NA	K13172//serine/arginine repetitive matrix protein 2	gi|670430716|ref|XP_008656062.1|//PREDICTED: pre-mRNA-splicing factor CWC21-like [Zea mays]
BGI_novel_G003978	5131	43.45	182.7	2.08467	6.09e-22	Up	5.18e-22	NA	NA	NA	NA	K03255//protein TIF31	AQK78703.1//putative sucrose-phosphatase 2 [Zea mays]
BGI_novel_G006242	5266	15.24	121	3.0017	6.3e-22	Up	5.37e-22	NA	NA	NA	NA	K08907//light-harvesting complex I chlorophyll a/b binding protein 1	AQK41087.1//Chlorophyll a-b binding protein 6 chloroplastic [Zea mays]
109942346	2220	235	488	1.06684	7.53e-22	Up	6.43e-22	LOC109942346	GO:0016020//membrane	GO:0030246//carbohydrate binding;GO:0004674//protein serine/threonine kinase activity;GO:0005524//ATP binding	GO:0006468//protein phosphorylation	K04733//interleukin-1 receptor-associated kinase 4 [EC:2.7.11.1];K04730//interleukin-1 receptor-associated kinase 1 [EC:2.7.11.1]	gi|413953780|gb|AFW86429.1|//putative lectin-like receptor protein kinase family protein [Zea mays]
103645846	606	148	359	1.29101	8.75e-22	Up	7.48e-22	LOC103645846	NA	NA	NA	NA	gi|670374847|ref|XP_008668780.1|//PREDICTED: uncharacterized protein LOC103645846 [Zea mays]
BGI_novel_G002629	3271	0	91.66	7.53084	9e-22	Up	7.7e-22	NA	NA	NA	NA	K15156//mediator of RNA polymerase II transcription subunit 14;K14513//ethylene-insensitive protein 2;K08247//methionine S-methyltransferase [EC:2.1.1.12]	XP_020407373.1//uncharacterized protein LOC103652751 [Zea mays]
100273941	1379	207	447	1.12327	9.15e-22	Up	7.83e-22	LOC100273941	NA	NA	NA	K16818//phospholipase A1 [EC:3.1.1.32]	gi|226502811|ref|NP_001141804.1|//uncharacterized protein LOC100273941 [Zea mays]
103627507	2601	16	122	2.94336	1.04e-21	Up	8.89e-22	LOC103627507	NA	NA	NA	K11649//SWI/SNF related-matrix-associated actin-dependent regulator of chromatin subfamily C	gi|670409611|ref|XP_008646018.1|//PREDICTED: uncharacterized protein LOC103627507 isoform X5 [Zea mays];XP_008646017.1//uncharacterized protein LOC103627507 isoform X1 [Zea mays];AQL00589.1//Dynamin-related protein 5A [Zea mays];AQK73254.1//hypothetical protein ZEAMMB73_Zm00001d017487 [Zea mays];XP_008646018.1//uncharacterized protein LOC103627507 isoform X2 [Zea mays];gi|670409609|ref|XP_0086460…
100282634	966	175.96	400.68	1.19983	1.1e-21	Up	9.46e-22	LOC100282634	GO:0009536//plastid	NA	NA	NA	gi|226531508|ref|NP_001149014.1|//rhodanese-like domain containing protein [Zea mays]
103634161	1377	55	203	1.8966	1.43e-21	Up	1.23e-21	LOC103634161	NA	NA	NA	K17872//NADH:ubiquinone reductase (non-electrogenic) [EC:1.6.5.9];K13258//2-hydroxyisoflavanone dehydratase [EC:4.2.1.105];K20506//tuliposide A-converting enzyme [EC:4.2.99.22]	gi|670426634|ref|XP_008653975.1|//PREDICTED: tuliposide A-converting enzyme 1, chloroplastic-like [Zea mays]
103650973	1127	233	482	1.06133	1.95e-21	Up	1.69e-21	LOC103650973	GO:0005634//nucleus	GO:0003677//DNA binding	GO:0006355//regulation of transcription, DNA-templated	K01179//endoglucanase [EC:3.2.1.4];K08869//aarF domain-containing kinase;K09391//transcription factor E2F7/8;K11865//protein MYSM1;K17613//calcineurin-binding protein cabin-1	gi|670388675|ref|XP_008674791.1|//PREDICTED: transcription factor DIVARICATA-like [Zea mays]
100381739	1136	35	163	2.23207	2.24e-21	Up	1.95e-21	LOC100381739	NA	NA	NA	NA	gi|293333606|ref|NP_001168015.1|//uncharacterized protein LOC100381739 precursor [Zea mays]
103631082	2486	198	431	1.13481	2.27e-21	Up	1.97e-21	LOC103631082	GO:0005886//plasma membrane	GO:0004674//protein serine/threonine kinase activity;GO:0000166//nucleotide binding	GO:0006468//protein phosphorylation	K04733//interleukin-1 receptor-associated kinase 4 [EC:2.7.11.1]	gi|514800503|ref|XP_004975176.1|//PREDICTED: G-type lectin S-receptor-like serine/threonine-protein kinase RLK1 [Setaria italica]
100501464	2732	110.72	297.4	1.43811	2.54e-21	Up	2.2e-21	LOC100501464	GO:0005887//integral component of plasma membrane	GO:0008271//secondary active sulfate transmembrane transporter activity	GO:1902358//sulfate transmembrane transport	K17470//sulfate transporter 1, high-affinity	AQL09084.1//Sulfate transporter 1.2 [Zea mays];gi|413956713|gb|AFW89362.1|//hypothetical protein ZEAMMB73_695392 [Zea mays];XP_002468339.1//sulfate transporter 1.2 [Sorghum bicolor]
BGI_novel_G000682	677	130	328	1.34781	2.59e-21	Up	2.25e-21	NA	NA	NA	NA	K20535//mitogen-activated protein kinase 1/2 [EC:2.7.11.24]	AQK66739.1//Mitogen-activated protein kinase 1 [Zea mays]
BGI_novel_G004703	4501	0	89.04	7.48901	2.88e-21	Up	2.51e-21	NA	NA	NA	NA	K01507//inorganic pyrophosphatase [EC:3.6.1.1]	ONM26099.1//hypothetical protein ZEAMMB73_Zm00001d007131 [Zea mays]
103641906	1541	106	289	1.45963	3.38e-21	Up	2.94e-21	LOC103641906	GO:0005634//nucleus;GO:0000786//nucleosome	GO:0003677//DNA binding	GO:0006334//nucleosome assembly	K11275//histone H1/5	gi|670446455|ref|XP_008663439.1|//PREDICTED: histone H1-like isoform X2 [Zea mays];gi|670446453|ref|XP_008663438.1|//PREDICTED: histone H1-like isoform X1 [Zea mays]
100276137	494	201	434	1.12312	3.52e-21	Up	3.07e-21	LOC100276137	GO:0016020//membrane	NA	NA	NA	gi|226529886|ref|NP_001143469.1|//uncharacterized protein LOC100276137 [Zea mays]
103651358	2769	194	423	1.13723	4.51e-21	Up	3.95e-21	LOC103651358	GO:0016020//membrane	NA	NA	K10581//ubiquitin-conjugating enzyme E2 O [EC:2.3.2.24]	gi|670389621|ref|XP_008675197.1|//PREDICTED: uncharacterized protein LOC103651358 [Zea mays]
100284873	1585	201	433	1.1198	4.82e-21	Up	4.22e-21	LOC100284873	NA	NA	NA	NA	gi|226502634|ref|NP_001151240.1|//DNA-binding protein [Zea mays]
BGI_novel_G003970	7076	0	87.75	7.46795	5.13e-21	Up	4.49e-21	NA	NA	NA	NA	K03255//protein TIF31	AQK78703.1//putative sucrose-phosphatase 2 [Zea mays]
103655927	1841	210.35	446.22	1.09759	5.33e-21	Up	4.68e-21	LOC103655927	NA	GO:0004674//protein serine/threonine kinase activity;GO:0005524//ATP binding	GO:0006468//protein phosphorylation	K03083//glycogen synthase kinase 3 beta [EC:2.7.11.26]	XP_020408437.1//shaggy-related protein kinase alpha-like [Zea mays];gi|673921646|ref|NP_001288361.1|//shaggy-related protein kinase alpha-like [Zea mays]
BGI_novel_G002681	958	136.43	334.99	1.30858	7.66e-21	Up	6.74e-21	NA	NA	NA	NA	K07305//peptide-methionine (R)-S-oxide reductase [EC:1.8.4.12];K03006//DNA-directed RNA polymerase II subunit RPB1 [EC:2.7.7.6];K06228//fused [EC:2.7.11.1];K14007//protein transport protein SEC24;K03549//KUP system potassium uptake protein	XP_020406358.1//uncharacterized protein LOC109944997 [Zea mays]
103625860	3131	183	405	1.1587	8.2e-21	Up	7.22e-21	LOC103625860	GO:0009536//plastid;GO:0005739//mitochondrion	GO:0005524//ATP binding;GO:0004702//signal transducer, downstream of receptor, with serine/threonine kinase activity	GO:0006468//protein phosphorylation	K20717//mitogen-activated protein kinase kinase kinase YODA [EC:2.7.11.25];K04421//mitogen-activated protein kinase kinase kinase 3 [EC:2.7.11.25]	gi|670405682|ref|XP_008644479.1|//PREDICTED: serine/threonine-protein kinase PAK mbt-like [Zea mays];XP_008644479.1//mitogen-activated protein kinase kinase kinase 5 [Zea mays];AQK62658.1//mitogen-activated protein kinase kinase kinase 5 [Zea mays];AQK62661.1//mitogen-activated protein kinase kinase kinase 5 [Zea mays]
BGI_novel_G005012	1401	115.35	301.39	1.39824	9.22e-21	Up	8.13e-21	NA	NA	NA	NA	K20923//mixed-linked glucan synthase [EC:2.4.1.-]	NP_001170681.1//uncharacterized protein LOC100384746 [Zea mays]
BGI_novel_G003220	473	206.03	438.22	1.10143	9.23e-21	Up	8.14e-21	NA	NA	NA	NA	NA	XP_008665952.2//protein ALP1-like [Zea mays]
BGI_novel_G001964	1981	183.14	404.22	1.15482	1.13e-20	Up	9.97e-21	NA	NA	NA	NA	NA	ACN29062.1//unknown [Zea mays]
103644971	792	2.63	81.66	4.96912	1.27e-20	Up	1.12e-20	LOC103644971	GO:0005737//cytoplasm	GO:0020037//heme binding;GO:0046872//metal ion binding;GO:0016688//L-ascorbate peroxidase activity	GO:0006979//response to oxidative stress;GO:0098869//cellular oxidant detoxification;GO:0042744//hydrogen peroxide catabolic process;GO:0055114//oxidation-reduction process	K00434//L-ascorbate peroxidase [EC:1.11.1.11]	gi|238009810|gb|ACR35940.1|//unknown [Zea mays]
103637178	1434	27.62	143.99	2.39481	1.3e-20	Up	1.15e-20	LOC103637178	NA	NA	NA	K04733//interleukin-1 receptor-associated kinase 4 [EC:2.7.11.1]	gi|670434261|ref|XP_008657650.1|//PREDICTED: putative nuclease HARBI1 [Zea mays]
BGI_novel_G002547	4263	122.52	311.64	1.35949	1.38e-20	Up	1.23e-20	NA	NA	NA	NA	K04733//interleukin-1 receptor-associated kinase 4 [EC:2.7.11.1];K01188//beta-glucosidase [EC:3.2.1.21];K02540//DNA replication licensing factor MCM2 [EC:3.6.4.12];K00919//4-diphosphocytidyl-2-C-methyl-D-erythritol kinase [EC:2.7.1.148]	XP_020408355.1//uncharacterized protein LOC103654304 isoform X1 [Zea mays]
100274890	763	166	377	1.19601	2.06e-20	Up	1.83e-20	LOC100274890	NA	NA	NA	NA	gi|226503801|ref|NP_001142621.1|//uncharacterized protein LOC100274890 [Zea mays]
BGI_novel_G002072	4192	0	84.44	7.41248	2.27e-20	Up	2.03e-20	NA	NA	NA	NA	K09338//homeobox-leucine zipper protein	ONM36751.1//hypothetical protein ZEAMMB73_Zm00001d043034, partial [Zea mays]
BGI_novel_G004082	4916	0	84.39	7.41162	2.33e-20	Up	2.07e-20	NA	NA	NA	NA	K15292//syntaxin-binding protein 1;K04730//interleukin-1 receptor-associated kinase 1 [EC:2.7.11.1]	AQK53282.1//hypothetical protein ZEAMMB73_Zm00001d050936 [Zea mays]
BGI_novel_G002549	4290	71.11	224.79	1.67308	3.3e-20	Up	2.96e-20	NA	NA	NA	NA	K04733//interleukin-1 receptor-associated kinase 4 [EC:2.7.11.1];K01188//beta-glucosidase [EC:3.2.1.21];K02540//DNA replication licensing factor MCM2 [EC:3.6.4.12];K00919//4-diphosphocytidyl-2-C-methyl-D-erythritol kinase [EC:2.7.1.148]	XP_020408355.1//uncharacterized protein LOC103654304 isoform X1 [Zea mays]
BGI_novel_G002151	912	68	219	1.69995	3.84e-20	Up	3.44e-20	NA	NA	NA	NA	NA	XP_008674636.1//uncharacterized protein LOC103650828 [Zea mays]
100272704	1332	82	243	1.57988	3.98e-20	Up	3.58e-20	LOC100272704	GO:0005739//mitochondrion	GO:0004791//thioredoxin-disulfide reductase activity	GO:0019430//removal of superoxide radicals;GO:0055114//oxidation-reduction process	K00384//thioredoxin reductase (NADPH) [EC:1.8.1.9]	gi|226533120|ref|NP_001140629.1|//thioredoxin reductase [Zea mays]
103645089	1181	198.7	422.24	1.1001	4.94e-20	Up	4.45e-20	LOC103645089	NA	NA	NA	NA	gi|670370413|ref|XP_008666435.1|//PREDICTED: uncharacterized protein LOC103645089 [Zea mays]
BGI_novel_G005969	577	136.06	328.83	1.28572	5.49e-20	Up	4.95e-20	NA	NA	NA	NA	K16055//trehalose 6-phosphate synthase/phosphatase [EC:2.4.1.15 3.1.3.12]	AQK55931.1//trehalose-6-phosphate synthase10 [Zea mays]
100384011	1653	19.32	122.34	2.67535	6.72e-20	Up	6.08e-20	LOC100384011	GO:0016020//membrane	GO:0016709//oxidoreductase activity, acting on paired donors, with incorporation or reduction of molecular oxygen, NAD(P)H as one donor, and incorporation of one atom of oxygen;GO:0020037//heme binding;GO:0005506//iron ion binding	GO:0044550//secondary metabolite biosynthetic process;GO:0055114//oxidation-reduction process	K16085//9beta-pimara-7,15-diene oxidase [EC:1.14.13.144];K07418//cytochrome P450 family 2 subfamily J [EC:1.14.14.1];K00512//steroid 17alpha-monooxygenase / 17alpha-hydroxyprogesterone deacetylase [EC:1.14.14.19 1.14.14.32]	gi|413920472|gb|AFW60404.1|//putative cytochrome P450 superfamily protein [Zea mays]
BGI_novel_G001186	660	26.61	138.51	2.39257	7.09e-20	Up	6.41e-20	NA	NA	NA	NA	NA	XP_008674945.1//uncharacterized protein LOC103651124 [Zea mays]
103650471	1529	117	298	1.36143	8.43e-20	Up	7.64e-20	LOC103650471	GO:0005634//nucleus;GO:0005739//mitochondrion	GO:0004674//protein serine/threonine kinase activity;GO:0005524//ATP binding	GO:0006468//protein phosphorylation;GO:0035556//intracellular signal transduction	K03116//sec-independent protein translocase protein TatA;K12761//carbon catabolite-derepressing protein kinase [EC:2.7.11.1]	gi|670387381|ref|XP_008674282.1|//PREDICTED: LOW QUALITY PROTEIN: CBL-interacting protein kinase 4-like [Zea mays]
BGI_novel_G006604	786	137.6	329.92	1.27426	8.55e-20	Up	7.76e-20	NA	NA	NA	NA	NA	XP_020401935.1//hornerin-like, partial [Zea mays]
541884	1387	99	269	1.45473	9.21e-20	Up	8.36e-20	nip2b	GO:0048226//Casparian strip;GO:0005887//integral component of plasma membrane	GO:0015250//water channel activity;GO:0015254//glycerol channel activity;GO:0015115//silicate transmembrane transporter activity	GO:0006833//water transport;GO:0034220//ion transmembrane transport;GO:0009992//cellular water homeostasis;GO:0015840//urea transport;GO:0015793//glycerol transport;GO:0015708//silicate transport	K09874//aquaporin NIP	gi|162458818|ref|NP_001105020.1|//aquaporin NIP2-2 [Zea mays]
103651448	2077	18.92	120.35	2.68188	1.19e-19	Up	1.08e-19	LOC103651448	NA	NA	NA	K17604//zinc finger SWIM domain-containing protein 3	gi|19908843|gb|AAM03015.1|AF466931_2//163k15.5 [Zea mays]
103652853	1572	191	408	1.10762	1.3e-19	Up	1.19e-19	LOC103652853	NA	NA	NA	K14516//ethylene-responsive transcription factor 1	gi|670395309|ref|XP_008678055.1|//PREDICTED: ethylene-responsive transcription factor ERF094-like [Zea mays]
BGI_novel_G006324	476	33.15	150.91	2.19923	1.36e-19	Up	1.24e-19	NA	NA	NA	NA	K15731//carboxy-terminal domain RNA polymerase II polypeptide A small phosphatase [EC:3.1.3.16];K05658//ATP-binding cassette, subfamily B (MDR/TAP), member 1 [EC:3.6.3.44]	XP_020406635.1//zinc finger BED domain-containing protein DAYSLEEPER-like [Zea mays]
BGI_novel_G006114	538	17.99	116.98	2.71362	2.28e-19	Up	2.09e-19	NA	NA	NA	NA	NA	XP_020407897.1//uncharacterized protein LOC103655864 [Zea mays]
100284388	801	132	318	1.28111	2.74e-19	Up	2.52e-19	LOC100284388	NA	NA	GO:0009733//response to auxin	K14488//SAUR family protein	gi|226505054|ref|NP_001150755.1|//calmodulin binding protein [Zea mays]
103629182	2245	225	454	1.02539	2.81e-19	Up	2.59e-19	LOC103629182	GO:0016021//integral component of membrane	GO:0004674//protein serine/threonine kinase activity;GO:0005524//ATP binding;GO:0005509//calcium ion binding;GO:0030247//polysaccharide binding	GO:0006468//protein phosphorylation	K04733//interleukin-1 receptor-associated kinase 4 [EC:2.7.11.1]	gi|670414877|ref|XP_008648576.1|//PREDICTED: wall-associated receptor kinase 2-like [Zea mays]
100276642	776	39	161	2.05814	2.94e-19	Up	2.72e-19	LOC100276642	NA	NA	NA	NA	gi|226508940|ref|NP_001143851.1|//uncharacterized protein LOC100276642 precursor [Zea mays]
103642470	1427	111.01	284.99	1.37285	3.1e-19	Up	2.86e-19	LOC103642470	NA	NA	NA	K01733//threonine synthase [EC:4.2.3.1];K08235//xyloglucan:xyloglucosyl transferase [EC:2.4.1.207]	gi|670447530|ref|XP_008663957.1|//PREDICTED: uncharacterized protein LOC103642470 [Zea mays];XP_008663957.1//uncharacterized protein LOC103642470 [Zea mays]
109940864	1094	83.07	239.63	1.54103	3.16e-19	Up	2.92e-19	LOC109940864	GO:0005739//mitochondrion	NA	NA	K08734//DNA mismatch repair protein MLH1;K14570//RNA exonuclease 1 [EC:3.1.-.-];K19951//TBC1 domain family member 8/9;K00033//6-phosphogluconate dehydrogenase [EC:1.1.1.44 1.1.1.343];K13457//disease resistance protein RPM1	gi|215686896|dbj|BAG89746.1|//unnamed protein product [Oryza sativa Japonica Group]
BGI_novel_G004741	236	107.99	280.07	1.38751	3.26e-19	Up	3.01e-19	NA	NA	NA	NA	NA	NP_001169446.1//uncharacterized protein LOC100383317 [Zea mays]
103630676	1148	0	78.5	7.30724	3.37e-19	Up	3.12e-19	LOC103630676	NA	NA	NA	NA	gi|670418390|ref|XP_008649947.1|//PREDICTED: uncharacterized protein At1g15400-like [Zea mays]
103652670	9680	5.11	82.63	4.02789	3.87e-19	Up	3.58e-19	LOC103652670	NA	NA	NA	K15078//structure-specific endonuclease subunit SLX1 [EC:3.6.1.-]	gi|514810448|ref|XP_004980027.1|//PREDICTED: putative disease resistance protein RGA4 isoform X1 [Setaria italica];XP_004980027.1//PREDICTED: putative disease resistance protein RGA4 isoform X1 [Setaria italica]
103643564	2060	28.35	138.79	2.30411	4.04e-19	Up	3.75e-19	LOC103643564	NA	NA	NA	K13963//serpin B;K14007//protein transport protein SEC24;K01230//mannosyl-oligosaccharide alpha-1,2-mannosidase [EC:3.2.1.113];K05658//ATP-binding cassette, subfamily B (MDR/TAP), member 1 [EC:3.6.3.44];K00026//malate dehydrogenase [EC:1.1.1.37]	gi|670375103|ref|XP_008668885.1|//PREDICTED: uncharacterized protein LOC103645939 isoform X1 [Zea mays];gi|670375105|ref|XP_008668886.1|//PREDICTED: uncharacterized protein LOC103645939 isoform X2 [Zea mays]
BGI_novel_G004372	4258	0	77.98	7.29766	4.27e-19	Up	3.97e-19	NA	NA	NA	NA	K02880//large subunit ribosomal protein L17e	ACG30997.1//60S ribosomal protein L17 [Zea mays]
103647689	3417	234	465	1.00335	4.52e-19	Up	4.2e-19	LOC103647689	GO:0009536//plastid	GO:0008270//zinc ion binding	NA	K01931//protein neuralized [EC:2.3.2.27]	XP_020404159.1//uncharacterized protein LOC103647689 [Zea mays];gi|992277875|gb|EER99396.2|//hypothetical protein SORBI_002G307800 [Sorghum bicolor]
BGI_novel_G003124	5266	0	77.85	7.29525	4.54e-19	Up	4.21e-19	NA	NA	NA	NA	K00430//peroxidase [EC:1.11.1.7];K03263//translation initiation factor 5A;K03010//DNA-directed RNA polymerase II subunit RPB2 [EC:2.7.7.6];K11593//eukaryotic translation initiation factor 2C	AQK61357.1//hypothetical protein ZEAMMB73_Zm00001d054111 [Zea mays]
103635803	1339	35.9	153.84	2.112	4.85e-19	Up	4.51e-19	LOC103635803	NA	GO:0016740//transferase activity	GO:0009987//cellular process	K14498//serine/threonine-protein kinase SRK2 [EC:2.7.11.1]	gi|670431597|ref|XP_008656406.1|//PREDICTED: serine/threonine-protein kinase SAPK10-like [Zea mays];XP_008656406.1//serine/threonine-protein kinase SAPK10-like [Zea mays]
BGI_novel_G002488	3410	0	77.29	7.28483	5.87e-19	Up	5.47e-19	NA	NA	NA	NA	K01246//DNA-3-methyladenine glycosylase I [EC:3.2.2.20];K11584//serine/threonine-protein phosphatase 2A regulatory subunit B'	AQK50454.1//Serine/threonine protein phosphatase 2A 55 kDa regulatory subunit B' delta isoform [Zea mays]
100281535	1980	125.73	306	1.29583	6.26e-19	Up	5.84e-19	LOC100281535	NA	GO:0004674//protein serine/threonine kinase activity;GO:0005524//ATP binding	GO:0006468//protein phosphorylation	K04424//sterile alpha motif and leucine zipper containing kinase AZK [EC:2.7.11.25];K17535//serine/threonine-protein kinase TNNI3K [EC:2.7.11.1];K04365//B-Raf proto-oncogene serine/threonine-protein kinase [EC:2.7.11.1]	gi|226503249|ref|NP_001147925.1|//HT1 protein kinase [Zea mays]
BGI_novel_G006240	4031	0	77.05	7.28035	6.55e-19	Up	6.11e-19	NA	NA	NA	NA	K08907//light-harvesting complex I chlorophyll a/b binding protein 1	AQK41087.1//Chlorophyll a-b binding protein 6 chloroplastic [Zea mays]
BGI_novel_G005297	620	48.38	176.81	1.88234	7.63e-19	Up	7.14e-19	NA	NA	NA	NA	K18266//protein NDRG1	ACG34140.1//pollen-specific protein SF21 [Zea mays]
103649559	650	34	149	2.14433	8.03e-19	Up	7.52e-19	LOC103649559	NA	NA	NA	NA	gi|670385329|ref|XP_008673511.1|//PREDICTED: uncharacterized protein LOC103649559 [Zea mays]
103648392	342	156	351	1.18255	8.08e-19	Up	7.56e-19	LOC103648392	NA	NA	GO:0009733//response to auxin	K14488//SAUR family protein	gi|670380753|ref|XP_008671092.1|//PREDICTED: uncharacterized protein LOC103648392 [Zea mays]
BGI_novel_G000760	1866	3.38	76.32	4.50959	8.69e-19	Up	8.14e-19	NA	NA	NA	NA	K09499//T-complex protein 1 subunit eta	AQK83855.1//Mediator of RNA polymerase II transcription subunit 36a [Zea mays]
103635733	2026	141.86	329.59	1.22883	8.8e-19	Up	8.26e-19	LOC103635733	NA	GO:0004674//protein serine/threonine kinase activity;GO:0005524//ATP binding	GO:0007165//signal transduction;GO:0006468//protein phosphorylation	K07198//5'-AMP-activated protein kinase, catalytic alpha subunit [EC:2.7.11.11]	gi|670431424|ref|XP_008656334.1|//PREDICTED: CBL-interacting protein kinase 14-like [Zea mays]
BGI_novel_G001106	1836	74.94	223.11	1.58657	9.96e-19	Up	9.35e-19	NA	NA	NA	NA	K19613//leucine-rich repeat protein SHOC2	ONM14207.1//Plant intracellular Ras-group-related LRR protein 7 [Zea mays]
109945323	879	1	72	6.18255	1.14e-18	Up	1.08e-18	LOC109945323	NA	NA	NA	NA	gi|414880467|tpg|DAA57598.1|//TPA: hypothetical protein ZEAMMB73_831209 [Zea mays]
BGI_novel_G002076	3619	0	75.73	7.25542	1.2e-18	Up	1.13e-18	NA	NA	NA	NA	K15501//serine/threonine-protein phosphatase 6 regulatory subunit 3	AQK88924.1//DNA damage-binding protein 1a [Zea mays]
BGI_novel_G003437	629	44.97	169.25	1.92475	1.31e-18	Up	1.24e-18	NA	NA	NA	NA	K07198//5'-AMP-activated protein kinase, catalytic alpha subunit [EC:2.7.11.11]	AQL09849.1//CBL-interacting serine/threonine-protein kinase 9 [Zea mays]
103628906	1956	149	339	1.1986	1.36e-18	Up	1.28e-18	LOC103628906	GO:0009536//plastid	NA	NA	K15193//protein SPT2;K13415//protein brassinosteroid insensitive 1 [EC:2.7.10.1 2.7.11.1]	XP_020394323.1//uncharacterized protein LOC103628906 isoform X3 [Zea mays];AQK75959.1//hypothetical protein ZEAMMB73_Zm00001d018430 [Zea mays];gi|670412190|ref|XP_008647247.1|//PREDICTED: uncharacterized protein LOC103628906 [Zea mays]
BGI_novel_G003121	1548	36.06	151.7	2.08537	1.58e-18	Up	1.49e-18	NA	NA	NA	NA	K00430//peroxidase [EC:1.11.1.7];K03263//translation initiation factor 5A;K03010//DNA-directed RNA polymerase II subunit RPB2 [EC:2.7.7.6];K11593//eukaryotic translation initiation factor 2C	AQK61357.1//hypothetical protein ZEAMMB73_Zm00001d054111 [Zea mays]
109940336	5144	212.02	429.82	1.03216	1.59e-18	Up	1.5e-18	LOC109940336	NA	NA	NA	K18801//glucuronoxylan 4-O-methyltransferase [EC:2.1.1.112]	gi|33113968|gb|AAP94590.1|//Cinful1 polyprotein [Zea mays]
BGI_novel_G001597	567	66.63	207.72	1.65302	1.61e-18	Up	1.53e-18	NA	NA	NA	NA	K07466//replication factor A1	XP_020396514.1//uncharacterized protein LOC109940757 [Zea mays]
103629942	1127	104	269	1.38365	1.87e-18	Up	1.78e-18	LOC103629942	NA	NA	NA	NA	gi|670416705|ref|XP_008649265.1|//PREDICTED: uncharacterized protein LOC103629942 [Zea mays]
BGI_novel_G005581	7463	23.11	123.78	2.43381	2.82e-18	Up	2.69e-18	NA	NA	NA	NA	K17917//sorting nexin-1/2	KQL07535.1//hypothetical protein SETIT_001060mg [Setaria italica]
BGI_novel_G004625	432	103	265	1.37597	4.57e-18	Up	4.38e-18	NA	NA	NA	NA	NA	XP_018810017.1//PREDICTED: uncharacterized protein LOC108982976 [Juglans regia]
103652033	2177	17.01	109.14	2.69435	4.58e-18	Up	4.38e-18	LOC103652033	GO:0016021//integral component of membrane	GO:0003677//DNA binding	NA	K09338//homeobox-leucine zipper protein	ONM37245.1//Homeodomain leucine zipper family IV protein [Zea mays];gi|670391158|ref|XP_008675913.1|//PREDICTED: uncharacterized protein LOC103652033 [Zea mays];ONM32219.1//hypothetical protein ZEAMMB73_Zm00001d040952 [Zea mays]
BGI_novel_G004573	3606	49.27	174.36	1.83591	4.79e-18	Up	4.59e-18	NA	NA	NA	NA	K20223//importin-7;K02987//small subunit ribosomal protein S4e;K01409//N6-L-threonylcarbamoyladenine synthase [EC:2.3.1.234]	AQK48294.1//ARM repeat superfamily protein [Zea mays]
BGI_novel_G002425	2051	179	378	1.09105	6.67e-18	Up	6.43e-18	NA	NA	NA	NA	K16083//ent-isokaurene C2-hydroxylase [EC:1.14.13.143]	AQK49067.1//CYP71A12 (cytochrome P450 family 71 subfamily A polypeptide 12) [Zea mays]
103629377	1620	218	433	1.00266	7.32e-18	Up	7.06e-18	LOC103629377	NA	NA	NA	K09422//myb proto-oncogene protein, plant	gi|670415323|ref|XP_008648740.1|//PREDICTED: transcription factor MYB39-like [Zea mays]
100384049	1427	0	71.64	7.17532	7.99e-18	Up	7.72e-18	LOC100384049	NA	NA	NA	NA	gi|293335663|ref|NP_001170125.1|//uncharacterized protein LOC100384049 [Zea mays]
103641925	1101	207	417	1.02304	8.64e-18	Up	8.35e-18	LOC103641925	GO:0016021//integral component of membrane	GO:0008270//zinc ion binding	NA	K19040//E3 ubiquitin-protein ligase ATL10/75/76/77/78 [EC:2.3.2.27]	gi|670446487|ref|XP_008663453.1|//PREDICTED: RING-H2 finger protein ATL74-like [Zea mays]
BGI_novel_G000059	3709	91.45	244.61	1.43205	9.48e-18	Up	9.17e-18	NA	NA	NA	NA	K14565//nucleolar protein 58;K14289//exportin-5	ONM31460.1//Retrovirus-related Pol polyprotein LINE-1 [Zea mays]
100272945	975	216.09	429.25	1.00281	1e-17	Up	9.68e-18	LOC100272945	NA	NA	NA	K16222//Dof zinc finger protein DOF5.5	gi|226491442|ref|NP_001140869.1|//uncharacterized protein LOC100272945 [Zea mays]
100279720	1949	195	399	1.04554	1.18e-17	Up	1.14e-17	LOC100279720	GO:0016021//integral component of membrane	NA	GO:0015784//GDP-mannose transport	K15356//GDP-mannose transporter	gi|992278967|gb|KXG37228.1|//hypothetical protein SORBI_001G029500 [Sorghum bicolor]
103655891	3003	16	105	2.72687	1.2e-17	Up	1.16e-17	LOC103655891	GO:0016021//integral component of membrane	NA	NA	K04733//interleukin-1 receptor-associated kinase 4 [EC:2.7.11.1]	gi|670401850|ref|XP_008680788.1|//PREDICTED: multiple C2 and transmembrane domain-containing protein 1-like [Zea mays]
BGI_novel_G002862	915	191.83	394.18	1.05165	1.29e-17	Up	1.26e-17	NA	NA	NA	NA	NA	XP_008659520.1//uncharacterized protein LOC103638366 [Zea mays]
103638767	3118	83	230	1.48307	1.33e-17	Up	1.29e-17	LOC103638767	GO:0016021//integral component of membrane	GO:0051753//mannan synthase activity	GO:0097502//mannosylation;GO:0009294//DNA mediated transformation;GO:0009617//response to bacterium	K13680//beta-mannan synthase [EC:2.4.1.32]	gi|670438720|ref|XP_008659807.1|//PREDICTED: probable mannan synthase 9 [Zea mays];XP_008659807.1//probable mannan synthase 9 [Zea mays]
109940614	1914	6	79	3.73144	1.46e-17	Up	1.42e-17	LOC109940614	GO:0016021//integral component of membrane	GO:0016709//oxidoreductase activity, acting on paired donors, with incorporation or reduction of molecular oxygen, NAD(P)H as one donor, and incorporation of one atom of oxygen;GO:0020037//heme binding;GO:0005506//iron ion binding	GO:0044550//secondary metabolite biosynthetic process;GO:0055114//oxidation-reduction process	K00512//steroid 17alpha-monooxygenase / 17alpha-hydroxyprogesterone deacetylase [EC:1.14.14.19 1.14.14.32]	gi|242077855|ref|XP_002443696.1|//hypothetical protein SORBIDRAFT_07g000520 [Sorghum bicolor]
103629606	1154	127	298	1.24311	1.97e-17	Up	1.93e-17	LOC103629606	GO:0005634//nucleus;GO:0016021//integral component of membrane	GO:0003677//DNA binding	GO:0006351//transcription, DNA-templated	NA	gi|293332815|ref|NP_001170393.1|//uncharacterized protein LOC100384379 [Zea mays]
100275894	2134	144	323	1.17809	2.3e-17	Up	2.26e-17	LOC100275894	GO:0009536//plastid	NA	NA	K17710//pentatricopeptide repeat domain-containing protein 1	gi|226507856|ref|NP_001143319.1|//uncharacterized protein LOC100275894 [Zea mays]
103631860	1475	24	121	2.34652	3.15e-17	Up	3.1e-17	LOC103631860	NA	GO:0052635//C-20 gibberellin 2-beta-dioxygenase activity;GO:0005506//iron ion binding	GO:0009685//gibberellin metabolic process;GO:0055114//oxidation-reduction process	K04125//gibberellin 2-oxidase [EC:1.14.11.13]	gi|670421947|ref|XP_008651904.1|//PREDICTED: gibberellin 2-beta-dioxygenase 8-like isoform X1 [Zea mays]
BGI_novel_G000154	880	25.68	124.53	2.2904	3.17e-17	Up	3.12e-17	NA	NA	NA	NA	K12874//intron-binding protein aquarius	ONL98584.1//P-loop containing nucleoside triphosphate hydrolase superfamily protein [Zea mays]
103650390	613	26	124.88	2.27658	3.72e-17	Up	3.67e-17	LOC103650390	GO:0016021//integral component of membrane	NA	NA	NA	gi|670381212|ref|XP_008671335.1|//PREDICTED: uncharacterized protein LOC103648694 [Zea mays]
BGI_novel_G003036	2035	147.03	325.59	1.15957	4.27e-17	Up	4.21e-17	NA	NA	NA	NA	NA	AQK59184.1//Apoptosis inhibitory protein 5 (API5) [Zea mays]
BGI_novel_G001209	1215	85.92	231.68	1.44369	4.33e-17	Up	4.28e-17	NA	NA	NA	NA	K00079//carbonyl reductase 1 [EC:1.1.1.184 1.1.1.189 1.1.1.197]	ONM16307.1//NAD(P)-binding Rossmann-fold superfamily protein [Zea mays]
BGI_novel_G002021	5689	8.03	82.73	3.37756	4.35e-17	Up	4.3e-17	NA	NA	NA	NA	K04718//sphingosine kinase [EC:2.7.1.91]	AQK88083.1//AT5g56980/MHM17_10-like protein [Zea mays]
BGI_novel_G005497	1200	164.93	351.65	1.10491	4.36e-17	Up	4.31e-17	NA	NA	NA	NA	K04733//interleukin-1 receptor-associated kinase 4 [EC:2.7.11.1];K00872//homoserine kinase [EC:2.7.1.39];K17479//glutaredoxin domain-containing cysteine-rich protein 1;K10398//kinesin family member 11;K05658//ATP-binding cassette, subfamily B (MDR/TAP), member 1 [EC:3.6.3.44]	XP_020408294.1//zinc finger BED domain-containing protein RICESLEEPER 2-like [Zea mays]
BGI_novel_G005033	3485	0	67.71	7.09392	5.04e-17	Up	4.99e-17	NA	NA	NA	NA	K16278//E3 ubiquitin-protein ligase HOS1 [EC:2.3.2.27]	ONM08931.1//low phytic acid3 [Zea mays]
103635969	1912	5	74	3.90015	5.17e-17	Up	5.12e-17	LOC103635969	NA	NA	NA	K01102//pyruvate dehydrogenase phosphatase [EC:3.1.3.43]	gi|413950214|gb|AFW82863.1|//hypothetical protein ZEAMMB73_928954 [Zea mays]
BGI_novel_G002709	394	5	74	3.90015	5.17e-17	Up	5.12e-17	NA	NA	NA	NA	NA	XP_008680577.1//ML domain protein isoform X1 [Zea mays]
BGI_novel_G004759	928	138.98	312.07	1.17962	7.23e-17	Up	7.2e-17	NA	NA	NA	NA	K04733//interleukin-1 receptor-associated kinase 4 [EC:2.7.11.1];K00872//homoserine kinase [EC:2.7.1.39];K17479//glutaredoxin domain-containing cysteine-rich protein 1;K10398//kinesin family member 11;K05658//ATP-binding cassette, subfamily B (MDR/TAP), member 1 [EC:3.6.3.44]	XP_020408294.1//zinc finger BED domain-containing protein RICESLEEPER 2-like [Zea mays]
BGI_novel_G003191	1242	0	66.82	7.07483	7.65e-17	Up	7.63e-17	NA	NA	NA	NA	K04733//interleukin-1 receptor-associated kinase 4 [EC:2.7.11.1];K00872//homoserine kinase [EC:2.7.1.39];K17479//glutaredoxin domain-containing cysteine-rich protein 1;K10398//kinesin family member 11;K05658//ATP-binding cassette, subfamily B (MDR/TAP), member 1 [EC:3.6.3.44]	P08770.2//RecName: Full=Putative AC transposase; AltName: Full=ORFA
BGI_novel_G004629	514	18	106	2.57062	8.29e-17	Up	8.28e-17	NA	NA	NA	NA	K00276//primary-amine oxidase [EC:1.4.3.21];K01265//methionyl aminopeptidase [EC:3.4.11.18];K12882//nuclear cap-binding protein subunit 1	XP_020167355.1//uncharacterized protein LOC109752848 [Aegilops tauschii subsp. tauschii]
BGI_novel_G001695	1560	22.54	115.88	2.3747	8.74e-17	Up	8.74e-17	NA	NA	NA	NA	NA	ONM15552.1//hypothetical protein ZEAMMB73_Zm00001d002875 [Zea mays]
100281551	2213	37	145	1.98308	8.9e-17	Up	8.91e-17	LOC100281551	GO:0048046//apoplast	GO:0016722//oxidoreductase activity, oxidizing metal ions;GO:0052716//hydroquinone:oxygen oxidoreductase activity;GO:0005507//copper ion binding	GO:0046274//lignin catabolic process;GO:0009809//lignin biosynthetic process;GO:0055114//oxidation-reduction process	K05909//laccase [EC:1.10.3.2]	gi|226503958|ref|NP_001147942.1|//L-ascorbate oxidase precursor [Zea mays]
BGI_novel_G000451	3574	106.08	261.49	1.31423	9.32e-17	Up	9.33e-17	NA	NA	NA	NA	NA	XP_008674017.1//uncharacterized protein LOC103650151 [Zea mays]
BGI_novel_G002158	2832	0	66.4	7.06574	9.32e-17	Up	9.34e-17	NA	NA	NA	NA	K09487//heat shock protein 90kDa beta	ONM35261.1//hypothetical protein ZEAMMB73_Zm00001d042400 [Zea mays]
103647910	1282	123	287	1.23502	1.06e-16	Up	1.07e-16	LOC103647910	NA	NA	NA	NA	XP_008670624.1//uncharacterized protein LOC103647910 [Zea mays];gi|670379601|ref|XP_008670624.1|//PREDICTED: uncharacterized protein LOC103647910 [Zea mays]
103651578	1075	0	65.56	7.04737	1.39e-16	Up	1.4e-16	LOC103651578	GO:0010287//plastoglobule;GO:0009535//chloroplast thylakoid membrane;GO:0009523//photosystem II;GO:0016021//integral component of membrane;GO:0009941//chloroplast envelope;GO:0009522//photosystem I	GO:0031409//pigment binding;GO:0046872//metal ion binding;GO:0016168//chlorophyll binding	GO:0009768//photosynthesis, light harvesting in photosystem I;GO:0009416//response to light stimulus;GO:0018298//protein-chromophore linkage	K08912//light-harvesting complex II chlorophyll a/b binding protein 1	gi|226510115|ref|NP_001148439.1|//chlorophyll a-b binding protein 2 [Zea mays]
BGI_novel_G004645	1343	11.23	88.6	2.99257	1.73e-16	Up	1.75e-16	NA	NA	NA	NA	NA	NP_001136618.1//uncharacterized protein LOC100216742 [Zea mays]
BGI_novel_G004600	3167	87.19	229.83	1.41096	1.88e-16	Up	1.9e-16	NA	NA	NA	NA	K03255//protein TIF31	ONM53051.1//Tetratricopeptide repeat (TPR)-like superfamily protein [Zea mays]
103642125	963	100	250	1.33455	1.93e-16	Up	1.95e-16	LOC103642125	NA	NA	NA	NA	gi|413919730|gb|AFW59662.1|//hypothetical protein ZEAMMB73_895996 [Zea mays]
BGI_novel_G006416	1586	150.75	326.31	1.12671	1.94e-16	Up	1.96e-16	NA	NA	NA	NA	K20279//synaptojanin [EC:3.1.3.36]	AQK87989.1//Putative inositol polyphosphate phosphatase (Synaptogenin-like) family protein [Zea mays]
103626031	2516	51	169	1.74108	1.97e-16	Up	2e-16	LOC103626031	NA	NA	NA	K15502//serine/threonine-protein phosphatase 6 regulatory ankyrin repeat subunit A;K13118//protein DGCR14	gi|670406102|ref|XP_008644638.1|//PREDICTED: ankyrin repeat domain-containing protein 65-like [Zea mays]
BGI_novel_G003720	686	30	129.37	2.12109	2.26e-16	Up	2.29e-16	NA	NA	NA	NA	K20102//YTH domain-containing family protein	AQK72062.1//E3 ubiquitin-protein ligase RHF1A [Zea mays]
100191769	1180	43	154	1.85315	2.49e-16	Up	2.54e-16	gpm853	GO:0005576//extracellular region	GO:0020037//heme binding;GO:0046872//metal ion binding;GO:0004601//peroxidase activity	GO:0006979//response to oxidative stress;GO:0098869//cellular oxidant detoxification;GO:0042744//hydrogen peroxide catabolic process;GO:0055114//oxidation-reduction process	K00430//peroxidase [EC:1.11.1.7]	gi|212275019|ref|NP_001130666.1|//uncharacterized protein LOC100191769 precursor [Zea mays]
103632184	3597	98	246	1.34043	2.64e-16	Up	2.69e-16	LOC103632184	NA	NA	NA	K01904//4-coumarate--CoA ligase [EC:6.2.1.12]	gi|670368403|ref|XP_008665443.1|//PREDICTED: uncharacterized protein LOC103644030 isoform X2 [Zea mays]
BGI_novel_G000385	615	67.11	195.29	1.55364	3.62e-16	Up	3.71e-16	NA	NA	NA	NA	K00939//adenylate kinase [EC:2.7.4.3];K08857//NIMA (never in mitosis gene a)-related kinase 1/4/5 [EC:2.7.11.1];K02540//DNA replication licensing factor MCM2 [EC:3.6.4.12];K13415//protein brassinosteroid insensitive 1 [EC:2.7.10.1 2.7.11.1];K08873//serine/threonine-protein kinase SMG1 [EC:2.7.11.1]	XP_020189365.1//uncharacterized protein LOC109775022 [Aegilops tauschii subsp. tauschii]
BGI_novel_G004493	3119	0	63.33	6.99744	3.99e-16	Up	4.09e-16	NA	NA	NA	NA	K12605//CCR4-NOT transcription complex subunit 2	AQK86820.1//putative NOT transcription complex subunit VIP2 [Zea mays]
BGI_novel_G005803	406	19.17	105.24	2.46939	4.85e-16	Up	5e-16	NA	NA	NA	NA	NA	XP_020408415.1//uncharacterized protein LOC109946090 [Zea mays]
109946109	1484	145.06	313.37	1.12384	8.44e-16	Up	8.76e-16	LOC109946109	GO:0070461//SAGA-type complex;GO:0005887//integral component of plasma membrane	GO:0015250//water channel activity;GO:0015254//glycerol channel activity	GO:0006833//water transport;GO:0034220//ion transmembrane transport;GO:0009992//cellular water homeostasis;GO:0015840//urea transport;GO:0015793//glycerol transport	K09874//aquaporin NIP	gi|212722018|ref|NP_001132220.1|//uncharacterized protein LOC100193654 [Zea mays]
BGI_novel_G001153	2243	39.72	144.22	1.87296	1.33e-15	Up	1.39e-15	NA	NA	NA	NA	K04733//interleukin-1 receptor-associated kinase 4 [EC:2.7.11.1];K16196//eukaryotic translation initiation factor 2-alpha kinase 4 [EC:2.7.11.1];K10268//F-box and leucine-rich repeat protein 2/20;K15923//alpha-L-fucosidase 2 [EC:3.2.1.51];K10406//kinesin family member C2/C3	XP_020398009.1//uncharacterized protein LOC103636591 isoform X1 [Zea mays]
BGI_novel_G004627	384	20	105	2.40494	1.41e-15	Up	1.47e-15	NA	NA	NA	NA	K03517//quinolinate synthase [EC:2.5.1.72];K01528//dynamin GTPase [EC:3.6.5.5];K01115//phospholipase D1/2 [EC:3.1.4.4];K12447//UDP-sugar pyrophosphorylase [EC:2.7.7.64];K05665//ATP-binding cassette, subfamily C (CFTR/MRP), member 1	XP_012701436.1//PREDICTED: uncharacterized protein LOC105914402 [Setaria italica]
BGI_novel_G000448	1835	10.38	82.5	3.00321	1.61e-15	Up	1.68e-15	NA	NA	NA	NA	NA	XP_008674017.1//uncharacterized protein LOC103650151 [Zea mays]
103626165	1590	102.56	247.97	1.28632	1.62e-15	Up	1.7e-15	LOC103626165	GO:0005829//cytosol	GO:0035242//protein-arginine omega-N asymmetric methyltransferase activity;GO:0046872//metal ion binding;GO:0008469//histone-arginine N-methyltransferase activity	GO:0019919//peptidyl-arginine methylation, to asymmetrical-dimethyl arginine;GO:0034969//histone arginine methylation;GO:0006355//regulation of transcription, DNA-templated	K11436//type I protein arginine methyltransferase [EC:2.1.1.319]	gi|670406444|ref|XP_008644781.1|//PREDICTED: probable protein arginine N-methyltransferase 3 [Zea mays]
100272305	1938	106	253	1.2677	1.76e-15	Up	1.85e-15	LOC100272305	NA	NA	NA	K13026//ATP-dependent RNA helicase DHX57 [EC:3.6.4.13];K13172//serine/arginine repetitive matrix protein 2	gi|226507546|ref|NP_001140262.1|//uncharacterized protein LOC100272305 [Zea mays];XP_008672320.1//uncharacterized protein LOC100272305 isoform X2 [Zea mays];gi|670383075|ref|XP_008672319.1|//PREDICTED: hypothetical protein isoform X2 [Zea mays];gi|670383077|ref|XP_008672320.1|//PREDICTED: hypothetical protein isoform X3 [Zea mays]
100273310	1260	88	225	1.36697	1.81e-15	Up	1.9e-15	ULT1	GO:0005634//nucleus;GO:0005829//cytosol	GO:0043531//ADP binding;GO:0003677//DNA binding	NA	NA	gi|226492623|ref|NP_001141223.1|//hypothetical protein [Zea mays]
103651058	1076	147.85	314.82	1.10302	1.91e-15	Up	2.01e-15	LOC103651058	NA	NA	NA	NA	gi|670388881|ref|XP_008674877.1|//PREDICTED: uncharacterized protein LOC103651058 [Zea mays]
BGI_novel_G001385	415	64.95	187.27	1.54034	2.11e-15	Up	2.22e-15	NA	NA	NA	NA	K02898//large subunit ribosomal protein L26e	ONM19080.1//60S ribosomal protein L26-1 [Zea mays]
BGI_novel_G001294	3907	102.26	246.14	1.27986	2.62e-15	Up	2.76e-15	NA	NA	NA	NA	K03013//DNA-directed RNA polymerases I, II, and III subunit RPABC1;K18674//N-acetylgalactosamine kinase [EC:2.7.1.157];K17913//carlactone synthase / all-trans-10'-apo-beta-carotenal 13,14-cleaving dioxygenase [EC:1.13.11.69 1.13.11.70];K14300//nuclear pore complex protein Nup133	XP_008652464.1//uncharacterized protein LOC103632415 isoform X1 [Zea mays]
100284641	684	32	128	2.01262	2.83e-15	Up	2.98e-15	LOC100284641	NA	NA	NA	NA	gi|226528986|ref|NP_001151008.1|//PVR3-like protein precursor [Zea mays]
BGI_novel_G001217	354	6.6	71.52	3.45043	3.03e-15	Up	3.2e-15	NA	NA	NA	NA	K17604//zinc finger SWIM domain-containing protein 3;K01669//deoxyribodipyrimidine photo-lyase [EC:4.1.99.3]	XP_020406065.1//protein FAR-RED IMPAIRED RESPONSE 1-like [Zea mays]
103629421	2993	28	120	2.11216	3.05e-15	Up	3.23e-15	LOC103629421	NA	NA	NA	K09553//stress-induced-phosphoprotein 1;K15889//prenylcysteine alpha-carboxyl methylesterase [EC:3.1.1.-]	gi|670415420|ref|XP_008648771.1|//PREDICTED: uncharacterized protein LOC103629421 [Zea mays]
103633510	3271	0	59.08	6.89722	3.07e-15	Up	3.24e-15	LOC103633510	GO:0005794//Golgi apparatus;GO:0005739//mitochondrion	GO:0016413//O-acetyltransferase activity	GO:0071554//cell wall organization or biogenesis	K04427//mitogen-activated protein kinase kinase kinase 7 [EC:2.7.11.25];K16573//gamma-tubulin complex component 6	gi|670425567|ref|XP_008653414.1|//PREDICTED: protein trichome birefringence-like 10 isoform X1 [Zea mays]
BGI_novel_G000450	1806	29.52	122.95	2.07093	3.13e-15	Up	3.32e-15	NA	NA	NA	NA	NA	XP_008674017.1//uncharacterized protein LOC103650151 [Zea mays]
109942218	5820	70.16	194.04	1.48026	4.34e-15	Up	4.62e-15	LOC109942218	NA	NA	NA	NA	gi|670367262|ref|XP_008664993.1|//PREDICTED: uncharacterized protein LOC103643607 isoform X3 [Zea mays]
103647520	1728	98	238	1.29273	4.57e-15	Up	4.87e-15	LOC103647520	NA	GO:0004185//serine-type carboxypeptidase activity	GO:0051603//proteolysis involved in cellular protein catabolic process	K16297//serine carboxypeptidase-like clade II [EC:3.4.16.-]	gi|670378689|ref|XP_008670269.1|//PREDICTED: serine carboxypeptidase-like 28 [Zea mays]
103648636	538	4.28	64.28	3.92131	4.67e-15	Up	4.98e-15	LOC103648636	NA	NA	NA	NA	gi|670406674|ref|XP_008644873.1|//PREDICTED: uncharacterized protein LOC103626254 [Zea mays]
107522036	1501	160	329	1.05264	5.15e-15	Up	5.5e-15	LOC107522036	NA	NA	NA	K12471//epsin	gi|413951981|gb|AFW84630.1|//hypothetical protein ZEAMMB73_805171 [Zea mays]
109939403	1107	17.65	97.25	2.47465	5.47e-15	Up	5.86e-15	LOC109939403	NA	NA	GO:0006397//mRNA processing	K13171//serine/arginine repetitive matrix protein 1	XP_020395101.1//PWI domain-containing protein C825.05c-like isoform X1 [Zea mays];gi|670388457|ref|XP_008674713.1|//PREDICTED: uncharacterized protein LOC103650897 isoform X5 [Zea mays];gi|670388453|ref|XP_008674711.1|//PREDICTED: uncharacterized protein LOC103650897 isoform X3 [Zea mays]
103645869	1920	62.18	180.17	1.54746	5.64e-15	Up	6.04e-15	LOC103645869	NA	NA	NA	K04733//interleukin-1 receptor-associated kinase 4 [EC:2.7.11.1];K13412//calcium-dependent protein kinase [EC:2.7.11.1]	gi|670374900|ref|XP_008668797.1|//PREDICTED: uncharacterized protein LOC103645869 [Zea mays];ONM13183.1//2-Sep [Zea mays]
100127526	570	55	168	1.62358	5.69e-15	Up	6.09e-15	ZCN17	NA	NA	NA	K16223//protein FLOWERING LOCUS T	gi|163838738|ref|NP_001106254.1|//ZCN17 protein [Zea mays]
BGI_novel_G005797	2027	6.64	70.44	3.41976	6.01e-15	Up	6.45e-15	NA	NA	NA	NA	K01094//phosphatidylglycerophosphatase GEP4 [EC:3.1.3.27]	AQL03790.1//haloacid dehalogenase (HAD) superfamily protein [Zea mays]
BGI_novel_G001897	653	0	57.25	6.85183	7.42e-15	Up	7.98e-15	NA	NA	NA	NA	K00387//sulfite oxidase [EC:1.8.3.1]	ONM31449.1//Sulfite oxidase [Zea mays]
103641953	2594	105	247	1.24675	8.22e-15	Up	8.86e-15	LOC103641953	NA	NA	NA	K14325//RNA-binding protein with serine-rich domain 1	XP_008663474.1//F-box protein PP2-A13 [Zea mays];gi|670446538|ref|XP_008663474.1|//PREDICTED: F-box protein PP2-A13-like [Zea mays]
109940010	2592	106.24	248.46	1.23831	9.48e-15	Up	1.02e-14	LOC109940010	GO:0005794//Golgi apparatus;GO:0016021//integral component of membrane	GO:0016413//O-acetyltransferase activity	GO:0071554//cell wall organization or biogenesis	K04427//mitogen-activated protein kinase kinase kinase 7 [EC:2.7.11.25];K16573//gamma-tubulin complex component 6	gi|670410395|ref|XP_008646340.1|//PREDICTED: protein trichome birefringence [Zea mays]
BGI_novel_G004296	2703	23.11	107.77	2.23399	9.56e-15	Up	1.03e-14	NA	NA	NA	NA	K02868//large subunit ribosomal protein L11e	AQK58509.1//hypothetical protein ZEAMMB73_Zm00001d052991 [Zea mays]
BGI_novel_G002332	576	72.03	194.99	1.44935	9.69e-15	Up	1.05e-14	NA	NA	NA	NA	NA	XP_020157939.1//zinc finger MYM-type protein 1-like [Aegilops tauschii subsp. tauschii]
103647699	1795	77.34	203.2	1.40624	1.1e-14	Up	1.19e-14	LOC103647699	NA	NA	NA	K18643//katanin p80 WD40 repeat-containing subunit B1;K01247//DNA-3-methyladenine glycosylase II [EC:3.2.2.21]	gi|670439751|ref|XP_008660217.1|//PREDICTED: uncharacterized protein LOC103639223 [Zea mays]
BGI_novel_G003043	2181	138.83	295.97	1.10476	1.17e-14	Up	1.27e-14	NA	NA	NA	NA	K14664//IAA-amino acid hydrolase [EC:3.5.1.-];K01601//ribulose-bisphosphate carboxylase large chain [EC:4.1.1.39];K08472//mlo protein;K05283//phosphatidylinositol glycan, class W [EC:2.3.-.-]	XP_020405951.1//protein ALP1-like [Zea mays]
103628000	1113	39	138	1.83575	1.19e-14	Up	1.29e-14	LOC103628000	GO:0005737//cytoplasm	GO:0005524//ATP binding;GO:0004702//signal transducer, downstream of receptor, with serine/threonine kinase activity	GO:0023014//signal transduction by protein phosphorylation	K20604//mitogen-activated protein kinase kinase 9 [EC:2.7.12.2]	gi|670410808|ref|XP_008646515.1|//PREDICTED: mitogen-activated protein kinase kinase 9-like [Zea mays]
103638687	1830	107.53	249.71	1.22814	1.2e-14	Up	1.3e-14	LOC103638687	NA	GO:0003677//DNA binding	NA	K09422//myb proto-oncogene protein, plant	XP_020399944.1//transcription factor MYB29 [Zea mays];gi|670438577|ref|XP_008659750.1|//PREDICTED: transcription factor MYB29-like [Zea mays]
100285145	2345	51.35	159.76	1.65009	1.28e-14	Up	1.39e-14	LOC100285145	GO:0016021//integral component of membrane;GO:0005886//plasma membrane	GO:0005524//ATP binding;GO:0042626//ATPase activity, coupled to transmembrane movement of substances	GO:0055085//transmembrane transport;GO:0010152//pollen maturation;GO:0010584//pollen exine formation	K05681//ATP-binding cassette, subfamily G (WHITE), member 2	gi|226503493|ref|NP_001151511.1|//ABC transporter-like protein [Zea mays]
103641785	812	91.77	225.44	1.30927	1.29e-14	Up	1.4e-14	LOC103641785	GO:0005634//nucleus;GO:0005739//mitochondrion	GO:0001228//transcriptional activator activity, RNA polymerase II transcription regulatory region sequence-specific binding;GO:0001046//core promoter sequence-specific DNA binding;GO:0046983//protein dimerization activity	GO:0045944//positive regulation of transcription from RNA polymerase II promoter	K00430//peroxidase [EC:1.11.1.7];K19984//exocyst complex component 5	gi|670446206|ref|XP_008663340.1|//PREDICTED: transcription factor bHLH129-like isoform X2 [Zea mays];XP_020401434.1//POU domain, class 3, transcription factor 3 isoform X2 [Zea mays]
103652858	1269	124	274	1.15646	1.3e-14	Up	1.41e-14	LOC103652858	GO:0009536//plastid	NA	NA	K15271//ATP-dependent DNA helicase HFM1/MER3 [EC:3.6.4.12];K19090//CRISPR-associated protein Cas5t;K11000//callose synthase [EC:2.4.1.-]	gi|670395318|ref|XP_008678060.1|//PREDICTED: pentatricopeptide repeat-containing protein At2g03880, mitochondrial-like [Zea mays]
100278609	930	142	300	1.0917	1.38e-14	Up	1.5e-14	LOC100278609	GO:0009535//chloroplast thylakoid membrane;GO:0009534//chloroplast thylakoid	NA	NA	NA	gi|670403581|ref|XP_008643421.1|//PREDICTED: uncharacterized protein LOC100278609 isoform X3 [Zea mays];gi|670403579|ref|XP_008643420.1|//PREDICTED: uncharacterized protein LOC100278609 isoform X2 [Zea mays];gi|670403577|ref|XP_008643419.1|//PREDICTED: uncharacterized protein LOC100278609 isoform X1 [Zea mays];gi|226496463|ref|NP_001145303.1|//uncharacterized protein LOC100278609 [Zea mays];AQK72…
BGI_novel_G003274	1074	51.67	159.92	1.64258	1.51e-14	Up	1.64e-14	NA	NA	NA	NA	NA	ONM38203.1//Coiled-coil domain-containing protein 25 [Zea mays]
103643563	1153	161	326	1.03044	1.92e-14	Up	2.1e-14	LOC103643563	NA	NA	NA	NA	gi|670367165|ref|XP_008664954.1|//PREDICTED: uncharacterized protein LOC103643563 isoform X1 [Zea mays]
100191206	1567	77	201	1.39689	2.03e-14	Up	2.23e-14	WRKY120	NA	GO:0003677//DNA binding	NA	K18835//WRKY transcription factor 2;K08956//AFG3 family protein [EC:3.4.24.-];K13424//WRKY transcription factor 33	gi|212275057|ref|NP_001130113.1|//putative WRKY DNA-binding domain superfamily protein [Zea mays]
BGI_novel_G004171	3475	40.07	138.73	1.80431	2.04e-14	Up	2.24e-14	NA	NA	NA	NA	K04733//interleukin-1 receptor-associated kinase 4 [EC:2.7.11.1];K00872//homoserine kinase [EC:2.7.1.39];K17479//glutaredoxin domain-containing cysteine-rich protein 1;K10398//kinesin family member 11;K05658//ATP-binding cassette, subfamily B (MDR/TAP), member 1 [EC:3.6.3.44]	XP_020408294.1//zinc finger BED domain-containing protein RICESLEEPER 2-like [Zea mays]
103636116	1463	127.99	278.31	1.13329	2.12e-14	Up	2.33e-14	LOC103636116	NA	GO:0003854//3-beta-hydroxy-delta5-steroid dehydrogenase activity	GO:0006694//steroid biosynthetic process;GO:0055114//oxidation-reduction process	K09753//cinnamoyl-CoA reductase [EC:1.2.1.44]	gi|673921489|ref|NP_001288486.1|//cinnamoyl-CoA reductase 1 [Zea mays];gi|670432277|ref|XP_008656701.1|//PREDICTED: cinnamoyl-CoA reductase 1 isoform X2 [Zea mays]
100192664	981	97	232	1.27069	2.17e-14	Up	2.38e-14	LOC100192664	GO:0005739//mitochondrion;GO:0009536//plastid	GO:0005516//calmodulin binding	GO:0009734//auxin-activated signaling pathway	K08790//serine/threonine kinase 38 [EC:2.7.11.1];K07441//beta-1,4-N-acetylglucosaminyltransferase [EC:2.4.1.141];K14488//SAUR family protein	gi|212721334|ref|NP_001131344.1|//SAUR37-auxin-responsive SAUR family member [Zea mays]
103633851	1045	2.66	56.71	4.42673	2.61e-14	Up	2.88e-14	LOC103633851	NA	NA	NA	K01601//ribulose-bisphosphate carboxylase large chain [EC:4.1.1.39];K07478//putative ATPase;K18643//katanin p80 WD40 repeat-containing subunit B1;K08472//mlo protein;K01247//DNA-3-methyladenine glycosylase II [EC:3.2.2.21];K06662//cell cycle checkpoint protein	gi|670377339|ref|XP_008669739.1|//PREDICTED: uncharacterized protein LOC103646893 isoform X1 [Zea mays];XP_020396636.1//uncharacterized protein LOC103633851 isoform X2 [Zea mays];XP_020396635.1//uncharacterized protein LOC103633851 isoform X1 [Zea mays]
BGI_novel_G000690	2656	12.47	82.27	2.73453	3.01e-14	Up	3.32e-14	NA	NA	NA	NA	K12489//Arf-GAP with coiled-coil, ANK repeat and PH domain-containing protein	ONM04260.1//RNA-binding (RRM/RBD/RNP motifs) family protein [Zea mays]
103655493	2129	148	306	1.06056	3.06e-14	Up	3.38e-14	LOC103655493	GO:0005887//integral component of plasma membrane	GO:0005355//glucose transmembrane transporter activity;GO:0005351//sugar:proton symporter activity	GO:0046323//glucose import;GO:0015992//proton transport;GO:1904659//glucose transmembrane transport	K16055//trehalose 6-phosphate synthase/phosphatase [EC:2.4.1.15 3.1.3.12];K08150//MFS transporter, SP family, solute carrier family 2 (myo-inositol transporter), member 13	gi|514713821|ref|XP_004952857.1|//PREDICTED: sugar transport protein 5-like [Setaria italica]
103653364	1584	37	132	1.84756	3.37e-14	Up	3.73e-14	LOC103653364	GO:0009536//plastid	NA	NA	K19589//release factor glutamine methyltransferase [EC:2.1.1.297]	gi|670396497|ref|XP_008678515.1|//PREDICTED: pentatricopeptide repeat-containing protein At1g08070-like [Zea mays]
BGI_novel_G005358	5118	0	54.09	6.76991	3.46e-14	Up	3.82e-14	NA	NA	NA	NA	K02184//formin 2	OUS43456.1//patched family-domain-containing protein [Ostreococcus tauri]
103637142	2468	10	76	2.93862	3.58e-14	Up	3.96e-14	LOC103637142	GO:0016020//membrane	GO:0015238//drug transmembrane transporter activity	GO:0006855//drug transmembrane transport	K03327//multidrug resistance protein, MATE family	gi|414867447|tpg|DAA46004.1|//TPA: putative MATE efflux family protein [Zea mays]
BGI_novel_G004628	330	16	90	2.50448	3.59e-14	Up	3.98e-14	NA	NA	NA	NA	K01528//dynamin GTPase [EC:3.6.5.5];K13428//LRR receptor-like serine/threonine-protein kinase EFR [EC:2.7.11.1];K13420//LRR receptor-like serine/threonine-protein kinase FLS2 [EC:2.7.11.1];K11718//UDP-glucose:glycoprotein glucosyltransferase [EC:2.4.1.-];K02259//cytochrome c oxidase assembly protein subunit 15	CAH67640.1//H0102C09.1 [Oryza sativa]
100193569	1735	150	308	1.05059	3.95e-14	Up	4.38e-14	LOC100193569	GO:0009705//plant-type vacuole membrane;GO:0005634//nucleus	GO:0005524//ATP binding;GO:0004674//protein serine/threonine kinase activity	GO:0009651//response to salt stress;GO:0006468//protein phosphorylation;GO:0035556//intracellular signal transduction	K07198//5'-AMP-activated protein kinase, catalytic alpha subunit [EC:2.7.11.11]	gi|212720797|ref|NP_001132150.1|//putative CBL-interacting protein kinase family protein [Zea mays];XP_020401805.1//putative CBL-interacting protein kinase family protein isoform X4 [Zea mays]
103645190	3588	14	85	2.61466	4.68e-14	Up	5.2e-14	LOC103645190	NA	GO:0043531//ADP binding	NA	K15078//structure-specific endonuclease subunit SLX1 [EC:3.6.1.-]	gi|670370560|ref|XP_008666515.1|//PREDICTED: putative disease resistance protein RGA3 [Zea mays]
BGI_novel_G000609	562	37.15	131.33	1.83439	5.14e-14	Up	5.72e-14	NA	NA	NA	NA	NA	NP_001142943.1//uncharacterized protein LOC100275386 [Zea mays]
109941238	678	8	70	3.14191	6.11e-14	Up	6.82e-14	LOC109941238	NA	NA	NA	NA	gi|670420784|ref|XP_008651248.1|//PREDICTED: uncharacterized protein LOC100278012 isoform X2 [Zea mays];XP_020397379.1//uncharacterized protein LOC109941238 [Zea mays]
103644400	1486	109	246	1.18695	8.66e-14	Up	9.73e-14	LOC103644400	NA	GO:0005488//binding	NA	K01681//aconitate hydratase [EC:4.2.1.3];K13422//transcription factor MYC2	gi|242073170|ref|XP_002446521.1|//hypothetical protein SORBIDRAFT_06g017460 [Sorghum bicolor]
103652044	1848	22.45	101.86	2.19442	9.12e-14	Up	1.02e-13	LOC103652044	GO:0016021//integral component of membrane	NA	NA	K07466//replication factor A1	AQK85412.1//hypothetical protein ZEAMMB73_Zm00001d037977 [Zea mays];gi|414877599|tpg|DAA54730.1|//TPA: hypothetical protein ZEAMMB73_628014 [Zea mays]
BGI_novel_G000901	7137	69.82	185.37	1.42132	9.63e-14	Up	1.08e-13	NA	NA	NA	NA	K00872//homoserine kinase [EC:2.7.1.39];K06966//uncharacterized protein;K05658//ATP-binding cassette, subfamily B (MDR/TAP), member 1 [EC:3.6.3.44]	AEJ07906.1//putative transposase [Zea luxurians]
BGI_novel_G004677	1137	84.56	208.48	1.31449	1.01e-13	Up	1.14e-13	NA	NA	NA	NA	NA	NP_001146652.1//putative NAC domain transcription factor superfamily protein [Zea mays]
103629566	1683	88.89	215.03	1.28707	1.06e-13	Up	1.19e-13	LOC103629566	GO:0016021//integral component of membrane;GO:0005789//endoplasmic reticulum membrane	NA	GO:0006665//sphingolipid metabolic process;GO:0090332//stomatal closure;GO:0009737//response to abscisic acid	K19951//TBC1 domain family member 8/9;K04716//sphingosine-1-phosphate phosphatase 1 [EC:3.1.3.-]	gi|670415720|ref|XP_008648866.1|//PREDICTED: uncharacterized protein LOC103629566 [Zea mays];XP_020394890.1//uncharacterized protein LOC103629566 [Zea mays]
100193149	1894	82	204	1.3275	1.21e-13	Up	1.37e-13	LOC100193149	NA	GO:0005524//ATP binding;GO:0004672//protein kinase activity	GO:0006468//protein phosphorylation	K04733//interleukin-1 receptor-associated kinase 4 [EC:2.7.11.1];K13430//serine/threonine-protein kinase PBS1 [EC:2.7.11.1]	gi|212722634|ref|NP_001131778.1|//putative protein kinase superfamily protein [Zea mays];gi|670392300|ref|XP_008676526.1|//PREDICTED: uncharacterized LOC100193149 isoform X1 [Zea mays]
100191697	2249	97	227	1.23926	1.21e-13	Up	1.37e-13	IDP1977	GO:0016021//integral component of membrane	GO:0020037//heme binding;GO:0005506//iron ion binding;GO:0010295//(+)-abscisic acid 8'-hydroxylase activity	GO:0010268//brassinosteroid homeostasis;GO:0007275//multicellular organism development;GO:0016132//brassinosteroid biosynthetic process;GO:0016125//sterol metabolic process;GO:0046345//abscisic acid catabolic process;GO:0055114//oxidation-reduction process	K09843//(+)-abscisic acid 8'-hydroxylase [EC:1.14.13.93]	gi|212274403|ref|NP_001130598.1|//uncharacterized protein LOC100191697 precursor [Zea mays];ACN25205.1//unknown [Zea mays]
BGI_novel_G002024	4543	0	51.48	6.69856	1.25e-13	Up	1.41e-13	NA	NA	NA	NA	NA	AQK88083.1//AT5g56980/MHM17_10-like protein [Zea mays]
BGI_novel_G003578	4702	0	51.45	6.69772	1.27e-13	Up	1.43e-13	NA	NA	NA	NA	K14292//trimethylguanosine synthase [EC:2.1.1.-]	AQK70351.1//hypothetical protein ZEAMMB73_Zm00001d016235 [Zea mays]
100280195	3278	105.35	239.39	1.1968	1.28e-13	Up	1.45e-13	LOC100280195	NA	NA	NA	K21026//acetylajmaline esterase [EC:3.1.1.80];K11292//transcription elongation factor SPT6	NP_001146599.1//uncharacterized protein LOC100280195 [Zea mays];gi|226532978|ref|NP_001146599.1|//uncharacterized protein LOC100280195 [Zea mays]
103626193	2907	11	76	2.80112	1.37e-13	Up	1.55e-13	LOC103626193	GO:0016021//integral component of membrane	GO:0015105//arsenite transmembrane transporter activity	GO:0015700//arsenite transport;GO:0098656//anion transmembrane transport	NA	gi|670406523|ref|XP_008644816.1|//PREDICTED: putative transporter arsB isoform X1 [Zea mays]
100280327	2279	122.24	263.95	1.12317	1.42e-13	Up	1.61e-13	LOC100280327	NA	NA	NA	NA	gi|226490884|ref|NP_001146725.1|//uncharacterized protein LOC100280327 [Zea mays];NP_001146725.1//uncharacterized protein LOC100280327 [Zea mays]
BGI_novel_G005729	2678	16.35	88.02	2.44116	1.51e-13	Up	1.71e-13	NA	NA	NA	NA	K14325//RNA-binding protein with serine-rich domain 1;K02947//small subunit ribosomal protein S10e	XP_008656850.1//uncharacterized protein LOC103636266 [Zea mays]
100272581	1273	63	173	1.46997	1.6e-13	Up	1.82e-13	EREB34	NA	NA	GO:0006351//transcription, DNA-templated	K09286//EREBP-like factor	gi|226504034|ref|NP_001140517.1|//putative AP2/EREBP transcription factor superfamily protein [Zea mays]
100284352	1132	6	63	3.40494	1.64e-13	Up	1.86e-13	LOC100284352	GO:0005887//integral component of plasma membrane	GO:0051119//sugar transmembrane transporter activity	GO:0034219//carbohydrate transmembrane transport	K15382//solute carrier family 50 (sugar transporter)	gi|226532940|ref|NP_001150719.1|//seven-transmembrane-domain protein 1 [Zea mays];NP_001150719.1//seven-transmembrane-domain protein 1 [Zea mays]
BGI_novel_G002295	5748	0	50.67	6.67568	1.87e-13	Up	2.12e-13	NA	NA	NA	NA	K03509//DNA polymerase eta [EC:2.7.7.7];K13675//UDP-glucose:O-linked fucose beta-1,3-glucosyltransferase [EC:2.4.1.-]	ONM39374.1//hypothetical protein ZEAMMB73_Zm00001d043896 [Zea mays]
BGI_novel_G000349	333	50.19	151.01	1.6018	2.09e-13	Up	2.38e-13	NA	NA	NA	NA	NA	AQK83849.1//Transmembrane protein20 [Zea mays]
BGI_novel_G005802	379	5.52	61.23	3.48412	2.14e-13	Up	2.44e-13	NA	NA	NA	NA	K14509//ethylene receptor [EC:2.7.13.-];K17604//zinc finger SWIM domain-containing protein 3	XP_020406646.1//protein FAR1-RELATED SEQUENCE 5-like [Zea mays]
103645498	1398	49.67	149.95	1.60666	2.24e-13	Up	2.56e-13	LOC103645498	NA	NA	NA	K01681//aconitate hydratase [EC:4.2.1.3];K13422//transcription factor MYC2	gi|670371019|ref|XP_008666761.1|//PREDICTED: transcription factor bHLH18-like [Zea mays]
103654359	1449	150	301	1.01743	3.15e-13	Up	3.62e-13	LOC103654359	GO:0005634//nucleus	GO:0003677//DNA binding	GO:0006355//regulation of transcription, DNA-templated	K12581//CCR4-NOT transcription complex subunit 7/8;K13126//polyadenylate-binding protein;K13412//calcium-dependent protein kinase [EC:2.7.11.1];K13680//beta-mannan synthase [EC:2.4.1.32]	gi|670398819|ref|XP_008679424.1|//PREDICTED: NAC domain-containing protein 90-like [Zea mays];XP_002449015.2//NAC domain-containing protein 2 [Sorghum bicolor]
BGI_novel_G002224	1802	29	112	1.962	3.37e-13	Up	3.88e-13	NA	NA	NA	NA	NA	XP_021312019.1//uncharacterized protein LOC110433774 [Sorghum bicolor]
BGI_novel_G001356	5485	29.06	111.81	1.95657	3.88e-13	Up	4.48e-13	NA	NA	NA	NA	K00423//L-ascorbate oxidase [EC:1.10.3.3]	CDY47304.1//BnaA06g39000D [Brassica napus]
BGI_novel_G003118	1346	3.5	54.32	3.96868	4.4e-13	Up	5.09e-13	NA	NA	NA	NA	K04554//ubiquitin-conjugating enzyme E2 J2 [EC:2.3.2.23]	ONM01386.1//L-ascorbate peroxidase 2 cytosolic [Zea mays]
103646471	802	0	48.94	6.62557	4.41e-13	Up	5.1e-13	LOC103646471	GO:0005634//nucleus;GO:0000786//nucleosome	GO:0003677//DNA binding;GO:0046982//protein heterodimerization activity	NA	K11253//histone H3	gi|670376437|ref|XP_008669425.1|//PREDICTED: histone H3.2-like [Zea mays]
BGI_novel_G004935	4160	131.04	272.98	1.07141	4.43e-13	Up	5.13e-13	NA	NA	NA	NA	K14724//solute carrier family 9 (sodium/hydrogen exchanger), member 8	XP_002451198.1//sodium/hydrogen exchanger 2 [Sorghum bicolor]
BGI_novel_G006410	3081	7.47	64.94	3.13255	4.99e-13	Up	5.78e-13	NA	NA	NA	NA	K02993//small subunit ribosomal protein S7e;K20279//synaptojanin [EC:3.1.3.36]	ONM15225.1//40S ribosomal protein S7-2 [Zea mays]
103631795	2307	45	140	1.65005	5e-13	Up	5.8e-13	LOC103631795	NA	GO:0050661//NADP binding;GO:0004499//N,N-dimethylaniline monooxygenase activity;GO:0050660//flavin adenine dinucleotide binding	GO:0055114//oxidation-reduction process	K00485//dimethylaniline monooxygenase (N-oxide forming) [EC:1.14.13.8]	gi|670362228|ref|XP_008651579.1|//PREDICTED: probable flavin-containing monooxygenase 1 [Zea mays]
100276192	727	41	133	1.71035	5.05e-13	Up	5.86e-13	LOC100276192	NA	NA	NA	K07019//uncharacterized protein	gi|226532856|ref|NP_001143509.1|//uncharacterized protein LOC100276192 [Zea mays]
542716	957	30.01	113	1.92543	5.13e-13	Up	5.95e-13	lhcb5	GO:0010287//plastoglobule;GO:0009535//chloroplast thylakoid membrane;GO:0016021//integral component of membrane;GO:0009941//chloroplast envelope;GO:0005739//mitochondrion;GO:0009522//photosystem I	GO:0031409//pigment binding;GO:0046872//metal ion binding;GO:0016168//chlorophyll binding	GO:0009768//photosynthesis, light harvesting in photosystem I;GO:0009416//response to light stimulus;GO:0018298//protein-chromophore linkage	K08916//light-harvesting complex II chlorophyll a/b binding protein 5	gi|162461210|ref|NP_001105698.1|//light harvesting chlorophyll a/b binding protein 5 precursor [Zea mays]
103652170	920	23.47	100.29	2.10791	5.33e-13	Up	6.19e-13	LOC103652170	GO:0016021//integral component of membrane	NA	NA	K18266//protein NDRG1	XP_008676031.1//pollen-specific protein SF21-like [Zea mays];gi|670391375|ref|XP_008676031.1|//PREDICTED: pollen-specific protein SF21-like [Zea mays]
BGI_novel_G002074	2578	0	48.55	6.61402	5.36e-13	Up	6.22e-13	NA	NA	NA	NA	K09338//homeobox-leucine zipper protein	ONM36751.1//hypothetical protein ZEAMMB73_Zm00001d043034, partial [Zea mays]
100273478	1678	103.98	232.73	1.17498	5.87e-13	Up	6.83e-13	LOC100273478	NA	NA	NA	NA	gi|226492836|ref|NP_001141387.1|//uncharacterized protein LOC100273478 [Zea mays]
103647658	1420	54	154.73	1.53135	6.17e-13	Up	7.18e-13	LOC103647658	NA	GO:0030151//molybdenum ion binding;GO:0003824//catalytic activity;GO:0030170//pyridoxal phosphate binding	NA	K15631//molybdenum cofactor sulfurtransferase [EC:2.8.1.9];K07140//uncharacterized protein	gi|670378962|ref|XP_008670380.1|//PREDICTED: mitochondrial amidoxime reducing component 2-like isoform X2 [Zea mays];gi|670378960|ref|XP_008670379.1|//PREDICTED: mitochondrial amidoxime reducing component 2-like isoform X1 [Zea mays]
103653022	969	2.86	51.77	4.19065	6.68e-13	Up	7.79e-13	LOC103653022	GO:0005618//cell wall;GO:0005576//extracellular region	GO:0045735//nutrient reservoir activity;GO:0030145//manganese ion binding;GO:0046564//oxalate decarboxylase activity	GO:0033609//oxalate metabolic process	K11426//SET and MYND domain-containing protein	gi|670395703|ref|XP_008678221.1|//PREDICTED: putative germin-like protein 12-4 [Zea mays]
BGI_novel_G004605	1757	51.84	150.79	1.55303	7.05e-13	Up	8.23e-13	NA	NA	NA	NA	NA	XP_008670133.1//uncharacterized protein LOC103647366 [Zea mays]
109940817	549	98.82	224.5	1.19646	7.06e-13	Up	8.25e-13	LOC109940817	GO:0005829//cytosol	GO:0008270//zinc ion binding;GO:0047974//guanosine deaminase activity	GO:0009451//RNA modification	K12951//cation-transporting P-type ATPase D [EC:3.6.3.-];K11991//tRNA(adenine34) deaminase [EC:3.5.4.33]	gi|670400756|ref|XP_008680211.1|//PREDICTED: tRNA(adenine(34)) deaminase, chloroplastic-like [Zea mays]
109939482	736	13.2	77.93	2.57427	7.67e-13	Up	8.96e-13	LOC109939482	GO:0016021//integral component of membrane	GO:0016787//hydrolase activity	GO:0006629//lipid metabolic process	NA	gi|293333732|ref|NP_001169446.1|//uncharacterized protein LOC100383317 [Zea mays]
BGI_novel_G000817	1448	124.69	261.79	1.08269	8.4e-13	Up	9.83e-13	NA	NA	NA	NA	NA	XP_020404652.1//uncharacterized protein LOC109944338 [Zea mays]
103648462	789	21.24	94.6	2.16768	9.65e-13	Up	1.13e-12	LOC103648462	GO:0009536//plastid	GO:0016787//hydrolase activity	GO:0008152//metabolic process	K01177//beta-amylase [EC:3.2.1.2]	gi|670380867|ref|XP_008671153.1|//PREDICTED: inactive beta-amylase 9-like [Zea mays]
103634734	3127	3.75	53.59	3.84963	1.03e-12	Up	1.21e-12	LOC103634734	NA	NA	NA	K17604//zinc finger SWIM domain-containing protein 3	gi|670429372|ref|XP_008655537.1|//PREDICTED: uncharacterized protein LOC103634734 [Zea mays];XP_008655537.2//uncharacterized protein LOC103634734 [Zea mays]
103629429	1782	33	117	1.83859	1.03e-12	Up	1.22e-12	LOC103629429	GO:0016020//membrane	GO:0016787//hydrolase activity	GO:0065007//biological regulation	NA	gi|670415435|ref|XP_008648775.1|//PREDICTED: uncharacterized protein LOC103629429 [Zea mays]
100281647	662	98	222	1.19233	1.08e-12	Up	1.27e-12	LOC100281647	NA	NA	NA	NA	gi|226505790|ref|NP_001148038.1|//PVR3-like protein precursor [Zea mays]
BGI_novel_G001588	558	15	80.98	2.44523	1.26e-12	Up	1.49e-12	NA	NA	NA	NA	NA	ACG24506.1//hypothetical protein [Zea mays]
103651206	3326	12.15	74.59	2.63065	1.27e-12	Up	1.5e-12	LOC103651206	NA	NA	NA	K17604//zinc finger SWIM domain-containing protein 3	gi|670389277|ref|XP_008675047.1|//PREDICTED: protein FAR-RED IMPAIRED RESPONSE 1-like [Zea mays]
103627131	2241	52.51	150.41	1.53086	1.28e-12	Up	1.51e-12	LOC103627131	GO:0009536//plastid	GO:0080043//quercetin 3-O-glucosyltransferase activity;GO:0080044//quercetin 7-O-glucosyltransferase activity	GO:0009813//flavonoid biosynthetic process;GO:0052696//flavonoid glucuronidation	K13496//UDP-glucosyl transferase 73C [EC:2.4.1.-]	gi|670408701|ref|XP_008645668.1|//PREDICTED: UDP-glycosyltransferase 73C3-like [Zea mays]
103649330	2972	95	217	1.20432	1.28e-12	Up	1.52e-12	LOC103649330	NA	NA	NA	K13457//disease resistance protein RPM1	gi|414591047|tpg|DAA41618.1|//TPA: hypothetical protein ZEAMMB73_102622 [Zea mays]
103635678	3180	93	214	1.21493	1.29e-12	Up	1.52e-12	LOC103635678	GO:0005737//cytoplasm	GO:0046872//metal ion binding;GO:0005524//ATP binding;GO:0004672//protein kinase activity;GO:0050242//pyruvate, phosphate dikinase activity	GO:0006090//pyruvate metabolic process;GO:0006468//protein phosphorylation;GO:0015979//photosynthesis	K01006//pyruvate, orthophosphate dikinase [EC:2.7.9.1]	gi|670431328|ref|XP_008656296.1|//PREDICTED: pyruvate, phosphate dikinase 1, chloroplastic-like [Zea mays]
109943008	1439	74.23	184.85	1.3289	1.52e-12	Up	1.8e-12	LOC109943008	NA	NA	NA	K03517//quinolinate synthase [EC:2.5.1.72];K03002//DNA-directed RNA polymerase I subunit RPA2 [EC:2.7.7.6];K11718//UDP-glucose:glycoprotein glucosyltransferase [EC:2.4.1.-];K10752//histone-binding protein RBBP4	gi|670375481|ref|XP_008669041.1|//PREDICTED: uncharacterized protein LOC103646095 [Zea mays]
BGI_novel_G001383	2321	79.37	192.58	1.29142	1.64e-12	Up	1.95e-12	NA	NA	NA	NA	NA	XP_020407445.1//uncharacterized protein LOC109945534 [Zea mays]
BGI_novel_G001673	2709	79.65	192.82	1.28813	1.76e-12	Up	2.09e-12	NA	NA	NA	NA	K14500//BR-signaling kinase [EC:2.7.11.1]	XP_008657838.1//verprolin-like [Zea mays]
103653183	3326	5	56	3.49805	1.95e-12	Up	2.33e-12	LOC103653183	NA	NA	NA	K13457//disease resistance protein RPM1	gi|670396079|ref|XP_008678367.1|//PREDICTED: disease resistance RPP13-like protein 4 [Zea mays]
BGI_novel_G003411	4741	132.23	269.7	1.04093	1.99e-12	Up	2.36e-12	NA	NA	NA	NA	K02291//15-cis-phytoene/all-trans-phytoene synthase [EC:2.5.1.32 2.5.1.99]	XP_008666799.1//phytoene synthase 2, chloroplastic [Zea mays]
103633249	2075	30	110	1.88709	2e-12	Up	2.38e-12	LOC103633249	GO:0009514//glyoxysome	GO:0046872//metal ion binding;GO:0046912//transferase activity, transferring acyl groups, acyl groups converted into alkyl on transfer;GO:0004451//isocitrate lyase activity	GO:0006099//tricarboxylic acid cycle;GO:0006097//glyoxylate cycle	K01637//isocitrate lyase [EC:4.1.3.1]	gi|673921829|ref|NP_001288448.1|//isocitrate lyase [Zea mays]
BGI_novel_G000243	2265	105.95	231.77	1.14193	2.05e-12	Up	2.45e-12	NA	NA	NA	NA	K05747//Wiskott-Aldrich syndrome protein;K20547//basic endochitinase B [EC:3.2.1.14]	XP_015629496.1//PREDICTED: basic proline-rich protein-like, partial [Oryza sativa Japonica Group]
100284512	942	113	242	1.11131	2.08e-12	Up	2.48e-12	LOC100284512	GO:0005634//nucleus	GO:0003677//DNA binding	GO:0006355//regulation of transcription, DNA-templated	K12581//CCR4-NOT transcription complex subunit 7/8;K13126//polyadenylate-binding protein;K05941//glutathione gamma-glutamylcysteinyltransferase [EC:2.3.2.15];K01054//acylglycerol lipase [EC:3.1.1.23]	gi|226494785|ref|NP_001150879.1|//NAC domain-containing protein 78 [Zea mays]
103639596	1321	5.07	56.03	3.47877	2.15e-12	Up	2.56e-12	LOC103639596	GO:0005774//vacuolar membrane;GO:0016021//integral component of membrane;GO:0005886//plasma membrane	GO:0015385//sodium:proton antiporter activity	GO:1902600//hydrogen ion transmembrane transport;GO:0035725//sodium ion transmembrane transport;GO:0055075//potassium ion homeostasis;GO:0006885//regulation of pH;GO:0009651//response to salt stress	K14724//solute carrier family 9 (sodium/hydrogen exchanger), member 8;K12041//solute carrier family 9 (sodium/hydrogen exchanger), member 6/7	gi|670440570|ref|XP_008660551.1|//PREDICTED: sodium/hydrogen exchanger 2-like [Zea mays]
100193818	1041	34	117	1.79553	2.32e-12	Up	2.77e-12	LOC100193818	GO:0016020//membrane;GO:0009536//plastid	NA	NA	NA	gi|212723678|ref|NP_001132373.1|//uncharacterized protein LOC100193818 [Zea mays]
103649226	1477	118.98	250.09	1.08435	2.47e-12	Up	2.94e-12	LOC103649226	NA	GO:0016740//transferase activity	NA	K13065//shikimate O-hydroxycinnamoyltransferase [EC:2.3.1.133]	gi|670382032|ref|XP_008671764.1|//PREDICTED: agmatine coumaroyltransferase-2-like [Zea mays]
103652675	2297	12	73	2.61749	2.48e-12	Up	2.96e-12	LOC103652675	NA	NA	NA	K03136//transcription initiation factor TFIIE subunit alpha;K01528//dynamin GTPase [EC:3.6.5.5];K17302//coatomer subunit beta';K01265//methionyl aminopeptidase [EC:3.4.11.18];K05387//glutamate receptor, ionotropic, plant	gi|670394802|ref|XP_008677838.1|//PREDICTED: uncharacterized protein LOC103652675 [Zea mays]
BGI_novel_G005099	1061	93.79	212.94	1.19557	2.72e-12	Up	3.26e-12	NA	NA	NA	NA	K16911//ATP-dependent RNA helicase DDX21 [EC:3.6.4.13];K02987//small subunit ribosomal protein S4e	ACN36400.1//unknown [Zea mays]
100281601	1280	59	159	1.44286	2.84e-12	Up	3.41e-12	LOC100281601	GO:0005634//nucleus	GO:0046982//protein heterodimerization activity	NA	K08066//nuclear transcription factor Y, gamma	gi|226508506|ref|NP_001147992.1|//nuclear transcription factor Y subunit C-1 [Zea mays]
103628519	579	39	125	1.69301	3.41e-12	Up	4.1e-12	LOC103628519	GO:0016020//membrane	GO:0061630//ubiquitin protein ligase activity;GO:0046872//metal ion binding	GO:0043161//proteasome-mediated ubiquitin-dependent protein catabolic process	K19038//E3 ubiquitin-protein ligase ATL41 [EC:2.3.2.27]	gi|670411591|ref|XP_008646927.1|//PREDICTED: RING-H2 finger protein ATL44-like [Zea mays]
BGI_novel_G002638	1050	124.29	256.27	1.05658	3.79e-12	Up	4.57e-12	NA	NA	NA	NA	K20893//probable galacturonosyltransferase-like 1 [EC:2.4.1.-]	XP_020398688.1//uncharacterized protein LOC103637239 [Zea mays]
103640084	1814	84	197	1.24236	4.12e-12	Up	4.97e-12	LOC103640084	NA	NA	NA	K20725//MAP kinase substrate 1	gi|670441324|ref|XP_008660953.1|//PREDICTED: protein MKS1-like [Zea mays]
103629904	1057	32	112	1.81998	4.24e-12	Up	5.13e-12	LOC103629904	NA	GO:0043565//sequence-specific DNA binding;GO:0003700//transcription factor activity, sequence-specific DNA binding	GO:0006355//regulation of transcription, DNA-templated	K13425//WRKY transcription factor 22	gi|670416605|ref|XP_008649219.1|//PREDICTED: probable WRKY transcription factor 27 [Zea mays]
100502426	2206	136.05	272.03	1.01225	4.89e-12	Up	5.92e-12	LOC100502426	GO:0005634//nucleus;GO:0016021//integral component of membrane;GO:0000786//nucleosome	GO:0003677//DNA binding;GO:0046982//protein heterodimerization activity	NA	K11253//histone H3	gi|308044499|ref|NP_001183833.1|//uncharacterized protein LOC100502426 [Zea mays]
BGI_novel_G000122	3571	5.41	55.51	3.37167	4.96e-12	Up	6.01e-12	NA	NA	NA	NA	K13418//somatic embryogenesis receptor kinase 1 [EC:2.7.10.1 2.7.11.1]	ONL93923.1//hypothetical protein ZEAMMB73_Zm00001d027788 [Zea mays]
BGI_novel_G003284	376	7.01	59.49	3.09778	5.62e-12	Up	6.83e-12	NA	NA	NA	NA	K14509//ethylene receptor [EC:2.7.13.-];K17604//zinc finger SWIM domain-containing protein 3	AAM03015.1//163k15.5 [Zea mays]
103650881	1326	42	129	1.63153	5.64e-12	Up	6.85e-12	LOC103650881	GO:0005739//mitochondrion;GO:0009507//chloroplast	GO:0052740//1-acyl-2-lysophosphatidylserine acylhydrolase activity;GO:0052739//phosphatidylserine 1-acylhydrolase activity;GO:0008970//phosphatidylcholine 1-acylhydrolase activity	GO:0016042//lipid catabolic process	K16818//phospholipase A1 [EC:3.1.1.32]	gi|670388418|ref|XP_008674694.1|//PREDICTED: galactolipase DONGLE, chloroplastic-like [Zea mays]
100285559	770	71	176	1.32231	5.97e-12	Up	7.27e-12	LOC100285559	GO:0016021//integral component of membrane	NA	NA	NA	gi|226503619|ref|NP_001151922.1|//low temperature and salt responsive protein [Zea mays]
BGI_novel_G001573	2208	84.99	197.39	1.22831	6e-12	Up	7.3e-12	NA	NA	NA	NA	NA	NP_001132558.1//uncharacterized protein LOC100194023 [Zea mays]
BGI_novel_G000442	559	5	54.04	3.44665	6.1e-12	Up	7.43e-12	NA	NA	NA	NA	K12471//epsin	XP_008676249.2//protein MAIN-LIKE 1-like [Zea mays]
BGI_novel_G004135	1971	114.85	240.99	1.08185	6.53e-12	Up	7.96e-12	NA	NA	NA	NA	NA	NP_001169457.1//uncharacterized protein LOC100383328 [Zea mays]
100216644	1657	24	96	2.01262	6.75e-12	Up	8.24e-12	LOC100216644	GO:0005576//extracellular region	GO:0020037//heme binding;GO:0046872//metal ion binding;GO:0004601//peroxidase activity	GO:0006979//response to oxidative stress;GO:0098869//cellular oxidant detoxification;GO:0042744//hydrogen peroxide catabolic process;GO:0055114//oxidation-reduction process	K00430//peroxidase [EC:1.11.1.7]	gi|670372069|ref|XP_008667326.1|//PREDICTED: hypothetical protein isoform X2 [Zea mays]
103629194	669	70.52	174.89	1.32297	6.8e-12	Up	8.3e-12	LOC103629194	NA	NA	NA	NA	gi|670371342|ref|XP_008666937.1|//PREDICTED: non-POU domain-containing octamer-binding protein-like [Zea mays]
BGI_novel_G004454	1097	78.75	187.53	1.26439	6.88e-12	Up	8.39e-12	NA	NA	NA	NA	K20893//probable galacturonosyltransferase-like 1 [EC:2.4.1.-]	XP_020398688.1//uncharacterized protein LOC103637239 [Zea mays]
BGI_novel_G002842	1153	18.02	84.02	2.23376	6.98e-12	Up	8.53e-12	NA	NA	NA	NA	K15731//carboxy-terminal domain RNA polymerase II polypeptide A small phosphatase [EC:3.1.3.16];K04733//interleukin-1 receptor-associated kinase 4 [EC:2.7.11.1];K10398//kinesin family member 11;K17479//glutaredoxin domain-containing cysteine-rich protein 1;K05658//ATP-binding cassette, subfamily B (MDR/TAP), member 1 [EC:3.6.3.44]	XP_008656693.1//uncharacterized protein LOC103636109 [Zea mays]
BGI_novel_G005880	1703	37.97	121.46	1.69017	7.11e-12	Up	8.69e-12	NA	NA	NA	NA	K08695//anthocyanidin reductase [EC:1.3.1.77];K13082//bifunctional dihydroflavonol 4-reductase/flavanone 4-reductase [EC:1.1.1.219 1.1.1.234]	AQL05047.1//hypothetical protein ZEAMMB73_Zm00001d046811 [Zea mays]
103655203	568	91.53	206.55	1.1868	7.4e-12	Up	9.05e-12	LOC103655203	NA	NA	NA	K08734//DNA mismatch repair protein MLH1;K03094//S-phase kinase-associated protein 1;K20290//conserved oligomeric Golgi complex subunit 3	gi|670426485|ref|XP_008653897.1|//PREDICTED: uncharacterized protein LOC103634049 [Zea mays]
BGI_novel_G000231	1219	67.41	169.78	1.34526	7.45e-12	Up	9.12e-12	NA	NA	NA	NA	K00030//isocitrate dehydrogenase (NAD+) [EC:1.1.1.41]	PAN31326.1//hypothetical protein PAHAL_E03340 [Panicum hallii]
103639583	1122	94	210	1.17228	7.94e-12	Up	9.72e-12	LOC103639583	GO:0016021//integral component of membrane	NA	NA	NA	gi|670440538|ref|XP_008660538.1|//PREDICTED: protein PAM68, chloroplastic-like [Zea mays]
BGI_novel_G003257	2181	59.13	156.24	1.41443	8.72e-12	Up	1.07e-11	NA	NA	NA	NA	K11273//chromosome transmission fidelity protein 1 [EC:3.6.4.13]	AQK64662.1//hypothetical protein ZEAMMB73_Zm00001d013872 [Zea mays]
BGI_novel_G005652	1261	28	103	1.89177	8.83e-12	Up	1.08e-11	NA	NA	NA	NA	NA	XP_020398827.1//uncharacterized protein LOC103637535 [Zea mays]
100275640	874	10	66	2.73509	8.84e-12	Up	1.09e-11	LOC100275640	NA	NA	NA	NA	gi|226958396|ref|NP_001152908.1|//uncharacterized protein LOC100275640 precursor [Zea mays]
100384381	1179	100	218	1.13695	1.04e-11	Up	1.28e-11	EREB58	GO:0005634//nucleus	GO:0003677//DNA binding;GO:0003700//transcription factor activity, sequence-specific DNA binding	GO:0006355//regulation of transcription, DNA-templated	K14516//ethylene-responsive transcription factor 1	gi|293333417|ref|NP_001170395.1|//putative AP2/EREBP transcription factor superfamily protein [Zea mays]
103628518	549	16	79	2.3164	1.05e-11	Up	1.29e-11	LOC103628518	GO:0016021//integral component of membrane	GO:0008270//zinc ion binding	NA	K19038//E3 ubiquitin-protein ligase ATL41 [EC:2.3.2.27]	gi|670411589|ref|XP_008646926.1|//PREDICTED: E3 ubiquitin-protein ligase EL5-like [Zea mays]
103631911	2184	128.07	257.81	1.022	1.18e-11	Up	1.46e-11	LOC103631911	NA	NA	NA	NA	gi|670422098|ref|XP_008651982.1|//PREDICTED: uncharacterized protein LOC103631911 [Zea mays]
103632798	1402	20.04	87	2.13076	1.21e-11	Up	1.49e-11	LOC103632798	NA	NA	NA	K20368//protein cornichon;K13484//5-hydroxyisourate hydrolase / 2-oxo-4-hydroxy-4-carboxy-5-ureidoimidazoline decarboxylase [EC:3.5.2.17 4.1.1.97];K00384//thioredoxin reductase (NADPH) [EC:1.8.1.9];K03083//glycogen synthase kinase 3 beta [EC:2.7.11.26]	gi|670424019|ref|XP_008652754.1|//PREDICTED: uncharacterized protein LOC103632798 [Zea mays]
103645826	702	64.86	164.41	1.35452	1.23e-11	Up	1.52e-11	LOC103645826	NA	NA	NA	K07019//uncharacterized protein	NP_001145528.1//uncharacterized protein LOC100278952 [Zea mays];XP_008668768.1//uncharacterized protein LOC103645825 [Zea mays];gi|670374810|ref|XP_008668769.1|//PREDICTED: uncharacterized protein LOC103645826 [Zea mays]
103639349	986	1	42	5.40494	1.25e-11	Up	1.54e-11	LOC103639349	NA	GO:0003677//DNA binding	NA	NA	gi|670440020|ref|XP_008660333.1|//PREDICTED: protein RADIALIS-like 3 [Zea mays]
BGI_novel_G002022	4342	0	42.1	6.40837	1.39e-11	Up	1.72e-11	NA	NA	NA	NA	NA	AQK88083.1//AT5g56980/MHM17_10-like protein [Zea mays]
100284466	1850	8	60	2.91951	1.7e-11	Up	2.12e-11	LOC100284466	NA	GO:0008234//cysteine-type peptidase activity	GO:0006508//proteolysis	K16287//ubiquitin-like-specific protease 1C/D [EC:3.4.22.68]	gi|226498208|ref|NP_001150833.1|//cysteine-type peptidase [Zea mays];XP_021304549.1//ubiquitin-like-specific protease 1D isoform X1 [Sorghum bicolor]
BGI_novel_G001991	1596	113.08	235.25	1.06948	1.74e-11	Up	2.17e-11	NA	NA	NA	NA	NA	OQU75664.1//hypothetical protein SORBI_3K044405, partial [Sorghum bicolor]
BGI_novel_G001608	1763	3.11	46.93	3.92815	1.77e-11	Up	2.2e-11	NA	NA	NA	NA	K13412//calcium-dependent protein kinase [EC:2.7.11.1]	KZM99184.1//hypothetical protein DCAR_013454 [Daucus carota subsp. sativus]
103645710	1019	35	114	1.71623	1.85e-11	Up	2.3e-11	LOC103645710	GO:0005634//nucleus	GO:0046872//metal ion binding;GO:0043565//sequence-specific DNA binding;GO:0003700//transcription factor activity, sequence-specific DNA binding;GO:0044212//transcription regulatory region DNA binding	GO:0006355//regulation of transcription, DNA-templated	K14841//ribosome biogenesis protein NSA1	gi|670371356|ref|XP_008666945.1|//PREDICTED: zinc finger protein ZAT12-like [Zea mays]
103631315	519	18	82	2.20025	1.86e-11	Up	2.32e-11	LOC103631315	GO:0016021//integral component of membrane	GO:0008270//zinc ion binding	NA	K19038//E3 ubiquitin-protein ligase ATL41 [EC:2.3.2.27]	gi|670419394|ref|XP_008650475.1|//PREDICTED: RING-H2 finger protein ATL39-like [Zea mays]
103654718	914	11.16	67.25	2.60382	1.92e-11	Up	2.39e-11	LOC103654718	NA	NA	NA	K18643//katanin p80 WD40 repeat-containing subunit B1	gi|670437662|ref|XP_008659425.1|//PREDICTED: uncharacterized protein LOC103638211 [Zea mays]
BGI_novel_G001560	1771	89.43	200.52	1.17754	1.93e-11	Up	2.41e-11	NA	NA	NA	NA	K00021//hydroxymethylglutaryl-CoA reductase (NADPH) [EC:1.1.1.34]	ONM22685.1//L-ascorbate peroxidase 2 cytosolic [Zea mays]
103633121	1117	7.32	57.98	2.99826	2.05e-11	Up	2.56e-11	LOC103633121	GO:0005737//cytoplasm	GO:0005096//GTPase activator activity	GO:0043547//positive regulation of GTPase activity	K15075//DNA repair/transcription protein MET18/MMS19	gi|670424679|ref|XP_008653021.1|//PREDICTED: uncharacterized protein LOC103633121 [Zea mays]
109946064	2961	4.16	49.61	3.5886	2.1e-11	Up	2.62e-11	LOC109946064	GO:0005634//nucleus	GO:0000977//RNA polymerase II regulatory region sequence-specific DNA binding;GO:0003700//transcription factor activity, sequence-specific DNA binding	GO:0006357//regulation of transcription from RNA polymerase II promoter	K04733//interleukin-1 receptor-associated kinase 4 [EC:2.7.11.1];K00872//homoserine kinase [EC:2.7.1.39];K17479//glutaredoxin domain-containing cysteine-rich protein 1;K10398//kinesin family member 11;K05658//ATP-binding cassette, subfamily B (MDR/TAP), member 1 [EC:3.6.3.44]	gi|84569878|gb|ABC59221.1|//transposase [Zea mays]
103647410	923	29.84	104.2	1.81666	2.36e-11	Up	2.95e-11	LOC103647410	GO:0005739//mitochondrion	GO:0003690//double-stranded DNA binding	GO:0006355//regulation of transcription, DNA-templated	K20368//protein cornichon;K03083//glycogen synthase kinase 3 beta [EC:2.7.11.26]	gi|670378456|ref|XP_008670170.1|//PREDICTED: uncharacterized protein LOC103647410 [Zea mays]
103649274	2741	29.56	103.58	1.82165	2.48e-11	Up	3.1e-11	LOC103649274	NA	NA	NA	K08734//DNA mismatch repair protein MLH1;K14570//RNA exonuclease 1 [EC:3.1.-.-];K19951//TBC1 domain family member 8/9;K11991//tRNA(adenine34) deaminase [EC:3.5.4.33];K13457//disease resistance protein RPM1	gi|670437205|ref|XP_008659225.1|//PREDICTED: uncharacterized protein LOC103638006 [Zea mays]
103627097	2135	96.46	209.45	1.13123	3.06e-11	Up	3.84e-11	LOC103627097	NA	NA	NA	K13172//serine/arginine repetitive matrix protein 2;K13422//transcription factor MYC2	AQK70533.1//Putative transcription factor bHLH041 [Zea mays];gi|670408629|ref|XP_008645642.1|//PREDICTED: putative transcription factor bHLH041 [Zea mays]
103632921	1248	90.12	200.07	1.16321	3.14e-11	Up	3.94e-11	LOC103632921	GO:0016021//integral component of membrane	GO:0016747//transferase activity, transferring acyl groups other than amino-acyl groups	NA	NA	gi|414885543|tpg|DAA61557.1|//TPA: hypothetical protein ZEAMMB73_442579 [Zea mays]
100127525	944	82	188	1.20966	3.14e-11	Up	3.94e-11	ZCN16	NA	NA	NA	K16223//protein FLOWERING LOCUS T	gi|163838736|ref|NP_001106253.1|//ZCN16 protein [Zea mays]
BGI_novel_G000750	1942	68.63	167.11	1.29651	3.84e-11	Up	4.83e-11	NA	NA	NA	NA	K20184//vacuolar protein sorting-associated protein 41	ONM12211.1//Vacuolar protein sorting-associated protein 41-like protein [Zea mays]
109942545	1660	122.54	246	1.01803	3.87e-11	Up	4.87e-11	LOC109942545	GO:0005739//mitochondrion	NA	NA	K08734//DNA mismatch repair protein MLH1;K14570//RNA exonuclease 1 [EC:3.1.-.-];K19951//TBC1 domain family member 8/9;K00033//6-phosphogluconate dehydrogenase [EC:1.1.1.44 1.1.1.343];K13457//disease resistance protein RPM1	gi|573931961|ref|XP_006651089.1|//PREDICTED: uncharacterized protein LOC102701433 [Oryza brachyantha]
BGI_novel_G006599	307	4.48	49.38	3.47498	4.03e-11	Up	5.08e-11	NA	NA	NA	NA	K15305//vacuole morphology and inheritance protein 14	AAM03015.1//163k15.5 [Zea mays]
BGI_novel_G002416	1538	34.26	110.86	1.70677	4.07e-11	Up	5.13e-11	NA	NA	NA	NA	NA	ACF78582.1//unknown [Zea mays]
BGI_novel_G002075	3686	0	39.67	6.3226	4.87e-11	Up	6.16e-11	NA	NA	NA	NA	K09338//homeobox-leucine zipper protein	AQK68718.1//hypothetical protein ZEAMMB73_Zm00001d015359, partial [Zea mays]
100217033	1795	19	82	2.12225	5.02e-11	Up	6.36e-11	LOC100217033	GO:0005739//mitochondrion	GO:0008270//zinc ion binding	NA	NA	gi|670358556|ref|XP_008665573.1|//PREDICTED: uncharacterized protein LOC100217033 isoform X4 [Zea mays];gi|670358550|ref|XP_008665559.1|//PREDICTED: uncharacterized protein LOC100217033 isoform X1 [Zea mays];gi|670358552|ref|XP_008665564.1|//PREDICTED: uncharacterized protein LOC100217033 isoform X2 [Zea mays]
BGI_novel_G000441	497	8.25	58.62	2.84155	5.15e-11	Up	6.52e-11	NA	NA	NA	NA	NA	XP_020399775.1//uncharacterized protein LOC103639710 [Zea mays]
BGI_novel_G002170	1921	35.24	111.83	1.67865	5.58e-11	Up	7.09e-11	NA	NA	NA	NA	K06638//mitotic spindle assembly checkpoint protein MAD1;K20855//beta-1,3-galactosyltransferase 1/2/3/4/5/7/8 [EC:2.4.1.-]	XP_021312791.1//probable beta-1,3-galactosyltransferase 8 [Sorghum bicolor]
109944632	2757	23.64	90.69	1.95234	5.86e-11	Up	7.45e-11	LOC109944632	NA	NA	NA	NA	gi|414591862|tpg|DAA42433.1|//TPA: hypothetical protein ZEAMMB73_373363 [Zea mays]
103652336	1563	6	52.74	3.14849	5.97e-11	Up	7.59e-11	LOC103652336	NA	GO:0004471//malate dehydrogenase (decarboxylating) (NAD+) activity;GO:0046872//metal ion binding;GO:0051287//NAD binding	GO:0055114//oxidation-reduction process;GO:0006108//malate metabolic process	K00029//malate dehydrogenase (oxaloacetate-decarboxylating)(NADP+) [EC:1.1.1.40]	gi|670391634|ref|XP_008676167.1|//PREDICTED: protein SNOWY COTYLEDON 3-like [Zea mays]
BGI_novel_G004550	3242	49.13	134.92	1.47005	6.26e-11	Up	7.96e-11	NA	NA	NA	NA	K20606//mitogen-activated protein kinase kinase kinase ANP1 [EC:2.7.11.25];K11253//histone H3;K11279//nucleosome assembly protein 1-like 1	ONM52310.1//Transcription factor bHLH76 [Zea mays]
103649668	1886	0	39.17	6.3043	6.3e-11	Up	8.02e-11	LOC103649668	NA	NA	NA	K17604//zinc finger SWIM domain-containing protein 3	gi|670368780|ref|XP_008665602.1|//PREDICTED: protein FAR1-RELATED SEQUENCE 5-like [Zea mays]
103642745	2550	13	68.99	2.4205	6.63e-11	Up	8.45e-11	LOC103642745	GO:0016021//integral component of membrane;GO:0005886//plasma membrane	GO:0005524//ATP binding;GO:0004674//protein serine/threonine kinase activity	GO:0048544//recognition of pollen;GO:0006468//protein phosphorylation	K04733//interleukin-1 receptor-associated kinase 4 [EC:2.7.11.1]	gi|670447901|ref|XP_008664164.1|//PREDICTED: G-type lectin S-receptor-like serine/threonine-protein kinase At2g19130 [Zea mays]
103630602	1973	38	116	1.62268	7.16e-11	Up	9.14e-11	LOC103630602	NA	NA	NA	NA	gi|670418228|ref|XP_008649872.1|//PREDICTED: uncharacterized protein LOC103630602 isoform X1 [Zea mays];gi|670418230|ref|XP_008649873.1|//PREDICTED: uncharacterized protein LOC103630602 isoform X2 [Zea mays]
BGI_novel_G004683	1871	68.91	165.38	1.27562	8.18e-11	Up	1.05e-10	NA	NA	NA	NA	K08592//sentrin-specific protease 1 [EC:3.4.22.68]	AQK60684.1//hypothetical protein ZEAMMB73_Zm00001d053903 [Zea mays]
100283303	1032	65	159	1.30314	9.31e-11	Up	1.2e-10	LOC100283303	GO:0009536//plastid	NA	NA	K15340//DNA cross-link repair 1A protein	gi|226528182|ref|NP_001149677.1|//SAM domain family protein [Zea mays]
103650142	2489	25	92	1.89233	1.04e-10	Up	1.34e-10	LOC103650142	NA	NA	NA	NA	gi|33321041|gb|AAQ06285.1|//hypothetical protein [Zea mays]
103636071	1681	34.26	108.56	1.67652	1.08e-10	Up	1.39e-10	LOC103636071	NA	NA	NA	K20241//WD repeat-containing protein 44	gi|670432173|ref|XP_008656650.1|//PREDICTED: uncharacterized protein LOC103636071 isoform X1 [Zea mays]
BGI_novel_G006537	406	7.54	55.54	2.89351	1.09e-10	Up	1.4e-10	NA	NA	NA	NA	NA	AAM03015.1//163k15.5 [Zea mays]
103634037	892	0	38.07	6.26321	1.11e-10	Up	1.44e-10	LOC103634037	NA	GO:0016301//kinase activity	NA	K04733//interleukin-1 receptor-associated kinase 4 [EC:2.7.11.1]	gi|670426471|ref|XP_008653889.1|//PREDICTED: probable LRR receptor-like serine/threonine-protein kinase At1g51880 [Zea mays]
103643626	2055	116	233	1.01883	1.18e-10	Up	1.53e-10	LOC103643626	NA	NA	NA	NA	gi|670367303|ref|XP_008665011.1|//PREDICTED: QWRF motif-containing protein 3 [Zea mays]
109944143	612	11.79	65.09	2.4775	1.27e-10	Up	1.65e-10	LOC109944143	GO:0016020//membrane	NA	NA	K12471//epsin;K12448//UDP-arabinose 4-epimerase [EC:5.1.3.5];K04460//serine/threonine-protein phosphatase 5 [EC:3.1.3.16]	gi|670391788|ref|XP_008676249.1|//PREDICTED: serine/threonine-protein phosphatase 7 long form homolog [Zea mays]
BGI_novel_G002686	278	4.5	47.42	3.41012	1.3e-10	Up	1.68e-10	NA	NA	NA	NA	K03517//quinolinate synthase [EC:2.5.1.72];K01528//dynamin GTPase [EC:3.6.5.5];K17302//coatomer subunit beta';K12447//UDP-sugar pyrophosphorylase [EC:2.7.7.64];K03549//KUP system potassium uptake protein	ACF87376.2//unknown [Zea mays]
103644215	1070	10	61.01	2.62167	1.31e-10	Up	1.7e-10	LOC103644215	GO:0009535//chloroplast thylakoid membrane;GO:0016021//integral component of membrane;GO:0005777//peroxisome	GO:0009055//electron carrier activity;GO:0052890//oxidoreductase activity, acting on the CH-CH group of donors, with a flavin as acceptor;GO:0005506//iron ion binding;GO:0050660//flavin adenine dinucleotide binding;GO:0000062//fatty-acyl-CoA binding;GO:0003995//acyl-CoA dehydrogenase activity	GO:0033539//fatty acid beta-oxidation using acyl-CoA dehydrogenase;GO:0055088//lipid homeostasis	NA	gi|670368860|ref|XP_008665633.1|//PREDICTED: uncharacterized protein LOC103644215 [Zea mays]
BGI_novel_G002077	1638	5	48.63	3.29447	1.4e-10	Up	1.81e-10	NA	NA	NA	NA	K00889//1-phosphatidylinositol-4-phosphate 5-kinase [EC:2.7.1.68]	ONM36751.1//hypothetical protein ZEAMMB73_Zm00001d043034, partial [Zea mays]
BGI_novel_G000981	3660	0	37.41	6.23798	1.57e-10	Up	2.04e-10	NA	NA	NA	NA	K14803//protein phosphatase PTC2/3 [EC:3.1.3.16]	XP_020393037.1//TSL-kinase interacting protein 1 isoform X4 [Zea mays]
BGI_novel_G003761	1540	0	37.4	6.23759	1.58e-10	Up	2.05e-10	NA	NA	NA	NA	NA	AQK72909.1//VHS domain-containing protein [Zea mays]
BGI_novel_G005037	3351	7.02	53.47	2.94181	1.69e-10	Up	2.2e-10	NA	NA	NA	NA	K16278//E3 ubiquitin-protein ligase HOS1 [EC:2.3.2.27]	ONM08931.1//low phytic acid3 [Zea mays]
BGI_novel_G002687	207	4.73	47.51	3.34094	1.76e-10	Up	2.3e-10	NA	NA	NA	NA	K02830//cell cycle checkpoint protein [EC:3.1.11.2];K13428//LRR receptor-like serine/threonine-protein kinase EFR [EC:2.7.11.1];K05658//ATP-binding cassette, subfamily B (MDR/TAP), member 1 [EC:3.6.3.44];K16296//serine carboxypeptidase-like clade I [EC:3.4.16.-];K11718//UDP-glucose:glycoprotein glucosyltransferase [EC:2.4.1.-]	ACF87376.2//unknown [Zea mays]
103642164	923	8.78	57.5	2.72389	1.9e-10	Up	2.48e-10	LOC103642164	NA	GO:0003677//DNA binding	NA	K20368//protein cornichon;K03083//glycogen synthase kinase 3 beta [EC:2.7.11.26];K00384//thioredoxin reductase (NADPH) [EC:1.8.1.9]	gi|413919837|gb|AFW59769.1|//hypothetical protein ZEAMMB73_522571 [Zea mays]
BGI_novel_G004698	6322	9.83	59.89	2.61968	1.94e-10	Up	2.54e-10	NA	NA	NA	NA	K01507//inorganic pyrophosphatase [EC:3.6.1.1]	ONM26099.1//hypothetical protein ZEAMMB73_Zm00001d007131 [Zea mays]
100274070	1543	45	124.94	1.48586	2.18e-10	Up	2.86e-10	LOC100274070	NA	NA	NA	NA	gi|226501452|ref|NP_001141921.1|//uncharacterized protein LOC100274070 [Zea mays]
100285580	1692	27	94	1.81233	2.2e-10	Up	2.89e-10	LOC100285580	NA	NA	NA	K13528//mediator of RNA polymerase II transcription subunit 20;K13484//5-hydroxyisourate hydrolase / 2-oxo-4-hydroxy-4-carboxy-5-ureidoimidazoline decarboxylase [EC:3.5.2.17 4.1.1.97];K15601//lysine-specific demethylase 3 [EC:1.14.11.-]	gi|226504874|ref|NP_001151943.1|//transposon protein CACTA, En/Spm sub-class [Zea mays]
BGI_novel_G002171	1790	17.76	76.31	2.11586	2.38e-10	Up	3.13e-10	NA	NA	NA	NA	K06638//mitotic spindle assembly checkpoint protein MAD1;K20855//beta-1,3-galactosyltransferase 1/2/3/4/5/7/8 [EC:2.4.1.-]	ONM35933.1//Mitotic spindle checkpoint protein MAD1 [Zea mays]
BGI_novel_G001992	790	3.92	44.75	3.52559	2.44e-10	Up	3.2e-10	NA	NA	NA	NA	NA	OQU75664.1//hypothetical protein SORBI_3K044405, partial [Sorghum bicolor]
103649790	2914	12.7	65.78	2.38544	2.48e-10	Up	3.26e-10	LOC103649790	NA	NA	NA	K17604//zinc finger SWIM domain-containing protein 3	gi|670385866|ref|XP_008673723.1|//PREDICTED: uncharacterized protein LOC103649790 [Zea mays];XP_008674831.1//uncharacterized protein LOC103651017 isoform X1 [Zea mays]
103652928	1113	51	134	1.40629	2.8e-10	Up	3.68e-10	LOC103652928	GO:0016021//integral component of membrane	GO:0005506//iron ion binding;GO:0016491//oxidoreductase activity	GO:0006633//fatty acid biosynthetic process;GO:0055114//oxidation-reduction process	K04713//sphinganine C4-monooxygenase [EC:1.14.18.5]	gi|670395499|ref|XP_008678139.1|//PREDICTED: sphinganine C(4)-monooxygenase 2-like [Zea mays]
BGI_novel_G001533	8498	0	36.25	6.19253	2.88e-10	Up	3.79e-10	NA	NA	NA	NA	K01507//inorganic pyrophosphatase [EC:3.6.1.1]	XP_008655620.1//uncharacterized protein LOC103634808 isoform X2 [Zea mays]
BGI_novel_G006128	1079	112.05	224.18	1.01314	3.08e-10	Up	4.07e-10	NA	NA	NA	NA	NA	NP_001148642.1//uncharacterized protein LOC100282258 [Zea mays]
100278675	911	91	194	1.10474	3.28e-10	Up	4.34e-10	LOC100278675	NA	NA	NA	NA	gi|226491086|ref|NP_001145346.1|//uncharacterized protein LOC100278675 precursor [Zea mays]
103654461	1076	70	163	1.23207	3.29e-10	Up	4.34e-10	LOC103654461	NA	NA	NA	NA	gi|670399072|ref|XP_008679514.1|//PREDICTED: ocs element-binding factor 1-like [Zea mays]
BGI_novel_G005566	2427	74	169	1.20405	3.3e-10	Up	4.35e-10	NA	NA	NA	NA	K03006//DNA-directed RNA polymerase II subunit RPB1 [EC:2.7.7.6];K03517//quinolinate synthase [EC:2.5.1.72];K12447//UDP-sugar pyrophosphorylase [EC:2.7.7.64];K03834//tyrosine-specific transport protein;K03002//DNA-directed RNA polymerase I subunit RPA2 [EC:2.7.7.6]	AAU10682.1//putative polyprotein [Oryza sativa Japonica Group]
103631016	756	16	72	2.18255	3.48e-10	Up	4.6e-10	LOC103631016	NA	NA	NA	K04733//interleukin-1 receptor-associated kinase 4 [EC:2.7.11.1]	gi|670419011|ref|XP_008650259.1|//PREDICTED: thaumatin-like protein 1b [Zea mays]
103636838	1956	8	54	2.76751	4.69e-10	Up	6.25e-10	LOC103636838	GO:0005576//extracellular region	GO:0016722//oxidoreductase activity, oxidizing metal ions;GO:0005507//copper ion binding	GO:0055114//oxidation-reduction process	K00423//L-ascorbate oxidase [EC:1.10.3.3]	gi|670433771|ref|XP_008657378.1|//PREDICTED: L-ascorbate oxidase-like [Zea mays]
BGI_novel_G001184	1665	20.4	79.9	1.98225	5.01e-10	Up	6.69e-10	NA	NA	NA	NA	K11137//telomere length regulation protein	NP_001146435.1//uncharacterized protein LOC100280018 [Zea mays]
BGI_novel_G005380	17708	0	35.09	6.14561	5.28e-10	Up	7.06e-10	NA	NA	NA	NA	K04733//interleukin-1 receptor-associated kinase 4 [EC:2.7.11.1]	ONM29087.1//Protein ALWAYS EARLY 3 [Zea mays]
100127514	849	77	172	1.1721	5.35e-10	Up	7.14e-10	ZCN3	NA	GO:0008429//phosphatidylethanolamine binding	GO:0010229//inflorescence development;GO:0048510//regulation of timing of transition from vegetative to reproductive phase	K16223//protein FLOWERING LOCUS T	gi|163838714|ref|NP_001106242.1|//ZCN3 protein [Zea mays]
103625804	4303	46.39	124.71	1.43932	5.7e-10	Up	7.63e-10	LOC103625804	GO:0005874//microtubule;GO:0005871//kinesin complex	GO:0005524//ATP binding;GO:0016740//transferase activity;GO:0008017//microtubule binding;GO:0008574//ATP-dependent microtubule motor activity, plus-end-directed	GO:0032886//regulation of microtubule-based process;GO:0007018//microtubule-based movement;GO:0008104//protein localization;GO:0030705//cytoskeleton-dependent intracellular transport;GO:0048364//root development	K10396//kinesin family member 5	gi|670363635|ref|XP_008656093.1|//PREDICTED: uncharacterized protein LOC103635408 [Zea mays]
100282631	1215	43	119	1.48118	6.15e-10	Up	8.25e-10	IDP152	GO:0005887//integral component of plasma membrane	GO:0051119//sugar transmembrane transporter activity	GO:0034219//carbohydrate transmembrane transport	K15382//solute carrier family 50 (sugar transporter)	NP_001149011.1//uncharacterized protein LOC100282631 [Zea mays];gi|226491578|ref|NP_001149011.1|//uncharacterized protein LOC100282631 [Zea mays]
103628565	618	41	115	1.50056	8.14e-10	Up	1.1e-09	LOC103628565	GO:0090575//RNA polymerase II transcription factor complex	GO:0000977//RNA polymerase II regulatory region sequence-specific DNA binding;GO:0003700//transcription factor activity, sequence-specific DNA binding	GO:0006357//regulation of transcription from RNA polymerase II promoter	NA	gi|670411661|ref|XP_008646963.1|//PREDICTED: transcription factor bHLH120-like [Zea mays]
103642755	741	40.97	114.81	1.49923	8.59e-10	Up	1.16e-09	LOC103642755	GO:0009536//plastid	GO:0016787//hydrolase activity	GO:0008152//metabolic process	K01177//beta-amylase [EC:3.2.1.2]	gi|670447913|ref|XP_008664170.1|//PREDICTED: inactive beta-amylase 9-like [Zea mays]
BGI_novel_G004085	6210	0	34.14	6.10602	8.71e-10	Up	1.18e-09	NA	NA	NA	NA	K04730//interleukin-1 receptor-associated kinase 1 [EC:2.7.11.1];K03549//KUP system potassium uptake protein	AQK53282.1//hypothetical protein ZEAMMB73_Zm00001d050936 [Zea mays]
100279115	1266	16	70	2.14191	9.26e-10	Up	1.25e-09	LOC100279115	NA	NA	NA	K14664//IAA-amino acid hydrolase [EC:3.5.1.-];K10773//endonuclease III [EC:4.2.99.18]	gi|226493068|ref|NP_001145628.1|//zinc finger protein [Zea mays]
BGI_novel_G003633	3171	9	55	2.62406	9.64e-10	Up	1.31e-09	NA	NA	NA	NA	K00863//triose/dihydroxyacetone kinase / FAD-AMP lyase (cyclizing) [EC:2.7.1.28 2.7.1.29 4.6.1.15]	XP_008680197.1//putative 3,4-dihydroxy-2-butanone kinase [Zea mays]
BGI_novel_G003628	1381	22.41	82.2	1.88762	9.96e-10	Up	1.35e-09	NA	NA	NA	NA	K02880//large subunit ribosomal protein L17e	ONM17714.1//60S ribosomal protein L17-2 [Zea mays]
BGI_novel_G005950	2250	37.85	109.26	1.54202	9.98e-10	Up	1.35e-09	NA	NA	NA	NA	K03453//bile acid:Na+ symporter, BASS family	XP_020396190.1//bile acid sodium symporter isoform X1 [Zea mays]
BGI_novel_G006038	472	15.3	68.35	2.17203	1.04e-09	Up	1.41e-09	NA	NA	NA	NA	NA	XP_002463680.2//protein spinster [Sorghum bicolor]
107546781	1305	28	92	1.72883	1.16e-09	Up	1.57e-09	LOC107546781	GO:0005615//extracellular space;GO:0005764//lysosome	GO:0004197//cysteine-type endopeptidase activity;GO:0016491//oxidoreductase activity	GO:0051603//proteolysis involved in cellular protein catabolic process	K16292//KDEL-tailed cysteine endopeptidase [EC:3.4.22.-]	gi|414591545|tpg|DAA42116.1|//TPA: hypothetical protein ZEAMMB73_388689 [Zea mays]
103633260	2309	20.56	78.26	1.94106	1.24e-09	Up	1.69e-09	LOC103633260	GO:0005774//vacuolar membrane;GO:0005768//endosome;GO:0005802//trans-Golgi network	GO:0008757//S-adenosylmethionine-dependent methyltransferase activity;GO:0008270//zinc ion binding	GO:0032259//methylation	K11982//E3 ubiquitin-protein ligase RNF115/126 [EC:2.3.2.27]	gi|414886986|tpg|DAA63000.1|//TPA: putative DUF26-domain receptor-like protein kinase family protein [Zea mays]
109940156	1912	48	125	1.39345	1.35e-09	Up	1.84e-09	LOC109940156	NA	GO:0004190//aspartic-type endopeptidase activity	GO:0006508//proteolysis;GO:0030163//protein catabolic process	K00924//null	gi|242094534|ref|XP_002437757.1|//hypothetical protein SORBIDRAFT_10g002060 [Sorghum bicolor]
100279600	1636	8	52	2.71306	1.39e-09	Up	1.91e-09	LOC100279600	GO:0043231//intracellular membrane-bounded organelle	GO:0035251//UDP-glucosyltransferase activity	GO:0009813//flavonoid biosynthetic process;GO:0052696//flavonoid glucuronidation	K13496//UDP-glucosyl transferase 73C [EC:2.4.1.-]	gi|242048978|ref|XP_002462233.1|//hypothetical protein SORBIDRAFT_02g022230 [Sorghum bicolor]
109939361	2180	9.72	55.82	2.53438	1.48e-09	Up	2.03e-09	LOC109939361	NA	NA	NA	K14509//ethylene receptor [EC:2.7.13.-];K17604//zinc finger SWIM domain-containing protein 3	gi|670377037|ref|XP_008669636.1|//PREDICTED: protein FAR1-RELATED SEQUENCE 5-like [Zea mays]
109939635	1781	11.05	58.75	2.42317	1.49e-09	Up	2.03e-09	LOC109939635	GO:0016021//integral component of membrane;GO:0005886//plasma membrane	GO:0005385//zinc ion transmembrane transporter activity;GO:0005381//iron ion transmembrane transporter activity	GO:0055072//iron ion homeostasis;GO:0006826//iron ion transport;GO:0015691//cadmium ion transport;GO:0071577//zinc II ion transmembrane transport	K14709//solute carrier family 39 (zinc transporter), member 1/2/3	gi|413933402|gb|AFW67953.1|//hypothetical protein ZEAMMB73_397296 [Zea mays];XP_020393524.1//fe(2+) transport protein 1-like [Zea mays];AQK63770.1//hypothetical protein ZEAMMB73_Zm00001d013525 [Zea mays];PAN45776.1//hypothetical protein PAHAL_I02310 [Panicum hallii]
103634435	3257	16	69	2.12115	1.51e-09	Up	2.06e-09	LOC103634435	NA	NA	NA	K03514//non-canonical poly(A) RNA polymerase PAPD5/7 [EC:2.7.7.19]	gi|670427009|ref|XP_008654180.1|//PREDICTED: uncharacterized protein LOC103634435 [Zea mays]
103650187	763	33	100	1.61209	1.54e-09	Up	2.12e-09	LOC103650187	GO:0005737//cytoplasm	GO:0015035//protein disulfide oxidoreductase activity;GO:0009055//electron carrier activity	GO:0055114//oxidation-reduction process;GO:0045454//cell redox homeostasis	K03676//glutaredoxin 3	gi|670386740|ref|XP_008674047.1|//PREDICTED: glutaredoxin-C1 [Zea mays]
BGI_novel_G004697	6028	21.46	79.31	1.89848	1.66e-09	Up	2.28e-09	NA	NA	NA	NA	K01507//inorganic pyrophosphatase [EC:3.6.1.1]	ONM26099.1//hypothetical protein ZEAMMB73_Zm00001d007131 [Zea mays]
109941709	981	22.81	81.78	1.85471	1.68e-09	Up	2.31e-09	LOC109941709	NA	NA	NA	K09553//stress-induced-phosphoprotein 1;K15889//prenylcysteine alpha-carboxyl methylesterase [EC:3.1.1.-]	gi|219363193|ref|NP_001136886.1|//uncharacterized protein LOC100217042 [Zea mays]
109942144	1680	3.74	40.79	3.45973	1.84e-09	Up	2.53e-09	LOC109942144	GO:0005737//cytoplasm	GO:0005096//GTPase activator activity	GO:0043547//positive regulation of GTPase activity	K12489//Arf-GAP with coiled-coil, ANK repeat and PH domain-containing protein;K17991//peroxygenase [EC:1.11.2.3]	gi|670400806|ref|XP_008680237.1|//PREDICTED: ADP-ribosylation factor GTPase-activating protein AGD1-like [Zea mays];XP_020402847.1//N-alpha-acetyltransferase 16, NatA auxiliary subunit-like [Zea mays]
BGI_novel_G003147	367	22.85	81.65	1.84988	1.84e-09	Up	2.54e-09	NA	NA	NA	NA	K00020//3-hydroxyisobutyrate dehydrogenase [EC:1.1.1.31]	AQK66092.1//3-hydroxyisobutyrate dehydrogenase [Zea mays]
BGI_novel_G002512	475	11.17	58	2.38905	2.51e-09	Up	3.47e-09	NA	NA	NA	NA	K14724//solute carrier family 9 (sodium/hydrogen exchanger), member 8	AQK45616.1//Sodium/hydrogen exchanger 2 [Zea mays]
103639075	1236	35	102	1.55577	2.71e-09	Up	3.77e-09	LOC103639075	NA	NA	NA	NA	gi|670439438|ref|XP_008660090.1|//PREDICTED: uncharacterized protein LOC103639075 [Zea mays]
100304374	2625	9	53	2.57062	2.81e-09	Up	3.91e-09	LOC100304374	GO:0005618//cell wall	GO:0004252//serine-type endopeptidase activity	GO:0006508//proteolysis	K04733//interleukin-1 receptor-associated kinase 4 [EC:2.7.11.1];K13199//plasminogen activator inhibitor 1 RNA-binding protein;K01183//chitinase [EC:3.2.1.14]	gi|259490170|ref|NP_001159284.1|//putative subtilase family protein precursor [Zea mays]
BGI_novel_G003008	575	59	140	1.25926	2.88e-09	Up	4e-09	NA	NA	NA	NA	K04733//interleukin-1 receptor-associated kinase 4 [EC:2.7.11.1];K15731//carboxy-terminal domain RNA polymerase II polypeptide A small phosphatase [EC:3.1.3.16];K17479//glutaredoxin domain-containing cysteine-rich protein 1;K10398//kinesin family member 11;K05658//ATP-binding cassette, subfamily B (MDR/TAP), member 1 [EC:3.6.3.44]	BAF22021.1//Os07g0582100 [Oryza sativa Japonica Group]
BGI_novel_G002042	5184	19.16	73.48	1.95188	3.32e-09	Up	4.63e-09	NA	NA	NA	NA	K11547//kinetochore protein NDC80	ONM04265.1//HEC/Ndc80p family protein [Zea mays]
BGI_novel_G002365	1335	31.42	95.4	1.61493	3.38e-09	Up	4.72e-09	NA	NA	NA	NA	K14775//ribosome biogenesis protein UTP30	ONM42081.1//alpha/beta-Hydrolases superfamily protein [Zea mays]
BGI_novel_G000560	1626	8	50.32	2.66568	3.47e-09	Up	4.85e-09	NA	NA	NA	NA	K04733//interleukin-1 receptor-associated kinase 4 [EC:2.7.11.1];K08734//DNA mismatch repair protein MLH1;K03083//glycogen synthase kinase 3 beta [EC:2.7.11.26];K13457//disease resistance protein RPM1	XP_020401091.1//uncharacterized protein LOC109942935 [Zea mays]
BGI_novel_G001701	4106	0	31.41	5.98578	3.73e-09	Up	5.21e-09	NA	NA	NA	NA	K20827//RNA polymerase II subunit B1 CTD phosphatase RPAP2 [EC:3.1.3.16]	ONM07537.1//hypothetical protein ZEAMMB73_Zm00001d033394 [Zea mays]
100191602	1304	1.35	32.75	4.61309	3.95e-09	Up	5.53e-09	LOC100191602	GO:0005615//extracellular space;GO:0016021//integral component of membrane;GO:0005764//lysosome	GO:0004197//cysteine-type endopeptidase activity	GO:0051603//proteolysis involved in cellular protein catabolic process	K01365//cathepsin L [EC:3.4.22.15]	gi|212275830|ref|NP_001130503.1|//cysteine protease 1 [Zea mays]
103644073	1379	99	197	1.00532	4.13e-09	Up	5.78e-09	LOC103644073	NA	NA	NA	NA	gi|670368511|ref|XP_008665488.1|//PREDICTED: ocs element-binding factor 1-like [Zea mays]
BGI_novel_G001327	2656	39.26	107.88	1.47092	4.3e-09	Up	6.03e-09	NA	NA	NA	NA	K17604//zinc finger SWIM domain-containing protein 3	XP_020404574.1//uncharacterized protein LOC103648911 [Zea mays]
BGI_novel_G001567	2003	50.04	124.91	1.33236	4.54e-09	Up	6.38e-09	NA	NA	NA	NA	K13412//calcium-dependent protein kinase [EC:2.7.11.1];K13171//serine/arginine repetitive matrix protein 1	NP_001143880.2//uncharacterized protein LOC100275961 [Zea mays]
BGI_novel_G001770	1366	44.85	116.59	1.39089	4.8e-09	Up	6.75e-09	NA	NA	NA	NA	K13162//poly(rC)-binding protein 2/3/4	AQK64884.1//Flowering locus K homology domain [Zea mays]
BGI_novel_G002344	1413	0	30.9	5.96216	4.9e-09	Up	6.89e-09	NA	NA	NA	NA	K08912//light-harvesting complex II chlorophyll a/b binding protein 1	NP_001148439.1//chlorophyll a-b binding protein 2 [Zea mays]
BGI_novel_G004644	3518	4.36	40.71	3.23561	5.04e-09	Up	7.1e-09	NA	NA	NA	NA	NA	AEJ07934.1//Xilon1 gag-pol polyprotein [Zea mays subsp. mexicana]
103642608	1099	18.67	71.51	1.95005	5.38e-09	Up	7.58e-09	LOC103642608	GO:0005739//mitochondrion	GO:0003690//double-stranded DNA binding	GO:0006355//regulation of transcription, DNA-templated	K20368//protein cornichon;K14500//BR-signaling kinase [EC:2.7.11.1];K00384//thioredoxin reductase (NADPH) [EC:1.8.1.9];K03083//glycogen synthase kinase 3 beta [EC:2.7.11.26]	gi|670358260|ref|XP_008656288.1|//PREDICTED: putative mitochondrial transcription termination factor family protein isoform 1 isoform X2 [Zea mays]
BGI_novel_G004782	1168	48.9	122.58	1.33844	5.55e-09	Up	7.82e-09	NA	NA	NA	NA	NA	ONM54839.1//milkweed pod1 [Zea mays]
103639624	1380	3.46	38.13	3.47471	5.56e-09	Up	7.84e-09	LOC103639624	NA	NA	NA	K13412//calcium-dependent protein kinase [EC:2.7.11.1]	gi|670381825|ref|XP_008671655.1|//PREDICTED: uncharacterized protein LOC103649088 [Zea mays]
BGI_novel_G002200	698	71.06	155.68	1.1441	6.27e-09	Up	8.87e-09	NA	NA	NA	NA	K00679//phospholipid:diacylglycerol acyltransferase [EC:2.3.1.158]	ONM36432.1//Phospholipid:diacylglycerol acyltransferase 1 [Zea mays]
BGI_novel_G003265	1069	0	30.42	5.93957	6.34e-09	Up	8.97e-09	NA	NA	NA	NA	K13146//integrator complex subunit 9	ONM00532.1//hypothetical protein ZEAMMB73_Zm00001d030179 [Zea mays]
103632602	2231	40	108	1.44558	6.53e-09	Up	9.24e-09	LOC103632602	GO:0016020//membrane;GO:0009536//plastid	GO:0004672//protein kinase activity	GO:0016310//phosphorylation	K04733//interleukin-1 receptor-associated kinase 4 [EC:2.7.11.1]	gi|670423622|ref|XP_008652581.1|//PREDICTED: proline-rich receptor-like protein kinase PERK7 [Zea mays]
BGI_novel_G006476	1200	0	30.35	5.93625	6.59e-09	Up	9.32e-09	NA	NA	NA	NA	NA	NP_001142943.1//uncharacterized protein LOC100275386 [Zea mays]
100273960	1430	84	174	1.06325	7.08e-09	Up	1e-08	LOC100273960	NA	GO:0052887//7,9,9'-tricis-neurosporene:quinone oxidoreductase activity;GO:0052886//9,9'-dicis-carotene:quinone oxidoreductase activity;GO:0016788//hydrolase activity, acting on ester bonds	GO:0052889//9,9'-di-cis-zeta-carotene desaturation to 7,9,7',9'-tetra-cis-lycopene;GO:0055114//oxidation-reduction process	K01206//alpha-L-fucosidase [EC:3.2.1.51]	gi|226529765|ref|NP_001141819.1|//uncharacterized LOC100273960 precursor [Zea mays]
103645261	816	2.59	35.24	3.77881	7.3e-09	Up	1.04e-08	LOC103645261	GO:0022625//cytosolic large ribosomal subunit;GO:0005739//mitochondrion	GO:0003735//structural constituent of ribosome	GO:0002181//cytoplasmic translation;GO:0042273//ribosomal large subunit biogenesis	K02898//large subunit ribosomal protein L26e	gi|670370661|ref|XP_008666567.1|//PREDICTED: 60S ribosomal protein L26-1-like [Zea mays];ONM32171.1//hypothetical protein ZEAMMB73_Zm00001d040874 [Zea mays]
103645954	789	82	171	1.07292	7.4e-09	Up	1.05e-08	LOC103645954	NA	NA	NA	K02883//large subunit ribosomal protein L18e;K11855//ubiquitin carboxyl-terminal hydrolase 36/42 [EC:3.4.19.12]	gi|673921519|ref|NP_001288371.1|//36.4 kDa proline-rich protein-like precursor [Zea mays]
100273588	1905	47	118.78	1.35018	7.49e-09	Up	1.06e-08	LOC100273588	GO:0043231//intracellular membrane-bounded organelle	GO:0080043//quercetin 3-O-glucosyltransferase activity;GO:0080044//quercetin 7-O-glucosyltransferase activity	GO:0009813//flavonoid biosynthetic process;GO:0052696//flavonoid glucuronidation	K13496//UDP-glucosyl transferase 73C [EC:2.4.1.-]	gi|413937551|gb|AFW72102.1|//hypothetical protein ZEAMMB73_690205 [Zea mays]
103639247	3730	37.97	104.24	1.4696	7.8e-09	Up	1.11e-08	LOC103639247	NA	NA	NA	K14206//solute carrier family 15 (oligopeptide transporter), member 1	gi|670380913|ref|XP_008671176.1|//PREDICTED: uncharacterized protein LOC103648489 [Zea mays]
BGI_novel_G001737	2751	10.19	53.69	2.41012	7.81e-09	Up	1.11e-08	NA	NA	NA	NA	K02836//peptide chain release factor 2	ONM27290.1//hypothetical protein ZEAMMB73_Zm00001d007655 [Zea mays]
BGI_novel_G006453	809	61.27	140.42	1.20912	8.06e-09	Up	1.15e-08	NA	NA	NA	NA	NA	XP_020394811.1//uncharacterized protein LOC103630566 [Zea mays]
103644415	2959	75.95	161.97	1.10523	8.18e-09	Up	1.16e-08	LOC103644415	GO:0005634//nucleus;GO:0000786//nucleosome	GO:0003677//DNA binding;GO:0046982//protein heterodimerization activity;GO:0016740//transferase activity	NA	K06129//lysophospholipase III [EC:3.1.1.5]	gi|670369335|ref|XP_008665845.1|//PREDICTED: uncharacterized protein LOC103644415 [Zea mays]
541791	1062	85.7	175.94	1.05034	8.19e-09	Up	1.17e-08	LOC541791	GO:0009538//photosystem I reaction center;GO:0009536//plastid	NA	GO:0015979//photosynthesis	K02692//photosystem I subunit II	gi|413932723|gb|AFW67274.1|//photosystem I reaction center subunit II [Zea mays]
100382603	1502	23.02	78.58	1.7839	8.31e-09	Up	1.18e-08	LOC100382603	NA	NA	NA	NA	gi|293330967|ref|NP_001168803.1|//uncharacterized protein LOC100382603 [Zea mays];XP_020401892.1//uncharacterized protein LOC103633902 [Zea mays]
100281328	1845	25	82	1.72632	8.74e-09	Up	1.25e-08	LOC100281328	NA	NA	NA	K17496//mitochondrial import inner membrane translocase subunit TIM50	ACN25381.1//unknown [Zea mays];gi|226510437|ref|NP_001147718.1|//TCP family transcription factor containing protein [Zea mays]
107303345	1216	56	132	1.24966	9.47e-09	Up	1.35e-08	LOC107303345	GO:0009507//chloroplast	NA	NA	K15692//E3 ubiquitin-protein ligase RNF13 [EC:2.3.2.27]	gi|195646462|gb|ACG42699.1|//senescence-associated protein DIN1 [Zea mays]
103644389	2833	30.47	91.11	1.59284	1.02e-08	Up	1.45e-08	LOC103644389	GO:0016020//membrane	NA	NA	K12471//epsin;K12448//UDP-arabinose 4-epimerase [EC:5.1.3.5];K09833//homogentisate phytyltransferase / homogentisate geranylgeranyltransferase [EC:2.5.1.115 2.5.1.116];K04460//serine/threonine-protein phosphatase 5 [EC:3.1.3.16]	gi|670439936|ref|XP_008660293.1|//PREDICTED: serine/threonine-protein phosphatase 7 long form homolog [Zea mays]
103649341	6169	36.11	100.44	1.48849	1.05e-08	Up	1.5e-08	LOC103649341	GO:0016020//membrane	GO:0016462//pyrophosphatase activity;GO:0016491//oxidoreductase activity	GO:0006810//transport;GO:0044699//single-organism process	K01507//inorganic pyrophosphatase [EC:3.6.1.1]	gi|670400068|ref|XP_008679906.1|//PREDICTED: pyrophosphate-energized vacuolar membrane proton pump-like [Zea mays];ONM26099.1//hypothetical protein ZEAMMB73_Zm00001d007131 [Zea mays]
103642585	4351	80	167	1.0744	1.05e-08	Up	1.5e-08	LOC103642585	GO:0016021//integral component of membrane	NA	NA	K10406//kinesin family member C2/C3	gi|514793806|ref|XP_004972904.1|//PREDICTED: receptor-like protein 12 isoform X2 [Setaria italica]
100384645	1707	79.04	165.54	1.07915	1.08e-08	Up	1.54e-08	LOC100384645	NA	NA	NA	NA	gi|293335799|ref|NP_001170606.1|//uncharacterized protein LOC100384645 [Zea mays]
103632065	1913	1	30	4.91951	1.16e-08	Up	1.67e-08	LOC103632065	NA	NA	NA	K04733//interleukin-1 receptor-associated kinase 4 [EC:2.7.11.1];K20368//protein cornichon;K00384//thioredoxin reductase (NADPH) [EC:1.8.1.9];K03083//glycogen synthase kinase 3 beta [EC:2.7.11.26]	gi|670445225|ref|XP_008662916.1|//PREDICTED: uncharacterized protein LOC103641337 [Zea mays]
BGI_novel_G001664	4414	41.39	108.63	1.40469	1.2e-08	Up	1.72e-08	NA	NA	NA	NA	K13412//calcium-dependent protein kinase [EC:2.7.11.1]	ONM26099.1//hypothetical protein ZEAMMB73_Zm00001d007131 [Zea mays]
103629277	1446	21	74	1.82976	1.25e-08	Up	1.79e-08	LOC103629277	NA	NA	NA	NA	gi|670415133|ref|XP_008648676.1|//PREDICTED: uncharacterized protein LOC103629277 [Zea mays]
BGI_novel_G000686	2586	17.86	68.13	1.94418	1.27e-08	Up	1.82e-08	NA	NA	NA	NA	K12489//Arf-GAP with coiled-coil, ANK repeat and PH domain-containing protein	ONM04260.1//RNA-binding (RRM/RBD/RNP motifs) family protein [Zea mays]
BGI_novel_G004954	1721	76.21	160.8	1.08984	1.32e-08	Up	1.91e-08	NA	NA	NA	NA	NA	XP_008665194.1//uncharacterized protein LOC103643812 [Zea mays]
103640604	2828	24.81	80.66	1.71356	1.35e-08	Up	1.94e-08	LOC103640604	GO:0012505//endomembrane system;GO:0016021//integral component of membrane	GO:0005451//monovalent cation:proton antiporter activity	GO:1902600//hydrogen ion transmembrane transport;GO:0006885//regulation of pH	NA	gi|670365345|ref|XP_008662071.1|//PREDICTED: cation/H(+) antiporter 19-like [Zea mays]
BGI_novel_G005414	1867	10.76	53.83	2.33536	1.36e-08	Up	1.96e-08	NA	NA	NA	NA	K07374//tubulin alpha	ACN26372.1//unknown [Zea mays]
100303814	1260	0	28.95	5.86812	1.4e-08	Up	2.02e-08	LOC100303814	NA	NA	NA	K12947//signal peptidase complex subunit 2 [EC:3.4.-.-]	gi|413932472|gb|AFW67023.1|//putative peptidase C48 domain family protein [Zea mays]
103627969	1161	16.43	65.01	1.99695	1.52e-08	Up	2.2e-08	LOC103627969	GO:0016021//integral component of membrane	GO:0016705//oxidoreductase activity, acting on paired donors, with incorporation or reduction of molecular oxygen;GO:0020037//heme binding;GO:0005506//iron ion binding;GO:0004497//monooxygenase activity	GO:0055114//oxidation-reduction process	K15398//fatty acid omega-hydroxylase [EC:1.14.-.-]	gi|224030165|gb|ACN34158.1|//unknown [Zea mays]
BGI_novel_G000545	1203	34.59	96.94	1.49936	1.55e-08	Up	2.24e-08	NA	NA	NA	NA	NA	PAN10064.1//hypothetical protein PAHAL_I03171 [Panicum hallii]
BGI_novel_G000226	1188	12	56	2.23502	1.68e-08	Up	2.44e-08	NA	NA	NA	NA	NA	NP_001170533.1//uncharacterized protein LOC100384547 precursor [Zea mays]
100273474	1045	36.88	100.45	1.45819	1.7e-08	Up	2.46e-08	LOC100273474	GO:0009536//plastid	NA	NA	K07735//putative transcriptional regulator	gi|226497064|ref|NP_001141383.1|//uncharacterized protein LOC100273474 [Zea mays]
103634188	2005	22.89	76.56	1.7545	1.81e-08	Up	2.64e-08	LOC103634188	NA	NA	NA	K12471//epsin;K12448//UDP-arabinose 4-epimerase [EC:5.1.3.5];K00430//peroxidase [EC:1.11.1.7];K09833//homogentisate phytyltransferase / homogentisate geranylgeranyltransferase [EC:2.5.1.115 2.5.1.116];K20547//basic endochitinase B [EC:3.2.1.14];K04460//serine/threonine-protein phosphatase 5 [EC:3.1.3.16]	XP_008676249.2//protein MAIN-LIKE 1-like [Zea mays];gi|670439936|ref|XP_008660293.1|//PREDICTED: serine/threonine-protein phosphatase 7 long form homolog [Zea mays]
103653770	3423	38	102	1.43712	1.88e-08	Up	2.73e-08	LOC103653770	NA	GO:0016301//kinase activity	NA	K04730//interleukin-1 receptor-associated kinase 1 [EC:2.7.11.1];K13437//receptor kinase-like protein	gi|670397282|ref|XP_008678795.1|//PREDICTED: putative receptor-like protein kinase At3g47110 [Zea mays]
100281795	1214	40	105	1.40494	2.03e-08	Up	2.97e-08	csu1028(lhcb)	GO:0010287//plastoglobule;GO:0009535//chloroplast thylakoid membrane;GO:0016021//integral component of membrane;GO:0009941//chloroplast envelope;GO:0009522//photosystem I	GO:0031409//pigment binding;GO:0046872//metal ion binding;GO:0016168//chlorophyll binding	GO:0009768//photosynthesis, light harvesting in photosystem I;GO:0009416//response to light stimulus;GO:0018298//protein-chromophore linkage	K08911//light-harvesting complex I chlorophyll a/b binding protein 5	gi|413939030|gb|AFW73581.1|//chlorophyll a-b binding protein 4 [Zea mays]
103647841	948	20.88	72.61	1.81067	2.1e-08	Up	3.06e-08	LOC103647841	NA	NA	NA	NA	gi|670380487|ref|XP_008670977.1|//PREDICTED: ribonuclease 3-like [Zea mays]
103650003	2545	61	137	1.17992	2.2e-08	Up	3.21e-08	LOC103650003	NA	GO:0016301//kinase activity	GO:0016310//phosphorylation	K14544//U3 small nucleolar RNA-associated protein 22	gi|414877000|tpg|DAA54131.1|//TPA: hypothetical protein ZEAMMB73_638740, partial [Zea mays]
103639870	3201	83.68	169.69	1.03257	2.26e-08	Up	3.3e-08	LOC103639870	NA	GO:0005488//binding	NA	K17604//zinc finger SWIM domain-containing protein 3	gi|670376163|ref|XP_008669309.1|//PREDICTED: uncharacterized protein LOC103646354 [Zea mays]
BGI_novel_G003525	1263	34	95	1.49502	2.26e-08	Up	3.31e-08	NA	NA	NA	NA	K16196//eukaryotic translation initiation factor 2-alpha kinase 4 [EC:2.7.11.1];K14513//ethylene-insensitive protein 2;K08247//methionine S-methyltransferase [EC:2.1.1.12]	XP_008650508.1//uncharacterized protein LOC103631357 [Zea mays]
103633051	2203	78.99	162.99	1.05767	2.29e-08	Up	3.35e-08	LOC103633051	GO:0043234//protein complex;GO:0044428//nuclear part	GO:0008168//methyltransferase activity	GO:0010468//regulation of gene expression;GO:0006351//transcription, DNA-templated;GO:0032259//methylation	K11430//histone-lysine N-methyltransferase EZH2 [EC:2.1.1.43]	gi|670424517|ref|XP_008652958.1|//PREDICTED: uncharacterized protein LOC103633051 [Zea mays]
[truncated: 526 more rows]
