# Supplementary material for: Comparing transcriptome expression profiles to reveal the mechanisms of salt tolerance and exogenous glycine betaine mitigation in maize seedlings
Source: PLoS One. 2020 May 29;15(5):e0233616. doi: 10.1371/journal.pone.0233616 (PMC7259585; doi:10.1371/journal.pone.0233616)
Supplement: S12 Table — (XLSX) [file pone.0233616.s012.xlsx]

## Sheet: Sheet1
Table S12. DEGs down-regulated in 8723 seedling roots under T treatment
GeneID	Length	CK_8723-Expression	T_8723-Expression	log2Ratio(T_8723/CK_8723)	q-value(Storey et al. 2003)	Up-Down-Regulation(T_8723/CK_8723)	p-value	Symbol	Cellular Component	Molecular Function	Biological Process	Kegg Orthology	Nr Description
606463	2809	102601	25450	-1.99868	0	Down	0	AGA1	NA	GO:0047274//galactinol-sucrose galactosyltransferase activity	NA	K06617//raffinose synthase [EC:2.4.1.82]	gi|226498744|ref|NP_001147550.1|//stachyose synthase [Zea mays]
103641257	3881	138488	46593.9	-1.55892	0	Down	0	LOC103641257	GO:0016021//integral component of membrane;GO:0000139//Golgi membrane	GO:0016760//cellulose synthase (UDP-forming) activity	GO:0030244//cellulose biosynthetic process;GO:0071555//cell wall organization	K20923//mixed-linked glucan synthase [EC:2.4.1.-]	gi|670445042|ref|XP_008662842.1|//PREDICTED: probable mixed-linked glucan synthase 6 [Zea mays]
100283382	1497	127477	47186	-1.42118	0	Down	0	LOC100283382	GO:0009505//plant-type cell wall;GO:0005576//extracellular region	GO:0020037//heme binding;GO:0046872//metal ion binding;GO:0004601//peroxidase activity	GO:0006979//response to oxidative stress;GO:0009664//plant-type cell wall organization;GO:0098869//cellular oxidant detoxification;GO:0042744//hydrogen peroxide catabolic process;GO:0055114//oxidation-reduction process	K00430//peroxidase [EC:1.11.1.7]	gi|670404194|ref|XP_008643745.1|//PREDICTED: peroxidase 39 isoform X1 [Zea mays];gi|226493663|ref|NP_001149755.1|//peroxidase 39 precursor [Zea mays]
100501754	3369	72003.2	17006.1	-2.06939	0	Down	0	LOC100501754	GO:0016021//integral component of membrane;GO:0000139//Golgi membrane	GO:0016760//cellulose synthase (UDP-forming) activity	GO:0030244//cellulose biosynthetic process;GO:0071555//cell wall organization	K20923//mixed-linked glucan synthase [EC:2.4.1.-]	gi|413921218|gb|AFW61150.1|//putative cellulose synthase-like family protein [Zea mays]
BGI_novel_G006578	1236	65014.1	17462.1	-1.8839	0	Down	0	NA	NA	NA	NA	NA	XP_013442970.1//hypothetical protein MTR_0055s0130 [Medicago truncatula]
542324	2567	30023	2674	-3.47637	0	Down	0	LOC542324	GO:0016021//integral component of membrane	GO:0004575//sucrose alpha-glucosidase activity	GO:0005975//carbohydrate metabolic process	K01193//beta-fructofuranosidase [EC:3.2.1.26]	gi|803378378|ref|NP_001292789.1|//invertase 2 [Zea mays]
100284736	1283	61045	17417	-1.79675	0	Down	0	LOC100284736	GO:0048046//apoplast;GO:0005618//cell wall	GO:0016762//xyloglucan:xyloglucosyl transferase activity;GO:0004553//hydrolase activity, hydrolyzing O-glycosyl compounds	GO:0010411//xyloglucan metabolic process;GO:0042546//cell wall biogenesis;GO:0071555//cell wall organization	K08235//xyloglucan:xyloglucosyl transferase [EC:2.4.1.207];K14504//xyloglucan:xyloglucosyl transferase TCH4 [EC:2.4.1.207]	gi|226492363|ref|NP_001151103.1|//xyloglucan endotransglucosylase/hydrolase protein 23 precursor [Zea mays]
541779	1280	50854.2	12151.8	-2.05258	0	Down	0	pip1b	GO:0005887//integral component of plasma membrane;GO:0009506//plasmodesma;GO:0005773//vacuole	GO:0015250//water channel activity;GO:0015254//glycerol channel activity	GO:0006833//water transport;GO:0034220//ion transmembrane transport;GO:0009992//cellular water homeostasis;GO:0015793//glycerol transport	K09872//aquaporin PIP	gi|162458078|ref|NP_001104934.1|//aquaporin PIP1-2 [Zea mays]
100284707	1662	91390.8	36085.7	-1.328	0	Down	0	LOC100284707	GO:0005737//cytoplasm	GO:0016779//nucleotidyltransferase activity;GO:0003746//translation elongation factor activity;GO:0005525//GTP binding;GO:0003924//GTPase activity	GO:0006414//translational elongation	K03231//elongation factor 1-alpha	gi|226530753|ref|NP_001151074.1|//elongation factor 1-alpha [Zea mays];PAN15242.1//hypothetical protein PAHAL_B04811 [Panicum hallii]
541919	2401	96108	42617	-1.1606	0	Down	0	pdc3	NA	GO:0004737//pyruvate decarboxylase activity;GO:0000287//magnesium ion binding;GO:0030976//thiamine pyrophosphate binding	NA	K01568//pyruvate decarboxylase [EC:4.1.1.1]	gi|162457852|ref|NP_001105052.1|//pyruvate decarboxylase 3 [Zea mays]
100274379	1487	78497	34874.7	-1.15783	0	Down	0	LOC100274379	NA	NA	NA	NA	gi|226507242|ref|NP_001142211.1|//uncharacterized protein LOC100274379 [Zea mays]
103632655	1607	39856	11410.2	-1.79185	0	Down	0	LOC103632655	NA	GO:0004805//trehalose-phosphatase activity;GO:0016787//hydrolase activity	GO:0005992//trehalose biosynthetic process;GO:0044237//cellular metabolic process;GO:0016311//dephosphorylation	K01087//trehalose 6-phosphate phosphatase [EC:3.1.3.12]	gi|414885189|tpg|DAA61203.1|//TPA: hypothetical protein ZEAMMB73_657005 [Zea mays];gi|670423743|ref|XP_008652634.1|//PREDICTED: probable trehalose-phosphate phosphatase 7 isoform X4 [Zea mays];gi|670423739|ref|XP_008652632.1|//PREDICTED: probable trehalose-phosphate phosphatase 7 isoform X2 [Zea mays];XP_008652634.1//probable trehalose-phosphate phosphatase 7 isoform X7 [Zea mays]
542434	1359	61475.4	24571.1	-1.31042	0	Down	0	inra1(tmp)	GO:0005887//integral component of plasma membrane;GO:0009506//plasmodesma;GO:0005773//vacuole	GO:0015250//water channel activity;GO:0015254//glycerol channel activity	GO:0006833//water transport;GO:0034220//ion transmembrane transport;GO:0009992//cellular water homeostasis;GO:0015793//glycerol transport	K09872//aquaporin PIP	gi|822606542|ref|NP_001105466.2|//aquaporin PIP1-1 [Zea mays]
100276384	635	22807	3355	-2.75247	0	Down	0	LOC100276384	NA	NA	NA	NA	gi|195624012|gb|ACG33836.1|//hypothetical protein [Zea mays]
103647318	4012	56460.4	22224.4	-1.33247	0	Down	0	LOC103647318	GO:0016021//integral component of membrane;GO:0005886//plasma membrane	GO:0016760//cellulose synthase (UDP-forming) activity;GO:0008270//zinc ion binding	GO:0030244//cellulose biosynthetic process;GO:0071555//cell wall organization	K10999//cellulose synthase A [EC:2.4.1.12]	gi|162460924|ref|NP_001104958.1|//cellulose synthase 8 [Zea mays]
100501091	1308	67907	29703.9	-1.18028	0	Down	0	LOC100501091	NA	NA	NA	K14299//nucleoporin SEH1	gi|308044501|ref|NP_001182841.1|//uncharacterized protein LOC100501091 precursor [Zea mays]
100381459	2092	19978	2922	-2.76076	0	Down	0	LOC100381459	GO:0016021//integral component of membrane	GO:0016174//NAD(P)H oxidase activity;GO:0050664//oxidoreductase activity, acting on NAD(P)H, oxygen as acceptor;GO:0004601//peroxidase activity;GO:0005509//calcium ion binding	GO:0098869//cellular oxidant detoxification;GO:0009845//seed germination;GO:0055114//oxidation-reduction process;GO:0009408//response to heat	K13447//respiratory burst oxidase [EC:1.6.3.- 1.11.1.-]	gi|670443369|ref|XP_008662098.1|//PREDICTED: uncharacterized protein LOC100381459 isoform X1 [Zea mays];gi|413916577|gb|AFW56509.1|//hypothetical protein ZEAMMB73_659141 [Zea mays]
100281032	1542	36820	11556	-1.65922	0	Down	0	pco106247	GO:0009505//plant-type cell wall;GO:0005576//extracellular region	GO:0020037//heme binding;GO:0046872//metal ion binding;GO:0004601//peroxidase activity	GO:0006979//response to oxidative stress;GO:0009664//plant-type cell wall organization;GO:0098869//cellular oxidant detoxification;GO:0042744//hydrogen peroxide catabolic process;GO:0055114//oxidation-reduction process	K00430//peroxidase [EC:1.11.1.7]	gi|226497794|ref|NP_001147423.1|//uncharacterized protein LOC100281032 precursor [Zea mays]
BGI_novel_G006579	1193	30558	8215.33	-1.88254	0	Down	0	NA	NA	NA	NA	NA	XP_022026266.1//uncharacterized protein LOC110926957, partial [Helianthus annuus]
103644075	2996	45002.1	17134	-1.38051	0	Down	0	LOC103644075	GO:0016021//integral component of membrane;GO:0000139//Golgi membrane	GO:0016757//transferase activity, transferring glycosyl groups	GO:0071555//cell wall organization	K20887//xyloglucan glycosyltransferase 4 [EC:2.4.1.-]	NP_001334935.1//probable xyloglucan glycosyltransferase 9 [Zea mays];gi|670368515|ref|XP_008665491.1|//PREDICTED: probable xyloglucan glycosyltransferase 9 [Zea mays]
542619	1207	62427.1	28632.1	-1.11192	0	Down	0	pip2-5	GO:0005887//integral component of plasma membrane;GO:0009506//plasmodesma;GO:0005773//vacuole	GO:0015250//water channel activity;GO:0015254//glycerol channel activity	GO:0006833//water transport;GO:0034220//ion transmembrane transport;GO:0009992//cellular water homeostasis;GO:0015793//glycerol transport	K09872//aquaporin PIP	gi|162460423|ref|NP_001105616.1|//aquaporin PIP2-5 [Zea mays]
100283507	1335	46088	18012	-1.34281	0	Down	0	LOC100283507	GO:0016021//integral component of membrane	GO:0004252//serine-type endopeptidase activity	GO:0006508//proteolysis	NA	gi|226532718|ref|NP_001149879.1|//membrane protein [Zea mays]
100383210	2999	27447	7325.99	-1.89293	0	Down	0	LOC100383210	NA	GO:0043546//molybdopterin cofactor binding;GO:0020037//heme binding;GO:0050464//nitrate reductase (NADPH) activity;GO:0050463//nitrate reductase [NAD(P)H] activity;GO:0030151//molybdenum ion binding;GO:0009703//nitrate reductase (NADH) activity	GO:0042128//nitrate assimilation;GO:0022900//electron transport chain;GO:0006809//nitric oxide biosynthetic process	K10534//nitrate reductase (NAD(P)H) [EC:1.7.1.1 1.7.1.2 1.7.1.3]	gi|670404757|ref|XP_008644045.1|//PREDICTED: uncharacterized protein LOC100383210 isoform X1 [Zea mays]
100272240	1111	13636	1207	-3.4853	0	Down	0	LOC100272240	NA	NA	NA	K14317//nuclear pore complex protein Nup214	GAQ80285.1//hypothetical protein KFL_000500380 [Klebsormidium nitens];ACL52935.1//unknown [Zea mays];gi|659667914|ref|NP_001281102.1|//uncharacterized protein LOC100272240 [Zea mays]
100283098	1138	30343	9268.24	-1.69837	0	Down	0	LOC100283098	NA	GO:0008061//chitin binding;GO:0004568//chitinase activity	GO:0006032//chitin catabolic process;GO:0016998//cell wall macromolecule catabolic process;GO:0006952//defense response;GO:0000272//polysaccharide catabolic process	K01183//chitinase [EC:3.2.1.14]	gi|259490577|ref|NP_001158904.1|//endochitinase A precursor [Zea mays]
100280480	1857	45201.3	18436.5	-1.28118	0	Down	0	LOC100280480	NA	GO:0005506//iron ion binding;GO:0051213//dioxygenase activity	GO:0055114//oxidation-reduction process	K04125//gibberellin 2-oxidase [EC:1.14.11.13]	AQK84659.1//Gibberellin 2-beta-dioxygenase [Zea mays];gi|226501846|ref|NP_001146872.1|//gibberellin 2-beta-dioxygenase [Zea mays]
100284758	1238	31637	10276	-1.60971	0	Down	0	LOC100284758	GO:0005774//vacuolar membrane;GO:0005768//endosome;GO:0005802//trans-Golgi network	GO:0008757//S-adenosylmethionine-dependent methyltransferase activity	GO:0032259//methylation	K08869//aarF domain-containing kinase	gi|226529944|ref|NP_001151125.1|//embryonic abundant protein-like [Zea mays]
100283251	1335	19655	4210	-2.21038	0	Down	0	LOC100283251	NA	NA	NA	NA	gi|927028800|ref|NP_001149625.2|//seed specific protein Bn15D17A [Zea mays]
100285110	818	54766	25811	-1.07267	0	Down	0	LOC100285110	NA	GO:0005509//calcium ion binding	NA	K16465//centrin-1	gi|238010108|gb|ACR36089.1|//unknown [Zea mays]
100383340	2158	23950	6553	-1.85717	0	Down	0	LOC100383340	NA	NA	NA	K02984//small subunit ribosomal protein S3Ae;K13420//LRR receptor-like serine/threonine-protein kinase FLS2 [EC:2.7.11.1]	gi|414881677|tpg|DAA58808.1|//TPA: leucine-rich repeat (LRR) family protein, partial [Zea mays]
109943986	1770	21612	5411	-1.98524	0	Down	0	LOC109943986	NA	NA	NA	NA	gi|414586581|tpg|DAA37152.1|//TPA: hypothetical protein ZEAMMB73_071426 [Zea mays]
103626569	1956	20463	5232	-1.95496	0	Down	0	LOC103626569	GO:0005886//plasma membrane	GO:0005384//manganese ion transmembrane transporter activity;GO:0015083//aluminum ion transmembrane transporter activity;GO:0015086//cadmium ion transmembrane transporter activity;GO:0005381//iron ion transmembrane transporter activity	GO:0010044//response to aluminum ion;GO:0015690//aluminum cation transport	K03322//manganese transport protein	gi|670407475|ref|XP_008645206.1|//PREDICTED: metal transporter NRAT1-like [Zea mays]
100284590	2042	50844.7	24212.2	-1.05774	0	Down	0	cl10732_1(148)	GO:0016021//integral component of membrane	NA	GO:0006810//transport	K19996//phosphatidylinositol transfer protein SFH5	gi|930697382|ref|NP_001150957.2|//uncharacterized protein LOC100284590 [Zea mays]
100274288	1891	22352	6307	-1.81275	0	Down	0	cl1052_1	GO:0005576//extracellular region;GO:0016021//integral component of membrane	GO:0004567//beta-mannosidase activity;GO:0047668//amygdalin beta-glucosidase activity;GO:0033907//beta-D-fucosidase activity;GO:0047701//beta-L-arabinosidase activity;GO:0050224//prunasin beta-glucosidase activity;GO:0080083//beta-gentiobiose beta-glucosidase activity;GO:0042803//protein homodimerization activity;GO:0042973//glucan endo-1,3-beta-D-glucosidase activity;GO:0080079//cellobiose gluco…	GO:1901657//glycosyl compound metabolic process;GO:0005975//carbohydrate metabolic process	K05350//beta-glucosidase [EC:3.2.1.21]	gi|226493932|ref|NP_001142124.1|//uncharacterized protein LOC100274288 precursor [Zea mays]
541674	1344	8930	306	-4.85443	0	Down	0	LOC541674	GO:0005576//extracellular region	GO:0020037//heme binding;GO:0046872//metal ion binding;GO:0004601//peroxidase activity	GO:0006979//response to oxidative stress;GO:0098869//cellular oxidant detoxification;GO:0042744//hydrogen peroxide catabolic process;GO:0055114//oxidation-reduction process	K00430//peroxidase [EC:1.11.1.7]	gi|15011986|gb|AAC79954.2|//putative peroxidase P7X [Zea mays]
100383830	2004	30929.7	11361.1	-1.43226	0	Down	0	LOC100383830	GO:0016021//integral component of membrane;GO:0009536//plastid	GO:0004674//protein serine/threonine kinase activity;GO:0005524//ATP binding	GO:0006468//protein phosphorylation	K08819//cyclin-dependent kinase 12/13 [EC:2.7.11.22 2.7.11.23]	gi|670421687|ref|XP_008651752.1|//PREDICTED: uncharacterized protein LOC100383830 isoform X1 [Zea mays]
542239	1746	34192.9	13487	-1.3295	0	Down	0	TUBB6	GO:0005874//microtubule;GO:0005737//cytoplasm	GO:0005525//GTP binding;GO:0005200//structural constituent of cytoskeleton;GO:0003924//GTPase activity	GO:0007018//microtubule-based movement	K07375//tubulin beta	gi|293331107|ref|NP_001167651.1|//uncharacterized protein LOC100381281 [Zea mays]
100383525	2962	22013	6341	-1.78295	0	Down	0	LOC100383525	NA	NA	NA	K10352//myosin heavy chain;K20283//golgin subfamily A member 4	gi|293331989|ref|NP_001169644.1|//putative DUF869 domain containing family protein [Zea mays]
103635104	2119	18686	4616	-2.00462	0	Down	0	LOC103635104	NA	NA	NA	NA	gi|670430212|ref|XP_008655870.1|//PREDICTED: uncharacterized protein LOC103635104 [Zea mays]
BGI_novel_G003924	280	24261	7718.97	-1.63953	0	Down	0	NA	NA	NA	NA	NA	KRH17780.1//hypothetical protein GLYMA_13G015300 [Glycine max]
100277849	599	13019	2049	-2.655	0	Down	0	LOC100277849	NA	NA	NA	NA	gi|226506580|ref|NP_001144782.1|//uncharacterized protein LOC100277849 [Zea mays]
BGI_novel_G004037	1743	28402.8	10567.7	-1.41375	0	Down	0	NA	NA	NA	NA	NA	XP_022026266.1//uncharacterized protein LOC110926957, partial [Helianthus annuus]
100285357	777	22507	7078	-1.65634	0	Down	0	pco069442(750)	NA	GO:0008289//lipid binding	GO:0006869//lipid transport	K02883//large subunit ribosomal protein L18e;K11855//ubiquitin carboxyl-terminal hydrolase 36/42 [EC:3.4.19.12]	gi|223944021|gb|ACN26094.1|//unknown [Zea mays]
542376	2167	12451	2023	-2.60907	0	Down	0	pdc1	GO:0009536//plastid	GO:0000287//magnesium ion binding;GO:0004737//pyruvate decarboxylase activity;GO:0030976//thiamine pyrophosphate binding	GO:0050832//defense response to fungus;GO:0031640//killing of cells of other organism	K01568//pyruvate decarboxylase [EC:4.1.1.1]	gi|821595451|ref|NP_001105422.2|//pyruvate decarboxylase 1 [Zea mays]
100283749	956	17334.8	4715.11	-1.86568	0	Down	0	csu797(uce)	GO:0005737//cytoplasm	GO:0061630//ubiquitin protein ligase activity;GO:0005524//ATP binding;GO:0031625//ubiquitin protein ligase binding	GO:0016574//histone ubiquitination;GO:0043161//proteasome-mediated ubiquitin-dependent protein catabolic process;GO:0006281//DNA repair;GO:0016579//protein deubiquitination;GO:0000209//protein polyubiquitination	K10573//ubiquitin-conjugating enzyme E2 A [EC:2.3.2.23]	gi|226506290|ref|NP_001146868.1|//ubiquitin-conjugating enzyme E2-17 kDa [Zea mays];ONM51548.1//Ubiquitin-conjugating enzyme E2 2 [Zea mays]
541895	1073	35953.1	16342	-1.12491	0	Down	0	tip2b	GO:0042807//central vacuole;GO:0009705//plant-type vacuole membrane;GO:0005887//integral component of plasma membrane	GO:0015250//water channel activity;GO:0015254//glycerol channel activity	GO:0006833//water transport;GO:0034220//ion transmembrane transport;GO:0009992//cellular water homeostasis;GO:0015793//glycerol transport	K09873//aquaporin TIP	gi|162460718|ref|NP_001105031.1|//aquaporin TIP2-2 [Zea mays]
100501536	2181	18498.6	5530.24	-1.72938	0	Down	0	LOC100501536	NA	GO:0005524//ATP binding	NA	K03283//heat shock 70kDa protein 1/8	gi|308081377|ref|NP_001183165.1|//heat shock protein 1 [Zea mays]
100304417	1963	26164.5	10087.5	-1.36242	0	Down	0	LOC100304417	NA	NA	NA	NA	gi|259490623|ref|NP_001159324.1|//uncharacterized protein LOC100304417 precursor [Zea mays]
103651469	1982	33274	14775	-1.15861	0	Down	0	LOC103651469	NA	GO:0016705//oxidoreductase activity, acting on paired donors, with incorporation or reduction of molecular oxygen;GO:0020037//heme binding;GO:0005506//iron ion binding;GO:0004497//monooxygenase activity	GO:0055114//oxidation-reduction process	K07428//cytochrome P450 family 4 subfamily X [EC:1.14.14.1];K07426//cytochrome P450 family 4 subfamily B polypeptide 1 [EC:1.14.14.1]	gi|670389920|ref|XP_008675320.1|//PREDICTED: cytochrome P450 72A13-like [Zea mays]
103637654	1394	19835	6493.19	-1.59842	0	Down	0	LOC103637654	GO:0016020//membrane;GO:0005618//cell wall;GO:0005576//extracellular region	NA	GO:0019953//sexual reproduction;GO:0071555//cell wall organization	K20628//expansin	gi|673921632|ref|NP_001288489.1|//expansin-B4 precursor [Zea mays]
541850	1013	33979	15477	-1.12189	0	Down	0	LOC541850	GO:0005737//cytoplasm	GO:0004364//glutathione transferase activity	GO:0006749//glutathione metabolic process;GO:0009407//toxin catabolic process	K00799//glutathione S-transferase [EC:2.5.1.18]	gi|985567325|ref|NP_001306693.1|//glutathione transferase42 [Zea mays]
100284287	1291	28044	11605	-1.26032	0	Down	0	gpm747	NA	GO:0008757//S-adenosylmethionine-dependent methyltransferase activity;GO:0008171//O-methyltransferase activity;GO:0046983//protein dimerization activity	GO:0019438//aromatic compound biosynthetic process;GO:0032259//methylation	K13262//isoflavone-7-O-methyltransferase [EC:2.1.1.150];K16040//trans-resveratrol di-O-methyltransferase [EC:2.1.1.240];K13230//2,4,7-trihydroxy-1,4-benzoxazin-3-one-glucoside 7-O-methyltransferase [EC:2.1.1.241]	gi|226494478|ref|NP_001150654.1|//uncharacterized protein LOC100284287 [Zea mays];NP_001150654.1//uncharacterized protein LOC100284287 [Zea mays]
103635154	5076	38055	18408	-1.03513	0	Down	0	LOC103635154	GO:0016021//integral component of membrane;GO:0009536//plastid	GO:0005524//ATP binding;GO:0042626//ATPase activity, coupled to transmembrane movement of substances	GO:0055085//transmembrane transport	K05666//ATP-binding cassette, subfamily C (CFTR/MRP), member 2;K05665//ATP-binding cassette, subfamily C (CFTR/MRP), member 1	gi|670430294|ref|XP_008655904.1|//PREDICTED: ABC transporter C family member 14-like [Zea mays]
100280265	3276	16120	4539	-1.81578	0	Down	0	LOC100280265	GO:0016020//membrane	GO:0004630//phospholipase D activity;GO:0005509//calcium ion binding;GO:0070290//N-acylphosphatidylethanolamine-specific phospholipase D activity	GO:0016042//lipid catabolic process;GO:0046470//phosphatidylcholine metabolic process	K01115//phospholipase D1/2 [EC:3.1.4.4]	gi|670359697|ref|XP_008673211.1|//PREDICTED: phospholipase D family protein isoform X1 [Zea mays];XP_008673230.1//phospholipase D family protein isoform X2 [Zea mays];gi|670359709|ref|XP_008673230.1|//PREDICTED: phospholipase D family protein isoform X2 [Zea mays]
103643915	2194	24101.8	9240.95	-1.3704	0	Down	0	LOC103643915	NA	NA	GO:0044763//single-organism cellular process	K16732//protein regulator of cytokinesis 1	XP_008665306.1//65-kDa microtubule-associated protein 6 [Zea mays];gi|670368090|ref|XP_008665306.1|//PREDICTED: 65-kDa microtubule-associated protein 6-like [Zea mays]
100283318	1227	25383	10064	-1.32203	0	Down	0	LOC100283318	GO:0048046//apoplast;GO:0005618//cell wall	GO:0016762//xyloglucan:xyloglucosyl transferase activity;GO:0004553//hydrolase activity, hydrolyzing O-glycosyl compounds	GO:0010411//xyloglucan metabolic process;GO:0042546//cell wall biogenesis;GO:0071555//cell wall organization	K08235//xyloglucan:xyloglucosyl transferase [EC:2.4.1.207];K14504//xyloglucan:xyloglucosyl transferase TCH4 [EC:2.4.1.207]	gi|195629518|gb|ACG36400.1|//xyloglucan endotransglucosylase/hydrolase protein 15 precursor [Zea mays]
109939190	1489	27166.8	11267.8	-1.25702	0	Down	0	LOC109939190	GO:0016020//membrane	GO:0008233//peptidase activity	GO:0006508//proteolysis	NA	gi|195652545|gb|ACG45740.1|//membrane protein [Zea mays]
100283053	1290	18297	5872	-1.62706	0	Down	0	LOC100283053	NA	GO:0005506//iron ion binding;GO:0051213//dioxygenase activity	GO:0055114//oxidation-reduction process	K05933//aminocyclopropanecarboxylate oxidase [EC:1.14.17.4]	NP_001149427.2//1-aminocyclopropane-1-carboxylate oxidase 1 [Zea mays];gi|670428389|ref|XP_008654990.1|//PREDICTED: 1-aminocyclopropane-1-carboxylate oxidase 1 isoform X1 [Zea mays]
100284911	1540	16344	4836	-1.74425	0	Down	0	cl13598_-2	GO:0005615//extracellular space;GO:0016021//integral component of membrane;GO:0005764//lysosome	GO:0004197//cysteine-type endopeptidase activity	GO:0051603//proteolysis involved in cellular protein catabolic process	K16292//KDEL-tailed cysteine endopeptidase [EC:3.4.22.-]	gi|414870137|tpg|DAA48694.1|//TPA: vignain [Zea mays]
103645841	1390	9100	1417	-2.6704	0	Down	0	LOC103645841	NA	GO:0004067//asparaginase activity	NA	K13051//beta-aspartyl-peptidase (threonine type) [EC:3.4.19.5]	gi|670374831|ref|XP_008668775.1|//PREDICTED: probable isoaspartyl peptidase/L-asparaginase 2 [Zea mays]
103632406	1231	7086	698	-3.33105	0	Down	0	LOC103632406	NA	NA	NA	K08099//chlorophyllase [EC:3.1.1.14]	gi|670423259|ref|XP_008652459.1|//PREDICTED: chlorophyllase-2, chloroplastic-like [Zea mays]
103641097	1958	11282.7	2541.46	-2.13776	0	Down	0	LOC103641097	GO:0005737//cytoplasm	GO:0000287//magnesium ion binding;GO:0016853//isomerase activity;GO:0010333//terpene synthase activity	GO:0006952//defense response;GO:0016114//terpenoid biosynthetic process	K15797//(S)-beta-macrocarpene synthase [EC:5.5.1.17];K14174//beta-farnesene synthase [EC:4.2.3.47]	AAT70085.1//putative sesquiterpene cyclase [Zea mays];gi|413916942|gb|AFW56874.1|//putative sesquiterpene cyclaseTerpene synthase 11 [Zea mays];NP_001105950.1//(S)-beta-macrocarpene synthase [Zea mays];AQK40798.1//Alpha-humulene/(-)-(E)-beta-caryophyllene synthase [Zea mays];AQK40805.1//terpene synthase6 [Zea mays]
542597	683	25722	11127.9	-1.1962	0	Down	0	piip1	NA	NA	NA	K02883//large subunit ribosomal protein L18e;K11855//ubiquitin carboxyl-terminal hydrolase 36/42 [EC:3.4.19.12]	NP_001105602.2//cortical cell-delineating protein precursor [Zea mays];gi|162464209|ref|NP_001105602.1|//cortical cell-delineating protein precursor [Zea mays]
100282137	1415	8408	1265	-2.72	0	Down	0	TIDP3416	GO:0005887//integral component of plasma membrane	GO:0051119//sugar transmembrane transporter activity	GO:0034219//carbohydrate transmembrane transport	K15382//solute carrier family 50 (sugar transporter)	gi|226500492|ref|NP_001148521.1|//uncharacterized protein LOC100282137 [Zea mays]
100282086	1364	9601	1799	-2.40337	0	Down	0	LOC100282086	NA	NA	NA	NA	gi|924859492|ref|NP_001148471.2|//seed specific protein Bn15D17A [Zea mays]
103636439	1976	11952.3	2946.76	-2.00746	0	Down	0	LOC103636439	GO:0016021//integral component of membrane	NA	GO:0006810//transport	K19996//phosphatidylinositol transfer protein SFH5	gi|670433034|ref|XP_008657015.1|//PREDICTED: patellin-3-like [Zea mays]
103626967	4436	33027.5	16228.2	-1.01254	0	Down	0	LOC103626967	NA	GO:0051087//chaperone binding	NA	K01555//fumarylacetoacetase [EC:3.7.1.2];K11294//nucleolin	gi|670408374|ref|XP_008645551.1|//PREDICTED: BAG family molecular chaperone regulator 6 isoform X2 [Zea mays];gi|670408372|ref|XP_008645550.1|//PREDICTED: BAG family molecular chaperone regulator 6 isoform X1 [Zea mays];gi|670408376|ref|XP_008645552.1|//PREDICTED: BAG family molecular chaperone regulator 6 isoform X3 [Zea mays]
100281570	1992	20041	7605	-1.38531	0	Down	0	LOC100281570	GO:0016021//integral component of membrane	GO:0050661//NADP binding;GO:0004499//N,N-dimethylaniline monooxygenase activity;GO:0050660//flavin adenine dinucleotide binding	GO:0055114//oxidation-reduction process	K11816//indole-3-pyruvate monooxygenase [EC:1.14.13.168]	gi|226496809|ref|NP_001147961.1|//disulfide oxidoreductase/ monooxygenase/ oxidoreductase [Zea mays]
100275502	950	14809	4684	-1.64804	0	Down	0	LOC100275502	NA	NA	GO:0006952//defense response	NA	gi|226500650|ref|NP_001143034.1|//uncharacterized protein LOC100275502 [Zea mays]
100284091	1167	18181	6793	-1.40769	0	Down	0	PCO136133	NA	GO:0016787//hydrolase activity	GO:0008152//metabolic process	K07025//putative hydrolase of the HAD superfamily;K18551//pyrimidine and pyridine-specific 5'-nucleotidase [EC:3.1.3.-]	gi|927669067|ref|NP_001150461.2|//uncharacterized protein LOC100284091 [Zea mays]
100285016	2140	20693.8	8380.79	-1.29142	0	Down	0	pco146606b	NA	GO:0016747//transferase activity, transferring acyl groups other than amino-acyl groups	NA	K19861//benzyl alcohol O-benzoyltransferase [EC:2.3.1.196 2.3.1.232]	gi|930697403|ref|NP_001151383.2|//uncharacterized protein LOC100285016 [Zea mays]
100285894	1369	16606	5892	-1.48225	0	Down	0	LOC100285894	GO:0009505//plant-type cell wall;GO:0005576//extracellular region	GO:0020037//heme binding;GO:0046872//metal ion binding;GO:0004601//peroxidase activity	GO:0006979//response to oxidative stress;GO:0009664//plant-type cell wall organization;GO:0098869//cellular oxidant detoxification;GO:0042744//hydrogen peroxide catabolic process;GO:0055114//oxidation-reduction process	K00430//peroxidase [EC:1.11.1.7]	gi|226491562|ref|NP_001152255.1|//peroxidase 1 precursor [Zea mays]
541890	1171	13117.9	3930.4	-1.72616	0	Down	0	pip2d	GO:0005887//integral component of plasma membrane;GO:0009506//plasmodesma;GO:0005773//vacuole	GO:0015250//water channel activity;GO:0015254//glycerol channel activity	GO:0006833//water transport;GO:0034220//ion transmembrane transport;GO:0009992//cellular water homeostasis;GO:0015793//glycerol transport	K09872//aquaporin PIP	gi|162459653|ref|NP_001105026.1|//aquaporin PIP2-4 [Zea mays]
100281297	1716	8434	1562	-2.4202	0	Down	0	LOC100281297	GO:0016021//integral component of membrane	GO:0015238//drug transmembrane transporter activity;GO:0015297//antiporter activity	GO:0006855//drug transmembrane transport	K03327//multidrug resistance protein, MATE family	gi|413945057|gb|AFW77706.1|//putative MATE efflux family protein [Zea mays]
100276245	1481	7677	1245	-2.61177	0	Down	0	LOC100276245	GO:0009505//plant-type cell wall;GO:0005576//extracellular region	GO:0020037//heme binding;GO:0046872//metal ion binding;GO:0004601//peroxidase activity	GO:0006979//response to oxidative stress;GO:0009664//plant-type cell wall organization;GO:0098869//cellular oxidant detoxification;GO:0042744//hydrogen peroxide catabolic process;GO:0055114//oxidation-reduction process	K00430//peroxidase [EC:1.11.1.7]	gi|670427913|ref|XP_008654703.1|//PREDICTED: uncharacterized protein LOC100276245 isoform X1 [Zea mays]
542740	867	16534	5986	-1.45315	0	Down	0	gst8	GO:0005737//cytoplasm	GO:0004364//glutathione transferase activity	GO:0006749//glutathione metabolic process	K00799//glutathione S-transferase [EC:2.5.1.18]	gi|162458799|ref|NP_001105720.1|//glutathione transferase 8 [Zea mays];gi|670385185|ref|XP_008673448.1|//PREDICTED: glutathione transferase8 isoform X1 [Zea mays]
100383401	2875	18778	7375	-1.3357	0	Down	0	LOC100383401	NA	NA	NA	K10352//myosin heavy chain;K20283//golgin subfamily A member 4;K20478//golgin subfamily B member 1	gi|670374134|ref|XP_008668427.1|//PREDICTED: uncharacterized protein LOC100383401 isoform X1 [Zea mays]
100191481	2451	20865	8751.89	-1.24079	0	Down	0	pco131712	GO:0016021//integral component of membrane	GO:0016757//transferase activity, transferring glycosyl groups	NA	K18207//protein O-mannose beta-1,4-N-acetylglucosaminyltransferase [EC:2.4.1.312]	gi|212275650|ref|NP_001130385.1|//uncharacterized protein LOC100191481 [Zea mays];gi|670382503|ref|XP_008672018.1|//PREDICTED: uncharacterized protein LOC100191481 isoform X1 [Zea mays]
100283129	1254	11625	3221	-1.83903	0	Down	0	pco076978a	GO:0048046//apoplast;GO:0005618//cell wall	GO:0016762//xyloglucan:xyloglucosyl transferase activity;GO:0004553//hydrolase activity, hydrolyzing O-glycosyl compounds	GO:0010411//xyloglucan metabolic process;GO:0042546//cell wall biogenesis;GO:0071555//cell wall organization	K08235//xyloglucan:xyloglucosyl transferase [EC:2.4.1.207];K14504//xyloglucan:xyloglucosyl transferase TCH4 [EC:2.4.1.207]	gi|926657607|ref|NP_001149503.2|//uncharacterized protein LOC100283129 precursor [Zea mays]
100275184	1246	7401	1168	-2.65106	0	Down	0	cl63098_1(337)	NA	NA	NA	NA	gi|226509126|ref|NP_001142806.1|//uncharacterized protein LOC100275184 [Zea mays]
100282124	1252	20574.5	8737.57	-1.22293	0	Down	0	LOC100282124	GO:0005576//extracellular region	GO:0020037//heme binding;GO:0046872//metal ion binding;GO:0004601//peroxidase activity	GO:0006979//response to oxidative stress;GO:0098869//cellular oxidant detoxification;GO:0042744//hydrogen peroxide catabolic process;GO:0055114//oxidation-reduction process	K00430//peroxidase [EC:1.11.1.7]	gi|226510061|ref|NP_001148509.1|//peroxidase 72 precursor [Zea mays]
BGI_novel_G005383	21046	14545.1	5063.05	-1.50984	0	Down	0	NA	NA	NA	NA	K04733//interleukin-1 receptor-associated kinase 4 [EC:2.7.11.1]	ONM29087.1//Protein ALWAYS EARLY 3 [Zea mays]
100216722	1712	14927	5301	-1.48096	0	Down	0	LOC100216722	GO:0005739//mitochondrion;GO:0009507//chloroplast	GO:0005507//copper ion binding;GO:0004124//cysteine synthase activity;GO:0016740//transferase activity;GO:0030170//pyridoxal phosphate binding;GO:0050017//L-3-cyanoalanine synthase activity	GO:0019500//cyanide catabolic process;GO:0008652//cellular amino acid biosynthetic process;GO:0006535//cysteine biosynthetic process from serine;GO:0006955//immune response;GO:0080147//root hair cell development	K13034//L-3-cyanoalanine synthase/ cysteine synthase [EC:2.5.1.47 4.4.1.9]	gi|670372089|ref|XP_008667338.1|//PREDICTED: cysteine synthase isoform X1 [Zea mays]
542091	3024	26066.5	12621.3	-1.03371	0	Down	0	sus2	NA	GO:0016157//sucrose synthase activity	GO:0005985//sucrose metabolic process	K00695//sucrose synthase [EC:2.4.1.13]	PAN49754.1//hypothetical protein PAHAL_D02312 [Panicum hallii];gi|162458268|ref|NP_001105194.1|//sucrose synthase 2 [Zea mays]
100191430	1975	23821.5	11211.8	-1.07462	0	Down	0	LOC100191430	NA	NA	NA	NA	gi|212276061|ref|NP_001130335.1|//uncharacterized protein LOC100191430 precursor [Zea mays]
100284394	2044	11166	3266	-1.76089	0	Down	0	LOC100284394	NA	GO:0004351//glutamate decarboxylase activity;GO:0030170//pyridoxal phosphate binding	GO:0006536//glutamate metabolic process;GO:0006520//cellular amino acid metabolic process	K01580//glutamate decarboxylase [EC:4.1.1.15]	gi|670360389|ref|XP_008678591.1|//PREDICTED: glutamate decarboxylase isoform X2 [Zea mays];gi|308080746|ref|NP_001183199.1|//uncharacterized LOC100501579 [Zea mays];ONM03619.1//Pyridoxal phosphate (PLP)-dependent transferase superfamily protein [Zea mays];gi|226508418|ref|NP_001150761.1|//glutamate decarboxylase [Zea mays]
100501446	521	12459.5	4033.72	-1.61444	0	Down	0	LOC100501446	NA	NA	NA	NA	gi|414887253|tpg|DAA63267.1|//TPA: hypothetical protein ZEAMMB73_986518 [Zea mays]
103654870	2334	12893.6	4287.36	-1.57587	0	Down	0	LOC103654870	GO:0009536//plastid;GO:0005739//mitochondrion	NA	NA	K00640//serine O-acetyltransferase [EC:2.3.1.30]	gi|670400079|ref|XP_008679910.1|//PREDICTED: uncharacterized protein LOC103654870 [Zea mays]
100384311	1966	17483	7130	-1.28135	0	Down	0	LOC100384311	GO:0016021//integral component of membrane;GO:0046658//anchored component of plasma membrane	GO:0004553//hydrolase activity, hydrolyzing O-glycosyl compounds;GO:0030247//polysaccharide binding	GO:0005975//carbohydrate metabolic process	K19892//glucan endo-1,3-beta-glucosidase 4 [EC:3.2.1.39];K19891//glucan endo-1,3-beta-glucosidase 1/2/3 [EC:3.2.1.39]	gi|414587342|tpg|DAA37913.1|//TPA: putative O-glycosyl hydrolase family 17 protein [Zea mays];NP_001340345.1//uncharacterized protein LOC100384311 precursor [Zea mays]
100280939	1620	25249	12353	-1.01874	0	Down	0	LOC100280939	NA	GO:0000166//nucleotide binding;GO:0004672//protein kinase activity	GO:0016310//phosphorylation	K12761//carbon catabolite-derepressing protein kinase [EC:2.7.11.1]	gi|670421049|ref|XP_008651395.1|//PREDICTED: CBL-interacting serine/threonine-protein kinase 11 isoform X1 [Zea mays]
100285556	706	7066	1278	-2.45438	0	Down	0	LOC100285556	NA	NA	NA	NA	gi|226492144|ref|NP_001151919.1|//wound induced protein [Zea mays]
100284418	660	8505	1962	-2.10336	0	Down	0	LOC100284418	GO:0043231//intracellular membrane-bounded organelle;GO:0005840//ribosome;GO:0044446//intracellular organelle part	GO:0003735//structural constituent of ribosome	GO:0006412//translation	K02927//large subunit ribosomal protein L40e	gi|226493281|ref|NP_001150785.1|//UBiQuitin family member [Zea mays]
100277911	917	23781	11430	-1.04436	0	Down	0	LOC100277911	NA	NA	NA	NA	gi|195628174|gb|ACG35917.1|//hypothetical protein [Zea mays]
108961162	1512	24366.6	11839.1	-1.02872	0	Down	0	LOC108961162	NA	NA	NA	NA	ACN35643.1//unknown [Zea mays];gi|224033135|gb|ACN35643.1|//unknown [Zea mays]
542364	1600	24086	11677	-1.0319	0	Down	0	adh2	GO:0005737//cytoplasm	GO:0004022//alcohol dehydrogenase (NAD) activity;GO:0008270//zinc ion binding	GO:0055114//oxidation-reduction process	K18857//alcohol dehydrogenase class-P [EC:1.1.1.1]	gi|162460546|ref|NP_001105410.1|//alcohol dehydrogenase 2 [Zea mays]
103642112	4300	16458.7	6590.75	-1.30771	0	Down	0	LOC103642112	GO:0016021//integral component of membrane	GO:0005524//ATP binding;GO:0042626//ATPase activity, coupled to transmembrane movement of substances	GO:0055085//transmembrane transport	K05658//ATP-binding cassette, subfamily B (MDR/TAP), member 1 [EC:3.6.3.44]	gi|670446920|ref|XP_008663648.1|//PREDICTED: ABC transporter B family member 19-like [Zea mays]
100284250	1180	13625	4901	-1.46248	0	Down	0	LOC100284250	GO:0009506//plasmodesma;GO:0016021//integral component of membrane;GO:0046658//anchored component of plasma membrane	GO:0004871//signal transducer activity	GO:0007165//signal transduction;GO:0006952//defense response	NA	gi|226509922|ref|NP_001151603.1|//VAMP protein SEC22 [Zea mays]
103644036	1874	22259	10553	-1.06411	0	Down	0	LOC103644036	GO:0016020//membrane	GO:0016709//oxidoreductase activity, acting on paired donors, with incorporation or reduction of molecular oxygen, NAD(P)H as one donor, and incorporation of one atom of oxygen;GO:0020037//heme binding;GO:0005506//iron ion binding	GO:0098542//defense response to other organism;GO:0042343//indole glucosinolate metabolic process;GO:0044550//secondary metabolite biosynthetic process;GO:0055114//oxidation-reduction process	K00517//null;K13260//isoflavone 2'-hydroxylase [EC:1.14.13.89]	gi|670368419|ref|XP_008665450.1|//PREDICTED: isoflavone 2'-hydroxylase-like [Zea mays]
107521951	1574	17260	7225	-1.24374	0	Down	0	LOC107521951	NA	GO:0042802//identical protein binding;GO:0008483//transaminase activity;GO:0016847//1-aminocyclopropane-1-carboxylate synthase activity;GO:0030170//pyridoxal phosphate binding	GO:0042218//1-aminocyclopropane-1-carboxylate biosynthetic process	K01762//1-aminocyclopropane-1-carboxylate synthase [EC:4.4.1.14]	gi|414875885|tpg|DAA53016.1|//TPA: hypothetical protein ZEAMMB73_777642 [Zea mays]
100274046	1467	4735.77	428.99	-3.45196	0	Down	0	LOC100274046	GO:0016021//integral component of membrane	NA	NA	K13412//calcium-dependent protein kinase [EC:2.7.11.1];K13680//beta-mannan synthase [EC:2.4.1.32]	gi|3955073|emb|CAA11391.1|//phytase (plasmid) [Zea mays];XP_008672507.2//uncharacterized protein LOC100274046 isoform X1 [Zea mays];gi|226507763|ref|NP_001141899.1|//uncharacterized protein LOC100274046 [Zea mays]
103636202	4051	6266.55	1048.71	-2.56643	0	Down	0	LOC103636202	NA	NA	NA	K05658//ATP-binding cassette, subfamily B (MDR/TAP), member 1 [EC:3.6.3.44]	gi|670432479|ref|XP_008656776.1|//PREDICTED: ABC transporter B family member 4-like isoform X2 [Zea mays];gi|670432477|ref|XP_008656775.1|//PREDICTED: ABC transporter B family member 11-like isoform X1 [Zea mays]
103631028	348	6373.28	1130.08	-2.48299	0	Down	0	LOC103631028	GO:0005622//intracellular	GO:0003743//translation initiation factor activity;GO:0005525//GTP binding	GO:0006413//translational initiation;GO:0007264//small GTPase mediated signal transduction;GO:0006417//regulation of translation	K03113//translation initiation factor 1	gi|670419027|ref|XP_008650268.1|//PREDICTED: protein translation factor SUI1 homolog [Zea mays]
103636512	1640	11113	3638.46	-1.59823	0	Down	0	LOC103636512	NA	GO:0004190//aspartic-type endopeptidase activity	GO:0006508//proteolysis;GO:0030163//protein catabolic process	K00924//null;K02882//large subunit ribosomal protein L18Ae	gi|670433176|ref|XP_008657076.1|//PREDICTED: aspartic proteinase PCS1-like [Zea mays]
103652574	1816	9797	2911	-1.7382	0	Down	0	LOC103652574	GO:0016021//integral component of membrane	GO:0016705//oxidoreductase activity, acting on paired donors, with incorporation or reduction of molecular oxygen;GO:0020037//heme binding;GO:0005506//iron ion binding;GO:0004497//monooxygenase activity	GO:0055114//oxidation-reduction process	K07428//cytochrome P450 family 4 subfamily X [EC:1.14.14.1];K07426//cytochrome P450 family 4 subfamily B polypeptide 1 [EC:1.14.14.1]	gi|670391974|ref|XP_008676348.1|//PREDICTED: cytochrome P450 72A15-like [Zea mays]
100286245	1123	22590	11141	-1.00718	0	Down	0	LOC100286245	GO:0009536//plastid	NA	GO:0008152//metabolic process	K01704//3-isopropylmalate/(R)-2-methylmalate dehydratase small subunit [EC:4.2.1.33 4.2.1.35]	gi|226508518|ref|NP_001152605.1|//3-isopropylmalate dehydratase small subunit 2 [Zea mays]
103654240	1456	12977	4826	-1.41443	0	Down	0	LOC103654240	NA	NA	NA	K14299//nucleoporin SEH1	gi|670398504|ref|XP_008679291.1|//PREDICTED: uncharacterized protein LOC103654240 [Zea mays]
103638667	1673	10400	3299	-1.64386	0	Down	0	LOC103638667	NA	GO:0016747//transferase activity, transferring acyl groups other than amino-acyl groups	NA	K19861//benzyl alcohol O-benzoyltransferase [EC:2.3.1.196 2.3.1.232]	gi|670438538|ref|XP_008659733.1|//PREDICTED: 3'-N-debenzoyl-2'-deoxytaxol N-benzoyltransferase-like [Zea mays]
100383541	4111	17201	7715	-1.14413	0	Down	0	LOC100383541	GO:0016021//integral component of membrane	GO:0005524//ATP binding;GO:0008559//xenobiotic-transporting ATPase activity	GO:0042908//xenobiotic transport;GO:0006855//drug transmembrane transport	K05658//ATP-binding cassette, subfamily B (MDR/TAP), member 1 [EC:3.6.3.44]	gi|293336766|ref|NP_001169660.1|//uncharacterized protein LOC100383541 [Zea mays]
103629391	3161	16994	7613	-1.14586	0	Down	0	LOC103629391	GO:0005666//DNA-directed RNA polymerase III complex	GO:0032549//ribonucleoside binding;GO:0003677//DNA binding;GO:0001056//RNA polymerase III activity	GO:0006383//transcription from RNA polymerase III promoter	K03021//DNA-directed RNA polymerase III subunit RPC2 [EC:2.7.7.6]	gi|670415351|ref|XP_008648749.1|//PREDICTED: DNA-directed RNA polymerase III subunit RPC2 [Zea mays];AQK80025.1//DNA-directed RNA polymerase III subunit 2 [Zea mays];AQK80012.1//DNA-directed RNA polymerase III subunit 2 [Zea mays];AQK80023.1//DNA-directed RNA polymerase III subunit 2 [Zea mays];AQK80024.1//DNA-directed RNA polymerase III subunit 2 [Zea mays];AQK80015.1//DNA-directed RNA polymeras…
100284908	1769	16495.5	7308.84	-1.16173	0	Down	0	LOC100284908	NA	NA	NA	NA	gi|670373519|ref|XP_008668099.1|//PREDICTED: LOC100284908 isoform X1 [Zea mays]
103641099	1792	6795.41	1522.63	-2.14537	0	Down	0	LOC103641099	GO:0005737//cytoplasm	GO:0000287//magnesium ion binding;GO:0016853//isomerase activity;GO:0010333//terpene synthase activity	GO:0006952//defense response;GO:0016114//terpenoid biosynthetic process	K15797//(S)-beta-macrocarpene synthase [EC:5.5.1.17];K14174//beta-farnesene synthase [EC:4.2.3.47]	gi|670444684|ref|XP_008662701.1|//PREDICTED: (S)-beta-macrocarpene synthase-like [Zea mays];AQK40796.1//Alpha-humulene/(-)-(E)-beta-caryophyllene synthase [Zea mays]
100384516	2378	15066.2	6419	-1.21827	0	Down	0	LOC100384516	NA	GO:0051087//chaperone binding	NA	K09555//BCL2-associated athanogene 1;K13172//serine/arginine repetitive matrix protein 2;K13171//serine/arginine repetitive matrix protein 1	ONM03603.1//BAG family molecular chaperone regulator 1 [Zea mays];gi|414869811|tpg|DAA48368.1|//TPA: hypothetical protein ZEAMMB73_960791, partial [Zea mays]
100278358	2707	8874	2649	-1.73151	0	Down	0	pco067020	NA	NA	NA	K08770//ubiquitin C;K15502//serine/threonine-protein phosphatase 6 regulatory ankyrin repeat subunit A	gi|226495693|ref|NP_001145131.1|//uncharacterized protein LOC100278358 [Zea mays]
100282452	718	3540.69	189.14	-4.21388	0	Down	0	LOC100282452	NA	GO:0004867//serine-type endopeptidase inhibitor activity;GO:0008233//peptidase activity	GO:0009611//response to wounding;GO:0010951//negative regulation of endopeptidase activity	NA	NP_001147325.1//subtilisin-chymotrypsin inhibitor CI-1B [Zea mays];NP_001151896.1//subtilisin-chymotrypsin inhibitor CI-1B [Zea mays];gi|226503924|ref|NP_001151896.1|//subtilisin-chymotrypsin inhibitor CI-1B [Zea mays]
100273371	1251	11042	3989	-1.45628	0	Down	0	LOC100273371	NA	NA	NA	NA	gi|226508100|ref|NP_001141282.1|//uncharacterized protein LOC100273371 precursor [Zea mays]
107457598	1292	5921	1196	-2.295	0	Down	0	LOC107457598	GO:0009505//plant-type cell wall	GO:0020037//heme binding;GO:0046872//metal ion binding;GO:0004601//peroxidase activity	GO:0006979//response to oxidative stress;GO:0009664//plant-type cell wall organization;GO:0098869//cellular oxidant detoxification;GO:0055114//oxidation-reduction process	K00430//peroxidase [EC:1.11.1.7]	gi|413946932|gb|AFW79581.1|//hypothetical protein ZEAMMB73_888128 [Zea mays]
100501808	1825	17917	8506	-1.06215	0	Down	0	LOC100501808	NA	GO:0004190//aspartic-type endopeptidase activity	GO:0006508//proteolysis;GO:0030163//protein catabolic process	K00924//null;K02882//large subunit ribosomal protein L18Ae;K01381//saccharopepsin [EC:3.4.23.25]	gi|414881704|tpg|DAA58835.1|//TPA: hypothetical protein ZEAMMB73_701358 [Zea mays];NP_001183392.2//uncharacterized protein LOC100501808 precursor [Zea mays]
541830	1198	5907.46	1212.65	-2.27175	0	Down	0	gst12	GO:0005737//cytoplasm	GO:0004364//glutathione transferase activity	GO:0006749//glutathione metabolic process	K00799//glutathione S-transferase [EC:2.5.1.18]	gi|414864666|tpg|DAA43223.1|//TPA: glutathione S-transferaseGlutathione S-transferase GST 12 [Zea mays]
100279044	726	4481	603	-2.88097	0	Down	0	LOC100279044	GO:0016020//membrane	NA	NA	K06910//uncharacterized protein	gi|226499030|ref|NP_001145576.1|//uncharacterized protein LOC100279044 [Zea mays]
103653608	2222	7383.25	1982.03	-1.88465	0	Down	0	LOC103653608	NA	NA	NA	K10260//F-box and WD-40 domain protein 7;K08332//null	gi|670396984|ref|XP_008678684.1|//PREDICTED: U-box domain-containing protein 27 [Zea mays]
100284848	1575	10674	3883	-1.44623	0	Down	0	pco081097b	NA	GO:0016788//hydrolase activity, acting on ester bonds	NA	K21026//acetylajmaline esterase [EC:3.1.1.80]	gi|226506994|ref|NP_001151215.1|//uncharacterized protein LOC100284848 precursor [Zea mays]
103626123	2202	4704	723	-2.6892	0	Down	0	LOC103626123	NA	NA	NA	K13171//serine/arginine repetitive matrix protein 1;K14306//nuclear pore complex protein Nup62	XP_008644725.1//low-temperature-induced 65 kDa protein [Zea mays];gi|670406318|ref|XP_008644725.1|//PREDICTED: low-temperature-induced 65 kDa protein-like [Zea mays]
100191617	1723	10592	3863	-1.44256	0	Down	0	LOC100191617	GO:0043231//intracellular membrane-bounded organelle	GO:0080043//quercetin 3-O-glucosyltransferase activity;GO:0080044//quercetin 7-O-glucosyltransferase activity	GO:0009813//flavonoid biosynthetic process;GO:0052696//flavonoid glucuronidation	K08237//hydroquinone glucosyltransferase [EC:2.4.1.218]	gi|195612070|gb|ACG27865.1|//hydroquinone glucosyltransferase [Zea mays]
100382290	1667	11480.7	4425.11	-1.3628	0	Down	0	LOC100382290	GO:0005874//microtubule;GO:0005737//cytoplasm	GO:0005525//GTP binding;GO:0005200//structural constituent of cytoskeleton;GO:0003924//GTPase activity	GO:0007018//microtubule-based movement	K07375//tubulin beta	gi|293331107|ref|NP_001167651.1|//uncharacterized protein LOC100381281 [Zea mays]
100279996	2292	6527	1588	-2.02658	0	Down	0	LOC100279996	GO:0009505//plant-type cell wall	GO:0046556//alpha-L-arabinofuranosidase activity;GO:0009044//xylan 1,4-beta-xylosidase activity	GO:0045493//xylan catabolic process;GO:0031222//arabinan catabolic process	K15920//beta-D-xylosidase 4 [EC:3.2.1.37]	gi|670442901|ref|XP_008661823.1|//PREDICTED: uncharacterized protein LOC100279996 isoform X2 [Zea mays];gi|670442899|ref|XP_008661822.1|//PREDICTED: uncharacterized protein LOC100279996 isoform X1 [Zea mays]
100285673	971	6586	1626	-2.00545	0	Down	0	LOC100285673	GO:0005737//cytoplasm	GO:0046914//transition metal ion binding	GO:0030001//metal ion transport;GO:0046916//cellular transition metal ion homeostasis	K07213//copper chaperone;K10752//histone-binding protein RBBP4	gi|226532056|ref|NP_001152036.1|//metal ion binding protein [Zea mays]
109943374	3390	3680.81	338.47	-3.4303	0	Down	0	LOC109943374	NA	NA	NA	NA	gi|985468538|ref|XP_015389999.1|//PREDICTED: uncharacterized protein LOC107178872 [Citrus sinensis]
100279417	1568	10740.6	4001.22	-1.41194	0	Down	0	LOC100279417	GO:0009705//plant-type vacuole membrane;GO:0016021//integral component of membrane;GO:0005886//plasma membrane	GO:0022857//transmembrane transporter activity	GO:0010315//auxin efflux;GO:0009826//unidimensional cell growth;GO:0055085//transmembrane transport;GO:0090355//positive regulation of auxin metabolic process;GO:0090358//positive regulation of tryptophan metabolic process;GO:0009834//plant-type secondary cell wall biogenesis	K00801//farnesyl-diphosphate farnesyltransferase [EC:2.5.1.21]	gi|226509634|ref|NP_001145901.1|//uncharacterized protein LOC100279417 [Zea mays]
103638099	740	5056.96	906.63	-2.46706	0	Down	0	LOC103638099	GO:0016021//integral component of membrane	NA	NA	K14648//poly(U)-specific endoribonuclease [EC:3.1.-.-]	gi|670437401|ref|XP_008659310.1|//PREDICTED: uncharacterized protein LOC103638099 [Zea mays]
100192725	1639	16520	7804	-1.0693	0	Down	0	LOC100192725	NA	GO:0047134//protein-disulfide reductase activity;GO:0016853//isomerase activity	GO:0055114//oxidation-reduction process	K17609//nucleoredoxin [EC:1.8.1.8]	gi|212723254|ref|NP_001131397.1|//protein disulfide isomerase [Zea mays];gi|670427245|ref|XP_008654314.1|//PREDICTED: protein disulfide isomerase isoform X2 [Zea mays];gi|670427243|ref|XP_008654313.1|//PREDICTED: protein disulfide isomerase isoform X1 [Zea mays];gi|670427247|ref|XP_008654315.1|//PREDICTED: protein disulfide isomerase isoform X3 [Zea mays]
100501075	1188	5888	1309	-2.15669	0	Down	0	LOC100501075	GO:0043231//intracellular membrane-bounded organelle;GO:0012505//endomembrane system;GO:0044444//cytoplasmic part	NA	NA	NA	gi|670363136|ref|XP_008654710.1|//PREDICTED: uncharacterized protein LOC100501075 [Zea mays]
100286204	780	15518.8	7142.48	-1.10689	0	Down	0	LOC100286204	NA	GO:0008289//lipid binding	GO:0006869//lipid transport	K02883//large subunit ribosomal protein L18e;K11855//ubiquitin carboxyl-terminal hydrolase 36/42 [EC:3.4.19.12]	gi|226498036|ref|NP_001152564.1|//cortical cell-delineating protein precursor [Zea mays];AQK45743.1//extensin-like protein [Zea mays]
542676	1352	6350	1546	-2.02559	0	Down	0	aox3	GO:0016021//integral component of membrane;GO:0005739//mitochondrion;GO:0070469//respiratory chain	GO:0046872//metal ion binding;GO:0009916//alternative oxidase activity	GO:0055114//oxidation-reduction process	K17893//ubiquinol oxidase [EC:1.10.3.11]	gi|162463026|ref|NP_001105663.1|//alternative oxidase AOX3 precursor [Zea mays]
100191783	2124	5417	1096	-2.29262	0	Down	0	LOC100191783	GO:0016021//integral component of membrane	GO:0005215//transporter activity	GO:0055085//transmembrane transport	K17866//diphthamide biosynthesis protein 2;K12818//ATP-dependent RNA helicase DHX8/PRP22 [EC:3.6.4.13]	gi|670392158|ref|XP_008676450.1|//PREDICTED: uncharacterized protein LOC100191783 isoform X1 [Zea mays];gi|212275460|ref|NP_001130680.1|//carbohydrate transporter/ sugar porter/ transporter [Zea mays]
103650125	2247	5960	1370	-2.10851	0	Down	0	LOC103650125	NA	NA	NA	NA	gi|670386606|ref|XP_008673999.1|//PREDICTED: uncharacterized protein LOC103650125 [Zea mays]
542074	1456	9576	3378	-1.49063	0	Down	0	aox1	GO:0016021//integral component of membrane;GO:0005739//mitochondrion;GO:0070469//respiratory chain	GO:0046872//metal ion binding;GO:0009916//alternative oxidase activity	GO:0055114//oxidation-reduction process	K17893//ubiquinol oxidase [EC:1.10.3.11]	gi|162462512|ref|NP_001105180.1|//alternative oxidase 1 [Zea mays]
100304239	1738	6008.84	1402.69	-2.08627	0	Down	0	LOC100304239	GO:0005856//cytoskeleton;GO:0009506//plasmodesma;GO:0005618//cell wall;GO:0005730//nucleolus;GO:0005829//cytosol;GO:0016021//integral component of membrane;GO:0005739//mitochondrion;GO:0009941//chloroplast envelope;GO:0005886//plasma membrane;GO:0009570//chloroplast stroma	GO:0005515//protein binding;GO:0005524//ATP binding;GO:0005200//structural constituent of cytoskeleton	GO:0009611//response to wounding;GO:0009733//response to auxin;GO:0051301//cell division;GO:0007010//cytoskeleton organization;GO:0009416//response to light stimulus;GO:0009845//seed germination;GO:0048767//root hair elongation	K10355//actin, other eukaryote	XP_020403112.1//uncharacterized protein LOC100273355 isoform X1 [Zea mays];gi|259490134|ref|NP_001159156.1|//putative actin family protein [Zea mays];ONM19688.1//Actin-7 [Zea mays]
100277263	1646	13796	6091	-1.16687	0	Down	0	LOC100277263	GO:0005794//Golgi apparatus;GO:0016021//integral component of membrane	GO:0016413//O-acetyltransferase activity	GO:0071554//cell wall organization or biogenesis	K16573//gamma-tubulin complex component 6	gi|226500718|ref|NP_001144354.1|//uncharacterized protein LOC100277263 [Zea mays]
100279563	2341	15935	7540	-1.06694	0	Down	0	rth3	GO:0016021//integral component of membrane;GO:0031225//anchored component of membrane	NA	GO:0010215//cellulose microfibril organization;GO:0016049//cell growth	K10956//protein transport protein SEC61 subunit alpha	gi|34733385|gb|AAQ81633.1|//roothairless 3 [Zea mays]
100273457	1617	13262	5753	-1.19229	0	Down	0	LOC100273457	GO:0016021//integral component of membrane	GO:0016709//oxidoreductase activity, acting on paired donors, with incorporation or reduction of molecular oxygen, NAD(P)H as one donor, and incorporation of one atom of oxygen;GO:0020037//heme binding;GO:0005506//iron ion binding	GO:0044550//secondary metabolite biosynthetic process;GO:0055114//oxidation-reduction process	K21291//ent-cassadiene C2-hydroxylase [EC:1.14.13.-];K07418//cytochrome P450 family 2 subfamily J [EC:1.14.14.1];K16083//ent-isokaurene C2-hydroxylase [EC:1.14.13.143]	gi|226491590|ref|NP_001141366.1|//uncharacterized protein LOC100273457 [Zea mays]
100281273	1785	12104.4	5011.99	-1.25946	0	Down	0	LOC100281273	GO:0016020//membrane;GO:0005794//Golgi apparatus	GO:0015018//galactosylgalactosylxylosylprotein 3-beta-glucuronosyltransferase activity;GO:0042285//xylosyltransferase activity	GO:0009834//plant-type secondary cell wall biogenesis;GO:0010417//glucuronoxylan biosynthetic process	K20869//putative beta-1,4-xylosyltransferase IRX9 [EC:2.4.2.-]	gi|226500618|ref|NP_001147664.1|//beta3-glucuronyltransferase [Zea mays]
100281281	836	8225.47	2664	-1.61388	0	Down	0	LOC100281281	NA	NA	NA	K09555//BCL2-associated athanogene 1	gi|226508412|ref|NP_001150735.1|//BCL-2 binding anthanogene-1 [Zea mays]
BGI_novel_G003920	526	3887.59	495.8	-2.95842	0	Down	0	NA	NA	NA	NA	NA	XP_012440607.1//PREDICTED: uncharacterized protein LOC105765883 [Gossypium raimondii]
107548102	1261	6704.68	1827.34	-1.8628	0	Down	0	LOC107548102	GO:0009505//plant-type cell wall;GO:0005576//extracellular region	GO:0020037//heme binding;GO:0046872//metal ion binding;GO:0004601//peroxidase activity	GO:0006979//response to oxidative stress;GO:0009664//plant-type cell wall organization;GO:0098869//cellular oxidant detoxification;GO:0042744//hydrogen peroxide catabolic process;GO:0055114//oxidation-reduction process	K00430//peroxidase [EC:1.11.1.7]	gi|238836903|gb|ACR61552.1|//peroxidase 2 [Zea mays]
103643803	1787	16744	8238	-1.01065	0	Down	0	LOC103643803	GO:0009505//plant-type cell wall;GO:0009506//plasmodesma	GO:0016722//oxidoreductase activity, oxidizing metal ions;GO:0005507//copper ion binding	GO:0055114//oxidation-reduction process	K19791//iron transport multicopper oxidase	gi|985567409|ref|NP_001306676.1|//L-ascorbate oxidase homolog precursor [Zea mays]
100282556	1771	4718	869	-2.42812	0	Down	0	LOC100282556	GO:0043231//intracellular membrane-bounded organelle;GO:0005737//cytoplasm	GO:0080043//quercetin 3-O-glucosyltransferase activity;GO:0004820//glycine-tRNA ligase activity;GO:0005524//ATP binding;GO:0080044//quercetin 7-O-glucosyltransferase activity	GO:0006426//glycyl-tRNA aminoacylation;GO:0009813//flavonoid biosynthetic process;GO:0052696//flavonoid glucuronidation	K08237//hydroquinone glucosyltransferase [EC:2.4.1.218]	gi|226492320|ref|NP_001148936.1|//anthocyanidin 3-O-glucosyltransferase [Zea mays]
100857058	2177	4644.71	842.99	-2.44938	0	Down	0	AR3	NA	GO:0016491//oxidoreductase activity	GO:0055114//oxidation-reduction process	K00011//aldehyde reductase [EC:1.1.1.21];K17917//sorting nexin-1/2	gi|363543269|ref|NP_001241850.1|//aldose reductase [Zea mays];NP_001144219.1//uncharacterized protein LOC100277081 [Zea mays]
100281901	641	4671	863	-2.42367	0	Down	0	pco127262	NA	NA	NA	NA	gi|195657479|gb|ACG48207.1|//nonspecific lipid-transfer protein precursor [Zea mays]
100217087	1398	9530.74	3517.58	-1.42538	0	Down	0	LOC100217087	GO:0012506//vesicle membrane;GO:0032588//trans-Golgi network membrane;GO:0005887//integral component of plasma membrane	GO:0008515//sucrose transmembrane transporter activity	GO:0015770//sucrose transport;GO:0034219//carbohydrate transmembrane transport;GO:0071836//nectar secretion	K15382//solute carrier family 50 (sugar transporter)	gi|219362527|ref|NP_001136928.1|//uncharacterized protein LOC100217087 [Zea mays]
542349	1368	3998.23	591.01	-2.74548	0	Down	0	phyS11	GO:0016021//integral component of membrane	NA	NA	NA	gi|162458556|ref|NP_001105397.1|//phytase [Zea mays]
100193279	1269	10392.1	4095.27	-1.33083	0	Down	0	LOC100193279	GO:0005829//cytosol;GO:0005886//plasma membrane	GO:0004459//L-lactate dehydrogenase activity	GO:0006096//glycolytic process;GO:0055114//oxidation-reduction process	K00016//L-lactate dehydrogenase [EC:1.1.1.27]	gi|212724068|ref|NP_001131896.1|//uncharacterized protein LOC100193279 [Zea mays]
100383880	1209	7588	2415	-1.63907	0	Down	0	LOC100383880	NA	GO:0016491//oxidoreductase activity	GO:0055114//oxidation-reduction process	K05275//pyridoxine 4-dehydrogenase [EC:1.1.1.65]	gi|293336651|ref|NP_001169979.1|//uncharacterized protein LOC100383880 [Zea mays]
100285097	1788	5658	1379	-2.02405	0	Down	0	LOC100285097	GO:0016020//membrane	GO:0008270//zinc ion binding	NA	K19041//E3 ubiquitin-protein ligase RNF38/44 [EC:2.3.2.27]	ACN35413.1//unknown [Zea mays];gi|226499694|ref|NP_001151464.1|//RING-H2 finger protein ATL2B [Zea mays]
103644066	2164	12810	5751.39	-1.14266	0	Down	0	LOC103644066	GO:0010287//plastoglobule;GO:0009535//chloroplast thylakoid membrane;GO:0005739//mitochondrion;GO:0031969//chloroplast membrane	GO:0020037//heme binding;GO:0016705//oxidoreductase activity, acting on paired donors, with incorporation or reduction of molecular oxygen;GO:0005506//iron ion binding;GO:0047987//hydroperoxide dehydratase activity;GO:0009978//allene oxide synthase activity;GO:0004497//monooxygenase activity	GO:0009611//response to wounding;GO:0009695//jasmonic acid biosynthetic process;GO:0016125//sterol metabolic process;GO:0009753//response to jasmonic acid;GO:0006633//fatty acid biosynthetic process;GO:0031408//oxylipin biosynthetic process;GO:0055114//oxidation-reduction process	K01723//hydroperoxide dehydratase [EC:4.2.1.92]	gi|670368497|ref|XP_008665482.1|//PREDICTED: allene oxide synthase 1, chloroplastic-like [Zea mays]
100281962	1329	7007	2135	-1.70194	0	Down	0	LOC100281962	NA	GO:0008270//zinc ion binding	NA	K16281//RING-H2 zinc finger protein RHA1	gi|195618276|gb|ACG30968.1|//protein binding protein [Zea mays]
100217165	1370	7479	2408	-1.62239	0	Down	0	LOC100217165	GO:0016020//membrane	GO:0004497//monooxygenase activity;GO:0071949//FAD binding	GO:0044550//secondary metabolite biosynthetic process;GO:0055114//oxidation-reduction process	K13412//calcium-dependent protein kinase [EC:2.7.11.1];K00480//salicylate hydroxylase [EC:1.14.13.1];K09838//zeaxanthin epoxidase [EC:1.14.15.21]	XP_020399101.1//uncharacterized protein LOC100217165 isoform X1 [Zea mays];gi|219362671|ref|NP_001137002.1|//uncharacterized protein LOC100217165 [Zea mays]
542184	1105	10638	4386	-1.26563	0	Down	0	ERF1	NA	NA	NA	K09286//EREBP-like factor	gi|821325005|ref|NP_001105270.2|//ethylene-responsive factor-like protein 1 [Zea mays]
100282728	1376	6003.81	1651.29	-1.84966	0	Down	0	LOC100282728	GO:0009536//plastid	GO:0016491//oxidoreductase activity	GO:0055114//oxidation-reduction process	K00011//aldehyde reductase [EC:1.1.1.21]	gi|194698610|gb|ACF83389.1|//unknown [Zea mays]
100273186	1855	10826.2	4549.84	-1.23801	0	Down	0	LOC100273186	GO:0005829//cytosol;GO:0005739//mitochondrion	GO:0050278//sedoheptulose-bisphosphatase activity	GO:0016311//dephosphorylation	K08360//cytochrome b-561 [EC:1.16.5.1];K13412//calcium-dependent protein kinase [EC:2.7.11.1];K13680//beta-mannan synthase [EC:2.4.1.32];K13172//serine/arginine repetitive matrix protein 2	gi|413950023|gb|AFW82672.1|//hypothetical protein ZEAMMB73_958380 [Zea mays];NP_001141103.1//uncharacterized protein LOC100273186 [Zea mays];NP_001335867.1//uncharacterized protein LOC100273186 [Zea mays]
100191724	1431	5353.77	1333.73	-1.99246	0	Down	0	LOC100191724	NA	GO:0008725//DNA-3-methyladenine glycosylase activity	GO:0006284//base-excision repair	K01246//DNA-3-methyladenine glycosylase I [EC:3.2.2.20]	gi|953768328|ref|NP_001304104.1|//uncharacterized protein LOC100191724 [Zea mays]
100272483	1491	3182	356	-3.14736	0	Down	0	LOC100272483	NA	NA	NA	K03097//casein kinase II subunit alpha [EC:2.7.11.1]	gi|226502913|ref|NP_001140426.1|//uncharacterized protein LOC100272483 precursor [Zea mays]
100217061	1200	5775	1590	-1.84817	0	Down	0	LOC100217061	GO:0016021//integral component of membrane;GO:0000139//Golgi membrane	GO:0008378//galactosyltransferase activity	GO:0006486//protein glycosylation	K20843//hydroxyproline O-galactosyltransferase 2/3/4/5/6 [EC:2.4.1.-];K14753//guanine nucleotide-binding protein subunit beta-2-like 1 protein;K14413//beta-1,3-galactosyltransferase [EC:2.4.1.-];K00734//galactosylxylosylprotein 3-beta-galactosyltransferase [EC:2.4.1.134]	gi|223947887|gb|ACN28027.1|//unknown [Zea mays]
100282831	1449	4299	849	-2.32754	0	Down	0	LOC100282831	GO:0005737//cytoplasm	GO:0046872//metal ion binding;GO:0016706//oxidoreductase activity, acting on paired donors, with incorporation or reduction of molecular oxygen, 2-oxoglutarate as one donor, and incorporation of one atom each of oxygen into both donors	GO:0055114//oxidation-reduction process	K06892//feruloyl-CoA ortho-hydroxylase [EC:1.14.11.-];K13229//2,4-dihydroxy-1,4-benzoxazin-3-one-glucoside dioxygenase [EC:1.14.20.2]	gi|226504346|ref|NP_001149209.1|//1-aminocyclopropane-1-carboxylate oxidase [Zea mays]
100192660	3940	6533.57	2012.01	-1.68661	0	Down	0	LOC100192660	GO:0016020//membrane	GO:0042285//xylosyltransferase activity	GO:0009834//plant-type secondary cell wall biogenesis;GO:0010417//glucuronoxylan biosynthetic process	K20869//putative beta-1,4-xylosyltransferase IRX9 [EC:2.4.2.-]	gi|413956072|gb|AFW88721.1|//hypothetical protein ZEAMMB73_430948 [Zea mays];NP_001131341.1//uncharacterized protein LOC100192660 [Zea mays]
100282844	973	7828	2787	-1.47731	0	Down	0	umc2111	GO:0009506//plasmodesma;GO:0016021//integral component of membrane;GO:0046658//anchored component of plasma membrane	GO:0004871//signal transducer activity	GO:0007165//signal transduction;GO:0006952//defense response	NA	gi|226498066|ref|NP_001149607.1|//uncharacterized protein LOC100282844 [Zea mays]
541841	1100	11234.8	4985.21	-1.15962	0	Down	0	gst30	GO:0005737//cytoplasm	GO:0004364//glutathione transferase activity	GO:0006749//glutathione metabolic process;GO:0009407//toxin catabolic process	K00799//glutathione S-transferase [EC:2.5.1.18]	gi|414867474|tpg|DAA46031.1|//TPA: hypothetical protein ZEAMMB73_869865 [Zea mays]
100283745	1771	7775.39	2783.78	-1.46925	0	Down	0	LOC100283745	GO:0009705//plant-type vacuole membrane;GO:0016021//integral component of membrane;GO:0005886//plasma membrane	GO:0022857//transmembrane transporter activity	GO:0010315//auxin efflux;GO:0009826//unidimensional cell growth;GO:0055085//transmembrane transport;GO:0090355//positive regulation of auxin metabolic process;GO:0090358//positive regulation of tryptophan metabolic process;GO:0009834//plant-type secondary cell wall biogenesis	K00801//farnesyl-diphosphate farnesyltransferase [EC:2.5.1.21]	gi|670360304|ref|XP_008677722.1|//PREDICTED: nodulin-like protein 5NG4 isoform X1 [Zea mays];gi|226498222|ref|NP_001150116.1|//nodulin-like protein 5NG4 [Zea mays]
100194015	925	9176	3671	-1.30907	0	Down	0	LOC100194015	NA	NA	GO:0006950//response to stress	NA	gi|212720783|ref|NP_001132550.1|//universal stress protein [Zea mays];gi|670427409|ref|XP_008654416.1|//PREDICTED: universal stress protein isoform X1 [Zea mays]
100283035	1136	10300.7	4407.32	-1.21214	0	Down	0	pco137326	NA	NA	NA	NA	gi|670428387|ref|XP_008654989.1|//PREDICTED: LOC100283035 isoform X1 [Zea mays]
100279833	1440	2733	246	-3.46113	0	Down	0	LOC100279833	NA	GO:0008171//O-methyltransferase activity;GO:0046983//protein dimerization activity	GO:0032259//methylation	K13262//isoflavone-7-O-methyltransferase [EC:2.1.1.150];K16040//trans-resveratrol di-O-methyltransferase [EC:2.1.1.240];K13230//2,4,7-trihydroxy-1,4-benzoxazin-3-one-glucoside 7-O-methyltransferase [EC:2.1.1.241];K13259//2,7,4'-trihydroxyisoflavanone 4'-O-methyltransferase / isoflavone 4'-O-methyltransferase [EC:2.1.1.212 2.1.1.46]	gi|226499800|ref|NP_001146259.1|//uncharacterized protein LOC100279833 [Zea mays]
541689	867	6992.54	2359.73	-1.55457	0	Down	0	LOC541689	NA	GO:0004725//protein tyrosine phosphatase activity	GO:0035335//peptidyl-tyrosine dephosphorylation	K18045//tyrosine-protein phosphatase SIW14 [EC:3.1.3.48]	gi|670398453|ref|XP_008679267.1|//PREDICTED: probable tyrosine-protein phosphatase At1g05000 [Zea mays]
103649554	1862	9063	3629	-1.30779	0	Down	0	LOC103649554	NA	NA	NA	K13434//pathogenesis-related genes transcriptional activator PTI6	gi|670385302|ref|XP_008673498.1|//PREDICTED: pathogenesis-related genes transcriptional activator PTI6-like [Zea mays]
100282604	1209	6925	2326	-1.56134	0	Down	0	gpm65	GO:0048046//apoplast;GO:0005618//cell wall	GO:0016762//xyloglucan:xyloglucosyl transferase activity;GO:0004553//hydrolase activity, hydrolyzing O-glycosyl compounds	GO:0010411//xyloglucan metabolic process;GO:0042546//cell wall biogenesis;GO:0071555//cell wall organization	K08235//xyloglucan:xyloglucosyl transferase [EC:2.4.1.207]	gi|226495885|ref|NP_001148984.1|//uncharacterized protein LOC100282604 precursor [Zea mays]
100274141	1111	12098	5661	-1.08302	0	Down	0	pco137466(715)	NA	NA	GO:0050794//regulation of cellular process;GO:0010467//gene expression;GO:0044271//cellular nitrogen compound biosynthetic process;GO:0034645//cellular macromolecule biosynthetic process;GO:0044238//primary metabolic process	K14484//auxin-responsive protein IAA	gi|941355856|ref|NP_001303670.1|//uncharacterized protein LOC100274141 [Zea mays]
100273145	1376	8062	3026	-1.4011	0	Down	0	LOC100273145	GO:0016021//integral component of membrane	GO:0016627//oxidoreductase activity, acting on the CH-CH group of donors	GO:0055114//oxidation-reduction process;GO:0006629//lipid metabolic process	NA	gi|226502496|ref|NP_001141064.1|//membrane protein [Zea mays]
100279558	2749	11270	5164	-1.1133	0	Down	0	LOC100279558	GO:0005739//mitochondrion;GO:0009536//plastid	GO:0034282//ent-pimara-8(14),15-diene synthase activity;GO:0000287//magnesium ion binding;GO:0034278//stemar-13-ene synthase activity;GO:0034283//syn-stemod-13(17)-ene synthase activity;GO:0009899//ent-kaurene synthase activity;GO:0034281//ent-isokaurene synthase activity	GO:0051501//diterpene phytoalexin metabolic process	K14038//ent-pimara-8(14),15-diene synthase [EC:4.2.3.30];K04121//ent-kaurene synthase [EC:4.2.3.19]	gi|226532520|ref|NP_001146027.1|//uncharacterized protein LOC100279558 [Zea mays]
100275045	564	5113	1368	-1.88948	0	Down	0	LOC100275045	NA	NA	NA	NA	gi|195643512|gb|ACG41224.1|//hypothetical protein [Zea mays]
103647801	1173	4432.89	1030.09	-2.09285	0	Down	0	LOC103647801	NA	NA	NA	NA	gi|414887395|tpg|DAA63409.1|//TPA: hypothetical protein ZEAMMB73_784009, partial [Zea mays]
100272893	3813	11460	5334	-1.09069	0	Down	0	LOC100272893	GO:0016021//integral component of membrane;GO:0046658//anchored component of plasma membrane	GO:0004553//hydrolase activity, hydrolyzing O-glycosyl compounds;GO:0030247//polysaccharide binding	GO:0005975//carbohydrate metabolic process	K15429//tRNA (guanine37-N1)-methyltransferase [EC:2.1.1.228];K19893//glucan endo-1,3-beta-glucosidase 5/6 [EC:3.2.1.39]	AQK62425.1//O-Glycosyl hydrolase family 17 protein [Zea mays];gi|226498268|ref|NP_001140818.1|//uncharacterized protein LOC100272893 precursor [Zea mays]
541780	3084	3675	680	-2.42151	0	Down	0	hsp101	GO:0005634//nucleus;GO:0005829//cytosol	GO:0005524//ATP binding	GO:0019538//protein metabolic process;GO:0034605//cellular response to heat	K03695//ATP-dependent Clp protease ATP-binding subunit ClpB	gi|162458166|ref|NP_001104935.1|//heat-shock protein 101 [Zea mays]
103649798	766	10718	4844.99	-1.13285	0	Down	0	LOC103649798	NA	NA	NA	NA	gi|670385888|ref|XP_008673732.1|//PREDICTED: metallothionein-like protein 2A [Zea mays]
100281575	2596	5522.99	1625.98	-1.75152	0	Down	0	umc2631	GO:0016021//integral component of membrane	NA	GO:0055085//transmembrane transport	K13412//calcium-dependent protein kinase [EC:2.7.11.1];K20716//mitogen-activated protein kinase kinase kinase 17/18;K13172//serine/arginine repetitive matrix protein 2	gi|226496039|ref|NP_001147966.1|//uncharacterized protein LOC100281575 [Zea mays];gi|670413240|ref|XP_008647808.1|//PREDICTED: LOC100281575 isoform X1 [Zea mays];AQK84866.1//C4-dicarboxylate transporter/malic acid transport protein isoform 1 [Zea mays]
100282319	867	4659	1172	-1.97842	0	Down	0	umc2616	NA	GO:0042349//guiding stereospecific synthesis activity	GO:0009699//phenylpropanoid biosynthetic process	NA	gi|226504190|ref|NP_001148703.1|//uncharacterized protein LOC100282319 precursor [Zea mays]
103628711	708	5264.62	0	-13.3495	0	Down	0	LOC103628711	NA	GO:0003723//RNA binding	NA	K20102//YTH domain-containing family protein	gi|670411900|ref|XP_008647088.1|//PREDICTED: probable pectinesterase/pectinesterase inhibitor 21 [Zea mays]
100285601	1168	6674.44	2303	-1.52251	0	Down	0	IDP2456	NA	GO:0010181//FMN binding;GO:0016491//oxidoreductase activity	GO:0045892//negative regulation of transcription, DNA-templated;GO:0055114//oxidation-reduction process	K03809//NAD(P)H dehydrogenase (quinone) [EC:1.6.5.2]	XP_021304100.1//NAD(P)H dehydrogenase (quinone) FQR1-like [Sorghum bicolor];gi|413949773|gb|AFW82422.1|//flavoprotein wrbA [Zea mays]
100283110	727	3529	635	-2.46181	0	Down	0	LOC100283110	GO:0005938//cell cortex;GO:0015629//actin cytoskeleton	GO:0003785//actin monomer binding	GO:0042989//sequestering of actin monomers	K05759//profilin	ONM38364.1//Profilin [Zea mays];gi|226492807|ref|NP_001149484.1|//profilin A [Zea mays]
100272808	2223	6940.8	2467.8	-1.47925	0	Down	0	pco098921	GO:0016021//integral component of membrane	GO:0016757//transferase activity, transferring glycosyl groups	NA	K20890//xylan alpha-glucuronosyltransferase [EC:2.4.1.-]	gi|670427627|ref|XP_008654538.1|//PREDICTED: uncharacterized protein LOC100272808 isoform X1 [Zea mays]
103625842	3318	4002.88	857	-2.21105	0	Down	0	LOC103625842	GO:0016020//membrane;GO:0005794//Golgi apparatus	GO:0016740//transferase activity	NA	K20887//xyloglucan glycosyltransferase 4 [EC:2.4.1.-]	gi|670405642|ref|XP_008644464.1|//PREDICTED: probable xyloglucan glycosyltransferase 9 isoform X1 [Zea mays]
541837	937	3410	594	-2.50861	0	Down	0	gst24	GO:0005737//cytoplasm	GO:0004364//glutathione transferase activity	GO:0006749//glutathione metabolic process;GO:0009407//toxin catabolic process	K00799//glutathione S-transferase [EC:2.5.1.18]	gi|162458508|ref|NP_001104988.1|//glutathione transferase24 [Zea mays]
107548113	953	4779	1261	-1.90952	0	Down	0	LOC107548113	NA	NA	NA	NA	gi|414864341|tpg|DAA42898.1|//TPA: hypothetical protein ZEAMMB73_612936 [Zea mays]
541782	950	4492	1114	-1.99898	0	Down	0	gpm399a	GO:0005886//plasma membrane	GO:0051015//actin filament binding;GO:0008270//zinc ion binding	GO:0051017//actin filament bundle assembly	K09377//cysteine and glycine-rich protein	gi|816197608|ref|NP_001104937.3|//uncharacterized protein LOC541782 [Zea mays]
100280745	948	4622	1190	-1.94493	0	Down	0	LOC100280745	NA	NA	NA	NA	gi|226498394|ref|NP_001147138.1|//long cell-linked locus protein [Zea mays]
100280589	1643	4341	1050	-2.03501	0	Down	0	pco099218(710)	NA	GO:0016747//transferase activity, transferring acyl groups other than amino-acyl groups	NA	K13065//shikimate O-hydroxycinnamoyltransferase [EC:2.3.1.133];K15400//omega-hydroxypalmitate O-feruloyl transferase [EC:2.3.1.188]	gi|226493824|ref|NP_001146980.1|//uncharacterized protein LOC100280589 [Zea mays]
100280459	1643	4966	1379	-1.83584	0	Down	0	LOC100280459	NA	GO:0016747//transferase activity, transferring acyl groups other than amino-acyl groups	NA	K15400//omega-hydroxypalmitate O-feruloyl transferase [EC:2.3.1.188];K13065//shikimate O-hydroxycinnamoyltransferase [EC:2.3.1.133]	gi|226499530|ref|NP_001146851.1|//agmatine coumaroyltransferase [Zea mays]
100381841	1172	7508	2887	-1.36623	0	Down	0	pco101658	NA	GO:0016787//hydrolase activity	GO:0008152//metabolic process	NA	gi|670436298|ref|XP_008658783.1|//PREDICTED: uncharacterized protein LOC100381841 isoform X1 [Zea mays];XP_008658783.1//uncharacterized protein LOC100381841 isoform X1 [Zea mays]
100384626	1719	5707	1817	-1.63855	0	Down	0	LOC100384626	NA	NA	NA	K13145//integrator complex subunit 8;K15196//transcription factor IIIB 90 kDa subunit	gi|293336598|ref|NP_001170593.1|//uncharacterized protein LOC100384626 [Zea mays]
100281101	2449	5643.86	1783.98	-1.64896	0	Down	0	LOC100281101	GO:0043229//intracellular organelle	NA	NA	NA	gi|226493979|ref|NP_001147492.1|//microtubule-associated protein TORTIFOLIA1 [Zea mays]
542712	1733	3115	499	-2.6295	0	Down	0	fht1	NA	GO:0005506//iron ion binding;GO:0031418//L-ascorbic acid binding;GO:0045486//naringenin 3-dioxygenase activity	GO:0009813//flavonoid biosynthetic process;GO:0009416//response to light stimulus;GO:0055114//oxidation-reduction process	K00475//naringenin 3-dioxygenase [EC:1.14.11.9]	XP_002448703.2//uncharacterized protein LOC8082549 [Sorghum bicolor];gi|414584957|tpg|DAA35528.1|//TPA: flavanone 3-hydroxylase1 [Zea mays]
103648195	1313	4325.58	1073.64	-1.99776	0	Down	0	LOC103648195	NA	NA	NA	K09841//xanthoxin dehydrogenase [EC:1.1.1.288]	gi|670380314|ref|XP_008670903.1|//PREDICTED: short-chain dehydrogenase reductase 3a-like [Zea mays]
107546759	1241	4569	1200	-1.91622	0	Down	0	LOC107546759	GO:0005576//extracellular region	GO:0020037//heme binding;GO:0046872//metal ion binding;GO:0004601//peroxidase activity	GO:0006979//response to oxidative stress;GO:0098869//cellular oxidant detoxification;GO:0042744//hydrogen peroxide catabolic process;GO:0055114//oxidation-reduction process	K00430//peroxidase [EC:1.11.1.7]	gi|413936591|gb|AFW71142.1|//hypothetical protein ZEAMMB73_093576 [Zea mays]
100274520	1776	11653	5672	-1.02615	0	Down	0	LOC100274520	GO:0016021//integral component of membrane;GO:0005886//plasma membrane	GO:0015171//amino acid transmembrane transporter activity	GO:0003333//amino acid transmembrane transport	K14209//solute carrier family 36 (proton-coupled amino acid transporter)	gi|226502136|ref|NP_001142349.1|//uncharacterized protein LOC100274520 [Zea mays]
100276821	1031	9953	4519	-1.1265	0	Down	0	chi1	NA	GO:0045430//chalcone isomerase activity	GO:0009813//flavonoid biosynthetic process	K01859//chalcone isomerase [EC:5.5.1.6]	gi|920499383|ref|NP_001144002.2|//chalcone flavanone isomerase 1 [Zea mays]
100274325	1910	11282.8	5432.41	-1.04183	0	Down	0	LOC100274325	GO:0005887//integral component of plasma membrane	GO:0005355//glucose transmembrane transporter activity;GO:0005351//sugar:proton symporter activity	GO:0046323//glucose import;GO:0015992//proton transport;GO:1904659//glucose transmembrane transport	K08150//MFS transporter, SP family, solute carrier family 2 (myo-inositol transporter), member 13	gi|670359065|ref|XP_008668471.1|//PREDICTED: hypothetical protein isoform X1 [Zea mays];gi|226529974|ref|NP_001142160.1|//uncharacterized LOC100274325 [Zea mays]
100384443	880	5354	1642	-1.69254	0	Down	0	LOC100384443	NA	NA	NA	NA	gi|326510099|dbj|BAJ87266.1|//predicted protein, partial [Hordeum vulgare subsp. vulgare]
BGI_novel_G000668	5864	8102	3316	-1.27621	0	Down	0	NA	NA	NA	NA	K00430//peroxidase [EC:1.11.1.7];K16196//eukaryotic translation initiation factor 2-alpha kinase 4 [EC:2.7.11.1];K08247//methionine S-methyltransferase [EC:2.1.1.12]	XP_020393779.1//uncharacterized protein LOC103628713 [Zea mays]
100282431	1307	11826	5837	-1.00604	0	Down	0	TIDP3438	GO:0005576//extracellular region	GO:0020037//heme binding;GO:0046872//metal ion binding;GO:0004601//peroxidase activity	GO:0006979//response to oxidative stress;GO:0098869//cellular oxidant detoxification;GO:0042744//hydrogen peroxide catabolic process;GO:0055114//oxidation-reduction process	K00430//peroxidase [EC:1.11.1.7]	gi|226532756|ref|NP_001148814.1|//uncharacterized protein LOC100282431 precursor [Zea mays]
100194336	2043	10607.3	4991.98	-1.07475	0	Down	0	si606017c07	GO:0005634//nucleus	GO:0003677//DNA binding;GO:0003700//transcription factor activity, sequence-specific DNA binding	GO:0006355//regulation of transcription, DNA-templated	K09338//homeobox-leucine zipper protein	gi|212720748|ref|NP_001132844.1|//homeodomain leucine zipper protein 10 [Zea mays];gi|670372021|ref|XP_008667301.1|//PREDICTED: uncharacterized protein LOC100194336 isoform X1 [Zea mays]
100276241	1365	10795.8	5132.14	-1.06021	0	Down	0	pco065250b	NA	NA	NA	K04733//interleukin-1 receptor-associated kinase 4 [EC:2.7.11.1];K13412//calcium-dependent protein kinase [EC:2.7.11.1];K13172//serine/arginine repetitive matrix protein 2;K13680//beta-mannan synthase [EC:2.4.1.32]	ONM15624.1//Protein kinase superfamily protein [Zea mays];gi|226508118|ref|NP_001143549.1|//uncharacterized protein LOC100276241 [Zea mays];ONM15626.1//Protein kinase superfamily protein [Zea mays]
100283627	1130	3860	873	-2.13192	0	Down	0	umc1162	GO:0046658//anchored component of plasma membrane	NA	GO:0051716//cellular response to stimulus	NA	gi|226492259|ref|NP_001150000.1|//uncharacterized protein LOC100283627 [Zea mays]
100284601	1317	5051	1508	-1.73131	0	Down	0	LOC100284601	NA	NA	NA	K09286//EREBP-like factor	gi|226531135|ref|NP_001150968.1|//DNA binding protein [Zea mays]
103647403	1221	3794.12	850.53	-2.14471	0	Down	0	LOC103647403	GO:0005774//vacuolar membrane;GO:0016021//integral component of membrane	GO:0005384//manganese ion transmembrane transporter activity;GO:0005381//iron ion transmembrane transporter activity	GO:0071421//manganese ion transmembrane transport;GO:0034755//iron ion transmembrane transport;GO:0030026//cellular manganese ion homeostasis;GO:0006880//intracellular sequestering of iron ion;GO:0071281//cellular response to iron ion	NA	gi|670378446|ref|XP_008670169.1|//PREDICTED: vacuolar iron transporter 1.2 isoform X2 [Zea mays]
100382462	1815	7829	3180.99	-1.28673	0	Down	0	LOC100382462	GO:0005794//Golgi apparatus	GO:0016757//transferase activity, transferring glycosyl groups	GO:0000271//polysaccharide biosynthetic process	K20893//probable galacturonosyltransferase-like 1 [EC:2.4.1.-]	gi|293335347|ref|NP_001168674.1|//uncharacterized protein LOC100382462 precursor [Zea mays]
100279948	2786	7398	2910	-1.33349	0	Down	0	LOC100279948	GO:0005618//cell wall;GO:0016021//integral component of membrane;GO:0005773//vacuole	GO:0030246//carbohydrate binding;GO:0004565//beta-galactosidase activity	GO:0005975//carbohydrate metabolic process	K12309//beta-galactosidase [EC:3.2.1.23]	gi|226503159|ref|NP_001146370.1|//beta-galactosidase precursor [Zea mays]
100191836	1702	6829	2558	-1.40403	0	Down	0	pco081433(10)	NA	GO:0005509//calcium ion binding	NA	K17338//receptor expression-enhancing protein 1/2/3/4	gi|212275093|ref|NP_001130732.1|//uncharacterized protein LOC100191836 [Zea mays]
103627718	2674	7947.23	3279.85	-1.2642	0	Down	0	LOC103627718	GO:0005783//endoplasmic reticulum;GO:0009921//auxin efflux carrier complex;GO:0016021//integral component of membrane	GO:0010329//auxin efflux transmembrane transporter activity	GO:0010315//auxin efflux;GO:0055085//transmembrane transport;GO:0009926//auxin polar transport;GO:0048830//adventitious root development;GO:0010252//auxin homeostasis	K13947//auxin efflux carrier family	gi|670410173|ref|XP_008646250.1|//PREDICTED: auxin efflux carrier component 1 [Zea mays]
100285111	2756	5935	2034	-1.5323	0	Down	0	IDP73	GO:0048046//apoplast;GO:0009505//plant-type cell wall;GO:0016021//integral component of membrane;GO:0005773//vacuole	GO:0030246//carbohydrate binding;GO:0004565//beta-galactosidase activity	GO:0005975//carbohydrate metabolic process	K12309//beta-galactosidase [EC:3.2.1.23]	gi|226494417|ref|NP_001151478.1|//uncharacterized protein LOC100285111 precursor [Zea mays]
100277566	705	10003	4651	-1.0922	0	Down	0	LOC100277566	NA	NA	NA	NA	gi|670446909|ref|XP_008663643.1|//PREDICTED: uncharacterized protein LOC100277566 [Zea mays]
100281688	2090	10452	4960	-1.06274	0	Down	0	LOC100281688	GO:0005737//cytoplasm	GO:0003872//6-phosphofructokinase activity;GO:0046872//metal ion binding;GO:0005524//ATP binding	GO:0006002//fructose 6-phosphate metabolic process;GO:0061615//glycolytic process through fructose-6-phosphate	K00850//6-phosphofructokinase 1 [EC:2.7.1.11]	gi|226503687|ref|NP_001148080.1|//6-phosphofructokinase 2 [Zea mays]
100273681	1652	4284	1118	-1.92541	0	Down	0	LOC100273681	NA	GO:0016788//hydrolase activity, acting on ester bonds	NA	K21026//acetylajmaline esterase [EC:3.1.1.80]	gi|226507422|ref|NP_001141565.1|//alpha-L-fucosidase 2 [Zea mays]
100282047	1228	2001	114	-4.12099	0	Down	0	LOC100282047	GO:0048046//apoplast;GO:0005618//cell wall	GO:0016762//xyloglucan:xyloglucosyl transferase activity;GO:0004553//hydrolase activity, hydrolyzing O-glycosyl compounds	GO:0010411//xyloglucan metabolic process;GO:0042546//cell wall biogenesis;GO:0071555//cell wall organization	K08235//xyloglucan:xyloglucosyl transferase [EC:2.4.1.207]	gi|414867609|tpg|DAA46166.1|//TPA: xyloglucan endotransglucosylase/hydrolase protein 32 [Zea mays]
541829	1200	4793	1394	-1.76907	0	Down	0	gst11	GO:0005737//cytoplasm	GO:0004364//glutathione transferase activity	GO:0006749//glutathione metabolic process	K00799//glutathione S-transferase [EC:2.5.1.18]	gi|414864664|tpg|DAA43221.1|//TPA: glutathione S-transferase domain containing protein [Zea mays]
103654125	1373	3015	510	-2.55096	0	Down	0	LOC103654125	NA	GO:0003824//catalytic activity;GO:0050662//coenzyme binding	NA	K09753//cinnamoyl-CoA reductase [EC:1.2.1.44]	gi|670398233|ref|XP_008679177.1|//PREDICTED: cinnamoyl-CoA reductase 1-like [Zea mays]
101027174	1137	9260.37	4175.18	-1.13661	0	Down	0	LOC101027174	GO:0048046//apoplast;GO:0009506//plasmodesma;GO:0005618//cell wall	GO:0045735//nutrient reservoir activity;GO:0030145//manganese ion binding;GO:0046564//oxalate decarboxylase activity	GO:0010497//plasmodesmata-mediated intercellular transport;GO:2000280//regulation of root development;GO:0033609//oxalate metabolic process	K11426//SET and MYND domain-containing protein	gi|525344355|ref|NP_001266671.1|//rhicadhesin receptor precursor [Zea mays]
100285734	2426	11012	5396	-1.0165	0	Down	0	cl3497_1	GO:0005634//nucleus	GO:0005524//ATP binding	GO:0032502//developmental process;GO:0006355//regulation of transcription, DNA-templated	NA	gi|226528509|ref|NP_001152097.1|//uncharacterized protein LOC100285734 [Zea mays]
103634690	1235	2350.82	250.37	-3.21841	0	Down	0	LOC103634690	NA	NA	NA	NA	gi|670429267|ref|XP_008655506.1|//PREDICTED: uncharacterized protein LOC103634691 [Zea mays]
100280445	1961	10735.3	5245.08	-1.0207	0	Down	0	GH3	NA	GO:0016874//ligase activity	NA	K14487//auxin responsive GH3 gene family	gi|226505340|ref|NP_001146837.1|//indole-3-acetic acid amido synthetase [Zea mays]
100280778	1038	5203.08	1674.18	-1.62329	0	Down	0	LOC100280778	GO:0043231//intracellular membrane-bounded organelle	NA	NA	K09286//EREBP-like factor	gi|414886338|tpg|DAA62352.1|//TPA: putative AP2/EREBP transcription factor superfamily protein [Zea mays]
100273826	1378	3593	812	-2.13301	0	Down	0	cl27608_1	GO:0016021//integral component of membrane;GO:0009507//chloroplast	GO:0046872//metal ion binding;GO:0045300//acyl-[acyl-carrier-protein] desaturase activity	GO:0006633//fatty acid biosynthetic process;GO:0055114//oxidation-reduction process	K03921//acyl-[acyl-carrier-protein] desaturase [EC:1.14.19.2 1.14.19.11 1.14.19.26]	gi|239052653|ref|NP_001141697.2|//uncharacterized protein LOC100273826 [Zea mays]
100283929	901	1912.7	114	-4.05588	0	Down	0	TIDP3412	NA	NA	NA	K04733//interleukin-1 receptor-associated kinase 4 [EC:2.7.11.1]	gi|226530957|ref|NP_001150299.1|//uncharacterized protein LOC100283929 [Zea mays]
100191751	1913	3389.37	724.31	-2.21371	0	Down	0	LOC100191751	GO:0005887//integral component of plasma membrane;GO:0005739//mitochondrion	GO:0005242//inward rectifier potassium channel activity;GO:0005262//calcium channel activity;GO:0005222//intracellular cAMP activated cation channel activity	GO:0070588//calcium ion transmembrane transport;GO:0009626//plant-type hypersensitive response;GO:0071805//potassium ion transmembrane transport;GO:0007263//nitric oxide mediated signal transduction;GO:0042391//regulation of membrane potential	K05391//cyclic nucleotide gated channel, other eukaryote	gi|670402217|ref|XP_008680983.1|//PREDICTED: uncharacterized protein LOC100191751 isoform X1 [Zea mays];XP_008680983.1//uncharacterized protein LOC100191751 isoform X1 [Zea mays]
100276385	1014	6112	2238	-1.43681	0	Down	0	LOC100276385	GO:0016021//integral component of membrane	NA	NA	NA	gi|414870533|tpg|DAA49090.1|//TPA: hypothetical protein ZEAMMB73_835147 [Zea mays]
100282447	1076	6930	2754	-1.3187	0	Down	0	csu454(gst)	GO:0005737//cytoplasm	GO:0004364//glutathione transferase activity	GO:0006749//glutathione metabolic process	K00799//glutathione S-transferase [EC:2.5.1.18]	gi|226509775|ref|NP_001148830.1|//uncharacterized protein LOC100282447 [Zea mays]
100304377	3249	5499.01	1880	-1.53582	0	Down	0	LOC100304377	GO:0016021//integral component of membrane;GO:0005886//plasma membrane	GO:0008381//mechanically-gated ion channel activity	GO:0006820//anion transport;GO:0034220//ion transmembrane transport	NA	gi|259490196|ref|NP_001159287.1|//uncharacterized protein LOC100304377 [Zea mays]
100273779	1304	3164.33	630.16	-2.31549	0	Down	0	LOC100273779	GO:0005887//integral component of plasma membrane	GO:0051119//sugar transmembrane transporter activity	GO:0034219//carbohydrate transmembrane transport	K15382//solute carrier family 50 (sugar transporter)	gi|226532046|ref|NP_001141654.1|//uncharacterized protein LOC100273779 [Zea mays]
100280461	1722	6570.62	2543.99	-1.35631	0	Down	0	LOC100280461	GO:0005634//nucleus	GO:0008270//zinc ion binding;GO:0003676//nucleic acid binding	GO:0009867//jasmonic acid mediated signaling pathway;GO:0010150//leaf senescence	K15172//transcription elongation factor SPT5;K07560//D-tyrosyl-tRNA(Tyr) deacylase [EC:3.1.-.-]	gi|226507142|ref|NP_001146853.1|//nucleic acid binding protein [Zea mays]
100279506	1851	9066	4195	-1.09917	0	Down	0	LOC100279506	GO:0005739//mitochondrion	NA	NA	K03097//casein kinase II subunit alpha [EC:2.7.11.1]	gi|226529091|ref|NP_001145978.1|//uncharacterized protein LOC100279506 [Zea mays];gi|670383793|ref|XP_008672703.1|//PREDICTED: hypothetical protein isoform X1 [Zea mays]
100276911	1086	9729	4652	-1.05182	0	Down	0	umc1611	GO:0016021//integral component of membrane	NA	NA	NA	gi|226500616|ref|NP_001144080.1|//uncharacterized protein LOC100276911 precursor [Zea mays]
103626125	920	2085	194	-3.41329	0	Down	0	LOC103626125	GO:0005618//cell wall;GO:0005576//extracellular region	GO:0008289//lipid binding;GO:0008233//peptidase activity	GO:0006508//proteolysis;GO:0006869//lipid transport;GO:0071555//cell wall organization	NA	gi|226494107|ref|NP_001148419.1|//nonspecific lipid-transfer protein precursor [Zea mays]
100277204	762	7110	2914	-1.27422	0	Down	0	LOC100277204	GO:0005739//mitochondrion	NA	NA	NA	gi|226501624|ref|NP_001144312.1|//uncharacterized protein LOC100277204 [Zea mays]
100285776	1280	10126	4949	-1.02023	0	Down	0	LOC100285776	NA	GO:0005506//iron ion binding;GO:0051213//dioxygenase activity	GO:0055114//oxidation-reduction process	K05278//flavonol synthase [EC:1.14.11.23]	gi|226494855|ref|NP_001152138.1|//leucoanthocyanidin dioxygenase [Zea mays]
103634827	839	8542	3862	-1.1326	0	Down	0	LOC103634827	NA	NA	NA	NA	gi|195622896|gb|ACG33278.1|//metallothionein-like protein type 2 [Zea mays]
103626598	2191	4911	1578	-1.6253	0	Down	0	LOC103626598	NA	NA	GO:0048316//seed development	K01698//porphobilinogen synthase [EC:4.2.1.24];K02984//small subunit ribosomal protein S3Ae;K13420//LRR receptor-like serine/threonine-protein kinase FLS2 [EC:2.7.11.1]	gi|670407535|ref|XP_008645230.1|//PREDICTED: leucine-rich repeat extensin-like protein 7 [Zea mays]
103646246	1750	4603.74	1412	-1.69244	0	Down	0	LOC103646246	GO:0016020//membrane;GO:0005794//Golgi apparatus	GO:0008373//sialyltransferase activity;GO:0008378//galactosyltransferase activity	GO:0018279//protein N-linked glycosylation via asparagine;GO:0009311//oligosaccharide metabolic process;GO:0097503//sialylation	K03368//beta-galactoside alpha-2,3-sialyltransferase (sialyltransferase 4B) [EC:2.4.99.4];K00780//beta-galactoside alpha-2,3-sialyltransferase (sialyltransferase 4A) [EC:2.4.99.4]	gi|670375872|ref|XP_008669195.1|//PREDICTED: CMP-N-acetylneuraminate-poly-alpha-2,8-sialyltransferase-like [Zea mays]
100272711	1851	2628	423	-2.62261	0	Down	0	umc2194	NA	GO:0030598//rRNA N-glycosylase activity	GO:0017148//negative regulation of translation;GO:0006952//defense response	NA	gi|670378202|ref|XP_008670077.1|//PREDICTED: ricin-like [Zea mays]
100283878	1611	9889	4825	-1.02267	0	Down	0	pco095216b	GO:0005856//cytoskeleton;GO:0009506//plasmodesma;GO:0005618//cell wall;GO:0005730//nucleolus;GO:0005829//cytosol;GO:0016021//integral component of membrane;GO:0005739//mitochondrion;GO:0009941//chloroplast envelope;GO:0005886//plasma membrane;GO:0009570//chloroplast stroma	GO:0005515//protein binding;GO:0005524//ATP binding;GO:0005200//structural constituent of cytoskeleton	GO:0009611//response to wounding;GO:0009733//response to auxin;GO:0051301//cell division;GO:0007010//cytoskeleton organization;GO:0009416//response to light stimulus;GO:0009845//seed germination;GO:0048767//root hair elongation	K10355//actin, other eukaryote	gi|226493041|ref|NP_001150248.1|//uncharacterized protein LOC100283878 [Zea mays]
103643388	2197	2098	218	-3.25399	0	Down	0	LOC103643388	NA	NA	NA	NA	gi|670366723|ref|XP_008664772.1|//PREDICTED: low-temperature-induced 65 kDa protein-like isoform X1 [Zea mays];gi|670366725|ref|XP_008664773.1|//PREDICTED: apomucin-like isoform X2 [Zea mays]
100284155	761	9005	4236	-1.0754	0	Down	0	LOC100284155	NA	NA	NA	NA	gi|226528816|ref|NP_001150524.1|//nuclear protein [Zea mays]
100275651	1058	6491	2581	-1.31789	0	Down	0	LOC100275651	NA	NA	NA	NA	gi|238007976|gb|ACR35023.1|//unknown [Zea mays]
100192365	3155	5373.22	1894.94	-1.49101	0	Down	0	LOC100192365	GO:0016021//integral component of membrane	GO:0004674//protein serine/threonine kinase activity;GO:0005524//ATP binding	GO:0006468//protein phosphorylation	K00924//null	gi|212275678|ref|NP_001131017.1|//putative leucine-rich repeat protein kinase precursor [Zea mays]
100283108	583	3419	814	-2.05785	0	Down	0	LOC100283108	NA	NA	NA	NA	NA
100285460	932	6858	2831	-1.26385	0	Down	0	LOC100285460	GO:0005634//nucleus	GO:0043565//sequence-specific DNA binding;GO:0003700//transcription factor activity, sequence-specific DNA binding	GO:0006355//regulation of transcription, DNA-templated	K09338//homeobox-leucine zipper protein	gi|226502116|ref|NP_001151825.1|//homeobox-leucine zipper protein ATHB-6 [Zea mays]
541907	1182	2873.04	559.28	-2.34831	0	Down	0	EXPA5	GO:0016020//membrane;GO:0005618//cell wall;GO:0005576//extracellular region	NA	GO:0009664//plant-type cell wall organization	K20628//expansin	gi|670414115|ref|XP_008648280.1|//PREDICTED: alpha-expansin 5 isoform X1 [Zea mays];gi|162462863|ref|NP_001105042.1|//alpha-expansin 5 precursor [Zea mays]
100274799	1358	2391	348	-2.76783	0	Down	0	LOC100274799	GO:0016021//integral component of membrane;GO:0005739//mitochondrion	NA	NA	K15382//solute carrier family 50 (sugar transporter);K14948//polypyrimidine tract-binding protein 2;K13171//serine/arginine repetitive matrix protein 1;K10956//protein transport protein SEC61 subunit alpha	gi|195607544|gb|ACG25602.1|//hypothetical protein [Zea mays];AQK70055.1//hypothetical protein ZEAMMB73_Zm00001d016098 [Zea mays]
100279929	1817	8128	3686	-1.12822	0	Down	0	IDP781	GO:0005576//extracellular region;GO:0005773//vacuole	GO:0004185//serine-type carboxypeptidase activity	GO:0051603//proteolysis involved in cellular protein catabolic process	K09645//vitellogenic carboxypeptidase-like protein [EC:3.4.16.-];K16298//serine carboxypeptidase-like clade IV [EC:3.4.16.-]	gi|226533357|ref|NP_001146351.1|//uncharacterized protein LOC100279929 precursor [Zea mays]
100281240	1357	4693	1519	-1.61476	0	Down	0	pco081562	NA	GO:0003677//DNA binding	NA	K09422//myb proto-oncogene protein, plant	gi|226491167|ref|NP_001147631.1|//uncharacterized protein LOC100281240 [Zea mays]
100284708	1252	3407	831	-2.02296	0	Down	0	umc2624	GO:0016020//membrane;GO:0048046//apoplast;GO:0005618//cell wall	GO:0016762//xyloglucan:xyloglucosyl transferase activity;GO:0004553//hydrolase activity, hydrolyzing O-glycosyl compounds	GO:0010411//xyloglucan metabolic process;GO:0042546//cell wall biogenesis;GO:0071555//cell wall organization	K08235//xyloglucan:xyloglucosyl transferase [EC:2.4.1.207]	gi|226504064|ref|NP_001151075.1|//uncharacterized protein LOC100284708 precursor [Zea mays]
100286338	1545	6566	2680	-1.28016	0	Down	0	umc2588	GO:0005576//extracellular region;GO:0005739//mitochondrion	GO:0020037//heme binding;GO:0046872//metal ion binding;GO:0004601//peroxidase activity	GO:0006979//response to oxidative stress;GO:0098869//cellular oxidant detoxification;GO:0042744//hydrogen peroxide catabolic process;GO:0055114//oxidation-reduction process	K00430//peroxidase [EC:1.11.1.7]	gi|226506514|ref|NP_001152697.1|//uncharacterized protein LOC100286338 precursor [Zea mays]
100275173	1387	2474	396	-2.63065	0	Down	0	LOC100275173	NA	NA	NA	NA	gi|226506386|ref|NP_001142797.1|//uncharacterized protein LOC100275173 [Zea mays]
100383487	1896	4067	1186	-1.76524	0	Down	0	LOC100383487	GO:0005634//nucleus;GO:0005739//mitochondrion	GO:0003677//DNA binding	GO:0006355//regulation of transcription, DNA-templated	NA	gi|293335735|ref|NP_001169606.1|//uncharacterized protein LOC100383487 [Zea mays];AFT82664.1//NAC13 NAC type transcription factor, partial [Zea mays subsp. mays]
103636104	1923	4123	1219	-1.74537	0	Down	0	LOC103636104	GO:0016021//integral component of membrane	GO:0016705//oxidoreductase activity, acting on paired donors, with incorporation or reduction of molecular oxygen;GO:0020037//heme binding;GO:0005506//iron ion binding;GO:0004497//monooxygenase activity	GO:0055114//oxidation-reduction process	K07428//cytochrome P450 family 4 subfamily X [EC:1.14.14.1];K07426//cytochrome P450 family 4 subfamily B polypeptide 1 [EC:1.14.14.1]	gi|670432254|ref|XP_008656689.1|//PREDICTED: cytochrome P450 72A14-like [Zea mays]
107546758	1413	2375.97	357.83	-2.71855	0	Down	0	LOC107546758	NA	GO:0004805//trehalose-phosphatase activity	GO:0005992//trehalose biosynthetic process;GO:0016311//dephosphorylation	K01087//trehalose 6-phosphate phosphatase [EC:3.1.3.12]	gi|414589402|tpg|DAA39973.1|//TPA: hypothetical protein ZEAMMB73_891232 [Zea mays]
103651896	2432	1918.21	184.22	-3.36763	0	Down	0	LOC103651896	GO:0016020//membrane	NA	NA	NA	gi|414876974|tpg|DAA54105.1|//TPA: putative DUF594 domain containing family protein [Zea mays]
100274356	1784	4281	1329	-1.67498	0	Down	0	LOC100274356	GO:0016020//membrane	GO:0016709//oxidoreductase activity, acting on paired donors, with incorporation or reduction of molecular oxygen, NAD(P)H as one donor, and incorporation of one atom of oxygen;GO:0020037//heme binding;GO:0005506//iron ion binding	GO:0044550//secondary metabolite biosynthetic process;GO:0055114//oxidation-reduction process	K07418//cytochrome P450 family 2 subfamily J [EC:1.14.14.1];K21291//ent-cassadiene C2-hydroxylase [EC:1.14.13.-];K16083//ent-isokaurene C2-hydroxylase [EC:1.14.13.143]	gi|226499698|ref|NP_001142188.1|//putative cytochrome P450 superfamily protein [Zea mays]
100286307	954	3156	749	-2.06244	0	Down	0	LOC100286307	NA	NA	NA	K09286//EREBP-like factor	gi|226506742|ref|NP_001152666.1|//ERF-like protein [Zea mays]
100501308	1940	7761	3562.21	-1.11085	0	Down	0	LOC100501308	NA	NA	NA	K20241//WD repeat-containing protein 44	gi|242074778|ref|XP_002447325.1|//hypothetical protein SORBIDRAFT_06g033000 [Sorghum bicolor]
100284328	995	3122	739	-2.0662	0	Down	0	LOC100284328	NA	GO:0005525//GTP binding	GO:0007264//small GTPase mediated signal transduction	K07910//Ras-related protein Rab-18	gi|223947433|gb|ACN27800.1|//unknown [Zea mays]
100281369	1236	5535.64	2112.76	-1.377	0	Down	0	LOC100281369	GO:0005737//cytoplasm	GO:0004364//glutathione transferase activity	GO:0006749//glutathione metabolic process;GO:0009407//toxin catabolic process	K00799//glutathione S-transferase [EC:2.5.1.18]	ONM34546.1//Glutathione S-transferase [Zea mays];gi|226500262|ref|NP_001147759.1|//glutathione S-transferase [Zea mays]
100280530	601	2019.04	243.07	-3.0416	0	Down	0	umc1497	NA	NA	NA	NA	gi|226494895|ref|NP_001146921.1|//uncharacterized protein LOC100280530 [Zea mays]
103639428	2612	4877.98	1712.83	-1.49728	0	Down	0	LOC103639428	GO:0016021//integral component of membrane	GO:0004713//protein tyrosine kinase activity;GO:0004674//protein serine/threonine kinase activity;GO:0005524//ATP binding	GO:0006468//protein phosphorylation	K04733//interleukin-1 receptor-associated kinase 4 [EC:2.7.11.1]	gi|670440170|ref|XP_008660393.1|//PREDICTED: probable inactive receptor kinase At1g48480 [Zea mays]
100279975	1392	5127.98	1865.37	-1.4463	0	Down	0	pco093477	NA	NA	NA	K04733//interleukin-1 receptor-associated kinase 4 [EC:2.7.11.1]	gi|226510185|ref|NP_001146395.1|//uncharacterized protein LOC100279975 [Zea mays]
103633442	3657	4585.99	1547	-1.55514	0	Down	0	LOC103633442	GO:0005829//cytosol;GO:0016021//integral component of membrane;GO:0005886//plasma membrane	GO:0005524//ATP binding;GO:0004672//protein kinase activity	GO:0006468//protein phosphorylation	K04730//interleukin-1 receptor-associated kinase 1 [EC:2.7.11.1];K13420//LRR receptor-like serine/threonine-protein kinase FLS2 [EC:2.7.11.1]	gi|670425447|ref|XP_008653365.1|//PREDICTED: probable inactive receptor kinase At5g10020 [Zea mays]
100194034	1311	8530	4103	-1.04324	0	Down	0	LOC100194034	GO:0009505//plant-type cell wall;GO:0005576//extracellular region	GO:0020037//heme binding;GO:0046872//metal ion binding;GO:0004601//peroxidase activity	GO:0006979//response to oxidative stress;GO:0009664//plant-type cell wall organization;GO:0098869//cellular oxidant detoxification;GO:0042744//hydrogen peroxide catabolic process;GO:0055114//oxidation-reduction process	K00430//peroxidase [EC:1.11.1.7]	gi|212722794|ref|NP_001132567.1|//uncharacterized protein LOC100194034 precursor [Zea mays]
100281994	1825	5849.09	2318.91	-1.32214	0	Down	0	LOC100281994	GO:0046658//anchored component of plasma membrane	GO:0004553//hydrolase activity, hydrolyzing O-glycosyl compounds;GO:0030247//polysaccharide binding	GO:0005975//carbohydrate metabolic process	K19891//glucan endo-1,3-beta-glucosidase 1/2/3 [EC:3.2.1.39]	gi|226496165|ref|NP_001148381.1|//glucan endo-1,3-beta-glucosidase 7 precursor [Zea mays]
100382042	1622	4816	1684	-1.50332	0	Down	0	LOC100382042	GO:0016020//membrane	GO:0030246//carbohydrate binding;GO:0016301//kinase activity	GO:0009987//cellular process	K04733//interleukin-1 receptor-associated kinase 4 [EC:2.7.11.1]	gi|293335409|ref|NP_001168278.1|//putative D-mannose binding lectin domain related protein precursor [Zea mays]
103651530	3310	6112.75	2494.23	-1.2806	0	Down	0	LOC103651530	NA	NA	NA	K05747//Wiskott-Aldrich syndrome protein;K11294//nucleolin	XP_020406652.1//actin cytoskeleton-regulatory complex protein pan1 [Zea mays];XP_012701203.1//PREDICTED: actin cytoskeleton-regulatory complex protein pan1 [Setaria italica];OEL34954.1//hypothetical protein BAE44_0004027 [Dichanthelium oligosanthes];gi|670390110|ref|XP_008675401.1|//PREDICTED: actin cytoskeleton-regulatory complex protein pan1-like [Zea mays]
103640731	1122	1424.45	25.74	-5.77762	0	Down	0	LOC103640731	NA	NA	NA	NA	AQK39185.1//hypothetical protein ZEAMMB73_Zm00001d023346 [Zea mays];gi|670444005|ref|XP_008662443.1|//PREDICTED: uncharacterized protein LOC103640731 [Zea mays]
100282751	1834	5805	2305	-1.31991	0	Down	0	umc1107	GO:0005634//nucleus;GO:0005829//cytosol;GO:0016021//integral component of membrane;GO:0005886//plasma membrane	GO:0005215//transporter activity	GO:0006810//transport	K19996//phosphatidylinositol transfer protein SFH5	gi|226494013|ref|NP_001149129.1|//uncharacterized protein LOC100282751 [Zea mays]
103632767	2517	2772.98	584	-2.23477	0	Down	0	LOC103632767	NA	GO:0004871//signal transducer activity	GO:0048513//animal organ development;GO:0007165//signal transduction;GO:0060918//auxin transport	K10523//speckle-type POZ protein	gi|670423946|ref|XP_008652721.1|//PREDICTED: BTB/POZ domain-containing protein NPY1-like [Zea mays]
100283633	1603	3118	762.85	-2.01853	0	Down	0	TIDP3181	NA	NA	NA	K10523//speckle-type POZ protein	gi|226494903|ref|NP_001150006.1|//uncharacterized protein LOC100283633 [Zea mays]
100276361	790	4125	1320	-1.63123	0	Down	0	umc2296	NA	NA	NA	NA	gi|226958304|ref|NP_001152913.1|//uncharacterized protein LOC100276361 [Zea mays]
100501781	1819	2422	438	-2.45457	0	Down	0	LOC100501781	GO:0016021//integral component of membrane	GO:0016757//transferase activity, transferring glycosyl groups	NA	K18207//protein O-mannose beta-1,4-N-acetylglucosaminyltransferase [EC:2.4.1.312]	gi|308080932|ref|NP_001183369.1|//uncharacterized protein LOC100501781 [Zea mays]
100274124	1636	2745.76	589.34	-2.20741	0	Down	0	LOC100274124	GO:0005829//cytosol	GO:0008732//L-allo-threonine aldolase activity	GO:0006545//glycine biosynthetic process;GO:0006567//threonine catabolic process	K01620//threonine aldolase [EC:4.1.2.48]	gi|414586400|tpg|DAA36971.1|//TPA: putative threonine aldolase family protein isoform 1 [Zea mays];PAN39088.1//hypothetical protein PAHAL_G01073 [Panicum hallii]
103630606	1382	2344.85	404.81	-2.52155	0	Down	0	LOC103630606	NA	GO:0008757//S-adenosylmethionine-dependent methyltransferase activity;GO:0008171//O-methyltransferase activity;GO:0046983//protein dimerization activity	GO:0019438//aromatic compound biosynthetic process;GO:0032259//methylation	K16040//trans-resveratrol di-O-methyltransferase [EC:2.1.1.240];K13259//2,7,4'-trihydroxyisoflavanone 4'-O-methyltransferase / isoflavone 4'-O-methyltransferase [EC:2.1.1.212 2.1.1.46]	gi|670418234|ref|XP_008649874.1|//PREDICTED: O-methyltransferase ZRP4-like [Zea mays]
103632716	1158	3716.88	1093.47	-1.75255	0	Down	0	LOC103632716	GO:0005774//vacuolar membrane;GO:0016021//integral component of membrane	GO:0005384//manganese ion transmembrane transporter activity;GO:0005381//iron ion transmembrane transporter activity	GO:0071421//manganese ion transmembrane transport;GO:0034755//iron ion transmembrane transport;GO:0030026//cellular manganese ion homeostasis;GO:0006880//intracellular sequestering of iron ion;GO:0071281//cellular response to iron ion	NA	gi|985567230|ref|NP_001306653.1|//vacuolar iron transporter 1.2-like [Zea mays]
109943957	4181	1615.99	119.13	-3.74919	0	Down	0	LOC109943957	NA	GO:0003824//catalytic activity	NA	K17508//protein phosphatase PTC7 [EC:3.1.3.16]	ACR38113.1//unknown [Zea mays];gi|238008094|gb|ACR35082.1|//unknown [Zea mays];gi|238014156|gb|ACR38113.1|//unknown [Zea mays]
103634999	3268	3103.44	770.96	-1.99652	0	Down	0	LOC103634999	GO:0005634//nucleus	GO:0005524//ATP binding;GO:0008568//microtubule-severing ATPase activity	GO:0031122//cytoplasmic microtubule organization	K13254//spastin [EC:3.6.4.3];K03231//elongation factor 1-alpha	gi|670429977|ref|XP_008655793.1|//PREDICTED: uncharacterized protein LOC103634999 [Zea mays]
100501905	3264	4006	1273	-1.64131	0	Down	0	LOC100501905	NA	GO:0030246//carbohydrate binding;GO:0032450//maltose alpha-glucosidase activity;GO:0004558//alpha-1,4-glucosidase activity	GO:0000023//maltose metabolic process	K15925//alpha-D-xyloside xylohydrolase [EC:3.2.1.177]	gi|670384980|ref|XP_008673335.1|//PREDICTED: uncharacterized protein LOC100501905 isoform X1 [Zea mays]
103643907	3452	7715.99	3643	-1.0701	0	Down	0	LOC103643907	GO:0016021//integral component of membrane	GO:0004674//protein serine/threonine kinase activity;GO:0005524//ATP binding	GO:0006468//protein phosphorylation	K00924//null	gi|670368075|ref|XP_008665300.1|//PREDICTED: probable receptor protein kinase TMK1 [Zea mays]
542165	2892	4030	1291	-1.62967	0	Down	0	an2	GO:0009536//plastid	GO:0000287//magnesium ion binding;GO:0009905//ent-copalyl diphosphate synthase activity;GO:0010333//terpene synthase activity	GO:0051504//diterpene phytoalexin precursor biosynthetic process pathway;GO:0009685//gibberellin metabolic process	K04120//ent-copalyl diphosphate synthase [EC:5.5.1.13]	gi|821324743|ref|NP_001105257.2|//kaurene synthase 2 [Zea mays];XP_020395978.1//kaurene synthase 2 isoform X1 [Zea mays]
100274767	554	3093	783	-1.9693	0	Down	0	umc1290	NA	NA	NA	NA	gi|226507749|ref|NP_001142527.1|//uncharacterized protein LOC100274767 [Zea mays]
100275437	629	4079	1325	-1.6096	0	Down	0	LOC100275437	GO:0016021//integral component of membrane	NA	NA	NA	gi|226530070|ref|NP_001142981.1|//uncharacterized protein LOC100275437 [Zea mays]
541885	1480	4366	1494	-1.53451	0	Down	0	nip3a	GO:0005887//integral component of plasma membrane;GO:0009536//plastid;GO:0016328//lateral plasma membrane	GO:0015250//water channel activity;GO:0015105//arsenite transmembrane transporter activity;GO:0015254//glycerol channel activity;GO:0080138//borate uptake transmembrane transporter activity	GO:0006833//water transport;GO:0046685//response to arsenic-containing substance;GO:0009992//cellular water homeostasis;GO:0015700//arsenite transport;GO:0015793//glycerol transport;GO:0010036//response to boron-containing substance;GO:0035445//borate transmembrane transport	K09874//aquaporin NIP	ACN28900.1//unknown [Zea mays];gi|162458955|ref|NP_001105021.1|//aquaporin NIP3-1 [Zea mays]
100274741	1100	2465	479	-2.35087	0	Down	0	LOC100274741	GO:0016021//integral component of membrane	NA	NA	K12600//superkiller protein 3	gi|226507034|ref|NP_001142507.1|//uncharacterized protein LOC100274741 [Zea mays]
100278490	866	4973	1861.9	-1.40472	0	Down	0	LOC100278490	NA	GO:0008270//zinc ion binding	NA	NA	gi|413923495|gb|AFW63427.1|//hypothetical protein ZEAMMB73_159229, partial [Zea mays]
103645221	345	3396	948	-1.82825	0	Down	0	LOC103645221	NA	NA	NA	NA	NA
100277143	448	2651	570	-2.20488	0	Down	0	LOC100277143	NA	NA	NA	NA	NA
100274623	557	2971	730	-2.01236	0	Down	0	LOC100274623	NA	NA	NA	NA	gi|238011614|gb|ACR36842.1|//unknown [Zea mays]
100278463	1048	5636	2301	-1.27979	0	Down	0	LOC100278463	NA	GO:0003677//DNA binding	GO:1901700//response to oxygen-containing compound;GO:0001101//response to acid chemical;GO:0006355//regulation of transcription, DNA-templated	K09286//EREBP-like factor	gi|413917083|gb|AFW57015.1|//putative AP2/EREBP transcription factor superfamily protein [Zea mays]
100280588	797	7190	3330	-1.09785	0	Down	0	pco144716(489)	GO:0016021//integral component of membrane	NA	NA	K12951//cation-transporting P-type ATPase D [EC:3.6.3.-];K03036//26S proteasome regulatory subunit N6	gi|226509602|ref|NP_001146979.1|//uncharacterized protein LOC100280588 precursor [Zea mays]
100272911	2167	3795	1186	-1.66537	0	Down	0	pco094428	NA	GO:0005524//ATP binding	NA	K03283//heat shock 70kDa protein 1/8	gi|670435355|ref|XP_008658250.1|//PREDICTED: uncharacterized protein LOC100272911 isoform X1 [Zea mays];gi|413956161|gb|AFW88810.1|//hypothetical protein ZEAMMB73_832667 [Zea mays]
100501595	1537	4857	1816	-1.40668	0	Down	0	LOC100501595	NA	GO:0005488//binding;GO:0016491//oxidoreductase activity	GO:0008152//metabolic process;GO:0050896//response to stimulus;GO:0009987//cellular process	K00430//peroxidase [EC:1.11.1.7]	gi|242046136|ref|XP_002460939.1|//hypothetical protein SORBIDRAFT_02g037840 [Sorghum bicolor];ONM59171.1//Peroxidase 52 [Zea mays]
542278	3228	6324.21	2757.45	-1.18493	0	Down	0	LOC542278	NA	GO:0043546//molybdopterin cofactor binding;GO:0020037//heme binding;GO:0050464//nitrate reductase (NADPH) activity;GO:0030151//molybdenum ion binding;GO:0009703//nitrate reductase (NADH) activity	GO:0042128//nitrate assimilation;GO:0022900//electron transport chain;GO:0006809//nitric oxide biosynthetic process	K10534//nitrate reductase (NAD(P)H) [EC:1.7.1.1 1.7.1.2 1.7.1.3]	gi|803378384|ref|NP_001292785.1|//nitrate reductase [NADH]-like [Zea mays]
100279551	1785	5386.13	2149.93	-1.31234	0	Down	0	LOC100279551	GO:0005829//cytosol	GO:0004674//protein serine/threonine kinase activity;GO:0016301//kinase activity	GO:0016310//phosphorylation;GO:0006468//protein phosphorylation;GO:0009987//cellular process;GO:0035556//intracellular signal transduction	NA	gi|226507336|ref|NP_001146020.1|//uncharacterized protein LOC100279551 [Zea mays];gi|670428099|ref|XP_008654813.1|//PREDICTED: hypothetical protein isoform X1 [Zea mays]
103641937	5626	5722.99	2373.97	-1.25684	3.4e-305	Down	3.87e-306	LOC103641937	GO:0016021//integral component of membrane	GO:0005524//ATP binding;GO:0042626//ATPase activity, coupled to transmembrane movement of substances	GO:0055085//transmembrane transport	K05665//ATP-binding cassette, subfamily C (CFTR/MRP), member 1	XP_021319479.1//putative ABC transporter C family member 15 [Sorghum bicolor];gi|670446507|ref|XP_008663460.1|//PREDICTED: LOW QUALITY PROTEIN: putative ABC transporter C family member 15 [Zea mays]
103647781	2006	3492	1030	-1.74879	5.14e-304	Down	5.86e-305	LOC103647781	GO:0005887//integral component of plasma membrane	GO:0005355//glucose transmembrane transporter activity;GO:0005351//sugar:proton symporter activity	GO:0046323//glucose import;GO:0015992//proton transport;GO:1904659//glucose transmembrane transport	K08150//MFS transporter, SP family, solute carrier family 2 (myo-inositol transporter), member 13	gi|670379303|ref|XP_008670519.1|//PREDICTED: putative polyol transporter 1 [Zea mays]
100273911	2206	4936	1893	-1.37004	9.18e-301	Down	1.05e-301	Orphan313	NA	NA	NA	K14411//RNA-binding protein Musashi	gi|226529225|ref|NP_001141775.1|//uncharacterized protein LOC100273911 [Zea mays];XP_008672485.1//protein IQ-DOMAIN 31 isoform X2 [Zea mays];gi|670383378|ref|XP_008672485.1|//PREDICTED: uncharacterized protein LOC100273911 isoform X2 [Zea mays];NP_001141775.1//Protein IQ-DOMAIN 31 [Zea mays]
103627762	1522	3839	1245	-1.61196	8.56e-298	Down	9.88e-299	LOC103627762	NA	NA	NA	K14299//nucleoporin SEH1	gi|670410278|ref|XP_008646290.1|//PREDICTED: uncharacterized protein LOC103627762 [Zea mays]
100273251	1520	2238	411	-2.43238	1.86e-297	Down	2.15e-298	LOC100273251	GO:0043231//intracellular membrane-bounded organelle	GO:0008194//UDP-glycosyltransferase activity;GO:0016758//transferase activity, transferring hexosyl groups	GO:0009813//flavonoid biosynthetic process;GO:0052696//flavonoid glucuronidation	K13495//cis-zeatin O-glucosyltransferase [EC:2.4.1.215]	gi|414585929|tpg|DAA36500.1|//TPA: cis-zeatin O-glucosyltransferase [Zea mays]
100191584	1370	7463	3579	-1.04757	2.5e-297	Down	2.9e-298	LOC100191584	GO:0048046//apoplast;GO:0005618//cell wall	GO:0016762//xyloglucan:xyloglucosyl transferase activity;GO:0004553//hydrolase activity, hydrolyzing O-glycosyl compounds	GO:0010411//xyloglucan metabolic process;GO:0042546//cell wall biogenesis;GO:0071555//cell wall organization	K08235//xyloglucan:xyloglucosyl transferase [EC:2.4.1.207];K14504//xyloglucan:xyloglucosyl transferase TCH4 [EC:2.4.1.207]	gi|212275237|ref|NP_001130486.1|//xyloglucan endotransglucosylase/hydrolase protein 23 precursor [Zea mays];gi|670402194|ref|XP_008680972.1|//PREDICTED: xyloglucan endotransglucosylase/hydrolase protein 23 isoform X1 [Zea mays]
103630365	2284	7242	3431	-1.06513	1.79e-296	Down	2.09e-297	LOC103630365	NA	GO:0004563//beta-N-acetylhexosaminidase activity	GO:0005975//carbohydrate metabolic process	K12373//hexosaminidase [EC:3.2.1.52]	gi|670417681|ref|XP_008649645.1|//PREDICTED: beta-hexosaminidase 3 isoform X1 [Zea mays];gi|670417683|ref|XP_008649646.1|//PREDICTED: beta-hexosaminidase 3 isoform X2 [Zea mays]
103631987	3433	4394	1577	-1.46573	1.81e-296	Down	2.1e-297	LOC103631987	GO:0016021//integral component of membrane	GO:0005524//ATP binding;GO:0004672//protein kinase activity	GO:0006468//protein phosphorylation	K04733//interleukin-1 receptor-associated kinase 4 [EC:2.7.11.1];K13420//LRR receptor-like serine/threonine-protein kinase FLS2 [EC:2.7.11.1]	gi|670422287|ref|XP_008652068.1|//PREDICTED: probable inactive leucine-rich repeat receptor-like protein kinase At3g03770 [Zea mays];NP_001317519.1//putative leucine-rich repeat receptor-like protein kinase family protein precursor [Zea mays]
100383581	3572	5017	1962	-1.34188	3.67e-296	Down	4.28e-297	LOC100383581	NA	GO:0046872//metal ion binding;GO:0051213//dioxygenase activity	GO:0055114//oxidation-reduction process	K04124//gibberellin 3-beta-dioxygenase [EC:1.14.11.15];K05278//flavonol synthase [EC:1.14.11.23];K18054//2'-deoxymugineic-acid 2'-dioxygenase / mugineic-acid 3-dioxygenase [EC:1.14.11.24 1.14.11.25]	NP_001169700.1//uncharacterized protein LOC100383581 [Zea mays];gi|293336471|ref|NP_001169700.1|//uncharacterized protein LOC100383581 [Zea mays]
100500709	1158	1277.1	36.78	-5.10518	4.07e-296	Down	4.74e-297	OMT8	NA	GO:0046872//metal ion binding;GO:0008168//methyltransferase activity	GO:0006952//defense response;GO:0032259//methylation	K08241//jasmonate O-methyltransferase [EC:2.1.1.141]	gi|304571955|ref|NP_001182139.1|//benzoate O-methyltransferase [Zea mays]
100192112	2080	7330	3498	-1.05466	2.8e-295	Down	3.28e-296	pco115279a	GO:0016021//integral component of membrane;GO:0000139//Golgi membrane	GO:0047259//glucomannan 4-beta-mannosyltransferase activity;GO:0051753//mannan synthase activity	GO:0097502//mannosylation;GO:0010192//mucilage biosynthetic process;GO:0048359//mucilage metabolic process involved in seed coat development;GO:0071555//cell wall organization	K13680//beta-mannan synthase [EC:2.4.1.32]	gi|212275782|ref|NP_001131007.1|//uncharacterized protein LOC100192112 [Zea mays]
103637063	2092	4013	1360	-1.54845	1.16e-293	Down	1.36e-294	LOC103637063	GO:0005887//integral component of plasma membrane	GO:0005355//glucose transmembrane transporter activity;GO:0005351//sugar:proton symporter activity	GO:0046323//glucose import;GO:0015992//proton transport;GO:1904659//glucose transmembrane transport	K08150//MFS transporter, SP family, solute carrier family 2 (myo-inositol transporter), member 13	gi|414867393|tpg|DAA45950.1|//TPA: hypothetical protein ZEAMMB73_850316 [Zea mays]
BGI_novel_G000879	647	1705.42	2.02	-9.70893	4.51e-290	Down	5.35e-291	NA	NA	NA	NA	K20102//YTH domain-containing family protein	XP_020393778.1//uncharacterized protein LOC103628711 [Zea mays]
100383480	2442	4546.23	1694.09	-1.41154	6.57e-290	Down	7.81e-291	GRAS19	GO:0005634//nucleus	GO:0043565//sequence-specific DNA binding;GO:0003700//transcription factor activity, sequence-specific DNA binding	GO:0055072//iron ion homeostasis;GO:0045930//negative regulation of mitotic cell cycle;GO:0008356//asymmetric cell division;GO:0006355//regulation of transcription, DNA-templated;GO:0009956//radial pattern formation;GO:0048366//leaf development	K14494//DELLA protein	gi|293333450|ref|NP_001169599.1|//hypothetical protein [Zea mays]
100286150	1255	3684	1182	-1.62742	9.08e-290	Down	1.08e-290	bHLH30	GO:0005634//nucleus;GO:0009536//plastid	GO:0003677//DNA binding;GO:0046983//protein dimerization activity	GO:0080113//regulation of seed growth;GO:0006355//regulation of transcription, DNA-templated;GO:0009742//brassinosteroid mediated signaling pathway	NA	gi|226491634|ref|NP_001152510.1|//DNA binding protein [Zea mays]
100217291	1538	5798	2494	-1.20447	3e-289	Down	3.58e-290	LOC100217291	GO:0005794//Golgi apparatus	GO:0016757//transferase activity, transferring glycosyl groups	GO:0000271//polysaccharide biosynthetic process	K20893//probable galacturonosyltransferase-like 1 [EC:2.4.1.-]	gi|219363085|ref|NP_001137113.1|//uncharacterized protein LOC100217291 precursor [Zea mays]
100283821	938	4318	1563	-1.45342	9.63e-288	Down	1.15e-288	LOC100283821	GO:0009536//plastid	NA	NA	K13993//HSP20 family protein	gi|223973775|gb|ACN31075.1|//unknown [Zea mays]
100279865	2340	2148	392	-2.44144	8.75e-287	Down	1.05e-287	LOC100279865	GO:0005739//mitochondrion	GO:0008137//NADH dehydrogenase (ubiquinone) activity	GO:0055114//oxidation-reduction process	K17871//NADH:ubiquinone reductase (non-electrogenic) [EC:1.6.5.9]	gi|670420966|ref|XP_008651347.1|//PREDICTED: uncharacterized protein LOC100279865 isoform X1 [Zea mays];XP_008651347.1//uncharacterized protein LOC100279865 isoform X1 [Zea mays]
100384248	3226	5826.69	2526.42	-1.19296	2.63e-286	Down	3.16e-287	IDP491	GO:0016021//integral component of membrane	GO:0016174//NAD(P)H oxidase activity;GO:0004601//peroxidase activity;GO:0005509//calcium ion binding;GO:0043621//protein self-association	GO:0098869//cellular oxidant detoxification;GO:0009845//seed germination;GO:0055114//oxidation-reduction process;GO:0009408//response to heat	K13447//respiratory burst oxidase [EC:1.6.3.- 1.11.1.-]	gi|670384878|ref|XP_008673282.1|//PREDICTED: uncharacterized protein LOC100384248 isoform X1 [Zea mays]
100191539	1899	4613	1750	-1.38573	4.47e-286	Down	5.37e-287	LOC100191539	GO:0016021//integral component of membrane	GO:0016709//oxidoreductase activity, acting on paired donors, with incorporation or reduction of molecular oxygen, NAD(P)H as one donor, and incorporation of one atom of oxygen;GO:0020037//heme binding;GO:0005506//iron ion binding	GO:0009809//lignin biosynthetic process;GO:0055114//oxidation-reduction process	K09754//coumaroylquinate(coumaroylshikimate) 3'-monooxygenase [EC:1.14.13.36]	gi|212275836|ref|NP_001130442.1|//putative cytochrome P450 superfamily protein [Zea mays];gi|670382507|ref|XP_008672021.1|//PREDICTED: putative cytochrome P450 superfamily protein isoform X1 [Zea mays]
100217228	1573	4758	1846	-1.35333	1.28e-284	Down	1.55e-285	pco098379	GO:0016021//integral component of membrane;GO:0009536//plastid	NA	NA	K01883//cysteinyl-tRNA synthetase [EC:6.1.1.16]	gi|219363603|ref|NP_001137056.1|//uncharacterized protein LOC100217228 [Zea mays]
100383478	2307	2987	815	-1.8612	2.06e-283	Down	2.5e-284	LOC100383478	GO:0016021//integral component of membrane;GO:0005737//cytoplasm	GO:0000234//phosphoethanolamine N-methyltransferase activity	GO:0032259//methylation;GO:0006656//phosphatidylcholine biosynthetic process	K05929//phosphoethanolamine N-methyltransferase [EC:2.1.1.103]	gi|293332825|ref|NP_001169597.1|//uncharacterized protein LOC100383478 [Zea mays]
541909	1268	3900	1334	-1.53509	7.41e-282	Down	8.99e-283	expB4	GO:0005576//extracellular region	NA	GO:0019953//sexual reproduction	K20628//expansin	gi|162463154|ref|NP_001105043.1|//beta-expansin 4 precursor [Zea mays]
103631579	3097	5820	2545	-1.18073	2.31e-281	Down	2.81e-282	LOC103631579	GO:0005739//mitochondrion	NA	NA	NA	XP_008650681.2//uncharacterized protein LOC103631579 isoform X1 [Zea mays];gi|670361875|ref|XP_008650681.1|//PREDICTED: LOW QUALITY PROTEIN: uncharacterized protein LOC103631579 [Zea mays]
100282066	708	2777.96	714.93	-1.94553	9.97e-280	Down	1.22e-280	umc2403	NA	NA	NA	NA	gi|924859476|ref|NP_001148451.2|//uncharacterized protein LOC100282066 [Zea mays]
100285849	1732	3328.5	1015.22	-1.70046	9.52e-279	Down	1.17e-279	LOC100285849	NA	GO:0004674//protein serine/threonine kinase activity;GO:0005524//ATP binding	GO:0007165//signal transduction;GO:0006468//protein phosphorylation	K07198//5'-AMP-activated protein kinase, catalytic alpha subunit [EC:2.7.11.11]	ONM21795.1//CIPK-like protein 1 [Zea mays];gi|226496405|ref|NP_001152211.1|//CIPK-like protein 1 [Zea mays]
100286251	569	3196	945	-1.74526	1.33e-277	Down	1.63e-278	LOC100286251	NA	NA	NA	NA	gi|226491892|ref|NP_001152610.1|//EGG APPARATUS-1 protein [Zea mays]
103164609	1363	4902	1967	-1.30475	3.15e-277	Down	3.88e-278	LOC103164609	NA	GO:0042349//guiding stereospecific synthesis activity	GO:0009699//phenylpropanoid biosynthetic process	K19027//zinc finger FYVE domain-containing protein 26	gi|628601855|ref|NP_001278782.1|//jasmonate-induced protein-like [Zea mays]
100277114	812	1487	139	-3.40662	1.07e-276	Down	1.33e-277	LOC100277114	NA	NA	NA	NA	gi|413948851|gb|AFW81500.1|//hypothetical protein ZEAMMB73_543053 [Zea mays]
100382200	2813	1195.01	36.42	-5.02352	4.23e-276	Down	5.22e-277	LOC100382200	GO:0009570//chloroplast stroma	GO:0020037//heme binding;GO:0004601//peroxidase activity	GO:0006979//response to oxidative stress;GO:0098869//cellular oxidant detoxification;GO:0045727//positive regulation of translation;GO:0009658//chloroplast organization;GO:0031425//chloroplast RNA processing;GO:0055114//oxidation-reduction process	K20888//xyloglucan galactosyltransferase MUR3 [EC:2.4.1.-];K17710//pentatricopeptide repeat domain-containing protein 1	gi|293333330|ref|NP_001168430.1|//uncharacterized protein LOC100382200 [Zea mays]
100216807	2668	1202.07	39.97	-4.89784	9.15e-276	Down	1.13e-276	LOC100216807	GO:0016021//integral component of membrane	GO:0005215//transporter activity	GO:0055085//transmembrane transport	K13606//chlorophyll(ide) b reductase [EC:1.1.1.294];K12818//ATP-dependent RNA helicase DHX8/PRP22 [EC:3.6.4.13]	XP_020405713.1//uncharacterized protein LOC103649763 [Zea mays];gi|670386821|ref|XP_008674073.1|//PREDICTED: uncharacterized protein LOC103650238 isoform X2 [Zea mays]
100281231	1209	5140	2127	-1.26032	1.89e-275	Down	2.34e-276	LOC100281231	GO:0016021//integral component of membrane	NA	NA	NA	gi|226495555|ref|NP_001147622.1|//NHL25 [Zea mays]
100384031	6296	1178.04	14.46	-6.33555	9.4e-275	Down	1.17e-275	LOC100384031	NA	GO:0043531//ADP binding	NA	K19613//leucine-rich repeat protein SHOC2;K15078//structure-specific endonuclease subunit SLX1 [EC:3.6.1.-]	AQK39060.1//Rust resistance-like protein RP1-4 [Zea mays];NP_001337221.1//rust resistance-like protein RP1-4 [Zea mays];gi|293336564|ref|NP_001170111.1|//rust resistance-like protein RP1-4 [Zea mays];gi|413915994|gb|AFW55926.1|//hypothetical protein ZEAMMB73_963178 [Zea mays]
100282103	2280	6003	2702	-1.13903	4.76e-274	Down	5.94e-275	pco115429b	GO:0016021//integral component of membrane	GO:0005215//transporter activity	GO:0055085//transmembrane transport	K14611//solute carrier family 23 (nucleobase transporter), member 1/2	XP_008650508.1//uncharacterized protein LOC103631357 [Zea mays];gi|226496968|ref|NP_001148488.1|//uncharacterized protein LOC100282103 [Zea mays];gi|224030809|gb|ACN34480.1|//unknown [Zea mays]
100191748	1460	2924	814	-1.83222	1.21e-271	Down	1.52e-272	LOC100191748	NA	GO:0016788//hydrolase activity, acting on ester bonds	NA	K21026//acetylajmaline esterase [EC:3.1.1.80]	gi|212274355|ref|NP_001130647.1|//uncharacterized protein LOC100191748 precursor [Zea mays]
100194196	2213	5293.95	2243.91	-1.22571	1.36e-271	Down	1.72e-272	LOC100194196	GO:0009536//plastid	NA	NA	K18134//protein O-GlcNAc transferase [EC:2.4.1.255]	gi|413945240|gb|AFW77889.1|//hypothetical protein ZEAMMB73_009888 [Zea mays]
100192731	1324	2788	742	-1.89712	1.65e-271	Down	2.09e-272	LOC100192731	NA	NA	NA	NA	gi|414587619|tpg|DAA38190.1|//TPA: hypothetical protein ZEAMMB73_713076 [Zea mays]
100278639	2041	3453	1109	-1.62597	2.35e-271	Down	2.97e-272	LOC100278639	GO:0016021//integral component of membrane	NA	NA	NA	gi|226491235|ref|NP_001145321.1|//uncharacterized protein LOC100278639 [Zea mays]
100273558	2561	6335	2942	-1.09392	5.63e-271	Down	7.12e-272	LOC100273558	GO:0005887//integral component of plasma membrane;GO:0009536//plastid	GO:0005249//voltage-gated potassium channel activity	GO:0071805//potassium ion transmembrane transport;GO:0042391//regulation of membrane potential	K05391//cyclic nucleotide gated channel, other eukaryote	gi|226531061|ref|NP_001141448.1|//uncharacterized protein LOC100273558 [Zea mays];gi|224028413|gb|ACN33282.1|//unknown [Zea mays]
100280710	1785	2008	362	-2.45907	2.04e-270	Down	2.58e-271	TIDP3391	NA	GO:0003677//DNA binding	NA	K09422//myb proto-oncogene protein, plant	gi|226500070|ref|NP_001147101.1|//uncharacterized protein LOC100280710 [Zea mays]
100501987	684	2065	388	-2.39939	2.71e-270	Down	3.44e-271	LOC100501987	NA	NA	GO:0008283//cell proliferation	K03860//phosphatidylinositol glycan, class Q;K20887//xyloglucan glycosyltransferase 4 [EC:2.4.1.-]	gi|308080203|ref|NP_001183511.1|//gibberellin-regulated protein 2 precursor [Zea mays]
100276100	1768	5743	2549	-1.15925	1.06e-269	Down	1.35e-270	LOC100276100	GO:0016021//integral component of membrane	NA	NA	K03097//casein kinase II subunit alpha [EC:2.7.11.1]	gi|223973437|gb|ACN30906.1|//unknown [Zea mays];gi|194704194|gb|ACF86181.1|//unknown [Zea mays];XP_020405206.1//uncharacterized protein LOC100276100 isoform X2 [Zea mays]
100283748	1418	7266	3595	-1.00255	1.87e-269	Down	2.38e-270	LOC100283748	GO:0005615//extracellular space;GO:0005764//lysosome	GO:0004197//cysteine-type endopeptidase activity;GO:0005215//transporter activity	GO:0006810//transport;GO:0051603//proteolysis involved in cellular protein catabolic process	K16290//xylem cysteine proteinase [EC:3.4.22.-]	gi|226533314|ref|NP_001150119.1|//xylem cysteine proteinase 2 [Zea mays]
100285622	1972	1987	355	-2.47208	3.22e-269	Down	4.1e-270	LOC100285622	NA	GO:0016597//amino acid binding	GO:0008152//metabolic process	NA	gi|226510421|ref|NP_001151985.1|//ACR8 [Zea mays]
100285510	1913	4241	1590	-1.40275	4.98e-268	Down	6.37e-269	cl33342_1	GO:0005773//vacuole	GO:0004185//serine-type carboxypeptidase activity	GO:0051603//proteolysis involved in cellular protein catabolic process	K16297//serine carboxypeptidase-like clade II [EC:3.4.16.-]	gi|930945285|ref|NP_001151874.2|//uncharacterized protein LOC100285510 precursor [Zea mays]
103627631	1526	2270	490	-2.19921	1.44e-267	Down	1.85e-268	LOC103627631	GO:0005739//mitochondrion	GO:0008863//formate dehydrogenase (NAD+) activity;GO:0051287//NAD binding;GO:0004617//phosphoglycerate dehydrogenase activity	GO:0042183//formate catabolic process;GO:0055114//oxidation-reduction process;GO:0009070//serine family amino acid biosynthetic process	K00122//formate dehydrogenase [EC:1.2.1.2]	gi|670409932|ref|XP_008646146.1|//PREDICTED: formate dehydrogenase 2, mitochondrial-like [Zea mays]
103647517	2858	5265	2248	-1.21517	1.74e-266	Down	2.24e-267	LOC103647517	NA	GO:0016301//kinase activity	GO:0016310//phosphorylation	K14544//U3 small nucleolar RNA-associated protein 22	gi|670378684|ref|XP_008670267.1|//PREDICTED: phosphatidylinositol 4-kinase gamma 7-like [Zea mays]
100191323	1367	6332	2968	-1.08055	1.58e-265	Down	2.05e-266	umc2562	NA	GO:0004857//enzyme inhibitor activity	GO:0030154//cell differentiation;GO:0043086//negative regulation of catalytic activity;GO:0048833//specification of floral organ number	K20718//LRR receptor-like serine/threonine-protein kinase ERECTA [EC:2.7.11.1];K01188//beta-glucosidase [EC:3.2.1.21]	gi|224030401|gb|ACN34276.1|//unknown [Zea mays]
100282656	2206	5309	2291	-1.19984	2.16e-263	Down	2.81e-264	LOC100282656	GO:0016021//integral component of membrane;GO:0005886//plasma membrane	GO:0015171//amino acid transmembrane transporter activity	GO:0003333//amino acid transmembrane transport	K14209//solute carrier family 36 (proton-coupled amino acid transporter)	gi|926234449|ref|NP_001149036.2|//amino acid carrier [Zea mays];NP_001149036.2//amino acid carrier [Zea mays]
103645584	1133	2078.25	409.05	-2.3324	3.92e-263	Down	5.12e-264	LOC103645584	NA	GO:0008017//microtubule binding	GO:0044763//single-organism cellular process;GO:0000226//microtubule cytoskeleton organization;GO:0000910//cytokinesis	K16732//protein regulator of cytokinesis 1	gi|670371157|ref|XP_008666836.1|//PREDICTED: 65-kDa microtubule-associated protein 6-like, partial [Zea mays]
103653643	1337	2064	407	-2.32972	5.53e-261	Down	7.25e-262	LOC103653643	GO:0016020//membrane	GO:0046872//metal ion binding;GO:0004842//ubiquitin-protein transferase activity	GO:0044699//single-organism process;GO:0016567//protein ubiquitination	K16286//E3 ubiquitin-protein ligase EL5 [EC:2.3.2.27]	gi|670397037|ref|XP_008678705.1|//PREDICTED: E3 ubiquitin-protein ligase EL5-like [Zea mays]
100279785	3343	5662.5	2541.26	-1.14327	3.9e-260	Down	5.12e-261	LOC100279785	GO:0005634//nucleus	GO:0008289//lipid binding;GO:0003677//DNA binding;GO:0008276//protein methyltransferase activity	GO:0006355//regulation of transcription, DNA-templated;GO:0006479//protein methylation	K09338//homeobox-leucine zipper protein	gi|670359621|ref|XP_008672864.1|//PREDICTED: putative homeobox/lipid-binding domain family protein isoform X1 [Zea mays];NP_001146215.1//putative homeobox/lipid-binding domain family protein [Zea mays];gi|226531570|ref|NP_001146215.1|//putative homeobox/lipid-binding domain family protein [Zea mays]
103643778	3763	2411	581	-2.0404	1.6e-258	Down	2.12e-259	LOC103643778	NA	GO:0016787//hydrolase activity	GO:0046856//phosphatidylinositol dephosphorylation	K20279//synaptojanin [EC:3.1.3.36]	XP_008665163.1//type IV inositol polyphosphate 5-phosphatase 7 [Zea mays];gi|670367745|ref|XP_008665163.1|//PREDICTED: type I inositol 1,4,5-trisphosphate 5-phosphatase CVP2-like [Zea mays]
100284359	1947	4140	1566	-1.38992	4.36e-258	Down	5.76e-259	LOC100284359	NA	GO:0046983//protein dimerization activity	NA	K13422//transcription factor MYC2	gi|226494891|ref|NP_001150726.1|//DNA binding protein [Zea mays]
100274054	1649	5381	2365	-1.17341	1.02e-257	Down	1.35e-258	LOC100274054	NA	NA	NA	K19519//transforming growth factor-beta-induced protein	gi|670420564|ref|XP_008651121.1|//PREDICTED: uncharacterized protein LOC100274054 isoform X1 [Zea mays]
100283884	1120	3877.94	1408.98	-1.44802	3.71e-257	Down	4.92e-258	cl615_-1	NA	NA	NA	K14399//polyribonucleotide 5'-hydroxyl-kinase [EC:2.7.1.78];K19996//phosphatidylinositol transfer protein SFH5;K00133//aspartate-semialdehyde dehydrogenase [EC:1.2.1.11];K02433//aspartyl-tRNA(Asn)/glutamyl-tRNA(Gln) amidotransferase subunit A [EC:6.3.5.6 6.3.5.7]	gi|927261910|ref|NP_001150254.2|//uncharacterized protein LOC100283884 [Zea mays]
100281180	1878	4221	1623	-1.3663	2.27e-256	Down	3.03e-257	LOC100281180	NA	GO:0003840//gamma-glutamyltransferase activity	GO:0006749//glutathione metabolic process	K00681//gamma-glutamyltranspeptidase / glutathione hydrolase [EC:2.3.2.2 3.4.19.13];K18592//gamma-glutamyltranspeptidase / glutathione hydrolase / leukotriene-C4 hydrolase [EC:2.3.2.2 3.4.19.13 3.4.19.14]	gi|226499210|ref|NP_001147571.1|//gamma-glutamyltranspeptidase 1 precursor [Zea mays]
100383885	1210	1649	234	-2.80439	2.5e-256	Down	3.33e-257	LOC100383885	NA	GO:0008270//zinc ion binding;GO:0016491//oxidoreductase activity	GO:0055114//oxidation-reduction process	K07119//uncharacterized protein	gi|413920643|gb|AFW60575.1|//putative alcohol dehydrogenase superfamily protein [Zea mays]
103627012	4284	1441	155	-3.20411	1.39e-254	Down	1.85e-255	LOC103627012	NA	NA	NA	K04733//interleukin-1 receptor-associated kinase 4 [EC:2.7.11.1];K17302//coatomer subunit beta'	XP_020394081.1//LOW QUALITY PROTEIN: uncharacterized protein LOC103627012 [Zea mays];gi|670408464|ref|XP_008645583.1|//PREDICTED: uncharacterized protein LOC103627012 [Zea mays]
100280010	1965	4331	1699.02	-1.33737	1.4e-254	Down	1.87e-255	umc1483	GO:0016021//integral component of membrane;GO:0009536//plastid	GO:0004713//protein tyrosine kinase activity;GO:0004674//protein serine/threonine kinase activity;GO:0005524//ATP binding	GO:0006468//protein phosphorylation	K04733//interleukin-1 receptor-associated kinase 4 [EC:2.7.11.1]	gi|670428146|ref|XP_008654840.1|//PREDICTED: uncharacterized protein LOC100280010 isoform X1 [Zea mays]
103648481	2326	1139.63	48.55	-4.54033	1.97e-254	Down	2.63e-255	LOC103648481	GO:0031965//nuclear membrane;GO:0044614//nuclear pore cytoplasmic filaments	GO:0003723//RNA binding;GO:0005487//nucleocytoplasmic transporter activity;GO:0017056//structural constituent of nuclear pore;GO:0008139//nuclear localization sequence binding	GO:0006406//mRNA export from nucleus;GO:0034398//telomere tethering at nuclear periphery;GO:0009733//response to auxin;GO:0000973//posttranscriptional tethering of RNA polymerase II gene DNA at nuclear periphery;GO:0006606//protein import into nucleus;GO:0009870//defense response signaling pathway, resistance gene-dependent	K14297//nuclear pore complex protein Nup98-Nup96	AQL00622.1//Zinc finger CCCH domain-containing protein 19 [Zea mays];AQL00602.1//Zinc finger CCCH domain-containing protein 19 [Zea mays];AQL00624.1//Zinc finger CCCH domain-containing protein 19 [Zea mays];gi|670441354|ref|XP_008660969.1|//PREDICTED: LOW QUALITY PROTEIN: nuclear pore complex protein Nup96 homolog [Zea mays];XP_008660498.1//nuclear pore complex protein NUP96 isoform X1 [Zea mays]
100277838	803	1720.6	270	-2.65926	6.42e-253	Down	8.63e-254	LOC100277838	NA	NA	NA	NA	gi|226496960|ref|NP_001145226.1|//uncharacterized protein LOC100278493 precursor [Zea mays]
100501224	1882	2750	774	-1.8164	1.39e-252	Down	1.87e-253	LOC100501224	NA	NA	NA	NA	gi|670394547|ref|XP_008677708.1|//PREDICTED: uncharacterized protein LOC100501224 isoform X1 [Zea mays]
103644032	1952	2445.87	614.32	-1.98066	2.45e-252	Down	3.3e-253	LOC103644032	GO:0016020//membrane	GO:0016709//oxidoreductase activity, acting on paired donors, with incorporation or reduction of molecular oxygen, NAD(P)H as one donor, and incorporation of one atom of oxygen;GO:0046872//metal ion binding	GO:0098542//defense response to other organism;GO:0042343//indole glucosinolate metabolic process;GO:0044550//secondary metabolite biosynthetic process	K00517//null;K13260//isoflavone 2'-hydroxylase [EC:1.14.13.89]	gi|670368407|ref|XP_008665445.1|//PREDICTED: isoflavone 2'-hydroxylase-like [Zea mays]
103654541	3255	2670	734	-1.85036	1.6e-251	Down	2.16e-252	LOC103654541	NA	NA	GO:0051513//regulation of monopolar cell growth	NA	gi|670399273|ref|XP_008679598.1|//PREDICTED: protein LONGIFOLIA 2 isoform X1 [Zea mays];gi|670399275|ref|XP_008679599.1|//PREDICTED: protein LONGIFOLIA 2 isoform X2 [Zea mays]
100283707	1673	6124	2901	-1.0653	5.09e-251	Down	6.88e-252	LOC100283707	GO:0016021//integral component of membrane	GO:0016788//hydrolase activity, acting on ester bonds	NA	K21026//acetylajmaline esterase [EC:3.1.1.80]	gi|226528671|ref|NP_001150078.1|//esterase [Zea mays];gi|194703546|gb|ACF85857.1|//unknown [Zea mays]
100273763	3314	6025	2834	-1.0755	7.96e-251	Down	1.08e-251	pco133309c	NA	NA	NA	NA	gi|670403151|ref|XP_008681478.1|//PREDICTED: uncharacterized protein LOC100273763 isoform X1 [Zea mays]
100272971	3372	3030.03	936.28	-1.6817	5.64e-250	Down	7.65e-251	si606073e06	NA	GO:0003779//actin binding	NA	K20283//golgin subfamily A member 4;K20478//golgin subfamily B member 1	XP_021301833.1//protein NETWORKED 1D [Sorghum bicolor];gi|414877952|tpg|DAA55083.1|//TPA: hypothetical protein ZEAMMB73_588090 [Zea mays]
100279092	683	2020	411	-2.28452	1.49e-249	Down	2.02e-250	LOC100279092	NA	NA	NA	NA	gi|413933897|gb|AFW68448.1|//hypothetical protein ZEAMMB73_606791 [Zea mays]
103626517	4695	2770.27	796.05	-1.78647	1.01e-248	Down	1.38e-249	LOC103626517	GO:0016021//integral component of membrane	GO:0004674//protein serine/threonine kinase activity;GO:0005524//ATP binding	GO:0006468//protein phosphorylation	K00924//null	XP_008645156.1//MDIS1-interacting receptor like kinase 1 [Zea mays];gi|670407363|ref|XP_008645155.1|//PREDICTED: leucine-rich repeat receptor-like protein kinase PXL2 [Zea mays]
103638428	2410	2153	477	-2.16166	1.63e-248	Down	2.23e-249	LOC103638428	GO:0009705//plant-type vacuole membrane;GO:0016021//integral component of membrane	GO:0015140//malate transmembrane transporter activity	GO:0071423//malate transmembrane transport	K03695//ATP-dependent Clp protease ATP-binding subunit ClpB;K08734//DNA mismatch repair protein MLH1;K14570//RNA exonuclease 1 [EC:3.1.-.-];K19951//TBC1 domain family member 8/9;K11991//tRNA(adenine34) deaminase [EC:3.5.4.33];K13457//disease resistance protein RPM1	gi|670438059|ref|XP_008659565.1|//PREDICTED: aluminum-activated malate transporter 10-like [Zea mays];XP_008659565.1//aluminum-activated malate transporter 10 [Zea mays]
100283965	1695	1736	285	-2.59411	2.08e-248	Down	2.85e-249	LOC100283965	NA	GO:0004190//aspartic-type endopeptidase activity	GO:0006508//proteolysis;GO:0030163//protein catabolic process	K00924//null;K02882//large subunit ribosomal protein L18Ae;K01381//saccharopepsin [EC:3.4.23.25]	gi|413923784|gb|AFW63716.1|//aspartic proteinase nepenthesin-2 [Zea mays]
103631713	3558	1519	195	-2.94895	2.19e-248	Down	3.01e-249	LOC103631713	GO:0016021//integral component of membrane	GO:0004674//protein serine/threonine kinase activity;GO:0005524//ATP binding	GO:0006468//protein phosphorylation	K00924//null	gi|670361992|ref|XP_008651021.1|//PREDICTED: leucine-rich repeat receptor-like protein kinase PXL2 [Zea mays]
BGI_novel_G006325	5360	4867	2070	-1.22078	2.98e-248	Down	4.09e-249	NA	NA	NA	NA	K00430//peroxidase [EC:1.11.1.7];K16196//eukaryotic translation initiation factor 2-alpha kinase 4 [EC:2.7.11.1];K15923//alpha-L-fucosidase 2 [EC:3.2.1.51];K08247//methionine S-methyltransferase [EC:2.1.1.12]	AAL76001.1//putative gag-pol polyprotein [Zea mays]
100278820	773	2461	634	-1.94407	9.32e-248	Down	1.28e-248	LOC100278820	NA	NA	NA	NA	gi|226502278|ref|NP_001145442.1|//uncharacterized protein LOC100278820 [Zea mays]
100192101	1564	3019	937	-1.67533	9.57e-248	Down	1.32e-248	LOC100192101	GO:0016021//integral component of membrane;GO:0005886//plasma membrane	GO:0022857//transmembrane transporter activity	GO:0055085//transmembrane transport	K07874//Ras-related protein Rab-1A;K13412//calcium-dependent protein kinase [EC:2.7.11.1];K11323//histone arginine demethylase JMJD6 [EC:1.14.11.-];K13172//serine/arginine repetitive matrix protein 2;K00801//farnesyl-diphosphate farnesyltransferase [EC:2.5.1.21]	gi|670420048|ref|XP_008650836.1|//PREDICTED: hypothetical protein isoform X1 [Zea mays];gi|670420050|ref|XP_008650837.1|//PREDICTED: hypothetical protein isoform X2 [Zea mays];NP_001130996.1//uncharacterized LOC100192101 [Zea mays]
100194168	1758	4570.67	1880.43	-1.26872	1.16e-247	Down	1.59e-248	LOC100194168	GO:0005739//mitochondrion	NA	NA	K04733//interleukin-1 receptor-associated kinase 4 [EC:2.7.11.1];K13091//RNA-binding protein 39	gi|212722242|ref|NP_001132690.1|//Transposon protein CACTA, En/Spm sub-class [Zea mays];NP_001132690.1//uncharacterized LOC100194168 [Zea mays]
100381773	3004	1982.81	397.95	-2.30426	1.58e-247	Down	2.17e-248	LOC100381773	GO:0005739//mitochondrion	GO:0004517//nitric-oxide synthase activity;GO:0005525//GTP binding;GO:0003924//GTPase activity	GO:0042254//ribosome biogenesis;GO:0055114//oxidation-reduction process	K13427//nitric-oxide synthase, plant [EC:1.14.13.39]	NP_001168044.1//embryo defective 14 [Zea mays];gi|293331105|ref|NP_001168044.1|//uncharacterized protein LOC100381773 [Zea mays]
103654972	4367	2059	435	-2.23023	4.75e-247	Down	6.55e-248	LOC103654972	GO:0016021//integral component of membrane	GO:0003677//DNA binding;GO:0004674//protein serine/threonine kinase activity;GO:0005524//ATP binding	GO:0006468//protein phosphorylation;GO:0006306//DNA methylation	K13428//LRR receptor-like serine/threonine-protein kinase EFR [EC:2.7.11.1];K13437//receptor kinase-like protein	gi|670400343|ref|XP_008680011.1|//PREDICTED: probable LRR receptor-like serine/threonine-protein kinase At3g47570 [Zea mays]
100284648	926	3598	1278	-1.48068	9.69e-247	Down	1.34e-247	LOC100284648	GO:0016021//integral component of membrane;GO:0046658//anchored component of plasma membrane	GO:0004553//hydrolase activity, hydrolyzing O-glycosyl compounds;GO:0030247//polysaccharide binding	NA	K03006//DNA-directed RNA polymerase II subunit RPB1 [EC:2.7.7.6];K19891//glucan endo-1,3-beta-glucosidase 1/2/3 [EC:3.2.1.39]	NP_001151015.1//glucan endo-1,3-beta-glucosidase 1 precursor [Zea mays];gi|226530858|ref|NP_001151015.1|//glucan endo-1,3-beta-glucosidase 1 precursor [Zea mays]
100286174	1867	2061	440	-2.21514	3.02e-245	Down	4.19e-246	LOC100286174	GO:0016020//membrane	GO:0016740//transferase activity	NA	K08238//xyloglucan 6-xylosyltransferase [EC:2.4.2.39]	gi|934636107|ref|NP_001152534.2|//glycosyltransferase 6 [Zea mays]
100272454	1326	3715.42	1356.95	-1.44053	1.48e-244	Down	2.06e-245	gpm41	NA	GO:0003677//DNA binding	NA	K09422//myb proto-oncogene protein, plant	gi|226492521|ref|NP_001140400.1|//uncharacterized protein LOC100272454 [Zea mays]
103635158	3532	5050.31	2207.58	-1.18128	1.49e-244	Down	2.07e-245	LOC103635158	GO:0016021//integral component of membrane	GO:0016174//NAD(P)H oxidase activity;GO:0004601//peroxidase activity;GO:0005509//calcium ion binding;GO:0043621//protein self-association	GO:0098869//cellular oxidant detoxification;GO:0009845//seed germination;GO:0055114//oxidation-reduction process;GO:0009408//response to heat	K13447//respiratory burst oxidase [EC:1.6.3.- 1.11.1.-]	gi|670430299|ref|XP_008655905.1|//PREDICTED: respiratory burst oxidase homolog protein B-like [Zea mays];XP_008655905.1//respiratory burst oxidase homolog protein B [Zea mays]
100194169	4581	4603.67	1916	-1.25206	2.25e-244	Down	3.14e-245	si606029c09(535)	GO:0005737//cytoplasm	GO:0005524//ATP binding;GO:0004702//signal transducer, downstream of receptor, with serine/threonine kinase activity	GO:0023014//signal transduction by protein phosphorylation	K20717//mitogen-activated protein kinase kinase kinase YODA [EC:2.7.11.25]	gi|670402699|ref|XP_008681235.1|//PREDICTED: uncharacterized protein LOC100194169 isoform X1 [Zea mays];XP_008681235.1//mitogen-activated protein kinase kinase kinase YODA isoform X1 [Zea mays]
100277187	973	2956	912	-1.68392	2.3e-244	Down	3.21e-245	pco084743	NA	NA	NA	NA	gi|226497632|ref|NP_001144299.1|//uncharacterized protein LOC100277187 precursor [Zea mays]
100277165	928	2206	518	-2.07778	3.08e-242	Down	4.34e-243	LOC100277165	NA	NA	NA	NA	gi|670372755|ref|XP_008667683.1|//PREDICTED: hypothetical protein isoform X1 [Zea mays];gi|670372757|ref|XP_008667684.1|//PREDICTED: hypothetical protein isoform X2 [Zea mays]
100191879	2486	6086	2923	-1.04542	5.81e-242	Down	8.17e-243	LOC100191879	GO:0005618//cell wall	GO:0004252//serine-type endopeptidase activity	GO:0006508//proteolysis	K04733//interleukin-1 receptor-associated kinase 4 [EC:2.7.11.1];K09490//heat shock 70kDa protein 5;K11262//acetyl-CoA carboxylase / biotin carboxylase 1 [EC:6.4.1.2 6.3.4.14];K13199//plasminogen activator inhibitor 1 RNA-binding protein;K01183//chitinase [EC:3.2.1.14]	gi|212274323|ref|NP_001130775.1|//uncharacterized protein LOC100191879 precursor [Zea mays]
100279735	2942	2197.52	516.25	-2.07711	3.26e-241	Down	4.6e-242	umc1153	GO:0016020//membrane	NA	NA	K04733//interleukin-1 receptor-associated kinase 4 [EC:2.7.11.1]	gi|670403679|ref|XP_008643475.1|//PREDICTED: uncharacterized protein LOC100279735 isoform X1 [Zea mays];gi|226492793|ref|NP_001146166.1|//uncharacterized protein LOC100279735 [Zea mays];NP_001146166.1//uncharacterized protein LOC100279735 [Zea mays]
103651403	1356	1977	412	-2.24997	7.83e-240	Down	1.11e-240	LOC103651403	GO:0016021//integral component of membrane	GO:0005506//iron ion binding;GO:0016491//oxidoreductase activity	GO:0006633//fatty acid biosynthetic process;GO:0055114//oxidation-reduction process	K04713//sphinganine C4-monooxygenase [EC:1.14.18.5]	gi|670389754|ref|XP_008675260.1|//PREDICTED: sphinganine C(4)-monooxygenase 1-like isoform X1 [Zea mays]
109943985	2860	1470.75	191.06	-2.93183	3.45e-239	Down	4.91e-240	LOC109943985	GO:0005634//nucleus;GO:0009536//plastid	GO:0000977//RNA polymerase II regulatory region sequence-specific DNA binding;GO:0003700//transcription factor activity, sequence-specific DNA binding;GO:0046983//protein dimerization activity	GO:0006357//regulation of transcription from RNA polymerase II promoter	K04733//interleukin-1 receptor-associated kinase 4 [EC:2.7.11.1];K00872//homoserine kinase [EC:2.7.1.39];K20098//DNA excision repair protein ERCC-6-like 2 [EC:3.6.4.-];K10398//kinesin family member 11;K05658//ATP-binding cassette, subfamily B (MDR/TAP), member 1 [EC:3.6.3.44]	gi|212275594|ref|NP_001130635.1|//uncharacterized protein LOC100191735 [Zea mays]
103643703	2008	3867.93	1474	-1.3792	1.96e-238	Down	2.8e-239	LOC103643703	NA	NA	NA	NA	gi|670367539|ref|XP_008665099.1|//PREDICTED: patatin-like protein 3 [Zea mays]
100284765	1079	3944	1532	-1.35162	9.34e-236	Down	1.34e-236	LOC100284765	NA	NA	NA	K19519//transforming growth factor-beta-induced protein	gi|930697443|ref|NP_001151132.2|//fasciclin-like arabinogalactan protein 7 precursor [Zea mays]
100283678	1445	2088	476	-2.12046	2.46e-235	Down	3.54e-236	LOC100283678	NA	GO:0016301//kinase activity	GO:0016310//phosphorylation	K20718//LRR receptor-like serine/threonine-protein kinase ERECTA [EC:2.7.11.1];K13420//LRR receptor-like serine/threonine-protein kinase FLS2 [EC:2.7.11.1]	gi|927261923|ref|NP_001150051.2|//receptor-like protein kinase precursor [Zea mays]
100277866	1963	1883.66	378	-2.30446	2.95e-235	Down	4.24e-236	LOC100277866	NA	NA	NA	K11426//SET and MYND domain-containing protein	gi|922959999|ref|NP_001144794.2|//uncharacterized protein LOC100277866 [Zea mays]
101027095	958	5202	2361	-1.12704	1.01e-233	Down	1.46e-234	LOC101027095	NA	GO:0016491//oxidoreductase activity	GO:0055114//oxidation-reduction process	K13412//calcium-dependent protein kinase [EC:2.7.11.1];K15223//upstream activation factor subunit UAF30;K13436//pto-interacting protein 1 [EC:2.7.11.1]	gi|525343883|ref|NP_001266378.1|//NADPH quinone oxidoreductase 2 [Zea mays];NP_001266378.1//NADPH quinone oxidoreductase 2 [Zea mays]
103650044	1305	1299	135	-3.25375	9.04e-233	Down	1.31e-233	LOC103650044	GO:0046658//anchored component of plasma membrane	GO:0009055//electron carrier activity;GO:0005507//copper ion binding	GO:0022900//electron transport chain	K11886//proteasome component ECM29	gi|670386428|ref|XP_008673933.1|//PREDICTED: uncharacterized protein LOC103650044 [Zea mays]
100275258	1867	1126	4	-8.12437	1.41e-232	Down	2.04e-233	LOC100275258	GO:0043234//protein complex;GO:0044425//membrane part;GO:0005694//chromosome	GO:0005515//protein binding	GO:0044763//single-organism cellular process;GO:0016192//vesicle-mediated transport	K08516//synaptobrevin homolog YKT6	ONM07864.1//ATPase 4 plasma membrane-type [Zea mays];ONM36192.1//VAMP-like protein YKT61 [Zea mays];gi|226506728|ref|NP_001142863.1|//uncharacterized protein LOC100275258 [Zea mays]
100278922	802	5134	2321	-1.13271	1.52e-232	Down	2.2e-233	LOC100278922	NA	NA	NA	NA	gi|226529330|ref|NP_001145514.1|//uncharacterized protein LOC100278922 [Zea mays]
100284037	1746	4545.45	1932	-1.2217	3.1e-232	Down	4.5e-233	LOC100284037	NA	NA	NA	K04733//interleukin-1 receptor-associated kinase 4 [EC:2.7.11.1]	gi|226529818|ref|NP_001150407.1|//thaumatin-like protein 1 precursor [Zea mays];gi|670360348|ref|XP_008678093.1|//PREDICTED: thaumatin-like protein 1 isoform X1 [Zea mays]
100283169	1378	1895	390	-2.26803	3.48e-232	Down	5.07e-233	umc2388	NA	GO:0005506//iron ion binding;GO:0051213//dioxygenase activity	GO:0055114//oxidation-reduction process	K05282//gibberellin 20-oxidase [EC:1.14.11.12];K06892//feruloyl-CoA ortho-hydroxylase [EC:1.14.11.-]	gi|670404150|ref|XP_008643721.1|//PREDICTED: LOC100283169 isoform X1 [Zea mays];gi|226492274|ref|NP_001149543.1|//uncharacterized protein LOC100283169 [Zea mays]
100282417	1024	3624	1348	-1.41414	4.48e-232	Down	6.53e-233	pco124475	NA	NA	NA	K03860//phosphatidylinositol glycan, class Q;K20887//xyloglucan glycosyltransferase 4 [EC:2.4.1.-]	NP_001148800.1//uncharacterized protein LOC100282417 precursor [Zea mays];gi|670435974|ref|XP_008658598.1|//PREDICTED: LOC100282417 isoform X1 [Zea mays];gi|226493912|ref|NP_001148800.1|//uncharacterized protein LOC100282417 precursor [Zea mays]
100193686	2264	5379	2498	-1.09394	2.44e-230	Down	3.57e-231	LOC100193686	NA	NA	NA	K20495//long-chain fatty acid omega-monooxygenase [EC:1.14.13.205];K13172//serine/arginine repetitive matrix protein 2	NP_001132250.1//uncharacterized LOC100193686 [Zea mays];XP_008676583.1//uncharacterized protein LOC100193686 isoform X1 [Zea mays];gi|212721208|ref|NP_001132250.1|//uncharacterized protein LOC100193686 [Zea mays];gi|670392402|ref|XP_008676583.1|//PREDICTED: hypothetical protein isoform X3 [Zea mays]
100383861	3191	6135.06	3034	-1.00323	5.02e-228	Down	7.39e-229	LOC100383861	GO:0005794//Golgi apparatus	GO:0016413//O-acetyltransferase activity	GO:0071554//cell wall organization or biogenesis	K04733//interleukin-1 receptor-associated kinase 4 [EC:2.7.11.1];K03006//DNA-directed RNA polymerase II subunit RPB1 [EC:2.7.7.6];K16573//gamma-tubulin complex component 6;K00430//peroxidase [EC:1.11.1.7]	gi|293330965|ref|NP_001169962.1|//uncharacterized protein LOC100383861 [Zea mays];NP_001169962.1//uncharacterized protein LOC100383861 [Zea mays]
100216955	983	3625	1365	-1.39646	8.63e-228	Down	1.27e-228	LOC100216955	GO:0009506//plasmodesma;GO:0016021//integral component of membrane;GO:0046658//anchored component of plasma membrane	GO:0004871//signal transducer activity	GO:0007165//signal transduction;GO:0006952//defense response	NA	gi|219363317|ref|NP_001136809.1|//VAMP protein SEC22 [Zea mays]
100272381	1373	5375	2509	-1.08653	1.16e-227	Down	1.71e-228	LOC100272381	GO:0005739//mitochondrion	GO:0016705//oxidoreductase activity, acting on paired donors, with incorporation or reduction of molecular oxygen;GO:0005506//iron ion binding;GO:0031418//L-ascorbic acid binding	GO:0055114//oxidation-reduction process	K00472//prolyl 4-hydroxylase [EC:1.14.11.2]	gi|363543295|ref|NP_001241863.1|//prolyl 4-hydroxylase 4 precursor [Zea mays]
103628982	2182	1916	412	-2.20476	8.49e-227	Down	1.26e-227	LOC103628982	NA	GO:0016597//amino acid binding	GO:0008152//metabolic process	NA	gi|670414374|ref|XP_008648400.1|//PREDICTED: uncharacterized protein LOC103628982 [Zea mays]
100277355	1732	2781	869	-1.66555	1.82e-226	Down	2.7e-227	LOC100277355	GO:0016021//integral component of membrane	GO:0022891//substrate-specific transmembrane transporter activity	GO:0055085//transmembrane transport	NA	gi|670427970|ref|XP_008654739.1|//PREDICTED: uncharacterized protein LOC100277355 isoform X1 [Zea mays]
100281204	1257	4399	1866	-1.2246	1.22e-225	Down	1.81e-226	pco143640b	GO:0016021//integral component of membrane	NA	NA	K19519//transforming growth factor-beta-induced protein	gi|224029773|gb|ACN33962.1|//unknown [Zea mays]
100282204	1346	5945	2921	-1.01259	2.12e-224	Down	3.16e-225	idc1	GO:0005737//cytoplasm	GO:0046872//metal ion binding;GO:0033760//2'-deoxymugineic-acid 2'-dioxygenase activity;GO:0031418//L-ascorbic acid binding	GO:0010041//response to iron(III) ion;GO:0055114//oxidation-reduction process	K18054//2'-deoxymugineic-acid 2'-dioxygenase / mugineic-acid 3-dioxygenase [EC:1.14.11.24 1.14.11.25]	gi|226499518|ref|NP_001148588.1|//iron deficiency candidate 1 [Zea mays]
103647243	4088	4083.99	1668.22	-1.27905	2.92e-224	Down	4.37e-225	LOC103647243	NA	NA	GO:0051513//regulation of monopolar cell growth	NA	gi|670378073|ref|XP_008670025.1|//PREDICTED: protein LONGIFOLIA 1-like [Zea mays];XP_020404043.1//protein LONGIFOLIA 1 isoform X1 [Zea mays];XP_020404044.1//protein LONGIFOLIA 1 isoform X2 [Zea mays];ONM20773.1//Protein LONGIFOLIA 2 [Zea mays]
103631833	2275	3945	1580	-1.30748	3.79e-224	Down	5.67e-225	LOC103631833	NA	NA	NA	K18485//myogenic factor 6;K20558//transcription factor SPEECHLESS	XP_008651833.1//transcription factor bHLH96 [Zea mays];gi|670362337|ref|XP_008651833.1|//PREDICTED: transcription factor bHLH96-like [Zea mays]
BGI_novel_G005178	1438	1549.16	250.23	-2.61754	4.93e-224	Down	7.38e-225	NA	NA	NA	NA	K08819//cyclin-dependent kinase 12/13 [EC:2.7.11.22 2.7.11.23]	XP_008670639.1//probable serine/threonine-protein kinase At1g54610 [Zea mays]
109941623	2418	2602.66	779.98	-1.72585	6.89e-223	Down	1.04e-223	LOC109941623	NA	GO:0016301//kinase activity	GO:0016310//phosphorylation	K20718//LRR receptor-like serine/threonine-protein kinase ERECTA [EC:2.7.11.1];K14709//solute carrier family 39 (zinc transporter), member 1/2/3;K02984//small subunit ribosomal protein S3Ae	gi|992271495|gb|EES02350.2|//hypothetical protein SORBI_003G042200 [Sorghum bicolor];PAN32576.1//hypothetical protein PAHAL_E04206 [Panicum hallii]
100501547	2413	4501	1947	-1.19637	1.54e-222	Down	2.32e-223	LOC100501547	GO:0005634//nucleus;GO:0005886//plasma membrane;GO:0005737//cytoplasm	GO:0004674//protein serine/threonine kinase activity;GO:0005524//ATP binding	GO:0006468//protein phosphorylation;GO:0035556//intracellular signal transduction	K08286//protein-serine/threonine kinase [EC:2.7.11.-]	gi|308081675|ref|NP_001183172.1|//putative protein kinase superfamily protein [Zea mays]
100304034	2030	1295.4	150.43	-3.09361	6.83e-222	Down	1.03e-222	LOC100304034	GO:0016021//integral component of membrane	NA	NA	NA	gi|413920224|gb|AFW60156.1|//plant viral-response family protein [Zea mays]
103636059	2914	2440.23	694.06	-1.80126	8.93e-222	Down	1.35e-222	LOC103636059	GO:0016020//membrane	GO:0016301//kinase activity	GO:0016310//phosphorylation	K04733//interleukin-1 receptor-associated kinase 4 [EC:2.7.11.1]	gi|670432147|ref|XP_008656639.1|//PREDICTED: LOW QUALITY PROTEIN: probable inactive receptor kinase At2g26730 [Zea mays]
103644033	1874	1905.25	418.68	-2.17344	1.35e-221	Down	2.05e-222	LOC103644033	GO:0016020//membrane	GO:0016709//oxidoreductase activity, acting on paired donors, with incorporation or reduction of molecular oxygen, NAD(P)H as one donor, and incorporation of one atom of oxygen;GO:0046872//metal ion binding	GO:0098542//defense response to other organism;GO:0042343//indole glucosinolate metabolic process;GO:0044550//secondary metabolite biosynthetic process	K00517//null;K13260//isoflavone 2'-hydroxylase [EC:1.14.13.89]	XP_008665445.1//isoflavone 2'-hydroxylase [Zea mays];gi|670368409|ref|XP_008665446.1|//PREDICTED: isoflavone 2'-hydroxylase-like [Zea mays]
100191956	1612	4208	1761.99	-1.2433	4.39e-221	Down	6.67e-222	LOC100191956	NA	NA	NA	K12741//heterogeneous nuclear ribonucleoprotein A1/A3	NP_001336748.1//uncharacterized protein LOC100191956 [Zea mays];gi|212274507|ref|NP_001130852.1|//uncharacterized protein LOC100191956 [Zea mays]
103626049	1548	1410.07	198	-2.81957	1.22e-220	Down	1.86e-221	LOC103626049	NA	NA	GO:0008152//metabolic process	NA	gi|242033577|ref|XP_002464183.1|//hypothetical protein SORBIDRAFT_01g013740 [Sorghum bicolor]
100384038	2660	5864	2886	-1.01019	1.64e-220	Down	2.51e-221	LOC100384038	GO:0016021//integral component of membrane	GO:0008889//glycerophosphodiester phosphodiesterase activity	GO:0006629//lipid metabolic process	K01126//glycerophosphoryl diester phosphodiesterase [EC:3.1.4.46]	gi|670361132|ref|XP_008645839.1|//PREDICTED: uncharacterized protein LOC100384038 isoform X1 [Zea mays];gi|293332323|ref|NP_001170117.1|//uncharacterized protein LOC100384038 [Zea mays];ONM02813.1//Glycerophosphodiester phosphodiesterase GDPDL3 [Zea mays]
103640708	2370	2137.38	540.08	-1.97197	1.85e-219	Down	2.83e-220	LOC103640708	NA	GO:0043531//ADP binding	NA	K19613//leucine-rich repeat protein SHOC2;K15078//structure-specific endonuclease subunit SLX1 [EC:3.6.1.-]	XP_008662422.1//disease resistance protein RGA2 isoform X2 [Zea mays];ACG24425.1//hypothetical protein [Zea mays];gi|413916002|gb|AFW55934.1|//disease resistance analog PIC20 [Zea mays];AQK39038.1//hypothetical protein ZEAMMB73_Zm00001d023323 [Zea mays];XP_008662416.1//putative disease resistance protein RGA3 isoform X2 [Zea mays];AQK39001.1//hypothetical protein ZEAMMB73_Zm00001d023320 [Zea mays…
100282241	1172	1162	105	-3.45552	4.37e-219	Down	6.72e-220	pco117250	GO:0005829//cytosol;GO:0005739//mitochondrion;GO:0009507//chloroplast	GO:0016787//hydrolase activity	NA	K01061//carboxymethylenebutenolidase [EC:3.1.1.45]	ONM41785.1//alpha/beta-Hydrolases superfamily protein [Zea mays];gi|414881964|tpg|DAA59095.1|//TPA: protein usf [Zea mays]
100275415	2298	1633.5	297.07	-2.44647	5.23e-219	Down	8.05e-220	LOC100275415	GO:0009536//plastid	NA	NA	NA	gi|226492801|ref|NP_001142964.1|//uncharacterized protein LOC100275415 [Zea mays]
100281239	1215	2344	650	-1.83784	5.33e-219	Down	8.21e-220	LOC100281239	GO:0005634//nucleus	GO:0003677//DNA binding;GO:0003700//transcription factor activity, sequence-specific DNA binding	GO:0006355//regulation of transcription, DNA-templated	K09286//EREBP-like factor	gi|226507144|ref|NP_001147630.1|//dehydration-responsive element-binding protein 1D [Zea mays]
100281364	1840	2208	578	-1.92097	5.6e-219	Down	8.63e-220	bZIP89	NA	NA	NA	K20557//transcription factor VIP1;K04374//cyclic AMP-dependent transcription factor ATF-4	gi|226500874|ref|NP_001147754.1|//bZIP transcription factor family protein [Zea mays];NP_001337114.1//bZIP transcription factor family protein [Zea mays]
100284436	1208	3099	1080	-1.50815	1.4e-218	Down	2.16e-219	pco098884	GO:0016021//integral component of membrane;GO:0046658//anchored component of plasma membrane	GO:0004553//hydrolase activity, hydrolyzing O-glycosyl compounds;GO:0030247//polysaccharide binding	NA	K19892//glucan endo-1,3-beta-glucosidase 4 [EC:3.2.1.39];K19891//glucan endo-1,3-beta-glucosidase 1/2/3 [EC:3.2.1.39]	gi|670428496|ref|XP_008655062.1|//PREDICTED: LOC100284436 isoform X2 [Zea mays];gi|670428494|ref|XP_008655061.1|//PREDICTED: LOC100284436 isoform X1 [Zea mays]
103640607	2664	985.74	44.47	-4.45768	1.54e-218	Down	2.37e-219	LOC103640607	NA	NA	NA	K08869//aarF domain-containing kinase;K13457//disease resistance protein RPM1	gi|670365395|ref|XP_008662174.1|//PREDICTED: uncharacterized protein LOC103640607 isoform X4 [Zea mays];gi|670365387|ref|XP_008662156.1|//PREDICTED: uncharacterized protein LOC103640607 isoform X2 [Zea mays];gi|670365351|ref|XP_008662084.1|//PREDICTED: uncharacterized protein LOC103640607 isoform X1 [Zea mays];gi|670365389|ref|XP_008662158.1|//PREDICTED: uncharacterized protein LOC103640607 isofo…
100217044	1652	5036	2330	-1.09932	1.81e-217	Down	2.8e-218	LOC100217044	GO:0005576//extracellular region;GO:0016021//integral component of membrane	GO:0004497//monooxygenase activity	GO:0055114//oxidation-reduction process	NA	gi|226506538|ref|NP_001152259.1|//uncharacterized protein LOC100217044 precursor [Zea mays]
100281016	794	5292	2506	-1.0658	2.6e-217	Down	4.03e-218	si603006c09	GO:0016021//integral component of membrane	NA	NA	K17279//receptor expression-enhancing protein 5/6	gi|226496721|ref|NP_001147407.1|//uncharacterized protein LOC100281016 [Zea mays]
103646184	4572	2596.32	794.98	-1.69485	8.54e-217	Down	1.33e-217	LOC103646184	NA	NA	NA	K00921//1-phosphatidylinositol-3-phosphate 5-kinase [EC:2.7.1.150]	gi|670375711|ref|XP_008669130.1|//PREDICTED: putative 1-phosphatidylinositol-3-phosphate 5-kinase FAB1D isoform X2 [Zea mays];XP_008669130.2//putative 1-phosphatidylinositol-3-phosphate 5-kinase FAB1D isoform X2 [Zea mays];gi|670375709|ref|XP_008669129.1|//PREDICTED: putative 1-phosphatidylinositol-3-phosphate 5-kinase FAB1D isoform X1 [Zea mays]
103654454	2765	1989	473	-2.05951	3.97e-216	Down	6.17e-217	LOC103654454	GO:0009505//plant-type cell wall;GO:0016021//integral component of membrane	GO:0046556//alpha-L-arabinofuranosidase activity;GO:0009044//xylan 1,4-beta-xylosidase activity	GO:0045493//xylan catabolic process;GO:0031222//arabinan catabolic process	K15920//beta-D-xylosidase 4 [EC:3.2.1.37]	gi|670399051|ref|XP_008679504.1|//PREDICTED: probable beta-D-xylosidase 7 [Zea mays]
100276904	929	1682	326.07	-2.3543	1.21e-215	Down	1.89e-216	LOC100276904	NA	NA	NA	NA	gi|670436812|ref|XP_008659075.1|//PREDICTED: uncharacterized protein LOC103637808 [Zea mays];XP_020408371.1//uncharacterized protein LOC103654358 [Zea mays]
103629444	2105	3357	1248	-1.41493	2.78e-215	Down	4.35e-216	LOC103629444	NA	NA	NA	NA	gi|670415469|ref|XP_008648786.1|//PREDICTED: uncharacterized protein LOC103629444 [Zea mays]
100216870	1198	5269	2501	-1.0624	2.95e-215	Down	4.61e-216	LOC100216870	NA	NA	GO:0050794//regulation of cellular process;GO:0010467//gene expression;GO:0044271//cellular nitrogen compound biosynthetic process;GO:0034645//cellular macromolecule biosynthetic process;GO:0044238//primary metabolic process	K14484//auxin-responsive protein IAA	gi|219363465|ref|NP_001136731.1|//uncharacterized protein LOC100216870 [Zea mays]
103633203	1906	3524	1355	-1.3663	2.59e-214	Down	4.07e-215	LOC103633203	GO:0043231//intracellular membrane-bounded organelle	GO:0080043//quercetin 3-O-glucosyltransferase activity;GO:0080044//quercetin 7-O-glucosyltransferase activity	GO:0009813//flavonoid biosynthetic process;GO:0052696//flavonoid glucuronidation	K12938//anthocyanidin 5,3-O-glucosyltransferase [EC:2.4.1.-];K08237//hydroquinone glucosyltransferase [EC:2.4.1.218]	gi|670424896|ref|XP_008653119.1|//PREDICTED: anthocyanidin 3-O-glucosyltransferase 2-like [Zea mays]
100275085	687	3065	1076	-1.49758	5.54e-214	Down	8.71e-215	LOC100275085	NA	NA	NA	NA	gi|226532295|ref|NP_001142742.1|//uncharacterized protein LOC100275085 [Zea mays]
100280960	1521	2085.82	528.9	-1.96692	1.71e-213	Down	2.71e-214	LOC100280960	NA	NA	NA	K10260//F-box and WD-40 domain protein 7;K03362//F-box and WD-40 domain protein 1/11;K14963//COMPASS component SWD3;K16794//platelet-activating factor acetylhydrolase IB subunit alpha	gi|226497464|ref|NP_001147352.1|//nucleotide binding protein [Zea mays]
100383524	1868	1809.77	393.67	-2.18812	2.47e-212	Down	3.91e-213	LOC100383524	NA	NA	NA	K11426//SET and MYND domain-containing protein	gi|293331701|ref|NP_001169643.1|//uncharacterized protein LOC100383524 [Zea mays]
100191905	1597	5394	2608	-1.03579	1.96e-211	Down	3.12e-212	LOC100191905	GO:0009505//plant-type cell wall;GO:0005576//extracellular region;GO:0005739//mitochondrion	GO:0020037//heme binding;GO:0046872//metal ion binding;GO:0004601//peroxidase activity	GO:0006979//response to oxidative stress;GO:0009664//plant-type cell wall organization;GO:0098869//cellular oxidant detoxification;GO:0042744//hydrogen peroxide catabolic process;GO:0055114//oxidation-reduction process	K00430//peroxidase [EC:1.11.1.7]	gi|212274951|ref|NP_001130801.1|//uncharacterized LOC100191905 precursor [Zea mays];gi|670357931|ref|XP_008673330.1|//PREDICTED: hypothetical protein isoform X2 [Zea mays];gi|670357929|ref|XP_008673305.1|//PREDICTED: hypothetical protein isoform X1 [Zea mays]
107275237	1514	4646.81	2101.11	-1.13246	1.45e-210	Down	2.31e-211	LOC107275237	GO:0016021//integral component of membrane;GO:0000139//Golgi membrane	GO:0016757//transferase activity, transferring glycosyl groups	GO:0071555//cell wall organization	K20870//putative beta-1,4-xylosyltransferase IRX10 [EC:2.4.2.-]	gi|1001624523|ref|NP_001307443.1|//uncharacterized protein LOC107275237 precursor [Zea mays];gi|414878902|tpg|DAA56033.1|//TPA: hypothetical protein ZEAMMB73_301237 [Zea mays]
103650460	4433	2831	950	-1.56269	1.98e-210	Down	3.15e-211	LOC103650460	NA	NA	NA	K19041//E3 ubiquitin-protein ligase RNF38/44 [EC:2.3.2.27]	gi|670387361|ref|XP_008674274.1|//PREDICTED: RING-H2 finger protein ATL65-like [Zea mays]
100193843	2613	3350	1263	-1.39468	3.08e-210	Down	4.92e-211	LOC100193843	NA	NA	NA	K09527//DnaJ homolog subfamily C member 7	gi|670427384|ref|XP_008654400.1|//PREDICTED: uncharacterized protein LOC100193843 isoform X1 [Zea mays];gi|670427386|ref|XP_008654401.1|//PREDICTED: uncharacterized protein LOC100193843 isoform X2 [Zea mays]
100277605	1331	3926	1631	-1.25468	2.52e-209	Down	4.04e-210	gpm644	GO:0016020//membrane;GO:0009507//chloroplast	NA	NA	K02883//large subunit ribosomal protein L18e	gi|530278407|gb|AGT16397.1|//hypothetical protein SHCRBa_181_K17_R_210 [Saccharum hybrid cultivar R570]
100193765	1836	2716	888	-1.60023	5.66e-209	Down	9.09e-210	IDP168	GO:0005634//nucleus	GO:0046983//protein dimerization activity	NA	K11253//histone H3;K12126//phytochrome-interacting factor 3	gi|670358254|ref|XP_008655631.1|//PREDICTED: uncharacterized protein LOC100193765 isoform X1 [Zea mays];XP_008655631.1//uncharacterized LOC100193765 isoform X2 [Zea mays]
542342	3346	3554.94	1396.25	-1.33564	7.48e-209	Down	1.2e-209	LOC542342	NA	GO:0043169//cation binding;GO:0004553//hydrolase activity, hydrolyzing O-glycosyl compounds;GO:0003844//1,4-alpha-glucan branching enzyme activity	GO:0005978//glycogen biosynthetic process	K00700//1,4-alpha-glucan branching enzyme [EC:2.4.1.18]	gi|670376542|ref|XP_008669466.1|//PREDICTED: 1,4-alpha-glucan-branching enzyme 2, chloroplastic/amyloplastic-like [Zea mays]
100283188	1396	4114	1758	-1.21398	2.83e-208	Down	4.55e-209	LOC100283188	NA	GO:0005524//ATP binding;GO:0004672//protein kinase activity	GO:0006468//protein phosphorylation	K04733//interleukin-1 receptor-associated kinase 4 [EC:2.7.11.1]	gi|226505400|ref|NP_001149562.1|//protein kinase APK1A [Zea mays]
100194201	928	2688	875	-1.60655	5.22e-208	Down	8.41e-209	umc1283	NA	GO:0008270//zinc ion binding	NA	K15407//queuine tRNA-ribosyltransferase subunit QTRTD1 [EC:2.4.2.29];K13098//RNA-binding protein FUS;K13811//3'-phosphoadenosine 5'-phosphosulfate synthase [EC:2.7.7.4 2.7.1.25]	gi|212721502|ref|NP_001132718.1|//uncharacterized protein LOC100194201 [Zea mays]
103635052	3691	1545.52	279.89	-2.45254	6.87e-208	Down	1.11e-208	LOC103635052	NA	NA	NA	K03006//DNA-directed RNA polymerase II subunit RPB1 [EC:2.7.7.6];K17604//zinc finger SWIM domain-containing protein 3;K01426//amidase [EC:3.5.1.4];K01904//4-coumarate--CoA ligase [EC:6.2.1.12]	gi|670425174|ref|XP_008653248.1|//PREDICTED: protein FAR1-RELATED SEQUENCE 5-like isoform X1 [Zea mays];XP_008653249.2//protein FAR1-RELATED SEQUENCE 5 isoform X1 [Zea mays];XP_008646862.1//uncharacterized protein LOC103628440 [Zea mays]
103648136	2377	2744	910	-1.57972	3.12e-207	Down	5.04e-208	LOC103648136	GO:0016020//membrane;GO:0005794//Golgi apparatus;GO:0016021//integral component of membrane;GO:0000139//Golgi membrane	GO:0047262//polygalacturonate 4-alpha-galacturonosyltransferase activity;GO:0016757//transferase activity, transferring glycosyl groups	GO:0045489//pectin biosynthetic process;GO:0071555//cell wall organization	K13648//alpha-1,4-galacturonosyltransferase [EC:2.4.1.43]	XP_008670848.1//probable galacturonosyltransferase 4 isoform X1 [Zea mays];ONM27106.1//putative galacturonosyltransferase 6 [Zea mays];gi|670380166|ref|XP_008670848.1|//PREDICTED: probable galacturonosyltransferase 4 [Zea mays]
100278681	2038	1621	318	-2.33716	4.19e-206	Down	6.82e-207	LOC100278681	NA	NA	NA	K16302//metal transporter CNNM	gi|670383721|ref|XP_008672666.1|//PREDICTED: uncharacterized protein LOC100278681 isoform X1 [Zea mays];gi|226494331|ref|NP_001145351.1|//uncharacterized protein LOC100278681 [Zea mays]
100276367	1699	5467	2690	-1.01052	8.32e-206	Down	1.35e-206	LOC100276367	GO:0016021//integral component of membrane	NA	NA	K03097//casein kinase II subunit alpha [EC:2.7.11.1]	gi|226528978|ref|NP_001143645.1|//uncharacterized protein LOC100276367 precursor [Zea mays]
100286319	753	4896.76	2296	-1.08008	1.41e-205	Down	2.3e-206	LOC100286319	GO:0046658//anchored component of plasma membrane	GO:0009055//electron carrier activity	NA	K03006//DNA-directed RNA polymerase II subunit RPB1 [EC:2.7.7.6];K04733//interleukin-1 receptor-associated kinase 4 [EC:2.7.11.1]	gi|226528760|ref|NP_001152678.1|//blue copper protein precursor [Zea mays]
103629645	11301	4489.61	2020.96	-1.13893	2.37e-205	Down	3.87e-206	LOC103629645	NA	NA	NA	K07375//tubulin beta;K13171//serine/arginine repetitive matrix protein 1	gi|670415956|ref|XP_008648957.1|//PREDICTED: uncharacterized protein LOC103629645 isoform X3 [Zea mays];gi|670415952|ref|XP_008648955.1|//PREDICTED: uncharacterized protein LOC103629645 isoform X1 [Zea mays];gi|670415958|ref|XP_008648958.1|//PREDICTED: uncharacterized protein LOC103629645 isoform X4 [Zea mays];AAL76006.1//putative retrotransposon protein [Zea mays];gi|670415954|ref|XP_008648956.1…
100191454	2093	2723	906	-1.57499	8.95e-205	Down	1.47e-205	LOC100191454	GO:0005576//extracellular region	GO:0004650//polygalacturonase activity	GO:0005975//carbohydrate metabolic process;GO:0071555//cell wall organization	K01184//polygalacturonase [EC:3.2.1.15];K01213//galacturan 1,4-alpha-galacturonidase [EC:3.2.1.67]	gi|212274809|ref|NP_001130359.1|//uncharacterized protein LOC100191454 precursor [Zea mays];PAN43626.1//hypothetical protein PAHAL_H00248 [Panicum hallii]
100281280	1655	3169	1174	-1.41997	2.09e-204	Down	3.43e-205	LOC100281280	GO:0009505//plant-type cell wall;GO:0005576//extracellular region	GO:0020037//heme binding;GO:0046872//metal ion binding;GO:0004601//peroxidase activity	GO:0006979//response to oxidative stress;GO:0009664//plant-type cell wall organization;GO:0098869//cellular oxidant detoxification;GO:0042744//hydrogen peroxide catabolic process;GO:0055114//oxidation-reduction process	K00430//peroxidase [EC:1.11.1.7]	gi|226507320|ref|NP_001147671.1|//peroxidase 1 precursor [Zea mays]
100273704	2655	2635.76	857	-1.60823	2.64e-204	Down	4.34e-205	LOC100273704	NA	NA	NA	K00924//null;K02984//small subunit ribosomal protein S3Ae	gi|413943198|gb|AFW75847.1|//leucine-rich repeat (LRR) family protein [Zea mays]
103630103	4014	3434	1340	-1.34503	5.7e-204	Down	9.39e-205	LOC103630103	GO:0016021//integral component of membrane	GO:0004674//protein serine/threonine kinase activity;GO:0005524//ATP binding	GO:0006468//protein phosphorylation	K00924//null;K17422//large subunit ribosomal protein L41;K13420//LRR receptor-like serine/threonine-protein kinase FLS2 [EC:2.7.11.1]	gi|670417110|ref|XP_008649417.1|//PREDICTED: probable LRR receptor-like serine/threonine-protein kinase At4g26540 [Zea mays]
103630495	2683	4959.23	2347.99	-1.06607	7.78e-204	Down	1.28e-204	LOC103630495	GO:0016021//integral component of membrane	GO:0005524//ATP binding;GO:0004672//protein kinase activity	GO:0006468//protein phosphorylation	K04733//interleukin-1 receptor-associated kinase 4 [EC:2.7.11.1]	gi|670417981|ref|XP_008649769.1|//PREDICTED: probable inactive receptor kinase At5g58300 [Zea mays]
542034	1237	2543.24	809.91	-1.63821	1.88e-202	Down	3.11e-203	TIDP3516	GO:0005634//nucleus	GO:0003677//DNA binding;GO:0003700//transcription factor activity, sequence-specific DNA binding;GO:0046983//protein dimerization activity	GO:0006355//regulation of transcription, DNA-templated;GO:0009742//brassinosteroid mediated signaling pathway	K09260//MADS-box transcription enhancer factor 2A	gi|985567344|ref|NP_001306702.1|//MADS-box transcription factor 47 [Zea mays];XP_008651762.1//MADS-box transcription factor 47 isoform X1 [Zea mays];NP_001306702.1//MADS-box transcription factor 47 [Zea mays];gi|670362299|ref|XP_008651762.1|//PREDICTED: MADS-box transcription factor 47 isoform X1 [Zea mays]
100285186	1712	864	11	-6.28283	2.85e-202	Down	4.72e-203	LOC100285186	NA	GO:0016787//hydrolase activity	NA	K14325//RNA-binding protein with serine-rich domain 1;K13172//serine/arginine repetitive matrix protein 2	gi|226528794|ref|NP_001151552.1|//hydrolase [Zea mays];ONM29776.1//alpha/beta-Hydrolases superfamily protein [Zea mays]
103633158	8757	3272.93	1251.21	-1.37463	5.25e-201	Down	8.75e-202	LOC103633158	NA	GO:0004364//glutathione transferase activity	NA	K00799//glutathione S-transferase [EC:2.5.1.18]	gi|670424773|ref|XP_008653063.1|//PREDICTED: mucin-17-like isoform X2 [Zea mays];gi|670424777|ref|XP_008653065.1|//PREDICTED: microtubule-associated protein futsch-like isoform X4 [Zea mays];XP_008653063.1//uncharacterized protein LOC103633158 isoform X2 [Zea mays];gi|670424775|ref|XP_008653064.1|//PREDICTED: mucin-19-like isoform X3 [Zea mays];gi|670424771|ref|XP_008653062.1|//PREDICTED: mucin-1…
100285709	708	2212	630	-1.7993	6.75e-201	Down	1.13e-201	pco115104	NA	GO:0042349//guiding stereospecific synthesis activity	GO:0009699//phenylpropanoid biosynthetic process;GO:0050790//regulation of catalytic activity	K01870//isoleucyl-tRNA synthetase [EC:6.1.1.5]	gi|226495365|ref|NP_001152072.1|//uncharacterized protein LOC100285709 precursor [Zea mays]
100283406	2656	3413.45	1341.64	-1.33461	2.26e-200	Down	3.78e-201	LOC100283406	GO:0016021//integral component of membrane	GO:0005215//transporter activity	GO:0055085//transmembrane transport	K14611//solute carrier family 23 (nucleobase transporter), member 1/2	gi|226498652|ref|NP_001149779.1|//permease I [Zea mays];XP_008806500.1//PREDICTED: nucleobase-ascorbate transporter 6-like [Phoenix dactylifera]
541831	1134	1727.54	383.35	-2.15936	1.78e-199	Down	3e-200	gst13	GO:0005737//cytoplasm	GO:0004364//glutathione transferase activity	GO:0006749//glutathione metabolic process	K00799//glutathione S-transferase [EC:2.5.1.18]	gi|162464397|ref|NP_001104982.1|//glutathione transferase13 [Zea mays]
100278754	3033	1085.62	107.02	-3.32994	1.08e-198	Down	1.82e-199	LOC100278754	NA	NA	NA	K10534//nitrate reductase (NAD(P)H) [EC:1.7.1.1 1.7.1.2 1.7.1.3]	gi|670374862|ref|XP_008668786.1|//PREDICTED: uncharacterized protein LOC103645854 [Zea mays]
100274527	1649	3139	1181	-1.39767	9.72e-198	Down	1.64e-198	LOC100274527	NA	NA	NA	K10664//E3 ubiquitin-protein ligase ATL6/9/15/31/42/55 [EC:2.3.2.27]	gi|992319506|ref|NP_001142356.2|//uncharacterized protein LOC100274527 precursor [Zea mays]
100283794	834	958.41	63.57	-3.9016	1.55e-197	Down	2.62e-198	LOC100283794	NA	NA	NA	K04733//interleukin-1 receptor-associated kinase 4 [EC:2.7.11.1]	gi|226532936|ref|NP_001150165.1|//jasmonate-induced protein [Zea mays]
100279541	2935	4721	2218	-1.07721	2.07e-197	Down	3.51e-198	si660001f06	GO:0016021//integral component of membrane;GO:0005886//plasma membrane	GO:0015079//potassium ion transmembrane transporter activity	GO:0071805//potassium ion transmembrane transport	K03549//KUP system potassium uptake protein	XP_006650053.1//PREDICTED: putative potassium transporter 8 [Oryza brachyantha];gi|226508500|ref|NP_001146010.1|//uncharacterized protein LOC100279541 [Zea mays]
100191794	1451	2940.55	1065.15	-1.45241	2.77e-196	Down	4.72e-197	umc2341	GO:0005794//Golgi apparatus	GO:0016757//transferase activity, transferring glycosyl groups	GO:0000271//polysaccharide biosynthetic process	K20893//probable galacturonosyltransferase-like 1 [EC:2.4.1.-]	gi|212275812|ref|NP_001130691.1|//uncharacterized protein LOC100191794 precursor [Zea mays]
103645899	2833	836.96	11	-6.23696	3.1e-196	Down	5.27e-197	LOC103645899	GO:0016020//membrane	GO:0004672//protein kinase activity	GO:0016310//phosphorylation	K04733//interleukin-1 receptor-associated kinase 4 [EC:2.7.11.1]	XP_020403702.1//G-type lectin S-receptor-like serine/threonine-protein kinase At4g27290 [Zea mays];gi|414585295|tpg|DAA35866.1|//TPA: putative S-locus receptor-like protein kinase family protein [Zea mays]
100281278	1563	2221.33	650.68	-1.75878	1.57e-195	Down	2.68e-196	GATA28	GO:0005634//nucleus;GO:0005667//transcription factor complex	GO:0001228//transcriptional activator activity, RNA polymerase II transcription regulatory region sequence-specific binding;GO:0003682//chromatin binding;GO:0000977//RNA polymerase II regulatory region sequence-specific DNA binding;GO:0008270//zinc ion binding;GO:0001085//RNA polymerase II transcription factor binding	GO:0030154//cell differentiation;GO:0045944//positive regulation of transcription from RNA polymerase II promoter	K17895//GATA-binding protein 3	gi|226499316|ref|NP_001147669.1|//GATA transcription factor 9 [Zea mays]
100285084	2091	4279.94	1928.34	-1.13761	1.76e-195	Down	3.01e-196	LOC100285084	GO:0016021//integral component of membrane;GO:0005739//mitochondrion;GO:0000139//Golgi membrane	GO:0033843//xyloglucan 6-xylosyltransferase activity	NA	K08238//xyloglucan 6-xylosyltransferase [EC:2.4.2.39]	gi|226507693|ref|NP_001151451.1|//glycosyltransferase 5 [Zea mays]
100382282	2514	4543	2107	-1.09583	2.41e-195	Down	4.11e-196	umc1319	GO:0005737//cytoplasm	GO:0046914//transition metal ion binding	GO:0030001//metal ion transport;GO:0046916//cellular transition metal ion homeostasis	K10878//meiotic recombination protein SPO11;K14685//solute carrier family 40 (iron-regulated transporter), member 1;K13098//RNA-binding protein FUS;K07213//copper chaperone;K02184//formin 2	gi|670443446|ref|XP_008662144.1|//PREDICTED: uncharacterized protein LOC100382282 isoform X1 [Zea mays];PAN15989.1//hypothetical protein PAHAL_C00384 [Panicum hallii];XP_002441817.1//heavy metal-associated isoprenylated plant protein 33 [Sorghum bicolor]
103646104	1377	1214	162	-2.89308	3.68e-195	Down	6.29e-196	LOC103646104	NA	NA	NA	K01647//citrate synthase [EC:2.3.3.1]	gi|670375504|ref|XP_008669050.1|//PREDICTED: cyclin-P2-1 [Zea mays]
100275309	639	2576	853	-1.58189	4.91e-195	Down	8.41e-196	pco110563	NA	NA	NA	NA	NA
100384312	1091	2064	570	-1.84379	6.93e-194	Down	1.19e-194	LOC100384312	NA	NA	GO:0006629//lipid metabolic process	NA	gi|414871791|tpg|DAA50348.1|//TPA: hypothetical protein ZEAMMB73_447128 [Zea mays]
103643389	4116	2217.99	653.93	-1.74942	8.31e-194	Down	1.43e-194	LOC103643389	GO:0005739//mitochondrion	NA	NA	K20283//golgin subfamily A member 4;K20478//golgin subfamily B member 1	gi|670366727|ref|XP_008664774.1|//PREDICTED: intracellular protein transport protein USO1-like [Zea mays]
100191791	2146	1477.88	278	-2.39775	9.08e-194	Down	1.56e-194	umc2223	GO:0016021//integral component of membrane	GO:0016709//oxidoreductase activity, acting on paired donors, with incorporation or reduction of molecular oxygen, NAD(P)H as one donor, and incorporation of one atom of oxygen;GO:0020037//heme binding;GO:0005506//iron ion binding	GO:0098542//defense response to other organism;GO:0042343//indole glucosinolate metabolic process;GO:0044550//secondary metabolite biosynthetic process;GO:0055114//oxidation-reduction process	K00517//null;K13260//isoflavone 2'-hydroxylase [EC:1.14.13.89]	gi|212275716|ref|NP_001130688.1|//uncharacterized protein LOC100191791 [Zea mays];NP_001130688.1//uncharacterized protein LOC100191791 [Zea mays]
100502389	3201	2888	1043	-1.45671	1.18e-193	Down	2.04e-194	LOC100502389	NA	NA	NA	K04630//guanine nucleotide-binding protein G(i) subunit alpha	gi|670394639|ref|XP_008677753.1|//PREDICTED: uncharacterized protein LOC100502389 isoform X1 [Zea mays]
103626065	4491	2614.7	882.13	-1.55496	4.31e-193	Down	7.43e-194	LOC103626065	GO:0016020//membrane	NA	NA	K07418//cytochrome P450 family 2 subfamily J [EC:1.14.14.1];K14985//26-hydroxylase [EC:1.14.-.-];K00512//steroid 17alpha-monooxygenase / 17alpha-hydroxyprogesterone deacetylase [EC:1.14.14.19 1.14.14.32];K07408//cytochrome P450 family 1 subfamily A polypeptide 1 [EC:1.14.14.1]	XP_008644666.1//ent-cassadiene C2-hydroxylase [Zea mays];gi|670406179|ref|XP_008644667.1|//PREDICTED: uncharacterized protein LOC103626065 [Zea mays]
103644222	3009	1311	206	-2.65733	5.8e-193	Down	1e-193	LOC103644222	NA	GO:0047274//galactinol-sucrose galactosyltransferase activity	NA	K06617//raffinose synthase [EC:2.4.1.82]	gi|670368882|ref|XP_008665643.1|//PREDICTED: probable galactinol--sucrose galactosyltransferase 2 [Zea mays]
100286330	1036	1801.28	437	-2.03069	2.17e-192	Down	3.76e-193	AY106518	NA	NA	NA	NA	gi|226529441|ref|NP_001152689.1|//uncharacterized protein LOC100286330 [Zea mays]
BGI_novel_G004763	3955	927.66	60.53	-3.92525	5.44e-192	Down	9.42e-193	NA	NA	NA	NA	K16803//cytoskeleton-associated protein 5	ONM54651.1//hypothetical protein ZEAMMB73_Zm00001d020287 [Zea mays]
100382750	2527	2189	644	-1.75252	9.21e-192	Down	1.6e-192	LOC100382750	GO:0005618//cell wall	GO:0004252//serine-type endopeptidase activity	GO:0006508//proteolysis	K04733//interleukin-1 receptor-associated kinase 4 [EC:2.7.11.1];K13199//plasminogen activator inhibitor 1 RNA-binding protein;K09566//peptidyl-prolyl isomerase G (cyclophilin G) [EC:5.2.1.8];K01183//chitinase [EC:3.2.1.14]	XP_020405456.1//uncharacterized protein LOC100382750 isoform X1 [Zea mays];gi|514790630|ref|XP_004972123.1|//PREDICTED: subtilisin-like protease SBT5.3 [Setaria italica];gi|992273165|gb|KXG33202.1|//hypothetical protein SORBI_003G269900 [Sorghum bicolor]
103651481	2191	4778	2297	-1.04403	6.55e-190	Down	1.14e-190	LOC103651481	NA	NA	NA	NA	XP_008675342.1//uncharacterized protein LOC103651481 [Zea mays];gi|670389965|ref|XP_008675342.1|//PREDICTED: uncharacterized protein LOC103651481 isoform X1 [Zea mays]
103640601	4072	4233.1	1928	-1.12199	3.84e-189	Down	6.72e-190	LOC103640601	GO:0005634//nucleus	GO:0003677//DNA binding	GO:0006355//regulation of transcription, DNA-templated;GO:0009734//auxin-activated signaling pathway	K14486//auxin response factor	gi|645167665|gb|AIB05454.1|//ARF transcription factor, partial [Zea mays]
103645864	4410	2490.27	823.31	-1.58417	5.45e-189	Down	9.55e-190	LOC103645864	GO:0016021//integral component of membrane	GO:0005524//ATP binding;GO:0042626//ATPase activity, coupled to transmembrane movement of substances	GO:0055085//transmembrane transport	K05658//ATP-binding cassette, subfamily B (MDR/TAP), member 1 [EC:3.6.3.44]	gi|670374887|ref|XP_008668793.1|//PREDICTED: ABC transporter B family member 19-like [Zea mays]
103632784	2087	1649.09	370.87	-2.14006	2.24e-188	Down	3.94e-189	LOC103632784	GO:0005829//cytosol	GO:0004014//adenosylmethionine decarboxylase activity	GO:0006597//spermine biosynthetic process;GO:0006557//S-adenosylmethioninamine biosynthetic process;GO:0008295//spermidine biosynthetic process	K01611//S-adenosylmethionine decarboxylase [EC:4.1.1.50]	gi|670423984|ref|XP_008652738.1|//PREDICTED: S-adenosylmethionine decarboxylase proenzyme-like [Zea mays]
103646073	3839	2132	624	-1.75997	6.59e-188	Down	1.16e-188	LOC103646073	GO:0005886//plasma membrane;GO:0005737//cytoplasm	GO:0019905//syntaxin binding;GO:0017137//Rab GTPase binding;GO:0005096//GTPase activator activity	GO:0017157//regulation of exocytosis;GO:0043547//positive regulation of GTPase activity	K08518//syntaxin-binding protein 5	gi|414585859|tpg|DAA36430.1|//TPA: hypothetical protein ZEAMMB73_590297 [Zea mays];NP_001337803.1//uncharacterized LOC103646073 [Zea mays]
103637787	2723	796.67	16	-5.62521	6.72e-188	Down	1.18e-188	LOC103637787	GO:0016021//integral component of membrane	GO:0005524//ATP binding;GO:0004672//protein kinase activity	GO:0006468//protein phosphorylation	K04733//interleukin-1 receptor-associated kinase 4 [EC:2.7.11.1];K02996//small subunit ribosomal protein S9;K09187//histone-lysine N-methyltransferase MLL2 [EC:2.1.1.43];K00234//succinate dehydrogenase (ubiquinone) flavoprotein subunit [EC:1.3.5.1]	AQL00769.1//hypothetical protein ZEAMMB73_Zm00001d044740 [Zea mays];gi|670436780|ref|XP_008659062.1|//PREDICTED: uncharacterized protein LOC103637787 [Zea mays]
100279043	625	3023	1149	-1.38298	1.74e-187	Down	3.06e-188	LOC100279043	GO:0016021//integral component of membrane	NA	NA	NA	gi|414881228|tpg|DAA58359.1|//TPA: hypothetical protein ZEAMMB73_002227, partial [Zea mays]
100304363	1794	1753	425	-2.03167	2.16e-187	Down	3.81e-188	LOC100304363	NA	NA	NA	NA	gi|670394090|ref|XP_008677471.1|//PREDICTED: hypothetical protein isoform X1 [Zea mays];gi|259490072|ref|NP_001159273.1|//uncharacterized protein LOC100304363 [Zea mays]
103641028	3245	3268	1303	-1.31395	2.19e-187	Down	3.88e-188	LOC103641028	GO:0044611//nuclear pore inner ring	GO:0017056//structural constituent of nuclear pore	GO:0006999//nuclear pore organization;GO:0000059//protein import into nucleus, docking	NA	XP_008662663.1//uncharacterized protein LOC103641028 [Zea mays];gi|670444563|ref|XP_008662663.1|//PREDICTED: uncharacterized protein LOC103641028 [Zea mays]
100383247	2515	1495.07	302.01	-2.29492	3.77e-186	Down	6.69e-187	LOC100383247	NA	NA	NA	K17964//leucine-rich PPR motif-containing protein, mitochondrial	gi|670374068|ref|XP_008668393.1|//PREDICTED: uncharacterized protein LOC100383247 isoform X1 [Zea mays]
100281860	1589	2341	750	-1.62954	4.39e-185	Down	7.8e-186	LOC100281860	NA	GO:0046872//metal ion binding;GO:0051213//dioxygenase activity	GO:0055114//oxidation-reduction process	K04125//gibberellin 2-oxidase [EC:1.14.11.13]	gi|226499794|ref|NP_001148252.1|//gibberellin 2-beta-dioxygenase 7 [Zea mays]
103631701	1445	2324	743	-1.63255	3.1e-184	Down	5.53e-185	LOC103631701	NA	GO:0003677//DNA binding	NA	K09422//myb proto-oncogene protein, plant	gi|670361970|ref|XP_008650938.1|//PREDICTED: transcription factor MYB108-like [Zea mays];OEL27405.1//Transcription factor MYB57 [Dichanthelium oligosanthes]
100304398	1659	2749	994	-1.45497	4.39e-184	Down	7.83e-185	LOC100304398	NA	NA	NA	NA	gi|259490482|ref|NP_001159306.1|//uncharacterized protein LOC100304398 [Zea mays]
100383946	1406	1926	524	-1.86534	6.95e-184	Down	1.24e-184	LOC100383946	GO:0005634//nucleus	GO:0003677//DNA binding	GO:0006355//regulation of transcription, DNA-templated	K12581//CCR4-NOT transcription complex subunit 7/8;K13126//polyadenylate-binding protein;K05941//glutathione gamma-glutamylcysteinyltransferase [EC:2.3.2.15];K01054//acylglycerol lipase [EC:3.1.1.23]	gi|293331741|ref|NP_001170034.1|//putative NAC domain transcription factor superfamily protein [Zea mays];NP_001170034.1//putative NAC domain transcription factor superfamily protein [Zea mays]
100281462	2483	2362	766	-1.61197	7.24e-184	Down	1.29e-184	LOC100281462	GO:0005739//mitochondrion	NA	NA	K20285//Rab9 effector protein with kelch motifs	gi|226498304|ref|NP_001147852.1|//kelch motif family protein [Zea mays];ONM31632.1//Galactose oxidase/kelch repeat superfamily protein [Zea mays]
100281623	752	4863	2391	-1.01161	1.42e-183	Down	2.53e-184	pco142893	GO:0005874//microtubule	NA	NA	K18635//protein SPIRAL1 and related proteins	gi|413920379|gb|AFW60311.1|//hypothetical protein ZEAMMB73_920496 [Zea mays]
103643373	3675	3511.07	1477	-1.23662	3.34e-183	Down	5.98e-184	LOC103643373	GO:0005871//kinesin complex	GO:0005524//ATP binding;GO:0003777//microtubule motor activity;GO:0008270//zinc ion binding;GO:0008017//microtubule binding;GO:0016887//ATPase activity	GO:0007018//microtubule-based movement	K11498//centromeric protein E	gi|670366689|ref|XP_008664756.1|//PREDICTED: kinesin-related protein 11-like [Zea mays]
541969	1038	3632	1558	-1.20844	9.33e-183	Down	1.68e-183	MYB-IF35	NA	GO:0003677//DNA binding	NA	K09422//myb proto-oncogene protein, plant	gi|162458312|ref|NP_001105092.1|//R2R3 Myb transcription factor MYB-IF35 [Zea mays]
100284961	1069	3093	1213	-1.3378	2.23e-182	Down	4.01e-183	LOC100284961	GO:0009506//plasmodesma;GO:0016021//integral component of membrane;GO:0046658//anchored component of plasma membrane	GO:0004871//signal transducer activity	GO:0007165//signal transduction;GO:0006952//defense response	NA	gi|226492824|ref|NP_001151328.1|//VAMP protein SEC22 [Zea mays]
100272615	1569	2332.06	754	-1.61634	2.92e-182	Down	5.26e-183	LOC100272615	GO:0009536//plastid	NA	NA	K06636//structural maintenance of chromosome 1	gi|670358742|ref|XP_008666801.1|//PREDICTED: uncharacterized protein LOC100272615 isoform X2 [Zea mays];XP_008666801.1//uncharacterized protein LOC100272615 isoform X2 [Zea mays];gi|670358740|ref|XP_008666795.1|//PREDICTED: uncharacterized protein LOC100272615 isoform X1 [Zea mays]
100276153	613	2972	1138	-1.37231	3.28e-182	Down	5.91e-183	LOC100276153	NA	NA	NA	NA	gi|195621296|gb|ACG32478.1|//hypothetical protein [Zea mays]
100284640	1128	3987.03	1798	-1.1363	6.99e-182	Down	1.26e-182	IDP3798	GO:0005829//cytosol	GO:0008233//peptidase activity;GO:0016740//transferase activity	GO:0006541//glutamine metabolic process;GO:0006508//proteolysis;GO:0019760//glucosinolate metabolic process	K01951//GMP synthase (glutamine-hydrolysing) [EC:6.3.5.2]	gi|670360415|ref|XP_008678856.1|//PREDICTED: LOC100284640 isoform X1 [Zea mays];gi|226510280|ref|NP_001151007.1|//uncharacterized protein LOC100284640 [Zea mays]
541905	1031	1098	138	-2.97951	8.3e-182	Down	1.5e-182	umc2632	GO:0005618//cell wall;GO:0005576//extracellular region;GO:0016021//integral component of membrane	NA	GO:0009664//plant-type cell wall organization	K20628//expansin	gi|162462566|ref|NP_001105041.1|//uncharacterized protein LOC541905 precursor [Zea mays]
100502286	1842	1935	538	-1.83403	1.42e-180	Down	2.58e-181	LOC100502286	GO:0005576//extracellular region	GO:0042973//glucan endo-1,3-beta-D-glucosidase activity;GO:0033907//beta-D-fucosidase activity;GO:0004565//beta-galactosidase activity;GO:0080079//cellobiose glucosidase activity;GO:0102483//scopolin beta-glucosidase activity;GO:0080083//beta-gentiobiose beta-glucosidase activity	GO:1901657//glycosyl compound metabolic process;GO:0005975//carbohydrate metabolic process	K01188//beta-glucosidase [EC:3.2.1.21]	gi|670436638|ref|XP_008658979.1|//PREDICTED: uncharacterized protein LOC100502286 isoform X1 [Zea mays];XP_002465652.2//beta-glucosidase 6 [Sorghum bicolor]
100191598	752	1391.05	265.85	-2.37487	1.85e-180	Down	3.37e-181	LOC100191598	NA	NA	GO:0009408//response to heat	K13993//HSP20 family protein	gi|212275694|ref|NP_001130499.1|//class II heat shock protein [Zea mays]
103648085	5350	1656.26	394.41	-2.05754	4.92e-180	Down	8.98e-181	LOC103648085	NA	NA	NA	K14326//regulator of nonsense transcripts 1 [EC:3.6.4.-];K13459//disease resistance protein RPS2	XP_008670812.2//uncharacterized protein LOC103648085 [Zea mays];gi|670380054|ref|XP_008670811.1|//PREDICTED: uncharacterized protein LOC103648084 [Zea mays]
100274039	1325	2674	964	-1.45927	6.77e-180	Down	1.24e-180	hsp3	GO:0016021//integral component of membrane;GO:0046658//anchored component of plasma membrane	GO:0009055//electron carrier activity	NA	K04733//interleukin-1 receptor-associated kinase 4 [EC:2.7.11.1]	gi|223973703|gb|ACN31039.1|//unknown [Zea mays]
100304064	801	2187	680	-1.67272	1.53e-179	Down	2.81e-180	LOC100304064	GO:0005739//mitochondrion	GO:0005516//calmodulin binding	GO:0009734//auxin-activated signaling pathway	K07441//beta-1,4-N-acetylglucosaminyltransferase [EC:2.4.1.141];K14488//SAUR family protein	gi|936975445|ref|NP_001159042.2|//SAUR33 - auxin-responsive SAUR family member [Zea mays]
100279826	1124	4284	2015	-1.07555	7.56e-179	Down	1.39e-179	LOC100279826	GO:0016020//membrane	NA	NA	NA	gi|226493209|ref|NP_001146252.1|//uncharacterized protein LOC100279826 [Zea mays]
100285980	2239	2553.02	895.17	-1.49935	7.9e-179	Down	1.45e-179	pco102965(279)	GO:0016021//integral component of membrane	GO:0004713//protein tyrosine kinase activity;GO:0004674//protein serine/threonine kinase activity;GO:0005524//ATP binding	GO:0006468//protein phosphorylation	K04733//interleukin-1 receptor-associated kinase 4 [EC:2.7.11.1]	gi|226493446|ref|NP_001152341.1|//uncharacterized protein LOC100285980 precursor [Zea mays]
103640712	4380	1351.27	251.09	-2.41542	8.03e-179	Down	1.48e-179	LOC103640712	NA	GO:0043531//ADP binding	NA	K19613//leucine-rich repeat protein SHOC2;K15078//structure-specific endonuclease subunit SLX1 [EC:3.6.1.-]	XP_008662422.1//disease resistance protein RGA2 isoform X2 [Zea mays];gi|670443957|ref|XP_008662421.1|//PREDICTED: putative disease resistance RPP13-like protein 1 isoform X1 [Zea mays];AQK39038.1//hypothetical protein ZEAMMB73_Zm00001d023323 [Zea mays];gi|670443961|ref|XP_008662423.1|//PREDICTED: putative disease resistance RPP13-like protein 1 isoform X3 [Zea mays];XP_008662423.1//putative dise…
100272708	1572	1759	450	-1.95413	8.98e-179	Down	1.65e-179	LOC100272708	NA	GO:0016787//hydrolase activity	GO:0008152//metabolic process	K14664//IAA-amino acid hydrolase [EC:3.5.1.-]	gi|226532042|ref|NP_001140633.1|//uncharacterized protein LOC100272708 [Zea mays]
100280907	2127	3243.71	1325.3	-1.2787	2.14e-178	Down	3.95e-179	pco086874	GO:0005774//vacuolar membrane;GO:0005783//endoplasmic reticulum;GO:0005794//Golgi apparatus;GO:0009507//chloroplast	GO:0005524//ATP binding	NA	K09486//hypoxia up-regulated 1	gi|670393547|ref|XP_008677176.1|//PREDICTED: LOC100280907 isoform X1 [Zea mays];gi|226493536|ref|NP_001147299.1|//uncharacterized protein LOC100280907 [Zea mays]
100501789	2944	3119.49	1247.46	-1.30969	4.62e-178	Down	8.55e-179	LOC100501789	GO:0016021//integral component of membrane	GO:0004674//protein serine/threonine kinase activity;GO:0005524//ATP binding	GO:0006468//protein phosphorylation	K04733//interleukin-1 receptor-associated kinase 4 [EC:2.7.11.1]	gi|242054363|ref|XP_002456327.1|//hypothetical protein SORBIDRAFT_03g034040 [Sorghum bicolor]
103646156	1417	2909	1120	-1.3644	7.77e-177	Down	1.45e-177	LOC103646156	GO:0016021//integral component of membrane;GO:0005789//endoplasmic reticulum membrane	GO:0042284//sphingolipid delta-4 desaturase activity	GO:0030148//sphingolipid biosynthetic process;GO:0006633//fatty acid biosynthetic process;GO:0055114//oxidation-reduction process	K04712//sphingolipid Delta-4 desaturase [EC:1.14.-.-]	gi|670375629|ref|XP_008669099.1|//PREDICTED: sphingolipid delta(4)-desaturase DES1 [Zea mays]
100281771	1931	1931	549	-1.80185	6.28e-176	Down	1.17e-176	cl18044_1	NA	GO:0016597//amino acid binding	GO:0008152//metabolic process	K00688//glycogen phosphorylase [EC:2.4.1.1]	gi|226506214|ref|NP_001148163.1|//uncharacterized protein LOC100281771 [Zea mays]
100281947	1068	3425.4	1454.73	-1.2229	1.07e-175	Down	2.01e-176	LOC100281947	GO:0009536//plastid	GO:0043565//sequence-specific DNA binding;GO:0003700//transcription factor activity, sequence-specific DNA binding	GO:0006355//regulation of transcription, DNA-templated	K18835//WRKY transcription factor 2;K08819//cyclin-dependent kinase 12/13 [EC:2.7.11.22 2.7.11.23];K13424//WRKY transcription factor 33;K18834//WRKY transcription factor 1	NP_001148337.1//WRKY7 - superfamily of TFs having WRKY and zinc finger domains [Zea mays];gi|226495465|ref|NP_001148337.1|//WRKY7 - superfamily of TFs having WRKY and zinc finger domains [Zea mays];gi|670428312|ref|XP_008654941.1|//PREDICTED: WRKY7 - superfamily of TFs having WRKY and zinc finger domains isoform X1 [Zea mays]
103642954	861	918.98	1.93	-8.88266	6.87e-175	Down	1.29e-175	LOC103642954	GO:0005739//mitochondrion	GO:0003676//nucleic acid binding	NA	K13201//nucleolysin TIA-1/TIAR	gi|413920410|gb|AFW60342.1|//nucleolysin TIAR [Zea mays]
100193302	1366	875.91	2.44	-8.47513	9.04e-175	Down	1.7e-175	LOC100193302	GO:0016021//integral component of membrane	GO:0030246//carbohydrate binding;GO:0004672//protein kinase activity	GO:0016310//phosphorylation	K04733//interleukin-1 receptor-associated kinase 4 [EC:2.7.11.1];K04730//interleukin-1 receptor-associated kinase 1 [EC:2.7.11.1]	gi|212723244|ref|NP_001131913.1|//uncharacterized protein LOC100193302 precursor [Zea mays]
100273190	1300	1715.11	438.33	-1.95559	1.59e-174	Down	2.99e-175	LOC100273190	GO:0005887//integral component of plasma membrane	GO:0051119//sugar transmembrane transporter activity	GO:0034219//carbohydrate transmembrane transport	K15382//solute carrier family 50 (sugar transporter)	gi|226508826|ref|NP_001141106.1|//uncharacterized protein LOC100273190 [Zea mays]
100282829	1493	1071.7	139.98	-2.92398	2.71e-174	Down	5.11e-175	LOC100282829	NA	GO:0046872//metal ion binding;GO:0008168//methyltransferase activity	GO:0006952//defense response;GO:0032259//methylation	K08241//jasmonate O-methyltransferase [EC:2.1.1.141]	ACN33745.1//unknown [Zea mays];gi|226496880|ref|NP_001149207.1|//benzoate carboxyl methyltransferase [Zea mays]
103629445	2142	2481.59	869.23	-1.50083	3.97e-174	Down	7.51e-175	LOC103629445	NA	NA	NA	NA	gi|670415471|ref|XP_008648787.1|//PREDICTED: uncharacterized protein LOC103629445 isoform X1 [Zea mays]
103627583	2655	2766.22	1042.32	-1.39549	4.75e-174	Down	8.98e-175	LOC103627583	GO:0016021//integral component of membrane	NA	GO:0055085//transmembrane transport	NA	gi|670409842|ref|XP_008646108.1|//PREDICTED: oligopeptide transporter 4-like [Zea mays]
542209	2208	909	79	-3.51173	6.06e-174	Down	1.15e-174	me4	NA	GO:0004471//malate dehydrogenase (decarboxylating) (NAD+) activity;GO:0046872//metal ion binding;GO:0051287//NAD binding	GO:0055114//oxidation-reduction process;GO:0006108//malate metabolic process	K00029//malate dehydrogenase (oxaloacetate-decarboxylating)(NADP+) [EC:1.1.1.40]	PAN28578.1//hypothetical protein PAHAL_E01683 [Panicum hallii];gi|162463047|ref|NP_001105292.1|//NADP malic enzyme 4 [Zea mays]
542651	2118	3693	1642	-1.15671	1.99e-173	Down	3.76e-174	pdc2	NA	GO:0004737//pyruvate decarboxylase activity;GO:0000287//magnesium ion binding;GO:0030976//thiamine pyrophosphate binding	NA	K01568//pyruvate decarboxylase [EC:4.1.1.1]	gi|413947444|gb|AFW80093.1|//pyruvate decarboxylase2 [Zea mays]
100193640	705	2403	826	-1.528	3.83e-173	Down	7.25e-174	LOC100193640	GO:0016021//integral component of membrane	NA	NA	NA	gi|944232604|gb|KQK96966.1|//hypothetical protein SETIT_012311mg, partial [Setaria italica]
100191416	2023	4115	1929	-1.08042	4.1e-173	Down	7.77e-174	AY107018	GO:0005576//extracellular region;GO:0016021//integral component of membrane	GO:0016985//mannan endo-1,4-beta-mannosidase activity	GO:0046355//mannan catabolic process	K19355//mannan endo-1,4-beta-mannosidase [EC:3.2.1.78]	gi|212275656|ref|NP_001130322.1|//uncharacterized protein LOC100191416 [Zea mays]
100286044	751	912.51	82.45	-3.45562	2.05e-172	Down	3.9e-173	LOC100286044	GO:0005737//cytoplasm	NA	GO:0009408//response to heat;GO:0051259//protein oligomerization	K13993//HSP20 family protein	gi|226500666|ref|NP_001152404.1|//16.9 kDa class I heat shock protein 1 [Zea mays];ONM30195.1//heat shock protein17.2 [Zea mays]
BGI_novel_G000011	8178	2102.29	655.77	-1.66808	5.6e-172	Down	1.07e-172	NA	NA	NA	NA	K04733//interleukin-1 receptor-associated kinase 4 [EC:2.7.11.1];K01810//glucose-6-phosphate isomerase [EC:5.3.1.9];K01859//chalcone isomerase [EC:5.5.1.6];K02950//small subunit ribosomal protein S12	NP_043079.1//hypothetical protein ZemaCp156 (chloroplast) [Zea mays]
100274476	1789	3486	1512	-1.19249	7.34e-172	Down	1.4e-172	LOC100274476	NA	NA	GO:0008152//metabolic process	NA	gi|670403301|ref|XP_008681560.1|//PREDICTED: uncharacterized protein LOC100274476 isoform X1 [Zea mays];gi|413934451|gb|AFW69002.1|//hypothetical protein ZEAMMB73_703936 [Zea mays]
100381956	2214	3673.92	1641.01	-1.15011	5.55e-171	Down	1.06e-171	LOC100381956	GO:0005874//microtubule;GO:0005871//kinesin complex	GO:0005524//ATP binding;GO:0003777//microtubule motor activity;GO:0008017//microtubule binding;GO:0016887//ATPase activity	GO:0007018//microtubule-based movement	K10406//kinesin family member C2/C3	gi|670360815|ref|XP_008643690.1|//PREDICTED: uncharacterized protein LOC100381956 isoform X1 [Zea mays]
100272506	1450	726.26	16.89	-5.41362	7.08e-171	Down	1.36e-171	LOC100272506	NA	NA	NA	K06662//cell cycle checkpoint protein	gi|226492070|ref|NP_001140447.1|//uncharacterized protein LOC100272506 [Zea mays];gi|670358716|ref|XP_008666616.1|//PREDICTED: uncharacterized protein LOC100272506 isoform X1 [Zea mays]
100275540	2133	3516.91	1538.13	-1.18051	1.23e-170	Down	2.36e-171	LOC100275540	NA	NA	NA	K16222//Dof zinc finger protein DOF5.5	gi|226507124|ref|NP_001143068.1|//uncharacterized protein LOC100275540 [Zea mays]
100276769	710	1280.62	236	-2.42736	1.59e-170	Down	3.04e-171	LOC100276769	GO:0097249//mitochondrial respiratory chain supercomplex;GO:0031305//integral component of mitochondrial inner membrane	NA	GO:0033617//mitochondrial respiratory chain complex IV assembly	K10523//speckle-type POZ protein	XP_021316760.1//BTB/POZ domain-containing protein At1g01640 [Sorghum bicolor];gi|226510220|ref|NP_001143955.1|//uncharacterized protein LOC100276769 [Zea mays]
103630397	3585	1820	505	-1.83696	2.6e-170	Down	5e-171	LOC103630397	NA	GO:0004674//protein serine/threonine kinase activity;GO:0005524//ATP binding	GO:0006468//protein phosphorylation	K08857//NIMA (never in mitosis gene a)-related kinase 1/4/5 [EC:2.7.11.1]	gi|670417757|ref|XP_008649672.1|//PREDICTED: serine/threonine-protein kinase Nek4-like [Zea mays]
100273211	1553	2754.32	1054.94	-1.37191	6.46e-169	Down	1.25e-169	LOC100273211	GO:0016021//integral component of membrane;GO:0005886//plasma membrane	GO:0015171//amino acid transmembrane transporter activity	GO:0080144//amino acid homeostasis;GO:0055085//transmembrane transport;GO:0032973//amino acid export;GO:0043090//amino acid import	K07874//Ras-related protein Rab-1A;K00801//farnesyl-diphosphate farnesyltransferase [EC:2.5.1.21]	gi|226510073|ref|NP_001141126.1|//uncharacterized protein LOC100273211 [Zea mays]
103644045	854	3925	1825	-1.09217	4.29e-168	Down	8.27e-169	LOC103644045	NA	NA	NA	NA	gi|670368459|ref|XP_008665469.1|//PREDICTED: uncharacterized protein LOC103644045 [Zea mays]
100281757	1953	3384	1469	-1.19127	1.3e-166	Down	2.53e-167	LOC100281757	NA	GO:0004185//serine-type carboxypeptidase activity	GO:0051603//proteolysis involved in cellular protein catabolic process	K09646//serine carboxypeptidase 1 [EC:3.4.16.-]	gi|226490851|ref|NP_001148149.1|//retinoid-inducible serine carboxypeptidase precursor [Zea mays]
103630408	2669	1783.99	497	-1.83117	2.92e-166	Down	5.68e-167	LOC103630408	NA	NA	NA	NA	gi|670417781|ref|XP_008649683.1|//PREDICTED: uncharacterized protein LOC103630408 [Zea mays]
100283115	843	3329	1437	-1.1994	1.09e-165	Down	2.12e-166	LOC100283115	GO:0005794//Golgi apparatus;GO:0005739//mitochondrion	GO:0003755//peptidyl-prolyl cis-trans isomerase activity	GO:0006457//protein folding;GO:0000413//protein peptidyl-prolyl isomerization	K03767//peptidyl-prolyl cis-trans isomerase A (cyclophilin A) [EC:5.2.1.8];K01802//peptidylprolyl isomerase [EC:5.2.1.8]	gi|226492104|ref|NP_001149489.1|//peptidyl-prolyl cis-trans isomerase CYP19-3 [Zea mays]
100194339	1429	2602	974	-1.405	1.72e-165	Down	3.37e-166	LOC100194339	GO:0016021//integral component of membrane	GO:0005275//amine transmembrane transporter activity;GO:0015171//amino acid transmembrane transporter activity	GO:0006865//amino acid transport;GO:0003333//amino acid transmembrane transport	K15015//solute carrier family 32 (vesicular inhibitory amino acid transporter)	gi|414881696|tpg|DAA58827.1|//TPA: hypothetical protein ZEAMMB73_447553 [Zea mays]
100037819	2226	3712.87	1694.27	-1.11925	1.86e-165	Down	3.63e-166	rgd1	GO:0005655//nucleolar ribonuclease P complex;GO:0016021//integral component of membrane;GO:0005737//cytoplasm	GO:0004526//ribonuclease P activity	GO:0007275//multicellular organism development;GO:0051607//defense response to virus;GO:0090502//RNA phosphodiester bond hydrolysis, endonucleolytic;GO:0031047//gene silencing by RNA	K03283//heat shock 70kDa protein 1/8	gi|162458735|ref|NP_001105989.1|//protein SUPPRESSOR OF GENE SILENCING 3 homolog [Zea mays]
107457590	2525	2397.63	850.4	-1.48277	2.51e-165	Down	4.92e-166	LOC107457590	NA	NA	NA	NA	gi|413944209|gb|AFW76858.1|//hypothetical protein ZEAMMB73_362076 [Zea mays];gi|413944211|gb|AFW76860.1|//hypothetical protein ZEAMMB73_362076 [Zea mays];gi|413944210|gb|AFW76859.1|//hypothetical protein ZEAMMB73_362076 [Zea mays]
103641516	1578	2479	900	-1.44914	3.47e-165	Down	6.8e-166	Orphan337	NA	GO:0043169//cation binding;GO:0004721//phosphoprotein phosphatase activity	NA	K14497//protein phosphatase 2C [EC:3.1.3.16]	NP_001306701.1//probable protein phosphatase 2C 37 [Zea mays];gi|985567362|ref|NP_001306701.1|//probable protein phosphatase 2C 37 [Zea mays]
100382159	2681	2866.7	1140.74	-1.3168	3.97e-165	Down	7.79e-166	LOC100382159	GO:0044611//nuclear pore inner ring	GO:0017056//structural constituent of nuclear pore	GO:0006999//nuclear pore organization;GO:0000059//protein import into nucleus, docking	NA	gi|670360842|ref|XP_008643808.1|//PREDICTED: uncharacterized protein LOC100382159 isoform X1 [Zea mays]
100281767	2339	3321	1439	-1.19393	4.1e-164	Down	8.07e-165	pco104637	GO:0009536//plastid	GO:0016161//beta-amylase activity	GO:0000272//polysaccharide catabolic process	K01177//beta-amylase [EC:3.2.1.2]	gi|226528064|ref|NP_001148159.1|//beta-amylase [Zea mays]
100501670	2326	3779.59	1747.41	-1.10039	6.91e-164	Down	1.36e-164	LOC100501670	GO:0016020//membrane	GO:0016798//hydrolase activity, acting on glycosyl bonds;GO:0004566//beta-glucuronidase activity	GO:0005975//carbohydrate metabolic process	K07964//heparanase [EC:3.2.1.166]	gi|308081951|ref|NP_001183276.1|//uncharacterized protein LOC100501670 precursor [Zea mays];gi|413939349|gb|AFW73900.1|//hypothetical protein ZEAMMB73_176333 [Zea mays]
103644304	1101	3437	1517	-1.1673	7.28e-164	Down	1.44e-164	LOC103644304	NA	NA	NA	K14412//alpha-1,4-fucosyltransferase [EC:2.4.1.65];K12309//beta-galactosidase [EC:3.2.1.23]	gi|670369085|ref|XP_008665732.1|//PREDICTED: LOW QUALITY PROTEIN: zinc finger protein STAR3-like [Zea mays]
103637741	3683	2987.21	1223.86	-1.27474	1.23e-163	Down	2.43e-164	LOC103637741	GO:0016020//membrane	GO:0016874//ligase activity	GO:0008152//metabolic process	K01904//4-coumarate--CoA ligase [EC:6.2.1.12]	gi|670364430|ref|XP_008658826.1|//PREDICTED: 4-coumarate--CoA ligase-like 3 [Zea mays];ONM00378.1//4-coumarate--CoA ligase-like 6 [Zea mays];XP_008658826.1//4-coumarate--CoA ligase-like 3 [Zea mays]
100281144	2552	3968	1878	-1.06659	1.47e-163	Down	2.91e-164	LOC100281144	GO:0005634//nucleus	GO:0003677//DNA binding;GO:0003700//transcription factor activity, sequence-specific DNA binding	GO:0006355//regulation of transcription, DNA-templated;GO:0007275//multicellular organism development	K09285//AP2-like factor, ANT lineage	gi|226500350|ref|NP_001147535.1|//protein BABY BOOM 1 [Zea mays]
BGI_novel_G004495	2739	770.44	45.38	-4.07293	2.3e-163	Down	4.56e-164	NA	NA	NA	NA	K12605//CCR4-NOT transcription complex subunit 2	AQK86820.1//putative NOT transcription complex subunit VIP2 [Zea mays]
103629988	1438	1881	559	-1.73796	3.96e-163	Down	7.86e-164	LOC103629988	GO:0016020//membrane	NA	NA	K04733//interleukin-1 receptor-associated kinase 4 [EC:2.7.11.1]	gi|670416805|ref|XP_008649307.1|//PREDICTED: cysteine-rich repeat secretory protein 12-like [Zea mays]
103649874	2274	2614	991	-1.38668	5.27e-163	Down	1.05e-163	LOC103649874	GO:0016021//integral component of membrane;GO:0005739//mitochondrion	GO:0016757//transferase activity, transferring glycosyl groups	NA	K18134//protein O-GlcNAc transferase [EC:2.4.1.255];K18207//protein O-mannose beta-1,4-N-acetylglucosaminyltransferase [EC:2.4.1.312]	gi|670386061|ref|XP_008673792.1|//PREDICTED: uncharacterized protein LOC103649874 [Zea mays]
100276254	1247	2952	1205	-1.28004	9.15e-163	Down	1.82e-163	pco068745	NA	NA	NA	NA	gi|226498502|ref|NP_001143558.1|//uncharacterized protein LOC100276254 [Zea mays]
103648084	3618	2521.3	935.34	-1.41798	1.24e-162	Down	2.47e-163	LOC103648084	NA	NA	NA	K13459//disease resistance protein RPS2	gi|670380054|ref|XP_008670811.1|//PREDICTED: uncharacterized protein LOC103648084 [Zea mays]
542033	1245	1245	236	-2.38666	1.26e-162	Down	2.51e-163	zmm19	GO:0005634//nucleus	GO:0003677//DNA binding;GO:0003700//transcription factor activity, sequence-specific DNA binding;GO:0046983//protein dimerization activity	GO:0009908//flower development;GO:0030154//cell differentiation;GO:0006355//regulation of transcription, DNA-templated	K09260//MADS-box transcription enhancer factor 2A	gi|413924439|gb|AFW64371.1|//putative MADS-box transcription factor family protein [Zea mays]
101027139	862	3750.35	1734	-1.1003	1.3e-162	Down	2.59e-163	LOC101027139	NA	NA	NA	K12741//heterogeneous nuclear ribonucleoprotein A1/A3;K13098//RNA-binding protein FUS	gi|525342863|ref|NP_001266555.1|//glycine-rich cell wall structural protein 2 precursor [Zea mays];PAN19097.1//hypothetical protein PAHAL_C02693 [Panicum hallii]
100276465	2404	3514	1575	-1.14514	1.71e-162	Down	3.42e-163	LOC100276465	GO:0030136//clathrin-coated vesicle	GO:0030276//clathrin binding;GO:0005545//1-phosphatidylinositol binding	GO:0048268//clathrin coat assembly	K20043//clathrin coat assembly protein AP180	gi|670383571|ref|XP_008672590.1|//PREDICTED: uncharacterized protein LOC100276465 isoform X2 [Zea mays];gi|670383569|ref|XP_008672589.1|//PREDICTED: uncharacterized protein LOC100276465 isoform X1 [Zea mays];ONM38982.1//Putative clathrin assembly protein [Zea mays]
100285919	2076	3521.16	1581.53	-1.14211	3.88e-162	Down	7.77e-163	LOC100285919	NA	GO:0005525//GTP binding	GO:0007264//small GTPase mediated signal transduction	K07910//Ras-related protein Rab-18	gi|226506700|ref|NP_001152280.1|//ras-related protein Rab-18 [Zea mays];ONM06117.1//Ras-related protein Rab-18 [Zea mays];NP_001152280.1//ras-related protein Rab-18 [Zea mays]
100283243	1449	1623	423	-1.92731	4.11e-162	Down	8.23e-163	si683005e02	GO:0005829//cytosol	GO:0008757//S-adenosylmethionine-dependent methyltransferase activity;GO:0008171//O-methyltransferase activity	GO:0019438//aromatic compound biosynthetic process;GO:0032259//methylation	K13066//caffeic acid 3-O-methyltransferase [EC:2.1.1.68];K05279//flavonol 3-O-methyltransferase [EC:2.1.1.76]	gi|927028849|ref|NP_001149617.2|//uncharacterized protein LOC100283243 [Zea mays]
100384027	1610	832.91	69.27	-3.57523	1e-161	Down	2.02e-162	LOC100384027	NA	GO:0005524//ATP binding;GO:0004672//protein kinase activity	GO:0006468//protein phosphorylation	K07513//acetyl-CoA acyltransferase 1 [EC:2.3.1.16]	gi|293335273|ref|NP_001170107.1|//uncharacterized protein LOC100384027 [Zea mays];ONM09950.1//Protein kinase superfamily protein [Zea mays];NP_001170107.1//uncharacterized LOC100384027 [Zea mays]
100281595	2354	2620	1001	-1.3755	2.13e-161	Down	4.29e-162	LOC100281595	GO:0016021//integral component of membrane	GO:0005215//transporter activity	GO:0006810//transport	K14638//solute carrier family 15 (peptide/histidine transporter), member 3/4	gi|226492813|ref|NP_001147986.1|//peptide transporter PTR2 [Zea mays];ACR36384.1//unknown [Zea mays]
100275426	1178	3231	1395	-1.19909	8.41e-161	Down	1.7e-161	LOC100275426	NA	NA	NA	NA	gi|226495581|ref|NP_001142973.1|//uncharacterized protein LOC100275426 [Zea mays]
542737	2110	1896.46	575.27	-1.70837	1.38e-160	Down	2.8e-161	AGP2	GO:0009501//amyloplast;GO:0009507//chloroplast	GO:0008878//glucose-1-phosphate adenylyltransferase activity;GO:0005524//ATP binding	GO:0019252//starch biosynthetic process;GO:0005978//glycogen biosynthetic process	K00975//glucose-1-phosphate adenylyltransferase [EC:2.7.7.27]	XP_004961109.1//PREDICTED: glucose-1-phosphate adenylyltransferase large subunit, chloroplastic/amyloplastic [Setaria italica];gi|806638577|ref|NP_001105717.2|//glucose-1-phosphate adenylyltransferase large subunit 2, chloroplastic/amyloplastic [Zea mays]
100280615	831	957.59	117.43	-3.01498	1.41e-160	Down	2.87e-161	cl20570_1(540)	NA	NA	NA	K04733//interleukin-1 receptor-associated kinase 4 [EC:2.7.11.1]	gi|226494771|ref|NP_001147005.1|//uncharacterized protein LOC100280615 [Zea mays]
100283635	1773	3419	1521	-1.15593	1.62e-160	Down	3.29e-161	LOC100283635	GO:0005783//endoplasmic reticulum;GO:0016021//integral component of membrane;GO:0005739//mitochondrion	GO:0016844//strictosidine synthase activity;GO:0016788//hydrolase activity, acting on ester bonds	GO:0009058//biosynthetic process	K01757//strictosidine synthase [EC:4.3.3.2]	gi|226502340|ref|NP_001150008.1|//strictosidine synthase precursor [Zea mays];gi|670360288|ref|XP_008677622.1|//PREDICTED: strictosidine synthase isoform X1 [Zea mays]
BGI_novel_G004128	4909	3235.21	1400.03	-1.19578	2.59e-160	Down	5.27e-161	NA	NA	NA	NA	K01534//Cd2+/Zn2+-exporting ATPase [EC:3.6.3.3 3.6.3.5];K08873//serine/threonine-protein kinase SMG1 [EC:2.7.11.1];K11000//callose synthase [EC:2.4.1.-]	XP_020397987.1//uncharacterized protein LOC103634893 isoform X1 [Zea mays]
100276859	1174	805	62	-3.68602	6.62e-160	Down	1.35e-160	LOC100276859	NA	NA	NA	K03768//peptidyl-prolyl cis-trans isomerase B (cyclophilin B) [EC:5.2.1.8]	gi|998429211|ref|NP_001144035.2|//uncharacterized protein LOC100276859 [Zea mays]
100277269	1125	1479	355	-2.04611	8.19e-160	Down	1.67e-160	LOC100277269	NA	NA	NA	NA	gi|226531676|ref|NP_001144358.1|//uncharacterized protein LOC100277269 [Zea mays];gi|670393215|ref|XP_008677005.1|//PREDICTED: uncharacterized protein LOC100277269 isoform X1 [Zea mays]
BGI_novel_G003833	4130	724.87	35.15	-4.3535	2.21e-159	Down	4.52e-160	NA	NA	NA	NA	K20869//putative beta-1,4-xylosyltransferase IRX9 [EC:2.4.2.-]	ACN28723.1//unknown [Zea mays]
100284031	2357	2877.73	1172.24	-1.28304	2.73e-159	Down	5.58e-160	LOC100284031	NA	GO:0008725//DNA-3-methyladenine glycosylase activity	GO:0006284//base-excision repair	K01246//DNA-3-methyladenine glycosylase I [EC:3.2.2.20]	gi|226494399|ref|NP_001150401.1|//DNA-3-methyladenine glycosylase I [Zea mays];NP_001150401.2//DNA-3-methyladenine glycosylase I [Zea mays]
100279180	931	1307.97	274	-2.24246	1.33e-158	Down	2.72e-159	LOC100279180	NA	NA	NA	NA	gi|226503001|ref|NP_001145676.1|//uncharacterized protein LOC100279180 [Zea mays]
BGI_novel_G004766	3466	726.69	36.89	-4.28741	1.45e-158	Down	2.96e-159	NA	NA	NA	NA	K16803//cytoskeleton-associated protein 5	ONM54651.1//hypothetical protein ZEAMMB73_Zm00001d020287 [Zea mays]
100280070	2693	1271	257	-2.2935	2.16e-158	Down	4.43e-159	LOC100280070	GO:0009505//plant-type cell wall	GO:0046556//alpha-L-arabinofuranosidase activity;GO:0009044//xylan 1,4-beta-xylosidase activity	GO:0045493//xylan catabolic process;GO:0031222//arabinan catabolic process	K15920//beta-D-xylosidase 4 [EC:3.2.1.37]	gi|226506870|ref|NP_001146482.1|//putative O-Glycosyl hydrolase superfamily protein precursor [Zea mays]
100216875	1371	1026	149	-2.77102	3.52e-158	Down	7.23e-159	LOC100216875	GO:0005576//extracellular region	GO:0020037//heme binding;GO:0046872//metal ion binding;GO:0004601//peroxidase activity	GO:0006979//response to oxidative stress;GO:0098869//cellular oxidant detoxification;GO:0042744//hydrogen peroxide catabolic process;GO:0055114//oxidation-reduction process	K00430//peroxidase [EC:1.11.1.7]	gi|219363553|ref|NP_001136736.1|//peroxidase 72 precursor [Zea mays]
100279868	3506	3815.76	1802.46	-1.06938	5.13e-158	Down	1.05e-158	LOC100279868	NA	NA	NA	NA	gi|670373016|ref|XP_008667826.1|//PREDICTED: uncharacterized protein LOC100279868 isoform X1 [Zea mays]
103626554	2111	668.49	11.46	-5.8536	5.16e-158	Down	1.06e-158	LOC103626554	NA	GO:0005488//binding	NA	K14972//PAX-interacting protein 1;K19043//E3 ubiquitin-protein ligase RHF [EC:2.3.2.27];K12447//UDP-sugar pyrophosphorylase [EC:2.7.7.64];K20777//exonuclease 3'-5' domain-containing protein 2 [EC:3.1.11.1];K11718//UDP-glucose:glycoprotein glucosyltransferase [EC:2.4.1.-]	gi|670407442|ref|XP_008645192.1|//PREDICTED: uncharacterized protein LOC103626554 [Zea mays]
100217122	1660	2820.8	1141.75	-1.29223	6.77e-158	Down	1.39e-158	cl28396_1a	GO:0016021//integral component of membrane	GO:0016747//transferase activity, transferring acyl groups other than amino-acyl groups	NA	K14457//2-acylglycerol O-acyltransferase 2 [EC:2.3.1.22]	gi|223975939|gb|ACN32157.1|//unknown [Zea mays];gi|815930039|ref|NP_001241731.2|//diacylglycerol O-acyltransferase 1 [Zea mays]
103650797	970	674.73	18.17	-5.20206	7.15e-158	Down	1.47e-158	LOC103650797	NA	GO:0016787//hydrolase activity	NA	K08233//polyneuridine-aldehyde esterase [EC:3.1.1.78]	gi|670388179|ref|XP_008674587.1|//PREDICTED: esterase PIR7B-like [Zea mays]
103633481	1341	905.8	102.01	-3.13786	1.07e-157	Down	2.21e-158	LOC103633481	GO:0009505//plant-type cell wall;GO:0005576//extracellular region	GO:0020037//heme binding;GO:0046872//metal ion binding;GO:0004601//peroxidase activity	GO:0006979//response to oxidative stress;GO:0009664//plant-type cell wall organization;GO:0098869//cellular oxidant detoxification;GO:0042744//hydrogen peroxide catabolic process;GO:0055114//oxidation-reduction process	K00430//peroxidase [EC:1.11.1.7]	gi|670425521|ref|XP_008653398.1|//PREDICTED: peroxidase 2-like [Zea mays]
109944794	2430	2504.98	946	-1.39226	3.16e-157	Down	6.52e-158	LOC109944794	NA	NA	NA	K20718//LRR receptor-like serine/threonine-protein kinase ERECTA [EC:2.7.11.1];K14709//solute carrier family 39 (zinc transporter), member 1/2/3;K02984//small subunit ribosomal protein S3Ae;K13420//LRR receptor-like serine/threonine-protein kinase FLS2 [EC:2.7.11.1];K02184//formin 2	gi|992271495|gb|EES02350.2|//hypothetical protein SORBI_003G042200 [Sorghum bicolor];XP_020582406.1//leucine-rich repeat extensin-like protein 4 [Phalaenopsis equestris]
109941001	1182	1369	307	-2.14419	4.76e-157	Down	9.83e-158	LOC109941001	GO:0005887//integral component of plasma membrane;GO:0009506//plasmodesma;GO:0005773//vacuole	GO:0015250//water channel activity;GO:0015254//glycerol channel activity	GO:0006833//water transport;GO:0034220//ion transmembrane transport;GO:0009992//cellular water homeostasis;GO:0015793//glycerol transport	K09872//aquaporin PIP	gi|992277682|gb|KXG36090.1|//hypothetical protein SORBI_002G281000 [Sorghum bicolor]
100283547	1255	1195	225	-2.39639	6.65e-157	Down	1.38e-157	LOC100283547	NA	GO:0016702//oxidoreductase activity, acting on single donors with incorporation of molecular oxygen, incorporation of two atoms of oxygen	GO:0055114//oxidation-reduction process	K10712//cysteamine dioxygenase [EC:1.13.11.19]	gi|226503629|ref|NP_001149919.1|//cupin, RmlC-type [Zea mays];NP_001149919.1//cupin, RmlC-type [Zea mays]
100274249	1938	2295.1	819.63	-1.47289	8.77e-157	Down	1.82e-157	pco130308(330)	GO:0005774//vacuolar membrane;GO:0016021//integral component of membrane	GO:0015171//amino acid transmembrane transporter activity	GO:0003333//amino acid transmembrane transport	K15015//solute carrier family 32 (vesicular inhibitory amino acid transporter)	gi|226504700|ref|NP_001142087.1|//uncharacterized protein LOC100274249 [Zea mays]
103650969	1103	3532	1618	-1.11365	3.12e-156	Down	6.5e-157	LOC103650969	GO:0009506//plasmodesma;GO:0016021//integral component of membrane;GO:0046658//anchored component of plasma membrane	GO:0004871//signal transducer activity	GO:0006952//defense response	NA	gi|670388667|ref|XP_008674786.1|//PREDICTED: LOW QUALITY PROTEIN: protein YLS9-like [Zea mays]
BGI_novel_G003831	4053	663.08	8.74	-6.23278	7.67e-156	Down	1.6e-156	NA	NA	NA	NA	K20869//putative beta-1,4-xylosyltransferase IRX9 [EC:2.4.2.-]	AQK74883.1//Protein POLLEN DEFECTIVE IN GUIDANCE 1 [Zea mays]
100286264	819	4141	2041	-1.00808	1.09e-155	Down	2.28e-156	LOC100286264	GO:0005623//cell	GO:0015035//protein disulfide oxidoreductase activity;GO:0009055//electron carrier activity;GO:0051536//iron-sulfur cluster binding	GO:0055114//oxidation-reduction process;GO:0045454//cell redox homeostasis	K03676//glutaredoxin 3	gi|226501896|ref|NP_001152623.1|//Grx_A2 - glutaredoxin subgroup III [Zea mays]
100286098	2886	3610	1674	-1.09608	1.23e-155	Down	2.58e-156	LOC100286098	GO:0016021//integral component of membrane;GO:0005886//plasma membrane	GO:0005544//calcium-dependent phospholipid binding;GO:0016757//transferase activity, transferring glycosyl groups;GO:0005509//calcium ion binding	NA	K12486//stromal membrane-associated protein;K04733//interleukin-1 receptor-associated kinase 4 [EC:2.7.11.1];K18999//RNA polymerase II C-terminal domain phosphatase-like 3/4 [EC:3.1.3.16]	gi|226533126|ref|NP_001152458.1|//phosphoribosylanthranilate transferase [Zea mays]
100277603	1370	1580	418	-1.90573	1.55e-155	Down	3.25e-156	LOC100277603	NA	NA	NA	K03768//peptidyl-prolyl cis-trans isomerase B (cyclophilin B) [EC:5.2.1.8]	gi|226504082|ref|NP_001144588.1|//uncharacterized protein LOC100277603 [Zea mays]
100216995	1483	1999	650	-1.60814	2.38e-155	Down	4.99e-156	LOC100216995	GO:0005576//extracellular region	GO:0020037//heme binding;GO:0046872//metal ion binding;GO:0004601//peroxidase activity	GO:0006979//response to oxidative stress;GO:0098869//cellular oxidant detoxification;GO:0042744//hydrogen peroxide catabolic process;GO:0055114//oxidation-reduction process	K00430//peroxidase [EC:1.11.1.7]	gi|219362573|ref|NP_001136844.1|//peroxidase 54 precursor [Zea mays]
103638849	1126	1394	324	-2.09254	4.42e-155	Down	9.29e-156	LOC103638849	NA	GO:0003677//DNA binding	NA	NA	gi|670438884|ref|XP_008659870.1|//PREDICTED: uncharacterized protein LOC103638849 [Zea mays]
100279591	2327	2022.87	665.19	-1.59194	6.3e-155	Down	1.33e-155	LOC100279591	GO:0016021//integral component of membrane	NA	NA	NA	gi|226529059|ref|NP_001146060.1|//putative cytochrome P450 superfamily protein [Zea mays]
103640692	3238	3718.61	1753.24	-1.07212	1.12e-154	Down	2.37e-155	LOC103640692	NA	GO:0043531//ADP binding	NA	K13457//disease resistance protein RPM1	gi|670443903|ref|XP_008662394.1|//PREDICTED: probable disease resistance RPP8-like protein 2 isoform X2 [Zea mays];XP_008662393.1//putative disease resistance protein At1g50180 isoform X1 [Zea mays];XP_008662394.1//probable disease resistance RPP8-like protein 2 isoform X2 [Zea mays];gi|670443901|ref|XP_008662393.1|//PREDICTED: putative disease resistance protein At1g50180 isoform X1 [Zea mays]
100278658	2279	2572	1002	-1.34738	1.32e-153	Down	2.79e-154	pco068552(543)	NA	NA	NA	NA	gi|226531878|ref|NP_001145333.1|//uncharacterized protein LOC100278658 [Zea mays];gi|670359479|ref|XP_008672119.1|//PREDICTED: uncharacterized protein LOC100278658 isoform X1 [Zea mays]
100281333	1588	1382	323	-2.08453	5.12e-153	Down	1.09e-153	LOC100281333	NA	GO:0016747//transferase activity, transferring acyl groups other than amino-acyl groups	NA	K14329//agmatine coumaroyltransferase [EC:2.3.1.64 2.3.1.-];K13065//shikimate O-hydroxycinnamoyltransferase [EC:2.3.1.133]	gi|414585213|tpg|DAA35784.1|//TPA: transferase [Zea mays]
100501209	2404	3948.25	1925.92	-1.02304	3.96e-152	Down	8.42e-153	LOC100501209	GO:0016021//integral component of membrane	NA	NA	K08176//MFS transporter, PHS family, inorganic phosphate transporter;K03509//DNA polymerase eta [EC:2.7.7.7];K13675//UDP-glucose:O-linked fucose beta-1,3-glucosyltransferase [EC:2.4.1.-]	gi|413919186|gb|AFW59118.1|//putative DUF604-domain containing/glycosyltransferase-related family protein [Zea mays]
100282468	1290	3324	1501	-1.13437	1.63e-151	Down	3.48e-152	LOC100282468	NA	NA	NA	K14399//polyribonucleotide 5'-hydroxyl-kinase [EC:2.7.1.78];K19996//phosphatidylinositol transfer protein SFH5;K00133//aspartate-semialdehyde dehydrogenase [EC:1.2.1.11];K02433//aspartyl-tRNA(Asn)/glutamyl-tRNA(Gln) amidotransferase subunit A [EC:6.3.5.6 6.3.5.7]	gi|670384117|ref|XP_008672871.1|//PREDICTED: phosphatidylinositol transfer protein CSR1 isoform X1 [Zea mays];gi|226509240|ref|NP_001148849.1|//phosphatidylinositol transfer protein CSR1 [Zea mays]
100216690	1923	1148	215	-2.40409	2.32e-151	Down	4.96e-152	LOC100216690	NA	GO:0004674//protein serine/threonine kinase activity;GO:0005524//ATP binding	GO:0006468//protein phosphorylation	K04733//interleukin-1 receptor-associated kinase 4 [EC:2.7.11.1]	gi|219363161|ref|NP_001136568.1|//putative protein kinase superfamily protein [Zea mays]
100282852	695	1547	412	-1.89613	2.64e-151	Down	5.63e-152	pco090777	NA	NA	GO:0050832//defense response to fungus;GO:0031640//killing of cells of other organism	NA	gi|926459511|ref|NP_001149230.2|//uncharacterized protein LOC100282852 precursor [Zea mays]
100281195	2029	3446	1586	-1.10691	5.36e-151	Down	1.15e-151	LOC100281195	GO:0005737//cytoplasm	GO:0016149//translation release factor activity, codon specific	GO:0006415//translational termination	K03265//peptide chain release factor subunit 1	gi|670413206|ref|XP_008647789.1|//PREDICTED: eukaryotic peptide chain release factor subunit 1-1 isoform X1 [Zea mays];gi|226496309|ref|NP_001147586.1|//eukaryotic peptide chain release factor subunit 1-1 [Zea mays]
100286317	1442	1808	556	-1.68861	1.04e-150	Down	2.23e-151	LOC100286317	NA	NA	NA	K10457//kelch-like protein 20	gi|226505496|ref|NP_001152676.1|//kelch motif family protein [Zea mays]
100284030	2082	2855.55	1195.36	-1.2437	1.19e-150	Down	2.55e-151	LOC100284030	GO:0016021//integral component of membrane	GO:0005215//transporter activity	GO:0055085//transmembrane transport	K14611//solute carrier family 23 (nucleobase transporter), member 1/2	XP_008806500.1//PREDICTED: nucleobase-ascorbate transporter 6-like [Phoenix dactylifera];gi|226510171|ref|NP_001150400.1|//permease I [Zea mays]
541684	2022	2905	1229	-1.22843	2.57e-150	Down	5.51e-151	ids1	GO:0005634//nucleus	GO:0003677//DNA binding;GO:0003700//transcription factor activity, sequence-specific DNA binding	GO:0006355//regulation of transcription, DNA-templated;GO:0007275//multicellular organism development	K09284//AP2-like factor, euAP2 lineage	gi|952977755|ref|NP_001104904.2|//indeterminate spikelet 1 [Zea mays]
103648141	3282	872.34	101.15	-3.09577	4.43e-150	Down	9.5e-151	LOC103648141	NA	GO:0000155//phosphorelay sensor kinase activity;GO:0005524//ATP binding	GO:0016310//phosphorylation;GO:0007165//signal transduction	K00898//pyruvate dehydrogenase kinase 2/3/4 [EC:2.7.11.2];K01611//S-adenosylmethionine decarboxylase [EC:4.1.1.50]	gi|413955758|gb|AFW88407.1|//putative pyruvate dehydrogenase kinase family protein [Zea mays];ABO32297.1//S-adenosylmethionine decarboxylase [Saccharum arundinaceum]
103641623	2096	971	141	-2.77115	8.46e-150	Down	1.82e-150	LOC103641623	GO:0016021//integral component of membrane	NA	NA	NA	gi|670445840|ref|XP_008663180.1|//PREDICTED: probable F-box protein At1g60180 [Zea mays]
103642004	2746	2517.09	986.49	-1.33876	6.67e-149	Down	1.44e-149	LOC103642004	GO:0000795//synaptonemal complex;GO:0009536//plastid	NA	GO:0007131//reciprocal meiotic recombination	K12811//ATP-dependent RNA helicase DDX46/PRP5 [EC:3.6.4.13];K03522//electron transfer flavoprotein alpha subunit;K20283//golgin subfamily A member 4	gi|670446668|ref|XP_008663535.1|//PREDICTED: WEB family protein At5g16730, chloroplastic-like [Zea mays]
BGI_novel_G006467	3120	661.28	27.54	-4.57304	8.56e-149	Down	1.85e-149	NA	NA	NA	NA	K04733//interleukin-1 receptor-associated kinase 4 [EC:2.7.11.1];K07748//sterol-4alpha-carboxylate 3-dehydrogenase (decarboxylating) [EC:1.1.1.170];K12524//bifunctional aspartokinase / homoserine dehydrogenase 1 [EC:2.7.2.4 1.1.1.3]	XP_008675132.1//zinc finger MYM-type protein 1-like [Zea mays]
100383135	2311	2769.74	1149	-1.25675	1.48e-148	Down	3.2e-149	LOC100383135	GO:0005634//nucleus;GO:0005737//cytoplasm	NA	NA	K14856//protein SDA1;K00276//primary-amine oxidase [EC:1.4.3.21]	gi|293331495|ref|NP_001169272.1|//ARO1-like protein 2 [Zea mays]
107197951	2557	1350	318	-2.07324	1.73e-148	Down	3.74e-149	LOC107197951	GO:0005618//cell wall	GO:0004252//serine-type endopeptidase activity	GO:0006508//proteolysis	K04733//interleukin-1 receptor-associated kinase 4 [EC:2.7.11.1];K13199//plasminogen activator inhibitor 1 RNA-binding protein	gi|994306744|ref|NP_001307119.1|//uncharacterized protein LOC107197951 precursor [Zea mays]
100216626	1305	2507	984.13	-1.33642	6.42e-148	Down	1.39e-148	TIDP3567	GO:0005634//nucleus	GO:0003677//DNA binding;GO:0003700//transcription factor activity, sequence-specific DNA binding	GO:0006355//regulation of transcription, DNA-templated	K09286//EREBP-like factor	gi|219363661|ref|NP_001136511.1|//uncharacterized protein LOC100216626 [Zea mays]
100282608	1339	3008.01	1308	-1.18882	8.14e-148	Down	1.77e-148	LOC100282608	NA	GO:0003677//DNA binding	NA	K09422//myb proto-oncogene protein, plant	gi|226491037|ref|NP_001148988.1|//myb-related protein Hv33 [Zea mays]
100194243	1432	2378	907	-1.37795	4.84e-147	Down	1.05e-147	LOC100194243	GO:0016021//integral component of membrane;GO:0000139//Golgi membrane	GO:0008378//galactosyltransferase activity	GO:0006486//protein glycosylation	K14753//guanine nucleotide-binding protein subunit beta-2-like 1 protein;K14413//beta-1,3-galactosyltransferase [EC:2.4.1.-];K20855//beta-1,3-galactosyltransferase 1/2/3/4/5/7/8 [EC:2.4.1.-];K00734//galactosylxylosylprotein 3-beta-galactosyltransferase [EC:2.4.1.134]	gi|212721574|ref|NP_001132756.1|//uncharacterized protein LOC100194243 [Zea mays]
100281475	1326	3832	1875	-1.01858	1.19e-146	Down	2.59e-147	LOC100281475	NA	NA	NA	K19519//transforming growth factor-beta-induced protein;K08360//cytochrome b-561 [EC:1.16.5.1]	NP_001147865.1//fasciclin-like arabinogalactan protein 7 precursor [Zea mays];gi|226508776|ref|NP_001147865.1|//fasciclin-like arabinogalactan protein 7 precursor [Zea mays]
109939243	1069	1575	441	-1.82388	3.37e-146	Down	7.38e-147	LOC109939243	GO:0016021//integral component of membrane	NA	NA	NA	gi|670435056|ref|XP_008658093.1|//PREDICTED: uncharacterized protein LOC100193182 isoform X1 [Zea mays]
100286298	1316	3122	1393	-1.15165	7.33e-146	Down	1.6e-146	LOC100286298	GO:0005634//nucleus	GO:0043565//sequence-specific DNA binding;GO:0003700//transcription factor activity, sequence-specific DNA binding	GO:0006355//regulation of transcription, DNA-templated	K09419//heat shock transcription factor, other eukaryote	gi|226493074|ref|NP_001152657.1|//heat shock factor protein 1 [Zea mays]
103639240	3485	3003.08	1316.99	-1.17657	3.42e-145	Down	7.52e-146	LOC103639240	GO:0005871//kinesin complex	GO:0005524//ATP binding;GO:0003777//microtubule motor activity;GO:0008017//microtubule binding;GO:0016887//ATPase activity	GO:0007018//microtubule-based movement	K10406//kinesin family member C2/C3	XP_020399612.1//kinesin-like protein KIN-14F isoform X1 [Zea mays];gi|670439779|ref|XP_008660229.1|//PREDICTED: kinesin-4-like [Zea mays]
100193610	1975	1081.62	198	-2.437	6e-145	Down	1.32e-145	LOC100193610	NA	NA	NA	K03021//DNA-directed RNA polymerase III subunit RPC2 [EC:2.7.7.6];K09286//EREBP-like factor	gi|212721400|ref|NP_001132184.1|//putative AP2/EREBP transcription factor superfamily protein [Zea mays]
100281118	980	3047	1348	-1.16394	8.31e-145	Down	1.83e-145	LOC100281118	NA	NA	NA	K02183//calmodulin	gi|226499652|ref|NP_001147509.1|//EF hand family protein [Zea mays]
100281644	828	3096.12	1382.99	-1.15005	2.4e-144	Down	5.28e-145	umc2310	GO:0005737//cytoplasm	GO:0046914//transition metal ion binding	GO:0030001//metal ion transport;GO:0046916//cellular transition metal ion homeostasis	K07213//copper chaperone;K10752//histone-binding protein RBBP4	gi|226494452|ref|NP_001148035.1|//uncharacterized protein LOC100281644 [Zea mays]
BGI_novel_G005040	5378	764.32	69.63	-3.44377	2.69e-144	Down	5.92e-145	NA	NA	NA	NA	K13175//THO complex subunit 6;K03063//26S proteasome regulatory subunit T3;K14677//aminoacylase [EC:3.5.1.14];K19347//SUN domain-containing protein 1/2	ONM11262.1//hypothetical protein ZEAMMB73_Zm00001d034772 [Zea mays]
BGI_novel_G000922	3250	1313.28	310.17	-2.06942	3.71e-144	Down	8.19e-145	NA	NA	NA	NA	K13421//uridine monophosphate synthetase [EC:2.4.2.10 4.1.1.23]	ONM08907.1//hypothetical protein ZEAMMB73_Zm00001d033907 [Zea mays]
103634046	1976	3480	1646	-1.0675	7.48e-144	Down	1.65e-144	LOC103634046	NA	NA	NA	K09528//DnaJ homolog subfamily C member 8;K05747//Wiskott-Aldrich syndrome protein	PAN50491.1//hypothetical protein PAHAL_H02474 [Panicum hallii];gi|670362873|ref|XP_008653896.1|//PREDICTED: LOW QUALITY PROTEIN: protein FAF-like, chloroplastic [Zea mays]
100194008	1528	1325	317	-2.05081	9.06e-144	Down	2.01e-144	LOC100194008	GO:0009505//plant-type cell wall;GO:0005576//extracellular region;GO:0005739//mitochondrion	GO:0020037//heme binding;GO:0046872//metal ion binding;GO:0004601//peroxidase activity	GO:0006979//response to oxidative stress;GO:0009664//plant-type cell wall organization;GO:0098869//cellular oxidant detoxification;GO:0042744//hydrogen peroxide catabolic process;GO:0055114//oxidation-reduction process	K00430//peroxidase [EC:1.11.1.7]	gi|212723646|ref|NP_001132544.1|//uncharacterized protein LOC100194008 [Zea mays]
100383755	996	2457.11	970.31	-1.32782	1.36e-143	Down	3.02e-144	LOC100383755	NA	NA	GO:0006221//pyrimidine nucleotide biosynthetic process;GO:0045747//positive regulation of Notch signaling pathway;GO:0007049//cell cycle	K13356//alcohol-forming fatty acyl-CoA reductase [EC:1.2.1.84]	gi|618466607|ref|NP_001278546.1|//enhancer of rudimentary-like protein [Zea mays]
103626636	1687	734.46	60.41	-3.5912	2.74e-143	Down	6.09e-144	LOC103626636	NA	NA	NA	NA	gi|670407617|ref|XP_008645261.1|//PREDICTED: SNF1-related protein kinase regulatory subunit gamma-like PV42a [Zea mays]
100281522	2164	1161	240	-2.26164	1.99e-142	Down	4.44e-143	LOC100281522	NA	NA	NA	K14411//RNA-binding protein Musashi	gi|670435927|ref|XP_008658572.1|//PREDICTED: calmodulin binding protein isoform X1 [Zea mays];gi|226493952|ref|NP_001147912.1|//calmodulin binding protein [Zea mays];XP_008658572.1//calmodulin binding protein isoform X1 [Zea mays]
103649646	2082	602.37	8.36	-6.15838	5.65e-142	Down	1.27e-142	LOC103649646	NA	NA	NA	NA	gi|670369912|ref|XP_008666156.1|//PREDICTED: uncharacterized protein LOC103644775 [Zea mays]
103639558	2416	3244	1496	-1.10404	1.17e-141	Down	2.64e-142	LOC103639558	GO:0005768//endosome;GO:0030173//integral component of Golgi membrane;GO:0032580//Golgi cisterna membrane;GO:0005802//trans-Golgi network	GO:0016757//transferase activity, transferring glycosyl groups	GO:0009969//xyloglucan biosynthetic process;GO:0042353//fucose biosynthetic process;GO:0009826//unidimensional cell growth;GO:0009863//salicylic acid mediated signaling pathway;GO:0006486//protein glycosylation;GO:0010256//endomembrane system organization	K20888//xyloglucan galactosyltransferase MUR3 [EC:2.4.1.-]	gi|670440469|ref|XP_008660515.1|//PREDICTED: xyloglucan galactosyltransferase KATAMARI1 homolog [Zea mays]
100283989	1120	3748	1846	-1.00909	2.64e-141	Down	5.95e-142	LOC100283989	GO:0005829//cytosol;GO:0005886//plasma membrane	GO:0042803//protein homodimerization activity;GO:0004066//asparagine synthase (glutamine-hydrolyzing) activity	GO:0006541//glutamine metabolic process;GO:0006529//asparagine biosynthetic process	K01953//asparagine synthase (glutamine-hydrolysing) [EC:6.3.5.4];K13783//MFS transporter, OPA family, solute carrier family 37 (glycerol-3-phosphate transporter), member 1/2	gi|413924866|gb|AFW64798.1|//hypothetical protein ZEAMMB73_893425 [Zea mays];gi|413924867|gb|AFW64799.1|//Stem-specific protein TSJT1 [Zea mays]
100279446	1562	3165.99	1445	-1.11896	2.76e-141	Down	6.22e-142	LOC100279446	NA	NA	NA	K14399//polyribonucleotide 5'-hydroxyl-kinase [EC:2.7.1.78];K19996//phosphatidylinositol transfer protein SFH5	gi|224028803|gb|ACN33477.1|//unknown [Zea mays]
103627719	908	621	24	-4.68086	4.07e-141	Down	9.17e-142	LOC103627719	GO:0016021//integral component of membrane;GO:0005886//plasma membrane	NA	GO:0071555//cell wall organization	NA	gi|670410175|ref|XP_008646251.1|//PREDICTED: casparian strip membrane protein Os06g0231050-like [Zea mays]
103647358	1193	797	87	-3.18287	9.69e-141	Down	2.19e-141	LOC103647358	GO:0005874//microtubule;GO:0005819//spindle;GO:0009536//plastid	NA	GO:0060236//regulation of mitotic spindle organization;GO:0032147//activation of protein kinase activity	K17732//mitochondrial-processing peptidase subunit beta [EC:3.4.24.64];K16812//targeting protein for Xklp2	gi|670378316|ref|XP_008670122.1|//PREDICTED: uncharacterized protein LOC103647358 [Zea mays]
100304367	1475	1093	212	-2.35353	1.13e-140	Down	2.55e-141	LOC100304367	NA	NA	NA	K15032//mTERF domain-containing protein, mitochondrial	gi|259490106|ref|NP_001159277.1|//uncharacterized protein LOC100304367 [Zea mays]
100280156	2279	2012	708	-1.49418	1.38e-140	Down	3.13e-141	LOC100280156	NA	GO:0005524//ATP binding;GO:0004672//protein kinase activity	GO:0006468//protein phosphorylation	K17535//serine/threonine-protein kinase TNNI3K [EC:2.7.11.1];K04422//mitogen-activated protein kinase kinase kinase 13 [EC:2.7.11.25]	gi|226498902|ref|NP_001146560.1|//putative protein kinase superfamily protein [Zea mays]
103646278	1531	1520	429	-1.8124	5.93e-140	Down	1.35e-140	LOC103646278	NA	NA	NA	NA	gi|670375967|ref|XP_008669230.1|//PREDICTED: uncharacterized protein LOC103646278 [Zea mays]
100274367	1039	1778	573	-1.62102	6.08e-140	Down	1.38e-140	TIDP2662	GO:0005829//cytosol;GO:0005794//Golgi apparatus;GO:0005886//plasma membrane;GO:0005773//vacuole	GO:0020037//heme binding	GO:0010017//red or far-red light signaling pathway	NA	gi|226531087|ref|NP_001142199.1|//uncharacterized protein LOC100274367 [Zea mays]
103635078	3767	1664	509	-1.69629	1e-139	Down	2.29e-140	LOC103635078	NA	GO:0051015//actin filament binding	GO:0051017//actin filament bundle assembly	K05768//gelsolin	gi|670363571|ref|XP_008655853.1|//PREDICTED: villin-3-like [Zea mays]
100304322	3088	2162	802	-1.41807	1.02e-139	Down	2.33e-140	LOC100304322	GO:0016021//integral component of membrane	GO:0005524//ATP binding;GO:0004672//protein kinase activity	GO:0006468//protein phosphorylation	K00924//null;K04733//interleukin-1 receptor-associated kinase 4 [EC:2.7.11.1];K20718//LRR receptor-like serine/threonine-protein kinase ERECTA [EC:2.7.11.1];K04730//interleukin-1 receptor-associated kinase 1 [EC:2.7.11.1]	gi|670360685|ref|XP_008681357.1|//PREDICTED: uncharacterized protein LOC100304322 isoform X1 [Zea mays]
BGI_novel_G001842	934	848.49	109.55	-2.94068	4.05e-139	Down	9.28e-140	NA	NA	NA	NA	K13993//HSP20 family protein	ONM30195.1//heat shock protein17.2 [Zea mays]
100383682	1971	3483.31	1674.83	-1.04382	7.18e-139	Down	1.65e-139	LOC100383682	GO:0005634//nucleus;GO:0005886//plasma membrane;GO:0005737//cytoplasm	GO:0005524//ATP binding;GO:0005509//calcium ion binding;GO:0004683//calmodulin-dependent protein kinase activity;GO:0009931//calcium-dependent protein serine/threonine kinase activity;GO:0005516//calmodulin binding	GO:0009738//abscisic acid-activated signaling pathway;GO:0018105//peptidyl-serine phosphorylation;GO:0035556//intracellular signal transduction;GO:0046777//protein autophosphorylation	K00924//null	gi|670374170|ref|XP_008668447.1|//PREDICTED: uncharacterized protein LOC100383682 isoform X1 [Zea mays]
100280174	2673	2964.8	1324.39	-1.14998	2.74e-138	Down	6.31e-139	LOC100280174	NA	NA	GO:0009958//positive gravitropism	K10523//speckle-type POZ protein	NP_001146578.1//uncharacterized protein LOC100280174 [Zea mays];gi|226507370|ref|NP_001146578.1|//uncharacterized protein LOC100280174 [Zea mays]
100281797	929	1361.48	350.43	-1.94535	6.03e-138	Down	1.39e-138	LOC100281797	GO:0005634//nucleus	GO:0003677//DNA binding;GO:0005515//protein binding;GO:0003700//transcription factor activity, sequence-specific DNA binding	GO:0045892//negative regulation of transcription, DNA-templated;GO:0010105//negative regulation of ethylene-activated signaling pathway	K09286//EREBP-like factor	gi|226532470|ref|NP_001148189.1|//ethylene-responsive transcription factor 3 [Zea mays]
100216649	1636	1443.95	394	-1.86113	7.1e-138	Down	1.64e-138	LOC100216649	GO:0005576//extracellular region	GO:0005509//calcium ion binding;GO:0004623//phospholipase A2 activity	GO:0016042//lipid catabolic process	K01047//secretory phospholipase A2 [EC:3.1.1.4]	gi|414872372|tpg|DAA50929.1|//TPA: hypothetical protein ZEAMMB73_314053 [Zea mays];ACR38072.1//unknown [Zea mays]
100381520	1248	1870.92	634.49	-1.54745	1.09e-137	Down	2.53e-138	LOC100381520	GO:0009506//plasmodesma;GO:0005829//cytosol;GO:0005886//plasma membrane	GO:0000287//magnesium ion binding;GO:0004749//ribose phosphate diphosphokinase activity;GO:0005524//ATP binding;GO:0016301//kinase activity	GO:0016310//phosphorylation;GO:0009116//nucleoside metabolic process;GO:0009165//nucleotide biosynthetic process	K20308//trafficking protein particle complex subunit 11;K00948//ribose-phosphate pyrophosphokinase [EC:2.7.6.1]	gi|670394116|ref|XP_008677486.1|//PREDICTED: uncharacterized protein LOC100381520 isoform X1 [Zea mays]
100501616	2805	1253	296	-2.06909	1.35e-137	Down	3.13e-138	LOC100501616	GO:0005618//cell wall	GO:0004252//serine-type endopeptidase activity	GO:0006508//proteolysis	K04733//interleukin-1 receptor-associated kinase 4 [EC:2.7.11.1];K13199//plasminogen activator inhibitor 1 RNA-binding protein;K12663//Delta(3,5)-Delta(2,4)-dienoyl-CoA isomerase [EC:5.3.3.-]	gi|413921942|gb|AFW61874.1|//putative subtilase family protein [Zea mays]
100193410	891	3063	1394	-1.12309	1.5e-137	Down	3.47e-138	pco137523	NA	NA	NA	NA	gi|670402513|ref|XP_008681138.1|//PREDICTED: uncharacterized protein LOC100193410 isoform X1 [Zea mays];gi|212723054|ref|NP_001132005.1|//uncharacterized protein LOC100193410 precursor [Zea mays]
100286255	1188	641	36	-4.14163	1.63e-137	Down	3.77e-138	LOC100286255	NA	GO:0016491//oxidoreductase activity	GO:0055114//oxidation-reduction process	K06123//1-acylglycerone phosphate reductase [EC:1.1.1.101];K11165//dehydrogenase/reductase SDR family member 7 [EC:1.1.-.-];K13237//peroxisomal 2,4-dienoyl-CoA reductase [EC:1.3.1.34]	gi|226507196|ref|NP_001152614.1|//steroleosin [Zea mays]
100191933	1884	2133	793	-1.41487	2.11e-137	Down	4.88e-138	LOC100191933	GO:0005739//mitochondrion	NA	NA	NA	gi|212275816|ref|NP_001130829.1|//uncharacterized protein LOC100191933 precursor [Zea mays]
103632676	1277	1416	381	-1.88133	3.34e-137	Down	7.73e-138	LOC103632676	NA	GO:0008270//zinc ion binding;GO:0003676//nucleic acid binding	NA	K10901//bloom syndrome protein [EC:3.6.4.12];K01188//beta-glucosidase [EC:3.2.1.21];K02943//large subunit ribosomal protein LP2;K05658//ATP-binding cassette, subfamily B (MDR/TAP), member 1 [EC:3.6.3.44]	gi|670423772|ref|XP_008652646.1|//PREDICTED: uncharacterized protein LOC103632676 [Zea mays]
100274061	1553	2261.88	875.02	-1.35751	7.86e-137	Down	1.82e-137	LOC100274061	GO:0009536//plastid	GO:0004674//protein serine/threonine kinase activity;GO:0005524//ATP binding	GO:0006468//protein phosphorylation	K04733//interleukin-1 receptor-associated kinase 4 [EC:2.7.11.1]	gi|226532231|ref|NP_001141912.1|//putative protein kinase superfamily protein [Zea mays]
100382543	2900	809	98	-3.03266	1.12e-136	Down	2.61e-137	LOC100382543	NA	GO:0008889//glycerophosphodiester phosphodiesterase activity	GO:0006629//lipid metabolic process	K01126//glycerophosphoryl diester phosphodiesterase [EC:3.1.4.46]	gi|293331777|ref|NP_001168748.1|//uncharacterized protein LOC100382543 precursor [Zea mays]
BGI_novel_G004362	2259	2566.83	1071.85	-1.24726	3.4e-136	Down	7.92e-137	NA	NA	NA	NA	K04733//interleukin-1 receptor-associated kinase 4 [EC:2.7.11.1];K08734//DNA mismatch repair protein MLH1;K19951//TBC1 domain family member 8/9;K00033//6-phosphogluconate dehydrogenase [EC:1.1.1.44 1.1.1.343];K13457//disease resistance protein RPM1	XP_020397728.1//uncharacterized protein LOC109941367 [Zea mays]
103626108	2348	2370.2	946.16	-1.31223	4.17e-136	Down	9.73e-137	LOC103626108	GO:0005634//nucleus;GO:0005886//plasma membrane;GO:0005737//cytoplasm	GO:0004713//protein tyrosine kinase activity;GO:0005524//ATP binding;GO:0004683//calmodulin-dependent protein kinase activity;GO:0009931//calcium-dependent protein serine/threonine kinase activity;GO:0005516//calmodulin binding	GO:0009738//abscisic acid-activated signaling pathway;GO:0018105//peptidyl-serine phosphorylation;GO:0035556//intracellular signal transduction;GO:0046777//protein autophosphorylation	K00924//null;K13412//calcium-dependent protein kinase [EC:2.7.11.1]	gi|670406277|ref|XP_008644706.1|//PREDICTED: CDPK-related kinase 3-like [Zea mays]
100285192	2446	2800	1226	-1.17884	6.66e-136	Down	1.55e-136	LOC100285192	NA	NA	NA	K13412//calcium-dependent protein kinase [EC:2.7.11.1];K05609//ubiquitin carboxyl-terminal hydrolase L3 [EC:3.4.19.12];K13680//beta-mannan synthase [EC:2.4.1.32];K14306//nuclear pore complex protein Nup62	gi|226496201|ref|NP_001151558.1|//carboxyl-terminal proteinase precursor [Zea mays];NP_001151558.1//carboxyl-terminal proteinase precursor [Zea mays]
100304261	1645	3376.01	1618	-1.04848	1.28e-135	Down	2.99e-136	LOC100304261	GO:0009536//plastid	NA	NA	NA	gi|259490263|ref|NP_001159176.1|//uncharacterized protein LOC100304261 [Zea mays]
100283285	1745	2149.81	810.85	-1.39408	1.92e-135	Down	4.5e-136	cl27844_1	NA	NA	NA	K14798//protein LTV1	gi|226499998|ref|NP_001149659.1|//uncharacterized protein LOC100283285 [Zea mays]
103644955	942	2715.86	1176.3	-1.19453	1.24e-134	Down	2.92e-135	LOC103644955	GO:0016021//integral component of membrane;GO:0005789//endoplasmic reticulum membrane;GO:0005778//peroxisomal membrane	GO:0050661//NADP binding;GO:0004420//hydroxymethylglutaryl-CoA reductase (NADPH) activity	GO:0008299//isoprenoid biosynthetic process;GO:0016126//sterol biosynthetic process;GO:0015936//coenzyme A metabolic process;GO:0055114//oxidation-reduction process	K00021//hydroxymethylglutaryl-CoA reductase (NADPH) [EC:1.1.1.34]	gi|670370202|ref|XP_008666319.1|//PREDICTED: 3-hydroxy-3-methylglutaryl-coenzyme A reductase-like [Zea mays]
100282778	1598	1753	579	-1.58557	1.03e-133	Down	2.43e-134	LOC100282778	NA	GO:0016491//oxidoreductase activity;GO:0016788//hydrolase activity, acting on ester bonds	NA	K21026//acetylajmaline esterase [EC:3.1.1.80]	gi|226499610|ref|NP_001149156.1|//esterase precursor [Zea mays];gi|413947746|gb|AFW80395.1|//esterase [Zea mays]
100272362	1323	1447	408	-1.8138	1.87e-133	Down	4.43e-134	si605018e07b	GO:0016020//membrane	NA	GO:0006810//transport	K03006//DNA-directed RNA polymerase II subunit RPB1 [EC:2.7.7.6];K07874//Ras-related protein Rab-1A;K13680//beta-mannan synthase [EC:2.4.1.32]	NP_001140317.1//uncharacterized protein LOC100272362 [Zea mays];gi|226532118|ref|NP_001140317.1|//uncharacterized protein LOC100272362 [Zea mays]
103633280	2994	2439	1002	-1.27078	2.76e-133	Down	6.54e-134	LOC103633280	GO:0016021//integral component of membrane;GO:0000139//Golgi membrane	GO:0016760//cellulose synthase (UDP-forming) activity	GO:0030244//cellulose biosynthetic process;GO:0071555//cell wall organization	K20923//mixed-linked glucan synthase [EC:2.4.1.-]	gi|670425084|ref|XP_008653203.1|//PREDICTED: probable mixed-linked glucan synthase 8 isoform X1 [Zea mays];gi|670425086|ref|XP_008653204.1|//PREDICTED: probable mixed-linked glucan synthase 8 isoform X2 [Zea mays]
100284789	1185	1610	499	-1.67732	3.88e-133	Down	9.19e-134	pco107612	NA	GO:0016791//phosphatase activity	GO:0016311//dephosphorylation	K06124//phosphoethanolamine/phosphocholine phosphatase [EC:3.1.3.75]	gi|226529417|ref|NP_001151156.1|//uncharacterized protein LOC100284789 [Zea mays]
100283516	1338	1052	209	-2.31894	3.99e-133	Down	9.45e-134	LOC100283516	GO:0005737//cytoplasm	GO:0046914//transition metal ion binding	GO:0030001//metal ion transport;GO:0046916//cellular transition metal ion homeostasis	K07213//copper chaperone;K10752//histone-binding protein RBBP4	gi|226531430|ref|NP_001149888.1|//copper chaperone [Zea mays]
103646449	3277	1943	697	-1.46643	3.89e-132	Down	9.27e-133	LOC103646449	NA	NA	NA	K04733//interleukin-1 receptor-associated kinase 4 [EC:2.7.11.1]	gi|992164366|gb|KXG26320.1|//hypothetical protein SORBI_006G081500 [Sorghum bicolor];XP_020403887.1//probable receptor-like protein kinase At1g49730 [Zea mays]
103655729	705	1373.96	372.88	-1.86893	5.2e-132	Down	1.24e-132	LOC103655729	NA	NA	GO:0006351//transcription, DNA-templated	K09286//EREBP-like factor	gi|670401596|ref|XP_008680656.1|//PREDICTED: dehydration-responsive element-binding protein 1G-like [Zea mays]
103643558	1574	1510	447	-1.74358	7.02e-132	Down	1.67e-132	LOC103643558	NA	NA	NA	K13412//calcium-dependent protein kinase [EC:2.7.11.1];K13171//serine/arginine repetitive matrix protein 1;K14411//RNA-binding protein Musashi	gi|670367156|ref|XP_008664949.1|//PREDICTED: uncharacterized protein LOC103643558 [Zea mays];XP_008664949.1//uncharacterized protein LOC103643558 [Zea mays]
109939996	2131	2124	810	-1.37817	1.5e-131	Down	3.58e-132	LOC109939996	GO:0009536//plastid	NA	NA	NA	gi|413938410|gb|AFW72961.1|//putative disease resistance/zinc finger/chromosome condensation-like region protein [Zea mays]
103637478	2238	2610	1122	-1.20535	2.74e-131	Down	6.55e-132	LOC103637478	NA	NA	NA	K13172//serine/arginine repetitive matrix protein 2;K13415//protein brassinosteroid insensitive 1 [EC:2.7.10.1 2.7.11.1]	XP_020398802.1//squamosa promoter-binding-like protein 2 [Zea mays];gi|670434678|ref|XP_008657879.1|//PREDICTED: squamosa promoter-binding-like protein 2 [Zea mays]
100281106	4861	3187.04	1511.16	-1.06394	3.51e-131	Down	8.41e-132	LOC100281106	NA	NA	GO:0006915//apoptotic process	K08734//DNA mismatch repair protein MLH1;K14570//RNA exonuclease 1 [EC:3.1.-.-];K19951//TBC1 domain family member 8/9;K09555//BCL2-associated athanogene 1;K13457//disease resistance protein RPM1	gi|226528818|ref|NP_001147497.1|//protein binding protein [Zea mays];XP_008653961.1//protein ALP1-like [Zea mays]
100383489	1881	3119.21	1465.31	-1.07735	4.88e-131	Down	1.17e-131	LOC100383489	GO:0009536//plastid	NA	NA	K09060//plant G-box-binding factor	gi|323388807|gb|ADX60208.1|//bZIP transcription factor, partial [Zea mays]
100193573	1494	1282	329	-1.94961	2.31e-130	Down	5.53e-131	LOC100193573	NA	GO:0016702//oxidoreductase activity, acting on single donors with incorporation of molecular oxygen, incorporation of two atoms of oxygen	GO:0018171//peptidyl-cysteine oxidation;GO:0070483//detection of hypoxia;GO:0009061//anaerobic respiration	K10712//cysteamine dioxygenase [EC:1.13.11.19]	gi|670358183|ref|XP_008652468.1|//PREDICTED: hypothetical protein isoform X1 [Zea mays]
100304289	1732	2417	1003.15	-1.25606	9.61e-130	Down	2.31e-130	LOC100304289	NA	GO:0004190//aspartic-type endopeptidase activity	GO:0006508//proteolysis;GO:0030163//protein catabolic process	K00924//null;K02882//large subunit ribosomal protein L18Ae	gi|670428612|ref|XP_008655145.1|//PREDICTED: uncharacterized protein LOC100304289 isoform X1 [Zea mays]
103651015	1852	2165.23	843.96	-1.34665	1.79e-129	Down	4.32e-130	LOC103651015	NA	GO:0004190//aspartic-type endopeptidase activity	GO:0006508//proteolysis;GO:0030163//protein catabolic process	K00924//null;K02882//large subunit ribosomal protein L18Ae	gi|242059211|ref|XP_002458751.1|//hypothetical protein SORBIDRAFT_03g039590 [Sorghum bicolor]
100281980	603	567	22	-4.67515	6.17e-129	Down	1.49e-129	LOC100281980	GO:0005739//mitochondrion;GO:0022627//cytosolic small ribosomal subunit	GO:0003735//structural constituent of ribosome	GO:0006412//translation	K02983//small subunit ribosomal protein S30e	gi|944267741|gb|KQL31981.1|//hypothetical protein SETIT_019362mg, partial [Setaria italica]
100279594	2432	1628	523	-1.62559	8.58e-129	Down	2.08e-129	umc1451	NA	NA	NA	K12741//heterogeneous nuclear ribonucleoprotein A1/A3;K06699//proteasome activator subunit 4;K12472//epidermal growth factor receptor substrate 15	gi|224030131|gb|ACN34141.1|//unknown [Zea mays]
100384708	2313	2072	789	-1.3803	1.14e-128	Down	2.76e-129	LOC100384708	GO:0048046//apoplast;GO:0005829//cytosol;GO:0005737//cytoplasm;GO:0009507//chloroplast	GO:0008964//phosphoenolpyruvate carboxylase activity	GO:0006099//tricarboxylic acid cycle;GO:0015977//carbon fixation;GO:0015979//photosynthesis;GO:0048366//leaf development	K01595//phosphoenolpyruvate carboxylase [EC:4.1.1.31]	gi|670428957|ref|XP_008655339.1|//PREDICTED: uncharacterized protein LOC100384708 isoform X1 [Zea mays];P29193.1//RecName: Full=Phosphoenolpyruvate carboxylase, housekeeping isozyme; Short=PEPC; Short=PEPCase
100216912	1507	1268.76	327.32	-1.94202	2.23e-128	Down	5.42e-129	LOC100216912	GO:0005794//Golgi apparatus;GO:0016021//integral component of membrane	GO:0016413//O-acetyltransferase activity	GO:0071554//cell wall organization or biogenesis	K16573//gamma-tubulin complex component 6	gi|219362703|ref|NP_001136770.1|//uncharacterized protein LOC100216912 [Zea mays]
100282313	1317	1658	543	-1.5978	5.89e-128	Down	1.43e-128	MYB165	NA	GO:0003677//DNA binding	NA	K09422//myb proto-oncogene protein, plant	gi|226501858|ref|NP_001148697.1|//MYB305 [Zea mays]
103629835	1869	3012	1408	-1.08445	6.22e-128	Down	1.52e-128	LOC103629835	NA	GO:0016614//oxidoreductase activity, acting on CH-OH group of donors;GO:0050660//flavin adenine dinucleotide binding	GO:0050794//regulation of cellular process;GO:0055114//oxidation-reduction process	NA	gi|670416449|ref|XP_008649156.1|//PREDICTED: inactive tetrahydrocannabinolic acid synthase-like [Zea mays]
100284989	1557	2449	1032	-1.23413	6.63e-128	Down	1.62e-128	LOC100284989	GO:0016021//integral component of membrane	NA	NA	K19519//transforming growth factor-beta-induced protein	gi|226500656|ref|NP_001151356.1|//fasciclin-like arabinogalactan protein 10 precursor [Zea mays]
100272525	2794	1161.28	274	-2.07084	8.77e-128	Down	2.14e-128	LOC100272525	GO:0016021//integral component of membrane;GO:0005739//mitochondrion	NA	NA	K19984//exocyst complex component 5;K02184//formin 2	gi|670372313|ref|XP_008667457.1|//PREDICTED: uncharacterized protein LOC100272525 isoform X1 [Zea mays]
100502522	2089	1050	220	-2.24219	1.22e-127	Down	2.97e-128	CCD8	GO:0009507//chloroplast	GO:0046872//metal ion binding;GO:0102251//all-trans-beta-apo-10'-carotenal cleavage oxygenase activity	GO:0010223//secondary shoot formation;GO:0016121//carotene catabolic process;GO:0055114//oxidation-reduction process;GO:1901601//strigolactone biosynthetic process	K17913//carlactone synthase / all-trans-10'-apo-beta-carotenal 13,14-cleaving dioxygenase [EC:1.13.11.69 1.13.11.70]	gi|308081194|ref|NP_001183929.1|//carotenoid cleavage dioxygenase [Zea mays]
100194020	1612	2745	1229	-1.1467	1.39e-127	Down	3.4e-128	LOC100194020	GO:0016021//integral component of membrane	GO:0003735//structural constituent of ribosome	GO:0055085//transmembrane transport;GO:0006412//translation	K15121//solute carrier family 25, member 44	gi|212721338|ref|NP_001132555.1|//uncharacterized protein LOC100194020 [Zea mays]
100283639	1244	1123	256	-2.12052	2.3e-127	Down	5.63e-128	LOC100283639	NA	NA	NA	NA	gi|226497424|ref|NP_001150012.1|//embryonic protein DC-8 precursor [Zea mays]
100383225	3392	1366	382	-1.82569	3.38e-127	Down	8.3e-128	LOC100383225	GO:0016020//membrane	NA	NA	NA	gi|670428831|ref|XP_008655265.1|//PREDICTED: uncharacterized protein LOC100383225 isoform X5 [Zea mays];gi|974987291|ref|NP_001305893.1|//uncharacterized protein LOC100383225 precursor [Zea mays];gi|670428827|ref|XP_008655263.1|//PREDICTED: uncharacterized protein LOC100383225 isoform X4 [Zea mays]
542666	2270	878	143	-2.60558	4.38e-127	Down	1.07e-127	LOC542666	NA	GO:0005488//binding	NA	K20641//Rho GTPase-activating protein 20;K13415//protein brassinosteroid insensitive 1 [EC:2.7.10.1 2.7.11.1]	gi|818213441|ref|NP_001295407.1|//squamosa promoter-binding-like protein 17 [Zea mays];NP_001295407.1//squamosa promoter-binding-like protein 17 [Zea mays]
100279515	1701	2298	939	-1.27856	7.3e-127	Down	1.8e-127	pco103663	GO:0016021//integral component of membrane	NA	NA	K05609//ubiquitin carboxyl-terminal hydrolase L3 [EC:3.4.19.12]	gi|226509587|ref|NP_001145986.1|//uncharacterized protein LOC100279515 precursor [Zea mays]
100502405	1777	2228	896	-1.30155	1.86e-126	Down	4.59e-127	LOC100502405	NA	NA	NA	K11426//SET and MYND domain-containing protein	gi|413955505|gb|AFW88154.1|//hypothetical protein ZEAMMB73_352064 [Zea mays];gi|413955507|gb|AFW88156.1|//hypothetical protein ZEAMMB73_352064 [Zea mays]
103637666	1426	1391	398	-1.79266	2.49e-126	Down	6.14e-127	LOC103637666	GO:0005634//nucleus	GO:0003677//DNA binding;GO:0003700//transcription factor activity, sequence-specific DNA binding	GO:0006355//regulation of transcription, DNA-templated	K09338//homeobox-leucine zipper protein	gi|670364267|ref|XP_008658438.1|//PREDICTED: homeobox-leucine zipper protein HOX1-like [Zea mays]
100285049	1366	1764	610.78	-1.5175	2.74e-126	Down	6.78e-127	LOC100285049	NA	NA	GO:0006351//transcription, DNA-templated	K09338//homeobox-leucine zipper protein	gi|930697415|ref|NP_001151416.2|//homeobox-leucine zipper protein HAT7 [Zea mays]
103651251	5105	1822.47	646.17	-1.48329	3.81e-126	Down	9.42e-127	LOC103651251	GO:0016021//integral component of membrane;GO:0005886//plasma membrane	GO:0005524//ATP binding;GO:0042626//ATPase activity, coupled to transmembrane movement of substances	GO:0055085//transmembrane transport	K05681//ATP-binding cassette, subfamily G (WHITE), member 2	XP_002456272.1//ABC transporter G family member 38 [Sorghum bicolor];gi|414880678|tpg|DAA57809.1|//TPA: hypothetical protein ZEAMMB73_345927 [Zea mays]
100284380	1123	1421.39	415.38	-1.76217	4.57e-126	Down	1.13e-126	LOC100284380	GO:0005634//nucleus	GO:0000989//transcription factor activity, transcription factor binding;GO:0005488//binding	GO:0006355//regulation of transcription, DNA-templated;GO:0009640//photomorphogenesis	K12135//zinc finger protein CONSTANS;K19720//collagen, type III, alpha	gi|226494973|ref|NP_001150747.1|//salt tolerance-like protein [Zea mays]
103633570	1270	1262	330	-1.92255	4.99e-126	Down	1.24e-126	LOC103633570	GO:0005737//cytoplasm	GO:0046914//transition metal ion binding	GO:0030001//metal ion transport;GO:0046916//cellular transition metal ion homeostasis	NA	gi|670425721|ref|XP_008653483.1|//PREDICTED: uncharacterized protein LOC103633570 [Zea mays]
100382169	1994	2130	837	-1.33493	1.01e-125	Down	2.51e-126	LOC100382169	GO:0016021//integral component of membrane;GO:0005886//plasma membrane	GO:0022857//transmembrane transporter activity	GO:0055085//transmembrane transport	K00801//farnesyl-diphosphate farnesyltransferase [EC:2.5.1.21]	gi|670436364|ref|XP_008658821.1|//PREDICTED: hypothetical protein isoform X1 [Zea mays]
100382286	1636	1453	434	-1.73064	1.14e-125	Down	2.82e-126	cl44093_1	NA	NA	NA	NA	gi|413954836|gb|AFW87485.1|//hypothetical protein ZEAMMB73_350371 [Zea mays]
100280468	1129	1581	507	-1.62816	2.09e-125	Down	5.21e-126	cl15281_1(600)	GO:0005634//nucleus	GO:0003677//DNA binding;GO:0003700//transcription factor activity, sequence-specific DNA binding	GO:0006355//regulation of transcription, DNA-templated	K09286//EREBP-like factor	gi|670413158|ref|XP_008647763.1|//PREDICTED: LOC100280468 isoform X1 [Zea mays];gi|226495253|ref|NP_001146860.1|//uncharacterized protein LOC100280468 [Zea mays]
103630195	1369	2798.11	1278.41	-1.11748	8.34e-125	Down	2.08e-125	LOC103630195	NA	GO:0003723//RNA binding;GO:0046872//metal ion binding;GO:0000166//nucleotide binding	NA	K10706//senataxin [EC:3.6.4.-]	XP_008665330.1//zinc finger CCCH domain-containing protein 22-like [Zea mays];gi|670368141|ref|XP_008665330.1|//PREDICTED: zinc finger CCCH domain-containing protein 22-like [Zea mays]
100274045	1329	1650.56	549.22	-1.57488	8.71e-125	Down	2.18e-125	LOC100274045	GO:0016021//integral component of membrane	NA	NA	NA	gi|226504090|ref|NP_001141898.1|//putative RING zinc finger domain superfamily protein [Zea mays]
100279500	3962	3186.01	1550.78	-1.02613	1.08e-123	Down	2.71e-124	AY110473	NA	NA	GO:0051513//regulation of monopolar cell growth	NA	XP_008651326.1//uncharacterized protein LOC100279500 isoform X1 [Zea mays];gi|670420928|ref|XP_008651326.1|//PREDICTED: uncharacterized protein LOC100279500 isoform X1 [Zea mays];gi|670420930|ref|XP_008651327.1|//PREDICTED: uncharacterized protein LOC100279500 isoform X2 [Zea mays]
100501636	1213	3022	1438	-1.05882	1.63e-123	Down	4.1e-124	LOC100501636	NA	GO:0016787//hydrolase activity	GO:0008152//metabolic process	K20884//riboflavin kinase / FMN hydrolase [EC:2.7.1.26 3.1.3.102]	gi|414867826|tpg|DAA46383.1|//TPA: hypothetical protein ZEAMMB73_980756 [Zea mays];gi|670361281|ref|XP_008647261.1|//PREDICTED: uncharacterized protein LOC100501636 isoform X1 [Zea mays]
BGI_novel_G001185	1645	582.32	34.84	-4.05037	1.7e-123	Down	4.27e-124	NA	NA	NA	NA	K11137//telomere length regulation protein	NP_001146435.1//uncharacterized protein LOC100280018 [Zea mays]
100284166	1158	3119.27	1506	-1.03786	2.18e-123	Down	5.48e-124	LOC100284166	GO:0016020//membrane;GO:0005618//cell wall;GO:0005576//extracellular region	NA	GO:0009664//plant-type cell wall organization	K20628//expansin	gi|194706132|gb|ACF87150.1|//unknown [Zea mays]
BGI_novel_G000085	3716	573.33	33.56	-4.08193	3.63e-122	Down	9.19e-123	NA	NA	NA	NA	K00895//diphosphate-dependent phosphofructokinase [EC:2.7.1.90]	ONL93224.1//hypothetical protein ZEAMMB73_Zm00001d027470 [Zea mays]
100191431	2060	1868	690	-1.4242	9.99e-122	Down	2.53e-122	pco078122a	NA	NA	NA	K06889//uncharacterized protein	NP_001130336.1//alpha/beta-Hydrolases superfamily protein [Zea mays];gi|212276094|ref|NP_001130336.1|//uncharacterized protein LOC100191431 [Zea mays];gi|670441961|ref|XP_008661314.1|//PREDICTED: uncharacterized protein LOC100191431 isoform X1 [Zea mays]
542539	1240	1954	743	-1.38237	1.03e-121	Down	2.61e-122	gar1	NA	NA	NA	NA	gi|162464224|ref|NP_001105551.1|//gibberellin responsive 1 [Zea mays]
100383159	2696	2727	1249	-1.11392	4.65e-121	Down	1.18e-121	LOC100383159	GO:0016020//membrane	GO:0016301//kinase activity	GO:0016310//phosphorylation	K04733//interleukin-1 receptor-associated kinase 4 [EC:2.7.11.1]	gi|293332265|ref|NP_001169295.1|//putative leucine-rich repat protein kinase family protein precursor [Zea mays]
100276390	886	1391	414	-1.7358	7.11e-121	Down	1.81e-121	LOC100276390	NA	NA	NA	NA	gi|226505112|ref|NP_001143667.1|//uncharacterized protein LOC100276390 [Zea mays]
100282429	1164	2309.81	973.74	-1.23354	1.21e-120	Down	3.09e-121	LOC100282429	GO:0009506//plasmodesma;GO:0016021//integral component of membrane;GO:0005739//mitochondrion;GO:0005886//plasma membrane	GO:0005249//voltage-gated potassium channel activity	GO:0034765//regulation of ion transmembrane transport;GO:0071805//potassium ion transmembrane transport	K14521//N-acetyltransferase 10 [EC:2.3.1.-];K17744//L-galactose dehydrogenase [EC:1.1.1.316]	gi|925114528|ref|NP_001300779.1|//voltage-gated potassium channel beta subunit [Zea mays]
103636702	1290	1979	769	-1.35109	4.48e-119	Down	1.15e-119	LOC103636702	GO:0005576//extracellular region	GO:0020037//heme binding;GO:0046872//metal ion binding;GO:0004601//peroxidase activity	GO:0006979//response to oxidative stress;GO:0098869//cellular oxidant detoxification;GO:0042744//hydrogen peroxide catabolic process;GO:0055114//oxidation-reduction process	K00430//peroxidase [EC:1.11.1.7]	gi|242056927|ref|XP_002457609.1|//hypothetical protein SORBIDRAFT_03g010230 [Sorghum bicolor];XP_020398427.1//peroxidase 9-like [Zea mays]
103644083	3775	2732.02	1264	-1.09935	9.24e-119	Down	2.38e-119	LOC103644083	GO:0016021//integral component of membrane;GO:0005886//plasma membrane	GO:0005524//ATP binding;GO:0033612//receptor serine/threonine kinase binding;GO:0004672//protein kinase activity;GO:0043621//protein self-association	GO:0048437//floral organ development;GO:0048229//gametophyte development;GO:0006468//protein phosphorylation;GO:0010075//regulation of meristem growth	K00924//null	gi|670368542|ref|XP_008665503.1|//PREDICTED: leucine-rich repeat receptor-like serine/threonine-protein kinase BAM1 [Zea mays]
BGI_novel_G003069	6963	551.62	30.76	-4.15192	9.71e-119	Down	2.51e-119	NA	NA	NA	NA	K11817//indole-3-acetaldehyde oxidase [EC:1.2.3.7];K09842//abscisic-aldehyde oxidase [EC:1.2.3.14]	XP_020402578.1//LOW QUALITY PROTEIN: indole-3-acetaldehyde oxidase-like [Zea mays]
103635048	2884	1826	676	-1.42097	1.26e-118	Down	3.25e-119	LOC103635048	NA	GO:0016307//phosphatidylinositol phosphate kinase activity	GO:0046854//phosphatidylinositol phosphorylation	K00889//1-phosphatidylinositol-4-phosphate 5-kinase [EC:2.7.1.68]	gi|670363561|ref|XP_008655820.1|//PREDICTED: phosphatidylinositol 4-phosphate 5-kinase 6-like isoform X1 [Zea mays];gi|670363563|ref|XP_008655826.1|//PREDICTED: phosphatidylinositol 4-phosphate 5-kinase 6-like isoform X2 [Zea mays];gi|670363567|ref|XP_008655838.1|//PREDICTED: phosphatidylinositol 4-phosphate 5-kinase 6-like isoform X4 [Zea mays];gi|670363565|ref|XP_008655835.1|//PREDICTED: phosph…
100193238	1705	535.6	25.73	-4.36701	2.18e-118	Down	5.63e-119	LOC100193238	GO:0016020//membrane;GO:0005829//cytosol	GO:0047974//guanosine deaminase activity	GO:0009451//RNA modification	K03715//1,2-diacylglycerol 3-beta-galactosyltransferase [EC:2.4.1.46];K12951//cation-transporting P-type ATPase D [EC:3.6.3.-];K17662//cytochrome b pre-mRNA-processing protein 3	gi|212723394|ref|NP_001131860.1|//uncharacterized protein LOC100193238 [Zea mays];ACR34408.1//unknown [Zea mays];NP_001131860.1//uncharacterized protein LOC100193238 [Zea mays]
109943809	2023	924.12	181.26	-2.3374	3.02e-118	Down	7.81e-119	LOC109943809	GO:0005634//nucleus	GO:0005524//ATP binding;GO:0004674//protein serine/threonine kinase activity	GO:0009826//unidimensional cell growth;GO:0009741//response to brassinosteroid;GO:0006468//protein phosphorylation;GO:0048364//root development;GO:0009850//auxin metabolic process	K08960//casein kinase 1, epsilon [EC:2.7.11.1];K10355//actin, other eukaryote	ONM10217.1//Actin-7, partial [Zea mays];XP_008665584.1//actin [Zea mays];ONM10219.1//Actin-7, partial [Zea mays];gi|48374981|gb|AAT42178.1|//putative casein kinase I [Zea mays]
100275132	945	732	98	-2.88837	3.65e-118	Down	9.45e-119	LOC100275132	NA	NA	NA	NA	gi|414870783|tpg|DAA49340.1|//TPA: hypothetical protein ZEAMMB73_502321 [Zea mays]
103639456	2388	2468	1090.99	-1.16508	8.5e-118	Down	2.21e-118	LOC103639456	GO:0016021//integral component of membrane	NA	NA	K19984//exocyst complex component 5;K02184//formin 2	gi|670440262|ref|XP_008660427.1|//PREDICTED: formin-like protein 8 [Zea mays]
103630483	1100	1019	228	-2.14742	1.49e-117	Down	3.87e-118	LOC103630483	GO:0016020//membrane;GO:0005618//cell wall;GO:0005576//extracellular region	NA	GO:0019953//sexual reproduction;GO:0071555//cell wall organization	K20628//expansin	gi|670361631|ref|XP_008649756.1|//PREDICTED: expansin-B4-like [Zea mays]
100280933	537	3038.31	1481.86	-1.02324	1.69e-117	Down	4.41e-118	LOC100280933	NA	GO:0004867//serine-type endopeptidase inhibitor activity;GO:0008233//peptidase activity	GO:0009611//response to wounding;GO:0010951//negative regulation of endopeptidase activity	NA	gi|226493001|ref|NP_001147325.1|//subtilisin-chymotrypsin inhibitor CI-1B [Zea mays]
103630127	1925	2296	981	-1.21417	5.07e-117	Down	1.33e-117	LOC103630127	GO:0005739//mitochondrion	GO:0080043//quercetin 3-O-glucosyltransferase activity;GO:0080044//quercetin 7-O-glucosyltransferase activity	GO:0009813//flavonoid biosynthetic process;GO:0052696//flavonoid glucuronidation	K08237//hydroquinone glucosyltransferase [EC:2.4.1.218]	gi|670417161|ref|XP_008649435.1|//PREDICTED: hydroquinone glucosyltransferase-like [Zea mays]
100383415	2755	2370	1030	-1.18962	5.99e-117	Down	1.57e-117	LOC100383415	NA	GO:0016307//phosphatidylinositol phosphate kinase activity	GO:0046854//phosphatidylinositol phosphorylation	K00889//1-phosphatidylinositol-4-phosphate 5-kinase [EC:2.7.1.68]	gi|670361002|ref|XP_008645003.1|//PREDICTED: uncharacterized protein LOC100383415 isoform X1 [Zea mays];XP_008645003.1//uncharacterized protein LOC100383415 isoform X1 [Zea mays];NP_001169539.1//uncharacterized protein LOC100383415 [Zea mays]
103637889	1557	2564	1160	-1.13165	8.12e-117	Down	2.12e-117	LOC103637889	NA	NA	NA	K14432//ABA responsive element binding factor	gi|670436973|ref|XP_008659130.1|//PREDICTED: ABSCISIC ACID-INSENSITIVE 5-like protein 6 [Zea mays]
100280488	876	2024	810	-1.30859	5.54e-116	Down	1.46e-116	LOC100280488	GO:0005739//mitochondrion	GO:0005516//calmodulin binding	GO:0009734//auxin-activated signaling pathway	K08790//serine/threonine kinase 38 [EC:2.7.11.1];K07441//beta-1,4-N-acetylglucosaminyltransferase [EC:2.4.1.141];K14488//SAUR family protein	gi|525344322|ref|NP_001266669.1|//SAUR33 - auxin-responsive SAUR family member [Zea mays]
103640488	1952	1016	231	-2.12431	1.19e-115	Down	3.14e-116	LOC103640488	GO:0016021//integral component of membrane	GO:0016709//oxidoreductase activity, acting on paired donors, with incorporation or reduction of molecular oxygen, NAD(P)H as one donor, and incorporation of one atom of oxygen;GO:0020037//heme binding;GO:0005506//iron ion binding	GO:0044550//secondary metabolite biosynthetic process;GO:0055114//oxidation-reduction process	K00517//null;K00512//steroid 17alpha-monooxygenase / 17alpha-hydroxyprogesterone deacetylase [EC:1.14.14.19 1.14.14.32]	gi|985567294|ref|NP_001306667.1|//cytochrome P450 81D11-like [Zea mays]
100273052	1289	1106	279	-1.97439	1.44e-114	Down	3.82e-115	LOC100273052	NA	NA	NA	K15095//(+)-neomenthol dehydrogenase [EC:1.1.1.208]	gi|670442462|ref|XP_008661582.1|//PREDICTED: hypothetical protein isoform X1 [Zea mays]
100279467	2421	1968.69	781.66	-1.32	2.33e-114	Down	6.17e-115	pco140998b	NA	NA	NA	K03231//elongation factor 1-alpha;K10352//myosin heavy chain;K20473//neuroblastoma-amplified sequence	XP_008654809.1//uncharacterized protein LOC100279467 isoform X2 [Zea mays];gi|226505512|ref|NP_001145943.1|//uncharacterized protein LOC100279467 [Zea mays];gi|670428095|ref|XP_008654809.1|//PREDICTED: uncharacterized protein LOC100279467 isoform X2 [Zea mays]
103650853	2446	1207	333	-1.84521	3.29e-114	Down	8.74e-115	LOC103650853	NA	NA	NA	NA	gi|670388361|ref|XP_008674670.1|//PREDICTED: uncharacterized protein LOC103650853 [Zea mays]
100279869	2459	1344	408	-1.70727	3.36e-114	Down	8.91e-115	LOC100279869	NA	NA	NA	K10523//speckle-type POZ protein;K13172//serine/arginine repetitive matrix protein 2	NP_001146294.1//putative phototropic-resoponsive NPH3 family protein [Zea mays];gi|226499200|ref|NP_001146294.1|//putative phototropic-resoponsive NPH3 family protein [Zea mays]
100274774	818	686	88	-2.95001	3.81e-113	Down	1.01e-113	LOC100274774	GO:0016020//membrane;GO:0005739//mitochondrion	NA	NA	NA	gi|226494857|ref|NP_001142531.1|//uncharacterized protein LOC100274774 [Zea mays]
100193704	1581	1639.72	584.61	-1.47528	9.13e-113	Down	2.43e-113	cl35113_1	GO:0016021//integral component of membrane	NA	GO:0055085//transmembrane transport	NA	gi|670371847|ref|XP_008667212.1|//PREDICTED: uncharacterized protein LOC100193704 isoform X2 [Zea mays];PAN39679.1//hypothetical protein PAHAL_G02000 [Panicum hallii];gi|670371833|ref|XP_008667205.1|//PREDICTED: uncharacterized protein LOC100193704 isoform X1 [Zea mays]
103628228	1115	476.19	6.15	-6.26218	2.61e-112	Down	6.99e-113	LOC103628228	GO:0016021//integral component of membrane	NA	NA	K14664//IAA-amino acid hydrolase [EC:3.5.1.-];K01601//ribulose-bisphosphate carboxylase large chain [EC:4.1.1.39];K04499//RuvB-like protein 1 (pontin 52);K18643//katanin p80 WD40 repeat-containing subunit B1;K08472//mlo protein;K05283//phosphatidylinositol glycan, class W [EC:2.3.-.-];K01247//DNA-3-methyladenine glycosylase II [EC:3.2.2.21]	gi|223944065|gb|ACN26116.1|//unknown [Zea mays];XP_020396335.1//uncharacterized protein LOC103649430 [Zea mays]
103638100	1652	1854	718	-1.35596	2.87e-112	Down	7.7e-113	LOC103638100	NA	GO:0003677//DNA binding	GO:0006351//transcription, DNA-templated	K09338//homeobox-leucine zipper protein	gi|670437403|ref|XP_008659311.1|//PREDICTED: homeobox-leucine zipper protein HOX2-like [Zea mays]
BGI_novel_G005830	4828	486.8	4	-6.91456	1.15e-111	Down	3.11e-112	NA	NA	NA	NA	K00430//peroxidase [EC:1.11.1.7];K14709//solute carrier family 39 (zinc transporter), member 1/2/3;K20547//basic endochitinase B [EC:3.2.1.14]	ONL94256.1//DUF936 family protein [Zea mays]
100191494	2970	2685	1269	-1.06861	1.45e-111	Down	3.91e-112	LOC100191494	GO:0016021//integral component of membrane	NA	GO:0055085//transmembrane transport	K03006//DNA-directed RNA polymerase II subunit RPB1 [EC:2.7.7.6];K13412//calcium-dependent protein kinase [EC:2.7.11.1];K14306//nuclear pore complex protein Nup62	AQL02469.1//Oligopeptide transporter 7 [Zea mays];gi|212274413|ref|NP_001130398.1|//oligopeptide transporter 9 [Zea mays];PAN26082.1//hypothetical protein PAHAL_H01241 [Panicum hallii]
100382044	2201	1319.01	402.52	-1.6997	2.03e-111	Down	5.48e-112	LOC100382044	GO:0005739//mitochondrion	NA	NA	K07200//5'-AMP-activated protein kinase, regulatory gamma subunit	XP_008655190.1//uncharacterized protein LOC100382044 isoform X2 [Zea mays];gi|293336020|ref|NP_001168280.1|//uncharacterized protein LOC100382044 [Zea mays];gi|670428691|ref|XP_008655188.1|//PREDICTED: uncharacterized protein LOC100382044 isoform X2 [Zea mays];gi|670428695|ref|XP_008655190.1|//PREDICTED: uncharacterized protein LOC100382044 isoform X3 [Zea mays];NP_001168280.1//uncharacterized LO…
100193733	1450	1578	553	-1.50012	2.87e-111	Down	7.74e-112	LOC100193733	GO:0009505//plant-type cell wall;GO:0005576//extracellular region	GO:0020037//heme binding;GO:0046872//metal ion binding;GO:0004601//peroxidase activity	GO:0006979//response to oxidative stress;GO:0009664//plant-type cell wall organization;GO:0098869//cellular oxidant detoxification;GO:0042744//hydrogen peroxide catabolic process;GO:0055114//oxidation-reduction process	K00430//peroxidase [EC:1.11.1.7]	gi|212721728|ref|NP_001132293.1|//peroxidase 12 precursor [Zea mays]
100194004	1105	1220.97	348.99	-1.79415	3.21e-111	Down	8.67e-112	LOC100194004	NA	NA	NA	K16222//Dof zinc finger protein DOF5.5	gi|414589754|tpg|DAA40325.1|//TPA: DNA binding with one finger2 [Zea mays]
103628699	968	629	69	-3.17577	3.26e-111	Down	8.82e-112	LOC103628699	GO:0005886//plasma membrane	GO:0004842//ubiquitin-protein transferase activity	GO:0051301//cell division;GO:0016567//protein ubiquitination;GO:0048364//root development	K16286//E3 ubiquitin-protein ligase EL5 [EC:2.3.2.27]	gi|670411878|ref|XP_008647077.1|//PREDICTED: E3 ubiquitin-protein ligase EL5-like [Zea mays]
100275030	947	970	219	-2.13443	3.83e-111	Down	1.03e-111	LOC100275030	NA	NA	NA	NA	gi|670439330|ref|XP_008660045.1|//PREDICTED: uncharacterized protein LOC100275030 [Zea mays]
100274804	1182	2035	838	-1.26738	4.96e-111	Down	1.34e-111	LOC100274804	GO:0009536//plastid	NA	NA	K14439//SWI/SNF-related matrix-associated actin-dependent regulator of chromatin subfamily A containing DEAD/H box 1 [EC:3.6.4.12]	NP_001142552.1//uncharacterized protein LOC100274804 [Zea mays];gi|226509166|ref|NP_001142552.1|//uncharacterized protein LOC100274804 [Zea mays]
BGI_novel_G005031	3804	885.08	179.57	-2.28864	1.54e-110	Down	4.19e-111	NA	NA	NA	NA	K16278//E3 ubiquitin-protein ligase HOS1 [EC:2.3.2.27]	ONM08931.1//low phytic acid3 [Zea mays]
100383093	1515	2913	1435	-1.00883	3.71e-110	Down	1.01e-110	pco137023	NA	NA	NA	K19519//transforming growth factor-beta-induced protein	gi|293337239|ref|NP_001169235.1|//uncharacterized protein LOC100383093 precursor [Zea mays]
103654551	1884	1603	572	-1.47406	3.79e-110	Down	1.03e-110	LOC103654551	GO:0016021//integral component of membrane;GO:0005886//plasma membrane	GO:0010328//auxin influx transmembrane transporter activity;GO:0015171//amino acid transmembrane transporter activity	GO:0009733//response to auxin;GO:0009926//auxin polar transport;GO:0010311//lateral root formation;GO:0048829//root cap development;GO:0060919//auxin influx;GO:0003333//amino acid transmembrane transport	K13946//auxin influx carrier (AUX1 LAX family)	gi|670399314|ref|XP_008679620.1|//PREDICTED: auxin transporter-like protein 3 [Zea mays]
100285879	1277	1290	391	-1.70951	7.03e-110	Down	1.92e-110	gpm829	GO:0016021//integral component of membrane	GO:0005506//iron ion binding;GO:0016491//oxidoreductase activity	GO:0006633//fatty acid biosynthetic process;GO:0055114//oxidation-reduction process	K14423//4,4-dimethyl-9beta,19-cyclopropylsterol-4alpha-methyl oxidase [EC:1.14.13.72]	gi|226494658|ref|NP_001152241.1|//uncharacterized protein LOC100285879 [Zea mays]
103640646	1865	1523	528.88	-1.51328	7.99e-109	Down	2.19e-109	LOC103640646	GO:0016021//integral component of membrane	GO:0016705//oxidoreductase activity, acting on paired donors, with incorporation or reduction of molecular oxygen;GO:0020037//heme binding;GO:0005506//iron ion binding;GO:0004497//monooxygenase activity	GO:0055114//oxidation-reduction process	K00512//steroid 17alpha-monooxygenase / 17alpha-hydroxyprogesterone deacetylase [EC:1.14.14.19 1.14.14.32];K07408//cytochrome P450 family 1 subfamily A polypeptide 1 [EC:1.14.14.1]	gi|670443811|ref|XP_008662353.1|//PREDICTED: cytochrome P450 89A2-like [Zea mays]
103634886	2164	732.05	115.3	-2.65393	2.36e-108	Down	6.48e-109	LOC103634886	NA	NA	NA	K07466//replication factor A1	AQK90656.1//hypothetical protein ZEAMMB73_Zm00001d008773 [Zea mays];gi|670429710|ref|XP_008655686.1|//PREDICTED: uncharacterized protein LOC103634886 [Zea mays]
100382972	1511	1238	367	-1.74154	2.96e-108	Down	8.14e-109	LOC100382972	NA	GO:0016747//transferase activity, transferring acyl groups other than amino-acyl groups	NA	K13065//shikimate O-hydroxycinnamoyltransferase [EC:2.3.1.133]	gi|293334775|ref|NP_001169127.1|//uncharacterized protein LOC100382972 [Zea mays]
103646216	1964	1896.26	761.74	-1.30316	4.41e-108	Down	1.21e-108	LOC103646216	GO:0016021//integral component of membrane;GO:0005886//plasma membrane	GO:0005524//ATP binding;GO:0004674//protein serine/threonine kinase activity;GO:0030247//polysaccharide binding;GO:0005509//calcium ion binding	GO:0006468//protein phosphorylation;GO:0007166//cell surface receptor signaling pathway	K04733//interleukin-1 receptor-associated kinase 4 [EC:2.7.11.1];K04730//interleukin-1 receptor-associated kinase 1 [EC:2.7.11.1]	gi|670375796|ref|XP_008669166.1|//PREDICTED: wall-associated receptor kinase 5-like isoform X1 [Zea mays];ONM15892.1//Protein kinase superfamily protein [Zea mays];ONM15902.1//Wall-associated receptor kinase-like 8 [Zea mays]
103645659	1749	573.56	53.24	-3.41674	4.99e-108	Down	1.38e-108	LOC103645659	NA	NA	NA	K01601//ribulose-bisphosphate carboxylase large chain [EC:4.1.1.39];K18643//katanin p80 WD40 repeat-containing subunit B1;K08472//mlo protein;K05283//phosphatidylinositol glycan, class W [EC:2.3.-.-];K01247//DNA-3-methyladenine glycosylase II [EC:3.2.2.21]	XP_020399992.1//uncharacterized protein LOC103645659 [Zea mays];gi|115474393|ref|NP_001060793.1|//Os08g0106900 [Oryza sativa Japonica Group]
103637658	1098	2724.59	1316.98	-1.03618	1.05e-107	Down	2.89e-108	LOC103637658	GO:0005618//cell wall;GO:0005576//extracellular region;GO:0016021//integral component of membrane	NA	GO:0019953//sexual reproduction;GO:0071555//cell wall organization	K20628//expansin	gi|670364252|ref|XP_008658382.1|//PREDICTED: expansin-B3-like [Zea mays]
109940776	2186	1020	255	-1.98738	1.09e-106	Down	3.03e-107	LOC109940776	GO:0043231//intracellular membrane-bounded organelle	GO:0080043//quercetin 3-O-glucosyltransferase activity;GO:0080044//quercetin 7-O-glucosyltransferase activity	GO:0009813//flavonoid biosynthetic process;GO:0052696//flavonoid glucuronidation	K04628//ceramide galactosyltransferase [EC:2.4.1.47];K13493//cytokinin-N-glucosyltransferase [EC:2.4.1.-];K13227//UDP-glucosyltransferase BX8/BX9 [EC:2.4.1.202]	gi|242047950|ref|XP_002461721.1|//hypothetical protein SORBIDRAFT_02g007100 [Sorghum bicolor]
100383966	1966	788	145	-2.42952	1.08e-105	Down	3.02e-106	LOC100383966	GO:0016021//integral component of membrane;GO:0005886//plasma membrane	GO:0015171//amino acid transmembrane transporter activity	GO:0003333//amino acid transmembrane transport	K14209//solute carrier family 36 (proton-coupled amino acid transporter)	gi|670374198|ref|XP_008668462.1|//PREDICTED: uncharacterized protein LOC100383966 isoform X1 [Zea mays]
100216746	3559	1398.86	466.62	-1.57131	1.14e-105	Down	3.19e-106	LOC100216746	GO:0016021//integral component of membrane	GO:0005524//ATP binding;GO:0004672//protein kinase activity	GO:0006468//protein phosphorylation	K20718//LRR receptor-like serine/threonine-protein kinase ERECTA [EC:2.7.11.1]	gi|959092698|ref|NP_001304296.1|//uncharacterized protein LOC100216746 precursor [Zea mays]
BGI_novel_G000400	5481	1179.54	343.5	-1.76722	2.58e-105	Down	7.26e-106	NA	NA	NA	NA	K00430//peroxidase [EC:1.11.1.7];K10268//F-box and leucine-rich repeat protein 2/20;K01191//alpha-mannosidase [EC:3.2.1.24];K08247//methionine S-methyltransferase [EC:2.1.1.12]	XP_020393779.1//uncharacterized protein LOC103628713 [Zea mays]
107325939	1311	1479.73	516	-1.50727	3.6e-105	Down	1.01e-105	LOC107325939	GO:0016020//membrane;GO:0005618//cell wall;GO:0005576//extracellular region	NA	GO:0009664//plant-type cell wall organization	K20628//expansin	gi|194701402|gb|ACF84785.1|//unknown [Zea mays]
103634834	1429	801	152	-2.38511	3.68e-105	Down	1.04e-105	LOC103634834	NA	GO:0016787//hydrolase activity	GO:0008152//metabolic process	K14493//gibberellin receptor GID1 [EC:3.-.-.-]	gi|670429610|ref|XP_008655646.1|//PREDICTED: probable carboxylesterase 15 [Zea mays]
BGI_novel_G000401	5481	1178.46	343.5	-1.7659	4.11e-105	Down	1.16e-105	NA	NA	NA	NA	K00430//peroxidase [EC:1.11.1.7];K10268//F-box and leucine-rich repeat protein 2/20;K01191//alpha-mannosidase [EC:3.2.1.24];K08247//methionine S-methyltransferase [EC:2.1.1.12]	XP_020393779.1//uncharacterized protein LOC103628713 [Zea mays]
103626422	1921	948.7	222.93	-2.07674	4.44e-105	Down	1.25e-105	LOC103626422	GO:0005794//Golgi apparatus;GO:0016021//integral component of membrane	NA	GO:0015012//heparan sulfate proteoglycan biosynthetic process;GO:0006024//glycosaminoglycan biosynthetic process	K02367//glucuronyl/N-acetylglucosaminyl transferase EXT2 [EC:2.4.1.224 2.4.1.225]	gi|670407129|ref|XP_008645054.1|//PREDICTED: exostosin-like 2 isoform X1 [Zea mays];gi|670407131|ref|XP_008645055.1|//PREDICTED: exostosin-like 2 isoform X2 [Zea mays];XP_008645054.1//glycosyltransferase family 64 protein C4 isoform X1 [Zea mays]
100191471	2161	2161.46	947.68	-1.17691	5e-105	Down	1.41e-105	LOC100191471	GO:0046658//anchored component of plasma membrane	GO:0004553//hydrolase activity, hydrolyzing O-glycosyl compounds;GO:0030247//polysaccharide binding	GO:0005975//carbohydrate metabolic process	K19891//glucan endo-1,3-beta-glucosidase 1/2/3 [EC:3.2.1.39]	gi|212275346|ref|NP_001130376.1|//putative O-Glycosyl hydrolase superfamily protein precursor [Zea mays]
100274216	1377	675.15	0	-10.3864	5.21e-105	Down	1.47e-105	LOC100274216	NA	GO:0016787//hydrolase activity	GO:0008152//metabolic process	K14493//gibberellin receptor GID1 [EC:3.-.-.-]	gi|226496984|ref|NP_001142060.1|//uncharacterized protein LOC100274216 [Zea mays]
100192584	2170	2568.25	1223.45	-1.05721	5.76e-105	Down	1.62e-105	LOC100192584	NA	GO:0005524//ATP binding;GO:0004672//protein kinase activity	GO:0006468//protein phosphorylation	K14500//BR-signaling kinase [EC:2.7.11.1]	gi|212721148|ref|NP_001131271.1|//putative protein kinase superfamily protein [Zea mays]
100279111	1116	1241	379	-1.69861	7.75e-105	Down	2.19e-105	LOC100279111	NA	NA	NA	NA	gi|223974103|gb|ACN31239.1|//unknown [Zea mays]
BGI_novel_G001569	1013	610.49	72.41	-3.06308	1.61e-104	Down	4.55e-105	NA	NA	NA	NA	K13691//pathogen-inducible salicylic acid glucosyltransferase [EC:2.4.1.-]	XP_008670325.1//crocetin glucosyltransferase 2 [Zea mays]
100284073	1560	2774.26	1369.49	-1.00584	1.74e-104	Down	4.91e-105	NRH1a	GO:0005829//cytosol	GO:0047724//inosine nucleosidase activity;GO:0035251//UDP-glucosyltransferase activity	GO:0006148//inosine catabolic process	K01240//uridine nucleosidase [EC:3.2.2.3]	gi|226499386|ref|NP_001150443.1|//nucleoside N-ribohydrolase 1a [Zea mays]
100281711	2403	1419	483	-1.54216	2.53e-104	Down	7.18e-105	gpm55	GO:0005634//nucleus;GO:0009536//plastid;GO:0005886//plasma membrane	GO:0005524//ATP binding;GO:0004674//protein serine/threonine kinase activity	GO:0006468//protein phosphorylation;GO:0035556//intracellular signal transduction	K08286//protein-serine/threonine kinase [EC:2.7.11.-]	gi|670393610|ref|XP_008677207.1|//PREDICTED: LOC100281711 isoform X1 [Zea mays];gi|226491990|ref|NP_001148103.1|//uncharacterized protein LOC100281711 [Zea mays]
103646356	2856	2650	1286	-1.03048	7.1e-104	Down	2.02e-104	LOC103646356	GO:0016021//integral component of membrane	GO:0005524//ATP binding;GO:0004672//protein kinase activity	GO:0006468//protein phosphorylation	K04733//interleukin-1 receptor-associated kinase 4 [EC:2.7.11.1]	gi|670376167|ref|XP_008669311.1|//PREDICTED: probable inactive receptor kinase RLK902 isoform X1 [Zea mays];XP_020403867.1//probable inactive receptor kinase RLK902 [Zea mays];gi|670376169|ref|XP_008669312.1|//PREDICTED: probable inactive receptor kinase RLK902 isoform X2 [Zea mays]
103646867	1711	1260.25	394.15	-1.66427	1.89e-103	Down	5.4e-104	LOC103646867	NA	GO:0000287//magnesium ion binding;GO:0010333//terpene synthase activity	GO:0008152//metabolic process	K15797//(S)-beta-macrocarpene synthase [EC:5.5.1.17];K15803//(-)-germacrene D synthase [EC:4.2.3.22 4.2.3.75];K14184//alpha-humulene/beta-caryophyllene synthase [EC:4.2.3.104 4.2.3.57]	ONM19013.1//Alpha-humulene/(-)-(E)-beta-caryophyllene synthase [Zea mays];gi|670377274|ref|XP_008669717.1|//PREDICTED: (+)-germacrene D synthase-like [Zea mays]
541847	903	1057	283	-1.88848	2.29e-103	Down	6.54e-104	LOC541847	GO:0005737//cytoplasm	GO:0004364//glutathione transferase activity	GO:0006749//glutathione metabolic process;GO:0009407//toxin catabolic process	K00799//glutathione S-transferase [EC:2.5.1.18]	gi|414867473|tpg|DAA46030.1|//TPA: glutathione S-transferase GSTU6 [Zea mays]
103635762	2406	2671.96	1305.56	-1.02061	4.18e-103	Down	1.2e-103	LOC103635762	NA	GO:0005524//ATP binding	NA	K03283//heat shock 70kDa protein 1/8	XP_008656365.1//probable mediator of RNA polymerase II transcription subunit 37c [Zea mays];gi|670431502|ref|XP_008656365.1|//PREDICTED: probable mediator of RNA polymerase II transcription subunit 37c [Zea mays]
103635837	1473	1251	390	-1.66891	4.2e-103	Down	1.2e-103	LOC103635837	NA	GO:0008757//S-adenosylmethionine-dependent methyltransferase activity;GO:0008171//O-methyltransferase activity;GO:0046983//protein dimerization activity	GO:0019438//aromatic compound biosynthetic process;GO:0032259//methylation	K13262//isoflavone-7-O-methyltransferase [EC:2.1.1.150];K16040//trans-resveratrol di-O-methyltransferase [EC:2.1.1.240];K13230//2,4,7-trihydroxy-1,4-benzoxazin-3-one-glucoside 7-O-methyltransferase [EC:2.1.1.241];K13259//2,7,4'-trihydroxyisoflavanone 4'-O-methyltransferase / isoflavone 4'-O-methyltransferase [EC:2.1.1.212 2.1.1.46]	gi|670431666|ref|XP_008656437.1|//PREDICTED: O-methyltransferase ZRP4-like [Zea mays]
100279823	1287	1163	342	-1.75316	9.81e-103	Down	2.81e-103	LOC100279823	NA	GO:0005524//ATP binding;GO:0004672//protein kinase activity	GO:0006468//protein phosphorylation	K04733//interleukin-1 receptor-associated kinase 4 [EC:2.7.11.1]	gi|226531025|ref|NP_001146250.1|//putative protein kinase superfamily protein [Zea mays]
541669	2357	1294	416	-1.62456	1.26e-102	Down	3.6e-103	ss1	GO:0009501//amyloplast;GO:0009570//chloroplast stroma	GO:0033201//alpha-1,4-glucan synthase activity;GO:0004373//glycogen (starch) synthase activity;GO:0009011//starch synthase activity	GO:0019252//starch biosynthetic process;GO:0010021//amylopectin biosynthetic process	K00703//starch synthase [EC:2.4.1.21]	gi|162458605|ref|NP_001104892.1|//starch synthase I, chloroplastic precursor [Zea mays]
BGI_novel_G006561	690	533.42	46.79	-3.49838	1.77e-102	Down	5.09e-103	NA	NA	NA	NA	NA	KOM48406.1//hypothetical protein LR48_Vigan07g211000 [Vigna angularis]
100192005	1769	655	94	-2.78814	3.07e-102	Down	8.83e-103	LOC100192005	GO:0016021//integral component of membrane	NA	GO:0055085//transmembrane transport	K17866//diphthamide biosynthesis protein 2;K12818//ATP-dependent RNA helicase DHX8/PRP22 [EC:3.6.4.13]	gi|212274397|ref|NP_001130901.1|//carbohydrate transporter/ sugar porter/ transporter [Zea mays];NP_001130901.1//carbohydrate transporter/ sugar porter/ transporter [Zea mays]
103646134	1610	2497	1189	-1.05782	3.38e-102	Down	9.73e-103	LOC103646134	NA	GO:0005524//ATP binding;GO:0004672//protein kinase activity	GO:0006468//protein phosphorylation	K04733//interleukin-1 receptor-associated kinase 4 [EC:2.7.11.1]	gi|670375571|ref|XP_008669073.1|//PREDICTED: probable receptor-like protein kinase At1g33260 [Zea mays]
100284334	1325	2250.23	1020.85	-1.12768	3.68e-102	Down	1.06e-102	IDP1611	GO:0009505//plant-type cell wall;GO:0005576//extracellular region	GO:0020037//heme binding;GO:0046872//metal ion binding;GO:0004601//peroxidase activity	GO:0006979//response to oxidative stress;GO:0009664//plant-type cell wall organization;GO:0098869//cellular oxidant detoxification;GO:0042744//hydrogen peroxide catabolic process;GO:0055114//oxidation-reduction process	K00430//peroxidase [EC:1.11.1.7]	XP_008653398.1//peroxidase 2-like [Zea mays];gi|226498928|ref|NP_001150701.1|//uncharacterized protein LOC100284334 precursor [Zea mays];ONM60037.1//Peroxidase [Zea mays]
541832	996	2054	890	-1.19393	3.7e-102	Down	1.07e-102	gst14	GO:0005737//cytoplasm	GO:0004364//glutathione transferase activity	GO:0006749//glutathione metabolic process	K00799//glutathione S-transferase [EC:2.5.1.18]	ONL99618.1//glutathione transferase14 [Zea mays];gi|414867587|tpg|DAA46144.1|//TPA: glutathione S-transferase GST 14 [Zea mays]
100125638	2625	2106.05	924.7	-1.17486	4.23e-102	Down	1.22e-102	GBSSIIa	GO:0009501//amyloplast;GO:0009507//chloroplast	GO:0004373//glycogen (starch) synthase activity	GO:0019252//starch biosynthetic process	K13679//granule-bound starch synthase [EC:2.4.1.242]	gi|525344020|ref|NP_001266901.1|//granule-bound starch synthase 1b [Zea mays];gi|670419908|ref|XP_008650760.1|//PREDICTED: granule bound starch synthase IIa precursor isoform X1 [Zea mays]
103652684	3013	2436	1148	-1.07277	5.18e-102	Down	1.5e-102	LOC103652684	GO:0016020//membrane;GO:0044464//cell part	GO:0016301//kinase activity;GO:0005488//binding	GO:0009987//cellular process	K04733//interleukin-1 receptor-associated kinase 4 [EC:2.7.11.1]	XP_020407993.1//wall-associated receptor kinase 3-like [Zea mays];gi|514752776|ref|XP_004962643.1|//PREDICTED: wall-associated receptor kinase 2-like isoform X1 [Setaria italica]
103652726	1843	997	256	-1.94883	1.04e-101	Down	3.01e-102	LOC103652726	GO:0016021//integral component of membrane	GO:0016705//oxidoreductase activity, acting on paired donors, with incorporation or reduction of molecular oxygen;GO:0020037//heme binding;GO:0005506//iron ion binding;GO:0004497//monooxygenase activity	GO:0055114//oxidation-reduction process	K13226//2-hydroxy-1,4-benzoxazin-3-one monooxygenase [EC:1.14.13.140];K13225//3-hydroxyindolin-2-one monooxygenase [EC:1.14.13.139];K13224//indolin-2-one monooxygenase [EC:1.14.13.138]	gi|985567419|ref|NP_001306690.1|//cytochrome P450 71C3 [Zea mays]
778429	2105	2076	907	-1.18201	1.25e-101	Down	3.63e-102	NRT1.2	GO:0016021//integral component of membrane	GO:0005215//transporter activity	GO:0006857//oligopeptide transport	K14638//solute carrier family 15 (peptide/histidine transporter), member 3/4	gi|806638778|ref|NP_001105925.2|//low affinity nitrate transporter [Zea mays]
100194381	440	1172	351	-1.72681	2.19e-101	Down	6.36e-102	LOC100194381	GO:0016021//integral component of membrane	NA	NA	NA	gi|226500062|ref|NP_001150896.1|//AGP20 precursor [Zea mays]
100281693	1860	833.55	176.59	-2.22624	8.23e-101	Down	2.4e-101	LOC100281693	GO:0016021//integral component of membrane;GO:0009507//chloroplast	GO:0005506//iron ion binding;GO:0016491//oxidoreductase activity	GO:0016123//xanthophyll biosynthetic process;GO:0016119//carotene metabolic process;GO:0006633//fatty acid biosynthetic process;GO:0055114//oxidation-reduction process	K15746//beta-carotene 3-hydroxylase [EC:1.14.13.129]	gi|226531450|ref|NP_001148085.1|//beta-carotene hydroxylase [Zea mays]
100283538	1628	2267	1039	-1.11296	8.64e-101	Down	2.52e-101	LOC100283538	GO:0005634//nucleus	NA	NA	K18810//cyclin D1/2/4, plant	gi|414885822|tpg|DAA61836.1|//TPA: hypothetical protein ZEAMMB73_857360 [Zea mays];gi|226508156|ref|NP_001149910.1|//cyclin delta-2 [Zea mays];XP_020396136.1//cyclin delta-2 isoform X1 [Zea mays]
100273737	1281	562.85	60.43	-3.20679	1.49e-100	Down	4.35e-101	LOC100273737	GO:0016021//integral component of membrane	GO:0015171//amino acid transmembrane transporter activity	GO:0003333//amino acid transmembrane transport	K15015//solute carrier family 32 (vesicular inhibitory amino acid transporter)	ACN36501.1//unknown [Zea mays];AQK90914.1//hypothetical protein ZEAMMB73_Zm00001d008856 [Zea mays];gi|224034851|gb|ACN36501.1|//unknown [Zea mays]
542100	1356	1599	606	-1.38716	1.98e-100	Down	5.8e-101	COR413-TM1	GO:0016021//integral component of membrane;GO:0009536//plastid	NA	NA	K03251//translation initiation factor 3 subunit D;K13172//serine/arginine repetitive matrix protein 2	NP_001338636.1//cold acclimation protein COR413-TM1 [Zea mays];gi|162459387|ref|NP_001105203.1|//cold acclimation protein COR413-TM1 [Zea mays]
100276101	1992	1885	788	-1.24567	2.84e-100	Down	8.3e-101	LOC100276101	GO:0022625//cytosolic large ribosomal subunit	GO:0003723//RNA binding;GO:0003735//structural constituent of ribosome	GO:0042254//ribosome biogenesis;GO:0006412//translation	NA	gi|226529239|ref|NP_001143446.1|//uncharacterized protein LOC100276101 [Zea mays]
100101536	1682	1757.26	707.44	-1.30002	6.41e-100	Down	1.88e-100	GRF3	GO:0005634//nucleus	NA	GO:0006351//transcription, DNA-templated;GO:0009739//response to gibberellin;GO:0030912//response to deep water	K15601//lysine-specific demethylase 3 [EC:1.14.11.-]	gi|670392094|ref|XP_008676418.1|//PREDICTED: putative growth-regulating factor 3 isoform X1 [Zea mays];gi|894216192|ref|NP_001106022.2|//putative growth-regulating factor 3 [Zea mays]
107548106	814	1577	595	-1.3936	9.31e-100	Down	2.73e-100	LOC107548106	NA	NA	GO:0009733//response to auxin	K07441//beta-1,4-N-acetylglucosaminyltransferase [EC:2.4.1.141]	gi|308081590|ref|NP_001183218.1|//uncharacterized protein LOC100501604 [Zea mays]
100274938	624	987	257	-1.92866	2.39e-99	Down	7.03e-100	LOC100274938	NA	NA	NA	NA	gi|226506942|ref|NP_001142653.1|//uncharacterized protein LOC100274938 [Zea mays]
103655488	2020	502.04	1.25	-8.63711	4.17e-99	Down	1.23e-99	LOC103655488	NA	GO:0005524//ATP binding	GO:0019538//protein metabolic process	K03696//ATP-dependent Clp protease ATP-binding subunit ClpC	gi|293336359|ref|NP_001169550.1|//uncharacterized protein LOC100383428 [Zea mays];AQK79717.1//40S ribosomal protein S4-3 [Zea mays];NP_001169550.1//uncharacterized protein LOC100383428 [Zea mays]
100303848	890	2628	1298	-1.00505	6.08e-99	Down	1.79e-99	LOC100303848	GO:0016021//integral component of membrane	NA	NA	NA	gi|115445433|ref|NP_001046496.1|//Os02g0264800 [Oryza sativa Japonica Group];KQL27803.1//hypothetical protein SETIT_018358mg [Setaria italica]
542634	900	1850	772.24	-1.24778	1.07e-98	Down	3.15e-99	LOC542634	GO:0005737//cytoplasm	GO:0004364//glutathione transferase activity	GO:0006749//glutathione metabolic process;GO:0009407//toxin catabolic process	K00799//glutathione S-transferase [EC:2.5.1.18]	gi|162462761|ref|NP_001105629.1|//glutathione S-transferase GST 34 [Zea mays]
103641198	701	601	79	-2.91482	3.41e-98	Down	1.01e-98	LOC103641198	NA	NA	NA	NA	gi|670444915|ref|XP_008662787.1|//PREDICTED: 11 kDa late embryogenesis abundant protein-like [Zea mays]
100280551	1334	2062	914	-1.16115	3.53e-98	Down	1.05e-98	LOC100280551	GO:0009505//plant-type cell wall;GO:0005576//extracellular region	GO:0020037//heme binding;GO:0046872//metal ion binding;GO:0004601//peroxidase activity	GO:0006979//response to oxidative stress;GO:0009664//plant-type cell wall organization;GO:0098869//cellular oxidant detoxification;GO:0042744//hydrogen peroxide catabolic process;GO:0055114//oxidation-reduction process	K00430//peroxidase [EC:1.11.1.7]	gi|226495737|ref|NP_001146942.1|//peroxidase 1 precursor [Zea mays]
100193143	889	2586	1276	-1.00647	1.3e-97	Down	3.87e-98	LOC100193143	NA	NA	NA	K09286//EREBP-like factor	gi|212722088|ref|NP_001131773.1|//putative AP2/EREBP transcription factor superfamily protein [Zea mays]
100286273	737	709	126	-2.47974	1.7e-97	Down	5.07e-98	si605013h05	GO:0005739//mitochondrion	GO:0005516//calmodulin binding	GO:0009734//auxin-activated signaling pathway	K07441//beta-1,4-N-acetylglucosaminyltransferase [EC:2.4.1.141];K08790//serine/threonine kinase 38 [EC:2.7.11.1];K14488//SAUR family protein	gi|226496685|ref|NP_001152632.1|//uncharacterized protein LOC100286273 [Zea mays]
103648542	2066	678.57	112.83	-2.57572	2.2e-97	Down	6.57e-98	LOC103648542	GO:0005634//nucleus	GO:0016407//acetyltransferase activity	GO:0048653//anther development;GO:0000070//mitotic sister chromatid segregation;GO:0060772//leaf phyllotactic patterning;GO:0051301//cell division;GO:0034089//establishment of meiotic sister chromatid cohesion;GO:0000724//double-strand break repair via homologous recombination;GO:0009553//embryo sac development;GO:0048364//root development;GO:0009793//embryo development ending in seed dormancy	K11268//N-acetyltransferase [EC:2.3.1.-]	gi|219886765|gb|ACL53757.1|//unknown [Zea mays];XP_008669216.1//protein CHROMOSOME TRANSMISSION FIDELITY 7 isoform X2 [Zea mays];gi|670375931|ref|XP_008669214.1|//PREDICTED: protein CHROMOSOME TRANSMISSION FIDELITY 7-like isoform X1 [Zea mays];ONM16257.1//Protein CHROMOSOME TRANSMISSION FIDELITY 7 [Zea mays];XP_020403832.1//protein CHROMOSOME TRANSMISSION FIDELITY 7-like isoform X2 [Zea mays]
103634611	2061	1504	560	-1.41268	3.66e-97	Down	1.09e-97	LOC103634611	GO:0005737//cytoplasm	GO:0004619//phosphoglycerate mutase activity;GO:0030145//manganese ion binding	GO:0006007//glucose catabolic process;GO:0006096//glycolytic process	K15633//2,3-bisphosphoglycerate-independent phosphoglycerate mutase [EC:5.4.2.12]	gi|670363402|ref|XP_008655298.1|//PREDICTED: 2,3-bisphosphoglycerate-independent phosphoglycerate mutase-like isoform X1 [Zea mays]
103629478	1258	1838	772	-1.23884	5.47e-97	Down	1.63e-97	LOC103629478	NA	GO:0008168//methyltransferase activity	GO:0032259//methylation	K08241//jasmonate O-methyltransferase [EC:2.1.1.141]	gi|670415533|ref|XP_008648811.1|//PREDICTED: jasmonate O-methyltransferase-like [Zea mays]
BGI_novel_G003482	3654	816.7	178.12	-2.18433	1.49e-96	Down	4.47e-97	NA	NA	NA	NA	K04733//interleukin-1 receptor-associated kinase 4 [EC:2.7.11.1];K00872//homoserine kinase [EC:2.7.1.39];K10398//kinesin family member 11;K17479//glutaredoxin domain-containing cysteine-rich protein 1;K05658//ATP-binding cassette, subfamily B (MDR/TAP), member 1 [EC:3.6.3.44]	NP_001301004.1//uncharacterized protein LOC100381392 [Zea mays]
100274435	2090	1964	858	-1.18212	2.99e-96	Down	8.97e-97	LOC100274435	GO:0016021//integral component of membrane	GO:0005215//transporter activity	GO:0006810//transport	K14638//solute carrier family 15 (peptide/histidine transporter), member 3/4	gi|226494520|ref|NP_001142266.1|//uncharacterized protein LOC100274435 [Zea mays]
100384773	1274	1910	827	-1.19499	3.02e-95	Down	9.14e-96	LOC100384773	NA	NA	NA	K19040//E3 ubiquitin-protein ligase ATL10/75/76/77/78 [EC:2.3.2.27]	gi|414879927|tpg|DAA57058.1|//TPA: putative RING zinc finger domain superfamily protein [Zea mays]
103636668	2935	1463.51	542.54	-1.41901	3.2e-95	Down	9.68e-96	LOC103636668	GO:0016021//integral component of membrane	GO:0004674//protein serine/threonine kinase activity;GO:0005524//ATP binding	GO:0006468//protein phosphorylation	K04733//interleukin-1 receptor-associated kinase 4 [EC:2.7.11.1]	gi|670433531|ref|XP_008657244.1|//PREDICTED: proline-rich receptor-like protein kinase PERK9 [Zea mays]
100501320	2835	1304.55	447.14	-1.53213	3.79e-95	Down	1.15e-95	LOC100501320	GO:0016021//integral component of membrane	NA	NA	K13171//serine/arginine repetitive matrix protein 1	gi|414887695|tpg|DAA63709.1|//TPA: hypothetical protein ZEAMMB73_066509 [Zea mays];PAN14972.1//hypothetical protein PAHAL_B04603 [Panicum hallii]
103651032	2027	1207.86	391.14	-1.61407	4.91e-95	Down	1.49e-95	LOC103651032	NA	NA	NA	NA	XP_008674847.1//protein UPSTREAM OF FLC [Zea mays];gi|670388815|ref|XP_008674847.1|//PREDICTED: protein UPSTREAM OF FLC-like [Zea mays]
103638956	367	1777.72	741.93	-1.24805	6.1e-95	Down	1.85e-95	LOC103638956	NA	NA	NA	K02883//large subunit ribosomal protein L18e;K11855//ubiquitin carboxyl-terminal hydrolase 36/42 [EC:3.4.19.12]	gi|670439101|ref|XP_008659960.1|//PREDICTED: cortical cell-delineating protein-like [Zea mays];AQL05636.1//extensin-like protein [Zea mays]
100276996	1344	439.21	2.01	-7.75895	6.22e-95	Down	1.89e-95	LOC100276996	NA	GO:0003677//DNA binding	GO:0006355//regulation of transcription, DNA-templated	K16222//Dof zinc finger protein DOF5.5	gi|226498572|ref|NP_001144144.1|//uncharacterized protein LOC100276996 [Zea mays]
100275047	939	622	94	-2.71356	1.67e-94	Down	5.09e-95	LOC100275047	GO:0016021//integral component of membrane	NA	NA	NA	gi|223974487|gb|ACN31431.1|//unknown [Zea mays]
100383365	3476	1302	448	-1.52653	1.82e-94	Down	5.55e-95	IDP359	NA	NA	NA	K04630//guanine nucleotide-binding protein G(i) subunit alpha	gi|670404798|ref|XP_008644066.1|//PREDICTED: uncharacterized protein LOC100383365 isoform X1 [Zea mays];gi|670404800|ref|XP_008644067.1|//PREDICTED: uncharacterized protein LOC100383365 isoform X2 [Zea mays]
100284036	2169	1871	805	-1.20412	1.89e-94	Down	5.77e-95	LOC100284036	NA	NA	NA	K14411//RNA-binding protein Musashi	gi|226493398|ref|NP_001150406.1|//calmodulin binding protein [Zea mays];gi|670360330|ref|XP_008678027.1|//PREDICTED: calmodulin binding protein isoform X2 [Zea mays];gi|670360346|ref|XP_008678077.1|//PREDICTED: calmodulin binding protein isoform X4 [Zea mays];gi|670360342|ref|XP_008678065.1|//PREDICTED: calmodulin binding protein isoform X3 [Zea mays];ONM10043.1//IQ-domain 5 [Zea mays];gi|6703603…
109940456	2418	1121	344	-1.69168	2.49e-94	Down	7.61e-95	LOC109940456	NA	NA	NA	K11000//callose synthase [EC:2.4.1.-]	gi|413942908|gb|AFW75557.1|//hypothetical protein ZEAMMB73_720048 [Zea mays]
100282155	1680	1236	410	-1.57936	2.97e-94	Down	9.07e-95	LOC100282155	GO:0016021//integral component of membrane	NA	GO:0016192//vesicle-mediated transport	NA	gi|226510454|ref|NP_001148539.1|//golgi transport 1 protein B [Zea mays];NP_001148539.1//golgi transport 1 protein B [Zea mays];ONM59327.1//Golgi transport 1 protein B [Zea mays]
100275601	2317	2212	1035	-1.0831	3.21e-94	Down	9.82e-95	pco078885	GO:0016021//integral component of membrane	NA	NA	NA	gi|226501922|ref|NP_001143123.1|//uncharacterized protein LOC100275601 [Zea mays]
100383570	2508	1660.57	670.31	-1.29615	4.35e-94	Down	1.33e-94	pco126676(331)	GO:0016021//integral component of membrane;GO:0005886//plasma membrane	GO:0004674//protein serine/threonine kinase activity;GO:0005524//ATP binding	GO:0006468//protein phosphorylation	K04733//interleukin-1 receptor-associated kinase 4 [EC:2.7.11.1];K13418//somatic embryogenesis receptor kinase 1 [EC:2.7.10.1 2.7.11.1]	ONM29690.1//Protein NSP-INTERACTING KINASE 3 [Zea mays];gi|293332835|ref|NP_001169689.1|//uncharacterized protein LOC100383570 precursor [Zea mays]
100273939	1302	2393.24	1160.92	-1.03107	4.58e-94	Down	1.4e-94	LOC100273939	GO:0005634//nucleus	GO:0003677//DNA binding	GO:0006355//regulation of transcription, DNA-templated;GO:0009299//mRNA transcription;GO:0009886//post-embryonic animal morphogenesis	NA	gi|239835738|ref|NP_001155193.1|//uncharacterized protein LOC100273939 [Zea mays]
100381942	2564	1884.71	815.94	-1.19518	4.94e-94	Down	1.51e-94	LOC100381942	GO:0005663//DNA replication factor C complex;GO:0009360//DNA polymerase III complex	GO:0003887//DNA-directed DNA polymerase activity;GO:0005524//ATP binding;GO:0003689//DNA clamp loader activity	GO:0071897//DNA biosynthetic process;GO:0006261//DNA-dependent DNA replication	K10755//replication factor C subunit 2/4	gi|670413719|ref|XP_008648063.1|//PREDICTED: hypothetical protein isoform X1 [Zea mays]
BGI_novel_G004652	2723	583.47	0	-10.1759	6.91e-94	Down	2.12e-94	NA	NA	NA	NA	K15156//mediator of RNA polymerase II transcription subunit 14;K01358//ATP-dependent Clp protease, protease subunit [EC:3.4.21.92];K10357//myosin V;K08247//methionine S-methyltransferase [EC:2.1.1.12]	XP_020402266.1//uncharacterized protein LOC109943501 [Zea mays]
103641584	1705	1420	521	-1.43391	7.01e-94	Down	2.15e-94	LOC103641584	GO:0005737//cytoplasm	GO:0046914//transition metal ion binding	GO:0030001//metal ion transport;GO:0046916//cellular transition metal ion homeostasis	K10752//histone-binding protein RBBP4	gi|670445759|ref|XP_008663145.1|//PREDICTED: uncharacterized protein DDB_G0286299-like [Zea mays]
109943945	1263	704.98	131.99	-2.40453	1.25e-93	Down	3.85e-94	LOC109943945	GO:0005739//mitochondrion	NA	NA	K09487//heat shock protein 90kDa beta;K00423//L-ascorbate oxidase [EC:1.10.3.3]	XP_020403658.1//F-box/FBD/LRR-repeat protein At1g13570 [Zea mays];ONM12415.1//SKP1-like protein 4 [Zea mays];gi|673921609|ref|NP_001288450.1|//uncharacterized protein LOC103645794 [Zea mays]
100381837	1981	1751	732	-1.24564	2.91e-93	Down	8.96e-94	LOC100381837	GO:0016021//integral component of membrane	NA	NA	K11593//eukaryotic translation initiation factor 2C	gi|293331401|ref|NP_001168100.1|//uncharacterized protein LOC100381837 precursor [Zea mays];gi|670404598|ref|XP_008643960.1|//PREDICTED: hypothetical protein isoform X1 [Zea mays];gi|670404600|ref|XP_008643961.1|//PREDICTED: hypothetical protein isoform X2 [Zea mays];XP_008643961.1//NHL domain-containing protein isoform X2 [Zea mays]
103638939	396	577.69	0	-10.1615	3.6e-93	Down	1.11e-93	LOC103638939	GO:0005960//glycine cleavage complex;GO:0005739//mitochondrion	GO:0005524//ATP binding	GO:0019464//glycine decarboxylation via glycine cleavage system	K02437//glycine cleavage system H protein	gi|670439084|ref|XP_008659953.1|//PREDICTED: glycine cleavage system H protein 2, mitochondrial-like [Zea mays]
100278674	845	398.99	4	-6.62758	3.65e-93	Down	1.12e-93	LOC100278674	GO:0016021//integral component of membrane	NA	NA	NA	gi|226532510|ref|NP_001145345.1|//uncharacterized protein LOC100278674 [Zea mays]
103651152	2656	456.88	33	-3.77865	4.4e-93	Down	1.36e-93	LOC103651152	NA	NA	NA	NA	gi|670389144|ref|XP_008674992.1|//PREDICTED: uncharacterized protein LOC103651152 isoform X2 [Zea mays];gi|670389142|ref|XP_008674991.1|//PREDICTED: uncharacterized protein LOC103651152 isoform X1 [Zea mays]
100382397	1835	606.1	90.22	-2.73541	6.67e-93	Down	2.06e-93	LOC100382397	GO:0043231//intracellular membrane-bounded organelle	GO:0080043//quercetin 3-O-glucosyltransferase activity;GO:0080044//quercetin 7-O-glucosyltransferase activity	GO:0009813//flavonoid biosynthetic process;GO:0052696//flavonoid glucuronidation	K13496//UDP-glucosyl transferase 73C [EC:2.4.1.-]	gi|293334043|ref|NP_001168613.1|//uncharacterized protein LOC100382397 [Zea mays]
100382554	1921	2226	1052	-1.06869	8.44e-93	Down	2.61e-93	CYP71C1	GO:0016021//integral component of membrane	GO:0036192//3-hydroxyindolin-2-one monooxygenase activity;GO:0020037//heme binding;GO:0005506//iron ion binding	GO:0055114//oxidation-reduction process	K13226//2-hydroxy-1,4-benzoxazin-3-one monooxygenase [EC:1.14.13.140];K13224//indolin-2-one monooxygenase [EC:1.14.13.138];K13225//3-hydroxyindolin-2-one monooxygenase [EC:1.14.13.139]	gi|661250920|ref|NP_001281233.1|//3-hydroxyindolin-2-one monooxygenase [Zea mays]
100304269	3140	703	133	-2.38947	1.06e-92	Down	3.29e-93	umc2030	GO:0005622//intracellular	GO:0008270//zinc ion binding;GO:0008080//N-acetyltransferase activity	GO:0035556//intracellular signal transduction	K10896//fanconi anemia group M protein;K11643//chromodomain-helicase-DNA-binding protein 4 [EC:3.6.4.12]	gi|670373728|ref|XP_008668213.1|//PREDICTED: uncharacterized protein LOC100304269 isoform X1 [Zea mays]
100192846	1205	1039	304	-1.76043	1.74e-92	Down	5.4e-93	pco127689	GO:0016021//integral component of membrane	GO:0008270//zinc ion binding	NA	K19041//E3 ubiquitin-protein ligase RNF38/44 [EC:2.3.2.27]	gi|195608114|gb|ACG25887.1|//RING-H2 finger protein ATL1Q [Zea mays];gi|242066006|ref|XP_002454292.1|//hypothetical protein SORBIDRAFT_04g028130 [Sorghum bicolor];gi|224032329|gb|ACN35240.1|//unknown [Zea mays]
100191601	1625	2438	1201	-1.00884	1.78e-92	Down	5.52e-93	LOC100191601	GO:0016021//integral component of membrane	GO:0004310//farnesyl-diphosphate farnesyltransferase activity	GO:0008610//lipid biosynthetic process	K00801//farnesyl-diphosphate farnesyltransferase [EC:2.5.1.21]	ONM10468.1//Squalene synthase 1 [Zea mays];gi|212275798|ref|NP_001130502.1|//uncharacterized protein LOC100191601 [Zea mays]
100192784	2136	1340.31	480.46	-1.46745	8.98e-92	Down	2.8e-92	CNR13	GO:0016021//integral component of membrane	NA	NA	K04733//interleukin-1 receptor-associated kinase 4 [EC:2.7.11.1]	gi|304571949|ref|NP_001182136.1|//cell number regulator 13 [Zea mays]
100277101	758	1336	478	-1.47021	9.79e-92	Down	3.05e-92	LOC100277101	GO:0016020//membrane	NA	NA	NA	gi|226510282|ref|NP_001144330.1|//uncharacterized protein LOC100277101 [Zea mays]
103628836	926	500.87	50.71	-3.29147	1.07e-91	Down	3.34e-92	LOC103628836	NA	NA	NA	K12616//enhancer of mRNA-decapping protein 4	gi|670410007|ref|XP_008646180.1|//PREDICTED: enhancer of mRNA-decapping protein 4-like [Zea mays]
103635614	1819	910	238	-1.92228	2.46e-91	Down	7.7e-92	LOC103635614	NA	NA	NA	K04733//interleukin-1 receptor-associated kinase 4 [EC:2.7.11.1];K04730//interleukin-1 receptor-associated kinase 1 [EC:2.7.11.1]	gi|670431199|ref|XP_008656248.1|//PREDICTED: putative receptor-like protein kinase At4g00960 [Zea mays]
100284296	1654	771.34	168.91	-2.17849	5.47e-91	Down	1.71e-91	pco137761b	GO:0005739//mitochondrion;GO:0005777//peroxisome	GO:0030151//molybdenum ion binding;GO:0008482//sulfite oxidase activity	GO:0010477//response to sulfur dioxide;GO:0042128//nitrate assimilation;GO:0006790//sulfur compound metabolic process;GO:0015994//chlorophyll metabolic process;GO:0055114//oxidation-reduction process	K00387//sulfite oxidase [EC:1.8.3.1]	gi|226508778|ref|NP_001150663.1|//uncharacterized protein LOC100284296 [Zea mays];XP_008664305.1//sulfite oxidase isoform X2 [Zea mays]
100274562	1172	906	237	-1.922	6.34e-91	Down	1.99e-91	gol1	GO:0016021//integral component of membrane	GO:0008270//zinc ion binding	NA	K19041//E3 ubiquitin-protein ligase RNF38/44 [EC:2.3.2.27]	AQK56579.1//NEP1-interacting protein-like 2 [Zea mays];gi|226505296|ref|NP_001147722.1|//RING-H2 finger protein ATL1Q [Zea mays];NP_001147722.1//RING-H2 finger protein ATL1Q [Zea mays]
103654712	1581	1917	852	-1.1573	6.4e-91	Down	2.01e-91	LOC103654712	GO:0016020//membrane	NA	NA	NA	gi|670399708|ref|XP_008679771.1|//PREDICTED: uncharacterized protein LOC103654712 [Zea mays]
103641890	1460	826	197	-2.05532	1.6e-90	Down	5.04e-91	LOC103641890	NA	GO:0004674//protein serine/threonine kinase activity;GO:0005524//ATP binding	GO:0006468//protein phosphorylation	K04733//interleukin-1 receptor-associated kinase 4 [EC:2.7.11.1]	gi|195616944|gb|ACG30302.1|//leucine-rich repeat receptor protein kinase EXS precursor [Zea mays]
100273859	2233	2185	1036	-1.06399	1.76e-90	Down	5.55e-91	pco071899b	GO:0005929//cilium	GO:0035091//phosphatidylinositol binding	GO:0061512//protein localization to cilium	K19600//tubby-related protein 1	gi|239047556|ref|NP_001141728.2|//uncharacterized protein LOC100273859 [Zea mays]
100384472	2335	1237	424	-1.53209	2.62e-90	Down	8.27e-91	kup1	GO:0016021//integral component of membrane	GO:0015079//potassium ion transmembrane transporter activity	GO:0071805//potassium ion transmembrane transport	K03549//KUP system potassium uptake protein	gi|670384890|ref|XP_008673288.1|//PREDICTED: potasium ion uptake permease 1 isoform X1 [Zea mays]
BGI_novel_G006377	810	1069.58	327.63	-1.69428	2.83e-90	Down	8.94e-91	NA	NA	NA	NA	K03231//elongation factor 1-alpha	AQK43963.1//Polyadenylate-binding protein RBP47B [Zea mays]
109943563	2489	1145	371	-1.61323	4.09e-90	Down	1.29e-90	LOC109943563	NA	NA	NA	K06636//structural maintenance of chromosome 1	gi|242032425|ref|XP_002463607.1|//hypothetical protein SORBIDRAFT_01g002820 [Sorghum bicolor]
100382557	2264	576.98	83.13	-2.78246	4.43e-90	Down	1.4e-90	LOC100382557	GO:0016021//integral component of membrane	NA	NA	K06940//uncharacterized protein	gi|293336373|ref|NP_001168760.1|//uncharacterized protein LOC100382557 [Zea mays];NP_001168760.1//uncharacterized protein LOC100382557 [Zea mays]
100382841	2292	483	47	-3.34867	9.14e-90	Down	2.9e-90	LOC100382841	GO:0016020//membrane	NA	GO:0044710//single-organism metabolic process	K15404//aldehyde decarbonylase [EC:4.1.99.5]	AQK72673.1//Protein ECERIFERUM 1 [Zea mays];NP_001336949.1//uncharacterized protein LOC100382841 [Zea mays];gi|293332021|ref|NP_001169009.1|//uncharacterized protein LOC100382841 [Zea mays]
100383186	1526	1183	395	-1.5699	1.62e-89	Down	5.15e-90	OFP29	GO:0005730//nucleolus;GO:0030863//cortical cytoskeleton	NA	GO:0045892//negative regulation of transcription, DNA-templated;GO:0009553//embryo sac development	NA	gi|293334097|ref|NP_001169320.1|//hypothetical protein [Zea mays]
BGI_novel_G000158	989	451	36	-3.63443	1.97e-89	Down	6.28e-90	NA	NA	NA	NA	K00573//protein-L-isoaspartate(D-aspartate) O-methyltransferase [EC:2.1.1.77]	OQU80724.1//hypothetical protein SORBI_3007G171950 [Sorghum bicolor]
100275448	1159	2353	1160	-1.00775	3.71e-89	Down	1.18e-89	LOC100275448	NA	NA	NA	NA	gi|195650411|gb|ACG44673.1|//hypothetical protein [Zea mays]
541849	1131	1413	535	-1.38853	4.46e-89	Down	1.42e-89	gst41	GO:0005737//cytoplasm	GO:0004364//glutathione transferase activity	GO:0006749//glutathione metabolic process;GO:0009407//toxin catabolic process	K00799//glutathione S-transferase [EC:2.5.1.18]	gi|162460029|ref|NP_001104998.1|//glutathione transferase41 [Zea mays]
100384012	1403	1198	406	-1.54845	7.31e-89	Down	2.34e-89	LOC100384012	NA	GO:0046872//metal ion binding;GO:0051213//dioxygenase activity	GO:0055114//oxidation-reduction process	K05933//aminocyclopropanecarboxylate oxidase [EC:1.14.17.4]	gi|670443615|ref|XP_008662243.1|//PREDICTED: uncharacterized protein LOC100384012 isoform X1 [Zea mays]
103626200	1746	942	262	-1.83354	9.35e-89	Down	2.99e-89	LOC103626200	GO:0005737//cytoplasm	GO:0046914//transition metal ion binding	GO:0030001//metal ion transport;GO:0046916//cellular transition metal ion homeostasis	NA	gi|670406536|ref|XP_008644822.1|//PREDICTED: axoneme-associated protein mst101(1) isoform X2 [Zea mays]
100279867	2095	2014.51	929.02	-1.10402	1.29e-88	Down	4.13e-89	LOC100279867	GO:0009507//chloroplast	GO:0008734//L-aspartate oxidase activity;GO:0044318//L-aspartate:fumarate oxidoreductase activity	GO:0055114//oxidation-reduction process;GO:0009435//NAD biosynthetic process	K00278//L-aspartate oxidase [EC:1.4.3.16]	gi|226491898|ref|NP_001146292.1|//uncharacterized protein LOC100279867 [Zea mays];NP_001146292.1//L-aspartate oxidase chloroplastic [Zea mays]
103650571	933	398.3	19	-4.37716	1.41e-88	Down	4.51e-89	LOC103650571	NA	NA	NA	K04733//interleukin-1 receptor-associated kinase 4 [EC:2.7.11.1]	gi|670387627|ref|XP_008674367.1|//PREDICTED: 23 kDa jasmonate-induced protein-like [Zea mays]
542072	1927	1581	644	-1.28308	2.74e-88	Down	8.79e-89	Agpsemzm	GO:0009501//amyloplast;GO:0005829//cytosol;GO:0009507//chloroplast	GO:0008878//glucose-1-phosphate adenylyltransferase activity;GO:0005524//ATP binding	GO:0019252//starch biosynthetic process;GO:0005978//glycogen biosynthetic process	K00975//glucose-1-phosphate adenylyltransferase [EC:2.7.7.27]	gi|162462257|ref|NP_001105178.1|//ADP-glucose pyrophosphorylase small subunit [Zea mays]
100277272	1446	1152.88	381.73	-1.58199	3.06e-88	Down	9.81e-89	LOC100277272	NA	NA	NA	K18835//WRKY transcription factor 2;K13459//disease resistance protein RPS2	gi|922304295|ref|NP_001144361.2|//putative WRKY DNA-binding domain superfamily protein [Zea mays]
100194181	1625	873	227	-1.93067	3.42e-88	Down	1.1e-88	LOC100194181	NA	NA	NA	K20892//beta-arabinofuranosyltransferase [EC:2.4.2.-];K20784//arabinosyltransferase [EC:2.4.2.-]	gi|670427443|ref|XP_008654434.1|//PREDICTED: hypothetical protein isoform X1 [Zea mays]
100285021	1702	549	75	-2.85922	3.62e-88	Down	1.16e-88	LOC100285021	GO:0043231//intracellular membrane-bounded organelle	GO:0080019//fatty-acyl-CoA reductase (alcohol-forming) activity	GO:0035336//long-chain fatty-acyl-CoA metabolic process;GO:0055114//oxidation-reduction process;GO:0010345//suberin biosynthetic process	K13356//alcohol-forming fatty acyl-CoA reductase [EC:1.2.1.84]	gi|226503767|ref|NP_001151388.1|//male sterility protein 2 [Zea mays]
100281490	2027	1878	841	-1.1464	8.61e-88	Down	2.77e-88	LOC100281490	GO:0009705//plant-type vacuole membrane;GO:0016021//integral component of membrane	GO:0022891//substrate-specific transmembrane transporter activity	GO:0055085//transmembrane transport	K08202//MFS transporter, OCT family, solute carrier family 22 (organic cation transporter), member 4/5	gi|226507538|ref|NP_001147880.1|//carbohydrate transporter/ sugar porter [Zea mays]
103638754	2565	1696.23	721.17	-1.2213	1.09e-87	Down	3.51e-88	LOC103638754	GO:0016021//integral component of membrane	GO:0005524//ATP binding;GO:0004672//protein kinase activity	GO:0006468//protein phosphorylation	K04733//interleukin-1 receptor-associated kinase 4 [EC:2.7.11.1];K13941//2-amino-4-hydroxy-6-hydroxymethyldihydropteridine diphosphokinase / dihydropteroate synthase [EC:2.7.6.3 2.5.1.15];K04730//interleukin-1 receptor-associated kinase 1 [EC:2.7.11.1]	gi|670438699|ref|XP_008659800.1|//PREDICTED: protein STRUBBELIG-RECEPTOR FAMILY 8-like isoform X1 [Zea mays];gi|670438701|ref|XP_008659801.1|//PREDICTED: protein STRUBBELIG-RECEPTOR FAMILY 8-like isoform X2 [Zea mays]
103627675	2556	527.39	67.43	-2.95478	1.61e-87	Down	5.2e-88	LOC103627675	NA	GO:0005488//binding	NA	K14007//protein transport protein SEC24;K01230//mannosyl-oligosaccharide alpha-1,2-mannosidase [EC:3.2.1.113];K05658//ATP-binding cassette, subfamily B (MDR/TAP), member 1 [EC:3.6.3.44]	gi|670380297|ref|XP_008670895.1|//PREDICTED: uncharacterized protein LOC103648186 isoform X2 [Zea mays]
100276133	1034	672	130	-2.35733	2.59e-87	Down	8.39e-88	LOC100276133	NA	NA	GO:0009408//response to heat	K13993//HSP20 family protein	gi|670435575|ref|XP_008658370.1|//PREDICTED: uncharacterized protein LOC100276133 isoform X1 [Zea mays]
103643070	1158	824	205	-1.9944	6.52e-87	Down	2.11e-87	LOC103643070	NA	NA	GO:0009790//embryo development	NA	gi|670448400|ref|XP_008664453.1|//PREDICTED: 11 kDa late embryogenesis abundant protein-like [Zea mays]
100193615	1639	603	100	-2.57953	7.21e-87	Down	2.33e-87	IDP1980	GO:0005634//nucleus;GO:0005739//mitochondrion	GO:0003677//DNA binding;GO:0016597//amino acid binding;GO:0046983//protein dimerization activity	GO:0008152//metabolic process	K18485//myogenic factor 6;K20558//transcription factor SPEECHLESS	gi|670392376|ref|XP_008676570.1|//PREDICTED: uncharacterized protein LOC100193615 isoform X1 [Zea mays];gi|239047829|ref|NP_001132188.2|//uncharacterized protein LOC100193615 [Zea mays]
100280861	1006	831	209	-1.97872	9.44e-87	Down	3.06e-87	LOC100280861	NA	NA	GO:0044267//cellular protein metabolic process	K19041//E3 ubiquitin-protein ligase RNF38/44 [EC:2.3.2.27]	gi|226495751|ref|NP_001147253.1|//RING-H2 finger protein ATL2M [Zea mays]
103628708	1967	1332.98	494.92	-1.41676	1.11e-86	Down	3.61e-87	LOC103628708	GO:0016020//membrane;GO:0009536//plastid	NA	NA	NA	gi|413937356|gb|AFW71907.1|//hypothetical protein ZEAMMB73_453015 [Zea mays]
103640766	3750	368	4	-6.51094	1.77e-86	Down	5.77e-87	LOC103640766	NA	NA	NA	K17604//zinc finger SWIM domain-containing protein 3;K14808//ATP-dependent RNA helicase DDX54/DBP10 [EC:3.6.4.13]	gi|670426951|ref|XP_008654150.1|//PREDICTED: uncharacterized protein LOC103634398 [Zea mays]
100502282	2574	1743.03	758.04	-1.18863	2.37e-86	Down	7.72e-87	LOC100502282	GO:0005622//intracellular	GO:0005525//GTP binding	GO:0007264//small GTPase mediated signal transduction;GO:0009558//embryo sac cellularization;GO:0009960//endosperm development;GO:0009793//embryo development ending in seed dormancy	K08857//NIMA (never in mitosis gene a)-related kinase 1/4/5 [EC:2.7.11.1];K07943//ADP-ribosylation factor-like protein 2	gi|413933456|gb|AFW68007.1|//hypothetical protein ZEAMMB73_684400 [Zea mays];AQK58728.1//hypothetical protein ZEAMMB73_Zm00001d053092 [Zea mays];AQK58740.1//hypothetical protein ZEAMMB73_Zm00001d053092 [Zea mays];AQK58712.1//hypothetical protein ZEAMMB73_Zm00001d053092 [Zea mays];AQK81277.1//hypothetical protein ZEAMMB73_Zm00001d036530 [Zea mays]
100191531	923	797	193	-2.03335	3.18e-86	Down	1.04e-86	LOC100191531	GO:0005783//endoplasmic reticulum;GO:0009505//plant-type cell wall;GO:0046658//anchored component of plasma membrane	GO:0008289//lipid binding	GO:0050832//defense response to fungus;GO:0042335//cuticle development;GO:0006869//lipid transport	K13412//calcium-dependent protein kinase [EC:2.7.11.1];K00850//6-phosphofructokinase 1 [EC:2.7.1.11];K13172//serine/arginine repetitive matrix protein 2	gi|212275580|ref|NP_001130434.1|//putative bifunctional inhibitor/LTP/seed storage protein family precursor [Zea mays];NP_001130434.1//putative bifunctional inhibitor/LTP/seed storage protein family precursor [Zea mays]
100284687	1591	522.25	0	-10.016	3.36e-86	Down	1.1e-86	LOC100284687	GO:0005739//mitochondrion	GO:0004674//protein serine/threonine kinase activity;GO:0005524//ATP binding	GO:0006468//protein phosphorylation	K04733//interleukin-1 receptor-associated kinase 4 [EC:2.7.11.1];K04730//interleukin-1 receptor-associated kinase 1 [EC:2.7.11.1]	gi|226502732|ref|NP_001151054.1|//receptor protein kinase CRINKLY4 [Zea mays]
103625685	3264	1617.28	676.5	-1.24478	3.5e-86	Down	1.15e-86	LOC103625685	GO:0016021//integral component of membrane;GO:0005886//plasma membrane	GO:0008381//mechanically-gated ion channel activity	GO:0006820//anion transport;GO:0034220//ion transmembrane transport;GO:0050982//detection of mechanical stimulus	NA	gi|670416561|ref|XP_008649202.1|//PREDICTED: mechanosensitive ion channel protein 10-like [Zea mays]
100273873	2357	2032	954	-1.07822	4.51e-86	Down	1.48e-86	pco099302	GO:0016021//integral component of membrane;GO:0005886//plasma membrane	GO:0005544//calcium-dependent phospholipid binding;GO:0016757//transferase activity, transferring glycosyl groups;GO:0005509//calcium ion binding	NA	K04733//interleukin-1 receptor-associated kinase 4 [EC:2.7.11.1];K18999//RNA polymerase II C-terminal domain phosphatase-like 3/4 [EC:3.1.3.16]	gi|670435425|ref|XP_008658284.1|//PREDICTED: uncharacterized protein LOC100273873 isoform X1 [Zea mays]
100280876	1753	924	260	-1.81676	5.01e-86	Down	1.64e-86	LOC100280876	GO:0043231//intracellular membrane-bounded organelle	GO:0008194//UDP-glycosyltransferase activity;GO:0016758//transferase activity, transferring hexosyl groups	GO:0009813//flavonoid biosynthetic process;GO:0052696//flavonoid glucuronidation	K13496//UDP-glucosyl transferase 73C [EC:2.4.1.-];K13080//flavanone 7-O-glucoside 2''-O-beta-L-rhamnosyltransferase [EC:2.4.1.236];K13495//cis-zeatin O-glucosyltransferase [EC:2.4.1.215]	gi|226494221|ref|NP_001147268.1|//anthocyanidin 3-O-glucosyltransferase [Zea mays]
BGI_novel_G002254	2553	364.37	4.1	-6.46101	8.37e-86	Down	2.75e-86	NA	NA	NA	NA	K07964//heparanase [EC:3.2.1.166]	ONM38830.1//Heparanase-like protein 3 [Zea mays]
100283295	423	953.99	278	-1.76627	1.91e-85	Down	6.3e-86	LOC100283295	NA	NA	NA	NA	gi|414876331|tpg|DAA53462.1|//TPA: putative metallothionein famil protein, partial [Zea mays]
100284251	1574	1425	557	-1.34259	2.07e-85	Down	6.84e-86	LOC100284251	NA	GO:0008146//sulfotransferase activity	NA	K01016//estrone sulfotransferase [EC:2.8.2.4];K01025//null	gi|226496149|ref|NP_001150618.1|//flavonol 4-sulfotransferase [Zea mays]
542688	1647	672.89	134.91	-2.30575	3.38e-85	Down	1.12e-85	tps6	GO:0005737//cytoplasm	GO:0000287//magnesium ion binding;GO:0016853//isomerase activity;GO:0010333//terpene synthase activity	GO:0006952//defense response;GO:0016114//terpenoid biosynthetic process	K15797//(S)-beta-macrocarpene synthase [EC:5.5.1.17];K14174//beta-farnesene synthase [EC:4.2.3.47]	gi|162458090|ref|NP_001105674.1|//(S)-beta-macrocarpene synthase [Zea mays]
100281512	2382	1499	605	-1.29637	4e-85	Down	1.32e-85	LOC100281512	NA	NA	NA	K20495//long-chain fatty acid omega-monooxygenase [EC:1.14.13.205]	gi|238011612|gb|ACR36841.1|//unknown [Zea mays]
100217259	1857	615	109	-2.48363	5.99e-85	Down	1.98e-85	LOC100217259	GO:0016021//integral component of membrane	GO:0016757//transferase activity, transferring glycosyl groups	NA	K18134//protein O-GlcNAc transferase [EC:2.4.1.255]	gi|219362665|ref|NP_001137085.1|//uncharacterized protein LOC100217259 [Zea mays]
100217195	1395	1037	326	-1.65685	6.72e-85	Down	2.23e-85	bHLH161	NA	GO:0005488//binding	NA	K18485//myogenic factor 6;K20558//transcription factor SPEECHLESS	gi|219363059|ref|NP_001137026.1|//putative HLH DNA-binding domain superfamily protein [Zea mays]
103630376	2718	886	243	-1.85373	8.2e-85	Down	2.72e-85	LOC103630376	NA	NA	NA	NA	gi|670417706|ref|XP_008649656.1|//PREDICTED: uncharacterized protein LOC103630376 [Zea mays]
100281716	2782	1439	569	-1.32594	1.26e-84	Down	4.18e-85	LOC100281716	NA	NA	NA	K15502//serine/threonine-protein phosphatase 6 regulatory ankyrin repeat subunit A;K13118//protein DGCR14;K16279//E3 ubiquitin-protein ligase KEG [EC:2.7.11.1 2.3.2.27]	gi|226528094|ref|NP_001148108.1|//protein binding protein [Zea mays]
100272892	1831	1051	335	-1.63691	1.42e-84	Down	4.7e-85	LOC100272892	NA	GO:0050661//NADP binding;GO:0004499//N,N-dimethylaniline monooxygenase activity;GO:0050660//flavin adenine dinucleotide binding	GO:0055114//oxidation-reduction process	K00485//dimethylaniline monooxygenase (N-oxide forming) [EC:1.14.13.8]	ONL99852.1//Flavin-containing monooxygenase FMO GS-OX5 [Zea mays];PAN48555.1//hypothetical protein PAHAL_I04083, partial [Panicum hallii];KXG38941.1//hypothetical protein SORBI_3001G302400 [Sorghum bicolor];gi|992280859|gb|KXG38941.1|//hypothetical protein SORBI_001G302400 [Sorghum bicolor]
100283128	741	1238	445	-1.46351	1.44e-84	Down	4.78e-85	LOC100283128	NA	NA	NA	NA	gi|223974861|gb|ACN31618.1|//unknown [Zea mays]
100193115	972	1630	692	-1.2234	1.47e-84	Down	4.87e-85	LOC100193115	NA	GO:0008080//N-acetyltransferase activity	NA	K00430//peroxidase [EC:1.11.1.7];K13680//beta-mannan synthase [EC:2.4.1.32]	NP_001296798.1//probable acetyltransferase NATA1-like [Zea mays];gi|836468555|ref|NP_001296798.1|//probable acetyltransferase NATA1-like [Zea mays]
BGI_novel_G005904	4456	596.99	102.25	-2.53298	2.49e-84	Down	8.3e-85	NA	NA	NA	NA	K05747//Wiskott-Aldrich syndrome protein;K02184//formin 2	XP_020400152.1//uncharacterized protein LOC109942501 [Zea mays]
100272963	960	1011	314	-1.67432	4.94e-84	Down	1.65e-84	pco144549(705)	NA	GO:0005215//transporter activity	GO:0006810//transport	K03098//apolipoprotein D and lipocalin family protein	gi|226530914|ref|NP_001140887.1|//uncharacterized protein LOC100272963 [Zea mays]
100284120	546	931	270	-1.7732	7.14e-84	Down	2.39e-84	LOC100284120	GO:0016021//integral component of membrane	NA	NA	NA	gi|195618064|gb|ACG30862.1|//AGP16 [Zea mays];gi|226499248|ref|NP_001150489.1|//AGP16 precursor [Zea mays]
100279539	1714	1425.27	564.02	-1.32479	1e-83	Down	3.35e-84	LOC100279539	NA	NA	NA	NA	gi|226501094|ref|NP_001146008.1|//uncharacterized protein LOC100279539 [Zea mays]
100381411	2318	1811.45	821.31	-1.12852	1.13e-82	Down	3.8e-83	AY109804	GO:0009941//chloroplast envelope;GO:0005739//mitochondrion;GO:0009570//chloroplast stroma	GO:0043531//ADP binding;GO:0046872//metal ion binding;GO:0005524//ATP binding;GO:0050521//alpha-glucan, water dikinase activity;GO:0004673//protein histidine kinase activity	GO:0018106//peptidyl-histidine phosphorylation;GO:0016310//phosphorylation;GO:0005983//starch catabolic process;GO:0009631//cold acclimation	K08244//alpha-glucan, water dikinase [EC:2.7.9.4]	gi|670413625|ref|XP_008648013.1|//PREDICTED: uncharacterized protein LOC100381411 isoform X1 [Zea mays];XP_002438419.1//alpha-glucan water dikinase, chloroplastic isoform X1 [Sorghum bicolor]
100383490	2178	1974	933	-1.06855	1.8e-82	Down	6.06e-83	cl38055_1	NA	NA	NA	NA	XP_008658873.1//uncharacterized protein LOC100383490 isoform X1 [Zea mays];AQL02504.1//CYCLOPS [Zea mays];gi|670436469|ref|XP_008658878.1|//PREDICTED: uncharacterized protein LOC100383490 isoform X2 [Zea mays];gi|670436457|ref|XP_008658872.1|//PREDICTED: uncharacterized protein LOC100383490 isoform X1 [Zea mays]
BGI_novel_G005030	3121	678.83	143.82	-2.22616	2.05e-82	Down	6.91e-83	NA	NA	NA	NA	K16278//E3 ubiquitin-protein ligase HOS1 [EC:2.3.2.27]	ONM08931.1//low phytic acid3 [Zea mays]
100274143	1635	1213	439	-1.45366	4.44e-82	Down	1.5e-82	LOC100274143	NA	NA	NA	NA	gi|242091383|ref|XP_002441524.1|//hypothetical protein SORBIDRAFT_09g028640 [Sorghum bicolor]
103653171	2902	1127	388	-1.52573	6.12e-82	Down	2.07e-82	LOC103653171	GO:0016021//integral component of membrane;GO:0005739//mitochondrion	GO:0030246//carbohydrate binding;GO:0004674//protein serine/threonine kinase activity;GO:0005524//ATP binding	GO:0006468//protein phosphorylation	K04733//interleukin-1 receptor-associated kinase 4 [EC:2.7.11.1]	gi|670396052|ref|XP_008678355.1|//PREDICTED: probable L-type lectin-domain containing receptor kinase S.5 [Zea mays]
107546775	1158	1248.26	462	-1.42133	1.14e-81	Down	3.88e-82	LOC107546775	GO:0016020//membrane	GO:0016757//transferase activity, transferring glycosyl groups	GO:0006486//protein glycosylation	K03368//beta-galactoside alpha-2,3-sialyltransferase (sialyltransferase 4B) [EC:2.4.99.4];K00780//beta-galactoside alpha-2,3-sialyltransferase (sialyltransferase 4A) [EC:2.4.99.4]	gi|413918867|gb|AFW58799.1|//hypothetical protein ZEAMMB73_415703 [Zea mays]
100273061	1262	780	196	-1.98	1.33e-81	Down	4.52e-82	LOC100273061	GO:0009505//plant-type cell wall;GO:0005576//extracellular region	GO:0020037//heme binding;GO:0046872//metal ion binding;GO:0004601//peroxidase activity	GO:0006979//response to oxidative stress;GO:0009664//plant-type cell wall organization;GO:0098869//cellular oxidant detoxification;GO:0042744//hydrogen peroxide catabolic process;GO:0055114//oxidation-reduction process	K00430//peroxidase [EC:1.11.1.7]	gi|226500080|ref|NP_001140982.1|//uncharacterized protein LOC100273061 precursor [Zea mays]
BGI_novel_G004947	6482	518.7	73.97	-2.79726	1.36e-81	Down	4.62e-82	NA	NA	NA	NA	K14724//solute carrier family 9 (sodium/hydrogen exchanger), member 8	ONL95495.1//Sodium/hydrogen exchanger 2 [Zea mays]
542182	2069	1958	927	-1.06612	1.61e-81	Down	5.47e-82	LOC542182	GO:0009536//plastid	GO:0061630//ubiquitin protein ligase activity;GO:0008270//zinc ion binding	GO:0043161//proteasome-mediated ubiquitin-dependent protein catabolic process;GO:0016567//protein ubiquitination	K16271//E3 ubiquitin-protein ligase RLIM [EC:2.3.2.27]	gi|806638611|ref|NP_001292802.1|//uncharacterized protein LOC542182 [Zea mays]
103643553	3143	1273.68	479.39	-1.39711	3.33e-81	Down	1.13e-81	LOC103643553	GO:0000790//nuclear chromatin;GO:0000786//nucleosome	GO:0003677//DNA binding;GO:0046982//protein heterodimerization activity	GO:0006342//chromatin silencing	K11251//histone H2A;K16278//E3 ubiquitin-protein ligase HOS1 [EC:2.3.2.27]	gi|670367148|ref|XP_008664946.1|//PREDICTED: probable histone H2A variant 3 [Zea mays];AQK95455.1//Histone H2A variant 1 [Zea mays]
103649962	1116	1204	437	-1.44951	3.84e-81	Down	1.31e-81	LOC103649962	NA	GO:0003824//catalytic activity	GO:0008152//metabolic process	K00953//FAD synthetase [EC:2.7.7.2]	gi|414876876|tpg|DAA54007.1|//TPA: hypothetical protein ZEAMMB73_776808 [Zea mays]
103627501	1503	1940	918	-1.06687	7.06e-81	Down	2.42e-81	LOC103627501	GO:0009536//plastid	NA	NA	K09286//EREBP-like factor	gi|670409573|ref|XP_008646010.1|//PREDICTED: ethylene-responsive transcription factor ERF038-like [Zea mays]
BGI_novel_G004985	3533	806.49	211.72	-1.91687	7.6e-81	Down	2.6e-81	NA	NA	NA	NA	K21026//acetylajmaline esterase [EC:3.1.1.80]	XP_002461107.2//GDSL esterase/lipase At1g28650 [Sorghum bicolor]
BGI_novel_G004435	3671	342.7	10.17	-5.06193	1.5e-80	Down	5.14e-81	NA	NA	NA	NA	K03018//DNA-directed RNA polymerase III subunit RPC1 [EC:2.7.7.6]	XP_020406276.1//uncharacterized protein LOC103651883 isoform X1 [Zea mays]
100285383	1387	1685	747	-1.16094	1.6e-80	Down	5.51e-81	mde1	GO:0005737//cytoplasm	GO:0046914//transition metal ion binding	GO:0030001//metal ion transport;GO:0046916//cellular transition metal ion homeostasis	K07213//copper chaperone	gi|226495193|ref|NP_001151748.1|//mouse DNA EBV homolog 1 [Zea mays]
103627682	803	369	20	-4.19292	2e-80	Down	6.86e-81	LOC103627682	NA	NA	NA	NA	gi|670410062|ref|XP_008646196.1|//PREDICTED: uncharacterized protein LOC103627682 [Zea mays]
100192877	1590	768	193	-1.97988	2.29e-80	Down	7.85e-81	LOC100192877	GO:0043231//intracellular membrane-bounded organelle	GO:0080043//quercetin 3-O-glucosyltransferase activity;GO:0080044//quercetin 7-O-glucosyltransferase activity	GO:0009813//flavonoid biosynthetic process;GO:0052696//flavonoid glucuronidation	K12938//anthocyanidin 5,3-O-glucosyltransferase [EC:2.4.1.-];K08237//hydroquinone glucosyltransferase [EC:2.4.1.218]	gi|414590354|tpg|DAA40925.1|//TPA: anthocyanidin 3-O-glucosyltransferase [Zea mays]
100191484	2569	1834.06	852	-1.09349	1.29e-79	Down	4.47e-80	LOC100191484	GO:0016021//integral component of membrane	GO:0005524//ATP binding;GO:0004672//protein kinase activity	GO:0006468//protein phosphorylation	K04733//interleukin-1 receptor-associated kinase 4 [EC:2.7.11.1]	gi|212275746|ref|NP_001130388.1|//putative leucine-rich repeat receptor-like protein kinase family protein precursor [Zea mays]
541846	987	390.94	28.71	-3.7547	1.49e-79	Down	5.15e-80	gst37	GO:0005737//cytoplasm	GO:0004364//glutathione transferase activity	GO:0006749//glutathione metabolic process;GO:0009407//toxin catabolic process	K00799//glutathione S-transferase [EC:2.5.1.18]	gi|414867467|tpg|DAA46024.1|//TPA: glutathione S-transferase GSTU6 isoform 1 [Zea mays]
103652828	918	829	228	-1.84971	3.07e-79	Down	1.07e-79	LOC103652828	NA	NA	NA	NA	gi|670395251|ref|XP_008678026.1|//PREDICTED: uncharacterized protein LOC103652828 [Zea mays]
103654115	2580	867.04	248.85	-1.7882	3.99e-79	Down	1.39e-79	LOC103654115	NA	NA	NA	K09753//cinnamoyl-CoA reductase [EC:1.2.1.44]	AQK80368.1//hypothetical protein ZEAMMB73_Zm00001d036152 [Zea mays];gi|670398197|ref|XP_008679160.1|//PREDICTED: cinnamoyl-CoA reductase 1-like [Zea mays]
100276048	1727	1811	839	-1.09742	4.38e-79	Down	1.53e-79	LOC100276048	NA	NA	NA	K04733//interleukin-1 receptor-associated kinase 4 [EC:2.7.11.1]	gi|226492058|ref|NP_001143405.1|//uncharacterized protein LOC100276048 [Zea mays];ACR38598.1//unknown [Zea mays]
100193099	2192	1481.99	620.15	-1.24422	4.6e-79	Down	1.6e-79	pco087705(421)	GO:0005737//cytoplasm	GO:0046914//transition metal ion binding	GO:0030001//metal ion transport;GO:0046916//cellular transition metal ion homeostasis	K07213//copper chaperone;K02184//formin 2	PAN04972.1//hypothetical protein PAHAL_A01005 [Panicum hallii];gi|224033495|gb|ACN35823.1|//unknown [Zea mays]
542602	1028	1202	444	-1.42418	6.11e-79	Down	2.13e-79	hsp22	NA	NA	GO:0006970//response to osmotic stress;GO:0009408//response to heat	K13993//HSP20 family protein	gi|162458147|ref|NP_001105607.1|//low molecular weight heat shock protein precursor [Zea mays];gi|670394714|ref|XP_008677796.1|//PREDICTED: low molecular weight heat shock protein precursor isoform X1 [Zea mays]
100193158	1442	1504.44	635.8	-1.22996	7.96e-79	Down	2.78e-79	pco097124a	GO:0005622//intracellular	GO:0005525//GTP binding	GO:0007264//small GTPase mediated signal transduction	K07904//Ras-related protein Rab-11A	gi|414885034|tpg|DAA61048.1|//TPA: hypothetical protein ZEAMMB73_722788 [Zea mays]
100274200	1659	1329.61	524.71	-1.32879	1.41e-78	Down	4.93e-79	LOC100274200	NA	GO:0016874//ligase activity	NA	K18183//cytochrome c oxidase assembly protein subunit 19;K15601//lysine-specific demethylase 3 [EC:1.14.11.-]	gi|226492971|ref|NP_001149767.1|//ubiquitin-protein ligase/ zinc ion binding protein [Zea mays]
BGI_novel_G000929	4134	351.33	2.06	-7.40141	1.6e-78	Down	5.6e-79	NA	NA	NA	NA	K05909//laccase [EC:1.10.3.2];K00620//glutamate N-acetyltransferase / amino-acid N-acetyltransferase [EC:2.3.1.35 2.3.1.1];K18195//rhamnogalacturonan endolyase [EC:4.2.2.23];K11000//callose synthase [EC:2.4.1.-];K08873//serine/threonine-protein kinase SMG1 [EC:2.7.11.1]	XP_021309028.1//uncharacterized protein LOC110432596 [Sorghum bicolor]
100281504	2383	1302	508	-1.3452	2.04e-78	Down	7.17e-79	LOC100281504	GO:0016021//integral component of membrane;GO:0005739//mitochondrion;GO:0000139//Golgi membrane	GO:0016760//cellulose synthase (UDP-forming) activity	GO:0030244//cellulose biosynthetic process;GO:0071555//cell wall organization	K10999//cellulose synthase A [EC:2.4.1.12]	gi|226502156|ref|NP_001147894.1|//CSLE6 - cellulose synthase-like family E [Zea mays]
100272256	1691	1395	568	-1.28368	3.67e-78	Down	1.29e-78	AY112355	GO:0005759//mitochondrial matrix	GO:0004616//phosphogluconate dehydrogenase (decarboxylating) activity;GO:0004739//pyruvate dehydrogenase (acetyl-transferring) activity	GO:0006098//pentose-phosphate shunt;GO:0006096//glycolytic process;GO:0006086//acetyl-CoA biosynthetic process from pyruvate;GO:0055114//oxidation-reduction process	K00161//pyruvate dehydrogenase E1 component alpha subunit [EC:1.2.4.1]	gi|226495171|ref|NP_001140222.1|//uncharacterized protein LOC100272256 [Zea mays]
100284472	4713	1310.52	514.66	-1.33582	4.3e-78	Down	1.51e-78	pco067115	GO:0005739//mitochondrion	GO:0008233//peptidase activity	GO:0006508//proteolysis	K18342//OTU domain-containing protein 6 [EC:3.4.19.12];K00924//null;K04733//interleukin-1 receptor-associated kinase 4 [EC:2.7.11.1]	gi|226501344|ref|NP_001150839.1|//uncharacterized protein LOC100284472 [Zea mays];ONM02867.1//pangloss1 [Zea mays]
100281122	1912	1598.74	702.54	-1.17366	8.45e-78	Down	2.98e-78	csu270	GO:0044424//intracellular part	NA	NA	K08332//null	gi|226495295|ref|NP_001147513.1|//uncharacterized protein LOC100281122 [Zea mays]
100279673	1249	812	223	-1.85181	9.1e-78	Down	3.22e-78	LOC100279673	GO:0005739//mitochondrion	GO:0005488//binding;GO:0016491//oxidoreductase activity	GO:0008152//metabolic process;GO:0050896//response to stimulus;GO:0009987//cellular process	K00430//peroxidase [EC:1.11.1.7]	gi|961525473|ref|NP_001304763.1|//uncharacterized protein LOC100279673 precursor [Zea mays];gi|413936588|gb|AFW71139.1|//hypothetical protein ZEAMMB73_199916 [Zea mays]
100285441	2781	1630	724	-1.15819	1.16e-77	Down	4.1e-78	IDP507	GO:0005634//nucleus;GO:0005886//plasma membrane;GO:0005737//cytoplasm	GO:0004674//protein serine/threonine kinase activity;GO:0005524//ATP binding	GO:0006468//protein phosphorylation;GO:0035556//intracellular signal transduction	K08286//protein-serine/threonine kinase [EC:2.7.11.-]	gi|226509676|ref|NP_001151806.1|//uncharacterized protein LOC100285441 [Zea mays]
103637954	1243	327.52	4.02	-6.33562	1.26e-77	Down	4.47e-78	LOC103637954	GO:0016020//membrane;GO:0005680//anaphase-promoting complex	NA	GO:0031145//anaphase-promoting complex-dependent catabolic process;GO:0030071//regulation of mitotic metaphase/anaphase transition	K03351//anaphase-promoting complex subunit 4;K19045//E3 ubiquitin-protein ligase BIG BROTHER and related proteins [EC:2.3.2.27]	XP_008659175.1//uncharacterized protein LOC103637954 isoform X1 [Zea mays];gi|670437094|ref|XP_008659175.1|//PREDICTED: uncharacterized protein LOC103637954 isoform X1 [Zea mays]
103632627	771	416	41	-3.33026	3.33e-77	Down	1.18e-77	LOC103632627	NA	NA	NA	NA	gi|670423662|ref|XP_008652595.1|//PREDICTED: uncharacterized protein LOC103632627 [Zea mays]
100279303	2847	1046.29	356.97	-1.53878	3.9e-77	Down	1.39e-77	LOC100279303	NA	NA	NA	NA	gi|413955204|gb|AFW87853.1|//hypothetical protein ZEAMMB73_997437 [Zea mays];gi|226510369|ref|NP_001145796.1|//uncharacterized protein LOC100279303 [Zea mays]
103640406	1494	1217	461	-1.38787	6.56e-77	Down	2.34e-77	LOC103640406	GO:0005829//cytosol	GO:0008757//S-adenosylmethionine-dependent methyltransferase activity;GO:0008171//O-methyltransferase activity	GO:0019438//aromatic compound biosynthetic process;GO:0032259//methylation	K13066//caffeic acid 3-O-methyltransferase [EC:2.1.1.68];K05279//flavonol 3-O-methyltransferase [EC:2.1.1.76]	gi|242036501|ref|XP_002465645.1|//hypothetical protein SORBIDRAFT_01g042900 [Sorghum bicolor]
103643560	8263	1476.05	626	-1.22488	7e-77	Down	2.5e-77	LOC103643560	NA	GO:0003779//actin binding	NA	K20478//golgin subfamily B member 1	gi|670367159|ref|XP_008664951.1|//PREDICTED: myosin-2 heavy chain-like [Zea mays]
100281706	2084	609	123	-2.29516	7.41e-77	Down	2.64e-77	pco134267	NA	GO:0005524//ATP binding	NA	K09489//heat shock 70kDa protein 4	gi|219884677|gb|ACL52713.1|//unknown [Zea mays]
100502342	6074	346	17	-4.33454	8.14e-77	Down	2.91e-77	LOC100502342	NA	GO:0046872//metal ion binding	NA	NA	gi|308080576|ref|NP_001183749.1|//uncharacterized protein LOC100502342 [Zea mays];AQK86715.1//hypothetical protein ZEAMMB73_Zm00001d038477 [Zea mays]
100382400	1737	2038	1009	-1.0016	1.08e-76	Down	3.86e-77	LOC100382400	GO:0016021//integral component of membrane	GO:0015238//drug transmembrane transporter activity;GO:0015297//antiporter activity	GO:0006855//drug transmembrane transport	K03327//multidrug resistance protein, MATE family	gi|293335081|ref|NP_001168616.1|//putative MATE efflux family protein [Zea mays]
100285112	2014	1689	769	-1.12249	1.48e-76	Down	5.3e-77	LOC100285112	GO:0005576//extracellular region;GO:0016021//integral component of membrane	GO:0004650//polygalacturonase activity	GO:0005975//carbohydrate metabolic process;GO:0071555//cell wall organization	K01184//polygalacturonase [EC:3.2.1.15]	gi|226497942|ref|NP_001151479.1|//polygalacturonase precursor [Zea mays]
BGI_novel_G004768	2325	347.41	18.13	-4.24756	2.42e-76	Down	8.7e-77	NA	NA	NA	NA	K16803//cytoskeleton-associated protein 5	ONM54651.1//hypothetical protein ZEAMMB73_Zm00001d020287 [Zea mays]
100284801	1305	2016	996	-1.00465	2.94e-76	Down	1.06e-76	LOC100284801	NA	NA	GO:0045492//xylan biosynthetic process	K18801//glucuronoxylan 4-O-methyltransferase [EC:2.1.1.112]	gi|226531324|ref|NP_001151168.1|//plant-specific domain TIGR01627 family protein [Zea mays]
100191505	2054	1699	778	-1.11422	4.16e-76	Down	1.5e-76	TIDP3037	NA	GO:0005089//Rho guanyl-nucleotide exchange factor activity	GO:0080092//regulation of pollen tube growth;GO:0043547//positive regulation of GTPase activity	K10418//dynein light chain LC8-type;K20826//RNA polymerase II-associated protein 1;K10770//alkylated DNA repair protein alkB homolog 8 [EC:1.14.11.- 2.1.1.229]	gi|670402192|ref|XP_008680971.1|//PREDICTED: uncharacterized protein LOC100191505 isoform X1 [Zea mays];XP_008680971.1//rop guanine nucleotide exchange factor 14 isoform X1 [Zea mays];gi|212274765|ref|NP_001130409.1|//uncharacterized protein LOC100191505 [Zea mays]
103633673	2060	1028.87	350.46	-1.54111	4.79e-76	Down	1.73e-76	LOC103633673	GO:0005634//nucleus;GO:0005886//plasma membrane;GO:0005737//cytoplasm	GO:0004674//protein serine/threonine kinase activity;GO:0005524//ATP binding	GO:0006468//protein phosphorylation;GO:0035556//intracellular signal transduction	K08286//protein-serine/threonine kinase [EC:2.7.11.-]	gi|670362787|ref|XP_008653608.1|//PREDICTED: serine/threonine-protein kinase WAG1-like [Zea mays]
103653100	2062	719	179	-1.99341	5.15e-76	Down	1.86e-76	LOC103653100	GO:0016020//membrane	GO:0016705//oxidoreductase activity, acting on paired donors, with incorporation or reduction of molecular oxygen;GO:0020037//heme binding;GO:0005506//iron ion binding;GO:0004497//monooxygenase activity	GO:0055114//oxidation-reduction process	K00512//steroid 17alpha-monooxygenase / 17alpha-hydroxyprogesterone deacetylase [EC:1.14.14.19 1.14.14.32];K07408//cytochrome P450 family 1 subfamily A polypeptide 1 [EC:1.14.14.1]	gi|670395879|ref|XP_008678285.1|//PREDICTED: cytochrome P450 89A2-like [Zea mays]
BGI_novel_G006517	3552	442.89	0	-9.77818	7.16e-76	Down	2.59e-76	NA	NA	NA	NA	K13648//alpha-1,4-galacturonosyltransferase [EC:2.4.1.43]	AQK47108.1//hypothetical protein ZEAMMB73_Zm00001d026574 [Zea mays]
100381474	2382	1516	657	-1.19368	7.86e-76	Down	2.84e-76	LOC100381474	GO:0005663//DNA replication factor C complex;GO:0009360//DNA polymerase III complex	GO:0003887//DNA-directed DNA polymerase activity;GO:0005524//ATP binding;GO:0003689//DNA clamp loader activity	GO:0071897//DNA biosynthetic process;GO:0006261//DNA-dependent DNA replication	K10755//replication factor C subunit 2/4;K10756//replication factor C subunit 3/5	gi|670394108|ref|XP_008677482.1|//PREDICTED: uncharacterized protein LOC100381474 isoform X1 [Zea mays];XP_008677482.1//uncharacterized protein LOC100381474 isoform X1 [Zea mays];gi|670394110|ref|XP_008677483.1|//PREDICTED: uncharacterized protein LOC100381474 isoform X2 [Zea mays]
100285692	2642	1428.89	600.07	-1.23907	8.23e-76	Down	2.97e-76	LOC100285692	GO:0010008//endosome membrane;GO:0016021//integral component of membrane;GO:0005886//plasma membrane	GO:0005524//ATP binding;GO:0004674//protein serine/threonine kinase activity;GO:0051020//GTPase binding	GO:0010089//xylem development;GO:0006468//protein phosphorylation	K04733//interleukin-1 receptor-associated kinase 4 [EC:2.7.11.1]	gi|226497884|ref|NP_001152055.1|//protein kinase precursor [Zea mays];gi|670404354|ref|XP_008643833.1|//PREDICTED: protein kinase isoform X2 [Zea mays];gi|413935212|gb|AFW69763.1|//putative protein kinase superfamily protein isoform 1 [Zea mays]
100285202	1832	822	234	-1.80001	8.9e-76	Down	3.22e-76	LOC100285202	GO:0005773//vacuole	GO:0004560//alpha-L-fucosidase activity	GO:0005975//carbohydrate metabolic process	K01206//alpha-L-fucosidase [EC:3.2.1.51]	gi|226494837|ref|NP_001151568.1|//alpha-L-fucosidase 1 precursor [Zea mays]
100856943	1445	1787	840	-1.07645	1.04e-75	Down	3.76e-76	LOC100856943	GO:0016021//integral component of membrane	GO:0004497//monooxygenase activity	GO:0055114//oxidation-reduction process	NA	gi|363543495|ref|NP_001241758.1|//dopamine beta-monooxygenase precursor [Zea mays]
BGI_novel_G001158	3521	1492.24	642.42	-1.20327	1.34e-75	Down	4.84e-76	NA	NA	NA	NA	K20827//RNA polymerase II subunit B1 CTD phosphatase RPAP2 [EC:3.1.3.16]	XP_008665151.2//uncharacterized protein LOC103643762 [Zea mays]
100274594	3096	886	270	-1.70172	1.55e-75	Down	5.62e-76	LOC100274594	GO:0016021//integral component of membrane	GO:0004713//protein tyrosine kinase activity;GO:0004674//protein serine/threonine kinase activity;GO:0005524//ATP binding	GO:0006468//protein phosphorylation	K00924//null;K20718//LRR receptor-like serine/threonine-protein kinase ERECTA [EC:2.7.11.1]	gi|992319516|ref|NP_001142419.2|//uncharacterized protein LOC100274594 precursor [Zea mays]
BGI_novel_G003964	6921	426.87	47.96	-3.14127	2.66e-75	Down	9.65e-76	NA	NA	NA	NA	K03255//protein TIF31	AQK78703.1//putative sucrose-phosphatase 2 [Zea mays]
103646378	1823	1568.63	694.76	-1.16229	3.21e-75	Down	1.17e-75	LOC103646378	NA	NA	NA	K10664//E3 ubiquitin-protein ligase ATL6/9/15/31/42/55 [EC:2.3.2.27]	gi|670376221|ref|XP_008669332.1|//PREDICTED: E3 ubiquitin-protein ligase ATL6-like [Zea mays]
100282291	1861	1518	661.46	-1.18582	3.73e-75	Down	1.36e-75	pco125364	GO:0016020//membrane	NA	NA	K17338//receptor expression-enhancing protein 1/2/3/4	gi|194699846|gb|ACF84007.1|//unknown [Zea mays];gi|226497864|ref|NP_001148675.1|//uncharacterized protein LOC100282291 [Zea mays];gi|224032995|gb|ACN35573.1|//unknown [Zea mays];XP_020407123.1//uncharacterized protein LOC100282291 isoform X2 [Zea mays]
100384098	1931	554	102	-2.42869	8.52e-75	Down	3.11e-75	LOC100384098	NA	NA	NA	K12741//heterogeneous nuclear ribonucleoprotein A1/A3;K06236//collagen, type I, alpha;K14491//two-component response regulator ARR-B family	gi|670394471|ref|XP_008677666.1|//PREDICTED: uncharacterized protein LOC100384098 isoform X1 [Zea mays];gi|670394473|ref|XP_008677667.1|//PREDICTED: uncharacterized protein LOC100384098 isoform X2 [Zea mays]
100282866	996	487	73	-2.72533	1.05e-74	Down	3.83e-75	LOC100282866	NA	NA	NA	K18470//Rho GTPase-activating protein 1	gi|670404089|ref|XP_008643691.1|//PREDICTED: cellular retinaldehyde-binding/triple function, C-terminal isoform X1 [Zea mays]
542280	858	531	92	-2.51638	1.16e-74	Down	4.25e-75	esp5	NA	NA	NA	NA	gi|806776514|ref|NP_001105349.2|//embryo specific protein 5 [Zea mays]
100285720	1739	497.47	77.59	-2.66804	1.32e-74	Down	4.82e-75	LOC100285720	GO:0016020//membrane	GO:0004566//beta-glucuronidase activity	GO:0005975//carbohydrate metabolic process	K07964//heparanase [EC:3.2.1.166]	gi|226497816|ref|NP_001152083.1|//heparanase-like protein 3 precursor [Zea mays];AQL01636.1//Heparanase-like protein 3 [Zea mays];NP_001152083.1//heparanase-like protein 3 precursor [Zea mays]
103650615	2558	485.3	72.57	-2.72881	1.51e-74	Down	5.5e-75	LOC103650615	GO:0016020//membrane;GO:0005783//endoplasmic reticulum;GO:0005829//cytosol;GO:0005655//nucleolar ribonuclease P complex	GO:0004526//ribonuclease P activity	GO:0009616//virus induced gene silencing;GO:0010025//wax biosynthetic process;GO:0090502//RNA phosphodiester bond hydrolysis, endonucleolytic;GO:0010267//production of ta-siRNAs involved in RNA interference;GO:0010050//vegetative phase change	K03283//heat shock 70kDa protein 1/8;K04733//interleukin-1 receptor-associated kinase 4 [EC:2.7.11.1];K14325//RNA-binding protein with serine-rich domain 1;K05747//Wiskott-Aldrich syndrome protein	XP_020406721.1//protein SUPPRESSOR OF GENE SILENCING 3 homolog [Zea mays];gi|242085156|ref|XP_002443003.1|//hypothetical protein SORBIDRAFT_08g006220 [Sorghum bicolor]
100275381	1031	1975	978	-1.00132	2.41e-74	Down	8.84e-75	LOC100275381	NA	GO:0016872//intramolecular lyase activity;GO:0045430//chalcone isomerase activity	GO:0009813//flavonoid biosynthetic process	K01859//chalcone isomerase [EC:5.5.1.6]	XP_020408793.1//uncharacterized protein LOC100275381 isoform X2 [Zea mays];gi|238015476|gb|ACR38773.1|//unknown [Zea mays]
100283084	1783	1059	375	-1.48512	3.71e-74	Down	1.36e-74	LOC100283084	GO:0016021//integral component of membrane;GO:0009706//chloroplast inner membrane	NA	GO:0006810//transport;GO:0000023//maltose metabolic process	K00430//peroxidase [EC:1.11.1.7];K13412//calcium-dependent protein kinase [EC:2.7.11.1]	gi|226493496|ref|NP_001149458.1|//maltose excess protein 1-like [Zea mays];NP_001149458.1//maltose excess protein 1-like [Zea mays]
103643397	2879	1892	922	-1.02445	5.82e-74	Down	2.14e-74	LOC103643397	GO:0016021//integral component of membrane	NA	NA	K19984//exocyst complex component 5;K02184//formin 2	gi|670366759|ref|XP_008664791.1|//PREDICTED: formin-like protein 4 [Zea mays]
100276376	1384	1089	394	-1.45411	6.65e-74	Down	2.45e-74	TIDP3268	NA	NA	NA	K08360//cytochrome b-561 [EC:1.16.5.1];K13172//serine/arginine repetitive matrix protein 2	gi|226509874|ref|NP_001143654.1|//uncharacterized protein LOC100276376 [Zea mays];NP_001143654.2//uncharacterized protein LOC100276376 [Zea mays]
100278711	982	718	184	-1.95165	7.13e-74	Down	2.63e-74	LOC100278711	NA	NA	NA	NA	gi|195657345|gb|ACG48140.1|//hypothetical protein [Zea mays];gi|413924491|gb|AFW64423.1|//hypothetical protein ZEAMMB73_247467 [Zea mays]
100383377	1517	582.96	117.55	-2.2975	9.82e-74	Down	3.62e-74	LOC100383377	GO:0016021//integral component of membrane;GO:0009536//plastid	NA	NA	K10752//histone-binding protein RBBP4	gi|293332695|ref|NP_001169503.1|//uncharacterized protein LOC100383377 [Zea mays]
100383102	3045	1004	344	-1.53265	1.15e-73	Down	4.23e-74	LOC100383102	GO:0005794//Golgi apparatus;GO:0016021//integral component of membrane	GO:0016740//transferase activity	NA	K20887//xyloglucan glycosyltransferase 4 [EC:2.4.1.-]	gi|414880328|tpg|DAA57459.1|//TPA: hypothetical protein ZEAMMB73_829970 [Zea mays]
100382909	2141	997.64	340.33	-1.53896	1.21e-73	Down	4.47e-74	umc2730	GO:0016021//integral component of membrane	NA	NA	K19984//exocyst complex component 5;K02184//formin 2	gi|293334095|ref|NP_001169068.1|//uncharacterized protein LOC100382909 [Zea mays]
103629715	2936	1492.69	652	-1.18235	1.35e-73	Down	5e-74	LOC103629715	GO:0016021//integral component of membrane	GO:0005524//ATP binding;GO:0004672//protein kinase activity;GO:0003924//GTPase activity	GO:0006468//protein phosphorylation	K04733//interleukin-1 receptor-associated kinase 4 [EC:2.7.11.1];K13941//2-amino-4-hydroxy-6-hydroxymethyldihydropteridine diphosphokinase / dihydropteroate synthase [EC:2.7.6.3 2.5.1.15];K04730//interleukin-1 receptor-associated kinase 1 [EC:2.7.11.1]	gi|670416171|ref|XP_008649053.1|//PREDICTED: protein STRUBBELIG-RECEPTOR FAMILY 8-like isoform X3 [Zea mays];gi|670416173|ref|XP_008649054.1|//PREDICTED: protein STRUBBELIG-RECEPTOR FAMILY 8-like isoform X4 [Zea mays];gi|670416169|ref|XP_008649052.1|//PREDICTED: protein STRUBBELIG-RECEPTOR FAMILY 8-like isoform X2 [Zea mays];gi|670416167|ref|XP_008649051.1|//PREDICTED: protein STRUBBELIG-RECEPTOR…
BGI_novel_G002246	1310	843.63	253.01	-1.72479	2.38e-73	Down	8.8e-74	NA	NA	NA	NA	K00053//ketol-acid reductoisomerase [EC:1.1.1.86]	ONM38608.1//Ketol-acid reductoisomerase chloroplastic [Zea mays]
100194288	2851	1048	372	-1.48164	3.72e-73	Down	1.38e-73	LOC100194288	GO:0016021//integral component of membrane;GO:0005739//mitochondrion;GO:0000139//Golgi membrane	GO:0016757//transferase activity, transferring glycosyl groups	GO:0071555//cell wall organization	K20887//xyloglucan glycosyltransferase 4 [EC:2.4.1.-]	gi|695016011|ref|XP_009394900.1|//PREDICTED: probable xyloglucan glycosyltransferase 2 [Musa acuminata subsp. malaccensis];gi|670420270|ref|XP_008650958.1|//PREDICTED: hypothetical protein isoform X1 [Zea mays]
100383455	2987	1250.74	497.19	-1.31829	3.82e-73	Down	1.42e-73	LOC100383455	NA	GO:0004842//ubiquitin-protein transferase activity	GO:0016567//protein ubiquitination	K08332//null	gi|293331911|ref|NP_001169575.1|//uncharacterized protein LOC100383455 [Zea mays]
BGI_novel_G000067	10439	1690.78	788.02	-1.08876	4.95e-73	Down	1.84e-73	NA	NA	NA	NA	K14289//exportin-5;K05285//phosphatidylinositol glycan, class N [EC:2.7.-.-];K01444//N4-(beta-N-acetylglucosaminyl)-L-asparaginase [EC:3.5.1.26]	ONM38170.1//Retrovirus-related Pol polyprotein LINE-1 [Zea mays]
100278841	1096	1393	590	-1.22678	7.9e-73	Down	2.94e-73	LOC100278841	NA	NA	NA	NA	gi|195656485|gb|ACG47710.1|//hypothetical protein [Zea mays]
100381412	2118	1878	919	-1.01844	9.77e-73	Down	3.64e-73	LOC100381412	NA	GO:0046872//metal ion binding	NA	K10615//E3 ubiquitin-protein ligase HERC4 [EC:2.3.2.26]	gi|413942402|gb|AFW75051.1|//putative regulator of chromosome condensation (RCC1) family protein [Zea mays];gi|242089177|ref|XP_002440421.1|//hypothetical protein SORBIDRAFT_09g000710 [Sorghum bicolor]
103627859	1593	960.53	321.71	-1.56545	1.02e-72	Down	3.8e-73	LOC103627859	NA	NA	NA	K06889//uncharacterized protein	gi|670410529|ref|XP_008646393.1|//PREDICTED: alpha/beta hydrolase domain-containing protein 17C-like [Zea mays]
100277248	1956	1480	648	-1.17891	1.18e-72	Down	4.4e-73	cl36574_1b	GO:0016021//integral component of membrane	NA	NA	NA	gi|226531696|ref|NP_001144345.1|//uncharacterized protein LOC100277248 [Zea mays];XP_020405052.1//hypothetical protein [Zea mays]
103635836	833	344	22	-3.95421	1.3e-72	Down	4.87e-73	LOC103635836	NA	NA	NA	NA	gi|670431664|ref|XP_008656436.1|//PREDICTED: 28 kDa heat- and acid-stable phosphoprotein-like [Zea mays]
100194277	2378	1919.48	949.4	-1.003	1.68e-72	Down	6.3e-73	umc1134	GO:0016324//apical plasma membrane;GO:0009536//plastid	GO:0016301//kinase activity;GO:0005089//Rho guanyl-nucleotide exchange factor activity	GO:0080092//regulation of pollen tube growth;GO:0016310//phosphorylation;GO:0043547//positive regulation of GTPase activity	K10418//dynein light chain LC8-type;K20826//RNA polymerase II-associated protein 1	gi|670420266|ref|XP_008650956.1|//PREDICTED: uncharacterized protein LOC100194277 isoform X1 [Zea mays];gi|212721464|ref|NP_001132788.1|//uncharacterized protein LOC100194277 [Zea mays]
100273930	1793	660	158	-2.04992	1.92e-72	Down	7.19e-73	si606055f01(44)	GO:0005634//nucleus;GO:0005886//plasma membrane;GO:0005737//cytoplasm	GO:0005524//ATP binding;GO:0004674//protein serine/threonine kinase activity	GO:0048825//cotyledon development;GO:0006468//protein phosphorylation;GO:0035556//intracellular signal transduction	K08286//protein-serine/threonine kinase [EC:2.7.11.-]	gi|226500794|ref|NP_001141794.1|//uncharacterized protein LOC100273930 [Zea mays]
100501481	1383	973	330	-1.54735	1.98e-72	Down	7.42e-73	LOC100501481	NA	NA	NA	K19519//transforming growth factor-beta-induced protein	gi|413949571|gb|AFW82220.1|//hypothetical protein ZEAMMB73_194344 [Zea mays]
100192114	1594	930	305	-1.5958	2.09e-72	Down	7.83e-73	LOC100192114	GO:0043231//intracellular membrane-bounded organelle	GO:0080043//quercetin 3-O-glucosyltransferase activity;GO:0080044//quercetin 7-O-glucosyltransferase activity	GO:0009813//flavonoid biosynthetic process;GO:0052696//flavonoid glucuronidation	K17193//anthocyanidin 3-O-glucoside 2'''-O-xylosyltransferase [EC:2.4.2.51]	gi|212275846|ref|NP_001131009.1|//uncharacterized protein LOC100192114 precursor [Zea mays]
100384143	3890	890.86	282.71	-1.64325	2.39e-72	Down	8.98e-73	LOC100384143	GO:0016021//integral component of membrane	GO:0005524//ATP binding;GO:0004672//protein kinase activity	GO:0006468//protein phosphorylation	K20718//LRR receptor-like serine/threonine-protein kinase ERECTA [EC:2.7.11.1]	gi|670428914|ref|XP_008655312.1|//PREDICTED: uncharacterized protein LOC100384143 isoform X1 [Zea mays]
103641799	1634	921	300	-1.60561	2.4e-72	Down	9.01e-73	LOC103641799	NA	NA	NA	NA	gi|670446241|ref|XP_008663355.1|//PREDICTED: uncharacterized protein LOC103641799 [Zea mays]
103626230	4145	612.64	135.42	-2.16497	4.41e-72	Down	1.66e-72	LOC103626230	NA	NA	NA	K19619//tyrosyl-DNA phosphodiesterase 2 [EC:3.1.4.-]	gi|670406617|ref|XP_008644857.1|//PREDICTED: uncharacterized protein LOC103626230 [Zea mays];AQK65551.1//hypothetical protein ZEAMMB73_Zm00001d014207 [Zea mays];AQK65550.1//hypothetical protein ZEAMMB73_Zm00001d014207 [Zea mays]
100283238	1014	1295	530	-1.27626	4.74e-72	Down	1.78e-72	LOC100283238	GO:0046658//anchored component of plasma membrane	GO:0009055//electron carrier activity	NA	K04733//interleukin-1 receptor-associated kinase 4 [EC:2.7.11.1]	gi|226497232|ref|NP_001149612.1|//chemocyanin precursor [Zea mays]
103639140	2650	1372	580	-1.22953	5.27e-72	Down	1.98e-72	LOC103639140	NA	NA	NA	K10523//speckle-type POZ protein	gi|670439585|ref|XP_008660159.1|//PREDICTED: BTB/POZ domain-containing protein At1g03010-like isoform X1 [Zea mays];gi|670439587|ref|XP_008660160.1|//PREDICTED: BTB/POZ domain-containing protein At1g03010-like isoform X2 [Zea mays]
100216738	4834	1233	491	-1.31575	6.34e-72	Down	2.39e-72	LOC100216738	NA	NA	NA	K03260//translation initiation factor 4G	gi|992279631|gb|KXG37817.1|//hypothetical protein SORBI_001G132200 [Sorghum bicolor]
100273132	2234	375	34	-3.45066	8.59e-72	Down	3.24e-72	LOC100273132	GO:0016021//integral component of membrane	GO:0015238//drug transmembrane transporter activity;GO:0015297//antiporter activity	GO:0006855//drug transmembrane transport	K03327//multidrug resistance protein, MATE family	NP_001141051.1//putative MATE efflux family protein [Zea mays];gi|226493351|ref|NP_001141051.1|//putative MATE efflux family protein [Zea mays]
100285104	2018	1451	633	-1.18415	9.29e-72	Down	3.5e-72	LOC100285104	NA	NA	NA	K14411//RNA-binding protein Musashi	gi|670384350|ref|XP_008672998.1|//PREDICTED: calmodulin binding protein isoform X4 [Zea mays];gi|670384348|ref|XP_008672997.1|//PREDICTED: calmodulin binding protein isoform X3 [Zea mays];gi|670384344|ref|XP_008672995.1|//PREDICTED: calmodulin binding protein isoform X1 [Zea mays];gi|226507072|ref|NP_001151471.1|//calmodulin binding protein [Zea mays]
100280212	2118	713	187	-1.91824	9.55e-72	Down	3.6e-72	LOC100280212	GO:0016020//membrane	GO:0016787//hydrolase activity	NA	K19882//O-palmitoleoyl-L-serine hydrolase [EC:3.1.1.98]	gi|414585605|tpg|DAA36176.1|//TPA: pectinacetylesterase [Zea mays]
103634510	1431	524.35	94.89	-2.45358	1.05e-71	Down	3.96e-72	LOC103634510	NA	NA	NA	NA	gi|670363090|ref|XP_008654598.1|//PREDICTED: glycine-rich cell wall structural protein 1.0-like [Zea mays]
100501485	1711	727.35	195	-1.88655	1.41e-71	Down	5.32e-72	LOC100501485	NA	NA	NA	K04733//interleukin-1 receptor-associated kinase 4 [EC:2.7.11.1]	gi|413956361|gb|AFW89010.1|//putative thaumatin domain family protein [Zea mays]
100276136	749	331	19	-4.11014	1.53e-71	Down	5.78e-72	LOC100276136	NA	NA	NA	NA	gi|226493253|ref|NP_001143468.1|//uncharacterized protein LOC100276136 [Zea mays]
100277220	1697	1082.98	399.26	-1.42698	1.66e-71	Down	6.29e-72	umc1135	NA	NA	NA	K03231//elongation factor 1-alpha;K14709//solute carrier family 39 (zinc transporter), member 1/2/3;K20547//basic endochitinase B [EC:3.2.1.14];K14306//nuclear pore complex protein Nup62	gi|414880437|tpg|DAA57568.1|//TPA: hypothetical protein ZEAMMB73_544584 [Zea mays];ACG39537.1//hypothetical protein [Zea mays]
BGI_novel_G003676	6585	354.23	27.69	-3.66463	4.87e-71	Down	1.85e-71	NA	NA	NA	NA	K05933//aminocyclopropanecarboxylate oxidase [EC:1.14.17.4];K15176//RNA polymerase-associated protein CTR9	AQK71421.1//hypothetical protein ZEAMMB73_Zm00001d016679 [Zea mays]
100273151	2427	971.32	333.99	-1.52752	5.52e-71	Down	2.1e-71	LOC100273151	GO:0009536//plastid	NA	NA	K10523//speckle-type POZ protein	gi|890757045|ref|NP_001297545.1|//uncharacterized protein LOC100273151 [Zea mays]
103651061	1518	716	191	-1.89376	7.67e-71	Down	2.92e-71	LOC103651061	NA	NA	NA	K01870//isoleucyl-tRNA synthetase [EC:6.1.1.5]	gi|670388887|ref|XP_008674880.1|//PREDICTED: uncharacterized protein LOC103651061 [Zea mays]
100217060	830	1475	656	-1.15632	2.87e-70	Down	1.1e-70	LOC100217060	NA	NA	NA	NA	gi|219363499|ref|NP_001136903.1|//uncharacterized protein LOC100217060 [Zea mays]
107546756	2032	881	284	-1.62063	3.43e-70	Down	1.31e-70	LOC107546756	GO:0005634//nucleus;GO:0009536//plastid;GO:0005886//plasma membrane	GO:0004674//protein serine/threonine kinase activity	GO:0035556//intracellular signal transduction	K08286//protein-serine/threonine kinase [EC:2.7.11.-];K20715//phototropin [EC:2.7.11.1]	gi|413924882|gb|AFW64814.1|//putative protein kinase superfamily protein [Zea mays]
100191420	3247	1395.49	603.94	-1.19567	4.01e-70	Down	1.54e-70	LOC100191420	GO:0016021//integral component of membrane	GO:0005524//ATP binding;GO:0004672//protein kinase activity	GO:0006468//protein phosphorylation	K04733//interleukin-1 receptor-associated kinase 4 [EC:2.7.11.1];K13415//protein brassinosteroid insensitive 1 [EC:2.7.10.1 2.7.11.1]	gi|219884201|gb|ACL52475.1|//unknown [Zea mays];NP_001338984.1//uncharacterized protein LOC100191420 precursor [Zea mays]
103629392	2271	1069	396	-1.42007	4.2e-70	Down	1.61e-70	LOC103629392	NA	NA	NA	NA	gi|670415361|ref|XP_008648754.1|//PREDICTED: uncharacterized protein LOC103629392 isoform X3 [Zea mays];gi|670415353|ref|XP_008648750.1|//PREDICTED: uncharacterized protein LOC103629392 isoform X1 [Zea mays];XP_008648753.1//uncharacterized protein LOC103629392 isoform X2 [Zea mays];XP_008648754.1//uncharacterized protein LOC103629392 isoform X3 [Zea mays];gi|670415359|ref|XP_008648753.1|//PREDICT…
100191914	1791	1304.45	544.85	-1.24689	4.94e-70	Down	1.9e-70	LOC100191914	GO:0005794//Golgi apparatus	GO:0016757//transferase activity, transferring glycosyl groups	GO:0000271//polysaccharide biosynthetic process	K20893//probable galacturonosyltransferase-like 1 [EC:2.4.1.-]	gi|944226841|gb|KQK91245.1|//hypothetical protein SETIT_039250mg, partial [Setaria italica]
100191467	2027	1200	478	-1.31533	5.18e-70	Down	1.99e-70	umc1433	GO:0005680//anaphase-promoting complex	GO:0061630//ubiquitin protein ligase activity;GO:0008270//zinc ion binding;GO:0097602//cullin family protein binding	GO:0045842//positive regulation of mitotic metaphase/anaphase transition;GO:0042787//protein ubiquitination involved in ubiquitin-dependent protein catabolic process	NA	gi|212275217|ref|NP_001130372.1|//uncharacterized protein LOC100191467 [Zea mays]
100277171	768	935	316	-1.55242	5.39e-70	Down	2.07e-70	LOC100277171	NA	NA	NA	NA	gi|226496565|ref|NP_001144289.1|//uncharacterized protein LOC100277171 precursor [Zea mays]
100284467	1475	1377	593	-1.2028	7.41e-70	Down	2.85e-70	IDP1425	GO:0009536//plastid	NA	NA	NA	gi|226501894|ref|NP_001150834.1|//uncharacterized protein LOC100284467 [Zea mays]
103648322	3972	1643	772	-1.07704	8.23e-70	Down	3.17e-70	LOC103648322	GO:0016021//integral component of membrane	GO:0005524//ATP binding;GO:0004672//protein kinase activity	GO:0006468//protein phosphorylation	K04730//interleukin-1 receptor-associated kinase 1 [EC:2.7.11.1];K13420//LRR receptor-like serine/threonine-protein kinase FLS2 [EC:2.7.11.1]	gi|670380643|ref|XP_008671034.1|//PREDICTED: probable LRR receptor-like serine/threonine-protein kinase At4g20940 [Zea mays]
100277350	634	427	57	-2.89258	9.41e-70	Down	3.63e-70	LOC100277350	NA	NA	NA	NA	gi|414870812|tpg|DAA49369.1|//TPA: hypothetical protein ZEAMMB73_875295 [Zea mays]
100286028	1239	1680	798	-1.06138	1.06e-69	Down	4.08e-70	AUX32	GO:0005634//nucleus	NA	GO:0006355//regulation of transcription, DNA-templated;GO:0009734//auxin-activated signaling pathway	K14484//auxin-responsive protein IAA	gi|226498822|ref|NP_001152388.1|//IAA14 - auxin-responsive Aux/IAA family member [Zea mays]
100274980	637	470	75	-2.63507	1.15e-69	Down	4.44e-70	LOC100274980	NA	NA	NA	NA	gi|226531143|ref|NP_001142683.1|//uncharacterized protein LOC100274980 [Zea mays]
100285579	1296	749	212	-1.80828	1.25e-69	Down	4.81e-70	TIDP2780	GO:0005634//nucleus	NA	GO:0034051//negative regulation of plant-type hypersensitive response;GO:0045595//regulation of cell differentiation	K12191//charged multivesicular body protein 2A	gi|226501062|ref|NP_001151942.1|//uncharacterized protein LOC100285579 [Zea mays];NP_001151942.1//uncharacterized protein LOC100285579 [Zea mays];gi|413921231|gb|AFW61163.1|//hypothetical protein ZEAMMB73_950191 [Zea mays]
100284577	1879	1065	395.37	-1.41695	1.27e-69	Down	4.9e-70	LOC100284577	GO:0016021//integral component of membrane	GO:0016857//racemase and epimerase activity, acting on carbohydrates and derivatives;GO:0050662//coenzyme binding	GO:0005975//carbohydrate metabolic process	K08679//UDP-glucuronate 4-epimerase [EC:5.1.3.6]	gi|226507148|ref|NP_001150944.1|//NAD-dependent epimerase/dehydratase family protein [Zea mays]
BGI_novel_G000887	5658	924.04	311.49	-1.55615	1.97e-69	Down	7.61e-70	NA	NA	NA	NA	K11303//histone acetyltransferase 1 [EC:2.3.1.48]	Q8LPU4.2//RecName: Full=Histone acetyltransferase type B catalytic subunit; AltName: Full=Histone acetyltransferase HAT B; AltName: Full=Histone acetyltransferase HAT-B-p50
103638353	1791	1260	520	-1.26422	3.8e-69	Down	1.47e-69	LOC103638353	NA	NA	NA	NA	gi|670437895|ref|XP_008659508.1|//PREDICTED: putative DNA-binding protein ESCAROLA [Zea mays]
BGI_novel_G001146	713	288.12	6.05	-5.56097	5.18e-69	Down	2.01e-69	NA	NA	NA	NA	K08739//DNA mismatch repair protein MLH3	ACN29210.1//unknown [Zea mays]
103627472	1430	1244	511	-1.27097	7.59e-69	Down	2.95e-69	LOC103627472	GO:0012505//endomembrane system;GO:0016021//integral component of membrane	GO:0020037//heme binding	GO:0022900//electron transport chain	K17278//membrane-associated progesterone receptor component	gi|670409507|ref|XP_008645985.1|//PREDICTED: membrane steroid-binding protein 2 [Zea mays]
100275708	1959	392	45	-3.11023	1.11e-68	Down	4.31e-69	LOC100275708	GO:0005741//mitochondrial outer membrane	GO:0008308//voltage-gated anion channel activity;GO:0008909//isochorismate synthase activity	GO:0009058//biosynthetic process;GO:1903959//regulation of anion transmembrane transport	K02552//menaquinone-specific isochorismate synthase [EC:5.4.4.2]	gi|670420674|ref|XP_008651187.1|//PREDICTED: uncharacterized protein LOC100275708 isoform X2 [Zea mays];ACG29719.1//hypothetical protein [Zea mays]
100191186	777	1287	540	-1.24036	1.44e-68	Down	5.63e-69	LOC100191186	NA	NA	NA	K13171//serine/arginine repetitive matrix protein 1	gi|670382467|ref|XP_008672001.1|//PREDICTED: uncharacterized protein LOC100191186 isoform X2 [Zea mays];gi|212274419|ref|NP_001130093.1|//uncharacterized protein LOC100191186 [Zea mays];gi|670382471|ref|XP_008672003.1|//PREDICTED: uncharacterized protein LOC100191186 isoform X4 [Zea mays];NP_001183745.1//uncharacterized protein LOC100191186 isoform 2 [Zea mays];gi|226492132|ref|NP_001143599.1|//u…
103634692	1276	359.24	34	-3.38872	7.26e-68	Down	2.85e-68	LOC103634692	NA	GO:0003824//catalytic activity;GO:0050662//coenzyme binding	NA	K09753//cinnamoyl-CoA reductase [EC:1.2.1.44]	gi|670429269|ref|XP_008655508.1|//PREDICTED: cinnamoyl-CoA reductase 1-like [Zea mays]
103641710	951	597	138	-2.10044	1.01e-67	Down	3.99e-68	LOC103641710	NA	NA	NA	NA	gi|670446009|ref|XP_008663250.1|//PREDICTED: arabinogalactan protein 1-like [Zea mays]
100191568	1204	1489	678	-1.12236	1.09e-67	Down	4.3e-68	umc2617	NA	NA	NA	K10523//speckle-type POZ protein	gi|670412269|ref|XP_008647287.1|//PREDICTED: uncharacterized protein LOC100191568 isoform X1 [Zea mays];gi|670412271|ref|XP_008647288.1|//PREDICTED: uncharacterized protein LOC100191568 isoform X2 [Zea mays]
100285317	1467	965	342	-1.48391	1.19e-67	Down	4.68e-68	LOC100285317	GO:0016021//integral component of membrane;GO:0005886//plasma membrane	GO:0022857//transmembrane transporter activity	GO:0055085//transmembrane transport	K07874//Ras-related protein Rab-1A;K00801//farnesyl-diphosphate farnesyltransferase [EC:2.5.1.21]	gi|413926898|gb|AFW66830.1|//nodulin protein [Zea mays]
100273016	1165	938	326	-1.51209	1.29e-67	Down	5.06e-68	ZAR9	NA	NA	NA	NA	gi|226531834|ref|NP_001140938.1|//auxin regulated gene involved in organ size 9 [Zea mays]
100191564	1595	1345	583	-1.19341	1.88e-67	Down	7.41e-68	LOC100191564	GO:0009505//plant-type cell wall	GO:0052692//raffinose alpha-galactosidase activity	GO:0005975//carbohydrate metabolic process	K07407//alpha-galactosidase [EC:3.2.1.22]	gi|948284265|ref|NP_001303845.1|//uncharacterized protein LOC100191564 precursor [Zea mays];gi|948284307|ref|NP_001303846.1|//uncharacterized protein LOC100191564 precursor [Zea mays];NP_001303845.1//uncharacterized protein LOC100191564 precursor [Zea mays]
103629707	1881	1762.11	868.08	-1.00878	2.56e-67	Down	1.01e-67	LOC103629707	GO:0016021//integral component of membrane	NA	GO:0009788//negative regulation of abscisic acid-activated signaling pathway	K07297//adiponectin receptor	gi|670416145|ref|XP_008649040.1|//PREDICTED: adiponectin receptor protein 1 [Zea mays]
100281263	1112	893	301	-1.55627	3.64e-67	Down	1.44e-67	pco079405	NA	NA	NA	K04733//interleukin-1 receptor-associated kinase 4 [EC:2.7.11.1]	gi|226531199|ref|NP_001147654.1|//uncharacterized protein LOC100281263 precursor [Zea mays]
100283700	941	1288	547	-1.2229	3.83e-67	Down	1.51e-67	LOC100283700	NA	NA	NA	NA	gi|413937178|gb|AFW71729.1|//NF-180 [Zea mays]
100192652	1635	1746.48	858.48	-1.01197	4.47e-67	Down	1.77e-67	cl3036_1	GO:0009507//chloroplast	GO:0046872//metal ion binding;GO:0045300//acyl-[acyl-carrier-protein] desaturase activity	GO:0006952//defense response;GO:0006633//fatty acid biosynthetic process;GO:0055114//oxidation-reduction process	K03921//acyl-[acyl-carrier-protein] desaturase [EC:1.14.19.2 1.14.19.11 1.14.19.26]	gi|902967467|ref|NP_001131336.2|//uncharacterized protein LOC100192652 [Zea mays]
103643935	603	962.25	342.66	-1.47701	5.21e-67	Down	2.06e-67	LOC103643935	NA	GO:0003723//RNA binding;GO:0046872//metal ion binding;GO:0000166//nucleotide binding	NA	K19001//ATP-dependent DNA helicase	gi|670368141|ref|XP_008665330.1|//PREDICTED: zinc finger CCCH domain-containing protein 22-like [Zea mays];ONM08726.1//hypothetical protein ZEAMMB73_Zm00001d033826 [Zea mays]
103651458	1553	567	125	-2.1688	5.5e-67	Down	2.18e-67	LOC103651458	NA	GO:0003824//catalytic activity	NA	NA	gi|670389899|ref|XP_008675313.1|//PREDICTED: SNF1-related protein kinase regulatory subunit gamma-1-like [Zea mays]
100281819	1663	1033	386	-1.40754	6.35e-67	Down	2.52e-67	LOC100281819	NA	GO:0046933//proton-transporting ATP synthase activity, rotational mechanism	GO:0015986//ATP synthesis coupled proton transport	K02113//F-type H+-transporting ATPase subunit delta	gi|226510278|ref|NP_001148211.1|//ATP synthase F1, delta subunit family protein precursor [Zea mays];AQK63120.1//ATP synthase F1, delta subunit family protein [Zea mays]
103626138	874	750	221	-1.75022	1.01e-66	Down	4.03e-67	LOC103626138	NA	NA	NA	K04733//interleukin-1 receptor-associated kinase 4 [EC:2.7.11.1]	gi|670406363|ref|XP_008644746.1|//PREDICTED: ripening-related protein 3-like [Zea mays]
103637608	1723	662	174	-1.91512	1.34e-66	Down	5.35e-67	LOC103637608	NA	GO:0004185//serine-type carboxypeptidase activity	GO:0006508//proteolysis	K16297//serine carboxypeptidase-like clade II [EC:3.4.16.-]	gi|242035223|ref|XP_002465006.1|//hypothetical protein SORBIDRAFT_01g030370 [Sorghum bicolor]
100283338	1810	1099	429	-1.34452	2.05e-66	Down	8.18e-67	LOC100283338	GO:0016021//integral component of membrane;GO:0005886//plasma membrane	GO:0004674//protein serine/threonine kinase activity;GO:0005524//ATP binding	GO:0006468//protein phosphorylation	K04733//interleukin-1 receptor-associated kinase 4 [EC:2.7.11.1]	gi|226532259|ref|NP_001149711.1|//serine/threonine-protein kinase NAK [Zea mays];gi|224033219|gb|ACN35685.1|//unknown [Zea mays]
103626381	2033	1011	375	-1.4182	2.88e-66	Down	1.15e-66	LOC103626381	NA	GO:0005524//ATP binding	NA	K08900//mitochondrial chaperone BCS1	gi|670407005|ref|XP_008645004.1|//PREDICTED: mitochondrial chaperone BCS1-like [Zea mays]
100278045	1032	934.97	329.53	-1.49189	4.12e-66	Down	1.65e-66	LOC100278045	GO:0016021//integral component of membrane	NA	NA	NA	gi|226495219|ref|NP_001144924.1|//uncharacterized protein LOC100278045 [Zea mays]
100281055	1740	1199	494	-1.26662	4.49e-66	Down	1.8e-66	LOC100281055	GO:0005887//integral component of plasma membrane	GO:0005355//glucose transmembrane transporter activity;GO:0005351//sugar:proton symporter activity	GO:0046323//glucose import;GO:0015992//proton transport;GO:1904659//glucose transmembrane transport	K08150//MFS transporter, SP family, solute carrier family 2 (myo-inositol transporter), member 13	gi|226532116|ref|NP_001147446.1|//sorbitol transporter [Zea mays]
103629369	3534	1382	615	-1.15548	7.12e-66	Down	2.86e-66	LOC103629369	GO:0005737//cytoplasm	NA	GO:0043087//regulation of GTPase activity;GO:0065007//biological regulation	K20642//Rho GTPase-activating protein 22/24/25	AQK79869.1//Rho GTPase activation protein (RhoGAP) with PH domain [Zea mays];gi|670415298|ref|XP_008648730.1|//PREDICTED: rho GTPase-activating protein REN1-like isoform X1 [Zea mays];gi|670415304|ref|XP_008648733.1|//PREDICTED: rho GTPase-activating protein REN1-like isoform X3 [Zea mays];gi|670415306|ref|XP_008648734.1|//PREDICTED: rho GTPase-activating protein REN1-like isoform X4 [Zea mays];g…
103647716	4038	1558	735	-1.07125	9.99e-66	Down	4.02e-66	LOC103647716	GO:0016021//integral component of membrane	GO:0004970//ionotropic glutamate receptor activity	GO:0035235//ionotropic glutamate receptor signaling pathway;GO:0006811//ion transport	K05387//glutamate receptor, ionotropic, plant	gi|670379149|ref|XP_008670454.1|//PREDICTED: glutamate receptor 3.4-like [Zea mays]
BGI_novel_G004328	3798	393.32	50.44	-2.95044	1.26e-65	Down	5.07e-66	NA	NA	NA	NA	K01858//myo-inositol-1-phosphate synthase [EC:5.5.1.4]	AQL09104.1//Inositol-3-phosphate synthase isozyme 1 [Zea mays]
100285736	1739	1128	451	-1.30994	1.64e-65	Down	6.62e-66	LOC100285736	NA	NA	NA	K05609//ubiquitin carboxyl-terminal hydrolase L3 [EC:3.4.19.12]	gi|226500042|ref|NP_001152099.1|//carboxyl-terminal peptidase precursor [Zea mays]
100383661	2002	844	278	-1.58953	1.65e-65	Down	6.65e-66	LOC100383661	GO:0005829//cytosol	NA	GO:0009904//chloroplast accumulation movement;GO:0009903//chloroplast avoidance movement	NA	gi|293335777|ref|NP_001169776.1|//uncharacterized protein LOC100383661 [Zea mays]
100381666	1432	712	204	-1.79068	2.05e-65	Down	8.27e-66	PP2C12	NA	GO:0043169//cation binding;GO:0004721//phosphoprotein phosphatase activity	NA	K14497//protein phosphatase 2C [EC:3.1.3.16]	gi|293332683|ref|NP_001167952.1|//putative protein phosphatase 2C family protein [Zea mays]
BGI_novel_G005184	1019	274.06	6.97	-5.28457	2.46e-65	Down	9.92e-66	NA	NA	NA	NA	K19788//obg-like ATPase 1	AQK91636.1//GTP-binding protein-related [Zea mays]
BGI_novel_G001086	3674	312.25	21.05	-3.87819	2.83e-65	Down	1.14e-65	NA	NA	NA	NA	K01870//isoleucyl-tRNA synthetase [EC:6.1.1.5]	ONM13104.1//hypothetical protein ZEAMMB73_Zm00001d002113 [Zea mays]
BGI_novel_G004433	3545	613.53	152.43	-1.99636	3.03e-65	Down	1.23e-65	NA	NA	NA	NA	K03018//DNA-directed RNA polymerase III subunit RPC1 [EC:2.7.7.6]	XP_020406276.1//uncharacterized protein LOC103651883 isoform X1 [Zea mays]
103640729	2316	517.55	105.26	-2.28512	3.04e-65	Down	1.23e-65	LOC103640729	NA	NA	NA	K14325//RNA-binding protein with serine-rich domain 1;K13172//serine/arginine repetitive matrix protein 2;K13171//serine/arginine repetitive matrix protein 1	XP_008662440.1//uncharacterized protein LOC103640729 [Zea mays];gi|670443999|ref|XP_008662440.1|//PREDICTED: uncharacterized protein LOC103640729 [Zea mays]
103637226	735	1629	787	-1.03693	3.57e-65	Down	1.44e-65	LOC103637226	GO:0016020//membrane	NA	NA	NA	gi|670364038|ref|XP_008657691.1|//PREDICTED: uncharacterized protein LOC103637226 [Zea mays]
100284273	1605	1394	627	-1.14007	4.69e-65	Down	1.9e-65	IDP29	GO:0016020//membrane	GO:0016787//hydrolase activity	NA	NA	gi|414865128|tpg|DAA43685.1|//TPA: hydrolase [Zea mays]
101027178	741	932	332	-1.47652	6.29e-65	Down	2.55e-65	LOC101027178	NA	NA	NA	NA	gi|661250926|ref|NP_001281250.1|//brain protein 44-like protein [Zea mays]
103641884	1454	938	336	-1.4685	8.05e-65	Down	3.27e-65	LOC103641884	GO:0016020//membrane;GO:0005623//cell	GO:0046915//transition metal ion transmembrane transporter activity	GO:0055072//iron ion homeostasis;GO:0000041//transition metal ion transport;GO:0098662//inorganic cation transmembrane transport;GO:0046916//cellular transition metal ion homeostasis	K00430//peroxidase [EC:1.11.1.7]	gi|670446404|ref|XP_008663417.1|//PREDICTED: vacuolar iron transporter homolog 2-like [Zea mays]
100279401	2218	1037.31	396.98	-1.37308	8.86e-65	Down	3.6e-65	umc1333	GO:0016021//integral component of membrane;GO:0005739//mitochondrion	NA	NA	K19984//exocyst complex component 5;K02184//formin 2	gi|414886301|tpg|DAA62315.1|//TPA: hypothetical protein ZEAMMB73_843831 [Zea mays]
BGI_novel_G000604	2660	361.24	0	-9.48419	9.96e-65	Down	4.05e-65	NA	NA	NA	NA	K07752//carboxypeptidase D [EC:3.4.17.22]	PAN25844.1//hypothetical protein PAHAL_J00210 [Panicum hallii]
BGI_novel_G005034	3580	1015.48	383.75	-1.3913	1.06e-64	Down	4.3e-65	NA	NA	NA	NA	K16278//E3 ubiquitin-protein ligase HOS1 [EC:2.3.2.27]	ONM08931.1//low phytic acid3 [Zea mays]
100280191	2839	1443	662	-1.11154	1.16e-64	Down	4.74e-65	LOC100280191	GO:0016021//integral component of membrane;GO:0005886//plasma membrane	GO:0005524//ATP binding;GO:0004672//protein kinase activity	GO:0006468//protein phosphorylation	K04733//interleukin-1 receptor-associated kinase 4 [EC:2.7.11.1]	gi|226528717|ref|NP_001146595.1|//uncharacterized protein LOC100280191 [Zea mays]
100280949	867	971	357	-1.43092	1.49e-64	Down	6.07e-65	LOC100280949	NA	NA	NA	K05770//benzodiazapine receptor	gi|226494554|ref|NP_001147341.1|//peripheral-type benzodiazepine receptor [Zea mays]
103651250	3508	682.89	190.78	-1.82712	1.59e-64	Down	6.49e-65	LOC103651250	NA	GO:0005524//ATP binding;GO:0004672//protein kinase activity	GO:0006468//protein phosphorylation	K10143//E3 ubiquitin-protein ligase RFWD2 [EC:2.3.2.27]	gi|670389374|ref|XP_008675092.1|//PREDICTED: LOW QUALITY PROTEIN: protein SPA1-RELATED 4-like [Zea mays];XP_020406076.1//protein SPA1-RELATED 4-like isoform X2 [Zea mays]
100191962	1701	1093	433	-1.32323	1.68e-64	Down	6.82e-65	LOC100191962	NA	NA	NA	K04733//interleukin-1 receptor-associated kinase 4 [EC:2.7.11.1];K13473//chitin elicitor-binding protein;K13429//chitin elicitor receptor kinase 1	gi|414885719|tpg|DAA61733.1|//TPA: erwinia induced protein 1 [Zea mays];gi|414885721|tpg|DAA61735.1|//TPA: hypothetical protein ZEAMMB73_174964 [Zea mays]
103635848	3284	1274	550	-1.19924	1.82e-64	Down	7.41e-65	LOC103635848	NA	NA	NA	K20547//basic endochitinase B [EC:3.2.1.14]	gi|670431687|ref|XP_008656447.1|//PREDICTED: uncharacterized protein LOC103635848 [Zea mays];AQK94789.1//hypothetical protein ZEAMMB73_Zm00001d010754 [Zea mays]
103642107	1038	1433.69	657	-1.11314	2.12e-64	Down	8.65e-65	LOC103642107	GO:0016020//membrane	NA	NA	NA	gi|670446913|ref|XP_008663645.1|//PREDICTED: stress enhanced protein 2, chloroplastic-like [Zea mays]
100281162	2115	592	144	-2.0269	3.06e-64	Down	1.25e-64	LOC100281162	NA	GO:0046872//metal ion binding;GO:0030570//pectate lyase activity	GO:0045490//pectin catabolic process	K01728//pectate lyase [EC:4.2.2.2]	gi|670373156|ref|XP_008667903.1|//PREDICTED: pectate lyase 8 isoform X1 [Zea mays];gi|226509620|ref|NP_001147553.1|//pectate lyase 8 [Zea mays]
100278056	898	574	135	-2.07547	3.22e-64	Down	1.32e-64	LOC100278056	NA	NA	NA	K09597//signal peptide peptidase-like 2B [EC:3.4.23.-]	gi|226497896|ref|NP_001144930.1|//uncharacterized protein LOC100278056 [Zea mays]
100275195	1026	513.99	106	-2.26505	3.88e-64	Down	1.59e-64	LOC100275195	NA	NA	NA	NA	gi|226491197|ref|NP_001142816.1|//uncharacterized protein LOC100275195 [Zea mays]
103646598	1384	1284	559	-1.1871	6.01e-64	Down	2.47e-64	LOC103646598	NA	NA	NA	NA	gi|670376723|ref|XP_008669527.1|//PREDICTED: uncharacterized protein At3g27210-like [Zea mays]
100501497	3750	1107.71	445.11	-1.30272	7.85e-64	Down	3.23e-64	LOC100501497	NA	NA	NA	K15210//snRNA-activating protein complex subunit 3	gi|308081118|ref|NP_001183130.1|//uncharacterized protein LOC100501497 [Zea mays];AQK71930.1//hypothetical protein ZEAMMB73_Zm00001d016913, partial [Zea mays]
103630501	2069	674	188	-1.82939	8.19e-64	Down	3.37e-64	LOC103630501	GO:0016020//membrane	NA	GO:0006810//transport	K14638//solute carrier family 15 (peptide/histidine transporter), member 3/4	gi|670361636|ref|XP_008649786.1|//PREDICTED: protein NRT1/ PTR FAMILY 6.3-like [Zea mays]
BGI_novel_G003063	3563	354.51	0	-9.45706	8.78e-64	Down	3.61e-64	NA	NA	NA	NA	NA	NP_001337094.1//uncharacterized protein LOC100276434 [Zea mays]
100194354	1663	510	105	-2.26748	9.83e-64	Down	4.05e-64	LOC100194354	GO:0016020//membrane	GO:0042285//xylosyltransferase activity	GO:0009834//plant-type secondary cell wall biogenesis;GO:0010417//glucuronoxylan biosynthetic process	K20869//putative beta-1,4-xylosyltransferase IRX9 [EC:2.4.2.-]	gi|212722574|ref|NP_001132861.1|//uncharacterized protein LOC100194354 [Zea mays]
100381996	1821	1091	435	-1.31394	1.04e-63	Down	4.27e-64	si687007d06	NA	NA	NA	NA	gi|293333901|ref|NP_001168236.1|//uncharacterized protein LOC100381996 [Zea mays]
100283886	843	759.55	235.83	-1.67477	1.36e-63	Down	5.59e-64	LOC100283886	GO:0005739//mitochondrion	NA	GO:0009408//response to heat	K13993//HSP20 family protein	gi|226504048|ref|NP_001150256.1|//chloroplast small heat shock protein [Zea mays]
103636276	1702	470.81	87.61	-2.41335	2.25e-63	Down	9.3e-64	LOC103636276	NA	GO:0003677//DNA binding;GO:0004190//aspartic-type endopeptidase activity	GO:0006508//proteolysis;GO:0030163//protein catabolic process	K00924//null;K02882//large subunit ribosomal protein L18Ae	gi|670432649|ref|XP_008656859.1|//PREDICTED: protein ASPARTIC PROTEASE IN GUARD CELL 2-like [Zea mays]
541916	1791	1268.85	552.25	-1.1875	3.02e-63	Down	1.25e-63	cycD1	GO:0005634//nucleus	GO:0005515//protein binding	GO:0044763//single-organism cellular process	K18811//cyclin D5, plant	gi|821170252|ref|NP_001105049.2|//D-type cyclin [Zea mays]
100303780	1103	622	162	-1.9283	3.06e-63	Down	1.27e-63	LOC100303780	NA	NA	NA	NA	ACG44196.1//hypothetical protein [Zea mays];gi|259490418|ref|NP_001158892.1|//uncharacterized protein LOC100303780 [Zea mays]
103630489	3328	770	243	-1.65128	3.39e-63	Down	1.4e-63	LOC103630489	GO:0016021//integral component of membrane	GO:0004713//protein tyrosine kinase activity;GO:0004674//protein serine/threonine kinase activity;GO:0005524//ATP binding	GO:0006468//protein phosphorylation	K20718//LRR receptor-like serine/threonine-protein kinase ERECTA [EC:2.7.11.1]	gi|670417969|ref|XP_008649763.1|//PREDICTED: probably inactive leucine-rich repeat receptor-like protein kinase At3g28040 [Zea mays]
103649704	1939	878	306	-1.50807	3.66e-63	Down	1.52e-63	LOC103649704	GO:0016020//membrane	GO:0016709//oxidoreductase activity, acting on paired donors, with incorporation or reduction of molecular oxygen, NAD(P)H as one donor, and incorporation of one atom of oxygen;GO:0020037//heme binding;GO:0005506//iron ion binding	GO:0044550//secondary metabolite biosynthetic process;GO:0055114//oxidation-reduction process	K20770//(+)-delta-cadinene 8-hydroxylase [EC:1.14.-.-];K20618//cytochrome P450 family 76 subfamily A;K00512//steroid 17alpha-monooxygenase / 17alpha-hydroxyprogesterone deacetylase [EC:1.14.14.19 1.14.14.32]	gi|670385714|ref|XP_008673660.1|//PREDICTED: flavonoid 3',5'-hydroxylase-like [Zea mays]
100285123	2498	1415	651	-1.10745	4.49e-63	Down	1.86e-63	IDP504	GO:0009536//plastid	GO:0005215//transporter activity	GO:0006810//transport	K19996//phosphatidylinositol transfer protein SFH5;K02433//aspartyl-tRNA(Asn)/glutamyl-tRNA(Gln) amidotransferase subunit A [EC:6.3.5.6 6.3.5.7]	gi|670373553|ref|XP_008668115.1|//PREDICTED: LOC100285123 isoform X1 [Zea mays];ONM22507.1//Phosphatidylinositol/phosphatidylcholine transfer protein SFH13 [Zea mays];NP_001151490.2//uncharacterized protein LOC100285123 [Zea mays];gi|226499852|ref|NP_001151490.1|//uncharacterized protein LOC100285123 [Zea mays]
100382788	1964	573.82	138	-2.04331	5.87e-63	Down	2.44e-63	LOC100382788	GO:0016021//integral component of membrane	NA	NA	K14794//ribosomal RNA-processing protein 12	gi|414587577|tpg|DAA38148.1|//TPA: hypothetical protein ZEAMMB73_491057 [Zea mays]
103626206	2078	599	151	-1.97538	6.87e-63	Down	2.86e-63	LOC103626206	NA	NA	NA	NA	gi|670406552|ref|XP_008644829.1|//PREDICTED: uncharacterized protein LOC103626206 [Zea mays]
103654275	2669	672	190	-1.80984	1e-62	Down	4.18e-63	LOC103654275	GO:0048046//apoplast	GO:0016722//oxidoreductase activity, oxidizing metal ions;GO:0052716//hydroquinone:oxygen oxidoreductase activity;GO:0005507//copper ion binding	GO:0046274//lignin catabolic process;GO:0055114//oxidation-reduction process	K05909//laccase [EC:1.10.3.2]	gi|670398599|ref|XP_008679334.1|//PREDICTED: LOW QUALITY PROTEIN: laccase-23-like [Zea mays]
100280862	1147	380	50	-2.91338	1.06e-62	Down	4.42e-63	LOC100280862	GO:0005576//extracellular region	GO:0020037//heme binding;GO:0046872//metal ion binding;GO:0004601//peroxidase activity	GO:0006979//response to oxidative stress;GO:0098869//cellular oxidant detoxification;GO:0042744//hydrogen peroxide catabolic process;GO:0055114//oxidation-reduction process	K00430//peroxidase [EC:1.11.1.7]	gi|226530539|ref|NP_001147254.1|//peroxidase 52 precursor [Zea mays]
103654943	1215	1483.96	700.29	-1.0708	1.2e-62	Down	5.02e-63	LOC103654943	GO:0009536//plastid	GO:0016836//hydro-lyase activity;GO:0016853//isomerase activity;GO:0051539//4 iron, 4 sulfur cluster binding	GO:0008652//cellular amino acid biosynthetic process	K01703//3-isopropylmalate/(R)-2-methylmalate dehydratase large subunit [EC:4.2.1.33 4.2.1.35]	gi|670392414|ref|XP_008676590.1|//PREDICTED: uncharacterized protein LOC100193712 isoform X2 [Zea mays];XP_008679969.2//3-isopropylmalate dehydratase large subunit, chloroplastic [Zea mays]
100274762	1622	584	144	-2.00728	1.27e-62	Down	5.31e-63	LOC100274762	GO:0005744//mitochondrial inner membrane presequence translocase complex;GO:0031305//integral component of mitochondrial inner membrane	GO:0015266//protein channel activity	GO:0030150//protein import into mitochondrial matrix	K13172//serine/arginine repetitive matrix protein 2;K17790//mitochondrial import inner membrane translocase subunit TIM22;K17795//mitochondrial import inner membrane translocase subunit TIM17	NP_001339552.1//uncharacterized protein LOC100274762 [Zea mays];gi|195608284|gb|ACG25972.1|//hypothetical protein [Zea mays]
103631580	5370	1220.6	523.55	-1.20857	1.4e-62	Down	5.84e-63	LOC103631580	NA	GO:0003824//catalytic activity;GO:0003676//nucleic acid binding	GO:0006259//DNA metabolic process	K10268//F-box and leucine-rich repeat protein 2/20;K15923//alpha-L-fucosidase 2 [EC:3.2.1.51];K08150//MFS transporter, SP family, solute carrier family 2 (myo-inositol transporter), member 13;K04040//chlorophyll/bacteriochlorophyll a synthase [EC:2.5.1.62 2.5.1.133]	gi|670419774|ref|XP_008650680.1|//PREDICTED: uncharacterized protein LOC103631580 [Zea mays]
100274427	1310	1371	624	-1.12299	1.61e-62	Down	6.75e-63	pco083783	GO:0005576//extracellular region;GO:0005739//mitochondrion	GO:0020037//heme binding;GO:0046872//metal ion binding;GO:0004601//peroxidase activity	GO:0006979//response to oxidative stress;GO:0098869//cellular oxidant detoxification;GO:0042744//hydrogen peroxide catabolic process;GO:0055114//oxidation-reduction process	K00430//peroxidase [EC:1.11.1.7]	gi|226491039|ref|NP_001142258.1|//uncharacterized protein LOC100274427 precursor [Zea mays]
100193729	1679	344.74	0	-9.41674	2.11e-62	Down	8.83e-63	LOC100193729	NA	NA	NA	K10278//F-box and leucine-rich repeat protein 12	gi|212721378|ref|NP_001132289.1|//uncharacterized protein LOC100193729 [Zea mays]
BGI_novel_G004421	1341	404.01	60.37	-2.72986	2.21e-62	Down	9.25e-63	NA	NA	NA	NA	NA	ONM22227.1//hypothetical protein ZEAMMB73_Zm00001d005832 [Zea mays]
100283409	1849	1491	707	-1.06387	2.73e-62	Down	1.14e-62	LOC100283409	GO:0005739//mitochondrion;GO:0030896//checkpoint clamp complex	GO:0008408//3'-5' exonuclease activity	GO:0031573//intra-S DNA damage checkpoint;GO:0006281//DNA repair;GO:0071479//cellular response to ionizing radiation;GO:0090305//nucleic acid phosphodiester bond hydrolysis;GO:0000076//DNA replication checkpoint	K10994//cell cycle checkpoint control protein RAD9A [EC:3.1.11.2]	gi|670360251|ref|XP_008677351.1|//PREDICTED: auxin response factor 75 isoform X1 [Zea mays];gi|226510216|ref|NP_001149782.1|//auxin response factor 75 [Zea mays]
100381679	1993	1506	718	-1.05604	3.63e-62	Down	1.52e-62	LOC100381679	NA	NA	NA	K03686//molecular chaperone DnaJ;K09510//DnaJ homolog subfamily B member 4;K09503//DnaJ homolog subfamily A member 2	gi|670404581|ref|XP_008643951.1|//PREDICTED: uncharacterized protein LOC100381679 isoform X1 [Zea mays]
100273194	980	618	163	-1.91011	4.45e-62	Down	1.87e-62	EREB93	GO:0005634//nucleus	GO:0003677//DNA binding;GO:0003700//transcription factor activity, sequence-specific DNA binding	GO:0006355//regulation of transcription, DNA-templated	K03021//DNA-directed RNA polymerase III subunit RPC2 [EC:2.7.7.6];K09286//EREBP-like factor	gi|226504294|ref|NP_001141110.1|//putative AP2/EREBP transcription factor superfamily protein [Zea mays]
100285455	731	1349	611.44	-1.12898	4.66e-62	Down	1.96e-62	LOC100285455	NA	GO:0008270//zinc ion binding	NA	K03686//molecular chaperone DnaJ	gi|930944832|ref|NP_001151820.2|//chaperone protein dnaJ 11 [Zea mays]
103643835	2938	648	179	-1.84341	4.82e-62	Down	2.02e-62	LOC103643835	NA	NA	NA	NA	gi|670367878|ref|XP_008665215.1|//PREDICTED: protein UPSTREAM OF FLC-like [Zea mays];ONM07956.1//Protein UPSTREAM OF FLC [Zea mays];ONM07955.1//Protein UPSTREAM OF FLC [Zea mays]
103627785	1235	418.66	67.61	-2.61785	8.12e-62	Down	3.42e-62	LOC103627785	NA	GO:0005506//iron ion binding;GO:0045431//flavonol synthase activity	GO:0051555//flavonol biosynthetic process;GO:0055114//oxidation-reduction process	K05278//flavonol synthase [EC:1.14.11.23]	gi|670410330|ref|XP_008646309.1|//PREDICTED: flavonol synthase/flavanone 3-hydroxylase-like [Zea mays]
BGI_novel_G004005	4817	268	2	-7.05347	9.33e-62	Down	3.93e-62	NA	NA	NA	NA	K15255//ATP-dependent DNA helicase PIF1 [EC:3.6.4.12]	PAN33317.1//hypothetical protein PAHAL_F00182 [Panicum hallii]
BGI_novel_G004765	3760	268.25	10.76	-4.6272	1.12e-61	Down	4.72e-62	NA	NA	NA	NA	NA	ONM54651.1//hypothetical protein ZEAMMB73_Zm00001d020287 [Zea mays]
103653051	1726	613	162	-1.90727	1.8e-61	Down	7.61e-62	LOC103653051	GO:0016021//integral component of membrane	NA	NA	NA	gi|670395783|ref|XP_008678249.1|//PREDICTED: putative UPF0481 protein At3g02645 [Zea mays]
100285612	1288	1572	768	-1.0208	2.13e-61	Down	8.99e-62	LOC100285612	GO:0005634//nucleus	GO:0043565//sequence-specific DNA binding;GO:0003700//transcription factor activity, sequence-specific DNA binding;GO:0044212//transcription regulatory region DNA binding	NA	K08835//serine/threonine-protein kinase OSR1/STK39 [EC:2.7.11.1];K08081//tropinone reductase I [EC:1.1.1.206]	gi|226491478|ref|NP_001151975.1|//zinc finger, C2H2 type family protein [Zea mays]
100280988	2718	497.31	104.57	-2.23705	3.33e-61	Down	1.41e-61	LOC100280988	NA	NA	NA	K18801//glucuronoxylan 4-O-methyltransferase [EC:2.1.1.112]	ONM33658.1//Plant-specific domain TIGR01627 family protein [Zea mays];gi|226532448|ref|NP_001147380.1|//plant-specific domain TIGR01627 family protein [Zea mays]
100192976	3408	1333.93	605.52	-1.12681	3.36e-61	Down	1.43e-61	LOC100192976	GO:0005634//nucleus	GO:0000155//phosphorelay sensor kinase activity;GO:0042803//protein homodimerization activity;GO:0009881//photoreceptor activity	GO:0023014//signal transduction by protein phosphorylation;GO:0017006//protein-tetrapyrrole linkage;GO:0009585//red, far-red light phototransduction;GO:0000160//phosphorelay signal transduction system;GO:0006355//regulation of transcription, DNA-templated;GO:0009584//detection of visible light;GO:0018298//protein-chromophore linkage	K12120//phytochrome A	gi|212722792|ref|NP_001131622.1|//phytochromeC2 [Zea mays]
103645770	1154	1135	474	-1.24711	3.51e-61	Down	1.49e-61	LOC103645770	GO:0016021//integral component of membrane	NA	NA	NA	ONM12244.1//hypothetical protein ZEAMMB73_Zm00001d001871 [Zea mays];XP_020403653.1//uncharacterized protein LOC103645770 isoform X1 [Zea mays];gi|670374653|ref|XP_008668702.1|//PREDICTED: uncharacterized protein LOC103645770, partial [Zea mays];XP_020403654.1//uncharacterized protein LOC103645770 isoform X2 [Zea mays]
103633033	3059	1096	449	-1.27484	3.81e-61	Down	1.62e-61	LOC103633033	NA	NA	NA	K13457//disease resistance protein RPM1	gi|670424483|ref|XP_008652943.1|//PREDICTED: disease resistance protein RPM1-like [Zea mays]
100196928	2508	430	74	-2.52612	4.72e-61	Down	2.01e-61	hsp82	GO:0005737//cytoplasm	GO:0005524//ATP binding;GO:0051082//unfolded protein binding	GO:0006457//protein folding;GO:0006950//response to stress	K04079//molecular chaperone HtpG	gi|887241065|ref|NP_001135416.3|//heat shock protein 82 [Zea mays]
100280651	763	452	84	-2.41524	5.75e-61	Down	2.45e-61	LOC100280651	NA	NA	NA	NA	NA
100101543	1372	452	84	-2.41524	5.75e-61	Down	2.45e-61	TIDP3466	GO:0005634//nucleus	GO:0005524//ATP binding	GO:0032502//developmental process;GO:0006355//regulation of transcription, DNA-templated	NA	gi|162462307|ref|NP_001106029.1|//putative growth-regulating factor 11 [Zea mays]
103629614	2620	1325	601	-1.12793	6.75e-61	Down	2.88e-61	LOC103629614	NA	NA	NA	K20495//long-chain fatty acid omega-monooxygenase [EC:1.14.13.205]	gi|670415851|ref|XP_008648921.1|//PREDICTED: uncharacterized protein LOC103629614 isoform X1 [Zea mays]
103641657	2727	277	15	-4.19423	7.96e-61	Down	3.39e-61	LOC103641657	NA	NA	NA	K20254//perilipin-4	gi|413918352|gb|AFW58284.1|//hypothetical protein ZEAMMB73_800275 [Zea mays]
100284615	1870	1151	486	-1.23124	8.08e-61	Down	3.45e-61	LOC100284615	NA	GO:0008081//phosphoric diester hydrolase activity	GO:0006629//lipid metabolic process	K14325//RNA-binding protein with serine-rich domain 1;K13172//serine/arginine repetitive matrix protein 2;K13171//serine/arginine repetitive matrix protein 1	gi|226494965|ref|NP_001150982.1|//phospholipase C precursor [Zea mays];NP_001150982.1//phospholipase C precursor [Zea mays]
541774	1159	707	215	-1.70475	8.85e-61	Down	3.78e-61	rop3	GO:0016020//membrane;GO:0005737//cytoplasm	GO:0005525//GTP binding;GO:0019899//enzyme binding	GO:0007264//small GTPase mediated signal transduction;GO:0006952//defense response	K04392//Ras-related C3 botulinum toxin substrate 1	gi|815930024|ref|NP_001104930.2|//Rop3 small GTP binding protein [Zea mays]
100502336	3448	1359	625	-1.10799	1.08e-60	Down	4.59e-61	LOC100502336	GO:0016021//integral component of membrane;GO:0005886//plasma membrane	GO:0005544//calcium-dependent phospholipid binding;GO:0016757//transferase activity, transferring glycosyl groups;GO:0005509//calcium ion binding	NA	K04733//interleukin-1 receptor-associated kinase 4 [EC:2.7.11.1]	gi|670405142|ref|XP_008644236.1|//PREDICTED: uncharacterized protein LOC100502336 isoform X1 [Zea mays]
BGI_novel_G005110	1699	1046	419	-1.30724	1.09e-60	Down	4.66e-61	NA	NA	NA	NA	K00423//L-ascorbate oxidase [EC:1.10.3.3]	PAN32768.1//hypothetical protein PAHAL_E04344 [Panicum hallii]
103654804	3020	878	315	-1.46624	1.18e-60	Down	5.06e-61	LOC103654804	GO:0048046//apoplast;GO:0005618//cell wall;GO:0009536//plastid;GO:0005773//vacuole	GO:0004565//beta-galactosidase activity	GO:0005975//carbohydrate metabolic process	K12309//beta-galactosidase [EC:3.2.1.23]	gi|670399895|ref|XP_008679838.1|//PREDICTED: beta-galactosidase 4 [Zea mays]
100284340	1464	1403.02	656.17	-1.08377	1.83e-60	Down	7.85e-61	IDP2589	NA	GO:0016790//thiolester hydrolase activity	GO:0006633//fatty acid biosynthetic process	K10782//fatty acyl-ACP thioesterase A [EC:3.1.2.14]	gi|670373486|ref|XP_008668078.1|//PREDICTED: LOC100284340 isoform X1 [Zea mays];gi|992277548|gb|KXG35970.1|//hypothetical protein SORBI_002G256800 [Sorghum bicolor]
100383305	1804	943	356	-1.39276	2.65e-60	Down	1.14e-60	LOC100383305	NA	NA	NA	NA	gi|293336271|ref|NP_001169434.1|//uncharacterized protein LOC100383305 [Zea mays]
103646317	2718	1459	696	-1.0552	3.32e-60	Down	1.43e-60	LOC103646317	GO:0016021//integral component of membrane	NA	NA	NA	gi|670376067|ref|XP_008669268.1|//PREDICTED: LOW QUALITY PROTEIN: C2 and GRAM domain-containing protein At5g50170-like [Zea mays]
100192462	1600	1128	474	-1.23818	3.74e-60	Down	1.61e-60	LOC100192462	NA	GO:0004190//aspartic-type endopeptidase activity	GO:0006508//proteolysis;GO:0030163//protein catabolic process	K00924//null;K02882//large subunit ribosomal protein L18Ae;K01381//saccharopepsin [EC:3.4.23.25]	gi|194698750|gb|ACF83459.1|//unknown [Zea mays]
100281770	2248	730	230	-1.65364	3.99e-60	Down	1.72e-60	LOC100281770	GO:0005739//mitochondrion	GO:0016301//kinase activity;GO:0005089//Rho guanyl-nucleotide exchange factor activity	GO:0016310//phosphorylation;GO:0043547//positive regulation of GTPase activity	K10418//dynein light chain LC8-type	gi|226502394|ref|NP_001148162.1|//pollen-specific kinase partner protein [Zea mays];gi|670428308|ref|XP_008654938.1|//PREDICTED: pollen-specific kinase partner protein isoform X1 [Zea mays]
100282106	1670	1321.99	603	-1.11986	4.39e-60	Down	1.89e-60	umc1740	GO:0009536//plastid	NA	NA	NA	gi|226533114|ref|NP_001148491.1|//uncharacterized protein LOC100282106 [Zea mays]
100283578	2115	1287	580	-1.13726	5.75e-60	Down	2.48e-60	LOC100283578	NA	NA	NA	K14432//ABA responsive element binding factor	XP_020394575.1//bZIP transcription factor family protein isoform X1 [Zea mays];gi|226504888|ref|NP_001149951.1|//bZIP transcription factor family protein [Zea mays]
100279319	1907	722	226	-1.66305	5.91e-60	Down	2.55e-60	LOC100279319	GO:0016021//integral component of membrane	GO:0016705//oxidoreductase activity, acting on paired donors, with incorporation or reduction of molecular oxygen;GO:0020037//heme binding;GO:0005506//iron ion binding;GO:0004497//monooxygenase activity	GO:0055114//oxidation-reduction process	K20771//carlactone C-19 oxidase [EC:1.14.-.-]	gi|226491964|ref|NP_001145812.1|//putative cytochrome P450 superfamily protein [Zea mays]
BGI_novel_G005064	1008	254.94	2.42	-6.70638	5.97e-60	Down	2.58e-60	NA	NA	NA	NA	K07466//replication factor A1	XP_020404750.1//uncharacterized protein LOC109944408 [Zea mays]
100279482	1812	619.2	169.47	-1.85675	6.22e-60	Down	2.68e-60	LOC100279482	GO:0009536//plastid	GO:0016787//hydrolase activity	GO:0006629//lipid metabolic process	K16818//phospholipase A1 [EC:3.1.1.32]	gi|226503717|ref|NP_001145956.1|//uncharacterized protein LOC100279482 [Zea mays]
103629216	11674	311.62	28.39	-3.44371	7.3e-60	Down	3.16e-60	LOC103629216	GO:0016021//integral component of membrane	GO:0004674//protein serine/threonine kinase activity;GO:0005524//ATP binding	GO:0006468//protein phosphorylation;GO:0048544//recognition of pollen	K04733//interleukin-1 receptor-associated kinase 4 [EC:2.7.11.1];K11000//callose synthase [EC:2.4.1.-]	gi|670414985|ref|XP_008648614.1|//PREDICTED: uncharacterized protein LOC103629216 [Zea mays];XP_021309205.1//uncharacterized protein LOC110432736 [Sorghum bicolor]
100304120	873	612	166	-1.86972	8.41e-60	Down	3.64e-60	LOC100304120	NA	NA	NA	NA	gi|259490184|ref|NP_001159073.1|//uncharacterized protein LOC100304120 [Zea mays]
[truncated: 3,008 more rows]
