# Supplementary material for: Comparing transcriptome expression profiles to reveal the mechanisms of salt tolerance and exogenous glycine betaine mitigation in maize seedlings
Source: PLoS One. 2020 May 29;15(5):e0233616. doi: 10.1371/journal.pone.0233616 (PMC7259585; doi:10.1371/journal.pone.0233616)
Supplement: S13 Table — (XLSX) [file pone.0233616.s013.xlsx]

## Sheet: Sheet1
Table S13. DEGs up-regulated in both inbred lines under S and T treatments
GeneID	Length	log2Ratio(S_P138/CK_P138)	log2Ratio(T_P138/CK_P138)	log2Ratio(S_8723/CK_8723)	log2Ratio(T_8723/CK_8723)	Up-Down-Regulation(S_P138/CK_P138)	Symbol	Cellular Component	Molecular Function	Biological Process	Kegg Orthology	Nr Description
BGI_novel_G004628	330	1.56692	2.20427	1.4973	2.50448	Up	NA	NA	NA	NA	K01528//dynamin GTPase [EC:3.6.5.5];K13428//LRR receptor-like serine/threonine-protein kinase EFR [EC:2.7.11.1];K13420//LRR receptor-like serine/threonine-protein kinase FLS2 [EC:2.7.11.1];K11718//UDP-glucose:glycoprotein glucosyltransferase [EC:2.4.1.-];K02259//cytochrome c oxidase assembly protein subunit 15	CAH67640.1//H0102C09.1 [Oryza sativa]
103640005	363	1.18888	3.45319	3.82487	6.48931	Up	LOC103640005	NA	NA	NA	NA	gi|670441210|ref|XP_008660890.1|//PREDICTED: CLAVATA3/ESR (CLE)-related protein ESR1-like [Zea mays]
BGI_novel_G004625	432	1.28491	1.54574	1.82277	1.37597	Up	NA	NA	NA	NA	NA	XP_018810017.1//PREDICTED: uncharacterized protein LOC108982976 [Juglans regia]
100286333	578	1.43759	2.34205	1.88122	3.29358	Up	LOC100286333	NA	GO:0004867//serine-type endopeptidase inhibitor activity	GO:0009611//response to wounding;GO:0010951//negative regulation of endopeptidase activity	NA	gi|226507138|ref|NP_001152692.1|//subtilisin-chymotrypsin inhibitor CI-1B [Zea mays]
BGI_novel_G004457	586	1.04866	1.32285	4.84188	3.27381	Up	NA	NA	NA	NA	NA	XP_020404572.1//uncharacterized protein LOC109944281 [Zea mays]
BGI_novel_G006233	616	1.01994	1.99361	1.09929	1.92351	Up	NA	NA	NA	NA	K13126//polyadenylate-binding protein	XP_020401107.1//zinc finger MYM-type protein 1-like [Zea mays]
BGI_novel_G001032	711	3.51652	4.15078	1.35546	3.44283	Up	NA	NA	NA	NA	K08150//MFS transporter, SP family, solute carrier family 2 (myo-inositol transporter), member 13	BAS87119.1//Os03g0823200, partial [Oryza sativa Japonica Group]
109940474	759	1.14215	1.58217	2.83681	3.05658	Up	LOC109940474	GO:0016020//membrane;GO:0005634//nucleus	GO:0003677//DNA binding	GO:0006351//transcription, DNA-templated	NA	gi|413943256|gb|AFW75905.1|//hypothetical protein ZEAMMB73_518971 [Zea mays];XP_020401817.1//uncharacterized protein LOC109943299 [Zea mays]
103643513	799	2.1716	1.25267	1.18526	1.01445	Up	LOC103643513	NA	NA	NA	NA	gi|670367059|ref|XP_008664914.1|//PREDICTED: glycine-rich cell wall structural protein 2-like [Zea mays]
100286063	811	2.04247	1.61464	1.62802	2.88053	Up	LOC100286063	GO:0046658//anchored component of plasma membrane	GO:0009055//electron carrier activity	NA	K03006//DNA-directed RNA polymerase II subunit RPB1 [EC:2.7.7.6];K04733//interleukin-1 receptor-associated kinase 4 [EC:2.7.11.1]	gi|226493313|ref|NP_001152423.1|//chemocyanin precursor [Zea mays]
103641785	812	3.90285	3.83703	1.84467	1.30927	Up	LOC103641785	GO:0005634//nucleus;GO:0005739//mitochondrion	GO:0001228//transcriptional activator activity, RNA polymerase II transcription regulatory region sequence-specific binding;GO:0001046//core promoter sequence-specific DNA binding;GO:0046983//protein dimerization activity	GO:0045944//positive regulation of transcription from RNA polymerase II promoter	K00430//peroxidase [EC:1.11.1.7];K19984//exocyst complex component 5	gi|670446206|ref|XP_008663340.1|//PREDICTED: transcription factor bHLH129-like isoform X2 [Zea mays];XP_020401434.1//POU domain, class 3, transcription factor 3 isoform X2 [Zea mays]
100127514	849	1.07851	1.3887	1.02406	1.1721	Up	ZCN3	NA	GO:0008429//phosphatidylethanolamine binding	GO:0010229//inflorescence development;GO:0048510//regulation of timing of transition from vegetative to reproductive phase	K16223//protein FLOWERING LOCUS T	gi|163838714|ref|NP_001106242.1|//ZCN3 protein [Zea mays]
100284980	866	1.03101	1.51456	2.25783	1.6256	Up	LOC100284980	GO:0005634//nucleus;GO:0005739//mitochondrion	GO:0003677//DNA binding	NA	NA	gi|238012066|gb|ACR37068.1|//unknown [Zea mays]
100286361	907	1.26231	1.81093	1.24214	1.66673	Up	LOC100286361	NA	NA	NA	NA	gi|226496559|ref|NP_001152720.1|//AIR12 precursor [Zea mays]
100284996	928	1.1925	2.50588	3.67574	1.23834	Up	LOC100284996	NA	NA	NA	NA	gi|930697394|ref|NP_001151363.2|//TMV response-related protein [Zea mays]
100281135	952	1.79778	1.00551	2.74554	1.05106	Up	pco103560(319)	NA	NA	NA	K04733//interleukin-1 receptor-associated kinase 4 [EC:2.7.11.1]	gi|924442850|ref|NP_001147526.2|//protein P21 precursor [Zea mays]
107305682	1054	2.53281	2.19562	1.08373	3.17719	Up	LOC107305682	NA	NA	NA	K04733//interleukin-1 receptor-associated kinase 4 [EC:2.7.11.1]	gi|194703542|gb|ACF85855.1|//unknown [Zea mays]
100382849	1129	1.13096	1.80037	2.18278	1.36761	Up	LOC100382849	NA	NA	NA	NA	gi|293334401|ref|NP_001169016.1|//uncharacterized protein LOC100382849 [Zea mays]
100284352	1132	2.12986	4.07675	4.57023	3.40494	Up	LOC100284352	GO:0005887//integral component of plasma membrane	GO:0051119//sugar transmembrane transporter activity	GO:0034219//carbohydrate transmembrane transport	K15382//solute carrier family 50 (sugar transporter)	gi|226532940|ref|NP_001150719.1|//seven-transmembrane-domain protein 1 [Zea mays];NP_001150719.1//seven-transmembrane-domain protein 1 [Zea mays]
103650960	1191	1.31904	1.90846	1.05553	1.20286	Up	LOC103650960	NA	NA	NA	K00430//peroxidase [EC:1.11.1.7];K09286//EREBP-like factor	gi|670388652|ref|XP_008674780.1|//PREDICTED: ethylene-responsive transcription factor ERF115-like [Zea mays];XP_021311254.1//ethylene-responsive transcription factor ABR1 [Sorghum bicolor]
100280929	1195	1.45506	1.97017	1.84346	1.23859	Up	LOC100280929	GO:0043231//intracellular membrane-bounded organelle	NA	GO:0006351//transcription, DNA-templated	K09286//EREBP-like factor	gi|226497382|ref|NP_001147321.1|//DNA binding protein [Zea mays]
BGI_novel_G005139	1292	1.07017	1.09083	1.59559	1.73536	Up	NA	NA	NA	NA	NA	ACN36819.1//unknown [Zea mays]
100304441	1309	1.90912	2.37719	1.14123	1.39585	Up	LOC100304441	NA	GO:0042349//guiding stereospecific synthesis activity	GO:0009699//phenylpropanoid biosynthetic process	NA	gi|259489878|ref|NP_001159346.1|//uncharacterized protein LOC100304441 [Zea mays]
BGI_novel_G003559	1311	1.85771	2.58375	3.15429	2.04385	Up	NA	NA	NA	NA	NA	ACN34843.1//unknown [Zea mays]
100281319	1316	1.47675	2.34262	1.61174	1.71832	Up	TIDP3344	NA	GO:0008757//S-adenosylmethionine-dependent methyltransferase activity;GO:0008171//O-methyltransferase activity;GO:0046983//protein dimerization activity	GO:0032259//methylation	K13262//isoflavone-7-O-methyltransferase [EC:2.1.1.150];K16040//trans-resveratrol di-O-methyltransferase [EC:2.1.1.240];K13230//2,4,7-trihydroxy-1,4-benzoxazin-3-one-glucoside 7-O-methyltransferase [EC:2.1.1.241];K13259//2,7,4'-trihydroxyisoflavanone 4'-O-methyltransferase / isoflavone 4'-O-methyltransferase [EC:2.1.1.212 2.1.1.46]	gi|226495963|ref|NP_001147709.1|//uncharacterized protein LOC100281319 [Zea mays]
103631728	1354	1.46915	2.91956	6.77733	5.08215	Up	LOC103631728	NA	NA	NA	K08734//DNA mismatch repair protein MLH1;K14570//RNA exonuclease 1 [EC:3.1.-.-];K19951//TBC1 domain family member 8/9;K11991//tRNA(adenine34) deaminase [EC:3.5.4.33];K13457//disease resistance protein RPM1	gi|670362022|ref|XP_008651105.1|//PREDICTED: uncharacterized protein LOC103631728 [Zea mays]
103631966	1393	1.93145	2.89192	1.31053	1.96507	Up	LOC103631966	NA	GO:0016787//hydrolase activity	GO:0008152//metabolic process	K14493//gibberellin receptor GID1 [EC:3.-.-.-]	gi|670422227|ref|XP_008652039.1|//PREDICTED: probable carboxylesterase 15 [Zea mays]
BGI_novel_G002208	1438	1.19679	2.19538	1.09421	3.12749	Up	NA	NA	NA	NA	K14292//trimethylguanosine synthase [EC:2.1.1.-]	XP_020404652.1//uncharacterized protein LOC109944338 [Zea mays]
100284713	1472	1.00554	1.70556	1.23795	1.24695	Up	LOC100284713	GO:0016020//membrane	NA	NA	NA	gi|308081648|ref|NP_001183315.1|//legume lectins beta domain containing protein [Zea mays]
100383492	1549	2.95924	7.46466	2.50468	2.44588	Up	LOC100383492	NA	GO:0004556//alpha-amylase activity;GO:0005509//calcium ion binding	GO:0005975//carbohydrate metabolic process	K01176//alpha-amylase [EC:3.2.1.1]	gi|293334595|ref|NP_001169611.1|//putative alpha-amylase family protein precursor [Zea mays]
100193753	1554	4.05001	3.44528	1.68155	1.62349	Up	gpm799	NA	GO:0016787//hydrolase activity	NA	NA	gi|212723744|ref|NP_001132311.1|//uncharacterized protein LOC100193753 precursor [Zea mays]
100502238	1604	1.40334	2.63919	1.18347	2.0382	Up	LOC100502238	NA	NA	NA	K19613//leucine-rich repeat protein SHOC2	NP_001183644.1//leucine-rich repeat-containing protein 40 [Zea mays];gi|308080012|ref|NP_001183644.1|//leucine-rich repeat-containing protein 40 [Zea mays]
100273875	1618	1.2231	1.70113	1.0714	1.74006	Up	LOC100273875	NA	NA	GO:0006351//transcription, DNA-templated	K09287//RAV-like factor	gi|226497110|ref|NP_001141742.1|//putative AP2/EREBP transcription factor superfamily protein [Zea mays]
BGI_novel_G001184	1665	6.2864	5.52094	1.85344	1.98225	Up	NA	NA	NA	NA	K11137//telomere length regulation protein	NP_001146435.1//uncharacterized protein LOC100280018 [Zea mays]
100191775	1710	1.52964	2.69326	1.28469	1.07118	Up	LOC100191775	GO:0016021//integral component of membrane	NA	NA	NA	NP_001130672.1//uncharacterized protein LOC100191775 [Zea mays];gi|212275203|ref|NP_001130672.1|//uncharacterized protein LOC100191775 [Zea mays]
100281232	1744	1.43278	2.09473	1.104	1.39093	Up	WRKY64	NA	GO:0043565//sequence-specific DNA binding;GO:0003700//transcription factor activity, sequence-specific DNA binding	GO:0006355//regulation of transcription, DNA-templated	K18835//WRKY transcription factor 2;K13424//WRKY transcription factor 33	gi|226499378|ref|NP_001147623.1|//WRKY11 - superfamily of TFs having WRKY and zinc finger domains [Zea mays];NP_001147623.1//WRKY11 - superfamily of TFs having WRKY and zinc finger domains [Zea mays]
100217274	1809	1.30216	2.09579	1.30634	1.90784	Up	LOC100217274	NA	NA	NA	K06911//uncharacterized protein	gi|219362817|ref|NP_001137098.1|//uncharacterized protein LOC100217274 [Zea mays];NP_001137098.1//uncharacterized protein LOC100217274 [Zea mays]
100502494	1815	1.65535	2.86896	1.44325	5.13087	Up	LOC100502494	GO:0005887//integral component of plasma membrane	GO:0005315//inorganic phosphate transmembrane transporter activity;GO:0015293//symporter activity;GO:0022891//substrate-specific transmembrane transporter activity	GO:0055085//transmembrane transport;GO:0006817//phosphate ion transport	K08176//MFS transporter, PHS family, inorganic phosphate transporter	gi|308044205|ref|NP_001183901.1|//uncharacterized protein LOC100502494 [Zea mays]
100279614	1828	1.2255	1.21002	1.08585	1.26489	Up	LOC100279614	GO:0046658//anchored component of plasma membrane	GO:0004553//hydrolase activity, hydrolyzing O-glycosyl compounds;GO:0030247//polysaccharide binding	GO:0005975//carbohydrate metabolic process	K19891//glucan endo-1,3-beta-glucosidase 1/2/3 [EC:3.2.1.39]	gi|670428109|ref|XP_008654818.1|//PREDICTED: putative O-Glycosyl hydrolase superfamily protein isoform 1 isoform X1 [Zea mays]
100273620	1910	1.31855	2.17417	1.02859	1.34369	Up	LOC100273620	NA	GO:0005506//iron ion binding;GO:0051213//dioxygenase activity	GO:0055114//oxidation-reduction process	K05278//flavonol synthase [EC:1.14.11.23]	gi|670358927|ref|XP_008667799.1|//PREDICTED: uncharacterized protein LOC100273620 isoform X1 [Zea mays];ONL96901.1//jasmonate-regulated gene 21 [Zea mays]
100275365	1925	1.30984	2.64583	1.82116	2.30256	Up	LOC100275365	GO:0016020//membrane	NA	NA	NA	gi|226500686|ref|NP_001142929.1|//uncharacterized protein LOC100275365 [Zea mays]
100382434	1957	1.25348	1.62571	1.53804	1.46321	Up	bHLH115	NA	NA	NA	K01681//aconitate hydratase [EC:4.2.1.3];K13422//transcription factor MYC2	NP_001168647.1//putative HLH DNA-binding domain superfamily protein [Zea mays];gi|293332753|ref|NP_001168647.1|//putative HLH DNA-binding domain superfamily protein [Zea mays]
BGI_novel_G000161	1995	2.64184	3.18759	1.27634	1.95439	Up	NA	NA	NA	NA	NA	ACN33708.1//unknown [Zea mays]
BGI_novel_G004249	2124	1.31039	2.31996	2.22177	2.50654	Up	NA	NA	NA	NA	NA	XP_008678626.1//uncharacterized protein LOC103653516 [Zea mays]
103653516	2184	1.42908	3.09117	2.37612	2.72831	Up	LOC103653516	NA	NA	NA	NA	XP_008678626.1//uncharacterized protein LOC103653516 [Zea mays];gi|670396798|ref|XP_008678626.1|//PREDICTED: uncharacterized protein LOC103653516 [Zea mays]
BGI_novel_G001153	2243	1.28208	2.00932	1.13477	1.87296	Up	NA	NA	NA	NA	K04733//interleukin-1 receptor-associated kinase 4 [EC:2.7.11.1];K16196//eukaryotic translation initiation factor 2-alpha kinase 4 [EC:2.7.11.1];K10268//F-box and leucine-rich repeat protein 2/20;K15923//alpha-L-fucosidase 2 [EC:3.2.1.51];K10406//kinesin family member C2/C3	XP_020398009.1//uncharacterized protein LOC103636591 isoform X1 [Zea mays]
BGI_novel_G006494	2267	7.02247	4.44389	1.21308	4.43247	Up	NA	NA	NA	NA	K14641//apyrase [EC:3.6.1.5];K16546//FGFR1 oncogene partner	ONM58127.1//hypothetical protein ZEAMMB73_Zm00001d021728, partial [Zea mays]
103652675	2297	1.06169	1.3431	1.62993	2.61749	Up	LOC103652675	NA	NA	NA	K03136//transcription initiation factor TFIIE subunit alpha;K01528//dynamin GTPase [EC:3.6.5.5];K17302//coatomer subunit beta';K01265//methionyl aminopeptidase [EC:3.4.11.18];K05387//glutamate receptor, ionotropic, plant	gi|670394802|ref|XP_008677838.1|//PREDICTED: uncharacterized protein LOC103652675 [Zea mays]
103641546	2369	4.26231	5.40916	2.263	3.57334	Up	LOC103641546	NA	NA	NA	K20368//protein cornichon;K14500//BR-signaling kinase [EC:2.7.11.1];K00384//thioredoxin reductase (NADPH) [EC:1.8.1.9];K03083//glycogen synthase kinase 3 beta [EC:2.7.11.26]	gi|670445687|ref|XP_008663113.1|//PREDICTED: LETM1 and EF-hand domain-containing protein 1, mitochondrial-like [Zea mays]
BGI_novel_G001034	2370	1.01087	1.8562	1.25237	3.12337	Up	NA	NA	NA	NA	K08150//MFS transporter, SP family, solute carrier family 2 (myo-inositol transporter), member 13	BAS87119.1//Os03g0823200, partial [Oryza sativa Japonica Group]
103639796	2414	1.27839	2.03047	1.03419	1.21186	Up	LOC103639796	NA	NA	NA	K18835//WRKY transcription factor 2;K13424//WRKY transcription factor 33;K18834//WRKY transcription factor 1	gi|670440917|ref|XP_008660727.1|//PREDICTED: probable WRKY transcription factor 72 [Zea mays]
103640860	2450	1.08364	7.17152	2.24328	1.26757	Up	LOC103640860	GO:0048046//apoplast	GO:0016722//oxidoreductase activity, oxidizing metal ions;GO:0052716//hydroquinone:oxygen oxidoreductase activity;GO:0005507//copper ion binding	GO:0046274//lignin catabolic process;GO:0055114//oxidation-reduction process	K05909//laccase [EC:1.10.3.2]	gi|670444230|ref|XP_008662540.1|//PREDICTED: laccase-25-like [Zea mays]
103643618	2465	1.55948	4.96395	2.16468	3.06939	Up	HAK21	GO:0016021//integral component of membrane	GO:0015079//potassium ion transmembrane transporter activity	GO:0071805//potassium ion transmembrane transport	K03549//KUP system potassium uptake protein	gi|673921674|ref|NP_001288539.1|//potassium transporter 21-like [Zea mays];NP_001288539.1//potassium transporter 21-like [Zea mays]
103631700	2636	1.48499	2.06002	1.34025	1.2478	Up	LOC103631700	GO:0005739//mitochondrion	GO:0008270//zinc ion binding	NA	NA	gi|670361968|ref|XP_008650929.1|//PREDICTED: uncharacterized protein LOC103631700 isoform X2 [Zea mays];gi|670361966|ref|XP_008650925.1|//PREDICTED: uncharacterized protein LOC103631700 isoform X1 [Zea mays]
BGI_novel_G001327	2656	1.49855	1.8638	2.24946	1.47092	Up	NA	NA	NA	NA	K17604//zinc finger SWIM domain-containing protein 3	XP_020404574.1//uncharacterized protein LOC103648911 [Zea mays]
BGI_novel_G004606	2663	1.12943	1.2176	1.81302	3.26303	Up	NA	NA	NA	NA	NA	XP_008670133.1//uncharacterized protein LOC103647366 [Zea mays]
BGI_novel_G005729	2678	1.33586	2.54713	2.21987	2.44116	Up	NA	NA	NA	NA	K14325//RNA-binding protein with serine-rich domain 1;K02947//small subunit ribosomal protein S10e	XP_008656850.1//uncharacterized protein LOC103636266 [Zea mays]
542378	2693	1.02843	1.18727	1.03578	1.09531	Up	ptk1	GO:0016021//integral component of membrane;GO:0005886//plasma membrane	GO:0005524//ATP binding;GO:0004674//protein serine/threonine kinase activity	GO:0048544//recognition of pollen;GO:0006468//protein phosphorylation	K04733//interleukin-1 receptor-associated kinase 4 [EC:2.7.11.1]	gi|162462707|ref|NP_001105424.1|//putative receptor protein kinase ZmPK1 precursor [Zea mays]
100304392	2700	1.39202	2.38034	1.4458	1.72647	Up	LOC100304392	GO:0012505//endomembrane system;GO:0016021//integral component of membrane	GO:0005451//monovalent cation:proton antiporter activity	GO:1902600//hydrogen ion transmembrane transport;GO:0006885//regulation of pH	NA	gi|259490432|ref|NP_001159300.1|//uncharacterized protein LOC100304392 [Zea mays]
100501464	2732	2.37119	1.48988	2.74995	1.43811	Up	LOC100501464	GO:0005887//integral component of plasma membrane	GO:0008271//secondary active sulfate transmembrane transporter activity	GO:1902358//sulfate transmembrane transport	K17470//sulfate transporter 1, high-affinity	AQL09084.1//Sulfate transporter 1.2 [Zea mays];gi|413956713|gb|AFW89362.1|//hypothetical protein ZEAMMB73_695392 [Zea mays];XP_002468339.1//sulfate transporter 1.2 [Sorghum bicolor]
103649274	2741	1.7701	2.65572	2.07372	1.82165	Up	LOC103649274	NA	NA	NA	K08734//DNA mismatch repair protein MLH1;K14570//RNA exonuclease 1 [EC:3.1.-.-];K19951//TBC1 domain family member 8/9;K11991//tRNA(adenine34) deaminase [EC:3.5.4.33];K13457//disease resistance protein RPM1	gi|670437205|ref|XP_008659225.1|//PREDICTED: uncharacterized protein LOC103638006 [Zea mays]
BGI_novel_G005728	2761	1.84798	2.82362	2.66841	2.64683	Up	NA	NA	NA	NA	K14488//SAUR family protein	XP_020409112.1//uncharacterized protein LOC100383390 isoform X1 [Zea mays]
BGI_novel_G002158	2832	2.56798	3.58198	6.01309	7.06574	Up	NA	NA	NA	NA	K09487//heat shock protein 90kDa beta	ONM35261.1//hypothetical protein ZEAMMB73_Zm00001d042400 [Zea mays]
103653543	3203	7.53008	7.90597	7.11397	4.65648	Up	LOC103653543	NA	NA	NA	K18801//glucuronoxylan 4-O-methyltransferase [EC:2.1.1.112]	gi|33113968|gb|AAP94590.1|//Cinful1 polyprotein [Zea mays]
BGI_novel_G004562	3228	1.08929	2.22092	2.25645	2.70426	Up	NA	NA	NA	NA	K00434//L-ascorbate peroxidase [EC:1.11.1.11]	ONM52522.1//L-ascorbate peroxidase 2 cytosolic [Zea mays]
BGI_novel_G004642	3314	1.15644	1.17394	2.29088	3.58209	Up	NA	NA	NA	NA	NA	AEJ07934.1//Xilon1 gag-pol polyprotein [Zea mays subsp. mexicana]
BGI_novel_G002718	3456	4.7238	6.27305	1.67604	1.9969	Up	NA	NA	NA	NA	NA	AQK53225.1//hypothetical protein ZEAMMB73_Zm00001d050911 [Zea mays]
BGI_novel_G002025	5010	1.08505	3.10892	1.63693	1.01867	Up	NA	NA	NA	NA	K04718//sphingosine kinase [EC:2.7.1.91]	AQK88083.1//AT5g56980/MHM17_10-like protein [Zea mays]
BGI_novel_G000160	5672	2.25777	3.13052	1.1439	3.76781	Up	NA	NA	NA	NA	NA	ACN37021.1//unknown [Zea mays]
