# Supplementary material for: Comparing transcriptome expression profiles to reveal the mechanisms of salt tolerance and exogenous glycine betaine mitigation in maize seedlings
Source: PLoS One. 2020 May 29;15(5):e0233616. doi: 10.1371/journal.pone.0233616 (PMC7259585; doi:10.1371/journal.pone.0233616)
Supplement: S14 Table — (XLSX) [file pone.0233616.s014.xlsx]

## Sheet: Sheet1
Table S14. DEGs down-regulated in both inbred lines under S and T treatments
GeneID	Length	log2Ratio(S_P138/CK_P138)	log2Ratio(T_P138/CK_P138)	log2Ratio(S_8723/CK_8723)	log2Ratio(T_8723/CK_8723)	Up-Down-Regulation(S_P138/CK_P138)	Symbol	Cellular Component	Molecular Function	Biological Process	Kegg Orthology	Nr Description
BGI_novel_G000157	339	-6.15554	-2.2958	-5.19095	-3.59881	Down	NA	NA	NA	NA	NA	XP_002451635.2//pollen receptor-like kinase 5 [Sorghum bicolor]
100283110	727	-1.18539	-1.29082	-1.78383	-2.46181	Down	LOC100283110	GO:0005938//cell cortex;GO:0015629//actin cytoskeleton	GO:0003785//actin monomer binding	GO:0042989//sequestering of actin monomers	K05759//profilin	ONM38364.1//Profilin [Zea mays];gi|226492807|ref|NP_001149484.1|//profilin A [Zea mays]
100283128	741	-1.53696	-3.15407	-2.2185	-1.46351	Down	LOC100283128	NA	NA	NA	NA	gi|223974861|gb|ACN31618.1|//unknown [Zea mays]
103637864	764	-1.33459	-2.93706	-2.22722	-2.16345	Down	LOC103637864	NA	NA	NA	NA	gi|670436905|ref|XP_008659110.1|//PREDICTED: uncharacterized protein LOC103637864 [Zea mays]
103643215	834	-1.56758	-1.57484	-1.59303	-1.33059	Down	LOC103643215	NA	NA	NA	NA	gi|195651039|gb|ACG44987.1|//hypothetical protein [Zea mays]
103637120	886	-1.18353	-1.09158	-1.6321	-1.61646	Down	LOC103637120	GO:0009505//plant-type cell wall;GO:0005576//extracellular region	GO:0020037//heme binding;GO:0046872//metal ion binding;GO:0004601//peroxidase activity	GO:0006979//response to oxidative stress;GO:0009664//plant-type cell wall organization;GO:0098869//cellular oxidant detoxification;GO:0042744//hydrogen peroxide catabolic process;GO:0055114//oxidation-reduction process	K00430//peroxidase [EC:1.11.1.7]	gi|670434173|ref|XP_008657600.1|//PREDICTED: peroxidase 1-like [Zea mays]
100278056	898	-1.52683	-1.89813	-1.23465	-2.07547	Down	LOC100278056	NA	NA	NA	K09597//signal peptide peptidase-like 2B [EC:3.4.23.-]	gi|226497896|ref|NP_001144930.1|//uncharacterized protein LOC100278056 [Zea mays]
100281973	898	-1.13586	-1.37853	-1.32206	-2.13157	Down	umc1318	NA	GO:0008289//lipid binding	GO:0006869//lipid transport	NA	gi|226494865|ref|NP_001148362.1|//uncharacterized protein LOC100281973 precursor [Zea mays]
100283414	901	-1.18532	-2.05047	-1.19978	-1.36828	Down	LOC100283414	GO:0016021//integral component of membrane;GO:0046658//anchored component of plasma membrane	GO:0009055//electron carrier activity	NA	K03006//DNA-directed RNA polymerase II subunit RPB1 [EC:2.7.7.6];K04733//interleukin-1 receptor-associated kinase 4 [EC:2.7.11.1]	gi|226509294|ref|NP_001149787.1|//blue copper protein precursor [Zea mays]
103632885	922	-1.39378	-1.04842	-1.80191	-1.24943	Down	LOC103632885	GO:0009505//plant-type cell wall;GO:0005576//extracellular region	GO:0020037//heme binding;GO:0046872//metal ion binding;GO:0004601//peroxidase activity	GO:0006979//response to oxidative stress;GO:0009664//plant-type cell wall organization;GO:0098869//cellular oxidant detoxification;GO:0042744//hydrogen peroxide catabolic process;GO:0055114//oxidation-reduction process	K00430//peroxidase [EC:1.11.1.7]	gi|670434173|ref|XP_008657600.1|//PREDICTED: peroxidase 1-like [Zea mays]
103643212	974	-1.40368	-2.20172	-1.49706	-1.20037	Down	LOC103643212	NA	NA	NA	NA	gi|670366285|ref|XP_008664582.1|//PREDICTED: golgin subfamily A member 3-like [Zea mays]
100275390	983	-1.01488	-2.80577	-1.62016	-1.53281	Down	LOC100275390	NA	NA	NA	NA	gi|226498018|ref|NP_001142946.1|//uncharacterized protein LOC100275390 precursor [Zea mays]
BGI_novel_G000158	989	-5.22084	-2.99852	-4.48961	-3.63443	Down	NA	NA	NA	NA	K00573//protein-L-isoaspartate(D-aspartate) O-methyltransferase [EC:2.1.1.77]	OQU80724.1//hypothetical protein SORBI_3007G171950 [Sorghum bicolor]
BGI_novel_G001569	1013	-7.21501	-7.16263	-1.55399	-3.06308	Down	NA	NA	NA	NA	K13691//pathogen-inducible salicylic acid glucosyltransferase [EC:2.4.1.-]	XP_008670325.1//crocetin glucosyltransferase 2 [Zea mays]
100280778	1038	-1.39852	-2.35943	-1.79164	-1.62329	Down	LOC100280778	GO:0043231//intracellular membrane-bounded organelle	NA	NA	K09286//EREBP-like factor	gi|414886338|tpg|DAA62352.1|//TPA: putative AP2/EREBP transcription factor superfamily protein [Zea mays]
100384312	1091	-1.31017	-1.12867	-1.17131	-1.84379	Down	LOC100384312	NA	NA	GO:0006629//lipid metabolic process	NA	gi|414871791|tpg|DAA50348.1|//TPA: hypothetical protein ZEAMMB73_447128 [Zea mays]
103637658	1098	-1.0326	-1.28267	-1.06494	-1.03618	Down	LOC103637658	GO:0005618//cell wall;GO:0005576//extracellular region;GO:0016021//integral component of membrane	NA	GO:0019953//sexual reproduction;GO:0071555//cell wall organization	K20628//expansin	gi|670364252|ref|XP_008658382.1|//PREDICTED: expansin-B3-like [Zea mays]
103649941	1109	-1.93409	-3.25516	-1.31082	-2.4525	Down	LOC103649941	GO:0016020//membrane;GO:0005618//cell wall;GO:0005576//extracellular region	NA	GO:0009664//plant-type cell wall organization	K20628//expansin	gi|670386209|ref|XP_008673851.1|//PREDICTED: expansin-A9-like [Zea mays]
103640198	1110	-1.3452	-2.26871	-3.55611	-5.76926	Down	LOC103640198	NA	NA	NA	K19042//E3 ubiquitin-protein ligase BOI and related proteins [EC:2.3.2.27]	gi|413955080|gb|AFW87729.1|//hypothetical protein ZEAMMB73_634722 [Zea mays]
103636499	1111	-1.76989	-1.7175	-1.33336	-1.28436	Down	LOC103636499	NA	NA	NA	NA	gi|670433151|ref|XP_008657065.1|//PREDICTED: uncharacterized protein LOC103636499 isoform X2 [Zea mays];gi|670433149|ref|XP_008657064.1|//PREDICTED: uncharacterized protein LOC103636499 isoform X1 [Zea mays]
100283627	1130	-1.08347	-1.26017	-1.7939	-2.13192	Down	umc1162	GO:0046658//anchored component of plasma membrane	NA	GO:0051716//cellular response to stimulus	NA	gi|226492259|ref|NP_001150000.1|//uncharacterized protein LOC100283627 [Zea mays]
100194192	1156	-1.04631	-2.86464	-1.10418	-1.97569	Down	si486043g09(3)	GO:0048046//apoplast;GO:0005618//cell wall	GO:0016762//xyloglucan:xyloglucosyl transferase activity;GO:0004553//hydrolase activity, hydrolyzing O-glycosyl compounds	GO:0010411//xyloglucan metabolic process;GO:0042546//cell wall biogenesis;GO:0071555//cell wall organization	K08235//xyloglucan:xyloglucosyl transferase [EC:2.4.1.207]	gi|212720754|ref|NP_001132709.1|//uncharacterized protein LOC100194192 precursor [Zea mays]
103647358	1193	-1.14196	-1.40813	-1.22785	-3.18287	Down	LOC103647358	GO:0005874//microtubule;GO:0005819//spindle;GO:0009536//plastid	NA	GO:0060236//regulation of mitotic spindle organization;GO:0032147//activation of protein kinase activity	K17732//mitochondrial-processing peptidase subunit beta [EC:3.4.24.64];K16812//targeting protein for Xklp2	gi|670378316|ref|XP_008670122.1|//PREDICTED: uncharacterized protein LOC103647358 [Zea mays]
103654517	1194	-1.74664	-2.21065	-2.33851	-2.22442	Down	LOC103654517	NA	NA	NA	NA	gi|670399209|ref|XP_008679569.1|//PREDICTED: 21 kDa protein-like [Zea mays]
103653867	1241	-1.75712	-1.38672	-1.56273	-1.35273	Down	LOC103653867	GO:0043231//intracellular membrane-bounded organelle	NA	GO:0006351//transcription, DNA-templated	K09286//EREBP-like factor	gi|670397552|ref|XP_008678900.1|//PREDICTED: ethylene-responsive transcription factor ERF043-like [Zea mays]
103648195	1313	-1.39772	-3.59938	-1.66681	-1.99776	Down	LOC103648195	NA	NA	NA	K09841//xanthoxin dehydrogenase [EC:1.1.1.288]	gi|670380314|ref|XP_008670903.1|//PREDICTED: short-chain dehydrogenase reductase 3a-like [Zea mays]
541674	1344	-1.47313	-1.97476	-1.66265	-4.85443	Down	LOC541674	GO:0005576//extracellular region	GO:0020037//heme binding;GO:0046872//metal ion binding;GO:0004601//peroxidase activity	GO:0006979//response to oxidative stress;GO:0098869//cellular oxidant detoxification;GO:0042744//hydrogen peroxide catabolic process;GO:0055114//oxidation-reduction process	K00430//peroxidase [EC:1.11.1.7]	gi|15011986|gb|AAC79954.2|//putative peroxidase P7X [Zea mays]
103654540	1355	-1.14142	-1.35008	-1.6096	-1.5184	Down	LOC103654540	NA	GO:0005542//folic acid binding;GO:0016740//transferase activity	GO:0008152//metabolic process	K01265//methionyl aminopeptidase [EC:3.4.11.18]	gi|670399271|ref|XP_008679597.1|//PREDICTED: uncharacterized protein LOC103654540 [Zea mays]
BGI_novel_G005327	1363	-4.54511	-4.49272	-1.57746	-1.00971	Down	NA	NA	NA	NA	NA	ONM32263.1//hypothetical protein ZEAMMB73_Zm00001d040990 [Zea mays]
100273679	1382	-1.79297	-2.25516	-2.2461	-2.72434	Down	Orphan166	GO:0005634//nucleus;GO:0005829//cytosol	GO:0000156//phosphorelay response regulator activity	GO:0009736//cytokinin-activated signaling pathway;GO:0000160//phosphorelay signal transduction system;GO:0006355//regulation of transcription, DNA-templated	K14492//two-component response regulator ARR-A family	gi|226499956|ref|NP_001141563.1|//two-component response regulator ARR3 [Zea mays]
103646223	1387	-1.5258	-4.00348	-1.77763	-1.60705	Down	LOC103646223	NA	NA	NA	K05758//actin related protein 2/3 complex, subunit 2	gi|670375814|ref|XP_008669174.1|//PREDICTED: LOW QUALITY PROTEIN: actin-related protein 2/3 complex subunit 2B [Zea mays]
103651874	1420	-3.25864	-4.79121	-1.43959	-1.96967	Down	LOC103651874	NA	NA	NA	K13108//smad nuclear-interacting protein 1	gi|414876840|tpg|DAA53971.1|//TPA: hypothetical protein ZEAMMB73_793426 [Zea mays];ONM31007.1//Glycine-rich protein family [Zea mays]
103647454	1427	-1.73853	-2.53414	-2.53888	-2.11666	Down	LOC103647454	NA	NA	GO:0050896//response to stimulus	K14488//SAUR family protein	gi|670378558|ref|XP_008670214.1|//PREDICTED: uncharacterized protein LOC103647454 isoform X1 [Zea mays];gi|670378560|ref|XP_008670215.1|//PREDICTED: uncharacterized protein LOC103647454 isoform X2 [Zea mays]
103641890	1460	-1.31776	-1.82134	-2.19371	-2.05532	Down	LOC103641890	NA	GO:0004674//protein serine/threonine kinase activity;GO:0005524//ATP binding	GO:0006468//protein phosphorylation	K04733//interleukin-1 receptor-associated kinase 4 [EC:2.7.11.1]	gi|195616944|gb|ACG30302.1|//leucine-rich repeat receptor protein kinase EXS precursor [Zea mays]
103627003	1460	-2.14871	-1.35629	-1.04793	-1.22501	Down	LOC103627003	GO:0005576//extracellular region	GO:0020037//heme binding;GO:0046872//metal ion binding;GO:0004601//peroxidase activity	GO:0006979//response to oxidative stress;GO:0098869//cellular oxidant detoxification;GO:0042744//hydrogen peroxide catabolic process;GO:0055114//oxidation-reduction process	K00430//peroxidase [EC:1.11.1.7]	gi|670408450|ref|XP_008645579.1|//PREDICTED: peroxidase P7-like [Zea mays]
100304367	1475	-1.55916	-1.38202	-2.11709	-2.35353	Down	LOC100304367	NA	NA	NA	K15032//mTERF domain-containing protein, mitochondrial	gi|259490106|ref|NP_001159277.1|//uncharacterized protein LOC100304367 [Zea mays]
103634744	1485	-2.17826	-1.54091	-1.28792	-1.07052	Down	LOC103634744	GO:0009536//plastid	GO:0003755//peptidyl-prolyl cis-trans isomerase activity	GO:0009987//cellular process	K03768//peptidyl-prolyl cis-trans isomerase B (cyclophilin B) [EC:5.2.1.8]	gi|670429409|ref|XP_008655557.1|//PREDICTED: peptidyl-prolyl cis-trans isomerase B [Zea mays]
100282111	1506	-1.02409	-1.42627	-1.52799	-3.76874	Down	LOC100282111	NA	GO:0003677//DNA binding	NA	K09422//myb proto-oncogene protein, plant	gi|226508190|ref|NP_001148496.1|//P-type R2R3 Myb protein [Zea mays]
100192905	1509	-1.22619	-2.33309	-1.05114	-2.12013	Down	LOC100192905	NA	NA	NA	NA	gi|670358065|ref|XP_008644249.1|//PREDICTED: uncharacterized protein LOC100192905 isoform X1 [Zea mays]
100284848	1575	-1.02219	-1.1759	-1.0235	-1.44623	Down	pco081097b	NA	GO:0016788//hydrolase activity, acting on ester bonds	NA	K21026//acetylajmaline esterase [EC:3.1.1.80]	gi|226506994|ref|NP_001151215.1|//uncharacterized protein LOC100284848 precursor [Zea mays]
100383237	1637	-1.26573	-1.2454	-1.44522	-1.83397	Down	LOC100383237	NA	NA	NA	K04733//interleukin-1 receptor-associated kinase 4 [EC:2.7.11.1];K20718//LRR receptor-like serine/threonine-protein kinase ERECTA [EC:2.7.11.1]	gi|293334881|ref|NP_001169370.1|//uncharacterized protein LOC100383237 precursor [Zea mays]
100193615	1639	-1.0664	-1.08365	-1.55109	-2.57953	Down	IDP1980	GO:0005634//nucleus;GO:0005739//mitochondrion	GO:0003677//DNA binding;GO:0016597//amino acid binding;GO:0046983//protein dimerization activity	GO:0008152//metabolic process	K18485//myogenic factor 6;K20558//transcription factor SPEECHLESS	gi|670392376|ref|XP_008676570.1|//PREDICTED: uncharacterized protein LOC100193615 isoform X1 [Zea mays];gi|239047829|ref|NP_001132188.2|//uncharacterized protein LOC100193615 [Zea mays]
100279575	1650	-2.61011	-1.97276	-2.45399	-3.63945	Down	LOC100279575	GO:0009505//plant-type cell wall;GO:0005576//extracellular region	GO:0020037//heme binding;GO:0046872//metal ion binding;GO:0004601//peroxidase activity	GO:0006979//response to oxidative stress;GO:0009664//plant-type cell wall organization;GO:0098869//cellular oxidant detoxification;GO:0042744//hydrogen peroxide catabolic process;GO:0055114//oxidation-reduction process	K00430//peroxidase [EC:1.11.1.7]	gi|961441479|ref|NP_001304758.1|//uncharacterized protein LOC100279575 precursor [Zea mays]
100304398	1659	-1.78493	-1.1399	-1.33444	-1.45497	Down	LOC100304398	NA	NA	NA	NA	gi|259490482|ref|NP_001159306.1|//uncharacterized protein LOC100304398 [Zea mays]
100217164	1703	-1.65219	-1.96238	-1.02932	-1.49705	Down	LOC100217164	NA	NA	NA	K06636//structural maintenance of chromosome 1	gi|219362659|ref|NP_001137001.1|//putative domain of unknown function (DUF641) containing family protein [Zea mays]
103654811	1707	-1.60229	-2.45679	-1.45968	-3.97606	Down	LOC103654811	GO:0012505//endomembrane system;GO:0016021//integral component of membrane;GO:0031201//SNARE complex;GO:0005886//plasma membrane	GO:0000149//SNARE binding;GO:0005484//SNAP receptor activity	GO:0006886//intracellular protein transport;GO:0006906//vesicle fusion;GO:0048278//vesicle docking;GO:0006887//exocytosis	K08486//syntaxin 1B/2/3	gi|413926145|gb|AFW66077.1|//hypothetical protein ZEAMMB73_372212 [Zea mays]
103650192	1735	-1.19338	-1.55603	-1.00487	-2.01855	Down	LOC103650192	GO:0005634//nucleus	GO:0043565//sequence-specific DNA binding;GO:0003700//transcription factor activity, sequence-specific DNA binding	GO:0009863//salicylic acid mediated signaling pathway;GO:0009938//negative regulation of gibberellic acid mediated signaling pathway;GO:0009867//jasmonic acid mediated signaling pathway;GO:0010187//negative regulation of seed germination;GO:0006355//regulation of transcription, DNA-templated;GO:2000033//regulation of seed dormancy process;GO:0042538//hyperosmotic salinity response;GO:2000377//reg…	K14494//DELLA protein	gi|670386753|ref|XP_008674050.1|//PREDICTED: DELLA protein SLN1-like [Zea mays]
100194065	1757	-1.13299	-1.26626	-2.53888	-1.13177	Down	LOC100194065	GO:0005774//vacuolar membrane;GO:0005739//mitochondrion;GO:0005886//plasma membrane	GO:0022857//transmembrane transporter activity	GO:0044763//single-organism cellular process;GO:0006810//transport;GO:0010817//regulation of hormone levels;GO:0031325//positive regulation of cellular metabolic process;GO:0071840//cellular component organization or biogenesis	K07874//Ras-related protein Rab-1A;K00801//farnesyl-diphosphate farnesyltransferase [EC:2.5.1.21]	gi|212722740|ref|NP_001132593.1|//uncharacterized protein LOC100194065 [Zea mays]
100280710	1785	-1.36797	-1.13207	-1.17006	-2.45907	Down	TIDP3391	NA	GO:0003677//DNA binding	NA	K09422//myb proto-oncogene protein, plant	gi|226500070|ref|NP_001147101.1|//uncharacterized protein LOC100280710 [Zea mays]
103635614	1819	-1.58376	-1.13968	-2.28512	-1.92228	Down	LOC103635614	NA	NA	NA	K04733//interleukin-1 receptor-associated kinase 4 [EC:2.7.11.1];K04730//interleukin-1 receptor-associated kinase 1 [EC:2.7.11.1]	gi|670431199|ref|XP_008656248.1|//PREDICTED: putative receptor-like protein kinase At4g00960 [Zea mays]
100281856	1845	-3.62947	-2.25516	-2.27466	-1.3744	Down	LOC100281856	GO:0005618//cell wall;GO:0016021//integral component of membrane;GO:0005739//mitochondrion	GO:0045330//aspartyl esterase activity;GO:0004857//enzyme inhibitor activity;GO:0030599//pectinesterase activity	GO:0045490//pectin catabolic process;GO:0043086//negative regulation of catalytic activity;GO:0042545//cell wall modification	K01051//pectinesterase [EC:3.1.1.11]	gi|226504832|ref|NP_001148248.1|//pectinesterase-2 [Zea mays]
100281345	1871	-3.45824	-3.05537	-1.65003	-1.84416	Down	LOC100281345	GO:0016020//membrane	GO:0008375//acetylglucosaminyltransferase activity	NA	K20891//beta-glucuronosyltransferase [EC:2.4.1.-]	gi|226508426|ref|NP_001147735.1|//BGGP Beta-1-3-galactosyl-O-glycosyl-glycoprotein [Zea mays]
109940795	1877	-1.2097	-1.8786	-1.0962	-1.77766	Down	LOC109940795	GO:0005634//nucleus	GO:0043565//sequence-specific DNA binding;GO:0003700//transcription factor activity, sequence-specific DNA binding	GO:0006355//regulation of transcription, DNA-templated	K09419//heat shock transcription factor, other eukaryote	gi|514730705|ref|XP_004957003.1|//PREDICTED: heat stress transcription factor B-4c-like [Setaria italica]
100285622	1972	-1.23713	-1.23245	-1.36785	-2.47208	Down	LOC100285622	NA	GO:0016597//amino acid binding	GO:0008152//metabolic process	NA	gi|226510421|ref|NP_001151985.1|//ACR8 [Zea mays]
100383351	2015	-1.32043	-1.1382	-1.46302	-1.49843	Down	LOC100383351	NA	NA	NA	NA	gi|670360948|ref|XP_008644759.1|//PREDICTED: uncharacterized protein LOC100383351 isoform X1 [Zea mays]
100192500	2094	-1.68606	-3.63367	-2.68261	-5.84536	Down	LOC100192500	NA	NA	NA	NA	gi|212722920|ref|NP_001131192.1|//retrotransposon protein precursor [Zea mays]
103626329	2132	-1.1408	-1.69307	-1.39232	-2.02257	Down	LOC103626329	GO:0005634//nucleus;GO:0005737//cytoplasm	NA	NA	K08332//null	gi|670406859|ref|XP_008644947.1|//PREDICTED: vacuolar protein 8-like [Zea mays]
103645762	2160	-1.58835	-1.81952	-1.30845	-2.26174	Down	LOC103645762	NA	GO:0004190//aspartic-type endopeptidase activity	GO:0006508//proteolysis;GO:0030163//protein catabolic process	K00924//null;K02882//large subunit ribosomal protein L18Ae;K01381//saccharopepsin [EC:3.4.23.25]	gi|670374623|ref|XP_008668690.1|//PREDICTED: protein ASPARTIC PROTEASE IN GUARD CELL 2 [Zea mays]
100193066	2221	-2.30877	-8.07401	-2.04913	-7.40857	Down	LOC100193066	NA	NA	NA	NA	gi|670426746|ref|XP_008654038.1|//PREDICTED: uncharacterized protein LOC103634243 [Zea mays]
BGI_novel_G001546	2223	-3.98272	-3.33078	-2.09211	-2.4831	Down	NA	NA	NA	NA	K10268//F-box and leucine-rich repeat protein 2/20;K13424//WRKY transcription factor 33	XP_020401364.1//WRKY transcription factor SUSIBA2-like isoform X1 [Zea mays]
542666	2270	-1.36309	-1.26747	-1.04471	-2.60558	Down	LOC542666	NA	GO:0005488//binding	NA	K20641//Rho GTPase-activating protein 20;K13415//protein brassinosteroid insensitive 1 [EC:2.7.10.1 2.7.11.1]	gi|818213441|ref|NP_001295407.1|//squamosa promoter-binding-like protein 17 [Zea mays];NP_001295407.1//squamosa promoter-binding-like protein 17 [Zea mays]
100382841	2292	-1.36817	-2.10428	-2.95624	-3.34867	Down	LOC100382841	GO:0016020//membrane	NA	GO:0044710//single-organism metabolic process	K15404//aldehyde decarbonylase [EC:4.1.99.5]	AQK72673.1//Protein ECERIFERUM 1 [Zea mays];NP_001336949.1//uncharacterized protein LOC100382841 [Zea mays];gi|293332021|ref|NP_001169009.1|//uncharacterized protein LOC100382841 [Zea mays]
103631403	2643	-1.16954	-1.16868	-1.91439	-1.90721	Down	LOC103631403	GO:0016021//integral component of membrane;GO:0009536//plastid	GO:0004713//protein tyrosine kinase activity;GO:0004674//protein serine/threonine kinase activity;GO:0005524//ATP binding	GO:0006468//protein phosphorylation	K04733//interleukin-1 receptor-associated kinase 4 [EC:2.7.11.1]	gi|955717733|ref|XP_014660517.1|//PREDICTED: proline-rich receptor-like protein kinase PERK8 [Setaria italica]
100281724	2701	-1.19311	-3.23474	-4.6468	-6.63239	Down	LOC100281724	GO:0016020//membrane	GO:0000166//nucleotide binding;GO:0004672//protein kinase activity	GO:0016310//phosphorylation	K04733//interleukin-1 receptor-associated kinase 4 [EC:2.7.11.1]	gi|226502146|ref|NP_001148116.1|//carbohydrate binding protein precursor [Zea mays]
BGI_novel_G000573	2846	-1.18619	-1.09351	-1.784	-4.3227	Down	NA	NA	NA	NA	K14652//3,4-dihydroxy 2-butanone 4-phosphate synthase / GTP cyclohydrolase II [EC:4.1.99.12 3.5.4.25]	OQU81037.1//hypothetical protein SORBI_3007G227000 [Sorghum bicolor]
BGI_novel_G000664	3348	-5.45876	-5.40637	-3.59149	-9.18125	Down	NA	NA	NA	NA	K07232//cation transport protein ChaC;K01188//beta-glucosidase [EC:3.2.1.21]	XP_008652508.1//glutathione-specific gamma-glutamylcyclotransferase 1-like [Zea mays]
BGI_novel_G000299	3579	-1.83542	-6.06991	-3.97357	-1.24966	Down	NA	NA	NA	NA	K00234//succinate dehydrogenase (ubiquinone) flavoprotein subunit [EC:1.3.5.1]	PAN33299.1//hypothetical protein PAHAL_F00198 [Panicum hallii]
103653695	3741	-6.88479	-6.83241	-7.09301	-7.08583	Down	LOC103653695	NA	NA	NA	K11000//callose synthase [EC:2.4.1.-];K08873//serine/threonine-protein kinase SMG1 [EC:2.7.11.1]	gi|670397142|ref|XP_008678744.1|//PREDICTED: putative ribonuclease H protein At1g65750 [Zea mays]
103650460	4433	-1.40685	-1.11846	-1.17163	-1.56269	Down	LOC103650460	NA	NA	NA	K19041//E3 ubiquitin-protein ligase RNF38/44 [EC:2.3.2.27]	gi|670387361|ref|XP_008674274.1|//PREDICTED: RING-H2 finger protein ATL65-like [Zea mays]
BGI_novel_G001748	5550	-5.76435	-5.71197	-4.63379	-4.62661	Down	NA	NA	NA	NA	K02836//peptide chain release factor 2	CDP18309.1//unnamed protein product [Coffea canephora]
BGI_novel_G004947	6482	-8.17337	-6.31362	-1.94282	-2.79726	Down	NA	NA	NA	NA	K14724//solute carrier family 9 (sodium/hydrogen exchanger), member 8	ONL95495.1//Sodium/hydrogen exchanger 2 [Zea mays]
